# Supplementary material for: CryoEM and computational modeling structural insights into the pH regulator NBCn1
Source: Nat Commun. 2025 Nov 11;16:9932. doi: 10.1038/s41467-025-64868-z (PMC12606367; doi:10.1038/s41467-025-64868-z)
Supplement: Supplementary file 3 — Supplementary Data 1 [file 41467_2025_64868_MOESM3_ESM.xlsx]

## Sheet: Primer
		NBCn1-H Mutants	Corresponding Residue NBCn1-A	Forward Primer	Reverse Primer
		F495C	F614C	5' CTGGCCTCCATCCTGTGTCTGTACTGCGCCTGT 3'	5' ACAGGCGCAGTACAGACACAGGATGGAGGCCAG 3'
		C500A	C619A	5' CTGTTTCTGTACTGCGCCGCTATGTCCCCAGTGATCAC 3'	5' GTGATCACTGGGGACATAGCGGCGCAGTACAGAAACAG 3'
		T506C	T625C	5' TGTATGTCCCCAGTGATCTGTTTCGGCGGACTGCTGGGA 3'	5' TCCCAGCAGTCCGCCGAAACAGATCACTGGGGACATACA 3'
		L546C	L665C	5' GACAGCCACTGACAATCTGCGGATCCACCGGACCCGT 3'	5' ACGGGTCCGGTGGATCCGCAGATTGTCAGTGGCTGTC 3'
		G547C	G666C	5' AGCCACTGACAATCCTGTGCTCCACCGGACCCGTGCT 3'	5' AGCACGGGTCCGGTGGAGCACAGGATTGTCAGTGGCT 3'
		S548C	S667C	5' CTGACAATCCTGGGATGCACCGGACCCGTGCTG 3'	5' CAGCACGGGTCCGGTGCATCCCAGGATTGTCAG3'
		T549C	T668C	5' TGACAATCCTGGGATCCTGCGGACCCGTGCTGGTGT 3'	5' ACACCAGCACGGGTCCGCAGGATCCCAGGATTGTCA 3'
		G550C	G669C	5' CAATCCTGGGATCCACCTGTCCCGTGCTGGTGTTCGA 3'	5' TCGAACACCAGCACGGGACAGGTGGATCCCAGGATTG 3'
		P551C	P670C	5' TCCTGGGATCCACCGGATGCGTGCTGGTGTTCGAGA 3'	5' TCTCGAACACCAGCACGCATCCGGTGGATCCCAGGA 3'
		T601C	T720C	5' TAGCCTGGTGTGCTACATCTGTAGGTTCACCGAGGAGGCCT 3'	5' AGGCCTCCTCGGTGAACCTACAGATGTAGCACACCAGGCTA 3'
		E605C	E724C	5' CTACATCACAAGGTTCACCTGTGAGGCCTTTGCCGCCCTGAT 3'	5' ATCAGGGCGGCAAAGGCCTCACAGGTGAACCTTGTGATGTAG 3'
		F608C	F727C	5' GTTCACCGAGGAGGCCTGTGCCGCCCTGATCTGTA 3'	5' TACAGATCAGGGCGGCACAGGCCTCCTCGGTGAAC 3'
		I612C	I731C	5' AGGCCTTTGCCGCCCTGTGCTGTATCATCTTCATCTA 3'	5' TAGATGAAGATGATACAGCACAGGGCGGCAAAGGCCT 3'
		I615C	I734C	5' TGCCGCCCTGATCTGTATCTGCTTCATCTACGAGGCCCTG 3'	5' CAGGGCCTCGTAGATGAAGCAGATACAGATCAGGGCGGCA 3'
		E619C	E738C	5' TGTATCATCTTCATCTACTGCGCCCTGGAGAAGCTGTTC 3'	5' GAACAGCTTCTCCAGGGCGCAGTAGATGAAGATGATACA 3'
		E622C	E741C	5' TCATCTACGAGGCCCTGTGCAAGCTGTTCGACCTGGGC 3'	5' GCCCAGGTCGAACAGCTTGCACAGGGCCTCGTAGATGA 3'
		K623C	K742C	5' ATCTACGAGGCCCTGGAGTGTCTGTTCGACCTGGGCGAG 3'	5' CTCGCCCAGGTCGAACAGACACTCCAGGGCCTCGTAGAT 3'
		D626C	D745C	5' GCCCTGGAGAAGCTGTTCTGCCTGGGCGAGACATATGC 3'	5' GCATATGTCTCGCCCAGGcaGAACAGCTTCTCCAGGGC 3'
		E629C	E748C	5' GAAGCTGTTCGACCTGGGCTGCACATATGCCTTTAATATGC 3'	5' GCATATTAAAGGCATATGTGCAGCCCAGGTCGAACAGCTTC 3'
		K724C	K843C	5' TCTTTCTGTCCTCTTTCCTGTGTCAGTTTAAGACCAAGCGGTA 3'	5' TACCGCTTGGTCTTAAACTGACACAGGAAAGAGGACAGAAAGA 3'
		Q725C	Q844C	5' TCTGTCCTCTTTCCTGAAGTGCTTTAAGACCAAGCGGTACT 3'	5' AGTACCGCTTGGTCTTAAAGCACTTCAGGAAAGAGGACAGA 3'
		K727C	K846C	5' CTCTTTCCTGAAGCAGTTTTGCACCAAGCGGTACTTCCCCA 3'	5' TGGGGAAGTACCGCTTGGTGCAAAACTGCTTCAGGAAAGAG 3'
		S741C	S860C	5' AGGTGAGATCTACCATCTGCGACTTCGCCGTGT 3'	5' ACACGGCGAAGTCGCAGATGGTAGATCTCACCT 3'
		D742C	D861C	5' TGAGATCTACCATCAGCTGCTTCGCCGTGTTTCTGA 3'	5' TCAGAAACACGGCGAAGCAGCTGATGGTAGATCTCA 3'
		D811C	D930C	5' ACCATCCTGATCTTCATGTGCCAGCAGATCACAGCCGT 3'	5' ACGGCTGTGATCTGCTGGCACATGAAGATCAGGATGGT 3'
		Q812C	Q931C	5' CATCCTGATCTTCATGGACTGTCAGATCACAGCCGTGATCA 3'	5' TGATCACGGCTGTGATCTGACAGTCCATGAAGATCAGGATG 3'
		I814C	I933C	5' GATCTTCATGGACCAGCAGTGCACAGCCGTGATCATCAAC 3'	5' GTTGATGATCACGGCTGTGCACTGCTGGTCCATGAAGATC 3'
		T815C	T934C	5' TCATGGACCAGCAGATCTGTGCCGTGATCATCAACCG 3'	5' CGGTTGATGATCACGGCACAGATCTGCTGGTCCATGA 3'
		V855C	V974C	5' TGATGGGACTGCCATGGTTCTGTGCAGCAACCGTGCTGTCTAT 3'	5' ATAGACAGCACGGTTGCTGCACAGAACCATGGCAGTCCCATCA 3'
		A856C	A975C	5' GACTGCCATGGTTCGTGTGCGCAACCGTGCTGTCTAT 3'	5' ATAGACAGCACGGTTGCGCACACGAACCATGGCAGTC 3'
		A857C	A976C	5' TGCCATGGTTCGTGGCATGCACCGTGCTGTCTATCAG 3'	5' CTGATAGACAGCACGGTGCATGCCACGAACCATGGCA 3'
		T858C	T977C	5' CATGGTTCGTGGCAGCATGCGTGCTGTCTATCAGCCA 3'	5' TGGCTGATAGACAGCACGCATGCTGCCACGAACCATG 3'
		V859C	V978C	5' ATGGTTCGTGGCAGCAACCTGTCTGTCTATCAGCCACGTGA 3'	5' TCACGTGGCTGATAGACAGACAGGTTGCTGCCACGAACCAT 3'
		L860C	L979C	5' TCGTGGCAGCAACCGTGTGCTCTATCAGCCACGTGA 3'	5' TCACGTGGCTGATAGAGCACACGGTTGCTGCCACGA 3'
		S861C	S980C	5' GCAGCAACCGTGCTGTGTATCAGCCACGTGAACT 3'	5' AGTTCACGTGGCTGATACACAGCACGGTTGCTGC 3'
		S928C	S1047C	5' TCTGTATATGGGCGTGTGCTCCCTGAAGGGCAT 3'	5' ATGCCCTTCAGGGAGCACACGCCCATATACAGA 3'
		K931C	K1050C	5' TATGGGCGTGAGCTCCCTGTGTGGCATCCAGCTGTTCGAC 3'	5' GTCGAACAGCTGGATGCCACACAGGGAGCTCACGCCCATA 3'
		K981C	K1100C	5' GTGCTGCTGTGGGTCATCTGTGTGAGCGCCGCAGCAGTG 3'	5' CACTGCTGCGGCGCTCACACAGATGACCCACAGCAGCAC 3'
		P990C	P1109C	5' GCCGCAGCAGTGGTGTTCTGTATGATGGTGCTGGCCCT 3'	5' AGGGCCAGCACCATCATACAGAACACCACTGCTGCGGC 3'
		D1016C	D1135C	5' CGCGAGCTGTCCTGGCTGTGTGACCTGATGCCAGAGAG 3'	5' CTCTCTGGCATCAGGTCACACAGCCAGGACAGCTCGCG 3'
		D1017C	D1136C	5' GCGAGCTGTCCTGGCTGGATTGTCTGATGCCAGAGAGCAAGA 3'	5' TCTTGCTCTCTGGCATCAGACAATCCAGCCAGGACAGCTCGC 3'
		L1018C	L1137C	5' AGCTGTCCTGGCTGGATGACTGCATGCCAGAGAGCAAGAAGAAG 3'	5' CTTCTTCTTGCTCTCTGGCATGCAGTCATCCAGCCAGGACAGCT 3'
