# Supplementary material for: CryoEM and computational modeling structural insights into the pH regulator NBCn1
Source: Nat Commun. 2025 Nov 11;16:9932. doi: 10.1038/s41467-025-64868-z (PMC12606367; doi:10.1038/s41467-025-64868-z)
Supplement: Supplementary file 4 — Supplementary Data 2 [file 41467_2025_64868_MOESM4_ESM.zip]

Archive with 4 entries (4 files):
- init_structures_for_FEP/hNBCn1_IF_2NaCO3_FEP.pdb
- init_structures_for_FEP/hNBCn1_OF_NaHCO3_FEP.pdb
- init_structures_for_FEP/hNBCn1_OF_2NaCO3_FEP.pdb
- init_structures_for_FEP/hNBCn1_IF_NaHCO3_FEP.pdb
