# Supplementary material for: CryoEM and computational modeling structural insights into the pH regulator NBCn1
Source: Nat Commun. 2025 Nov 11;16:9932. doi: 10.1038/s41467-025-64868-z (PMC12606367; doi:10.1038/s41467-025-64868-z)
Supplement: Supplementary file 4 — Supplementary Data 2 [file 41467_2025_64868_MOESM4_ESM.zip › init_structures_for_FEP/hNBCn1_OF_NaHCO3_FEP.pdb]

CRYST1   96.375   96.375  102.947  90.00  90.00  90.00 P 1           1
REMARK  PDB FOR COMPLEX                                                               
REMARK   DATE:     4/ 6/24      3:11:20      CREATED BY USER: apache                  
ATOM      1  C   LIG     1      -2.163   2.973  -1.660  1.00  1.00      LIG 
ATOM      2  O1  LIG     1      -1.880   2.817  -2.880  1.00  1.00      LIG 
ATOM      3  O2  LIG     1      -3.383   3.149  -1.313  1.00  1.00      LIG 
ATOM      4  O3  LIG     1      -1.294   2.909  -0.805  1.00  1.00      LIG 
ATOM      5  H   LIG     1      -0.517   2.743  -1.322  1.00  1.00      LIG 
ATOM      6  N   LEU   585     -19.236  -5.078 -15.578  1.00  0.00      PROA
ATOM      7  HT1 LEU   585     -18.647  -4.674 -16.334  1.00  0.00      PROA
ATOM      8  HT2 LEU   585     -19.217  -4.448 -14.751  1.00  0.00      PROA
ATOM      9  HT3 LEU   585     -20.215  -5.177 -15.916  1.00  0.00      PROA
ATOM     10  CA  LEU   585     -18.720  -6.379 -15.206  1.00  0.00      PROA
ATOM     11  HA  LEU   585     -17.705  -6.260 -14.858  1.00  0.00      PROA
ATOM     12  CB  LEU   585     -19.622  -6.938 -14.100  1.00  0.00      PROA
ATOM     13  HB1 LEU   585     -20.648  -7.042 -14.512  1.00  0.00      PROA
ATOM     14  HB2 LEU   585     -19.640  -6.205 -13.267  1.00  0.00      PROA
ATOM     15  CG  LEU   585     -19.189  -8.327 -13.516  1.00  0.00      PROA
ATOM     16  HG  LEU   585     -18.814  -8.993 -14.322  1.00  0.00      PROA
ATOM     17  CD1 LEU   585     -18.067  -8.000 -12.509  1.00  0.00      PROA
ATOM     18 HD11 LEU   585     -18.452  -7.327 -11.713  1.00  0.00      PROA
ATOM     19 HD12 LEU   585     -17.228  -7.490 -13.030  1.00  0.00      PROA
ATOM     20 HD13 LEU   585     -17.700  -8.935 -12.035  1.00  0.00      PROA
ATOM     21  CD2 LEU   585     -20.367  -9.107 -12.866  1.00  0.00      PROA
ATOM     22 HD21 LEU   585     -21.161  -9.298 -13.620  1.00  0.00      PROA
ATOM     23 HD22 LEU   585     -20.802  -8.511 -12.035  1.00  0.00      PROA
ATOM     24 HD23 LEU   585     -20.005 -10.083 -12.477  1.00  0.00      PROA
ATOM     25  C   LEU   585     -18.475  -7.422 -16.294  1.00  0.00      PROA
ATOM     26  O   LEU   585     -17.407  -7.963 -16.354  1.00  0.00      PROA
ATOM     27  N   ILE   586     -19.392  -7.600 -17.248  1.00  0.00      PROA
ATOM     28  HN  ILE   586     -20.197  -7.015 -17.278  1.00  0.00      PROA
ATOM     29  CA  ILE   586     -19.349  -8.623 -18.328  1.00  0.00      PROA
ATOM     30  HA  ILE   586     -19.001  -9.536 -17.870  1.00  0.00      PROA
ATOM     31  CB  ILE   586     -20.687  -8.911 -19.070  1.00  0.00      PROA
ATOM     32  HB  ILE   586     -20.939  -8.069 -19.750  1.00  0.00      PROA
ATOM     33  CG2 ILE   586     -20.486 -10.169 -19.854  1.00  0.00      PROA
ATOM     34 HG21 ILE   586     -20.059 -10.961 -19.202  1.00  0.00      PROA
ATOM     35 HG22 ILE   586     -19.783  -9.983 -20.694  1.00  0.00      PROA
ATOM     36 HG23 ILE   586     -21.459 -10.525 -20.254  1.00  0.00      PROA
ATOM     37  CG1 ILE   586     -21.877  -8.895 -18.130  1.00  0.00      PROA
ATOM     38 HG11 ILE   586     -22.803  -9.023 -18.730  1.00  0.00      PROA
ATOM     39 HG12 ILE   586     -21.911  -7.909 -17.620  1.00  0.00      PROA
ATOM     40  CD  ILE   586     -21.830 -10.013 -17.046  1.00  0.00      PROA
ATOM     41  HD1 ILE   586     -20.919  -9.900 -16.420  1.00  0.00      PROA
ATOM     42  HD2 ILE   586     -21.804 -11.011 -17.533  1.00  0.00      PROA
ATOM     43  HD3 ILE   586     -22.723  -9.941 -16.389  1.00  0.00      PROA
ATOM     44  C   ILE   586     -18.158  -8.408 -19.369  1.00  0.00      PROA
ATOM     45  O   ILE   586     -17.452  -9.330 -19.690  1.00  0.00      PROA
ATOM     46  N   LEU   587     -17.830  -7.173 -19.814  1.00  0.00      PROA
ATOM     47  HN  LEU   587     -18.471  -6.432 -19.652  1.00  0.00      PROA
ATOM     48  CA  LEU   587     -16.646  -6.726 -20.520  1.00  0.00      PROA
ATOM     49  HA  LEU   587     -16.635  -7.258 -21.459  1.00  0.00      PROA
ATOM     50  CB  LEU   587     -16.519  -5.196 -20.812  1.00  0.00      PROA
ATOM     51  HB1 LEU   587     -16.520  -4.704 -19.820  1.00  0.00      PROA
ATOM     52  HB2 LEU   587     -17.440  -4.922 -21.360  1.00  0.00      PROA
ATOM     53  CG  LEU   587     -15.327  -4.522 -21.620  1.00  0.00      PROA
ATOM     54  HG  LEU   587     -14.411  -4.531 -20.992  1.00  0.00      PROA
ATOM     55  CD1 LEU   587     -15.047  -5.263 -22.923  1.00  0.00      PROA
ATOM     56 HD11 LEU   587     -15.951  -5.254 -23.569  1.00  0.00      PROA
ATOM     57 HD12 LEU   587     -14.775  -6.318 -22.707  1.00  0.00      PROA
ATOM     58 HD13 LEU   587     -14.216  -4.767 -23.469  1.00  0.00      PROA
ATOM     59  CD2 LEU   587     -15.686  -3.082 -21.910  1.00  0.00      PROA
ATOM     60 HD21 LEU   587     -15.848  -2.530 -20.960  1.00  0.00      PROA
ATOM     61 HD22 LEU   587     -16.621  -3.039 -22.509  1.00  0.00      PROA
ATOM     62 HD23 LEU   587     -14.860  -2.592 -22.469  1.00  0.00      PROA
ATOM     63  C   LEU   587     -15.343  -7.150 -19.782  1.00  0.00      PROA
ATOM     64  O   LEU   587     -14.420  -7.679 -20.320  1.00  0.00      PROA
ATOM     65  N   ASP   588     -15.273  -6.868 -18.501  1.00  0.00      PROA
ATOM     66  HN  ASP   588     -16.015  -6.354 -18.083  1.00  0.00      PROA
ATOM     67  CA  ASP   588     -14.237  -7.206 -17.568  1.00  0.00      PROA
ATOM     68  HA  ASP   588     -13.270  -6.972 -17.985  1.00  0.00      PROA
ATOM     69  CB  ASP   588     -14.585  -6.308 -16.349  1.00  0.00      PROA
ATOM     70  HB1 ASP   588     -14.046  -6.688 -15.455  1.00  0.00      PROA
ATOM     71  HB2 ASP   588     -15.679  -6.359 -16.164  1.00  0.00      PROA
ATOM     72  CG  ASP   588     -14.211  -4.897 -16.555  1.00  0.00      PROA
ATOM     73  OD1 ASP   588     -13.782  -4.448 -17.589  1.00  0.00      PROA
ATOM     74  OD2 ASP   588     -14.528  -4.190 -15.560  1.00  0.00      PROA
ATOM     75  C   ASP   588     -14.145  -8.776 -17.360  1.00  0.00      PROA
ATOM     76  O   ASP   588     -13.050  -9.357 -17.499  1.00  0.00      PROA
ATOM     77  N   ILE   589     -15.244  -9.502 -17.249  1.00  0.00      PROA
ATOM     78  HN  ILE   589     -16.143  -9.087 -17.139  1.00  0.00      PROA
ATOM     79  CA  ILE   589     -15.211 -10.975 -17.280  1.00  0.00      PROA
ATOM     80  HA  ILE   589     -14.493 -11.327 -16.554  1.00  0.00      PROA
ATOM     81  CB  ILE   589     -16.652 -11.463 -16.933  1.00  0.00      PROA
ATOM     82  HB  ILE   589     -17.404 -10.781 -17.385  1.00  0.00      PROA
ATOM     83  CG2 ILE   589     -16.820 -12.876 -17.498  1.00  0.00      PROA
ATOM     84 HG21 ILE   589     -15.965 -13.515 -17.189  1.00  0.00      PROA
ATOM     85 HG22 ILE   589     -16.851 -12.838 -18.608  1.00  0.00      PROA
ATOM     86 HG23 ILE   589     -17.759 -13.328 -17.113  1.00  0.00      PROA
ATOM     87  CG1 ILE   589     -17.034 -11.308 -15.485  1.00  0.00      PROA
ATOM     88 HG11 ILE   589     -16.803 -10.268 -15.171  1.00  0.00      PROA
ATOM     89 HG12 ILE   589     -16.419 -12.011 -14.884  1.00  0.00      PROA
ATOM     90  CD  ILE   589     -18.511 -11.584 -15.189  1.00  0.00      PROA
ATOM     91  HD1 ILE   589     -18.728 -12.668 -15.305  1.00  0.00      PROA
ATOM     92  HD2 ILE   589     -19.151 -11.017 -15.898  1.00  0.00      PROA
ATOM     93  HD3 ILE   589     -18.750 -11.284 -14.146  1.00  0.00      PROA
ATOM     94  C   ILE   589     -14.676 -11.525 -18.603  1.00  0.00      PROA
ATOM     95  O   ILE   589     -13.793 -12.394 -18.591  1.00  0.00      PROA
ATOM     96  N   LYS   590     -15.148 -11.047 -19.789  1.00  0.00      PROA
ATOM     97  HN  LYS   590     -15.846 -10.337 -19.837  1.00  0.00      PROA
ATOM     98  CA  LYS   590     -14.646 -11.560 -21.083  1.00  0.00      PROA
ATOM     99  HA  LYS   590     -14.628 -12.639 -21.037  1.00  0.00      PROA
ATOM    100  CB  LYS   590     -15.614 -11.058 -22.272  1.00  0.00      PROA
ATOM    101  HB1 LYS   590     -15.142 -11.315 -23.244  1.00  0.00      PROA
ATOM    102  HB2 LYS   590     -15.715  -9.954 -22.202  1.00  0.00      PROA
ATOM    103  CG  LYS   590     -17.033 -11.687 -22.231  1.00  0.00      PROA
ATOM    104  HG1 LYS   590     -17.585 -11.223 -21.388  1.00  0.00      PROA
ATOM    105  HG2 LYS   590     -16.917 -12.773 -22.033  1.00  0.00      PROA
ATOM    106  CD  LYS   590     -17.855 -11.536 -23.445  1.00  0.00      PROA
ATOM    107  HD1 LYS   590     -17.284 -11.979 -24.287  1.00  0.00      PROA
ATOM    108  HD2 LYS   590     -17.982 -10.449 -23.625  1.00  0.00      PROA
ATOM    109  CE  LYS   590     -19.266 -12.173 -23.459  1.00  0.00      PROA
ATOM    110  HE1 LYS   590     -19.962 -11.618 -22.796  1.00  0.00      PROA
ATOM    111  HE2 LYS   590     -19.225 -13.242 -23.163  1.00  0.00      PROA
ATOM    112  NZ  LYS   590     -19.738 -12.072 -24.853  1.00  0.00      PROA
ATOM    113  HZ1 LYS   590     -19.086 -12.586 -25.479  1.00  0.00      PROA
ATOM    114  HZ2 LYS   590     -19.773 -11.072 -25.136  1.00  0.00      PROA
ATOM    115  HZ3 LYS   590     -20.689 -12.486 -24.928  1.00  0.00      PROA
ATOM    116  C   LYS   590     -13.114 -11.276 -21.324  1.00  0.00      PROA
ATOM    117  O   LYS   590     -12.400 -12.086 -21.880  1.00  0.00      PROA
ATOM    118  N   ARG   591     -12.661 -10.115 -20.954  1.00  0.00      PROA
ATOM    119  HN  ARG   591     -13.263  -9.411 -20.586  1.00  0.00      PROA
ATOM    120  CA  ARG   591     -11.236  -9.753 -21.049  1.00  0.00      PROA
ATOM    121  HA  ARG   591     -10.895 -10.043 -22.032  1.00  0.00      PROA
ATOM    122  CB  ARG   591     -10.971  -8.239 -20.830  1.00  0.00      PROA
ATOM    123  HB1 ARG   591      -9.875  -8.096 -20.724  1.00  0.00      PROA
ATOM    124  HB2 ARG   591     -11.468  -7.939 -19.884  1.00  0.00      PROA
ATOM    125  CG  ARG   591     -11.481  -7.269 -21.978  1.00  0.00      PROA
ATOM    126  HG1 ARG   591     -11.215  -6.235 -21.677  1.00  0.00      PROA
ATOM    127  HG2 ARG   591     -12.585  -7.362 -22.020  1.00  0.00      PROA
ATOM    128  CD  ARG   591     -10.954  -7.476 -23.400  1.00  0.00      PROA
ATOM    129  HD1 ARG   591     -11.611  -6.974 -24.142  1.00  0.00      PROA
ATOM    130  HD2 ARG   591     -10.867  -8.558 -23.636  1.00  0.00      PROA
ATOM    131  NE  ARG   591      -9.565  -6.842 -23.458  1.00  0.00      PROA
ATOM    132  HE  ARG   591      -9.232  -6.378 -22.638  1.00  0.00      PROA
ATOM    133  CZ  ARG   591      -8.769  -6.863 -24.519  1.00  0.00      PROA
ATOM    134  NH1 ARG   591      -9.070  -7.658 -25.586  1.00  0.00      PROA
ATOM    135 HH11 ARG   591      -8.558  -7.564 -26.440  1.00  0.00      PROA
ATOM    136 HH12 ARG   591      -9.803  -8.335 -25.514  1.00  0.00      PROA
ATOM    137  NH2 ARG   591      -7.673  -6.178 -24.741  1.00  0.00      PROA
ATOM    138 HH21 ARG   591      -7.338  -5.534 -24.054  1.00  0.00      PROA
ATOM    139 HH22 ARG   591      -7.172  -6.300 -25.598  1.00  0.00      PROA
ATOM    140  C   ARG   591     -10.295 -10.477 -20.119  1.00  0.00      PROA
ATOM    141  O   ARG   591      -9.178 -10.779 -20.544  1.00  0.00      PROA
ATOM    142  N   LYS   592     -10.663 -10.707 -18.843  1.00  0.00      PROA
ATOM    143  HN  LYS   592     -11.591 -10.517 -18.535  1.00  0.00      PROA
ATOM    144  CA  LYS   592      -9.784 -11.232 -17.832  1.00  0.00      PROA
ATOM    145  HA  LYS   592      -8.809 -11.374 -18.275  1.00  0.00      PROA
ATOM    146  CB  LYS   592      -9.694 -10.249 -16.627  1.00  0.00      PROA
ATOM    147  HB1 LYS   592      -9.048 -10.713 -15.853  1.00  0.00      PROA
ATOM    148  HB2 LYS   592     -10.716 -10.119 -16.213  1.00  0.00      PROA
ATOM    149  CG  LYS   592      -9.118  -8.827 -16.949  1.00  0.00      PROA
ATOM    150  HG1 LYS   592      -9.185  -8.235 -16.014  1.00  0.00      PROA
ATOM    151  HG2 LYS   592      -9.784  -8.377 -17.713  1.00  0.00      PROA
ATOM    152  CD  LYS   592      -7.686  -8.675 -17.466  1.00  0.00      PROA
ATOM    153  HD1 LYS   592      -7.522  -7.592 -17.641  1.00  0.00      PROA
ATOM    154  HD2 LYS   592      -7.637  -9.212 -18.435  1.00  0.00      PROA
ATOM    155  CE  LYS   592      -6.477  -9.183 -16.605  1.00  0.00      PROA
ATOM    156  HE1 LYS   592      -6.605 -10.265 -16.387  1.00  0.00      PROA
ATOM    157  HE2 LYS   592      -6.428  -8.606 -15.657  1.00  0.00      PROA
ATOM    158  NZ  LYS   592      -5.191  -9.019 -17.289  1.00  0.00      PROA
ATOM    159  HZ1 LYS   592      -5.034  -8.012 -17.497  1.00  0.00      PROA
ATOM    160  HZ2 LYS   592      -5.200  -9.559 -18.178  1.00  0.00      PROA
ATOM    161  HZ3 LYS   592      -4.426  -9.370 -16.678  1.00  0.00      PROA
ATOM    162  C   LYS   592     -10.159 -12.635 -17.421  1.00  0.00      PROA
ATOM    163  O   LYS   592      -9.266 -13.422 -17.176  1.00  0.00      PROA
ATOM    164  N   ALA   593     -11.439 -13.058 -17.377  1.00  0.00      PROA
ATOM    165  HN  ALA   593     -12.169 -12.475 -17.720  1.00  0.00      PROA
ATOM    166  CA  ALA   593     -11.899 -14.343 -16.855  1.00  0.00      PROA
ATOM    167  HA  ALA   593     -11.346 -14.522 -15.946  1.00  0.00      PROA
ATOM    168  CB  ALA   593     -13.394 -14.452 -16.556  1.00  0.00      PROA
ATOM    169  HB1 ALA   593     -13.974 -14.456 -17.504  1.00  0.00      PROA
ATOM    170  HB2 ALA   593     -13.721 -13.584 -15.944  1.00  0.00      PROA
ATOM    171  HB3 ALA   593     -13.602 -15.396 -16.008  1.00  0.00      PROA
ATOM    172  C   ALA   593     -11.343 -15.619 -17.599  1.00  0.00      PROA
ATOM    173  O   ALA   593     -10.904 -16.557 -16.925  1.00  0.00      PROA
ATOM    174  N   PRO   594     -11.333 -15.756 -18.871  1.00  0.00      PROA
ATOM    175  CD  PRO   594     -11.728 -14.760 -19.861  1.00  0.00      PROA
ATOM    176  HD1 PRO   594     -11.103 -13.850 -19.736  1.00  0.00      PROA
ATOM    177  HD2 PRO   594     -12.800 -14.505 -19.719  1.00  0.00      PROA
ATOM    178  CA  PRO   594     -10.860 -17.019 -19.473  1.00  0.00      PROA
ATOM    179  HA  PRO   594     -11.178 -17.874 -18.897  1.00  0.00      PROA
ATOM    180  CB  PRO   594     -11.494 -16.888 -20.891  1.00  0.00      PROA
ATOM    181  HB1 PRO   594     -12.534 -17.280 -20.883  1.00  0.00      PROA
ATOM    182  HB2 PRO   594     -10.899 -17.465 -21.631  1.00  0.00      PROA
ATOM    183  CG  PRO   594     -11.493 -15.406 -21.256  1.00  0.00      PROA
ATOM    184  HG1 PRO   594     -10.523 -15.092 -21.696  1.00  0.00      PROA
ATOM    185  HG2 PRO   594     -12.309 -15.157 -21.967  1.00  0.00      PROA
ATOM    186  C   PRO   594      -9.380 -17.163 -19.486  1.00  0.00      PROA
ATOM    187  O   PRO   594      -8.900 -18.073 -20.128  1.00  0.00      PROA
ATOM    188  N   PHE   595      -8.622 -16.313 -18.703  1.00  0.00      PROA
ATOM    189  HN  PHE   595      -9.077 -15.612 -18.164  1.00  0.00      PROA
ATOM    190  CA  PHE   595      -7.168 -16.305 -18.552  1.00  0.00      PROA
ATOM    191  HA  PHE   595      -6.768 -17.045 -19.229  1.00  0.00      PROA
ATOM    192  CB  PHE   595      -6.518 -14.877 -18.865  1.00  0.00      PROA
ATOM    193  HB1 PHE   595      -5.434 -14.889 -18.623  1.00  0.00      PROA
ATOM    194  HB2 PHE   595      -7.031 -14.086 -18.277  1.00  0.00      PROA
ATOM    195  CG  PHE   595      -6.666 -14.552 -20.304  1.00  0.00      PROA
ATOM    196  CD1 PHE   595      -7.609 -13.669 -20.716  1.00  0.00      PROA
ATOM    197  HD1 PHE   595      -8.091 -13.041 -19.982  1.00  0.00      PROA
ATOM    198  CE1 PHE   595      -7.974 -13.545 -22.040  1.00  0.00      PROA
ATOM    199  HE1 PHE   595      -8.769 -12.863 -22.302  1.00  0.00      PROA
ATOM    200  CZ  PHE   595      -7.343 -14.280 -23.060  1.00  0.00      PROA
ATOM    201  HZ  PHE   595      -7.694 -14.237 -24.080  1.00  0.00      PROA
ATOM    202  CD2 PHE   595      -5.923 -15.257 -21.306  1.00  0.00      PROA
ATOM    203  HD2 PHE   595      -5.127 -15.927 -21.017  1.00  0.00      PROA
ATOM    204  CE2 PHE   595      -6.240 -15.071 -22.703  1.00  0.00      PROA
ATOM    205  HE2 PHE   595      -5.634 -15.536 -23.466  1.00  0.00      PROA
ATOM    206  C   PHE   595      -6.804 -16.735 -17.116  1.00  0.00      PROA
ATOM    207  O   PHE   595      -5.650 -16.784 -16.810  1.00  0.00      PROA
ATOM    208  N   PHE   596      -7.800 -17.134 -16.279  1.00  0.00      PROA
ATOM    209  HN  PHE   596      -8.742 -17.252 -16.582  1.00  0.00      PROA
ATOM    210  CA  PHE   596      -7.524 -17.413 -14.867  1.00  0.00      PROA
ATOM    211  HA  PHE   596      -6.954 -16.581 -14.482  1.00  0.00      PROA
ATOM    212  CB  PHE   596      -8.783 -17.607 -14.022  1.00  0.00      PROA
ATOM    213  HB1 PHE   596      -8.520 -18.092 -13.058  1.00  0.00      PROA
ATOM    214  HB2 PHE   596      -9.518 -18.230 -14.575  1.00  0.00      PROA
ATOM    215  CG  PHE   596      -9.426 -16.303 -13.718  1.00  0.00      PROA
ATOM    216  CD1 PHE   596      -9.240 -15.020 -14.344  1.00  0.00      PROA
ATOM    217  HD1 PHE   596      -8.490 -14.922 -15.115  1.00  0.00      PROA
ATOM    218  CE1 PHE   596      -9.984 -13.911 -13.996  1.00  0.00      PROA
ATOM    219  HE1 PHE   596      -9.756 -12.949 -14.431  1.00  0.00      PROA
ATOM    220  CZ  PHE   596     -11.013 -14.031 -13.097  1.00  0.00      PROA
ATOM    221  HZ  PHE   596     -11.608 -13.170 -12.832  1.00  0.00      PROA
ATOM    222  CD2 PHE   596     -10.481 -16.415 -12.822  1.00  0.00      PROA
ATOM    223  HD2 PHE   596     -10.682 -17.368 -12.356  1.00  0.00      PROA
ATOM    224  CE2 PHE   596     -11.291 -15.309 -12.512  1.00  0.00      PROA
ATOM    225  HE2 PHE   596     -12.123 -15.422 -11.833  1.00  0.00      PROA
ATOM    226  C   PHE   596      -6.536 -18.544 -14.528  1.00  0.00      PROA
ATOM    227  O   PHE   596      -5.986 -18.509 -13.404  1.00  0.00      PROA
ATOM    228  N   LEU   597      -6.260 -19.456 -15.528  1.00  0.00      PROA
ATOM    229  HN  LEU   597      -6.713 -19.415 -16.415  1.00  0.00      PROA
ATOM    230  CA  LEU   597      -5.314 -20.513 -15.363  1.00  0.00      PROA
ATOM    231  HA  LEU   597      -4.854 -20.402 -14.392  1.00  0.00      PROA
ATOM    232  CB  LEU   597      -6.019 -21.899 -15.474  1.00  0.00      PROA
ATOM    233  HB1 LEU   597      -5.240 -22.689 -15.434  1.00  0.00      PROA
ATOM    234  HB2 LEU   597      -6.532 -21.949 -16.457  1.00  0.00      PROA
ATOM    235  CG  LEU   597      -7.060 -22.192 -14.371  1.00  0.00      PROA
ATOM    236  HG  LEU   597      -7.601 -21.256 -14.113  1.00  0.00      PROA
ATOM    237  CD1 LEU   597      -8.074 -23.256 -14.870  1.00  0.00      PROA
ATOM    238 HD11 LEU   597      -7.544 -24.199 -15.125  1.00  0.00      PROA
ATOM    239 HD12 LEU   597      -8.595 -22.885 -15.779  1.00  0.00      PROA
ATOM    240 HD13 LEU   597      -8.818 -23.472 -14.074  1.00  0.00      PROA
ATOM    241  CD2 LEU   597      -6.372 -22.725 -13.014  1.00  0.00      PROA
ATOM    242 HD21 LEU   597      -5.665 -21.964 -12.620  1.00  0.00      PROA
ATOM    243 HD22 LEU   597      -5.809 -23.661 -13.218  1.00  0.00      PROA
ATOM    244 HD23 LEU   597      -7.151 -22.917 -12.245  1.00  0.00      PROA
ATOM    245  C   LEU   597      -4.102 -20.451 -16.344  1.00  0.00      PROA
ATOM    246  O   LEU   597      -3.295 -21.363 -16.377  1.00  0.00      PROA
ATOM    247  N   SER   598      -3.974 -19.380 -17.141  1.00  0.00      PROA
ATOM    248  HN  SER   598      -4.478 -18.544 -16.945  1.00  0.00      PROA
ATOM    249  CA  SER   598      -3.125 -19.308 -18.332  1.00  0.00      PROA
ATOM    250  HA  SER   598      -3.284 -20.189 -18.936  1.00  0.00      PROA
ATOM    251  CB  SER   598      -3.548 -18.032 -19.077  1.00  0.00      PROA
ATOM    252  HB1 SER   598      -3.279 -17.136 -18.478  1.00  0.00      PROA
ATOM    253  HB2 SER   598      -4.644 -18.042 -19.256  1.00  0.00      PROA
ATOM    254  OG  SER   598      -2.874 -17.975 -20.327  1.00  0.00      PROA
ATOM    255  HG1 SER   598      -1.991 -17.649 -20.137  1.00  0.00      PROA
ATOM    256  C   SER   598      -1.710 -19.334 -17.960  1.00  0.00      PROA
ATOM    257  O   SER   598      -0.849 -19.975 -18.585  1.00  0.00      PROA
ATOM    258  N   ASP   599      -1.369 -18.707 -16.800  1.00  0.00      PROA
ATOM    259  HN  ASP   599      -2.038 -18.204 -16.259  1.00  0.00      PROA
ATOM    260  CA  ASP   599      -0.046 -18.725 -16.283  1.00  0.00      PROA
ATOM    261  HA  ASP   599       0.605 -19.190 -17.008  1.00  0.00      PROA
ATOM    262  CB  ASP   599       0.379 -17.241 -16.015  1.00  0.00      PROA
ATOM    263  HB1 ASP   599       1.405 -17.248 -15.591  1.00  0.00      PROA
ATOM    264  HB2 ASP   599      -0.322 -16.811 -15.269  1.00  0.00      PROA
ATOM    265  CG  ASP   599       0.387 -16.298 -17.250  1.00  0.00      PROA
ATOM    266  OD1 ASP   599      -0.020 -15.175 -16.939  1.00  0.00      PROA
ATOM    267  OD2 ASP   599       0.866 -16.575 -18.378  1.00  0.00      PROA
ATOM    268  C   ASP   599       0.028 -19.568 -15.094  1.00  0.00      PROA
ATOM    269  O   ASP   599       1.126 -20.002 -14.637  1.00  0.00      PROA
ATOM    270  N   PHE   600      -1.046 -20.094 -14.527  1.00  0.00      PROA
ATOM    271  HN  PHE   600      -1.965 -19.857 -14.832  1.00  0.00      PROA
ATOM    272  CA  PHE   600      -0.973 -21.098 -13.369  1.00  0.00      PROA
ATOM    273  HA  PHE   600      -0.311 -20.706 -12.611  1.00  0.00      PROA
ATOM    274  CB  PHE   600      -2.404 -21.285 -12.812  1.00  0.00      PROA
ATOM    275  HB1 PHE   600      -3.076 -21.668 -13.609  1.00  0.00      PROA
ATOM    276  HB2 PHE   600      -2.789 -20.320 -12.418  1.00  0.00      PROA
ATOM    277  CG  PHE   600      -2.398 -22.300 -11.664  1.00  0.00      PROA
ATOM    278  CD1 PHE   600      -1.629 -22.128 -10.461  1.00  0.00      PROA
ATOM    279  HD1 PHE   600      -0.993 -21.260 -10.365  1.00  0.00      PROA
ATOM    280  CE1 PHE   600      -1.681 -23.063  -9.400  1.00  0.00      PROA
ATOM    281  HE1 PHE   600      -1.026 -22.958  -8.547  1.00  0.00      PROA
ATOM    282  CZ  PHE   600      -2.611 -24.150  -9.469  1.00  0.00      PROA
ATOM    283  HZ  PHE   600      -2.679 -24.873  -8.670  1.00  0.00      PROA
ATOM    284  CD2 PHE   600      -3.209 -23.419 -11.770  1.00  0.00      PROA
ATOM    285  HD2 PHE   600      -3.677 -23.672 -12.710  1.00  0.00      PROA
ATOM    286  CE2 PHE   600      -3.419 -24.249 -10.587  1.00  0.00      PROA
ATOM    287  HE2 PHE   600      -4.230 -24.962 -10.585  1.00  0.00      PROA
ATOM    288  C   PHE   600      -0.486 -22.450 -13.923  1.00  0.00      PROA
ATOM    289  O   PHE   600       0.273 -23.227 -13.271  1.00  0.00      PROA
ATOM    290  N   LYS   601      -0.731 -22.691 -15.233  1.00  0.00      PROA
ATOM    291  HN  LYS   601      -1.333 -22.117 -15.783  1.00  0.00      PROA
ATOM    292  CA  LYS   601      -0.097 -23.850 -15.921  1.00  0.00      PROA
ATOM    293  HA  LYS   601      -0.346 -24.742 -15.366  1.00  0.00      PROA
ATOM    294  CB  LYS   601      -0.595 -23.972 -17.382  1.00  0.00      PROA
ATOM    295  HB1 LYS   601      -1.659 -23.657 -17.419  1.00  0.00      PROA
ATOM    296  HB2 LYS   601      -0.523 -25.036 -17.691  1.00  0.00      PROA
ATOM    297  CG  LYS   601       0.212 -23.107 -18.394  1.00  0.00      PROA
ATOM    298  HG1 LYS   601       1.250 -23.494 -18.472  1.00  0.00      PROA
ATOM    299  HG2 LYS   601       0.247 -22.054 -18.041  1.00  0.00      PROA
ATOM    300  CD  LYS   601      -0.469 -23.169 -19.771  1.00  0.00      PROA
ATOM    301  HD1 LYS   601      -1.500 -22.772 -19.666  1.00  0.00      PROA
ATOM    302  HD2 LYS   601      -0.522 -24.233 -20.084  1.00  0.00      PROA
ATOM    303  CE  LYS   601       0.233 -22.384 -20.871  1.00  0.00      PROA
ATOM    304  HE1 LYS   601      -0.479 -22.202 -21.705  1.00  0.00      PROA
ATOM    305  HE2 LYS   601       1.108 -22.964 -21.235  1.00  0.00      PROA
ATOM    306  NZ  LYS   601       0.718 -21.106 -20.438  1.00  0.00      PROA
ATOM    307  HZ1 LYS   601       1.616 -21.230 -19.928  1.00  0.00      PROA
ATOM    308  HZ2 LYS   601       0.019 -20.666 -19.807  1.00  0.00      PROA
ATOM    309  HZ3 LYS   601       0.871 -20.495 -21.265  1.00  0.00      PROA
ATOM    310  C   LYS   601       1.466 -23.799 -15.880  1.00  0.00      PROA
ATOM    311  O   LYS   601       2.174 -24.764 -16.057  1.00  0.00      PROA
ATOM    312  N   ASP   602       1.998 -22.617 -15.713  1.00  0.00      PROA
ATOM    313  HN  ASP   602       1.446 -21.815 -15.498  1.00  0.00      PROA
ATOM    314  CA  ASP   602       3.454 -22.387 -15.831  1.00  0.00      PROA
ATOM    315  HA  ASP   602       3.907 -23.263 -16.270  1.00  0.00      PROA
ATOM    316  CB  ASP   602       3.683 -21.132 -16.731  1.00  0.00      PROA
ATOM    317  HB1 ASP   602       4.762 -20.866 -16.747  1.00  0.00      PROA
ATOM    318  HB2 ASP   602       3.101 -20.271 -16.339  1.00  0.00      PROA
ATOM    319  CG  ASP   602       3.228 -21.456 -18.112  1.00  0.00      PROA
ATOM    320  OD1 ASP   602       3.013 -20.504 -18.880  1.00  0.00      PROA
ATOM    321  OD2 ASP   602       3.344 -22.607 -18.566  1.00  0.00      PROA
ATOM    322  C   ASP   602       4.129 -22.205 -14.448  1.00  0.00      PROA
ATOM    323  O   ASP   602       5.332 -21.940 -14.463  1.00  0.00      PROA
ATOM    324  N   ALA   603       3.381 -22.322 -13.353  1.00  0.00      PROA
ATOM    325  HN  ALA   603       2.478 -22.735 -13.413  1.00  0.00      PROA
ATOM    326  CA  ALA   603       3.739 -21.902 -12.027  1.00  0.00      PROA
ATOM    327  HA  ALA   603       4.301 -20.982 -12.089  1.00  0.00      PROA
ATOM    328  CB  ALA   603       2.403 -21.697 -11.238  1.00  0.00      PROA
ATOM    329  HB1 ALA   603       1.831 -22.649 -11.202  1.00  0.00      PROA
ATOM    330  HB2 ALA   603       1.780 -20.927 -11.742  1.00  0.00      PROA
ATOM    331  HB3 ALA   603       2.624 -21.377 -10.197  1.00  0.00      PROA
ATOM    332  C   ALA   603       4.728 -22.657 -11.272  1.00  0.00      PROA
ATOM    333  O   ALA   603       5.275 -22.152 -10.299  1.00  0.00      PROA
ATOM    334  N   LEU   604       5.091 -23.805 -11.765  1.00  0.00      PROA
ATOM    335  HN  LEU   604       4.550 -24.244 -12.477  1.00  0.00      PROA
ATOM    336  CA  LEU   604       6.270 -24.550 -11.358  1.00  0.00      PROA
ATOM    337  HA  LEU   604       6.525 -24.215 -10.364  1.00  0.00      PROA
ATOM    338  CB  LEU   604       6.102 -26.073 -11.351  1.00  0.00      PROA
ATOM    339  HB1 LEU   604       7.077 -26.559 -11.132  1.00  0.00      PROA
ATOM    340  HB2 LEU   604       5.745 -26.417 -12.345  1.00  0.00      PROA
ATOM    341  CG  LEU   604       5.089 -26.445 -10.282  1.00  0.00      PROA
ATOM    342  HG  LEU   604       4.105 -25.978 -10.501  1.00  0.00      PROA
ATOM    343  CD1 LEU   604       4.976 -27.932 -10.309  1.00  0.00      PROA
ATOM    344 HD11 LEU   604       5.963 -28.394 -10.093  1.00  0.00      PROA
ATOM    345 HD12 LEU   604       4.640 -28.267 -11.313  1.00  0.00      PROA
ATOM    346 HD13 LEU   604       4.250 -28.270  -9.539  1.00  0.00      PROA
ATOM    347  CD2 LEU   604       5.536 -26.145  -8.892  1.00  0.00      PROA
ATOM    348 HD21 LEU   604       5.562 -25.046  -8.728  1.00  0.00      PROA
ATOM    349 HD22 LEU   604       6.556 -26.552  -8.727  1.00  0.00      PROA
ATOM    350 HD23 LEU   604       4.830 -26.596  -8.162  1.00  0.00      PROA
ATOM    351  C   LEU   604       7.557 -24.225 -12.204  1.00  0.00      PROA
ATOM    352  O   LEU   604       8.689 -24.601 -11.879  1.00  0.00      PROA
ATOM    353  N   SER   605       7.295 -23.542 -13.318  1.00  0.00      PROA
ATOM    354  HN  SER   605       6.372 -23.250 -13.554  1.00  0.00      PROA
ATOM    355  CA  SER   605       8.318 -23.187 -14.241  1.00  0.00      PROA
ATOM    356  HA  SER   605       9.130 -23.879 -14.077  1.00  0.00      PROA
ATOM    357  CB  SER   605       7.953 -23.206 -15.703  1.00  0.00      PROA
ATOM    358  HB1 SER   605       7.233 -22.386 -15.910  1.00  0.00      PROA
ATOM    359  HB2 SER   605       7.483 -24.182 -15.949  1.00  0.00      PROA
ATOM    360  OG  SER   605       9.057 -23.034 -16.531  1.00  0.00      PROA
ATOM    361  HG1 SER   605       9.521 -22.263 -16.197  1.00  0.00      PROA
ATOM    362  C   SER   605       8.857 -21.834 -13.903  1.00  0.00      PROA
ATOM    363  O   SER   605      10.006 -21.638 -13.720  1.00  0.00      PROA
ATOM    364  N   LEU   606       7.940 -20.814 -13.941  1.00  0.00      PROA
ATOM    365  HN  LEU   606       7.094 -21.014 -14.414  1.00  0.00      PROA
ATOM    366  CA  LEU   606       7.910 -19.480 -13.443  1.00  0.00      PROA
ATOM    367  HA  LEU   606       8.610 -18.895 -14.021  1.00  0.00      PROA
ATOM    368  CB  LEU   606       6.518 -18.883 -13.547  1.00  0.00      PROA
ATOM    369  HB1 LEU   606       6.553 -17.875 -13.085  1.00  0.00      PROA
ATOM    370  HB2 LEU   606       5.834 -19.528 -12.958  1.00  0.00      PROA
ATOM    371  CG  LEU   606       5.897 -18.724 -14.983  1.00  0.00      PROA
ATOM    372  HG  LEU   606       5.969 -19.688 -15.530  1.00  0.00      PROA
ATOM    373  CD1 LEU   606       4.410 -18.306 -14.857  1.00  0.00      PROA
ATOM    374 HD11 LEU   606       4.330 -17.339 -14.315  1.00  0.00      PROA
ATOM    375 HD12 LEU   606       3.847 -19.078 -14.290  1.00  0.00      PROA
ATOM    376 HD13 LEU   606       3.965 -18.184 -15.867  1.00  0.00      PROA
ATOM    377  CD2 LEU   606       6.707 -17.540 -15.497  1.00  0.00      PROA
ATOM    378 HD21 LEU   606       7.789 -17.792 -15.504  1.00  0.00      PROA
ATOM    379 HD22 LEU   606       6.552 -16.660 -14.836  1.00  0.00      PROA
ATOM    380 HD23 LEU   606       6.394 -17.289 -16.533  1.00  0.00      PROA
ATOM    381  C   LEU   606       8.547 -19.290 -12.033  1.00  0.00      PROA
ATOM    382  O   LEU   606       8.608 -20.143 -11.162  1.00  0.00      PROA
ATOM    383  N   GLN   607       8.928 -18.031 -11.843  1.00  0.00      PROA
ATOM    384  HN  GLN   607       8.925 -17.346 -12.567  1.00  0.00      PROA
ATOM    385  CA  GLN   607       9.373 -17.604 -10.533  1.00  0.00      PROA
ATOM    386  HA  GLN   607       9.399 -18.464  -9.881  1.00  0.00      PROA
ATOM    387  CB  GLN   607      10.786 -16.973 -10.672  1.00  0.00      PROA
ATOM    388  HB1 GLN   607      11.504 -17.812 -10.770  1.00  0.00      PROA
ATOM    389  HB2 GLN   607      10.989 -16.429  -9.727  1.00  0.00      PROA
ATOM    390  CG  GLN   607      11.079 -16.010 -11.804  1.00  0.00      PROA
ATOM    391  HG1 GLN   607      11.267 -16.597 -12.728  1.00  0.00      PROA
ATOM    392  HG2 GLN   607      11.991 -15.430 -11.548  1.00  0.00      PROA
ATOM    393  CD  GLN   607       9.967 -15.032 -12.088  1.00  0.00      PROA
ATOM    394  OE1 GLN   607       9.046 -15.203 -12.936  1.00  0.00      PROA
ATOM    395  NE2 GLN   607      10.050 -13.882 -11.347  1.00  0.00      PROA
ATOM    396 HE21 GLN   607       9.362 -13.165 -11.457  1.00  0.00      PROA
ATOM    397 HE22 GLN   607      10.799 -13.760 -10.696  1.00  0.00      PROA
ATOM    398  C   GLN   607       8.373 -16.848  -9.684  1.00  0.00      PROA
ATOM    399  O   GLN   607       7.858 -15.715  -9.976  1.00  0.00      PROA
ATOM    400  N   CYS   608       8.025 -17.536  -8.592  1.00  0.00      PROA
ATOM    401  HN  CYS   608       8.527 -18.357  -8.337  1.00  0.00      PROA
ATOM    402  CA  CYS   608       6.982 -17.214  -7.725  1.00  0.00      PROA
ATOM    403  HA  CYS   608       6.620 -16.238  -8.010  1.00  0.00      PROA
ATOM    404  CB  CYS   608       5.821 -18.218  -7.748  1.00  0.00      PROA
ATOM    405  HB1 CYS   608       5.041 -17.892  -7.028  1.00  0.00      PROA
ATOM    406  HB2 CYS   608       6.193 -19.215  -7.429  1.00  0.00      PROA
ATOM    407  SG  CYS   608       5.127 -18.316  -9.418  1.00  0.00      PROA
ATOM    408  HG1 CYS   608       6.068 -19.123  -9.887  1.00  0.00      PROA
ATOM    409  C   CYS   608       7.407 -17.243  -6.316  1.00  0.00      PROA
ATOM    410  O   CYS   608       7.004 -16.414  -5.490  1.00  0.00      PROA
ATOM    411  N   LEU   609       8.177 -18.238  -5.881  1.00  0.00      PROA
ATOM    412  HN  LEU   609       8.499 -18.928  -6.523  1.00  0.00      PROA
ATOM    413  CA  LEU   609       8.630 -18.455  -4.518  1.00  0.00      PROA
ATOM    414  HA  LEU   609       7.765 -18.581  -3.883  1.00  0.00      PROA
ATOM    415  CB  LEU   609       9.507 -19.702  -4.493  1.00  0.00      PROA
ATOM    416  HB1 LEU   609      10.377 -19.507  -5.153  1.00  0.00      PROA
ATOM    417  HB2 LEU   609       8.909 -20.535  -4.917  1.00  0.00      PROA
ATOM    418  CG  LEU   609      10.058 -20.178  -3.139  1.00  0.00      PROA
ATOM    419  HG  LEU   609      10.756 -19.404  -2.758  1.00  0.00      PROA
ATOM    420  CD1 LEU   609       9.005 -20.437  -2.068  1.00  0.00      PROA
ATOM    421 HD11 LEU   609       8.298 -21.223  -2.410  1.00  0.00      PROA
ATOM    422 HD12 LEU   609       8.431 -19.507  -1.869  1.00  0.00      PROA
ATOM    423 HD13 LEU   609       9.494 -20.782  -1.132  1.00  0.00      PROA
ATOM    424  CD2 LEU   609      10.885 -21.449  -3.327  1.00  0.00      PROA
ATOM    425 HD21 LEU   609      11.737 -21.252  -4.012  1.00  0.00      PROA
ATOM    426 HD22 LEU   609      10.253 -22.250  -3.768  1.00  0.00      PROA
ATOM    427 HD23 LEU   609      11.288 -21.786  -2.348  1.00  0.00      PROA
ATOM    428  C   LEU   609       9.386 -17.217  -3.901  1.00  0.00      PROA
ATOM    429  O   LEU   609       9.117 -16.823  -2.761  1.00  0.00      PROA
ATOM    430  N   ALA   610      10.366 -16.635  -4.637  1.00  0.00      PROA
ATOM    431  HN  ALA   610      10.635 -16.984  -5.532  1.00  0.00      PROA
ATOM    432  CA  ALA   610      11.087 -15.463  -4.164  1.00  0.00      PROA
ATOM    433  HA  ALA   610      11.504 -15.680  -3.192  1.00  0.00      PROA
ATOM    434  CB  ALA   610      12.176 -15.156  -5.162  1.00  0.00      PROA
ATOM    435  HB1 ALA   610      11.733 -14.952  -6.160  1.00  0.00      PROA
ATOM    436  HB2 ALA   610      12.864 -16.024  -5.250  1.00  0.00      PROA
ATOM    437  HB3 ALA   610      12.745 -14.259  -4.836  1.00  0.00      PROA
ATOM    438  C   ALA   610      10.323 -14.219  -3.861  1.00  0.00      PROA
ATOM    439  O   ALA   610      10.604 -13.576  -2.898  1.00  0.00      PROA
ATOM    440  N   SER   611       9.347 -13.926  -4.709  1.00  0.00      PROA
ATOM    441  HN  SER   611       9.353 -14.373  -5.596  1.00  0.00      PROA
ATOM    442  CA  SER   611       8.186 -12.999  -4.561  1.00  0.00      PROA
ATOM    443  HA  SER   611       8.600 -12.012  -4.425  1.00  0.00      PROA
ATOM    444  CB  SER   611       7.178 -12.957  -5.722  1.00  0.00      PROA
ATOM    445  HB1 SER   611       6.409 -12.178  -5.533  1.00  0.00      PROA
ATOM    446  HB2 SER   611       6.684 -13.945  -5.836  1.00  0.00      PROA
ATOM    447  OG  SER   611       7.871 -12.647  -6.903  1.00  0.00      PROA
ATOM    448  HG1 SER   611       7.387 -13.074  -7.614  1.00  0.00      PROA
ATOM    449  C   SER   611       7.341 -13.180  -3.336  1.00  0.00      PROA
ATOM    450  O   SER   611       6.897 -12.205  -2.682  1.00  0.00      PROA
ATOM    451  N   ILE   612       7.048 -14.491  -2.967  1.00  0.00      PROA
ATOM    452  HN  ILE   612       7.417 -15.271  -3.466  1.00  0.00      PROA
ATOM    453  CA  ILE   612       6.187 -14.813  -1.832  1.00  0.00      PROA
ATOM    454  HA  ILE   612       5.333 -14.154  -1.871  1.00  0.00      PROA
ATOM    455  CB  ILE   612       5.715 -16.297  -1.857  1.00  0.00      PROA
ATOM    456  HB  ILE   612       6.523 -16.908  -2.310  1.00  0.00      PROA
ATOM    457  CG2 ILE   612       5.372 -16.899  -0.494  1.00  0.00      PROA
ATOM    458 HG21 ILE   612       4.550 -16.323  -0.018  1.00  0.00      PROA
ATOM    459 HG22 ILE   612       6.262 -16.862   0.170  1.00  0.00      PROA
ATOM    460 HG23 ILE   612       5.041 -17.952  -0.618  1.00  0.00      PROA
ATOM    461  CG1 ILE   612       4.756 -16.609  -3.047  1.00  0.00      PROA
ATOM    462 HG11 ILE   612       5.039 -15.954  -3.898  1.00  0.00      PROA
ATOM    463 HG12 ILE   612       3.722 -16.361  -2.729  1.00  0.00      PROA
ATOM    464  CD  ILE   612       4.766 -18.068  -3.543  1.00  0.00      PROA
ATOM    465  HD1 ILE   612       4.645 -18.764  -2.685  1.00  0.00      PROA
ATOM    466  HD2 ILE   612       5.732 -18.290  -4.046  1.00  0.00      PROA
ATOM    467  HD3 ILE   612       3.928 -18.232  -4.254  1.00  0.00      PROA
ATOM    468  C   ILE   612       6.888 -14.437  -0.529  1.00  0.00      PROA
ATOM    469  O   ILE   612       6.361 -13.574   0.201  1.00  0.00      PROA
ATOM    470  N   LEU   613       8.095 -14.901  -0.314  1.00  0.00      PROA
ATOM    471  HN  LEU   613       8.450 -15.609  -0.916  1.00  0.00      PROA
ATOM    472  CA  LEU   613       9.034 -14.521   0.715  1.00  0.00      PROA
ATOM    473  HA  LEU   613       8.621 -14.765   1.682  1.00  0.00      PROA
ATOM    474  CB  LEU   613      10.351 -15.343   0.426  1.00  0.00      PROA
ATOM    475  HB1 LEU   613      11.091 -15.093   1.215  1.00  0.00      PROA
ATOM    476  HB2 LEU   613      10.749 -15.017  -0.558  1.00  0.00      PROA
ATOM    477  CG  LEU   613      10.190 -16.916   0.390  1.00  0.00      PROA
ATOM    478  HG  LEU   613       9.406 -17.201  -0.344  1.00  0.00      PROA
ATOM    479  CD1 LEU   613      11.541 -17.525  -0.021  1.00  0.00      PROA
ATOM    480 HD11 LEU   613      12.326 -17.243   0.713  1.00  0.00      PROA
ATOM    481 HD12 LEU   613      11.838 -17.145  -1.022  1.00  0.00      PROA
ATOM    482 HD13 LEU   613      11.464 -18.633  -0.049  1.00  0.00      PROA
ATOM    483  CD2 LEU   613       9.723 -17.522   1.666  1.00  0.00      PROA
ATOM    484 HD21 LEU   613       8.729 -17.110   1.943  1.00  0.00      PROA
ATOM    485 HD22 LEU   613      10.442 -17.290   2.480  1.00  0.00      PROA
ATOM    486 HD23 LEU   613       9.631 -18.623   1.550  1.00  0.00      PROA
ATOM    487  C   LEU   613       9.367 -13.017   0.754  1.00  0.00      PROA
ATOM    488  O   LEU   613       9.375 -12.408   1.836  1.00  0.00      PROA
ATOM    489  N   PHE   614       9.699 -12.361  -0.370  1.00  0.00      PROA
ATOM    490  HN  PHE   614       9.796 -12.849  -1.233  1.00  0.00      PROA
ATOM    491  CA  PHE   614       9.946 -10.919  -0.453  1.00  0.00      PROA
ATOM    492  HA  PHE   614      10.781 -10.680   0.189  1.00  0.00      PROA
ATOM    493  CB  PHE   614      10.262 -10.523  -1.938  1.00  0.00      PROA
ATOM    494  HB1 PHE   614       9.503 -10.976  -2.611  1.00  0.00      PROA
ATOM    495  HB2 PHE   614      11.277 -10.885  -2.209  1.00  0.00      PROA
ATOM    496  CG  PHE   614      10.237  -8.995  -2.174  1.00  0.00      PROA
ATOM    497  CD1 PHE   614      10.788  -7.949  -1.341  1.00  0.00      PROA
ATOM    498  HD1 PHE   614      11.232  -8.169  -0.382  1.00  0.00      PROA
ATOM    499  CE1 PHE   614      10.721  -6.636  -1.833  1.00  0.00      PROA
ATOM    500  HE1 PHE   614      11.132  -5.843  -1.226  1.00  0.00      PROA
ATOM    501  CZ  PHE   614      10.138  -6.289  -3.096  1.00  0.00      PROA
ATOM    502  HZ  PHE   614      10.226  -5.291  -3.499  1.00  0.00      PROA
ATOM    503  CD2 PHE   614       9.442  -8.574  -3.274  1.00  0.00      PROA
ATOM    504  HD2 PHE   614       8.791  -9.296  -3.744  1.00  0.00      PROA
ATOM    505  CE2 PHE   614       9.462  -7.276  -3.775  1.00  0.00      PROA
ATOM    506  HE2 PHE   614       8.948  -7.044  -4.696  1.00  0.00      PROA
ATOM    507  C   PHE   614       8.848 -10.009   0.151  1.00  0.00      PROA
ATOM    508  O   PHE   614       9.089  -9.174   1.054  1.00  0.00      PROA
ATOM    509  N   LEU   615       7.615 -10.236  -0.369  1.00  0.00      PROA
ATOM    510  HN  LEU   615       7.438 -10.883  -1.106  1.00  0.00      PROA
ATOM    511  CA  LEU   615       6.508  -9.520   0.156  1.00  0.00      PROA
ATOM    512  HA  LEU   615       6.845  -8.546   0.477  1.00  0.00      PROA
ATOM    513  CB  LEU   615       5.461  -9.400  -0.953  1.00  0.00      PROA
ATOM    514  HB1 LEU   615       4.468  -9.177  -0.508  1.00  0.00      PROA
ATOM    515  HB2 LEU   615       5.397 -10.357  -1.513  1.00  0.00      PROA
ATOM    516  CG  LEU   615       5.874  -8.246  -1.926  1.00  0.00      PROA
ATOM    517  HG  LEU   615       6.907  -7.912  -1.690  1.00  0.00      PROA
ATOM    518  CD1 LEU   615       5.814  -8.744  -3.377  1.00  0.00      PROA
ATOM    519 HD11 LEU   615       4.783  -9.075  -3.625  1.00  0.00      PROA
ATOM    520 HD12 LEU   615       6.504  -9.604  -3.510  1.00  0.00      PROA
ATOM    521 HD13 LEU   615       6.100  -7.924  -4.070  1.00  0.00      PROA
ATOM    522  CD2 LEU   615       4.931  -7.100  -1.624  1.00  0.00      PROA
ATOM    523 HD21 LEU   615       5.039  -6.786  -0.564  1.00  0.00      PROA
ATOM    524 HD22 LEU   615       3.881  -7.420  -1.794  1.00  0.00      PROA
ATOM    525 HD23 LEU   615       5.169  -6.233  -2.276  1.00  0.00      PROA
ATOM    526  C   LEU   615       5.851 -10.056   1.452  1.00  0.00      PROA
ATOM    527  O   LEU   615       5.202  -9.320   2.177  1.00  0.00      PROA
ATOM    528  N   TYR   616       6.007 -11.333   1.839  1.00  0.00      PROA
ATOM    529  HN  TYR   616       6.662 -11.945   1.403  1.00  0.00      PROA
ATOM    530  CA  TYR   616       5.224 -11.899   2.923  1.00  0.00      PROA
ATOM    531  HA  TYR   616       4.199 -11.581   2.802  1.00  0.00      PROA
ATOM    532  CB  TYR   616       5.322 -13.447   2.888  1.00  0.00      PROA
ATOM    533  HB1 TYR   616       6.375 -13.747   2.698  1.00  0.00      PROA
ATOM    534  HB2 TYR   616       4.661 -13.842   2.087  1.00  0.00      PROA
ATOM    535  CG  TYR   616       4.892 -14.093   4.194  1.00  0.00      PROA
ATOM    536  CD1 TYR   616       3.598 -13.837   4.765  1.00  0.00      PROA
ATOM    537  HD1 TYR   616       2.850 -13.317   4.185  1.00  0.00      PROA
ATOM    538  CE1 TYR   616       3.289 -14.269   6.107  1.00  0.00      PROA
ATOM    539  HE1 TYR   616       2.387 -13.957   6.612  1.00  0.00      PROA
ATOM    540  CZ  TYR   616       4.219 -15.111   6.716  1.00  0.00      PROA
ATOM    541  OH  TYR   616       3.894 -15.743   7.960  1.00  0.00      PROA
ATOM    542  HH  TYR   616       3.082 -15.351   8.288  1.00  0.00      PROA
ATOM    543  CD2 TYR   616       5.748 -15.016   4.805  1.00  0.00      PROA
ATOM    544  HD2 TYR   616       6.659 -15.338   4.322  1.00  0.00      PROA
ATOM    545  CE2 TYR   616       5.376 -15.517   6.088  1.00  0.00      PROA
ATOM    546  HE2 TYR   616       6.018 -16.233   6.580  1.00  0.00      PROA
ATOM    547  C   TYR   616       5.321 -11.179   4.287  1.00  0.00      PROA
ATOM    548  O   TYR   616       4.294 -10.680   4.754  1.00  0.00      PROA
ATOM    549  N   CYS   617       6.510 -10.986   4.857  1.00  0.00      PROA
ATOM    550  HN  CYS   617       7.356 -11.249   4.400  1.00  0.00      PROA
ATOM    551  CA  CYS   617       6.662 -10.405   6.129  1.00  0.00      PROA
ATOM    552  HA  CYS   617       5.903 -10.792   6.792  1.00  0.00      PROA
ATOM    553  CB  CYS   617       8.128 -10.813   6.615  1.00  0.00      PROA
ATOM    554  HB1 CYS   617       8.840 -10.094   6.160  1.00  0.00      PROA
ATOM    555  HB2 CYS   617       8.342 -11.823   6.209  1.00  0.00      PROA
ATOM    556  SG  CYS   617       8.409 -10.844   8.354  1.00  0.00      PROA
ATOM    557  HG1 CYS   617       8.343  -9.529   8.505  1.00  0.00      PROA
ATOM    558  C   CYS   617       6.541  -8.890   6.079  1.00  0.00      PROA
ATOM    559  O   CYS   617       6.159  -8.230   7.059  1.00  0.00      PROA
ATOM    560  N   ALA   618       6.896  -8.294   4.892  1.00  0.00      PROA
ATOM    561  HN  ALA   618       7.418  -8.819   4.227  1.00  0.00      PROA
ATOM    562  CA  ALA   618       6.613  -6.975   4.455  1.00  0.00      PROA
ATOM    563  HA  ALA   618       6.919  -6.289   5.231  1.00  0.00      PROA
ATOM    564  CB  ALA   618       7.387  -6.676   3.118  1.00  0.00      PROA
ATOM    565  HB1 ALA   618       7.075  -7.392   2.328  1.00  0.00      PROA
ATOM    566  HB2 ALA   618       8.481  -6.783   3.282  1.00  0.00      PROA
ATOM    567  HB3 ALA   618       7.160  -5.645   2.772  1.00  0.00      PROA
ATOM    568  C   ALA   618       5.209  -6.589   4.443  1.00  0.00      PROA
ATOM    569  O   ALA   618       4.899  -5.562   5.025  1.00  0.00      PROA
ATOM    570  N   CYS   619       4.363  -7.373   3.883  1.00  0.00      PROA
ATOM    571  HN  CYS   619       4.668  -8.158   3.351  1.00  0.00      PROA
ATOM    572  CA  CYS   619       2.894  -7.206   3.961  1.00  0.00      PROA
ATOM    573  HA  CYS   619       2.685  -6.148   3.909  1.00  0.00      PROA
ATOM    574  CB  CYS   619       2.173  -7.917   2.869  1.00  0.00      PROA
ATOM    575  HB1 CYS   619       1.085  -7.784   3.042  1.00  0.00      PROA
ATOM    576  HB2 CYS   619       2.412  -8.997   2.956  1.00  0.00      PROA
ATOM    577  SG  CYS   619       2.571  -7.359   1.137  1.00  0.00      PROA
ATOM    578  HG1 CYS   619       3.799  -7.856   1.135  1.00  0.00      PROA
ATOM    579  C   CYS   619       2.160  -7.590   5.327  1.00  0.00      PROA
ATOM    580  O   CYS   619       1.173  -7.037   5.770  1.00  0.00      PROA
ATOM    581  N   MET   620       2.783  -8.492   6.062  1.00  0.00      PROA
ATOM    582  HN  MET   620       3.591  -8.989   5.754  1.00  0.00      PROA
ATOM    583  CA  MET   620       2.270  -8.795   7.417  1.00  0.00      PROA
ATOM    584  HA  MET   620       1.192  -8.841   7.380  1.00  0.00      PROA
ATOM    585  CB  MET   620       2.865 -10.142   7.843  1.00  0.00      PROA
ATOM    586  HB1 MET   620       3.940 -10.135   7.568  1.00  0.00      PROA
ATOM    587  HB2 MET   620       2.348 -10.935   7.264  1.00  0.00      PROA
ATOM    588  CG  MET   620       2.767 -10.526   9.364  1.00  0.00      PROA
ATOM    589  HG1 MET   620       1.701 -10.440   9.658  1.00  0.00      PROA
ATOM    590  HG2 MET   620       3.350  -9.773   9.933  1.00  0.00      PROA
ATOM    591  SD  MET   620       3.349 -12.155   9.830  1.00  0.00      PROA
ATOM    592  CE  MET   620       4.924 -12.314   9.010  1.00  0.00      PROA
ATOM    593  HE1 MET   620       5.570 -11.430   9.201  1.00  0.00      PROA
ATOM    594  HE2 MET   620       4.778 -12.401   7.912  1.00  0.00      PROA
ATOM    595  HE3 MET   620       5.459 -13.215   9.378  1.00  0.00      PROA
ATOM    596  C   MET   620       2.524  -7.741   8.436  1.00  0.00      PROA
ATOM    597  O   MET   620       1.681  -7.423   9.258  1.00  0.00      PROA
ATOM    598  N   SER   621       3.693  -7.136   8.380  1.00  0.00      PROA
ATOM    599  HN  SER   621       4.431  -7.518   7.831  1.00  0.00      PROA
ATOM    600  CA  SER   621       4.054  -5.847   9.103  1.00  0.00      PROA
ATOM    601  HA  SER   621       3.929  -5.996  10.165  1.00  0.00      PROA
ATOM    602  CB  SER   621       5.599  -5.500   8.739  1.00  0.00      PROA
ATOM    603  HB1 SER   621       5.639  -5.076   7.713  1.00  0.00      PROA
ATOM    604  HB2 SER   621       6.195  -6.436   8.776  1.00  0.00      PROA
ATOM    605  OG  SER   621       6.219  -4.535   9.650  1.00  0.00      PROA
ATOM    606  HG1 SER   621       6.328  -4.993  10.487  1.00  0.00      PROA
ATOM    607  C   SER   621       3.012  -4.716   9.160  1.00  0.00      PROA
ATOM    608  O   SER   621       2.832  -4.169  10.274  1.00  0.00      PROA
ATOM    609  N   PRO   622       2.301  -4.181   8.167  1.00  0.00      PROA
ATOM    610  CD  PRO   622       2.715  -4.275   6.811  1.00  0.00      PROA
ATOM    611  HD1 PRO   622       2.714  -5.339   6.492  1.00  0.00      PROA
ATOM    612  HD2 PRO   622       3.734  -3.847   6.700  1.00  0.00      PROA
ATOM    613  CA  PRO   622       1.401  -3.072   8.381  1.00  0.00      PROA
ATOM    614  HA  PRO   622       1.804  -2.433   9.148  1.00  0.00      PROA
ATOM    615  CB  PRO   622       1.201  -2.346   6.996  1.00  0.00      PROA
ATOM    616  HB1 PRO   622       1.821  -1.429   6.915  1.00  0.00      PROA
ATOM    617  HB2 PRO   622       0.138  -2.080   6.817  1.00  0.00      PROA
ATOM    618  CG  PRO   622       1.691  -3.466   6.032  1.00  0.00      PROA
ATOM    619  HG1 PRO   622       0.841  -4.111   5.722  1.00  0.00      PROA
ATOM    620  HG2 PRO   622       2.155  -3.022   5.125  1.00  0.00      PROA
ATOM    621  C   PRO   622       0.084  -3.688   9.129  1.00  0.00      PROA
ATOM    622  O   PRO   622      -0.505  -3.037   9.950  1.00  0.00      PROA
ATOM    623  N   VAL   623      -0.324  -4.898   8.785  1.00  0.00      PROA
ATOM    624  HN  VAL   623       0.200  -5.427   8.124  1.00  0.00      PROA
ATOM    625  CA  VAL   623      -1.443  -5.549   9.254  1.00  0.00      PROA
ATOM    626  HA  VAL   623      -2.300  -4.913   9.091  1.00  0.00      PROA
ATOM    627  CB  VAL   623      -1.613  -6.916   8.488  1.00  0.00      PROA
ATOM    628  HB  VAL   623      -0.661  -7.486   8.531  1.00  0.00      PROA
ATOM    629  CG1 VAL   623      -2.744  -7.748   9.139  1.00  0.00      PROA
ATOM    630 HG11 VAL   623      -3.656  -7.125   9.259  1.00  0.00      PROA
ATOM    631 HG12 VAL   623      -2.423  -8.103  10.141  1.00  0.00      PROA
ATOM    632 HG13 VAL   623      -2.992  -8.619   8.495  1.00  0.00      PROA
ATOM    633  CG2 VAL   623      -2.043  -6.712   7.023  1.00  0.00      PROA
ATOM    634 HG21 VAL   623      -1.280  -6.112   6.481  1.00  0.00      PROA
ATOM    635 HG22 VAL   623      -3.012  -6.171   6.985  1.00  0.00      PROA
ATOM    636 HG23 VAL   623      -2.144  -7.696   6.518  1.00  0.00      PROA
ATOM    637  C   VAL   623      -1.541  -5.708  10.710  1.00  0.00      PROA
ATOM    638  O   VAL   623      -2.560  -5.329  11.303  1.00  0.00      PROA
ATOM    639  N   ILE   624      -0.423  -6.145  11.305  1.00  0.00      PROA
ATOM    640  HN  ILE   624       0.345  -6.485  10.769  1.00  0.00      PROA
ATOM    641  CA  ILE   624      -0.221  -6.167  12.771  1.00  0.00      PROA
ATOM    642  HA  ILE   624      -1.154  -6.485  13.210  1.00  0.00      PROA
ATOM    643  CB  ILE   624       0.894  -7.075  13.256  1.00  0.00      PROA
ATOM    644  HB  ILE   624       1.843  -6.767  12.767  1.00  0.00      PROA
ATOM    645  CG2 ILE   624       1.085  -7.029  14.768  1.00  0.00      PROA
ATOM    646 HG21 ILE   624       0.110  -7.171  15.281  1.00  0.00      PROA
ATOM    647 HG22 ILE   624       1.503  -6.044  15.067  1.00  0.00      PROA
ATOM    648 HG23 ILE   624       1.774  -7.840  15.087  1.00  0.00      PROA
ATOM    649  CG1 ILE   624       0.709  -8.636  12.757  1.00  0.00      PROA
ATOM    650 HG11 ILE   624       0.209  -8.627  11.766  1.00  0.00      PROA
ATOM    651 HG12 ILE   624       0.055  -9.158  13.486  1.00  0.00      PROA
ATOM    652  CD  ILE   624       2.038  -9.445  12.626  1.00  0.00      PROA
ATOM    653  HD1 ILE   624       2.556  -9.490  13.608  1.00  0.00      PROA
ATOM    654  HD2 ILE   624       2.710  -8.951  11.892  1.00  0.00      PROA
ATOM    655  HD3 ILE   624       1.818 -10.482  12.293  1.00  0.00      PROA
ATOM    656  C   ILE   624      -0.131  -4.759  13.346  1.00  0.00      PROA
ATOM    657  O   ILE   624      -0.723  -4.500  14.357  1.00  0.00      PROA
ATOM    658  N   THR   625       0.452  -3.814  12.665  1.00  0.00      PROA
ATOM    659  HN  THR   625       0.820  -4.012  11.762  1.00  0.00      PROA
ATOM    660  CA  THR   625       0.640  -2.437  13.083  1.00  0.00      PROA
ATOM    661  HA  THR   625       0.975  -2.458  14.109  1.00  0.00      PROA
ATOM    662  CB  THR   625       1.682  -1.638  12.203  1.00  0.00      PROA
ATOM    663  HB  THR   625       1.353  -1.628  11.142  1.00  0.00      PROA
ATOM    664  OG1 THR   625       2.955  -2.265  12.287  1.00  0.00      PROA
ATOM    665  HG1 THR   625       2.923  -3.011  11.684  1.00  0.00      PROA
ATOM    666  CG2 THR   625       1.836  -0.154  12.620  1.00  0.00      PROA
ATOM    667 HG21 THR   625       2.181  -0.087  13.674  1.00  0.00      PROA
ATOM    668 HG22 THR   625       0.858   0.367  12.533  1.00  0.00      PROA
ATOM    669 HG23 THR   625       2.585   0.346  11.969  1.00  0.00      PROA
ATOM    670  C   THR   625      -0.678  -1.681  13.142  1.00  0.00      PROA
ATOM    671  O   THR   625      -1.006  -1.036  14.121  1.00  0.00      PROA
ATOM    672  N   PHE   626      -1.479  -1.837  12.082  1.00  0.00      PROA
ATOM    673  HN  PHE   626      -1.168  -2.396  11.320  1.00  0.00      PROA
ATOM    674  CA  PHE   626      -2.815  -1.274  11.872  1.00  0.00      PROA
ATOM    675  HA  PHE   626      -2.766  -0.206  12.027  1.00  0.00      PROA
ATOM    676  CB  PHE   626      -3.264  -1.595  10.447  1.00  0.00      PROA
ATOM    677  HB1 PHE   626      -3.132  -2.687  10.297  1.00  0.00      PROA
ATOM    678  HB2 PHE   626      -2.604  -1.029   9.757  1.00  0.00      PROA
ATOM    679  CG  PHE   626      -4.675  -1.297   9.980  1.00  0.00      PROA
ATOM    680  CD1 PHE   626      -5.649  -2.208   9.734  1.00  0.00      PROA
ATOM    681  HD1 PHE   626      -5.485  -3.251   9.963  1.00  0.00      PROA
ATOM    682  CE1 PHE   626      -6.894  -1.784   9.170  1.00  0.00      PROA
ATOM    683  HE1 PHE   626      -7.625  -2.529   8.892  1.00  0.00      PROA
ATOM    684  CZ  PHE   626      -7.190  -0.440   8.969  1.00  0.00      PROA
ATOM    685  HZ  PHE   626      -8.163  -0.136   8.613  1.00  0.00      PROA
ATOM    686  CD2 PHE   626      -4.963   0.080   9.671  1.00  0.00      PROA
ATOM    687  HD2 PHE   626      -4.178   0.813   9.783  1.00  0.00      PROA
ATOM    688  CE2 PHE   626      -6.208   0.499   9.236  1.00  0.00      PROA
ATOM    689  HE2 PHE   626      -6.412   1.551   9.106  1.00  0.00      PROA
ATOM    690  C   PHE   626      -3.740  -1.961  12.948  1.00  0.00      PROA
ATOM    691  O   PHE   626      -4.343  -1.267  13.767  1.00  0.00      PROA
ATOM    692  N   GLY   627      -3.694  -3.328  13.072  1.00  0.00      PROA
ATOM    693  HN  GLY   627      -3.205  -3.915  12.431  1.00  0.00      PROA
ATOM    694  CA  GLY   627      -4.370  -3.977  14.165  1.00  0.00      PROA
ATOM    695  HA1 GLY   627      -4.149  -5.032  14.099  1.00  0.00      PROA
ATOM    696  HA2 GLY   627      -5.429  -3.809  14.034  1.00  0.00      PROA
ATOM    697  C   GLY   627      -3.960  -3.472  15.585  1.00  0.00      PROA
ATOM    698  O   GLY   627      -4.824  -3.268  16.438  1.00  0.00      PROA
ATOM    699  N   GLY   628      -2.712  -3.123  15.837  1.00  0.00      PROA
ATOM    700  HN  GLY   628      -2.017  -3.434  15.202  1.00  0.00      PROA
ATOM    701  CA  GLY   628      -2.130  -2.338  16.910  1.00  0.00      PROA
ATOM    702  HA1 GLY   628      -1.081  -2.225  16.679  1.00  0.00      PROA
ATOM    703  HA2 GLY   628      -2.253  -2.911  17.817  1.00  0.00      PROA
ATOM    704  C   GLY   628      -2.705  -0.959  17.149  1.00  0.00      PROA
ATOM    705  O   GLY   628      -3.136  -0.709  18.266  1.00  0.00      PROA
ATOM    706  N   LEU   629      -2.701  -0.086  16.186  1.00  0.00      PROA
ATOM    707  HN  LEU   629      -2.302  -0.300  15.298  1.00  0.00      PROA
ATOM    708  CA  LEU   629      -3.242   1.202  16.302  1.00  0.00      PROA
ATOM    709  HA  LEU   629      -2.865   1.623  17.222  1.00  0.00      PROA
ATOM    710  CB  LEU   629      -2.901   2.132  15.140  1.00  0.00      PROA
ATOM    711  HB1 LEU   629      -3.576   3.012  15.190  1.00  0.00      PROA
ATOM    712  HB2 LEU   629      -3.090   1.586  14.192  1.00  0.00      PROA
ATOM    713  CG  LEU   629      -1.428   2.647  15.121  1.00  0.00      PROA
ATOM    714  HG  LEU   629      -0.728   1.785  15.144  1.00  0.00      PROA
ATOM    715  CD1 LEU   629      -1.207   3.458  13.848  1.00  0.00      PROA
ATOM    716 HD11 LEU   629      -1.903   4.324  13.821  1.00  0.00      PROA
ATOM    717 HD12 LEU   629      -1.397   2.822  12.957  1.00  0.00      PROA
ATOM    718 HD13 LEU   629      -0.164   3.840  13.819  1.00  0.00      PROA
ATOM    719  CD2 LEU   629      -1.166   3.637  16.270  1.00  0.00      PROA
ATOM    720 HD21 LEU   629      -1.348   3.143  17.248  1.00  0.00      PROA
ATOM    721 HD22 LEU   629      -1.848   4.509  16.180  1.00  0.00      PROA
ATOM    722 HD23 LEU   629      -0.110   3.982  16.238  1.00  0.00      PROA
ATOM    723  C   LEU   629      -4.783   1.277  16.454  1.00  0.00      PROA
ATOM    724  O   LEU   629      -5.310   1.892  17.349  1.00  0.00      PROA
ATOM    725  N   LEU   630      -5.495   0.549  15.512  1.00  0.00      PROA
ATOM    726  HN  LEU   630      -4.996   0.047  14.813  1.00  0.00      PROA
ATOM    727  CA  LEU   630      -6.949   0.405  15.392  1.00  0.00      PROA
ATOM    728  HA  LEU   630      -7.380   1.395  15.365  1.00  0.00      PROA
ATOM    729  CB  LEU   630      -7.329  -0.385  14.101  1.00  0.00      PROA
ATOM    730  HB1 LEU   630      -6.877  -1.395  14.180  1.00  0.00      PROA
ATOM    731  HB2 LEU   630      -6.878   0.146  13.237  1.00  0.00      PROA
ATOM    732  CG  LEU   630      -8.830  -0.568  13.804  1.00  0.00      PROA
ATOM    733  HG  LEU   630      -9.326  -1.147  14.612  1.00  0.00      PROA
ATOM    734  CD1 LEU   630      -9.387   0.868  13.736  1.00  0.00      PROA
ATOM    735 HD11 LEU   630      -8.760   1.489  13.061  1.00  0.00      PROA
ATOM    736 HD12 LEU   630      -9.378   1.325  14.748  1.00  0.00      PROA
ATOM    737 HD13 LEU   630     -10.425   0.853  13.342  1.00  0.00      PROA
ATOM    738  CD2 LEU   630      -9.024  -1.365  12.488  1.00  0.00      PROA
ATOM    739 HD21 LEU   630      -8.552  -2.367  12.576  1.00  0.00      PROA
ATOM    740 HD22 LEU   630      -8.549  -0.822  11.643  1.00  0.00      PROA
ATOM    741 HD23 LEU   630     -10.108  -1.499  12.284  1.00  0.00      PROA
ATOM    742  C   LEU   630      -7.611  -0.177  16.632  1.00  0.00      PROA
ATOM    743  O   LEU   630      -8.630   0.278  17.138  1.00  0.00      PROA
ATOM    744  N   GLY   631      -6.978  -1.273  17.123  1.00  0.00      PROA
ATOM    745  HN  GLY   631      -6.267  -1.740  16.603  1.00  0.00      PROA
ATOM    746  CA  GLY   631      -7.281  -1.849  18.433  1.00  0.00      PROA
ATOM    747  HA1 GLY   631      -6.595  -2.670  18.576  1.00  0.00      PROA
ATOM    748  HA2 GLY   631      -8.295  -2.214  18.383  1.00  0.00      PROA
ATOM    749  C   GLY   631      -7.174  -0.937  19.642  1.00  0.00      PROA
ATOM    750  O   GLY   631      -8.096  -0.711  20.385  1.00  0.00      PROA
ATOM    751  N   GLU   632      -6.078  -0.187  19.804  1.00  0.00      PROA
ATOM    752  HN  GLU   632      -5.257  -0.330  19.258  1.00  0.00      PROA
ATOM    753  CA  GLU   632      -6.008   0.902  20.800  1.00  0.00      PROA
ATOM    754  HA  GLU   632      -6.322   0.508  21.755  1.00  0.00      PROA
ATOM    755  CB  GLU   632      -4.555   1.446  20.888  1.00  0.00      PROA
ATOM    756  HB1 GLU   632      -4.586   2.474  21.306  1.00  0.00      PROA
ATOM    757  HB2 GLU   632      -4.128   1.487  19.863  1.00  0.00      PROA
ATOM    758  CG  GLU   632      -3.626   0.575  21.779  1.00  0.00      PROA
ATOM    759  HG1 GLU   632      -3.621  -0.462  21.381  1.00  0.00      PROA
ATOM    760  HG2 GLU   632      -4.030   0.567  22.813  1.00  0.00      PROA
ATOM    761  CD  GLU   632      -2.182   1.071  21.835  1.00  0.00      PROA
ATOM    762  OE1 GLU   632      -2.090   2.305  22.099  1.00  0.00      PROA
ATOM    763  OE2 GLU   632      -1.185   0.332  21.787  1.00  0.00      PROA
ATOM    764  C   GLU   632      -7.063   2.063  20.801  1.00  0.00      PROA
ATOM    765  O   GLU   632      -7.692   2.351  21.869  1.00  0.00      PROA
ATOM    766  N   ALA   633      -7.403   2.590  19.661  1.00  0.00      PROA
ATOM    767  HN  ALA   633      -6.883   2.292  18.874  1.00  0.00      PROA
ATOM    768  CA  ALA   633      -8.461   3.603  19.233  1.00  0.00      PROA
ATOM    769  HA  ALA   633      -8.279   4.531  19.754  1.00  0.00      PROA
ATOM    770  CB  ALA   633      -8.361   3.804  17.694  1.00  0.00      PROA
ATOM    771  HB1 ALA   633      -8.535   2.840  17.171  1.00  0.00      PROA
ATOM    772  HB2 ALA   633      -7.349   4.175  17.426  1.00  0.00      PROA
ATOM    773  HB3 ALA   633      -9.128   4.534  17.357  1.00  0.00      PROA
ATOM    774  C   ALA   633      -9.875   3.270  19.618  1.00  0.00      PROA
ATOM    775  O   ALA   633     -10.718   4.057  20.021  1.00  0.00      PROA
ATOM    776  N   THR   634     -10.159   1.952  19.512  1.00  0.00      PROA
ATOM    777  HN  THR   634      -9.466   1.286  19.248  1.00  0.00      PROA
ATOM    778  CA  THR   634     -11.500   1.409  19.776  1.00  0.00      PROA
ATOM    779  HA  THR   634     -12.207   2.222  19.704  1.00  0.00      PROA
ATOM    780  CB  THR   634     -11.856   0.319  18.788  1.00  0.00      PROA
ATOM    781  HB  THR   634     -12.782  -0.179  19.144  1.00  0.00      PROA
ATOM    782  OG1 THR   634     -10.908  -0.678  18.585  1.00  0.00      PROA
ATOM    783  HG1 THR   634     -10.183  -0.262  18.113  1.00  0.00      PROA
ATOM    784  CG2 THR   634     -11.927   1.071  17.407  1.00  0.00      PROA
ATOM    785 HG21 THR   634     -10.945   1.537  17.175  1.00  0.00      PROA
ATOM    786 HG22 THR   634     -12.698   1.870  17.451  1.00  0.00      PROA
ATOM    787 HG23 THR   634     -12.178   0.353  16.598  1.00  0.00      PROA
ATOM    788  C   THR   634     -11.608   0.829  21.179  1.00  0.00      PROA
ATOM    789  O   THR   634     -12.595   0.215  21.496  1.00  0.00      PROA
ATOM    790  N   GLU   635     -10.565   1.013  22.043  1.00  0.00      PROA
ATOM    791  HN  GLU   635      -9.689   1.362  21.722  1.00  0.00      PROA
ATOM    792  CA  GLU   635     -10.627   0.730  23.459  1.00  0.00      PROA
ATOM    793  HA  GLU   635      -9.699   1.084  23.882  1.00  0.00      PROA
ATOM    794  CB  GLU   635     -11.833   1.373  24.263  1.00  0.00      PROA
ATOM    795  HB1 GLU   635     -11.775   1.035  25.319  1.00  0.00      PROA
ATOM    796  HB2 GLU   635     -12.786   1.012  23.821  1.00  0.00      PROA
ATOM    797  CG  GLU   635     -11.834   2.925  24.240  1.00  0.00      PROA
ATOM    798  HG1 GLU   635     -12.034   3.271  23.204  1.00  0.00      PROA
ATOM    799  HG2 GLU   635     -10.836   3.292  24.561  1.00  0.00      PROA
ATOM    800  CD  GLU   635     -12.898   3.528  25.170  1.00  0.00      PROA
ATOM    801  OE1 GLU   635     -12.603   3.761  26.357  1.00  0.00      PROA
ATOM    802  OE2 GLU   635     -14.020   3.856  24.694  1.00  0.00      PROA
ATOM    803  C   GLU   635     -10.241  -0.716  23.823  1.00  0.00      PROA
ATOM    804  O   GLU   635     -10.961  -1.258  24.663  1.00  0.00      PROA
ATOM    805  N   GLY   636      -9.323  -1.360  23.100  1.00  0.00      PROA
ATOM    806  HN  GLY   636      -8.898  -0.932  22.307  1.00  0.00      PROA
ATOM    807  CA  GLY   636      -8.864  -2.718  23.393  1.00  0.00      PROA
ATOM    808  HA1 GLY   636      -8.886  -2.874  24.461  1.00  0.00      PROA
ATOM    809  HA2 GLY   636      -7.858  -2.838  23.020  1.00  0.00      PROA
ATOM    810  C   GLY   636      -9.769  -3.666  22.723  1.00  0.00      PROA
ATOM    811  O   GLY   636     -10.109  -4.733  23.280  1.00  0.00      PROA
ATOM    812  N   ARG   637     -10.314  -3.284  21.584  1.00  0.00      PROA
ATOM    813  HN  ARG   637     -10.057  -2.429  21.140  1.00  0.00      PROA
ATOM    814  CA  ARG   637     -11.342  -4.090  20.882  1.00  0.00      PROA
ATOM    815  HA  ARG   637     -11.641  -4.868  21.567  1.00  0.00      PROA
ATOM    816  CB  ARG   637     -12.604  -3.333  20.403  1.00  0.00      PROA
ATOM    817  HB1 ARG   637     -13.133  -4.001  19.694  1.00  0.00      PROA
ATOM    818  HB2 ARG   637     -12.255  -2.431  19.861  1.00  0.00      PROA
ATOM    819  CG  ARG   637     -13.660  -2.854  21.455  1.00  0.00      PROA
ATOM    820  HG1 ARG   637     -14.472  -2.324  20.915  1.00  0.00      PROA
ATOM    821  HG2 ARG   637     -13.163  -2.142  22.147  1.00  0.00      PROA
ATOM    822  CD  ARG   637     -14.278  -3.949  22.274  1.00  0.00      PROA
ATOM    823  HD1 ARG   637     -14.591  -3.562  23.267  1.00  0.00      PROA
ATOM    824  HD2 ARG   637     -13.564  -4.791  22.399  1.00  0.00      PROA
ATOM    825  NE  ARG   637     -15.467  -4.445  21.570  1.00  0.00      PROA
ATOM    826  HE  ARG   637     -15.377  -5.173  20.890  1.00  0.00      PROA
ATOM    827  CZ  ARG   637     -16.669  -3.925  21.836  1.00  0.00      PROA
ATOM    828  NH1 ARG   637     -16.788  -2.740  22.336  1.00  0.00      PROA
ATOM    829 HH11 ARG   637     -15.972  -2.195  22.531  1.00  0.00      PROA
ATOM    830 HH12 ARG   637     -17.696  -2.367  22.528  1.00  0.00      PROA
ATOM    831  NH2 ARG   637     -17.866  -4.407  21.582  1.00  0.00      PROA
ATOM    832 HH21 ARG   637     -17.962  -5.290  21.123  1.00  0.00      PROA
ATOM    833 HH22 ARG   637     -18.680  -3.890  21.848  1.00  0.00      PROA
ATOM    834  C   ARG   637     -10.663  -4.978  19.723  1.00  0.00      PROA
ATOM    835  O   ARG   637     -10.364  -6.197  19.802  1.00  0.00      PROA
ATOM    836  N   ILE   638     -10.451  -4.332  18.521  1.00  0.00      PROA
ATOM    837  HN  ILE   638     -10.782  -3.404  18.376  1.00  0.00      PROA
ATOM    838  CA  ILE   638      -9.761  -4.907  17.403  1.00  0.00      PROA
ATOM    839  HA  ILE   638     -10.308  -5.775  17.067  1.00  0.00      PROA
ATOM    840  CB  ILE   638      -9.678  -3.783  16.231  1.00  0.00      PROA
ATOM    841  HB  ILE   638      -9.320  -2.821  16.658  1.00  0.00      PROA
ATOM    842  CG2 ILE   638      -8.692  -4.269  15.133  1.00  0.00      PROA
ATOM    843 HG21 ILE   638      -8.943  -5.307  14.827  1.00  0.00      PROA
ATOM    844 HG22 ILE   638      -7.653  -4.256  15.526  1.00  0.00      PROA
ATOM    845 HG23 ILE   638      -8.763  -3.609  14.242  1.00  0.00      PROA
ATOM    846  CG1 ILE   638     -11.104  -3.605  15.593  1.00  0.00      PROA
ATOM    847 HG11 ILE   638     -10.982  -2.951  14.705  1.00  0.00      PROA
ATOM    848 HG12 ILE   638     -11.732  -3.084  16.344  1.00  0.00      PROA
ATOM    849  CD  ILE   638     -11.872  -4.818  15.143  1.00  0.00      PROA
ATOM    850  HD1 ILE   638     -12.205  -5.408  16.024  1.00  0.00      PROA
ATOM    851  HD2 ILE   638     -11.225  -5.462  14.509  1.00  0.00      PROA
ATOM    852  HD3 ILE   638     -12.768  -4.505  14.566  1.00  0.00      PROA
ATOM    853  C   ILE   638      -8.420  -5.592  17.793  1.00  0.00      PROA
ATOM    854  O   ILE   638      -7.502  -5.033  18.407  1.00  0.00      PROA
ATOM    855  N   SER   639      -8.260  -6.841  17.387  1.00  0.00      PROA
ATOM    856  HN  SER   639      -8.983  -7.345  16.921  1.00  0.00      PROA
ATOM    857  CA  SER   639      -7.011  -7.557  17.599  1.00  0.00      PROA
ATOM    858  HA  SER   639      -6.363  -6.911  18.172  1.00  0.00      PROA
ATOM    859  CB  SER   639      -7.186  -8.854  18.315  1.00  0.00      PROA
ATOM    860  HB1 SER   639      -7.694  -8.657  19.283  1.00  0.00      PROA
ATOM    861  HB2 SER   639      -6.183  -9.291  18.505  1.00  0.00      PROA
ATOM    862  OG  SER   639      -7.966  -9.843  17.605  1.00  0.00      PROA
ATOM    863  HG1 SER   639      -8.831  -9.449  17.468  1.00  0.00      PROA
ATOM    864  C   SER   639      -6.266  -7.824  16.371  1.00  0.00      PROA
ATOM    865  O   SER   639      -6.764  -7.662  15.298  1.00  0.00      PROA
ATOM    866  N   ALA   640      -4.941  -8.134  16.531  1.00  0.00      PROA
ATOM    867  HN  ALA   640      -4.490  -8.078  17.418  1.00  0.00      PROA
ATOM    868  CA  ALA   640      -4.106  -8.565  15.419  1.00  0.00      PROA
ATOM    869  HA  ALA   640      -4.312  -7.905  14.590  1.00  0.00      PROA
ATOM    870  CB  ALA   640      -2.608  -8.545  15.728  1.00  0.00      PROA
ATOM    871  HB1 ALA   640      -2.385  -9.221  16.581  1.00  0.00      PROA
ATOM    872  HB2 ALA   640      -2.292  -7.515  16.000  1.00  0.00      PROA
ATOM    873  HB3 ALA   640      -2.034  -8.891  14.842  1.00  0.00      PROA
ATOM    874  C   ALA   640      -4.506  -9.842  14.695  1.00  0.00      PROA
ATOM    875  O   ALA   640      -4.442  -9.958  13.418  1.00  0.00      PROA
ATOM    876  N   ILE   641      -4.962 -10.906  15.383  1.00  0.00      PROA
ATOM    877  HN  ILE   641      -4.938 -10.932  16.379  1.00  0.00      PROA
ATOM    878  CA  ILE   641      -5.533 -12.117  14.722  1.00  0.00      PROA
ATOM    879  HA  ILE   641      -4.793 -12.509  14.040  1.00  0.00      PROA
ATOM    880  CB  ILE   641      -5.902 -13.172  15.777  1.00  0.00      PROA
ATOM    881  HB  ILE   641      -4.999 -13.339  16.398  1.00  0.00      PROA
ATOM    882  CG2 ILE   641      -7.068 -12.900  16.743  1.00  0.00      PROA
ATOM    883 HG21 ILE   641      -8.010 -12.753  16.173  1.00  0.00      PROA
ATOM    884 HG22 ILE   641      -6.863 -11.981  17.333  1.00  0.00      PROA
ATOM    885 HG23 ILE   641      -7.200 -13.764  17.429  1.00  0.00      PROA
ATOM    886  CG1 ILE   641      -6.100 -14.547  15.039  1.00  0.00      PROA
ATOM    887 HG11 ILE   641      -7.052 -14.497  14.470  1.00  0.00      PROA
ATOM    888 HG12 ILE   641      -6.182 -15.342  15.810  1.00  0.00      PROA
ATOM    889  CD  ILE   641      -4.974 -14.949  14.055  1.00  0.00      PROA
ATOM    890  HD1 ILE   641      -3.983 -14.855  14.549  1.00  0.00      PROA
ATOM    891  HD2 ILE   641      -4.992 -14.282  13.167  1.00  0.00      PROA
ATOM    892  HD3 ILE   641      -5.111 -16.004  13.734  1.00  0.00      PROA
ATOM    893  C   ILE   641      -6.660 -11.865  13.748  1.00  0.00      PROA
ATOM    894  O   ILE   641      -6.804 -12.376  12.635  1.00  0.00      PROA
ATOM    895  N   GLU   642      -7.569 -10.934  14.176  1.00  0.00      PROA
ATOM    896  HN  GLU   642      -7.537 -10.634  15.123  1.00  0.00      PROA
ATOM    897  CA  GLU   642      -8.597 -10.304  13.437  1.00  0.00      PROA
ATOM    898  HA  GLU   642      -9.214 -11.098  13.047  1.00  0.00      PROA
ATOM    899  CB  GLU   642      -9.522  -9.277  14.186  1.00  0.00      PROA
ATOM    900  HB1 GLU   642     -10.199  -8.777  13.461  1.00  0.00      PROA
ATOM    901  HB2 GLU   642      -8.902  -8.505  14.689  1.00  0.00      PROA
ATOM    902  CG  GLU   642     -10.361 -10.061  15.245  1.00  0.00      PROA
ATOM    903  HG1 GLU   642      -9.682 -10.728  15.818  1.00  0.00      PROA
ATOM    904  HG2 GLU   642     -11.119 -10.678  14.717  1.00  0.00      PROA
ATOM    905  CD  GLU   642     -11.082  -9.154  16.227  1.00  0.00      PROA
ATOM    906  OE1 GLU   642     -12.232  -8.639  16.029  1.00  0.00      PROA
ATOM    907  OE2 GLU   642     -10.421  -8.776  17.283  1.00  0.00      PROA
ATOM    908  C   GLU   642      -8.012  -9.535  12.207  1.00  0.00      PROA
ATOM    909  O   GLU   642      -8.532  -9.633  11.068  1.00  0.00      PROA
ATOM    910  N   SER   643      -6.968  -8.749  12.426  1.00  0.00      PROA
ATOM    911  HN  SER   643      -6.629  -8.513  13.333  1.00  0.00      PROA
ATOM    912  CA  SER   643      -6.259  -8.185  11.249  1.00  0.00      PROA
ATOM    913  HA  SER   643      -6.993  -7.827  10.543  1.00  0.00      PROA
ATOM    914  CB  SER   643      -5.304  -6.969  11.758  1.00  0.00      PROA
ATOM    915  HB1 SER   643      -4.953  -6.363  10.896  1.00  0.00      PROA
ATOM    916  HB2 SER   643      -4.427  -7.368  12.311  1.00  0.00      PROA
ATOM    917  OG  SER   643      -6.114  -6.129  12.656  1.00  0.00      PROA
ATOM    918  HG1 SER   643      -6.389  -6.701  13.376  1.00  0.00      PROA
ATOM    919  C   SER   643      -5.585  -9.136  10.250  1.00  0.00      PROA
ATOM    920  O   SER   643      -5.603  -8.877   9.075  1.00  0.00      PROA
ATOM    921  N   LEU   644      -4.924 -10.207  10.692  1.00  0.00      PROA
ATOM    922  HN  LEU   644      -4.689 -10.331  11.653  1.00  0.00      PROA
ATOM    923  CA  LEU   644      -4.510 -11.256   9.786  1.00  0.00      PROA
ATOM    924  HA  LEU   644      -4.088 -10.785   8.911  1.00  0.00      PROA
ATOM    925  CB  LEU   644      -3.444 -12.228  10.443  1.00  0.00      PROA
ATOM    926  HB1 LEU   644      -3.246 -13.057   9.731  1.00  0.00      PROA
ATOM    927  HB2 LEU   644      -3.885 -12.648  11.371  1.00  0.00      PROA
ATOM    928  CG  LEU   644      -2.090 -11.570  10.806  1.00  0.00      PROA
ATOM    929  HG  LEU   644      -2.256 -10.502  11.063  1.00  0.00      PROA
ATOM    930  CD1 LEU   644      -1.454 -12.287  11.997  1.00  0.00      PROA
ATOM    931 HD11 LEU   644      -1.276 -13.355  11.749  1.00  0.00      PROA
ATOM    932 HD12 LEU   644      -2.132 -12.235  12.876  1.00  0.00      PROA
ATOM    933 HD13 LEU   644      -0.480 -11.814  12.247  1.00  0.00      PROA
ATOM    934  CD2 LEU   644      -0.910 -11.563   9.749  1.00  0.00      PROA
ATOM    935 HD21 LEU   644      -1.225 -11.026   8.829  1.00  0.00      PROA
ATOM    936 HD22 LEU   644      -0.640 -12.606   9.477  1.00  0.00      PROA
ATOM    937 HD23 LEU   644      -0.024 -11.046  10.175  1.00  0.00      PROA
ATOM    938  C   LEU   644      -5.614 -12.125   9.107  1.00  0.00      PROA
ATOM    939  O   LEU   644      -5.440 -12.479   7.964  1.00  0.00      PROA
ATOM    940  N   PHE   645      -6.704 -12.439   9.841  1.00  0.00      PROA
ATOM    941  HN  PHE   645      -6.707 -12.333  10.832  1.00  0.00      PROA
ATOM    942  CA  PHE   645      -7.916 -12.937   9.280  1.00  0.00      PROA
ATOM    943  HA  PHE   645      -7.650 -13.823   8.725  1.00  0.00      PROA
ATOM    944  CB  PHE   645      -9.083 -13.299  10.282  1.00  0.00      PROA
ATOM    945  HB1 PHE   645      -9.958 -13.646   9.692  1.00  0.00      PROA
ATOM    946  HB2 PHE   645      -9.347 -12.387  10.858  1.00  0.00      PROA
ATOM    947  CG  PHE   645      -8.797 -14.386  11.306  1.00  0.00      PROA
ATOM    948  CD1 PHE   645      -8.055 -15.553  10.923  1.00  0.00      PROA
ATOM    949  HD1 PHE   645      -7.705 -15.613   9.904  1.00  0.00      PROA
ATOM    950  CE1 PHE   645      -7.764 -16.583  11.751  1.00  0.00      PROA
ATOM    951  HE1 PHE   645      -7.129 -17.396  11.431  1.00  0.00      PROA
ATOM    952  CZ  PHE   645      -8.328 -16.557  13.067  1.00  0.00      PROA
ATOM    953  HZ  PHE   645      -8.109 -17.343  13.774  1.00  0.00      PROA
ATOM    954  CD2 PHE   645      -9.395 -14.381  12.531  1.00  0.00      PROA
ATOM    955  HD2 PHE   645     -10.027 -13.557  12.827  1.00  0.00      PROA
ATOM    956  CE2 PHE   645      -9.174 -15.487  13.424  1.00  0.00      PROA
ATOM    957  HE2 PHE   645      -9.665 -15.498  14.386  1.00  0.00      PROA
ATOM    958  C   PHE   645      -8.548 -12.062   8.187  1.00  0.00      PROA
ATOM    959  O   PHE   645      -9.052 -12.599   7.218  1.00  0.00      PROA
ATOM    960  N   GLY   646      -8.604 -10.744   8.324  1.00  0.00      PROA
ATOM    961  HN  GLY   646      -8.237 -10.285   9.129  1.00  0.00      PROA
ATOM    962  CA  GLY   646      -9.198  -9.878   7.322  1.00  0.00      PROA
ATOM    963  HA1 GLY   646      -9.334  -8.899   7.758  1.00  0.00      PROA
ATOM    964  HA2 GLY   646     -10.153 -10.295   7.037  1.00  0.00      PROA
ATOM    965  C   GLY   646      -8.343  -9.770   6.142  1.00  0.00      PROA
ATOM    966  O   GLY   646      -8.844 -10.024   5.004  1.00  0.00      PROA
ATOM    967  N   ALA   647      -7.008  -9.564   6.341  1.00  0.00      PROA
ATOM    968  HN  ALA   647      -6.620  -9.509   7.257  1.00  0.00      PROA
ATOM    969  CA  ALA   647      -6.054  -9.410   5.240  1.00  0.00      PROA
ATOM    970  HA  ALA   647      -6.456  -8.670   4.564  1.00  0.00      PROA
ATOM    971  CB  ALA   647      -4.652  -8.974   5.720  1.00  0.00      PROA
ATOM    972  HB1 ALA   647      -4.235  -9.731   6.419  1.00  0.00      PROA
ATOM    973  HB2 ALA   647      -4.720  -8.000   6.251  1.00  0.00      PROA
ATOM    974  HB3 ALA   647      -3.967  -8.879   4.850  1.00  0.00      PROA
ATOM    975  C   ALA   647      -5.893 -10.705   4.363  1.00  0.00      PROA
ATOM    976  O   ALA   647      -5.856 -10.725   3.093  1.00  0.00      PROA
ATOM    977  N   SER   648      -5.949 -11.878   5.008  1.00  0.00      PROA
ATOM    978  HN  SER   648      -5.891 -11.901   6.002  1.00  0.00      PROA
ATOM    979  CA  SER   648      -6.087 -13.147   4.416  1.00  0.00      PROA
ATOM    980  HA  SER   648      -5.342 -13.252   3.642  1.00  0.00      PROA
ATOM    981  CB  SER   648      -5.891 -14.203   5.517  1.00  0.00      PROA
ATOM    982  HB1 SER   648      -6.707 -14.124   6.267  1.00  0.00      PROA
ATOM    983  HB2 SER   648      -4.912 -14.050   6.019  1.00  0.00      PROA
ATOM    984  OG  SER   648      -5.917 -15.495   4.942  1.00  0.00      PROA
ATOM    985  HG1 SER   648      -5.108 -15.573   4.431  1.00  0.00      PROA
ATOM    986  C   SER   648      -7.428 -13.329   3.657  1.00  0.00      PROA
ATOM    987  O   SER   648      -7.585 -13.793   2.524  1.00  0.00      PROA
ATOM    988  N   LEU   649      -8.504 -12.905   4.311  1.00  0.00      PROA
ATOM    989  HN  LEU   649      -8.431 -12.445   5.192  1.00  0.00      PROA
ATOM    990  CA  LEU   649      -9.902 -13.080   3.785  1.00  0.00      PROA
ATOM    991  HA  LEU   649      -9.994 -14.104   3.456  1.00  0.00      PROA
ATOM    992  CB  LEU   649     -10.978 -12.777   4.802  1.00  0.00      PROA
ATOM    993  HB1 LEU   649     -10.872 -11.706   5.069  1.00  0.00      PROA
ATOM    994  HB2 LEU   649     -10.758 -13.398   5.693  1.00  0.00      PROA
ATOM    995  CG  LEU   649     -12.445 -13.000   4.465  1.00  0.00      PROA
ATOM    996  HG  LEU   649     -12.779 -12.227   3.741  1.00  0.00      PROA
ATOM    997  CD1 LEU   649     -12.637 -14.342   3.875  1.00  0.00      PROA
ATOM    998 HD11 LEU   649     -12.313 -15.125   4.593  1.00  0.00      PROA
ATOM    999 HD12 LEU   649     -12.031 -14.438   2.949  1.00  0.00      PROA
ATOM   1000 HD13 LEU   649     -13.711 -14.501   3.638  1.00  0.00      PROA
ATOM   1001  CD2 LEU   649     -13.275 -12.722   5.664  1.00  0.00      PROA
ATOM   1002 HD21 LEU   649     -13.132 -11.670   5.992  1.00  0.00      PROA
ATOM   1003 HD22 LEU   649     -12.977 -13.396   6.495  1.00  0.00      PROA
ATOM   1004 HD23 LEU   649     -14.349 -12.876   5.424  1.00  0.00      PROA
ATOM   1005  C   LEU   649      -9.999 -12.193   2.516  1.00  0.00      PROA
ATOM   1006  O   LEU   649     -10.435 -12.670   1.467  1.00  0.00      PROA
ATOM   1007  N   THR   650      -9.536 -10.894   2.534  1.00  0.00      PROA
ATOM   1008  HN  THR   650      -9.122 -10.504   3.353  1.00  0.00      PROA
ATOM   1009  CA  THR   650      -9.609  -9.982   1.368  1.00  0.00      PROA
ATOM   1010  HA  THR   650     -10.609 -10.049   0.966  1.00  0.00      PROA
ATOM   1011  CB  THR   650      -9.290  -8.518   1.734  1.00  0.00      PROA
ATOM   1012  HB  THR   650      -8.206  -8.330   1.578  1.00  0.00      PROA
ATOM   1013  OG1 THR   650      -9.607  -8.215   3.097  1.00  0.00      PROA
ATOM   1014  HG1 THR   650      -9.200  -8.907   3.623  1.00  0.00      PROA
ATOM   1015  CG2 THR   650     -10.072  -7.595   0.817  1.00  0.00      PROA
ATOM   1016 HG21 THR   650     -11.155  -7.643   1.060  1.00  0.00      PROA
ATOM   1017 HG22 THR   650      -9.931  -7.905  -0.241  1.00  0.00      PROA
ATOM   1018 HG23 THR   650      -9.725  -6.548   0.949  1.00  0.00      PROA
ATOM   1019  C   THR   650      -8.657 -10.382   0.283  1.00  0.00      PROA
ATOM   1020  O   THR   650      -8.823  -9.972  -0.856  1.00  0.00      PROA
ATOM   1021  N   GLY   651      -7.570 -11.081   0.566  1.00  0.00      PROA
ATOM   1022  HN  GLY   651      -7.369 -11.432   1.477  1.00  0.00      PROA
ATOM   1023  CA  GLY   651      -6.612 -11.364  -0.476  1.00  0.00      PROA
ATOM   1024  HA1 GLY   651      -5.642 -11.349  -0.004  1.00  0.00      PROA
ATOM   1025  HA2 GLY   651      -6.695 -10.556  -1.187  1.00  0.00      PROA
ATOM   1026  C   GLY   651      -6.713 -12.615  -1.224  1.00  0.00      PROA
ATOM   1027  O   GLY   651      -6.382 -12.705  -2.405  1.00  0.00      PROA
ATOM   1028  N   ILE   652      -7.187 -13.637  -0.461  1.00  0.00      PROA
ATOM   1029  HN  ILE   652      -7.352 -13.514   0.514  1.00  0.00      PROA
ATOM   1030  CA  ILE   652      -7.492 -14.972  -0.975  1.00  0.00      PROA
ATOM   1031  HA  ILE   652      -6.673 -15.255  -1.619  1.00  0.00      PROA
ATOM   1032  CB  ILE   652      -7.688 -16.052   0.099  1.00  0.00      PROA
ATOM   1033  HB  ILE   652      -8.388 -15.693   0.884  1.00  0.00      PROA
ATOM   1034  CG2 ILE   652      -8.283 -17.310  -0.630  1.00  0.00      PROA
ATOM   1035 HG21 ILE   652      -7.675 -17.555  -1.527  1.00  0.00      PROA
ATOM   1036 HG22 ILE   652      -9.325 -17.102  -0.954  1.00  0.00      PROA
ATOM   1037 HG23 ILE   652      -8.272 -18.184   0.055  1.00  0.00      PROA
ATOM   1038  CG1 ILE   652      -6.468 -16.403   0.903  1.00  0.00      PROA
ATOM   1039 HG11 ILE   652      -5.894 -15.467   1.062  1.00  0.00      PROA
ATOM   1040 HG12 ILE   652      -5.858 -17.102   0.294  1.00  0.00      PROA
ATOM   1041  CD  ILE   652      -6.666 -17.018   2.203  1.00  0.00      PROA
ATOM   1042  HD1 ILE   652      -7.217 -17.976   2.092  1.00  0.00      PROA
ATOM   1043  HD2 ILE   652      -7.259 -16.341   2.855  1.00  0.00      PROA
ATOM   1044  HD3 ILE   652      -5.683 -17.227   2.676  1.00  0.00      PROA
ATOM   1045  C   ILE   652      -8.663 -14.883  -1.959  1.00  0.00      PROA
ATOM   1046  O   ILE   652      -8.542 -15.427  -3.069  1.00  0.00      PROA
ATOM   1047  N   ALA   653      -9.742 -14.150  -1.677  1.00  0.00      PROA
ATOM   1048  HN  ALA   653      -9.809 -13.667  -0.808  1.00  0.00      PROA
ATOM   1049  CA  ALA   653     -10.938 -13.965  -2.586  1.00  0.00      PROA
ATOM   1050  HA  ALA   653     -11.356 -14.925  -2.848  1.00  0.00      PROA
ATOM   1051  CB  ALA   653     -11.913 -13.118  -1.705  1.00  0.00      PROA
ATOM   1052  HB1 ALA   653     -11.437 -12.153  -1.428  1.00  0.00      PROA
ATOM   1053  HB2 ALA   653     -12.159 -13.672  -0.774  1.00  0.00      PROA
ATOM   1054  HB3 ALA   653     -12.845 -12.904  -2.271  1.00  0.00      PROA
ATOM   1055  C   ALA   653     -10.525 -13.311  -3.864  1.00  0.00      PROA
ATOM   1056  O   ALA   653     -10.659 -13.779  -4.945  1.00  0.00      PROA
ATOM   1057  N   TYR   654      -9.676 -12.280  -3.739  1.00  0.00      PROA
ATOM   1058  HN  TYR   654      -9.387 -11.990  -2.832  1.00  0.00      PROA
ATOM   1059  CA  TYR   654      -9.114 -11.519  -4.774  1.00  0.00      PROA
ATOM   1060  HA  TYR   654      -9.894 -11.251  -5.471  1.00  0.00      PROA
ATOM   1061  CB  TYR   654      -8.477 -10.259  -4.144  1.00  0.00      PROA
ATOM   1062  HB1 TYR   654      -7.555 -10.551  -3.598  1.00  0.00      PROA
ATOM   1063  HB2 TYR   654      -9.204  -9.794  -3.445  1.00  0.00      PROA
ATOM   1064  CG  TYR   654      -8.081  -9.194  -5.150  1.00  0.00      PROA
ATOM   1065  CD1 TYR   654      -6.752  -9.150  -5.659  1.00  0.00      PROA
ATOM   1066  HD1 TYR   654      -5.982  -9.827  -5.324  1.00  0.00      PROA
ATOM   1067  CE1 TYR   654      -6.523  -8.193  -6.598  1.00  0.00      PROA
ATOM   1068  HE1 TYR   654      -5.544  -8.117  -7.047  1.00  0.00      PROA
ATOM   1069  CZ  TYR   654      -7.538  -7.297  -6.998  1.00  0.00      PROA
ATOM   1070  OH  TYR   654      -7.238  -6.616  -8.168  1.00  0.00      PROA
ATOM   1071  HH  TYR   654      -6.678  -7.181  -8.705  1.00  0.00      PROA
ATOM   1072  CD2 TYR   654      -9.069  -8.267  -5.494  1.00  0.00      PROA
ATOM   1073  HD2 TYR   654     -10.045  -8.320  -5.035  1.00  0.00      PROA
ATOM   1074  CE2 TYR   654      -8.791  -7.280  -6.426  1.00  0.00      PROA
ATOM   1075  HE2 TYR   654      -9.523  -6.532  -6.692  1.00  0.00      PROA
ATOM   1076  C   TYR   654      -8.176 -12.213  -5.683  1.00  0.00      PROA
ATOM   1077  O   TYR   654      -8.324 -12.286  -6.910  1.00  0.00      PROA
ATOM   1078  N   SER   655      -7.128 -12.871  -5.092  1.00  0.00      PROA
ATOM   1079  HN  SER   655      -6.915 -12.802  -4.120  1.00  0.00      PROA
ATOM   1080  CA  SER   655      -6.277 -13.711  -5.899  1.00  0.00      PROA
ATOM   1081  HA  SER   655      -5.950 -13.144  -6.758  1.00  0.00      PROA
ATOM   1082  CB  SER   655      -5.052 -14.168  -5.037  1.00  0.00      PROA
ATOM   1083  HB1 SER   655      -4.463 -14.926  -5.597  1.00  0.00      PROA
ATOM   1084  HB2 SER   655      -5.410 -14.609  -4.083  1.00  0.00      PROA
ATOM   1085  OG  SER   655      -4.167 -13.007  -4.726  1.00  0.00      PROA
ATOM   1086  HG1 SER   655      -4.656 -12.459  -4.108  1.00  0.00      PROA
ATOM   1087  C   SER   655      -6.793 -14.877  -6.650  1.00  0.00      PROA
ATOM   1088  O   SER   655      -6.347 -15.165  -7.775  1.00  0.00      PROA
ATOM   1089  N   LEU   656      -7.783 -15.530  -6.027  1.00  0.00      PROA
ATOM   1090  HN  LEU   656      -8.010 -15.410  -5.064  1.00  0.00      PROA
ATOM   1091  CA  LEU   656      -8.565 -16.460  -6.795  1.00  0.00      PROA
ATOM   1092  HA  LEU   656      -7.875 -17.072  -7.356  1.00  0.00      PROA
ATOM   1093  CB  LEU   656      -9.493 -17.381  -5.913  1.00  0.00      PROA
ATOM   1094  HB1 LEU   656     -10.003 -18.130  -6.556  1.00  0.00      PROA
ATOM   1095  HB2 LEU   656     -10.262 -16.763  -5.403  1.00  0.00      PROA
ATOM   1096  CG  LEU   656      -8.614 -18.102  -4.861  1.00  0.00      PROA
ATOM   1097  HG  LEU   656      -7.964 -17.349  -4.368  1.00  0.00      PROA
ATOM   1098  CD1 LEU   656      -9.439 -18.849  -3.754  1.00  0.00      PROA
ATOM   1099 HD11 LEU   656     -10.088 -19.622  -4.218  1.00  0.00      PROA
ATOM   1100 HD12 LEU   656     -10.082 -18.126  -3.209  1.00  0.00      PROA
ATOM   1101 HD13 LEU   656      -8.749 -19.348  -3.040  1.00  0.00      PROA
ATOM   1102  CD2 LEU   656      -7.885 -19.261  -5.560  1.00  0.00      PROA
ATOM   1103 HD21 LEU   656      -7.246 -18.871  -6.381  1.00  0.00      PROA
ATOM   1104 HD22 LEU   656      -8.625 -19.968  -5.992  1.00  0.00      PROA
ATOM   1105 HD23 LEU   656      -7.239 -19.795  -4.831  1.00  0.00      PROA
ATOM   1106  C   LEU   656      -9.441 -15.866  -7.853  1.00  0.00      PROA
ATOM   1107  O   LEU   656      -9.189 -16.126  -9.037  1.00  0.00      PROA
ATOM   1108  N   PHE   657     -10.359 -14.964  -7.537  1.00  0.00      PROA
ATOM   1109  HN  PHE   657     -10.303 -14.455  -6.682  1.00  0.00      PROA
ATOM   1110  CA  PHE   657     -11.548 -14.621  -8.406  1.00  0.00      PROA
ATOM   1111  HA  PHE   657     -11.638 -15.370  -9.178  1.00  0.00      PROA
ATOM   1112  CB  PHE   657     -12.869 -14.591  -7.479  1.00  0.00      PROA
ATOM   1113  HB1 PHE   657     -13.770 -14.472  -8.118  1.00  0.00      PROA
ATOM   1114  HB2 PHE   657     -12.799 -13.749  -6.758  1.00  0.00      PROA
ATOM   1115  CG  PHE   657     -13.039 -15.857  -6.685  1.00  0.00      PROA
ATOM   1116  CD1 PHE   657     -13.175 -15.796  -5.314  1.00  0.00      PROA
ATOM   1117  HD1 PHE   657     -13.083 -14.832  -4.838  1.00  0.00      PROA
ATOM   1118  CE1 PHE   657     -13.418 -16.878  -4.526  1.00  0.00      PROA
ATOM   1119  HE1 PHE   657     -13.493 -16.753  -3.456  1.00  0.00      PROA
ATOM   1120  CZ  PHE   657     -13.578 -18.201  -5.107  1.00  0.00      PROA
ATOM   1121  HZ  PHE   657     -13.788 -19.063  -4.492  1.00  0.00      PROA
ATOM   1122  CD2 PHE   657     -13.286 -17.106  -7.298  1.00  0.00      PROA
ATOM   1123  HD2 PHE   657     -13.358 -17.157  -8.374  1.00  0.00      PROA
ATOM   1124  CE2 PHE   657     -13.445 -18.313  -6.528  1.00  0.00      PROA
ATOM   1125  HE2 PHE   657     -13.463 -19.279  -7.011  1.00  0.00      PROA
ATOM   1126  C   PHE   657     -11.508 -13.298  -9.137  1.00  0.00      PROA
ATOM   1127  O   PHE   657     -12.354 -13.079 -10.060  1.00  0.00      PROA
ATOM   1128  N   ALA   658     -10.629 -12.323  -8.810  1.00  0.00      PROA
ATOM   1129  HN  ALA   658      -9.987 -12.447  -8.058  1.00  0.00      PROA
ATOM   1130  CA  ALA   658     -10.530 -11.068  -9.476  1.00  0.00      PROA
ATOM   1131  HA  ALA   658     -11.524 -10.786  -9.788  1.00  0.00      PROA
ATOM   1132  CB  ALA   658      -9.940  -9.982  -8.590  1.00  0.00      PROA
ATOM   1133  HB1 ALA   658      -8.918 -10.269  -8.263  1.00  0.00      PROA
ATOM   1134  HB2 ALA   658     -10.575  -9.843  -7.689  1.00  0.00      PROA
ATOM   1135  HB3 ALA   658      -9.876  -9.027  -9.154  1.00  0.00      PROA
ATOM   1136  C   ALA   658      -9.766 -11.182 -10.751  1.00  0.00      PROA
ATOM   1137  O   ALA   658      -8.960 -12.084 -10.992  1.00  0.00      PROA
ATOM   1138  N   GLY   659     -10.044 -10.275 -11.605  1.00  0.00      PROA
ATOM   1139  HN  GLY   659     -10.667  -9.530 -11.382  1.00  0.00      PROA
ATOM   1140  CA  GLY   659      -9.499 -10.239 -12.941  1.00  0.00      PROA
ATOM   1141  HA1 GLY   659     -10.042  -9.478 -13.481  1.00  0.00      PROA
ATOM   1142  HA2 GLY   659      -9.679 -11.209 -13.380  1.00  0.00      PROA
ATOM   1143  C   GLY   659      -8.029  -9.938 -13.060  1.00  0.00      PROA
ATOM   1144  O   GLY   659      -7.362 -10.441 -13.966  1.00  0.00      PROA
ATOM   1145  N   GLN   660      -7.583  -8.971 -12.258  1.00  0.00      PROA
ATOM   1146  HN  GLN   660      -8.229  -8.514 -11.657  1.00  0.00      PROA
ATOM   1147  CA  GLN   660      -6.224  -8.455 -12.120  1.00  0.00      PROA
ATOM   1148  HA  GLN   660      -5.623  -8.845 -12.928  1.00  0.00      PROA
ATOM   1149  CB  GLN   660      -6.288  -6.820 -12.176  1.00  0.00      PROA
ATOM   1150  HB1 GLN   660      -6.979  -6.485 -11.375  1.00  0.00      PROA
ATOM   1151  HB2 GLN   660      -6.712  -6.536 -13.161  1.00  0.00      PROA
ATOM   1152  CG  GLN   660      -5.011  -6.075 -12.006  1.00  0.00      PROA
ATOM   1153  HG1 GLN   660      -4.923  -5.305 -12.802  1.00  0.00      PROA
ATOM   1154  HG2 GLN   660      -4.157  -6.781 -12.087  1.00  0.00      PROA
ATOM   1155  CD  GLN   660      -4.960  -5.382 -10.631  1.00  0.00      PROA
ATOM   1156  OE1 GLN   660      -4.088  -5.713  -9.812  1.00  0.00      PROA
ATOM   1157  NE2 GLN   660      -5.835  -4.438 -10.463  1.00  0.00      PROA
ATOM   1158 HE21 GLN   660      -5.870  -3.937  -9.598  1.00  0.00      PROA
ATOM   1159 HE22 GLN   660      -6.474  -4.212 -11.198  1.00  0.00      PROA
ATOM   1160  C   GLN   660      -5.663  -8.970 -10.820  1.00  0.00      PROA
ATOM   1161  O   GLN   660      -5.943  -8.401  -9.754  1.00  0.00      PROA
ATOM   1162  N   PRO   661      -4.773  -9.974 -10.644  1.00  0.00      PROA
ATOM   1163  CD  PRO   661      -4.382 -10.948 -11.704  1.00  0.00      PROA
ATOM   1164  HD1 PRO   661      -3.777 -10.430 -12.478  1.00  0.00      PROA
ATOM   1165  HD2 PRO   661      -5.295 -11.381 -12.164  1.00  0.00      PROA
ATOM   1166  CA  PRO   661      -4.391 -10.475  -9.331  1.00  0.00      PROA
ATOM   1167  HA  PRO   661      -5.138 -10.221  -8.596  1.00  0.00      PROA
ATOM   1168  CB  PRO   661      -4.220 -11.957  -9.579  1.00  0.00      PROA
ATOM   1169  HB1 PRO   661      -5.203 -12.475  -9.577  1.00  0.00      PROA
ATOM   1170  HB2 PRO   661      -3.571 -12.416  -8.803  1.00  0.00      PROA
ATOM   1171  CG  PRO   661      -3.549 -12.042 -10.988  1.00  0.00      PROA
ATOM   1172  HG1 PRO   661      -2.468 -11.793 -10.955  1.00  0.00      PROA
ATOM   1173  HG2 PRO   661      -3.676 -13.041 -11.455  1.00  0.00      PROA
ATOM   1174  C   PRO   661      -3.204  -9.891  -8.830  1.00  0.00      PROA
ATOM   1175  O   PRO   661      -2.697 -10.358  -7.773  1.00  0.00      PROA
ATOM   1176  N   LEU   662      -2.776  -8.784  -9.437  1.00  0.00      PROA
ATOM   1177  HN  LEU   662      -3.256  -8.379 -10.211  1.00  0.00      PROA
ATOM   1178  CA  LEU   662      -1.586  -8.110  -9.000  1.00  0.00      PROA
ATOM   1179  HA  LEU   662      -0.885  -8.865  -8.677  1.00  0.00      PROA
ATOM   1180  CB  LEU   662      -0.962  -7.261 -10.091  1.00  0.00      PROA
ATOM   1181  HB1 LEU   662      -0.126  -6.689  -9.637  1.00  0.00      PROA
ATOM   1182  HB2 LEU   662      -1.735  -6.549 -10.448  1.00  0.00      PROA
ATOM   1183  CG  LEU   662      -0.403  -8.011 -11.329  1.00  0.00      PROA
ATOM   1184  HG  LEU   662      -1.168  -8.749 -11.646  1.00  0.00      PROA
ATOM   1185  CD1 LEU   662      -0.035  -7.177 -12.552  1.00  0.00      PROA
ATOM   1186 HD11 LEU   662       0.868  -6.565 -12.339  1.00  0.00      PROA
ATOM   1187 HD12 LEU   662      -0.873  -6.495 -12.810  1.00  0.00      PROA
ATOM   1188 HD13 LEU   662       0.183  -7.844 -13.413  1.00  0.00      PROA
ATOM   1189  CD2 LEU   662       0.832  -8.857 -10.986  1.00  0.00      PROA
ATOM   1190 HD21 LEU   662       0.573  -9.617 -10.218  1.00  0.00      PROA
ATOM   1191 HD22 LEU   662       1.637  -8.205 -10.583  1.00  0.00      PROA
ATOM   1192 HD23 LEU   662       1.196  -9.381 -11.895  1.00  0.00      PROA
ATOM   1193  C   LEU   662      -1.702  -7.246  -7.712  1.00  0.00      PROA
ATOM   1194  O   LEU   662      -0.797  -7.208  -6.908  1.00  0.00      PROA
ATOM   1195  N   THR   663      -2.846  -6.532  -7.523  1.00  0.00      PROA
ATOM   1196  HN  THR   663      -3.569  -6.525  -8.209  1.00  0.00      PROA
ATOM   1197  CA  THR   663      -3.117  -5.717  -6.307  1.00  0.00      PROA
ATOM   1198  HA  THR   663      -2.314  -5.005  -6.189  1.00  0.00      PROA
ATOM   1199  CB  THR   663      -4.480  -4.984  -6.467  1.00  0.00      PROA
ATOM   1200  HB  THR   663      -5.313  -5.716  -6.534  1.00  0.00      PROA
ATOM   1201  OG1 THR   663      -4.398  -4.241  -7.668  1.00  0.00      PROA
ATOM   1202  HG1 THR   663      -4.086  -4.854  -8.338  1.00  0.00      PROA
ATOM   1203  CG2 THR   663      -4.744  -3.990  -5.361  1.00  0.00      PROA
ATOM   1204 HG21 THR   663      -3.865  -3.324  -5.228  1.00  0.00      PROA
ATOM   1205 HG22 THR   663      -4.929  -4.527  -4.406  1.00  0.00      PROA
ATOM   1206 HG23 THR   663      -5.627  -3.366  -5.616  1.00  0.00      PROA
ATOM   1207  C   THR   663      -2.976  -6.385  -4.878  1.00  0.00      PROA
ATOM   1208  O   THR   663      -3.448  -7.531  -4.671  1.00  0.00      PROA
ATOM   1209  N   ILE   664      -2.319  -5.688  -4.011  1.00  0.00      PROA
ATOM   1210  HN  ILE   664      -1.975  -4.776  -4.220  1.00  0.00      PROA
ATOM   1211  CA  ILE   664      -2.032  -6.188  -2.659  1.00  0.00      PROA
ATOM   1212  HA  ILE   664      -2.248  -7.245  -2.618  1.00  0.00      PROA
ATOM   1213  CB  ILE   664      -0.527  -5.908  -2.407  1.00  0.00      PROA
ATOM   1214  HB  ILE   664      -0.239  -4.925  -2.837  1.00  0.00      PROA
ATOM   1215  CG2 ILE   664      -0.327  -5.902  -0.830  1.00  0.00      PROA
ATOM   1216 HG21 ILE   664      -0.784  -6.811  -0.384  1.00  0.00      PROA
ATOM   1217 HG22 ILE   664      -0.816  -5.007  -0.390  1.00  0.00      PROA
ATOM   1218 HG23 ILE   664       0.757  -5.893  -0.586  1.00  0.00      PROA
ATOM   1219  CG1 ILE   664       0.421  -6.780  -3.229  1.00  0.00      PROA
ATOM   1220 HG11 ILE   664       1.324  -6.184  -3.478  1.00  0.00      PROA
ATOM   1221 HG12 ILE   664      -0.091  -7.069  -4.171  1.00  0.00      PROA
ATOM   1222  CD  ILE   664       0.859  -8.044  -2.509  1.00  0.00      PROA
ATOM   1223  HD1 ILE   664      -0.026  -8.578  -2.103  1.00  0.00      PROA
ATOM   1224  HD2 ILE   664       1.534  -7.784  -1.666  1.00  0.00      PROA
ATOM   1225  HD3 ILE   664       1.387  -8.719  -3.217  1.00  0.00      PROA
ATOM   1226  C   ILE   664      -3.011  -5.376  -1.803  1.00  0.00      PROA
ATOM   1227  O   ILE   664      -2.844  -4.129  -1.719  1.00  0.00      PROA
ATOM   1228  N   LEU   665      -3.935  -6.040  -1.076  1.00  0.00      PROA
ATOM   1229  HN  LEU   665      -3.998  -7.034  -1.096  1.00  0.00      PROA
ATOM   1230  CA  LEU   665      -4.906  -5.363  -0.211  1.00  0.00      PROA
ATOM   1231  HA  LEU   665      -5.163  -4.432  -0.693  1.00  0.00      PROA
ATOM   1232  CB  LEU   665      -6.157  -6.146   0.055  1.00  0.00      PROA
ATOM   1233  HB1 LEU   665      -6.768  -5.569   0.780  1.00  0.00      PROA
ATOM   1234  HB2 LEU   665      -5.859  -7.109   0.519  1.00  0.00      PROA
ATOM   1235  CG  LEU   665      -7.051  -6.468  -1.157  1.00  0.00      PROA
ATOM   1236  HG  LEU   665      -8.057  -6.724  -0.766  1.00  0.00      PROA
ATOM   1237  CD1 LEU   665      -7.231  -5.428  -2.188  1.00  0.00      PROA
ATOM   1238 HD11 LEU   665      -6.249  -5.155  -2.630  1.00  0.00      PROA
ATOM   1239 HD12 LEU   665      -7.680  -4.519  -1.734  1.00  0.00      PROA
ATOM   1240 HD13 LEU   665      -7.891  -5.808  -2.997  1.00  0.00      PROA
ATOM   1241  CD2 LEU   665      -6.626  -7.760  -1.883  1.00  0.00      PROA
ATOM   1242 HD21 LEU   665      -6.334  -8.535  -1.143  1.00  0.00      PROA
ATOM   1243 HD22 LEU   665      -5.757  -7.554  -2.543  1.00  0.00      PROA
ATOM   1244 HD23 LEU   665      -7.472  -8.149  -2.489  1.00  0.00      PROA
ATOM   1245  C   LEU   665      -4.151  -4.986   1.110  1.00  0.00      PROA
ATOM   1246  O   LEU   665      -4.379  -5.532   2.168  1.00  0.00      PROA
ATOM   1247  N   GLY   666      -3.316  -3.938   1.078  1.00  0.00      PROA
ATOM   1248  HN  GLY   666      -2.986  -3.555   0.219  1.00  0.00      PROA
ATOM   1249  CA  GLY   666      -2.828  -3.281   2.302  1.00  0.00      PROA
ATOM   1250  HA1 GLY   666      -2.041  -2.611   1.993  1.00  0.00      PROA
ATOM   1251  HA2 GLY   666      -2.428  -4.064   2.928  1.00  0.00      PROA
ATOM   1252  C   GLY   666      -3.837  -2.455   3.168  1.00  0.00      PROA
ATOM   1253  O   GLY   666      -4.973  -2.167   2.844  1.00  0.00      PROA
ATOM   1254  N   SER   667      -3.435  -2.041   4.362  1.00  0.00      PROA
ATOM   1255  HN  SER   667      -2.559  -2.328   4.739  1.00  0.00      PROA
ATOM   1256  CA  SER   667      -4.221  -1.143   5.221  1.00  0.00      PROA
ATOM   1257  HA  SER   667      -5.212  -1.564   5.295  1.00  0.00      PROA
ATOM   1258  CB  SER   667      -3.651  -0.948   6.615  1.00  0.00      PROA
ATOM   1259  HB1 SER   667      -3.720  -1.911   7.164  1.00  0.00      PROA
ATOM   1260  HB2 SER   667      -4.254  -0.178   7.140  1.00  0.00      PROA
ATOM   1261  OG  SER   667      -2.284  -0.526   6.647  1.00  0.00      PROA
ATOM   1262  HG1 SER   667      -2.255   0.313   6.181  1.00  0.00      PROA
ATOM   1263  C   SER   667      -4.613   0.223   4.617  1.00  0.00      PROA
ATOM   1264  O   SER   667      -4.112   0.656   3.566  1.00  0.00      PROA
ATOM   1265  N   THR   668      -5.777   0.785   5.153  1.00  0.00      PROA
ATOM   1266  HN  THR   668      -6.346   0.284   5.800  1.00  0.00      PROA
ATOM   1267  CA  THR   668      -6.225   2.069   4.830  1.00  0.00      PROA
ATOM   1268  HA  THR   668      -5.399   2.594   4.374  1.00  0.00      PROA
ATOM   1269  CB  THR   668      -7.494   2.067   3.821  1.00  0.00      PROA
ATOM   1270  HB  THR   668      -7.148   1.937   2.773  1.00  0.00      PROA
ATOM   1271  OG1 THR   668      -8.174   3.303   3.935  1.00  0.00      PROA
ATOM   1272  HG1 THR   668      -8.694   3.394   3.133  1.00  0.00      PROA
ATOM   1273  CG2 THR   668      -8.500   1.029   4.284  1.00  0.00      PROA
ATOM   1274 HG21 THR   668      -8.713   1.160   5.367  1.00  0.00      PROA
ATOM   1275 HG22 THR   668      -8.091   0.008   4.124  1.00  0.00      PROA
ATOM   1276 HG23 THR   668      -9.450   1.145   3.719  1.00  0.00      PROA
ATOM   1277  C   THR   668      -6.255   3.080   5.921  1.00  0.00      PROA
ATOM   1278  O   THR   668      -6.866   2.964   6.965  1.00  0.00      PROA
ATOM   1279  N   GLY   669      -5.399   4.135   5.806  1.00  0.00      PROA
ATOM   1280  HN  GLY   669      -4.783   4.244   5.029  1.00  0.00      PROA
ATOM   1281  CA  GLY   669      -5.343   5.192   6.854  1.00  0.00      PROA
ATOM   1282  HA1 GLY   669      -4.505   5.831   6.618  1.00  0.00      PROA
ATOM   1283  HA2 GLY   669      -5.179   4.696   7.799  1.00  0.00      PROA
ATOM   1284  C   GLY   669      -6.580   6.053   6.976  1.00  0.00      PROA
ATOM   1285  O   GLY   669      -7.037   6.317   8.069  1.00  0.00      PROA
ATOM   1286  N   PRO   670      -7.228   6.478   5.881  1.00  0.00      PROA
ATOM   1287  CD  PRO   670      -6.741   6.500   4.523  1.00  0.00      PROA
ATOM   1288  HD1 PRO   670      -6.833   5.487   4.078  1.00  0.00      PROA
ATOM   1289  HD2 PRO   670      -5.678   6.823   4.513  1.00  0.00      PROA
ATOM   1290  CA  PRO   670      -8.634   6.982   5.914  1.00  0.00      PROA
ATOM   1291  HA  PRO   670      -8.704   7.866   6.527  1.00  0.00      PROA
ATOM   1292  CB  PRO   670      -8.954   7.200   4.436  1.00  0.00      PROA
ATOM   1293  HB1 PRO   670      -9.668   8.042   4.311  1.00  0.00      PROA
ATOM   1294  HB2 PRO   670      -9.398   6.283   3.993  1.00  0.00      PROA
ATOM   1295  CG  PRO   670      -7.641   7.520   3.781  1.00  0.00      PROA
ATOM   1296  HG1 PRO   670      -7.664   7.338   2.686  1.00  0.00      PROA
ATOM   1297  HG2 PRO   670      -7.326   8.568   3.966  1.00  0.00      PROA
ATOM   1298  C   PRO   670      -9.594   6.255   6.816  1.00  0.00      PROA
ATOM   1299  O   PRO   670     -10.354   6.862   7.558  1.00  0.00      PROA
ATOM   1300  N   VAL   671      -9.663   4.873   6.750  1.00  0.00      PROA
ATOM   1301  HN  VAL   671      -9.098   4.332   6.131  1.00  0.00      PROA
ATOM   1302  CA  VAL   671     -10.567   4.158   7.586  1.00  0.00      PROA
ATOM   1303  HA  VAL   671     -11.515   4.674   7.559  1.00  0.00      PROA
ATOM   1304  CB  VAL   671     -10.742   2.753   7.145  1.00  0.00      PROA
ATOM   1305  HB  VAL   671      -9.745   2.267   7.102  1.00  0.00      PROA
ATOM   1306  CG1 VAL   671     -11.629   1.954   8.060  1.00  0.00      PROA
ATOM   1307 HG11 VAL   671     -12.575   2.505   8.252  1.00  0.00      PROA
ATOM   1308 HG12 VAL   671     -11.115   1.783   9.030  1.00  0.00      PROA
ATOM   1309 HG13 VAL   671     -11.876   0.978   7.590  1.00  0.00      PROA
ATOM   1310  CG2 VAL   671     -11.398   2.806   5.786  1.00  0.00      PROA
ATOM   1311 HG21 VAL   671     -10.753   3.362   5.072  1.00  0.00      PROA
ATOM   1312 HG22 VAL   671     -12.377   3.326   5.859  1.00  0.00      PROA
ATOM   1313 HG23 VAL   671     -11.549   1.776   5.399  1.00  0.00      PROA
ATOM   1314  C   VAL   671     -10.086   4.232   9.099  1.00  0.00      PROA
ATOM   1315  O   VAL   671     -10.936   4.363   9.965  1.00  0.00      PROA
ATOM   1316  N   LEU   672      -8.791   4.295   9.442  1.00  0.00      PROA
ATOM   1317  HN  LEU   672      -8.055   4.243   8.772  1.00  0.00      PROA
ATOM   1318  CA  LEU   672      -8.385   4.448  10.867  1.00  0.00      PROA
ATOM   1319  HA  LEU   672      -8.822   3.654  11.454  1.00  0.00      PROA
ATOM   1320  CB  LEU   672      -6.836   4.364  10.852  1.00  0.00      PROA
ATOM   1321  HB1 LEU   672      -6.467   5.236  10.274  1.00  0.00      PROA
ATOM   1322  HB2 LEU   672      -6.564   3.432  10.316  1.00  0.00      PROA
ATOM   1323  CG  LEU   672      -6.083   4.354  12.185  1.00  0.00      PROA
ATOM   1324  HG  LEU   672      -6.209   5.349  12.660  1.00  0.00      PROA
ATOM   1325  CD1 LEU   672      -6.545   3.270  13.203  1.00  0.00      PROA
ATOM   1326 HD11 LEU   672      -6.414   2.256  12.767  1.00  0.00      PROA
ATOM   1327 HD12 LEU   672      -7.619   3.415  13.448  1.00  0.00      PROA
ATOM   1328 HD13 LEU   672      -5.937   3.339  14.130  1.00  0.00      PROA
ATOM   1329  CD2 LEU   672      -4.568   4.180  12.025  1.00  0.00      PROA
ATOM   1330 HD21 LEU   672      -4.150   5.012  11.419  1.00  0.00      PROA
ATOM   1331 HD22 LEU   672      -4.350   3.221  11.509  1.00  0.00      PROA
ATOM   1332 HD23 LEU   672      -4.079   4.188  13.023  1.00  0.00      PROA
ATOM   1333  C   LEU   672      -8.904   5.757  11.548  1.00  0.00      PROA
ATOM   1334  O   LEU   672      -9.322   5.761  12.672  1.00  0.00      PROA
ATOM   1335  N   VAL   673      -8.813   6.872  10.826  1.00  0.00      PROA
ATOM   1336  HN  VAL   673      -8.367   6.852   9.936  1.00  0.00      PROA
ATOM   1337  CA  VAL   673      -9.320   8.195  11.208  1.00  0.00      PROA
ATOM   1338  HA  VAL   673      -8.980   8.403  12.212  1.00  0.00      PROA
ATOM   1339  CB  VAL   673      -8.837   9.252  10.272  1.00  0.00      PROA
ATOM   1340  HB  VAL   673      -9.101   8.968   9.231  1.00  0.00      PROA
ATOM   1341  CG1 VAL   673      -9.483  10.631  10.609  1.00  0.00      PROA
ATOM   1342 HG11 VAL   673      -9.374  10.849  11.693  1.00  0.00      PROA
ATOM   1343 HG12 VAL   673     -10.565  10.613  10.358  1.00  0.00      PROA
ATOM   1344 HG13 VAL   673      -8.978  11.436  10.033  1.00  0.00      PROA
ATOM   1345  CG2 VAL   673      -7.229   9.252  10.253  1.00  0.00      PROA
ATOM   1346 HG21 VAL   673      -6.851   8.263   9.915  1.00  0.00      PROA
ATOM   1347 HG22 VAL   673      -6.839   9.451  11.274  1.00  0.00      PROA
ATOM   1348 HG23 VAL   673      -6.859  10.031   9.553  1.00  0.00      PROA
ATOM   1349  C   VAL   673     -10.905   8.092  11.274  1.00  0.00      PROA
ATOM   1350  O   VAL   673     -11.547   8.406  12.248  1.00  0.00      PROA
ATOM   1351  N   PHE   674     -11.541   7.425  10.323  1.00  0.00      PROA
ATOM   1352  HN  PHE   674     -11.056   6.995   9.566  1.00  0.00      PROA
ATOM   1353  CA  PHE   674     -13.045   7.269  10.318  1.00  0.00      PROA
ATOM   1354  HA  PHE   674     -13.520   8.209  10.555  1.00  0.00      PROA
ATOM   1355  CB  PHE   674     -13.313   6.820   8.841  1.00  0.00      PROA
ATOM   1356  HB1 PHE   674     -12.809   5.849   8.650  1.00  0.00      PROA
ATOM   1357  HB2 PHE   674     -12.930   7.593   8.141  1.00  0.00      PROA
ATOM   1358  CG  PHE   674     -14.792   6.634   8.554  1.00  0.00      PROA
ATOM   1359  CD1 PHE   674     -15.131   5.348   8.075  1.00  0.00      PROA
ATOM   1360  HD1 PHE   674     -14.348   4.613   7.967  1.00  0.00      PROA
ATOM   1361  CE1 PHE   674     -16.424   4.993   7.739  1.00  0.00      PROA
ATOM   1362  HE1 PHE   674     -16.628   4.007   7.348  1.00  0.00      PROA
ATOM   1363  CZ  PHE   674     -17.494   5.930   7.908  1.00  0.00      PROA
ATOM   1364  HZ  PHE   674     -18.519   5.642   7.726  1.00  0.00      PROA
ATOM   1365  CD2 PHE   674     -15.830   7.572   8.612  1.00  0.00      PROA
ATOM   1366  HD2 PHE   674     -15.610   8.592   8.892  1.00  0.00      PROA
ATOM   1367  CE2 PHE   674     -17.180   7.200   8.306  1.00  0.00      PROA
ATOM   1368  HE2 PHE   674     -17.964   7.937   8.391  1.00  0.00      PROA
ATOM   1369  C   PHE   674     -13.671   6.410  11.439  1.00  0.00      PROA
ATOM   1370  O   PHE   674     -14.783   6.654  11.927  1.00  0.00      PROA
ATOM   1371  N   GLU   675     -12.948   5.350  11.800  1.00  0.00      PROA
ATOM   1372  HN  GLU   675     -12.071   5.162  11.366  1.00  0.00      PROA
ATOM   1373  CA  GLU   675     -13.340   4.380  12.831  1.00  0.00      PROA
ATOM   1374  HA  GLU   675     -14.367   4.095  12.655  1.00  0.00      PROA
ATOM   1375  CB  GLU   675     -12.429   3.161  12.766  1.00  0.00      PROA
ATOM   1376  HB1 GLU   675     -12.423   2.660  13.757  1.00  0.00      PROA
ATOM   1377  HB2 GLU   675     -11.397   3.492  12.524  1.00  0.00      PROA
ATOM   1378  CG  GLU   675     -12.912   2.126  11.665  1.00  0.00      PROA
ATOM   1379  HG1 GLU   675     -12.104   1.389  11.471  1.00  0.00      PROA
ATOM   1380  HG2 GLU   675     -13.144   2.669  10.724  1.00  0.00      PROA
ATOM   1381  CD  GLU   675     -14.185   1.367  12.137  1.00  0.00      PROA
ATOM   1382  OE1 GLU   675     -14.120   0.136  12.073  1.00  0.00      PROA
ATOM   1383  OE2 GLU   675     -15.219   1.997  12.615  1.00  0.00      PROA
ATOM   1384  C   GLU   675     -13.387   5.040  14.242  1.00  0.00      PROA
ATOM   1385  O   GLU   675     -14.416   4.879  14.954  1.00  0.00      PROA
ATOM   1386  N   LYS   676     -12.417   5.805  14.629  1.00  0.00      PROA
ATOM   1387  HN  LYS   676     -11.589   5.927  14.087  1.00  0.00      PROA
ATOM   1388  CA  LYS   676     -12.477   6.554  15.912  1.00  0.00      PROA
ATOM   1389  HA  LYS   676     -12.827   5.878  16.678  1.00  0.00      PROA
ATOM   1390  CB  LYS   676     -11.048   7.127  16.296  1.00  0.00      PROA
ATOM   1391  HB1 LYS   676     -10.404   6.275  16.599  1.00  0.00      PROA
ATOM   1392  HB2 LYS   676     -11.172   7.812  17.161  1.00  0.00      PROA
ATOM   1393  CG  LYS   676     -10.325   7.898  15.174  1.00  0.00      PROA
ATOM   1394  HG1 LYS   676     -10.963   8.756  14.876  1.00  0.00      PROA
ATOM   1395  HG2 LYS   676     -10.207   7.217  14.305  1.00  0.00      PROA
ATOM   1396  CD  LYS   676      -8.961   8.430  15.546  1.00  0.00      PROA
ATOM   1397  HD1 LYS   676      -8.593   9.036  14.692  1.00  0.00      PROA
ATOM   1398  HD2 LYS   676      -8.288   7.559  15.687  1.00  0.00      PROA
ATOM   1399  CE  LYS   676      -8.865   9.305  16.816  1.00  0.00      PROA
ATOM   1400  HE1 LYS   676      -8.819   8.654  17.715  1.00  0.00      PROA
ATOM   1401  HE2 LYS   676      -9.749   9.975  16.875  1.00  0.00      PROA
ATOM   1402  NZ  LYS   676      -7.692  10.132  16.819  1.00  0.00      PROA
ATOM   1403  HZ1 LYS   676      -7.711  10.764  15.993  1.00  0.00      PROA
ATOM   1404  HZ2 LYS   676      -6.844   9.531  16.777  1.00  0.00      PROA
ATOM   1405  HZ3 LYS   676      -7.671  10.700  17.690  1.00  0.00      PROA
ATOM   1406  C   LYS   676     -13.531   7.620  15.914  1.00  0.00      PROA
ATOM   1407  O   LYS   676     -14.267   7.815  16.925  1.00  0.00      PROA
ATOM   1408  N   ILE   677     -13.718   8.448  14.815  1.00  0.00      PROA
ATOM   1409  HN  ILE   677     -13.135   8.380  14.009  1.00  0.00      PROA
ATOM   1410  CA  ILE   677     -14.773   9.477  14.747  1.00  0.00      PROA
ATOM   1411  HA  ILE   677     -14.732  10.063  15.653  1.00  0.00      PROA
ATOM   1412  CB  ILE   677     -14.556  10.369  13.522  1.00  0.00      PROA
ATOM   1413  HB  ILE   677     -14.439   9.704  12.641  1.00  0.00      PROA
ATOM   1414  CG2 ILE   677     -15.623  11.367  13.194  1.00  0.00      PROA
ATOM   1415 HG21 ILE   677     -15.759  12.073  14.041  1.00  0.00      PROA
ATOM   1416 HG22 ILE   677     -16.586  10.844  13.010  1.00  0.00      PROA
ATOM   1417 HG23 ILE   677     -15.334  11.947  12.292  1.00  0.00      PROA
ATOM   1418  CG1 ILE   677     -13.127  11.107  13.516  1.00  0.00      PROA
ATOM   1419 HG11 ILE   677     -12.993  11.548  12.507  1.00  0.00      PROA
ATOM   1420 HG12 ILE   677     -12.357  10.325  13.676  1.00  0.00      PROA
ATOM   1421  CD  ILE   677     -12.855  12.214  14.526  1.00  0.00      PROA
ATOM   1422  HD1 ILE   677     -12.948  11.819  15.560  1.00  0.00      PROA
ATOM   1423  HD2 ILE   677     -13.590  13.036  14.393  1.00  0.00      PROA
ATOM   1424  HD3 ILE   677     -11.825  12.607  14.388  1.00  0.00      PROA
ATOM   1425  C   ILE   677     -16.171   8.918  14.805  1.00  0.00      PROA
ATOM   1426  O   ILE   677     -17.015   9.455  15.519  1.00  0.00      PROA
ATOM   1427  N   LEU   678     -16.551   7.887  14.057  1.00  0.00      PROA
ATOM   1428  HN  LEU   678     -15.938   7.540  13.354  1.00  0.00      PROA
ATOM   1429  CA  LEU   678     -17.862   7.132  14.138  1.00  0.00      PROA
ATOM   1430  HA  LEU   678     -18.661   7.810  13.879  1.00  0.00      PROA
ATOM   1431  CB  LEU   678     -17.829   5.930  13.160  1.00  0.00      PROA
ATOM   1432  HB1 LEU   678     -17.016   5.252  13.492  1.00  0.00      PROA
ATOM   1433  HB2 LEU   678     -17.582   6.326  12.153  1.00  0.00      PROA
ATOM   1434  CG  LEU   678     -19.157   5.055  13.019  1.00  0.00      PROA
ATOM   1435  HG  LEU   678     -19.320   4.472  13.951  1.00  0.00      PROA
ATOM   1436  CD1 LEU   678     -20.338   5.962  12.777  1.00  0.00      PROA
ATOM   1437 HD11 LEU   678     -20.186   6.545  11.844  1.00  0.00      PROA
ATOM   1438 HD12 LEU   678     -20.450   6.672  13.624  1.00  0.00      PROA
ATOM   1439 HD13 LEU   678     -21.264   5.357  12.671  1.00  0.00      PROA
ATOM   1440  CD2 LEU   678     -18.902   3.977  11.969  1.00  0.00      PROA
ATOM   1441 HD21 LEU   678     -17.951   3.447  12.189  1.00  0.00      PROA
ATOM   1442 HD22 LEU   678     -18.825   4.440  10.962  1.00  0.00      PROA
ATOM   1443 HD23 LEU   678     -19.731   3.237  11.978  1.00  0.00      PROA
ATOM   1444  C   LEU   678     -18.114   6.580  15.492  1.00  0.00      PROA
ATOM   1445  O   LEU   678     -19.192   6.827  16.075  1.00  0.00      PROA
ATOM   1446  N   TYR   679     -17.067   5.935  16.048  1.00  0.00      PROA
ATOM   1447  HN  TYR   679     -16.215   5.821  15.544  1.00  0.00      PROA
ATOM   1448  CA  TYR   679     -17.063   5.362  17.377  1.00  0.00      PROA
ATOM   1449  HA  TYR   679     -17.899   4.681  17.444  1.00  0.00      PROA
ATOM   1450  CB  TYR   679     -15.760   4.621  17.674  1.00  0.00      PROA
ATOM   1451  HB1 TYR   679     -14.914   5.326  17.528  1.00  0.00      PROA
ATOM   1452  HB2 TYR   679     -15.673   3.768  16.969  1.00  0.00      PROA
ATOM   1453  CG  TYR   679     -15.596   4.034  19.086  1.00  0.00      PROA
ATOM   1454  CD1 TYR   679     -14.622   4.491  19.963  1.00  0.00      PROA
ATOM   1455  HD1 TYR   679     -13.880   5.216  19.665  1.00  0.00      PROA
ATOM   1456  CE1 TYR   679     -14.658   3.953  21.268  1.00  0.00      PROA
ATOM   1457  HE1 TYR   679     -14.028   4.396  22.025  1.00  0.00      PROA
ATOM   1458  CZ  TYR   679     -15.467   2.878  21.625  1.00  0.00      PROA
ATOM   1459  OH  TYR   679     -15.392   2.300  22.924  1.00  0.00      PROA
ATOM   1460  HH  TYR   679     -14.848   2.871  23.472  1.00  0.00      PROA
ATOM   1461  CD2 TYR   679     -16.362   2.892  19.348  1.00  0.00      PROA
ATOM   1462  HD2 TYR   679     -16.973   2.447  18.577  1.00  0.00      PROA
ATOM   1463  CE2 TYR   679     -16.316   2.343  20.630  1.00  0.00      PROA
ATOM   1464  HE2 TYR   679     -16.940   1.494  20.866  1.00  0.00      PROA
ATOM   1465  C   TYR   679     -17.382   6.483  18.502  1.00  0.00      PROA
ATOM   1466  O   TYR   679     -18.327   6.253  19.310  1.00  0.00      PROA
ATOM   1467  N   LYS   680     -16.724   7.654  18.512  1.00  0.00      PROA
ATOM   1468  HN  LYS   680     -15.943   7.821  17.915  1.00  0.00      PROA
ATOM   1469  CA  LYS   680     -17.107   8.784  19.409  1.00  0.00      PROA
ATOM   1470  HA  LYS   680     -17.237   8.381  20.402  1.00  0.00      PROA
ATOM   1471  CB  LYS   680     -16.055   9.900  19.434  1.00  0.00      PROA
ATOM   1472  HB1 LYS   680     -15.693  10.057  18.396  1.00  0.00      PROA
ATOM   1473  HB2 LYS   680     -15.206   9.562  20.065  1.00  0.00      PROA
ATOM   1474  CG  LYS   680     -16.545  11.240  19.975  1.00  0.00      PROA
ATOM   1475  HG1 LYS   680     -17.189  11.049  20.859  1.00  0.00      PROA
ATOM   1476  HG2 LYS   680     -17.151  11.737  19.189  1.00  0.00      PROA
ATOM   1477  CD  LYS   680     -15.463  12.152  20.375  1.00  0.00      PROA
ATOM   1478  HD1 LYS   680     -14.749  12.258  19.531  1.00  0.00      PROA
ATOM   1479  HD2 LYS   680     -14.927  11.717  21.246  1.00  0.00      PROA
ATOM   1480  CE  LYS   680     -16.003  13.564  20.764  1.00  0.00      PROA
ATOM   1481  HE1 LYS   680     -16.528  14.003  19.889  1.00  0.00      PROA
ATOM   1482  HE2 LYS   680     -15.148  14.208  21.059  1.00  0.00      PROA
ATOM   1483  NZ  LYS   680     -16.946  13.578  21.875  1.00  0.00      PROA
ATOM   1484  HZ1 LYS   680     -16.633  12.906  22.605  1.00  0.00      PROA
ATOM   1485  HZ2 LYS   680     -17.889  13.303  21.533  1.00  0.00      PROA
ATOM   1486  HZ3 LYS   680     -16.990  14.535  22.280  1.00  0.00      PROA
ATOM   1487  C   LYS   680     -18.517   9.386  19.281  1.00  0.00      PROA
ATOM   1488  O   LYS   680     -19.223   9.707  20.282  1.00  0.00      PROA
ATOM   1489  N   PHE   681     -18.950   9.404  17.989  1.00  0.00      PROA
ATOM   1490  HN  PHE   681     -18.348   9.167  17.231  1.00  0.00      PROA
ATOM   1491  CA  PHE   681     -20.323   9.770  17.623  1.00  0.00      PROA
ATOM   1492  HA  PHE   681     -20.534  10.730  18.071  1.00  0.00      PROA
ATOM   1493  CB  PHE   681     -20.531   9.849  16.088  1.00  0.00      PROA
ATOM   1494  HB1 PHE   681     -20.477   8.820  15.675  1.00  0.00      PROA
ATOM   1495  HB2 PHE   681     -19.723  10.477  15.658  1.00  0.00      PROA
ATOM   1496  CG  PHE   681     -21.830  10.435  15.593  1.00  0.00      PROA
ATOM   1497  CD1 PHE   681     -22.912   9.548  15.404  1.00  0.00      PROA
ATOM   1498  HD1 PHE   681     -22.714   8.494  15.522  1.00  0.00      PROA
ATOM   1499  CE1 PHE   681     -24.199   9.917  15.081  1.00  0.00      PROA
ATOM   1500  HE1 PHE   681     -24.998   9.195  15.010  1.00  0.00      PROA
ATOM   1501  CZ  PHE   681     -24.411  11.273  14.851  1.00  0.00      PROA
ATOM   1502  HZ  PHE   681     -25.397  11.624  14.586  1.00  0.00      PROA
ATOM   1503  CD2 PHE   681     -22.103  11.809  15.292  1.00  0.00      PROA
ATOM   1504  HD2 PHE   681     -21.309  12.541  15.331  1.00  0.00      PROA
ATOM   1505  CE2 PHE   681     -23.356  12.185  14.960  1.00  0.00      PROA
ATOM   1506  HE2 PHE   681     -23.552  13.230  14.771  1.00  0.00      PROA
ATOM   1507  C   PHE   681     -21.407   8.849  18.210  1.00  0.00      PROA
ATOM   1508  O   PHE   681     -22.409   9.237  18.824  1.00  0.00      PROA
ATOM   1509  N   CYS   682     -21.185   7.500  18.206  1.00  0.00      PROA
ATOM   1510  HN  CYS   682     -20.463   7.104  17.646  1.00  0.00      PROA
ATOM   1511  CA  CYS   682     -21.942   6.545  18.981  1.00  0.00      PROA
ATOM   1512  HA  CYS   682     -22.992   6.719  18.798  1.00  0.00      PROA
ATOM   1513  CB  CYS   682     -21.561   5.132  18.582  1.00  0.00      PROA
ATOM   1514  HB1 CYS   682     -22.137   4.411  19.200  1.00  0.00      PROA
ATOM   1515  HB2 CYS   682     -20.480   4.976  18.783  1.00  0.00      PROA
ATOM   1516  SG  CYS   682     -21.905   4.870  16.859  1.00  0.00      PROA
ATOM   1517  HG1 CYS   682     -20.938   5.666  16.426  1.00  0.00      PROA
ATOM   1518  C   CYS   682     -21.820   6.668  20.495  1.00  0.00      PROA
ATOM   1519  O   CYS   682     -22.806   6.570  21.179  1.00  0.00      PROA
ATOM   1520  N   ARG   683     -20.616   6.837  21.024  1.00  0.00      PROA
ATOM   1521  HN  ARG   683     -19.771   6.833  20.496  1.00  0.00      PROA
ATOM   1522  CA  ARG   683     -20.523   7.034  22.411  1.00  0.00      PROA
ATOM   1523  HA  ARG   683     -21.077   6.248  22.903  1.00  0.00      PROA
ATOM   1524  CB  ARG   683     -19.012   7.003  22.851  1.00  0.00      PROA
ATOM   1525  HB1 ARG   683     -18.934   7.372  23.896  1.00  0.00      PROA
ATOM   1526  HB2 ARG   683     -18.431   7.678  22.188  1.00  0.00      PROA
ATOM   1527  CG  ARG   683     -18.403   5.577  22.775  1.00  0.00      PROA
ATOM   1528  HG1 ARG   683     -17.328   5.620  23.053  1.00  0.00      PROA
ATOM   1529  HG2 ARG   683     -18.490   5.194  21.736  1.00  0.00      PROA
ATOM   1530  CD  ARG   683     -19.129   4.638  23.719  1.00  0.00      PROA
ATOM   1531  HD1 ARG   683     -20.176   4.483  23.383  1.00  0.00      PROA
ATOM   1532  HD2 ARG   683     -19.115   5.041  24.754  1.00  0.00      PROA
ATOM   1533  NE  ARG   683     -18.434   3.326  23.715  1.00  0.00      PROA
ATOM   1534  HE  ARG   683     -17.489   3.337  24.032  1.00  0.00      PROA
ATOM   1535  CZ  ARG   683     -18.903   2.137  23.345  1.00  0.00      PROA
ATOM   1536  NH1 ARG   683     -19.964   1.956  22.594  1.00  0.00      PROA
ATOM   1537 HH11 ARG   683     -20.480   2.744  22.259  1.00  0.00      PROA
ATOM   1538 HH12 ARG   683     -20.257   1.030  22.357  1.00  0.00      PROA
ATOM   1539  NH2 ARG   683     -18.233   1.027  23.565  1.00  0.00      PROA
ATOM   1540 HH21 ARG   683     -18.670   0.141  23.414  1.00  0.00      PROA
ATOM   1541 HH22 ARG   683     -17.286   1.069  23.883  1.00  0.00      PROA
ATOM   1542  C   ARG   683     -21.267   8.249  23.053  1.00  0.00      PROA
ATOM   1543  O   ARG   683     -21.840   8.128  24.116  1.00  0.00      PROA
ATOM   1544  N   ASP   684     -21.156   9.379  22.349  1.00  0.00      PROA
ATOM   1545  HN  ASP   684     -20.661   9.430  21.485  1.00  0.00      PROA
ATOM   1546  CA  ASP   684     -21.781  10.636  22.838  1.00  0.00      PROA
ATOM   1547  HA  ASP   684     -21.419  10.806  23.841  1.00  0.00      PROA
ATOM   1548  CB  ASP   684     -21.456  11.886  21.939  1.00  0.00      PROA
ATOM   1549  HB1 ASP   684     -22.208  12.684  22.116  1.00  0.00      PROA
ATOM   1550  HB2 ASP   684     -21.478  11.596  20.867  1.00  0.00      PROA
ATOM   1551  CG  ASP   684     -20.129  12.387  22.279  1.00  0.00      PROA
ATOM   1552  OD1 ASP   684     -19.407  12.969  21.409  1.00  0.00      PROA
ATOM   1553  OD2 ASP   684     -19.864  12.514  23.548  1.00  0.00      PROA
ATOM   1554  C   ASP   684     -23.337  10.521  22.812  1.00  0.00      PROA
ATOM   1555  O   ASP   684     -24.008  10.886  23.799  1.00  0.00      PROA
ATOM   1556  N   TYR   685     -23.903  10.016  21.752  1.00  0.00      PROA
ATOM   1557  HN  TYR   685     -23.385   9.699  20.961  1.00  0.00      PROA
ATOM   1558  CA  TYR   685     -25.352   9.894  21.683  1.00  0.00      PROA
ATOM   1559  HA  TYR   685     -25.791  10.670  22.292  1.00  0.00      PROA
ATOM   1560  CB  TYR   685     -25.809  10.042  20.164  1.00  0.00      PROA
ATOM   1561  HB1 TYR   685     -26.895   9.834  20.063  1.00  0.00      PROA
ATOM   1562  HB2 TYR   685     -25.226   9.355  19.514  1.00  0.00      PROA
ATOM   1563  CG  TYR   685     -25.543  11.485  19.713  1.00  0.00      PROA
ATOM   1564  CD1 TYR   685     -26.229  12.598  20.264  1.00  0.00      PROA
ATOM   1565  HD1 TYR   685     -27.066  12.421  20.922  1.00  0.00      PROA
ATOM   1566  CE1 TYR   685     -25.842  13.974  19.972  1.00  0.00      PROA
ATOM   1567  HE1 TYR   685     -26.352  14.819  20.408  1.00  0.00      PROA
ATOM   1568  CZ  TYR   685     -24.775  14.126  19.097  1.00  0.00      PROA
ATOM   1569  OH  TYR   685     -24.298  15.434  18.872  1.00  0.00      PROA
ATOM   1570  HH  TYR   685     -23.406  15.369  18.524  1.00  0.00      PROA
ATOM   1571  CD2 TYR   685     -24.453  11.812  18.850  1.00  0.00      PROA
ATOM   1572  HD2 TYR   685     -23.877  11.020  18.395  1.00  0.00      PROA
ATOM   1573  CE2 TYR   685     -24.133  13.104  18.595  1.00  0.00      PROA
ATOM   1574  HE2 TYR   685     -23.299  13.301  17.939  1.00  0.00      PROA
ATOM   1575  C   TYR   685     -25.883   8.492  22.135  1.00  0.00      PROA
ATOM   1576  O   TYR   685     -27.038   8.248  22.111  1.00  0.00      PROA
ATOM   1577  N   GLN   686     -24.970   7.556  22.495  1.00  0.00      PROA
ATOM   1578  HN  GLN   686     -23.991   7.691  22.362  1.00  0.00      PROA
ATOM   1579  CA  GLN   686     -25.363   6.305  23.094  1.00  0.00      PROA
ATOM   1580  HA  GLN   686     -24.465   5.725  23.247  1.00  0.00      PROA
ATOM   1581  CB  GLN   686     -26.110   6.482  24.448  1.00  0.00      PROA
ATOM   1582  HB1 GLN   686     -26.487   5.488  24.767  1.00  0.00      PROA
ATOM   1583  HB2 GLN   686     -26.974   7.158  24.280  1.00  0.00      PROA
ATOM   1584  CG  GLN   686     -25.284   7.049  25.566  1.00  0.00      PROA
ATOM   1585  HG1 GLN   686     -25.928   7.110  26.468  1.00  0.00      PROA
ATOM   1586  HG2 GLN   686     -24.968   8.072  25.272  1.00  0.00      PROA
ATOM   1587  CD  GLN   686     -24.042   6.286  25.949  1.00  0.00      PROA
ATOM   1588  OE1 GLN   686     -23.790   5.218  25.369  1.00  0.00      PROA
ATOM   1589  NE2 GLN   686     -23.226   6.886  26.817  1.00  0.00      PROA
ATOM   1590 HE21 GLN   686     -22.385   6.430  27.110  1.00  0.00      PROA
ATOM   1591 HE22 GLN   686     -23.455   7.791  27.175  1.00  0.00      PROA
ATOM   1592  C   GLN   686     -26.001   5.247  22.172  1.00  0.00      PROA
ATOM   1593  O   GLN   686     -26.548   4.213  22.558  1.00  0.00      PROA
ATOM   1594  N   LEU   687     -25.752   5.463  20.875  1.00  0.00      PROA
ATOM   1595  HN  LEU   687     -25.223   6.261  20.603  1.00  0.00      PROA
ATOM   1596  CA  LEU   687     -26.165   4.663  19.790  1.00  0.00      PROA
ATOM   1597  HA  LEU   687     -27.244   4.618  19.796  1.00  0.00      PROA
ATOM   1598  CB  LEU   687     -25.666   5.257  18.481  1.00  0.00      PROA
ATOM   1599  HB1 LEU   687     -26.015   4.623  17.639  1.00  0.00      PROA
ATOM   1600  HB2 LEU   687     -24.555   5.266  18.487  1.00  0.00      PROA
ATOM   1601  CG  LEU   687     -26.174   6.678  18.277  1.00  0.00      PROA
ATOM   1602  HG  LEU   687     -25.918   7.294  19.165  1.00  0.00      PROA
ATOM   1603  CD1 LEU   687     -25.506   7.313  16.979  1.00  0.00      PROA
ATOM   1604 HD11 LEU   687     -25.761   6.707  16.083  1.00  0.00      PROA
ATOM   1605 HD12 LEU   687     -24.401   7.330  17.092  1.00  0.00      PROA
ATOM   1606 HD13 LEU   687     -25.883   8.347  16.827  1.00  0.00      PROA
ATOM   1607  CD2 LEU   687     -27.663   6.730  17.998  1.00  0.00      PROA
ATOM   1608 HD21 LEU   687     -28.226   6.292  18.849  1.00  0.00      PROA
ATOM   1609 HD22 LEU   687     -27.896   6.148  17.081  1.00  0.00      PROA
ATOM   1610 HD23 LEU   687     -27.986   7.785  17.864  1.00  0.00      PROA
ATOM   1611  C   LEU   687     -25.418   3.264  19.864  1.00  0.00      PROA
ATOM   1612  O   LEU   687     -24.285   3.085  20.380  1.00  0.00      PROA
ATOM   1613  N   SER   688     -26.153   2.256  19.392  1.00  0.00      PROA
ATOM   1614  HN  SER   688     -27.099   2.422  19.132  1.00  0.00      PROA
ATOM   1615  CA  SER   688     -25.738   0.885  19.198  1.00  0.00      PROA
ATOM   1616  HA  SER   688     -25.183   0.615  20.083  1.00  0.00      PROA
ATOM   1617  CB  SER   688     -26.812  -0.174  18.963  1.00  0.00      PROA
ATOM   1618  HB1 SER   688     -27.094  -0.191  17.889  1.00  0.00      PROA
ATOM   1619  HB2 SER   688     -27.708   0.058  19.577  1.00  0.00      PROA
ATOM   1620  OG  SER   688     -26.313  -1.488  19.338  1.00  0.00      PROA
ATOM   1621  HG1 SER   688     -27.073  -2.075  19.320  1.00  0.00      PROA
ATOM   1622  C   SER   688     -24.708   0.909  18.031  1.00  0.00      PROA
ATOM   1623  O   SER   688     -24.989   0.710  16.808  1.00  0.00      PROA
ATOM   1624  N   TYR   689     -23.406   1.084  18.412  1.00  0.00      PROA
ATOM   1625  HN  TYR   689     -23.177   1.228  19.371  1.00  0.00      PROA
ATOM   1626  CA  TYR   689     -22.259   1.082  17.516  1.00  0.00      PROA
ATOM   1627  HA  TYR   689     -22.409   1.869  16.792  1.00  0.00      PROA
ATOM   1628  CB  TYR   689     -20.843   1.320  18.317  1.00  0.00      PROA
ATOM   1629  HB1 TYR   689     -20.893   0.689  19.227  1.00  0.00      PROA
ATOM   1630  HB2 TYR   689     -20.819   2.394  18.590  1.00  0.00      PROA
ATOM   1631  CG  TYR   689     -19.458   1.053  17.763  1.00  0.00      PROA
ATOM   1632  CD1 TYR   689     -18.982   1.661  16.591  1.00  0.00      PROA
ATOM   1633  HD1 TYR   689     -19.634   2.244  15.957  1.00  0.00      PROA
ATOM   1634  CE1 TYR   689     -17.624   1.483  16.273  1.00  0.00      PROA
ATOM   1635  HE1 TYR   689     -17.141   2.130  15.555  1.00  0.00      PROA
ATOM   1636  CZ  TYR   689     -16.918   0.474  16.888  1.00  0.00      PROA
ATOM   1637  OH  TYR   689     -15.628   0.185  16.470  1.00  0.00      PROA
ATOM   1638  HH  TYR   689     -15.407   0.785  15.754  1.00  0.00      PROA
ATOM   1639  CD2 TYR   689     -18.657   0.135  18.529  1.00  0.00      PROA
ATOM   1640  HD2 TYR   689     -19.014  -0.288  19.456  1.00  0.00      PROA
ATOM   1641  CE2 TYR   689     -17.407  -0.182  18.024  1.00  0.00      PROA
ATOM   1642  HE2 TYR   689     -16.807  -0.938  18.508  1.00  0.00      PROA
ATOM   1643  C   TYR   689     -22.032  -0.104  16.615  1.00  0.00      PROA
ATOM   1644  O   TYR   689     -21.892   0.057  15.395  1.00  0.00      PROA
ATOM   1645  N   LEU   690     -22.043  -1.349  17.118  1.00  0.00      PROA
ATOM   1646  HN  LEU   690     -22.237  -1.509  18.082  1.00  0.00      PROA
ATOM   1647  CA  LEU   690     -21.786  -2.533  16.350  1.00  0.00      PROA
ATOM   1648  HA  LEU   690     -20.810  -2.420  15.902  1.00  0.00      PROA
ATOM   1649  CB  LEU   690     -21.825  -3.796  17.169  1.00  0.00      PROA
ATOM   1650  HB1 LEU   690     -21.487  -4.624  16.512  1.00  0.00      PROA
ATOM   1651  HB2 LEU   690     -22.883  -3.969  17.455  1.00  0.00      PROA
ATOM   1652  CG  LEU   690     -20.982  -3.866  18.465  1.00  0.00      PROA
ATOM   1653  HG  LEU   690     -21.264  -3.004  19.105  1.00  0.00      PROA
ATOM   1654  CD1 LEU   690     -21.140  -5.109  19.271  1.00  0.00      PROA
ATOM   1655 HD11 LEU   690     -20.846  -5.995  18.668  1.00  0.00      PROA
ATOM   1656 HD12 LEU   690     -22.200  -5.226  19.581  1.00  0.00      PROA
ATOM   1657 HD13 LEU   690     -20.490  -5.061  20.171  1.00  0.00      PROA
ATOM   1658  CD2 LEU   690     -19.507  -3.868  18.135  1.00  0.00      PROA
ATOM   1659 HD21 LEU   690     -19.237  -2.941  17.585  1.00  0.00      PROA
ATOM   1660 HD22 LEU   690     -19.264  -4.743  17.495  1.00  0.00      PROA
ATOM   1661 HD23 LEU   690     -18.910  -3.911  19.071  1.00  0.00      PROA
ATOM   1662  C   LEU   690     -22.589  -2.758  15.067  1.00  0.00      PROA
ATOM   1663  O   LEU   690     -22.137  -3.197  13.980  1.00  0.00      PROA
ATOM   1664  N   SER   691     -23.844  -2.467  15.193  1.00  0.00      PROA
ATOM   1665  HN  SER   691     -24.180  -2.161  16.078  1.00  0.00      PROA
ATOM   1666  CA  SER   691     -24.888  -2.525  14.180  1.00  0.00      PROA
ATOM   1667  HA  SER   691     -24.674  -3.351  13.518  1.00  0.00      PROA
ATOM   1668  CB  SER   691     -26.257  -2.719  14.865  1.00  0.00      PROA
ATOM   1669  HB1 SER   691     -26.441  -1.875  15.564  1.00  0.00      PROA
ATOM   1670  HB2 SER   691     -26.252  -3.675  15.431  1.00  0.00      PROA
ATOM   1671  OG  SER   691     -27.321  -2.761  13.924  1.00  0.00      PROA
ATOM   1672  HG1 SER   691     -27.509  -1.848  13.696  1.00  0.00      PROA
ATOM   1673  C   SER   691     -24.798  -1.348  13.312  1.00  0.00      PROA
ATOM   1674  O   SER   691     -24.847  -1.492  12.104  1.00  0.00      PROA
ATOM   1675  N   LEU   692     -24.570  -0.151  13.856  1.00  0.00      PROA
ATOM   1676  HN  LEU   692     -24.408  -0.058  14.835  1.00  0.00      PROA
ATOM   1677  CA  LEU   692     -24.534   1.101  13.108  1.00  0.00      PROA
ATOM   1678  HA  LEU   692     -25.462   1.187  12.562  1.00  0.00      PROA
ATOM   1679  CB  LEU   692     -24.357   2.304  14.037  1.00  0.00      PROA
ATOM   1680  HB1 LEU   692     -23.425   2.136  14.615  1.00  0.00      PROA
ATOM   1681  HB2 LEU   692     -25.220   2.309  14.734  1.00  0.00      PROA
ATOM   1682  CG  LEU   692     -24.259   3.767  13.399  1.00  0.00      PROA
ATOM   1683  HG  LEU   692     -23.199   3.964  13.134  1.00  0.00      PROA
ATOM   1684  CD1 LEU   692     -25.119   3.964  12.139  1.00  0.00      PROA
ATOM   1685 HD11 LEU   692     -26.190   3.790  12.377  1.00  0.00      PROA
ATOM   1686 HD12 LEU   692     -24.809   3.243  11.353  1.00  0.00      PROA
ATOM   1687 HD13 LEU   692     -25.003   5.002  11.761  1.00  0.00      PROA
ATOM   1688  CD2 LEU   692     -24.818   4.810  14.394  1.00  0.00      PROA
ATOM   1689 HD21 LEU   692     -24.234   4.788  15.339  1.00  0.00      PROA
ATOM   1690 HD22 LEU   692     -25.879   4.579  14.627  1.00  0.00      PROA
ATOM   1691 HD23 LEU   692     -24.744   5.828  13.956  1.00  0.00      PROA
ATOM   1692  C   LEU   692     -23.244   1.008  12.161  1.00  0.00      PROA
ATOM   1693  O   LEU   692     -23.399   1.280  10.909  1.00  0.00      PROA
ATOM   1694  N   ARG   693     -22.042   0.581  12.715  1.00  0.00      PROA
ATOM   1695  HN  ARG   693     -21.940   0.414  13.693  1.00  0.00      PROA
ATOM   1696  CA  ARG   693     -20.809   0.342  11.869  1.00  0.00      PROA
ATOM   1697  HA  ARG   693     -20.629   1.199  11.237  1.00  0.00      PROA
ATOM   1698  CB  ARG   693     -19.692   0.144  12.887  1.00  0.00      PROA
ATOM   1699  HB1 ARG   693     -19.749  -0.904  13.247  1.00  0.00      PROA
ATOM   1700  HB2 ARG   693     -19.888   0.830  13.737  1.00  0.00      PROA
ATOM   1701  CG  ARG   693     -18.279   0.389  12.420  1.00  0.00      PROA
ATOM   1702  HG1 ARG   693     -17.694   0.789  13.275  1.00  0.00      PROA
ATOM   1703  HG2 ARG   693     -18.306   1.152  11.614  1.00  0.00      PROA
ATOM   1704  CD  ARG   693     -17.549  -0.865  11.877  1.00  0.00      PROA
ATOM   1705  HD1 ARG   693     -16.514  -0.585  11.585  1.00  0.00      PROA
ATOM   1706  HD2 ARG   693     -18.102  -1.255  10.996  1.00  0.00      PROA
ATOM   1707  NE  ARG   693     -17.440  -1.992  12.863  1.00  0.00      PROA
ATOM   1708  HE  ARG   693     -18.098  -2.738  12.774  1.00  0.00      PROA
ATOM   1709  CZ  ARG   693     -16.566  -2.086  13.824  1.00  0.00      PROA
ATOM   1710  NH1 ARG   693     -15.570  -1.236  13.967  1.00  0.00      PROA
ATOM   1711 HH11 ARG   693     -15.109  -1.150  14.850  1.00  0.00      PROA
ATOM   1712 HH12 ARG   693     -15.275  -0.677  13.192  1.00  0.00      PROA
ATOM   1713  NH2 ARG   693     -16.831  -2.882  14.836  1.00  0.00      PROA
ATOM   1714 HH21 ARG   693     -17.609  -3.508  14.789  1.00  0.00      PROA
ATOM   1715 HH22 ARG   693     -16.254  -2.861  15.653  1.00  0.00      PROA
ATOM   1716  C   ARG   693     -20.971  -0.832  10.870  1.00  0.00      PROA
ATOM   1717  O   ARG   693     -20.485  -0.814   9.778  1.00  0.00      PROA
ATOM   1718  N   THR   694     -21.698  -1.934  11.186  1.00  0.00      PROA
ATOM   1719  HN  THR   694     -22.015  -2.052  12.121  1.00  0.00      PROA
ATOM   1720  CA  THR   694     -22.099  -3.019  10.310  1.00  0.00      PROA
ATOM   1721  HA  THR   694     -21.202  -3.313   9.788  1.00  0.00      PROA
ATOM   1722  CB  THR   694     -22.731  -4.262  10.883  1.00  0.00      PROA
ATOM   1723  HB  THR   694     -23.682  -4.003  11.396  1.00  0.00      PROA
ATOM   1724  OG1 THR   694     -21.846  -4.843  11.817  1.00  0.00      PROA
ATOM   1725  HG1 THR   694     -21.948  -4.339  12.628  1.00  0.00      PROA
ATOM   1726  CG2 THR   694     -23.017  -5.329   9.840  1.00  0.00      PROA
ATOM   1727 HG21 THR   694     -22.073  -5.641   9.344  1.00  0.00      PROA
ATOM   1728 HG22 THR   694     -23.708  -4.928   9.068  1.00  0.00      PROA
ATOM   1729 HG23 THR   694     -23.474  -6.218  10.324  1.00  0.00      PROA
ATOM   1730  C   THR   694     -23.013  -2.452   9.166  1.00  0.00      PROA
ATOM   1731  O   THR   694     -22.767  -2.665   7.963  1.00  0.00      PROA
ATOM   1732  N   SER   695     -24.031  -1.597   9.573  1.00  0.00      PROA
ATOM   1733  HN  SER   695     -24.166  -1.394  10.539  1.00  0.00      PROA
ATOM   1734  CA  SER   695     -24.984  -0.924   8.664  1.00  0.00      PROA
ATOM   1735  HA  SER   695     -25.342  -1.674   7.975  1.00  0.00      PROA
ATOM   1736  CB  SER   695     -26.136  -0.283   9.322  1.00  0.00      PROA
ATOM   1737  HB1 SER   695     -26.781   0.177   8.543  1.00  0.00      PROA
ATOM   1738  HB2 SER   695     -25.761   0.507  10.007  1.00  0.00      PROA
ATOM   1739  OG  SER   695     -26.947  -1.177  10.089  1.00  0.00      PROA
ATOM   1740  HG1 SER   695     -26.420  -1.424  10.852  1.00  0.00      PROA
ATOM   1741  C   SER   695     -24.266  -0.057   7.622  1.00  0.00      PROA
ATOM   1742  O   SER   695     -24.511  -0.121   6.428  1.00  0.00      PROA
ATOM   1743  N   ILE   696     -23.278   0.736   8.129  1.00  0.00      PROA
ATOM   1744  HN  ILE   696     -23.091   0.749   9.107  1.00  0.00      PROA
ATOM   1745  CA  ILE   696     -22.411   1.626   7.327  1.00  0.00      PROA
ATOM   1746  HA  ILE   696     -23.040   2.169   6.638  1.00  0.00      PROA
ATOM   1747  CB  ILE   696     -21.631   2.615   8.230  1.00  0.00      PROA
ATOM   1748  HB  ILE   696     -21.139   2.030   9.034  1.00  0.00      PROA
ATOM   1749  CG2 ILE   696     -20.552   3.455   7.525  1.00  0.00      PROA
ATOM   1750 HG21 ILE   696     -21.012   4.073   6.724  1.00  0.00      PROA
ATOM   1751 HG22 ILE   696     -19.792   2.787   7.066  1.00  0.00      PROA
ATOM   1752 HG23 ILE   696     -20.061   4.132   8.257  1.00  0.00      PROA
ATOM   1753  CG1 ILE   696     -22.637   3.599   9.020  1.00  0.00      PROA
ATOM   1754 HG11 ILE   696     -23.524   3.008   9.330  1.00  0.00      PROA
ATOM   1755 HG12 ILE   696     -22.961   4.396   8.319  1.00  0.00      PROA
ATOM   1756  CD  ILE   696     -22.087   4.232  10.195  1.00  0.00      PROA
ATOM   1757  HD1 ILE   696     -21.206   4.850   9.919  1.00  0.00      PROA
ATOM   1758  HD2 ILE   696     -21.764   3.459  10.925  1.00  0.00      PROA
ATOM   1759  HD3 ILE   696     -22.850   4.891  10.662  1.00  0.00      PROA
ATOM   1760  C   ILE   696     -21.543   0.874   6.369  1.00  0.00      PROA
ATOM   1761  O   ILE   696     -21.433   1.261   5.192  1.00  0.00      PROA
ATOM   1762  N   GLY   697     -20.912  -0.204   6.749  1.00  0.00      PROA
ATOM   1763  HN  GLY   697     -20.994  -0.528   7.687  1.00  0.00      PROA
ATOM   1764  CA  GLY   697     -20.054  -1.029   5.902  1.00  0.00      PROA
ATOM   1765  HA1 GLY   697     -19.571  -1.765   6.527  1.00  0.00      PROA
ATOM   1766  HA2 GLY   697     -19.316  -0.388   5.443  1.00  0.00      PROA
ATOM   1767  C   GLY   697     -20.822  -1.708   4.858  1.00  0.00      PROA
ATOM   1768  O   GLY   697     -20.385  -1.832   3.739  1.00  0.00      PROA
ATOM   1769  N   LEU   698     -22.048  -2.222   5.205  1.00  0.00      PROA
ATOM   1770  HN  LEU   698     -22.394  -2.194   6.139  1.00  0.00      PROA
ATOM   1771  CA  LEU   698     -22.900  -2.832   4.228  1.00  0.00      PROA
ATOM   1772  HA  LEU   698     -22.287  -3.477   3.615  1.00  0.00      PROA
ATOM   1773  CB  LEU   698     -24.037  -3.648   4.880  1.00  0.00      PROA
ATOM   1774  HB1 LEU   698     -24.819  -3.774   4.105  1.00  0.00      PROA
ATOM   1775  HB2 LEU   698     -24.438  -3.026   5.705  1.00  0.00      PROA
ATOM   1776  CG  LEU   698     -23.766  -5.105   5.497  1.00  0.00      PROA
ATOM   1777  HG  LEU   698     -22.908  -5.061   6.202  1.00  0.00      PROA
ATOM   1778  CD1 LEU   698     -25.002  -5.565   6.227  1.00  0.00      PROA
ATOM   1779 HD11 LEU   698     -25.863  -5.615   5.526  1.00  0.00      PROA
ATOM   1780 HD12 LEU   698     -25.248  -4.850   7.041  1.00  0.00      PROA
ATOM   1781 HD13 LEU   698     -24.834  -6.576   6.655  1.00  0.00      PROA
ATOM   1782  CD2 LEU   698     -23.309  -6.058   4.401  1.00  0.00      PROA
ATOM   1783 HD21 LEU   698     -22.372  -5.684   3.936  1.00  0.00      PROA
ATOM   1784 HD22 LEU   698     -24.090  -6.132   3.614  1.00  0.00      PROA
ATOM   1785 HD23 LEU   698     -23.115  -7.064   4.831  1.00  0.00      PROA
ATOM   1786  C   LEU   698     -23.564  -1.855   3.223  1.00  0.00      PROA
ATOM   1787  O   LEU   698     -23.756  -2.233   2.060  1.00  0.00      PROA
ATOM   1788  N   TRP   699     -23.814  -0.597   3.653  1.00  0.00      PROA
ATOM   1789  HN  TRP   699     -23.794  -0.354   4.620  1.00  0.00      PROA
ATOM   1790  CA  TRP   699     -24.142   0.527   2.689  1.00  0.00      PROA
ATOM   1791  HA  TRP   699     -24.963   0.180   2.081  1.00  0.00      PROA
ATOM   1792  CB  TRP   699     -24.533   1.907   3.334  1.00  0.00      PROA
ATOM   1793  HB1 TRP   699     -24.427   2.686   2.551  1.00  0.00      PROA
ATOM   1794  HB2 TRP   699     -23.814   2.111   4.154  1.00  0.00      PROA
ATOM   1795  CG  TRP   699     -25.928   2.044   3.917  1.00  0.00      PROA
ATOM   1796  CD1 TRP   699     -26.150   2.461   5.229  1.00  0.00      PROA
ATOM   1797  HD1 TRP   699     -25.396   2.721   5.956  1.00  0.00      PROA
ATOM   1798  NE1 TRP   699     -27.510   2.479   5.421  1.00  0.00      PROA
ATOM   1799  HE1 TRP   699     -27.948   2.658   6.274  1.00  0.00      PROA
ATOM   1800  CE2 TRP   699     -28.161   2.213   4.259  1.00  0.00      PROA
ATOM   1801  CD2 TRP   699     -27.180   1.854   3.310  1.00  0.00      PROA
ATOM   1802  CE3 TRP   699     -27.555   1.523   2.056  1.00  0.00      PROA
ATOM   1803  HE3 TRP   699     -26.831   1.277   1.293  1.00  0.00      PROA
ATOM   1804  CZ3 TRP   699     -28.967   1.502   1.740  1.00  0.00      PROA
ATOM   1805  HZ3 TRP   699     -29.291   1.256   0.740  1.00  0.00      PROA
ATOM   1806  CZ2 TRP   699     -29.483   2.280   3.937  1.00  0.00      PROA
ATOM   1807  HZ2 TRP   699     -30.204   2.705   4.619  1.00  0.00      PROA
ATOM   1808  CH2 TRP   699     -29.912   1.799   2.723  1.00  0.00      PROA
ATOM   1809  HH2 TRP   699     -30.965   1.653   2.533  1.00  0.00      PROA
ATOM   1810  C   TRP   699     -22.917   0.749   1.787  1.00  0.00      PROA
ATOM   1811  O   TRP   699     -23.090   0.849   0.591  1.00  0.00      PROA
ATOM   1812  N   THR   700     -21.740   0.735   2.359  1.00  0.00      PROA
ATOM   1813  HN  THR   700     -21.652   0.650   3.348  1.00  0.00      PROA
ATOM   1814  CA  THR   700     -20.426   0.843   1.605  1.00  0.00      PROA
ATOM   1815  HA  THR   700     -20.478   1.710   0.963  1.00  0.00      PROA
ATOM   1816  CB  THR   700     -19.293   0.971   2.551  1.00  0.00      PROA
ATOM   1817  HB  THR   700     -19.168   0.027   3.124  1.00  0.00      PROA
ATOM   1818  OG1 THR   700     -19.563   2.048   3.470  1.00  0.00      PROA
ATOM   1819  HG1 THR   700     -20.276   1.741   4.035  1.00  0.00      PROA
ATOM   1820  CG2 THR   700     -18.011   1.424   1.889  1.00  0.00      PROA
ATOM   1821 HG21 THR   700     -18.157   2.418   1.415  1.00  0.00      PROA
ATOM   1822 HG22 THR   700     -17.713   0.696   1.104  1.00  0.00      PROA
ATOM   1823 HG23 THR   700     -17.203   1.508   2.647  1.00  0.00      PROA
ATOM   1824  C   THR   700     -20.281  -0.233   0.614  1.00  0.00      PROA
ATOM   1825  O   THR   700     -20.035   0.030  -0.563  1.00  0.00      PROA
ATOM   1826  N   SER   701     -20.479  -1.514   1.070  1.00  0.00      PROA
ATOM   1827  HN  SER   701     -20.595  -1.734   2.035  1.00  0.00      PROA
ATOM   1828  CA  SER   701     -20.526  -2.610   0.143  1.00  0.00      PROA
ATOM   1829  HA  SER   701     -19.676  -2.503  -0.514  1.00  0.00      PROA
ATOM   1830  CB  SER   701     -20.493  -4.059   0.816  1.00  0.00      PROA
ATOM   1831  HB1 SER   701     -19.629  -4.142   1.510  1.00  0.00      PROA
ATOM   1832  HB2 SER   701     -20.417  -4.845   0.035  1.00  0.00      PROA
ATOM   1833  OG  SER   701     -21.708  -4.232   1.547  1.00  0.00      PROA
ATOM   1834  HG1 SER   701     -22.416  -3.996   0.943  1.00  0.00      PROA
ATOM   1835  C   SER   701     -21.651  -2.482  -0.924  1.00  0.00      PROA
ATOM   1836  O   SER   701     -21.412  -2.806  -2.087  1.00  0.00      PROA
ATOM   1837  N   PHE   702     -22.901  -2.084  -0.572  1.00  0.00      PROA
ATOM   1838  HN  PHE   702     -23.143  -1.917   0.380  1.00  0.00      PROA
ATOM   1839  CA  PHE   702     -23.993  -1.867  -1.552  1.00  0.00      PROA
ATOM   1840  HA  PHE   702     -24.029  -2.728  -2.203  1.00  0.00      PROA
ATOM   1841  CB  PHE   702     -25.344  -1.677  -0.852  1.00  0.00      PROA
ATOM   1842  HB1 PHE   702     -25.196  -1.067   0.064  1.00  0.00      PROA
ATOM   1843  HB2 PHE   702     -25.759  -2.672  -0.585  1.00  0.00      PROA
ATOM   1844  CG  PHE   702     -26.413  -0.954  -1.714  1.00  0.00      PROA
ATOM   1845  CD1 PHE   702     -27.179  -1.522  -2.733  1.00  0.00      PROA
ATOM   1846  HD1 PHE   702     -26.952  -2.535  -3.027  1.00  0.00      PROA
ATOM   1847  CE1 PHE   702     -28.239  -0.856  -3.412  1.00  0.00      PROA
ATOM   1848  HE1 PHE   702     -28.814  -1.377  -4.163  1.00  0.00      PROA
ATOM   1849  CZ  PHE   702     -28.538   0.508  -3.093  1.00  0.00      PROA
ATOM   1850  HZ  PHE   702     -29.344   1.018  -3.600  1.00  0.00      PROA
ATOM   1851  CD2 PHE   702     -26.818   0.405  -1.405  1.00  0.00      PROA
ATOM   1852  HD2 PHE   702     -26.349   0.882  -0.558  1.00  0.00      PROA
ATOM   1853  CE2 PHE   702     -27.794   1.168  -2.137  1.00  0.00      PROA
ATOM   1854  HE2 PHE   702     -27.939   2.221  -1.945  1.00  0.00      PROA
ATOM   1855  C   PHE   702     -23.704  -0.854  -2.669  1.00  0.00      PROA
ATOM   1856  O   PHE   702     -23.943  -1.101  -3.832  1.00  0.00      PROA
ATOM   1857  N   LEU   703     -23.165   0.250  -2.233  1.00  0.00      PROA
ATOM   1858  HN  LEU   703     -22.937   0.391  -1.273  1.00  0.00      PROA
ATOM   1859  CA  LEU   703     -22.859   1.367  -3.155  1.00  0.00      PROA
ATOM   1860  HA  LEU   703     -23.683   1.447  -3.848  1.00  0.00      PROA
ATOM   1861  CB  LEU   703     -22.655   2.713  -2.436  1.00  0.00      PROA
ATOM   1862  HB1 LEU   703     -22.445   3.477  -3.213  1.00  0.00      PROA
ATOM   1863  HB2 LEU   703     -21.765   2.609  -1.781  1.00  0.00      PROA
ATOM   1864  CG  LEU   703     -23.812   3.247  -1.563  1.00  0.00      PROA
ATOM   1865  HG  LEU   703     -24.300   2.374  -1.082  1.00  0.00      PROA
ATOM   1866  CD1 LEU   703     -23.444   4.264  -0.435  1.00  0.00      PROA
ATOM   1867 HD11 LEU   703     -23.141   5.235  -0.881  1.00  0.00      PROA
ATOM   1868 HD12 LEU   703     -22.597   3.871   0.167  1.00  0.00      PROA
ATOM   1869 HD13 LEU   703     -24.323   4.434   0.222  1.00  0.00      PROA
ATOM   1870  CD2 LEU   703     -24.931   3.946  -2.435  1.00  0.00      PROA
ATOM   1871 HD21 LEU   703     -25.356   3.222  -3.162  1.00  0.00      PROA
ATOM   1872 HD22 LEU   703     -24.494   4.799  -2.998  1.00  0.00      PROA
ATOM   1873 HD23 LEU   703     -25.749   4.311  -1.778  1.00  0.00      PROA
ATOM   1874  C   LEU   703     -21.531   1.086  -4.000  1.00  0.00      PROA
ATOM   1875  O   LEU   703     -21.462   1.585  -5.127  1.00  0.00      PROA
ATOM   1876  N   CYS   704     -20.591   0.234  -3.620  1.00  0.00      PROA
ATOM   1877  HN  CYS   704     -20.499  -0.036  -2.665  1.00  0.00      PROA
ATOM   1878  CA  CYS   704     -19.603  -0.391  -4.551  1.00  0.00      PROA
ATOM   1879  HA  CYS   704     -19.119   0.409  -5.091  1.00  0.00      PROA
ATOM   1880  CB  CYS   704     -18.498  -1.282  -3.803  1.00  0.00      PROA
ATOM   1881  HB1 CYS   704     -17.762  -1.641  -4.553  1.00  0.00      PROA
ATOM   1882  HB2 CYS   704     -18.998  -2.166  -3.354  1.00  0.00      PROA
ATOM   1883  SG  CYS   704     -17.601  -0.302  -2.450  1.00  0.00      PROA
ATOM   1884  HG1 CYS   704     -18.695  -0.045  -1.749  1.00  0.00      PROA
ATOM   1885  C   CYS   704     -20.352  -1.330  -5.518  1.00  0.00      PROA
ATOM   1886  O   CYS   704     -20.061  -1.283  -6.746  1.00  0.00      PROA
ATOM   1887  N   ILE   705     -21.335  -2.170  -5.115  1.00  0.00      PROA
ATOM   1888  HN  ILE   705     -21.563  -2.356  -4.163  1.00  0.00      PROA
ATOM   1889  CA  ILE   705     -22.120  -2.856  -6.181  1.00  0.00      PROA
ATOM   1890  HA  ILE   705     -21.421  -3.288  -6.882  1.00  0.00      PROA
ATOM   1891  CB  ILE   705     -23.020  -3.948  -5.589  1.00  0.00      PROA
ATOM   1892  HB  ILE   705     -23.708  -3.494  -4.844  1.00  0.00      PROA
ATOM   1893  CG2 ILE   705     -23.858  -4.638  -6.715  1.00  0.00      PROA
ATOM   1894 HG21 ILE   705     -23.194  -4.944  -7.552  1.00  0.00      PROA
ATOM   1895 HG22 ILE   705     -24.619  -3.930  -7.107  1.00  0.00      PROA
ATOM   1896 HG23 ILE   705     -24.361  -5.543  -6.312  1.00  0.00      PROA
ATOM   1897  CG1 ILE   705     -22.115  -4.888  -4.726  1.00  0.00      PROA
ATOM   1898 HG11 ILE   705     -21.771  -4.325  -3.833  1.00  0.00      PROA
ATOM   1899 HG12 ILE   705     -21.230  -5.179  -5.330  1.00  0.00      PROA
ATOM   1900  CD  ILE   705     -22.821  -6.157  -4.258  1.00  0.00      PROA
ATOM   1901  HD1 ILE   705     -23.001  -6.834  -5.120  1.00  0.00      PROA
ATOM   1902  HD2 ILE   705     -23.799  -5.898  -3.799  1.00  0.00      PROA
ATOM   1903  HD3 ILE   705     -22.189  -6.689  -3.516  1.00  0.00      PROA
ATOM   1904  C   ILE   705     -22.975  -1.957  -7.141  1.00  0.00      PROA
ATOM   1905  O   ILE   705     -23.137  -2.223  -8.341  1.00  0.00      PROA
ATOM   1906  N   VAL   706     -23.475  -0.811  -6.622  1.00  0.00      PROA
ATOM   1907  HN  VAL   706     -23.314  -0.557  -5.672  1.00  0.00      PROA
ATOM   1908  CA  VAL   706     -24.282   0.139  -7.401  1.00  0.00      PROA
ATOM   1909  HA  VAL   706     -25.018  -0.435  -7.943  1.00  0.00      PROA
ATOM   1910  CB  VAL   706     -25.002   1.221  -6.517  1.00  0.00      PROA
ATOM   1911  HB  VAL   706     -24.268   1.694  -5.830  1.00  0.00      PROA
ATOM   1912  CG1 VAL   706     -25.630   2.313  -7.460  1.00  0.00      PROA
ATOM   1913 HG11 VAL   706     -26.227   1.828  -8.261  1.00  0.00      PROA
ATOM   1914 HG12 VAL   706     -24.824   2.913  -7.933  1.00  0.00      PROA
ATOM   1915 HG13 VAL   706     -26.298   2.980  -6.874  1.00  0.00      PROA
ATOM   1916  CG2 VAL   706     -26.094   0.618  -5.670  1.00  0.00      PROA
ATOM   1917 HG21 VAL   706     -25.708  -0.269  -5.124  1.00  0.00      PROA
ATOM   1918 HG22 VAL   706     -26.939   0.297  -6.315  1.00  0.00      PROA
ATOM   1919 HG23 VAL   706     -26.452   1.363  -4.928  1.00  0.00      PROA
ATOM   1920  C   VAL   706     -23.468   0.702  -8.534  1.00  0.00      PROA
ATOM   1921  O   VAL   706     -23.849   0.657  -9.710  1.00  0.00      PROA
ATOM   1922  N   LEU   707     -22.279   1.125  -8.188  1.00  0.00      PROA
ATOM   1923  HN  LEU   707     -21.996   1.119  -7.233  1.00  0.00      PROA
ATOM   1924  CA  LEU   707     -21.285   1.627  -9.107  1.00  0.00      PROA
ATOM   1925  HA  LEU   707     -21.782   2.368  -9.714  1.00  0.00      PROA
ATOM   1926  CB  LEU   707     -19.988   2.270  -8.490  1.00  0.00      PROA
ATOM   1927  HB1 LEU   707     -19.130   2.114  -9.179  1.00  0.00      PROA
ATOM   1928  HB2 LEU   707     -19.759   1.786  -7.517  1.00  0.00      PROA
ATOM   1929  CG  LEU   707     -20.216   3.797  -8.275  1.00  0.00      PROA
ATOM   1930  HG  LEU   707     -20.434   4.263  -9.259  1.00  0.00      PROA
ATOM   1931  CD1 LEU   707     -21.431   4.141  -7.264  1.00  0.00      PROA
ATOM   1932 HD11 LEU   707     -21.232   3.701  -6.264  1.00  0.00      PROA
ATOM   1933 HD12 LEU   707     -22.380   3.717  -7.656  1.00  0.00      PROA
ATOM   1934 HD13 LEU   707     -21.531   5.242  -7.153  1.00  0.00      PROA
ATOM   1935  CD2 LEU   707     -18.884   4.606  -7.864  1.00  0.00      PROA
ATOM   1936 HD21 LEU   707     -18.115   4.504  -8.659  1.00  0.00      PROA
ATOM   1937 HD22 LEU   707     -18.471   4.198  -6.917  1.00  0.00      PROA
ATOM   1938 HD23 LEU   707     -19.121   5.684  -7.735  1.00  0.00      PROA
ATOM   1939  C   LEU   707     -20.873   0.549 -10.238  1.00  0.00      PROA
ATOM   1940  O   LEU   707     -20.697   0.927 -11.393  1.00  0.00      PROA
ATOM   1941  N   VAL   708     -20.781  -0.727  -9.841  1.00  0.00      PROA
ATOM   1942  HN  VAL   708     -20.738  -0.992  -8.881  1.00  0.00      PROA
ATOM   1943  CA  VAL   708     -20.739  -1.812 -10.831  1.00  0.00      PROA
ATOM   1944  HA  VAL   708     -20.097  -1.514 -11.647  1.00  0.00      PROA
ATOM   1945  CB  VAL   708     -20.201  -3.043 -10.139  1.00  0.00      PROA
ATOM   1946  HB  VAL   708     -20.730  -3.157  -9.170  1.00  0.00      PROA
ATOM   1947  CG1 VAL   708     -20.365  -4.353 -10.937  1.00  0.00      PROA
ATOM   1948 HG11 VAL   708     -19.988  -4.218 -11.974  1.00  0.00      PROA
ATOM   1949 HG12 VAL   708     -21.438  -4.636 -10.983  1.00  0.00      PROA
ATOM   1950 HG13 VAL   708     -19.785  -5.167 -10.452  1.00  0.00      PROA
ATOM   1951  CG2 VAL   708     -18.680  -2.918  -9.762  1.00  0.00      PROA
ATOM   1952 HG21 VAL   708     -18.526  -2.058  -9.076  1.00  0.00      PROA
ATOM   1953 HG22 VAL   708     -18.075  -2.753 -10.679  1.00  0.00      PROA
ATOM   1954 HG23 VAL   708     -18.340  -3.844  -9.252  1.00  0.00      PROA
ATOM   1955  C   VAL   708     -21.927  -2.015 -11.663  1.00  0.00      PROA
ATOM   1956  O   VAL   708     -21.922  -2.176 -12.868  1.00  0.00      PROA
ATOM   1957  N   ALA   709     -23.160  -1.957 -11.092  1.00  0.00      PROA
ATOM   1958  HN  ALA   709     -23.258  -1.791 -10.115  1.00  0.00      PROA
ATOM   1959  CA  ALA   709     -24.429  -2.123 -11.812  1.00  0.00      PROA
ATOM   1960  HA  ALA   709     -24.365  -3.022 -12.407  1.00  0.00      PROA
ATOM   1961  CB  ALA   709     -25.592  -2.222 -10.809  1.00  0.00      PROA
ATOM   1962  HB1 ALA   709     -25.645  -1.299 -10.194  1.00  0.00      PROA
ATOM   1963  HB2 ALA   709     -25.436  -3.090 -10.133  1.00  0.00      PROA
ATOM   1964  HB3 ALA   709     -26.553  -2.340 -11.354  1.00  0.00      PROA
ATOM   1965  C   ALA   709     -24.645  -1.044 -12.844  1.00  0.00      PROA
ATOM   1966  O   ALA   709     -25.055  -1.370 -13.986  1.00  0.00      PROA
ATOM   1967  N   THR   710     -24.401   0.178 -12.478  1.00  0.00      PROA
ATOM   1968  HN  THR   710     -24.143   0.427 -11.548  1.00  0.00      PROA
ATOM   1969  CA  THR   710     -24.499   1.239 -13.433  1.00  0.00      PROA
ATOM   1970  HA  THR   710     -25.297   0.985 -14.114  1.00  0.00      PROA
ATOM   1971  CB  THR   710     -24.782   2.623 -12.790  1.00  0.00      PROA
ATOM   1972  HB  THR   710     -24.929   3.380 -13.589  1.00  0.00      PROA
ATOM   1973  OG1 THR   710     -23.692   3.041 -11.960  1.00  0.00      PROA
ATOM   1974  HG1 THR   710     -22.925   3.090 -12.535  1.00  0.00      PROA
ATOM   1975  CG2 THR   710     -26.036   2.716 -11.894  1.00  0.00      PROA
ATOM   1976 HG21 THR   710     -25.953   2.004 -11.046  1.00  0.00      PROA
ATOM   1977 HG22 THR   710     -26.942   2.461 -12.484  1.00  0.00      PROA
ATOM   1978 HG23 THR   710     -26.133   3.744 -11.485  1.00  0.00      PROA
ATOM   1979  C   THR   710     -23.424   1.529 -14.493  1.00  0.00      PROA
ATOM   1980  O   THR   710     -23.641   2.211 -15.454  1.00  0.00      PROA
ATOM   1981  N   ASP   711     -22.262   0.891 -14.297  1.00  0.00      PROA
ATOM   1982  HN  ASP   711     -22.159   0.220 -13.568  1.00  0.00      PROA
ATOM   1983  CA  ASP   711     -21.077   1.112 -15.106  1.00  0.00      PROA
ATOM   1984  HA  ASP   711     -20.274   0.547 -14.658  1.00  0.00      PROA
ATOM   1985  CB  ASP   711     -21.251   0.679 -16.620  1.00  0.00      PROA
ATOM   1986  HB1 ASP   711     -21.990   1.352 -17.104  1.00  0.00      PROA
ATOM   1987  HB2 ASP   711     -21.630  -0.365 -16.655  1.00  0.00      PROA
ATOM   1988  CG  ASP   711     -19.962   0.745 -17.402  1.00  0.00      PROA
ATOM   1989  OD1 ASP   711     -20.171   0.824 -18.622  1.00  0.00      PROA
ATOM   1990  OD2 ASP   711     -18.853   0.599 -16.864  1.00  0.00      PROA
ATOM   1991  C   ASP   711     -20.357   2.471 -14.909  1.00  0.00      PROA
ATOM   1992  O   ASP   711     -20.921   3.413 -15.486  1.00  0.00      PROA
ATOM   1993  N   ALA   712     -19.228   2.482 -14.235  1.00  0.00      PROA
ATOM   1994  HN  ALA   712     -18.766   1.665 -13.901  1.00  0.00      PROA
ATOM   1995  CA  ALA   712     -18.616   3.788 -13.961  1.00  0.00      PROA
ATOM   1996  HA  ALA   712     -19.360   4.552 -14.133  1.00  0.00      PROA
ATOM   1997  CB  ALA   712     -18.115   3.844 -12.507  1.00  0.00      PROA
ATOM   1998  HB1 ALA   712     -17.358   3.050 -12.333  1.00  0.00      PROA
ATOM   1999  HB2 ALA   712     -18.964   3.684 -11.808  1.00  0.00      PROA
ATOM   2000  HB3 ALA   712     -17.646   4.831 -12.306  1.00  0.00      PROA
ATOM   2001  C   ALA   712     -17.488   4.153 -14.916  1.00  0.00      PROA
ATOM   2002  O   ALA   712     -16.651   4.962 -14.618  1.00  0.00      PROA
ATOM   2003  N   SER   713     -17.476   3.557 -16.143  1.00  0.00      PROA
ATOM   2004  HN  SER   713     -18.307   3.164 -16.526  1.00  0.00      PROA
ATOM   2005  CA  SER   713     -16.247   3.430 -17.027  1.00  0.00      PROA
ATOM   2006  HA  SER   713     -15.410   3.129 -16.415  1.00  0.00      PROA
ATOM   2007  CB  SER   713     -16.556   2.325 -18.164  1.00  0.00      PROA
ATOM   2008  HB1 SER   713     -16.529   1.310 -17.713  1.00  0.00      PROA
ATOM   2009  HB2 SER   713     -15.791   2.393 -18.967  1.00  0.00      PROA
ATOM   2010  OG  SER   713     -17.859   2.537 -18.748  1.00  0.00      PROA
ATOM   2011  HG1 SER   713     -18.406   1.809 -18.445  1.00  0.00      PROA
ATOM   2012  C   SER   713     -15.767   4.774 -17.516  1.00  0.00      PROA
ATOM   2013  O   SER   713     -14.590   4.921 -17.730  1.00  0.00      PROA
ATOM   2014  N   SER   714     -16.627   5.735 -17.801  1.00  0.00      PROA
ATOM   2015  HN  SER   714     -17.598   5.598 -17.628  1.00  0.00      PROA
ATOM   2016  CA  SER   714     -16.313   7.022 -18.360  1.00  0.00      PROA
ATOM   2017  HA  SER   714     -15.541   6.848 -19.093  1.00  0.00      PROA
ATOM   2018  CB  SER   714     -17.463   7.832 -19.037  1.00  0.00      PROA
ATOM   2019  HB1 SER   714     -17.802   7.294 -19.948  1.00  0.00      PROA
ATOM   2020  HB2 SER   714     -17.084   8.837 -19.321  1.00  0.00      PROA
ATOM   2021  OG  SER   714     -18.593   8.006 -18.172  1.00  0.00      PROA
ATOM   2022  HG1 SER   714     -19.167   7.253 -18.331  1.00  0.00      PROA
ATOM   2023  C   SER   714     -15.422   7.891 -17.442  1.00  0.00      PROA
ATOM   2024  O   SER   714     -14.369   8.383 -17.848  1.00  0.00      PROA
ATOM   2025  N   LEU   715     -15.806   7.793 -16.147  1.00  0.00      PROA
ATOM   2026  HN  LEU   715     -16.610   7.270 -15.876  1.00  0.00      PROA
ATOM   2027  CA  LEU   715     -15.076   8.441 -15.063  1.00  0.00      PROA
ATOM   2028  HA  LEU   715     -14.986   9.488 -15.309  1.00  0.00      PROA
ATOM   2029  CB  LEU   715     -15.789   8.279 -13.701  1.00  0.00      PROA
ATOM   2030  HB1 LEU   715     -15.059   8.555 -12.912  1.00  0.00      PROA
ATOM   2031  HB2 LEU   715     -16.053   7.207 -13.592  1.00  0.00      PROA
ATOM   2032  CG  LEU   715     -17.072   9.095 -13.444  1.00  0.00      PROA
ATOM   2033  HG  LEU   715     -16.880  10.176 -13.616  1.00  0.00      PROA
ATOM   2034  CD1 LEU   715     -18.167   8.570 -14.448  1.00  0.00      PROA
ATOM   2035 HD11 LEU   715     -18.228   7.462 -14.401  1.00  0.00      PROA
ATOM   2036 HD12 LEU   715     -17.902   8.867 -15.485  1.00  0.00      PROA
ATOM   2037 HD13 LEU   715     -19.159   8.992 -14.180  1.00  0.00      PROA
ATOM   2038  CD2 LEU   715     -17.637   9.041 -12.000  1.00  0.00      PROA
ATOM   2039 HD21 LEU   715     -16.884   9.429 -11.281  1.00  0.00      PROA
ATOM   2040 HD22 LEU   715     -17.879   7.992 -11.728  1.00  0.00      PROA
ATOM   2041 HD23 LEU   715     -18.552   9.667 -11.928  1.00  0.00      PROA
ATOM   2042  C   LEU   715     -13.636   7.960 -14.965  1.00  0.00      PROA
ATOM   2043  O   LEU   715     -12.708   8.744 -14.658  1.00  0.00      PROA
ATOM   2044  N   VAL   716     -13.408   6.660 -15.159  1.00  0.00      PROA
ATOM   2045  HN  VAL   716     -14.157   6.013 -15.269  1.00  0.00      PROA
ATOM   2046  CA  VAL   716     -12.039   6.071 -15.227  1.00  0.00      PROA
ATOM   2047  HA  VAL   716     -11.506   6.341 -14.327  1.00  0.00      PROA
ATOM   2048  CB  VAL   716     -12.148   4.575 -15.351  1.00  0.00      PROA
ATOM   2049  HB  VAL   716     -12.957   4.341 -16.075  1.00  0.00      PROA
ATOM   2050  CG1 VAL   716     -10.867   3.893 -15.822  1.00  0.00      PROA
ATOM   2051 HG11 VAL   716     -10.004   4.238 -15.213  1.00  0.00      PROA
ATOM   2052 HG12 VAL   716     -10.673   4.146 -16.886  1.00  0.00      PROA
ATOM   2053 HG13 VAL   716     -10.962   2.792 -15.710  1.00  0.00      PROA
ATOM   2054  CG2 VAL   716     -12.378   3.969 -13.991  1.00  0.00      PROA
ATOM   2055 HG21 VAL   716     -13.317   4.366 -13.550  1.00  0.00      PROA
ATOM   2056 HG22 VAL   716     -11.534   4.224 -13.316  1.00  0.00      PROA
ATOM   2057 HG23 VAL   716     -12.466   2.865 -14.079  1.00  0.00      PROA
ATOM   2058  C   VAL   716     -11.268   6.659 -16.321  1.00  0.00      PROA
ATOM   2059  O   VAL   716     -10.141   7.086 -16.105  1.00  0.00      PROA
ATOM   2060  N   CYS   717     -11.870   6.856 -17.487  1.00  0.00      PROA
ATOM   2061  HN  CYS   717     -12.858   6.778 -17.590  1.00  0.00      PROA
ATOM   2062  CA  CYS   717     -11.118   7.204 -18.713  1.00  0.00      PROA
ATOM   2063  HA  CYS   717     -10.157   6.722 -18.626  1.00  0.00      PROA
ATOM   2064  CB  CYS   717     -11.766   6.797 -20.091  1.00  0.00      PROA
ATOM   2065  HB1 CYS   717     -11.065   7.067 -20.909  1.00  0.00      PROA
ATOM   2066  HB2 CYS   717     -12.703   7.376 -20.230  1.00  0.00      PROA
ATOM   2067  SG  CYS   717     -12.128   5.029 -20.160  1.00  0.00      PROA
ATOM   2068  HG1 CYS   717     -13.116   5.079 -19.279  1.00  0.00      PROA
ATOM   2069  C   CYS   717     -10.894   8.702 -18.599  1.00  0.00      PROA
ATOM   2070  O   CYS   717     -10.216   9.156 -19.529  1.00  0.00      PROA
ATOM   2071  N   TYR   718     -11.312   9.492 -17.569  1.00  0.00      PROA
ATOM   2072  HN  TYR   718     -11.872   9.157 -16.815  1.00  0.00      PROA
ATOM   2073  CA  TYR   718     -10.935  10.901 -17.546  1.00  0.00      PROA
ATOM   2074  HA  TYR   718     -10.552  11.201 -18.509  1.00  0.00      PROA
ATOM   2075  CB  TYR   718     -12.288  11.590 -17.206  1.00  0.00      PROA
ATOM   2076  HB1 TYR   718     -12.149  12.692 -17.165  1.00  0.00      PROA
ATOM   2077  HB2 TYR   718     -12.666  11.216 -16.231  1.00  0.00      PROA
ATOM   2078  CG  TYR   718     -13.329  11.297 -18.244  1.00  0.00      PROA
ATOM   2079  CD1 TYR   718     -14.703  11.356 -17.877  1.00  0.00      PROA
ATOM   2080  HD1 TYR   718     -14.982  11.608 -16.865  1.00  0.00      PROA
ATOM   2081  CE1 TYR   718     -15.646  11.099 -18.787  1.00  0.00      PROA
ATOM   2082  HE1 TYR   718     -16.674  11.052 -18.460  1.00  0.00      PROA
ATOM   2083  CZ  TYR   718     -15.362  10.882 -20.182  1.00  0.00      PROA
ATOM   2084  OH  TYR   718     -16.363  10.768 -21.124  1.00  0.00      PROA
ATOM   2085  HH  TYR   718     -17.206  10.859 -20.674  1.00  0.00      PROA
ATOM   2086  CD2 TYR   718     -13.033  11.149 -19.660  1.00  0.00      PROA
ATOM   2087  HD2 TYR   718     -12.006  11.213 -19.989  1.00  0.00      PROA
ATOM   2088  CE2 TYR   718     -14.032  10.927 -20.606  1.00  0.00      PROA
ATOM   2089  HE2 TYR   718     -13.782  10.792 -21.648  1.00  0.00      PROA
ATOM   2090  C   TYR   718      -9.830  11.165 -16.480  1.00  0.00      PROA
ATOM   2091  O   TYR   718      -9.576  12.313 -16.124  1.00  0.00      PROA
ATOM   2092  N   ILE   719      -9.195  10.153 -15.890  1.00  0.00      PROA
ATOM   2093  HN  ILE   719      -9.467   9.220 -16.101  1.00  0.00      PROA
ATOM   2094  CA  ILE   719      -8.097  10.230 -14.925  1.00  0.00      PROA
ATOM   2095  HA  ILE   719      -8.413  10.905 -14.144  1.00  0.00      PROA
ATOM   2096  CB  ILE   719      -7.684   8.886 -14.296  1.00  0.00      PROA
ATOM   2097  HB  ILE   719      -8.576   8.398 -13.848  1.00  0.00      PROA
ATOM   2098  CG2 ILE   719      -7.070   7.948 -15.379  1.00  0.00      PROA
ATOM   2099 HG21 ILE   719      -6.079   8.334 -15.701  1.00  0.00      PROA
ATOM   2100 HG22 ILE   719      -7.739   7.905 -16.265  1.00  0.00      PROA
ATOM   2101 HG23 ILE   719      -6.935   6.927 -14.962  1.00  0.00      PROA
ATOM   2102  CG1 ILE   719      -6.715   9.010 -13.112  1.00  0.00      PROA
ATOM   2103 HG11 ILE   719      -5.729   9.349 -13.494  1.00  0.00      PROA
ATOM   2104 HG12 ILE   719      -6.595   8.009 -12.645  1.00  0.00      PROA
ATOM   2105  CD  ILE   719      -7.188   9.993 -12.044  1.00  0.00      PROA
ATOM   2106  HD1 ILE   719      -8.284   9.893 -11.892  1.00  0.00      PROA
ATOM   2107  HD2 ILE   719      -6.967  11.034 -12.364  1.00  0.00      PROA
ATOM   2108  HD3 ILE   719      -6.676   9.781 -11.081  1.00  0.00      PROA
ATOM   2109  C   ILE   719      -6.906  11.056 -15.483  1.00  0.00      PROA
ATOM   2110  O   ILE   719      -6.448  11.903 -14.727  1.00  0.00      PROA
ATOM   2111  N   THR   720      -6.484  10.751 -16.672  1.00  0.00      PROA
ATOM   2112  HN  THR   720      -6.821   9.942 -17.146  1.00  0.00      PROA
ATOM   2113  CA  THR   720      -5.535  11.514 -17.387  1.00  0.00      PROA
ATOM   2114  HA  THR   720      -5.363  10.980 -18.308  1.00  0.00      PROA
ATOM   2115  CB  THR   720      -5.867  12.994 -17.737  1.00  0.00      PROA
ATOM   2116  HB  THR   720      -5.128  13.379 -18.472  1.00  0.00      PROA
ATOM   2117  OG1 THR   720      -5.817  13.812 -16.565  1.00  0.00      PROA
ATOM   2118  HG1 THR   720      -6.213  13.292 -15.862  1.00  0.00      PROA
ATOM   2119  CG2 THR   720      -7.257  13.144 -18.442  1.00  0.00      PROA
ATOM   2120 HG21 THR   720      -8.076  12.938 -17.720  1.00  0.00      PROA
ATOM   2121 HG22 THR   720      -7.335  12.422 -19.282  1.00  0.00      PROA
ATOM   2122 HG23 THR   720      -7.376  14.179 -18.827  1.00  0.00      PROA
ATOM   2123  C   THR   720      -4.078  11.382 -16.900  1.00  0.00      PROA
ATOM   2124  O   THR   720      -3.728  11.067 -15.775  1.00  0.00      PROA
ATOM   2125  N   ARG   721      -3.099  11.697 -17.849  1.00  0.00      PROA
ATOM   2126  HN  ARG   721      -3.308  12.145 -18.715  1.00  0.00      PROA
ATOM   2127  CA  ARG   721      -1.701  11.372 -17.596  1.00  0.00      PROA
ATOM   2128  HA  ARG   721      -1.646  10.349 -17.256  1.00  0.00      PROA
ATOM   2129  CB  ARG   721      -0.907  11.552 -18.859  1.00  0.00      PROA
ATOM   2130  HB1 ARG   721       0.118  11.175 -18.665  1.00  0.00      PROA
ATOM   2131  HB2 ARG   721      -0.859  12.640 -19.070  1.00  0.00      PROA
ATOM   2132  CG  ARG   721      -1.426  10.850 -20.144  1.00  0.00      PROA
ATOM   2133  HG1 ARG   721      -0.812  11.205 -20.998  1.00  0.00      PROA
ATOM   2134  HG2 ARG   721      -2.479  11.163 -20.301  1.00  0.00      PROA
ATOM   2135  CD  ARG   721      -1.386   9.323 -20.141  1.00  0.00      PROA
ATOM   2136  HD1 ARG   721      -0.449   8.960 -19.667  1.00  0.00      PROA
ATOM   2137  HD2 ARG   721      -1.467   8.930 -21.177  1.00  0.00      PROA
ATOM   2138  NE  ARG   721      -2.574   8.805 -19.330  1.00  0.00      PROA
ATOM   2139  HE  ARG   721      -2.356   8.442 -18.427  1.00  0.00      PROA
ATOM   2140  CZ  ARG   721      -3.851   8.775 -19.666  1.00  0.00      PROA
ATOM   2141  NH1 ARG   721      -4.395   9.265 -20.772  1.00  0.00      PROA
ATOM   2142 HH11 ARG   721      -5.347   9.057 -20.995  1.00  0.00      PROA
ATOM   2143 HH12 ARG   721      -3.853   9.842 -21.382  1.00  0.00      PROA
ATOM   2144  NH2 ARG   721      -4.675   8.096 -18.875  1.00  0.00      PROA
ATOM   2145 HH21 ARG   721      -4.355   7.761 -17.989  1.00  0.00      PROA
ATOM   2146 HH22 ARG   721      -5.615   7.920 -19.166  1.00  0.00      PROA
ATOM   2147  C   ARG   721      -1.040  12.273 -16.519  1.00  0.00      PROA
ATOM   2148  O   ARG   721      -0.166  11.843 -15.773  1.00  0.00      PROA
ATOM   2149  N   PHE   722      -1.559  13.508 -16.366  1.00  0.00      PROA
ATOM   2150  HN  PHE   722      -2.332  13.804 -16.920  1.00  0.00      PROA
ATOM   2151  CA  PHE   722      -1.092  14.473 -15.451  1.00  0.00      PROA
ATOM   2152  HA  PHE   722      -0.066  14.725 -15.670  1.00  0.00      PROA
ATOM   2153  CB  PHE   722      -2.064  15.678 -15.700  1.00  0.00      PROA
ATOM   2154  HB1 PHE   722      -3.117  15.327 -15.655  1.00  0.00      PROA
ATOM   2155  HB2 PHE   722      -1.855  16.130 -16.693  1.00  0.00      PROA
ATOM   2156  CG  PHE   722      -1.897  16.731 -14.682  1.00  0.00      PROA
ATOM   2157  CD1 PHE   722      -0.697  17.445 -14.710  1.00  0.00      PROA
ATOM   2158  HD1 PHE   722       0.069  17.103 -15.389  1.00  0.00      PROA
ATOM   2159  CE1 PHE   722      -0.406  18.578 -13.922  1.00  0.00      PROA
ATOM   2160  HE1 PHE   722       0.504  19.149 -14.020  1.00  0.00      PROA
ATOM   2161  CZ  PHE   722      -1.421  18.892 -12.993  1.00  0.00      PROA
ATOM   2162  HZ  PHE   722      -1.270  19.745 -12.349  1.00  0.00      PROA
ATOM   2163  CD2 PHE   722      -2.787  17.093 -13.727  1.00  0.00      PROA
ATOM   2164  HD2 PHE   722      -3.691  16.511 -13.638  1.00  0.00      PROA
ATOM   2165  CE2 PHE   722      -2.618  18.163 -12.853  1.00  0.00      PROA
ATOM   2166  HE2 PHE   722      -3.360  18.419 -12.112  1.00  0.00      PROA
ATOM   2167  C   PHE   722      -1.260  14.019 -13.939  1.00  0.00      PROA
ATOM   2168  O   PHE   722      -0.312  14.231 -13.168  1.00  0.00      PROA
ATOM   2169  N   THR   723      -2.405  13.408 -13.571  1.00  0.00      PROA
ATOM   2170  HN  THR   723      -3.160  13.327 -14.215  1.00  0.00      PROA
ATOM   2171  CA  THR   723      -2.673  12.812 -12.238  1.00  0.00      PROA
ATOM   2172  HA  THR   723      -2.507  13.569 -11.486  1.00  0.00      PROA
ATOM   2173  CB  THR   723      -4.112  12.315 -12.193  1.00  0.00      PROA
ATOM   2174  HB  THR   723      -4.177  11.377 -12.784  1.00  0.00      PROA
ATOM   2175  OG1 THR   723      -5.067  13.194 -12.698  1.00  0.00      PROA
ATOM   2176  HG1 THR   723      -5.597  12.683 -13.314  1.00  0.00      PROA
ATOM   2177  CG2 THR   723      -4.545  11.847 -10.804  1.00  0.00      PROA
ATOM   2178 HG21 THR   723      -4.295  12.620 -10.046  1.00  0.00      PROA
ATOM   2179 HG22 THR   723      -4.016  10.907 -10.540  1.00  0.00      PROA
ATOM   2180 HG23 THR   723      -5.643  11.676 -10.788  1.00  0.00      PROA
ATOM   2181  C   THR   723      -1.772  11.566 -12.014  1.00  0.00      PROA
ATOM   2182  O   THR   723      -1.190  11.457 -10.946  1.00  0.00      PROA
ATOM   2183  N   GLU   724      -1.653  10.637 -13.019  1.00  0.00      PROA
ATOM   2184  HN  GLU   724      -2.120  10.793 -13.884  1.00  0.00      PROA
ATOM   2185  CA  GLU   724      -0.894   9.387 -12.988  1.00  0.00      PROA
ATOM   2186  HA  GLU   724      -1.335   8.744 -12.241  1.00  0.00      PROA
ATOM   2187  CB  GLU   724      -0.930   8.706 -14.373  1.00  0.00      PROA
ATOM   2188  HB1 GLU   724      -0.196   7.872 -14.394  1.00  0.00      PROA
ATOM   2189  HB2 GLU   724      -0.656   9.445 -15.155  1.00  0.00      PROA
ATOM   2190  CG  GLU   724      -2.358   8.148 -14.664  1.00  0.00      PROA
ATOM   2191  HG1 GLU   724      -3.098   8.920 -14.366  1.00  0.00      PROA
ATOM   2192  HG2 GLU   724      -2.507   7.239 -14.044  1.00  0.00      PROA
ATOM   2193  CD  GLU   724      -2.647   7.763 -16.144  1.00  0.00      PROA
ATOM   2194  OE1 GLU   724      -3.799   7.500 -16.560  1.00  0.00      PROA
ATOM   2195  OE2 GLU   724      -1.609   7.636 -16.881  1.00  0.00      PROA
ATOM   2196  C   GLU   724       0.580   9.550 -12.602  1.00  0.00      PROA
ATOM   2197  O   GLU   724       1.157   8.936 -11.676  1.00  0.00      PROA
ATOM   2198  N   GLU   725       1.309  10.490 -13.280  1.00  0.00      PROA
ATOM   2199  HN  GLU   725       0.904  11.050 -13.998  1.00  0.00      PROA
ATOM   2200  CA  GLU   725       2.711  10.738 -13.005  1.00  0.00      PROA
ATOM   2201  HA  GLU   725       3.161   9.788 -12.758  1.00  0.00      PROA
ATOM   2202  CB  GLU   725       3.465  11.371 -14.168  1.00  0.00      PROA
ATOM   2203  HB1 GLU   725       3.268  10.765 -15.077  1.00  0.00      PROA
ATOM   2204  HB2 GLU   725       4.550  11.332 -13.937  1.00  0.00      PROA
ATOM   2205  CG  GLU   725       3.099  12.817 -14.476  1.00  0.00      PROA
ATOM   2206  HG1 GLU   725       2.789  13.299 -13.526  1.00  0.00      PROA
ATOM   2207  HG2 GLU   725       2.241  12.808 -15.180  1.00  0.00      PROA
ATOM   2208  CD  GLU   725       4.130  13.644 -15.063  1.00  0.00      PROA
ATOM   2209  OE1 GLU   725       5.146  13.910 -14.416  1.00  0.00      PROA
ATOM   2210  OE2 GLU   725       4.053  14.073 -16.232  1.00  0.00      PROA
ATOM   2211  C   GLU   725       2.972  11.498 -11.696  1.00  0.00      PROA
ATOM   2212  O   GLU   725       4.056  11.521 -11.129  1.00  0.00      PROA
ATOM   2213  N   ALA   726       1.893  12.146 -11.155  1.00  0.00      PROA
ATOM   2214  HN  ALA   726       1.017  12.167 -11.629  1.00  0.00      PROA
ATOM   2215  CA  ALA   726       1.919  12.846  -9.874  1.00  0.00      PROA
ATOM   2216  HA  ALA   726       2.858  13.376  -9.814  1.00  0.00      PROA
ATOM   2217  CB  ALA   726       0.766  13.824  -9.709  1.00  0.00      PROA
ATOM   2218  HB1 ALA   726      -0.204  13.285  -9.773  1.00  0.00      PROA
ATOM   2219  HB2 ALA   726       0.801  14.589 -10.514  1.00  0.00      PROA
ATOM   2220  HB3 ALA   726       0.831  14.321  -8.718  1.00  0.00      PROA
ATOM   2221  C   ALA   726       1.762  11.792  -8.832  1.00  0.00      PROA
ATOM   2222  O   ALA   726       2.408  11.915  -7.775  1.00  0.00      PROA
ATOM   2223  N   PHE   727       0.879  10.758  -8.964  1.00  0.00      PROA
ATOM   2224  HN  PHE   727       0.250  10.701  -9.735  1.00  0.00      PROA
ATOM   2225  CA  PHE   727       0.791   9.652  -7.978  1.00  0.00      PROA
ATOM   2226  HA  PHE   727       0.854  10.118  -7.007  1.00  0.00      PROA
ATOM   2227  CB  PHE   727      -0.415   8.761  -7.993  1.00  0.00      PROA
ATOM   2228  HB1 PHE   727      -0.157   7.760  -7.586  1.00  0.00      PROA
ATOM   2229  HB2 PHE   727      -0.806   8.663  -9.028  1.00  0.00      PROA
ATOM   2230  CG  PHE   727      -1.549   9.378  -7.096  1.00  0.00      PROA
ATOM   2231  CD1 PHE   727      -2.045  10.624  -7.454  1.00  0.00      PROA
ATOM   2232  HD1 PHE   727      -1.727  11.068  -8.386  1.00  0.00      PROA
ATOM   2233  CE1 PHE   727      -2.924  11.304  -6.660  1.00  0.00      PROA
ATOM   2234  HE1 PHE   727      -3.217  12.307  -6.933  1.00  0.00      PROA
ATOM   2235  CZ  PHE   727      -3.447  10.733  -5.512  1.00  0.00      PROA
ATOM   2236  HZ  PHE   727      -4.048  11.307  -4.823  1.00  0.00      PROA
ATOM   2237  CD2 PHE   727      -2.190   8.707  -5.972  1.00  0.00      PROA
ATOM   2238  HD2 PHE   727      -1.912   7.704  -5.685  1.00  0.00      PROA
ATOM   2239  CE2 PHE   727      -3.169   9.406  -5.286  1.00  0.00      PROA
ATOM   2240  HE2 PHE   727      -3.743   8.882  -4.536  1.00  0.00      PROA
ATOM   2241  C   PHE   727       2.064   8.793  -8.052  1.00  0.00      PROA
ATOM   2242  O   PHE   727       2.551   8.309  -6.996  1.00  0.00      PROA
ATOM   2243  N   ALA   728       2.606   8.544  -9.265  1.00  0.00      PROA
ATOM   2244  HN  ALA   728       2.247   8.993 -10.078  1.00  0.00      PROA
ATOM   2245  CA  ALA   728       3.724   7.636  -9.521  1.00  0.00      PROA
ATOM   2246  HA  ALA   728       3.446   6.659  -9.154  1.00  0.00      PROA
ATOM   2247  CB  ALA   728       4.049   7.564 -10.961  1.00  0.00      PROA
ATOM   2248  HB1 ALA   728       4.329   8.570 -11.340  1.00  0.00      PROA
ATOM   2249  HB2 ALA   728       3.166   7.204 -11.530  1.00  0.00      PROA
ATOM   2250  HB3 ALA   728       4.905   6.874 -11.122  1.00  0.00      PROA
ATOM   2251  C   ALA   728       5.009   8.213  -8.802  1.00  0.00      PROA
ATOM   2252  O   ALA   728       5.723   7.494  -8.100  1.00  0.00      PROA
ATOM   2253  N   ALA   729       5.283   9.490  -9.007  1.00  0.00      PROA
ATOM   2254  HN  ALA   729       4.824  10.045  -9.696  1.00  0.00      PROA
ATOM   2255  CA  ALA   729       6.295  10.134  -8.203  1.00  0.00      PROA
ATOM   2256  HA  ALA   729       7.211   9.566  -8.271  1.00  0.00      PROA
ATOM   2257  CB  ALA   729       6.480  11.542  -8.754  1.00  0.00      PROA
ATOM   2258  HB1 ALA   729       5.584  12.160  -8.531  1.00  0.00      PROA
ATOM   2259  HB2 ALA   729       6.618  11.502  -9.856  1.00  0.00      PROA
ATOM   2260  HB3 ALA   729       7.366  12.019  -8.283  1.00  0.00      PROA
ATOM   2261  C   ALA   729       6.113  10.133  -6.669  1.00  0.00      PROA
ATOM   2262  O   ALA   729       6.920   9.697  -5.832  1.00  0.00      PROA
ATOM   2263  N   LEU   730       4.877  10.534  -6.325  1.00  0.00      PROA
ATOM   2264  HN  LEU   730       4.104  10.524  -6.955  1.00  0.00      PROA
ATOM   2265  CA  LEU   730       4.631  11.006  -4.984  1.00  0.00      PROA
ATOM   2266  HA  LEU   730       5.525  11.525  -4.672  1.00  0.00      PROA
ATOM   2267  CB  LEU   730       3.394  11.963  -4.797  1.00  0.00      PROA
ATOM   2268  HB1 LEU   730       2.473  11.388  -5.028  1.00  0.00      PROA
ATOM   2269  HB2 LEU   730       3.489  12.798  -5.523  1.00  0.00      PROA
ATOM   2270  CG  LEU   730       3.244  12.560  -3.402  1.00  0.00      PROA
ATOM   2271  HG  LEU   730       3.174  11.729  -2.669  1.00  0.00      PROA
ATOM   2272  CD1 LEU   730       4.423  13.488  -2.986  1.00  0.00      PROA
ATOM   2273 HD11 LEU   730       4.507  14.339  -3.695  1.00  0.00      PROA
ATOM   2274 HD12 LEU   730       5.377  12.918  -3.001  1.00  0.00      PROA
ATOM   2275 HD13 LEU   730       4.245  13.892  -1.966  1.00  0.00      PROA
ATOM   2276  CD2 LEU   730       1.974  13.451  -3.352  1.00  0.00      PROA
ATOM   2277 HD21 LEU   730       1.073  12.845  -3.587  1.00  0.00      PROA
ATOM   2278 HD22 LEU   730       2.056  14.269  -4.099  1.00  0.00      PROA
ATOM   2279 HD23 LEU   730       1.855  13.883  -2.336  1.00  0.00      PROA
ATOM   2280  C   LEU   730       4.503   9.928  -4.016  1.00  0.00      PROA
ATOM   2281  O   LEU   730       5.159   9.880  -2.982  1.00  0.00      PROA
ATOM   2282  N   ILE   731       3.706   8.899  -4.330  1.00  0.00      PROA
ATOM   2283  HN  ILE   731       3.344   8.803  -5.253  1.00  0.00      PROA
ATOM   2284  CA  ILE   731       3.311   7.892  -3.444  1.00  0.00      PROA
ATOM   2285  HA  ILE   731       2.927   8.371  -2.556  1.00  0.00      PROA
ATOM   2286  CB  ILE   731       2.206   6.944  -4.068  1.00  0.00      PROA
ATOM   2287  HB  ILE   731       2.561   6.527  -5.035  1.00  0.00      PROA
ATOM   2288  CG2 ILE   731       1.949   5.794  -3.051  1.00  0.00      PROA
ATOM   2289 HG21 ILE   731       1.770   6.213  -2.038  1.00  0.00      PROA
ATOM   2290 HG22 ILE   731       2.834   5.124  -3.006  1.00  0.00      PROA
ATOM   2291 HG23 ILE   731       1.054   5.212  -3.357  1.00  0.00      PROA
ATOM   2292  CG1 ILE   731       0.823   7.664  -4.355  1.00  0.00      PROA
ATOM   2293 HG11 ILE   731       0.162   6.945  -4.882  1.00  0.00      PROA
ATOM   2294 HG12 ILE   731       1.017   8.531  -5.021  1.00  0.00      PROA
ATOM   2295  CD  ILE   731       0.087   8.168  -3.126  1.00  0.00      PROA
ATOM   2296  HD1 ILE   731       0.773   8.765  -2.488  1.00  0.00      PROA
ATOM   2297  HD2 ILE   731      -0.291   7.308  -2.533  1.00  0.00      PROA
ATOM   2298  HD3 ILE   731      -0.763   8.814  -3.433  1.00  0.00      PROA
ATOM   2299  C   ILE   731       4.382   7.070  -2.801  1.00  0.00      PROA
ATOM   2300  O   ILE   731       4.382   6.746  -1.577  1.00  0.00      PROA
ATOM   2301  N   CYS   732       5.494   6.864  -3.614  1.00  0.00      PROA
ATOM   2302  HN  CYS   732       5.455   7.122  -4.574  1.00  0.00      PROA
ATOM   2303  CA  CYS   732       6.776   6.288  -3.216  1.00  0.00      PROA
ATOM   2304  HA  CYS   732       6.582   5.397  -2.637  1.00  0.00      PROA
ATOM   2305  CB  CYS   732       7.611   5.946  -4.481  1.00  0.00      PROA
ATOM   2306  HB1 CYS   732       8.586   5.522  -4.160  1.00  0.00      PROA
ATOM   2307  HB2 CYS   732       7.807   6.884  -5.042  1.00  0.00      PROA
ATOM   2308  SG  CYS   732       6.738   4.735  -5.580  1.00  0.00      PROA
ATOM   2309  HG1 CYS   732       7.698   4.693  -6.492  1.00  0.00      PROA
ATOM   2310  C   CYS   732       7.601   7.046  -2.167  1.00  0.00      PROA
ATOM   2311  O   CYS   732       8.176   6.482  -1.221  1.00  0.00      PROA
ATOM   2312  N   ILE   733       7.623   8.355  -2.433  1.00  0.00      PROA
ATOM   2313  HN  ILE   733       7.272   8.714  -3.294  1.00  0.00      PROA
ATOM   2314  CA  ILE   733       8.165   9.381  -1.485  1.00  0.00      PROA
ATOM   2315  HA  ILE   733       9.144   9.049  -1.173  1.00  0.00      PROA
ATOM   2316  CB  ILE   733       8.267  10.799  -2.123  1.00  0.00      PROA
ATOM   2317  HB  ILE   733       7.303  11.038  -2.619  1.00  0.00      PROA
ATOM   2318  CG2 ILE   733       8.588  11.933  -1.054  1.00  0.00      PROA
ATOM   2319 HG21 ILE   733       9.557  11.722  -0.553  1.00  0.00      PROA
ATOM   2320 HG22 ILE   733       7.789  11.963  -0.283  1.00  0.00      PROA
ATOM   2321 HG23 ILE   733       8.657  12.920  -1.559  1.00  0.00      PROA
ATOM   2322  CG1 ILE   733       9.154  10.806  -3.448  1.00  0.00      PROA
ATOM   2323 HG11 ILE   733       9.159  11.834  -3.868  1.00  0.00      PROA
ATOM   2324 HG12 ILE   733       8.695  10.117  -4.188  1.00  0.00      PROA
ATOM   2325  CD  ILE   733      10.582  10.374  -3.204  1.00  0.00      PROA
ATOM   2326  HD1 ILE   733      10.604   9.341  -2.796  1.00  0.00      PROA
ATOM   2327  HD2 ILE   733      11.063  11.055  -2.470  1.00  0.00      PROA
ATOM   2328  HD3 ILE   733      11.150  10.391  -4.158  1.00  0.00      PROA
ATOM   2329  C   ILE   733       7.409   9.402  -0.132  1.00  0.00      PROA
ATOM   2330  O   ILE   733       7.996   9.399   0.960  1.00  0.00      PROA
ATOM   2331  N   ILE   734       6.096   9.204  -0.229  1.00  0.00      PROA
ATOM   2332  HN  ILE   734       5.649   9.126  -1.116  1.00  0.00      PROA
ATOM   2333  CA  ILE   734       5.190   9.083   0.953  1.00  0.00      PROA
ATOM   2334  HA  ILE   734       5.455   9.831   1.685  1.00  0.00      PROA
ATOM   2335  CB  ILE   734       3.723   9.312   0.391  1.00  0.00      PROA
ATOM   2336  HB  ILE   734       3.739   9.147  -0.707  1.00  0.00      PROA
ATOM   2337  CG2 ILE   734       2.643   8.372   1.016  1.00  0.00      PROA
ATOM   2338 HG21 ILE   734       2.592   8.527   2.115  1.00  0.00      PROA
ATOM   2339 HG22 ILE   734       2.906   7.311   0.820  1.00  0.00      PROA
ATOM   2340 HG23 ILE   734       1.647   8.597   0.579  1.00  0.00      PROA
ATOM   2341  CG1 ILE   734       3.449  10.868   0.502  1.00  0.00      PROA
ATOM   2342 HG11 ILE   734       4.249  11.422  -0.034  1.00  0.00      PROA
ATOM   2343 HG12 ILE   734       3.460  11.168   1.572  1.00  0.00      PROA
ATOM   2344  CD  ILE   734       2.071  11.226  -0.119  1.00  0.00      PROA
ATOM   2345  HD1 ILE   734       1.260  10.685   0.414  1.00  0.00      PROA
ATOM   2346  HD2 ILE   734       2.051  10.931  -1.190  1.00  0.00      PROA
ATOM   2347  HD3 ILE   734       1.888  12.318  -0.029  1.00  0.00      PROA
ATOM   2348  C   ILE   734       5.418   7.760   1.735  1.00  0.00      PROA
ATOM   2349  O   ILE   734       5.455   7.712   2.937  1.00  0.00      PROA
ATOM   2350  N   PHE   735       5.531   6.636   1.027  1.00  0.00      PROA
ATOM   2351  HN  PHE   735       5.306   6.613   0.056  1.00  0.00      PROA
ATOM   2352  CA  PHE   735       5.987   5.354   1.596  1.00  0.00      PROA
ATOM   2353  HA  PHE   735       5.372   5.105   2.448  1.00  0.00      PROA
ATOM   2354  CB  PHE   735       5.843   4.313   0.481  1.00  0.00      PROA
ATOM   2355  HB1 PHE   735       6.649   4.492  -0.262  1.00  0.00      PROA
ATOM   2356  HB2 PHE   735       4.848   4.452   0.008  1.00  0.00      PROA
ATOM   2357  CG  PHE   735       5.930   2.838   0.844  1.00  0.00      PROA
ATOM   2358  CD1 PHE   735       4.782   2.241   1.437  1.00  0.00      PROA
ATOM   2359  HD1 PHE   735       3.898   2.819   1.661  1.00  0.00      PROA
ATOM   2360  CE1 PHE   735       4.852   0.855   1.720  1.00  0.00      PROA
ATOM   2361  HE1 PHE   735       4.037   0.373   2.239  1.00  0.00      PROA
ATOM   2362  CZ  PHE   735       5.953   0.115   1.338  1.00  0.00      PROA
ATOM   2363  HZ  PHE   735       5.913  -0.962   1.406  1.00  0.00      PROA
ATOM   2364  CD2 PHE   735       7.052   2.042   0.568  1.00  0.00      PROA
ATOM   2365  HD2 PHE   735       7.916   2.489   0.099  1.00  0.00      PROA
ATOM   2366  CE2 PHE   735       7.074   0.703   0.883  1.00  0.00      PROA
ATOM   2367  HE2 PHE   735       7.982   0.130   0.766  1.00  0.00      PROA
ATOM   2368  C   PHE   735       7.378   5.210   2.251  1.00  0.00      PROA
ATOM   2369  O   PHE   735       7.421   4.674   3.385  1.00  0.00      PROA
ATOM   2370  N   ILE   736       8.419   5.763   1.599  1.00  0.00      PROA
ATOM   2371  HN  ILE   736       8.343   6.010   0.637  1.00  0.00      PROA
ATOM   2372  CA  ILE   736       9.706   6.048   2.197  1.00  0.00      PROA
ATOM   2373  HA  ILE   736      10.120   5.116   2.553  1.00  0.00      PROA
ATOM   2374  CB  ILE   736      10.619   6.670   1.225  1.00  0.00      PROA
ATOM   2375  HB  ILE   736      10.113   7.531   0.738  1.00  0.00      PROA
ATOM   2376  CG2 ILE   736      11.888   7.158   1.942  1.00  0.00      PROA
ATOM   2377 HG21 ILE   736      12.204   6.417   2.707  1.00  0.00      PROA
ATOM   2378 HG22 ILE   736      11.688   8.126   2.448  1.00  0.00      PROA
ATOM   2379 HG23 ILE   736      12.713   7.283   1.208  1.00  0.00      PROA
ATOM   2380  CG1 ILE   736      11.065   5.596   0.199  1.00  0.00      PROA
ATOM   2381 HG11 ILE   736      10.136   5.225  -0.275  1.00  0.00      PROA
ATOM   2382 HG12 ILE   736      11.525   4.782   0.792  1.00  0.00      PROA
ATOM   2383  CD  ILE   736      12.045   5.881  -0.959  1.00  0.00      PROA
ATOM   2384  HD1 ILE   736      13.021   6.227  -0.557  1.00  0.00      PROA
ATOM   2385  HD2 ILE   736      11.632   6.675  -1.618  1.00  0.00      PROA
ATOM   2386  HD3 ILE   736      12.213   4.955  -1.549  1.00  0.00      PROA
ATOM   2387  C   ILE   736       9.605   7.000   3.386  1.00  0.00      PROA
ATOM   2388  O   ILE   736      10.167   6.638   4.407  1.00  0.00      PROA
ATOM   2389  N   TYR   737       8.823   8.139   3.329  1.00  0.00      PROA
ATOM   2390  HN  TYR   737       8.367   8.414   2.487  1.00  0.00      PROA
ATOM   2391  CA  TYR   737       8.612   8.983   4.431  1.00  0.00      PROA
ATOM   2392  HA  TYR   737       9.564   9.111   4.923  1.00  0.00      PROA
ATOM   2393  CB  TYR   737       8.027  10.387   4.046  1.00  0.00      PROA
ATOM   2394  HB1 TYR   737       7.033  10.263   3.565  1.00  0.00      PROA
ATOM   2395  HB2 TYR   737       8.723  10.910   3.356  1.00  0.00      PROA
ATOM   2396  CG  TYR   737       7.855  11.215   5.213  1.00  0.00      PROA
ATOM   2397  CD1 TYR   737       6.642  11.422   5.861  1.00  0.00      PROA
ATOM   2398  HD1 TYR   737       5.761  10.917   5.495  1.00  0.00      PROA
ATOM   2399  CE1 TYR   737       6.527  12.270   6.979  1.00  0.00      PROA
ATOM   2400  HE1 TYR   737       5.581  12.384   7.486  1.00  0.00      PROA
ATOM   2401  CZ  TYR   737       7.673  12.971   7.427  1.00  0.00      PROA
ATOM   2402  OH  TYR   737       7.444  13.801   8.530  1.00  0.00      PROA
ATOM   2403  HH  TYR   737       6.640  13.504   8.963  1.00  0.00      PROA
ATOM   2404  CD2 TYR   737       8.975  11.955   5.646  1.00  0.00      PROA
ATOM   2405  HD2 TYR   737       9.910  11.870   5.111  1.00  0.00      PROA
ATOM   2406  CE2 TYR   737       8.891  12.784   6.742  1.00  0.00      PROA
ATOM   2407  HE2 TYR   737       9.775  13.301   7.084  1.00  0.00      PROA
ATOM   2408  C   TYR   737       7.816   8.227   5.502  1.00  0.00      PROA
ATOM   2409  O   TYR   737       8.126   8.357   6.711  1.00  0.00      PROA
ATOM   2410  N   GLU   738       6.847   7.382   5.184  1.00  0.00      PROA
ATOM   2411  HN  GLU   738       6.539   7.238   4.247  1.00  0.00      PROA
ATOM   2412  CA  GLU   738       6.175   6.606   6.231  1.00  0.00      PROA
ATOM   2413  HA  GLU   738       5.910   7.298   7.016  1.00  0.00      PROA
ATOM   2414  CB  GLU   738       4.847   5.818   5.738  1.00  0.00      PROA
ATOM   2415  HB1 GLU   738       4.614   5.031   6.486  1.00  0.00      PROA
ATOM   2416  HB2 GLU   738       5.073   5.334   4.765  1.00  0.00      PROA
ATOM   2417  CG  GLU   738       3.551   6.726   5.552  1.00  0.00      PROA
ATOM   2418  HG1 GLU   738       3.740   7.482   4.760  1.00  0.00      PROA
ATOM   2419  HG2 GLU   738       3.325   7.247   6.507  1.00  0.00      PROA
ATOM   2420  CD  GLU   738       2.335   5.868   5.148  1.00  0.00      PROA
ATOM   2421  OE1 GLU   738       1.623   6.364   4.294  1.00  0.00      PROA
ATOM   2422  OE2 GLU   738       2.048   4.778   5.703  1.00  0.00      PROA
ATOM   2423  C   GLU   738       7.062   5.669   7.013  1.00  0.00      PROA
ATOM   2424  O   GLU   738       7.028   5.556   8.195  1.00  0.00      PROA
ATOM   2425  N   ALA   739       7.947   4.906   6.248  1.00  0.00      PROA
ATOM   2426  HN  ALA   739       7.961   4.949   5.252  1.00  0.00      PROA
ATOM   2427  CA  ALA   739       8.898   4.006   6.862  1.00  0.00      PROA
ATOM   2428  HA  ALA   739       8.346   3.295   7.459  1.00  0.00      PROA
ATOM   2429  CB  ALA   739       9.727   3.275   5.799  1.00  0.00      PROA
ATOM   2430  HB1 ALA   739      10.287   4.009   5.181  1.00  0.00      PROA
ATOM   2431  HB2 ALA   739       9.057   2.689   5.134  1.00  0.00      PROA
ATOM   2432  HB3 ALA   739      10.456   2.595   6.290  1.00  0.00      PROA
ATOM   2433  C   ALA   739       9.861   4.758   7.717  1.00  0.00      PROA
ATOM   2434  O   ALA   739      10.243   4.383   8.825  1.00  0.00      PROA
ATOM   2435  N   LEU   740      10.332   5.923   7.256  1.00  0.00      PROA
ATOM   2436  HN  LEU   740      10.093   6.188   6.329  1.00  0.00      PROA
ATOM   2437  CA  LEU   740      11.189   6.936   7.917  1.00  0.00      PROA
ATOM   2438  HA  LEU   740      12.072   6.431   8.278  1.00  0.00      PROA
ATOM   2439  CB  LEU   740      11.599   8.100   6.943  1.00  0.00      PROA
ATOM   2440  HB1 LEU   740      10.669   8.593   6.592  1.00  0.00      PROA
ATOM   2441  HB2 LEU   740      12.118   7.648   6.073  1.00  0.00      PROA
ATOM   2442  CG  LEU   740      12.503   9.170   7.518  1.00  0.00      PROA
ATOM   2443  HG  LEU   740      11.941   9.715   8.305  1.00  0.00      PROA
ATOM   2444  CD1 LEU   740      13.853   8.623   8.156  1.00  0.00      PROA
ATOM   2445 HD11 LEU   740      14.449   8.087   7.387  1.00  0.00      PROA
ATOM   2446 HD12 LEU   740      13.622   7.917   8.982  1.00  0.00      PROA
ATOM   2447 HD13 LEU   740      14.457   9.470   8.546  1.00  0.00      PROA
ATOM   2448  CD2 LEU   740      12.807  10.309   6.412  1.00  0.00      PROA
ATOM   2449 HD21 LEU   740      11.858  10.785   6.083  1.00  0.00      PROA
ATOM   2450 HD22 LEU   740      13.301   9.854   5.527  1.00  0.00      PROA
ATOM   2451 HD23 LEU   740      13.465  11.092   6.846  1.00  0.00      PROA
ATOM   2452  C   LEU   740      10.588   7.565   9.165  1.00  0.00      PROA
ATOM   2453  O   LEU   740      11.311   7.621  10.145  1.00  0.00      PROA
ATOM   2454  N   GLU   741       9.294   7.774   9.230  1.00  0.00      PROA
ATOM   2455  HN  GLU   741       8.705   7.567   8.453  1.00  0.00      PROA
ATOM   2456  CA  GLU   741       8.588   8.319  10.416  1.00  0.00      PROA
ATOM   2457  HA  GLU   741       9.150   9.159  10.796  1.00  0.00      PROA
ATOM   2458  CB  GLU   741       7.199   8.747   9.991  1.00  0.00      PROA
ATOM   2459  HB1 GLU   741       6.721   7.866   9.518  1.00  0.00      PROA
ATOM   2460  HB2 GLU   741       7.326   9.544   9.231  1.00  0.00      PROA
ATOM   2461  CG  GLU   741       6.151   9.315  11.105  1.00  0.00      PROA
ATOM   2462  HG1 GLU   741       6.476  10.324  11.439  1.00  0.00      PROA
ATOM   2463  HG2 GLU   741       6.132   8.630  11.979  1.00  0.00      PROA
ATOM   2464  CD  GLU   741       4.792   9.410  10.539  1.00  0.00      PROA
ATOM   2465  OE1 GLU   741       3.888   8.697  11.054  1.00  0.00      PROA
ATOM   2466  OE2 GLU   741       4.520  10.212   9.644  1.00  0.00      PROA
ATOM   2467  C   GLU   741       8.569   7.297  11.519  1.00  0.00      PROA
ATOM   2468  O   GLU   741       8.451   7.550  12.732  1.00  0.00      PROA
ATOM   2469  N   LYS   742       8.568   5.965  11.187  1.00  0.00      PROA
ATOM   2470  HN  LYS   742       8.489   5.673  10.238  1.00  0.00      PROA
ATOM   2471  CA  LYS   742       8.682   4.852  12.185  1.00  0.00      PROA
ATOM   2472  HA  LYS   742       7.933   5.025  12.943  1.00  0.00      PROA
ATOM   2473  CB  LYS   742       8.484   3.440  11.571  1.00  0.00      PROA
ATOM   2474  HB1 LYS   742       8.561   2.727  12.415  1.00  0.00      PROA
ATOM   2475  HB2 LYS   742       9.336   3.285  10.881  1.00  0.00      PROA
ATOM   2476  CG  LYS   742       7.215   3.031  10.781  1.00  0.00      PROA
ATOM   2477  HG1 LYS   742       7.433   2.091  10.231  1.00  0.00      PROA
ATOM   2478  HG2 LYS   742       6.986   3.833  10.048  1.00  0.00      PROA
ATOM   2479  CD  LYS   742       5.934   2.797  11.682  1.00  0.00      PROA
ATOM   2480  HD1 LYS   742       5.763   3.681  12.333  1.00  0.00      PROA
ATOM   2481  HD2 LYS   742       6.082   1.902  12.324  1.00  0.00      PROA
ATOM   2482  CE  LYS   742       4.660   2.574  10.713  1.00  0.00      PROA
ATOM   2483  HE1 LYS   742       3.716   2.607  11.297  1.00  0.00      PROA
ATOM   2484  HE2 LYS   742       4.744   1.605  10.176  1.00  0.00      PROA
ATOM   2485  NZ  LYS   742       4.638   3.663   9.720  1.00  0.00      PROA
ATOM   2486  HZ1 LYS   742       5.517   3.644   9.164  1.00  0.00      PROA
ATOM   2487  HZ2 LYS   742       4.558   4.577  10.210  1.00  0.00      PROA
ATOM   2488  HZ3 LYS   742       3.823   3.537   9.086  1.00  0.00      PROA
ATOM   2489  C   LYS   742      10.070   4.939  12.873  1.00  0.00      PROA
ATOM   2490  O   LYS   742      10.100   4.802  14.074  1.00  0.00      PROA
ATOM   2491  N   LEU   743      11.109   5.203  12.095  1.00  0.00      PROA
ATOM   2492  HN  LEU   743      10.965   5.360  11.123  1.00  0.00      PROA
ATOM   2493  CA  LEU   743      12.536   5.301  12.505  1.00  0.00      PROA
ATOM   2494  HA  LEU   743      12.777   4.476  13.159  1.00  0.00      PROA
ATOM   2495  CB  LEU   743      13.328   5.244  11.237  1.00  0.00      PROA
ATOM   2496  HB1 LEU   743      13.110   6.158  10.645  1.00  0.00      PROA
ATOM   2497  HB2 LEU   743      13.003   4.354  10.658  1.00  0.00      PROA
ATOM   2498  CG  LEU   743      14.831   5.156  11.453  1.00  0.00      PROA
ATOM   2499  HG  LEU   743      15.115   5.927  12.199  1.00  0.00      PROA
ATOM   2500  CD1 LEU   743      15.372   3.776  11.957  1.00  0.00      PROA
ATOM   2501 HD11 LEU   743      15.125   2.978  11.224  1.00  0.00      PROA
ATOM   2502 HD12 LEU   743      14.904   3.519  12.931  1.00  0.00      PROA
ATOM   2503 HD13 LEU   743      16.476   3.822  12.073  1.00  0.00      PROA
ATOM   2504  CD2 LEU   743      15.519   5.364  10.100  1.00  0.00      PROA
ATOM   2505 HD21 LEU   743      15.255   6.361   9.687  1.00  0.00      PROA
ATOM   2506 HD22 LEU   743      15.187   4.583   9.383  1.00  0.00      PROA
ATOM   2507 HD23 LEU   743      16.622   5.313  10.225  1.00  0.00      PROA
ATOM   2508  C   LEU   743      12.832   6.639  13.238  1.00  0.00      PROA
ATOM   2509  O   LEU   743      13.598   6.728  14.215  1.00  0.00      PROA
ATOM   2510  N   PHE   744      12.204   7.763  12.871  1.00  0.00      PROA
ATOM   2511  HN  PHE   744      11.821   7.828  11.955  1.00  0.00      PROA
ATOM   2512  CA  PHE   744      11.995   8.953  13.661  1.00  0.00      PROA
ATOM   2513  HA  PHE   744      12.965   9.322  13.958  1.00  0.00      PROA
ATOM   2514  CB  PHE   744      11.238  10.040  12.891  1.00  0.00      PROA
ATOM   2515  HB1 PHE   744      10.887  10.813  13.608  1.00  0.00      PROA
ATOM   2516  HB2 PHE   744      10.371   9.578  12.373  1.00  0.00      PROA
ATOM   2517  CG  PHE   744      12.086  10.786  11.791  1.00  0.00      PROA
ATOM   2518  CD1 PHE   744      13.509  10.911  11.925  1.00  0.00      PROA
ATOM   2519  HD1 PHE   744      13.983  10.492  12.800  1.00  0.00      PROA
ATOM   2520  CE1 PHE   744      14.304  11.547  10.980  1.00  0.00      PROA
ATOM   2521  HE1 PHE   744      15.379  11.549  11.081  1.00  0.00      PROA
ATOM   2522  CZ  PHE   744      13.702  12.174   9.913  1.00  0.00      PROA
ATOM   2523  HZ  PHE   744      14.309  12.689   9.183  1.00  0.00      PROA
ATOM   2524  CD2 PHE   744      11.500  11.421  10.677  1.00  0.00      PROA
ATOM   2525  HD2 PHE   744      10.434  11.354  10.516  1.00  0.00      PROA
ATOM   2526  CE2 PHE   744      12.313  12.151   9.765  1.00  0.00      PROA
ATOM   2527  HE2 PHE   744      11.852  12.692   8.952  1.00  0.00      PROA
ATOM   2528  C   PHE   744      11.208   8.716  15.011  1.00  0.00      PROA
ATOM   2529  O   PHE   744      11.671   9.124  16.097  1.00  0.00      PROA
ATOM   2530  N   ASP   745      10.048   8.013  15.073  1.00  0.00      PROA
ATOM   2531  HN  ASP   745       9.579   7.728  14.242  1.00  0.00      PROA
ATOM   2532  CA  ASP   745       9.391   7.616  16.313  1.00  0.00      PROA
ATOM   2533  HA  ASP   745       9.298   8.465  16.973  1.00  0.00      PROA
ATOM   2534  CB  ASP   745       8.026   7.113  15.816  1.00  0.00      PROA
ATOM   2535  HB1 ASP   745       8.154   6.123  15.328  1.00  0.00      PROA
ATOM   2536  HB2 ASP   745       7.615   7.833  15.077  1.00  0.00      PROA
ATOM   2537  CG  ASP   745       7.046   6.973  16.962  1.00  0.00      PROA
ATOM   2538  OD1 ASP   745       7.130   7.744  17.964  1.00  0.00      PROA
ATOM   2539  OD2 ASP   745       6.125   6.160  16.802  1.00  0.00      PROA
ATOM   2540  C   ASP   745      10.242   6.690  17.225  1.00  0.00      PROA
ATOM   2541  O   ASP   745      10.256   6.915  18.435  1.00  0.00      PROA
ATOM   2542  N   LEU   746      10.978   5.743  16.575  1.00  0.00      PROA
ATOM   2543  HN  LEU   746      10.865   5.627  15.593  1.00  0.00      PROA
ATOM   2544  CA  LEU   746      11.971   4.820  17.164  1.00  0.00      PROA
ATOM   2545  HA  LEU   746      11.498   4.229  17.934  1.00  0.00      PROA
ATOM   2546  CB  LEU   746      12.474   3.915  15.961  1.00  0.00      PROA
ATOM   2547  HB1 LEU   746      13.052   4.578  15.286  1.00  0.00      PROA
ATOM   2548  HB2 LEU   746      11.567   3.558  15.433  1.00  0.00      PROA
ATOM   2549  CG  LEU   746      13.354   2.671  16.215  1.00  0.00      PROA
ATOM   2550  HG  LEU   746      13.017   2.143  17.133  1.00  0.00      PROA
ATOM   2551  CD1 LEU   746      13.203   1.737  14.967  1.00  0.00      PROA
ATOM   2552 HD11 LEU   746      13.539   2.267  14.050  1.00  0.00      PROA
ATOM   2553 HD12 LEU   746      12.138   1.447  14.839  1.00  0.00      PROA
ATOM   2554 HD13 LEU   746      13.826   0.826  15.099  1.00  0.00      PROA
ATOM   2555  CD2 LEU   746      14.800   2.997  16.410  1.00  0.00      PROA
ATOM   2556 HD21 LEU   746      14.925   3.671  17.285  1.00  0.00      PROA
ATOM   2557 HD22 LEU   746      15.197   3.510  15.508  1.00  0.00      PROA
ATOM   2558 HD23 LEU   746      15.376   2.065  16.595  1.00  0.00      PROA
ATOM   2559  C   LEU   746      13.081   5.567  17.909  1.00  0.00      PROA
ATOM   2560  O   LEU   746      13.561   5.211  19.038  1.00  0.00      PROA
ATOM   2561  N   GLY   747      13.437   6.773  17.336  1.00  0.00      PROA
ATOM   2562  HN  GLY   747      13.020   7.109  16.495  1.00  0.00      PROA
ATOM   2563  CA  GLY   747      14.450   7.621  17.939  1.00  0.00      PROA
ATOM   2564  HA1 GLY   747      14.726   8.381  17.222  1.00  0.00      PROA
ATOM   2565  HA2 GLY   747      15.306   7.007  18.179  1.00  0.00      PROA
ATOM   2566  C   GLY   747      13.934   8.285  19.205  1.00  0.00      PROA
ATOM   2567  O   GLY   747      14.737   8.365  20.125  1.00  0.00      PROA
ATOM   2568  N   GLU   748      12.660   8.679  19.219  1.00  0.00      PROA
ATOM   2569  HN  GLU   748      12.085   8.607  18.409  1.00  0.00      PROA
ATOM   2570  CA  GLU   748      12.021   9.231  20.384  1.00  0.00      PROA
ATOM   2571  HA  GLU   748      12.720   9.874  20.898  1.00  0.00      PROA
ATOM   2572  CB  GLU   748      10.747  10.054  19.867  1.00  0.00      PROA
ATOM   2573  HB1 GLU   748      10.234  10.501  20.744  1.00  0.00      PROA
ATOM   2574  HB2 GLU   748      10.051   9.351  19.363  1.00  0.00      PROA
ATOM   2575  CG  GLU   748      11.108  11.177  18.884  1.00  0.00      PROA
ATOM   2576  HG1 GLU   748      11.419  10.718  17.922  1.00  0.00      PROA
ATOM   2577  HG2 GLU   748      11.958  11.755  19.305  1.00  0.00      PROA
ATOM   2578  CD  GLU   748       9.938  12.175  18.591  1.00  0.00      PROA
ATOM   2579  OE1 GLU   748      10.228  13.359  18.247  1.00  0.00      PROA
ATOM   2580  OE2 GLU   748       8.712  11.791  18.692  1.00  0.00      PROA
ATOM   2581  C   GLU   748      11.484   8.270  21.439  1.00  0.00      PROA
ATOM   2582  O   GLU   748      11.320   8.529  22.578  1.00  0.00      PROA
ATOM   2583  N   THR   749      11.255   6.984  21.050  1.00  0.00      PROA
ATOM   2584  HN  THR   749      11.213   6.741  20.085  1.00  0.00      PROA
ATOM   2585  CA  THR   749      11.058   5.886  21.962  1.00  0.00      PROA
ATOM   2586  HA  THR   749      10.234   6.155  22.605  1.00  0.00      PROA
ATOM   2587  CB  THR   749      10.763   4.556  21.298  1.00  0.00      PROA
ATOM   2588  HB  THR   749      11.645   4.230  20.707  1.00  0.00      PROA
ATOM   2589  OG1 THR   749       9.660   4.667  20.437  1.00  0.00      PROA
ATOM   2590  HG1 THR   749       9.753   5.514  19.996  1.00  0.00      PROA
ATOM   2591  CG2 THR   749      10.380   3.407  22.310  1.00  0.00      PROA
ATOM   2592 HG21 THR   749       9.471   3.690  22.883  1.00  0.00      PROA
ATOM   2593 HG22 THR   749      11.213   3.241  23.026  1.00  0.00      PROA
ATOM   2594 HG23 THR   749      10.171   2.468  21.754  1.00  0.00      PROA
ATOM   2595  C   THR   749      12.282   5.659  22.813  1.00  0.00      PROA
ATOM   2596  O   THR   749      12.266   5.805  24.024  1.00  0.00      PROA
ATOM   2597  N   TYR   750      13.481   5.499  22.216  1.00  0.00      PROA
ATOM   2598  HN  TYR   750      13.589   5.547  21.226  1.00  0.00      PROA
ATOM   2599  CA  TYR   750      14.682   5.248  22.972  1.00  0.00      PROA
ATOM   2600  HA  TYR   750      14.402   4.877  23.947  1.00  0.00      PROA
ATOM   2601  CB  TYR   750      15.542   4.207  22.216  1.00  0.00      PROA
ATOM   2602  HB1 TYR   750      16.438   3.956  22.823  1.00  0.00      PROA
ATOM   2603  HB2 TYR   750      15.850   4.624  21.234  1.00  0.00      PROA
ATOM   2604  CG  TYR   750      14.832   2.976  21.961  1.00  0.00      PROA
ATOM   2605  CD1 TYR   750      14.199   2.255  22.995  1.00  0.00      PROA
ATOM   2606  HD1 TYR   750      14.263   2.620  24.009  1.00  0.00      PROA
ATOM   2607  CE1 TYR   750      13.498   1.089  22.738  1.00  0.00      PROA
ATOM   2608  HE1 TYR   750      13.137   0.481  23.554  1.00  0.00      PROA
ATOM   2609  CZ  TYR   750      13.262   0.706  21.419  1.00  0.00      PROA
ATOM   2610  OH  TYR   750      12.366  -0.329  21.074  1.00  0.00      PROA
ATOM   2611  HH  TYR   750      11.874  -0.571  21.862  1.00  0.00      PROA
ATOM   2612  CD2 TYR   750      14.822   2.412  20.635  1.00  0.00      PROA
ATOM   2613  HD2 TYR   750      15.468   2.813  19.868  1.00  0.00      PROA
ATOM   2614  CE2 TYR   750      13.981   1.357  20.354  1.00  0.00      PROA
ATOM   2615  HE2 TYR   750      13.861   1.018  19.335  1.00  0.00      PROA
ATOM   2616  C   TYR   750      15.346   6.508  23.535  1.00  0.00      PROA
ATOM   2617  O   TYR   750      16.365   6.412  24.215  1.00  0.00      PROA
ATOM   2618  N   ALA   751      14.618   7.606  23.401  1.00  0.00      PROA
ATOM   2619  HN  ALA   751      14.011   7.665  22.617  1.00  0.00      PROA
ATOM   2620  CA  ALA   751      14.545   8.731  24.184  1.00  0.00      PROA
ATOM   2621  HA  ALA   751      13.600   9.198  23.954  1.00  0.00      PROA
ATOM   2622  CB  ALA   751      14.642   8.538  25.720  1.00  0.00      PROA
ATOM   2623  HB1 ALA   751      15.673   8.236  26.002  1.00  0.00      PROA
ATOM   2624  HB2 ALA   751      13.938   7.744  26.047  1.00  0.00      PROA
ATOM   2625  HB3 ALA   751      14.397   9.490  26.237  1.00  0.00      PROA
ATOM   2626  C   ALA   751      15.485   9.826  23.713  1.00  0.00      PROA
ATOM   2627  O   ALA   751      16.072  10.639  24.461  1.00  0.00      PROA
ATOM   2628  N   PHE   752      15.760   9.929  22.397  1.00  0.00      PROA
ATOM   2629  HN  PHE   752      15.309   9.356  21.717  1.00  0.00      PROA
ATOM   2630  CA  PHE   752      16.753  10.903  21.872  1.00  0.00      PROA
ATOM   2631  HA  PHE   752      17.609  10.885  22.530  1.00  0.00      PROA
ATOM   2632  CB  PHE   752      17.197  10.563  20.410  1.00  0.00      PROA
ATOM   2633  HB1 PHE   752      16.330  10.722  19.734  1.00  0.00      PROA
ATOM   2634  HB2 PHE   752      17.517   9.500  20.379  1.00  0.00      PROA
ATOM   2635  CG  PHE   752      18.329  11.361  19.838  1.00  0.00      PROA
ATOM   2636  CD1 PHE   752      19.531  11.385  20.618  1.00  0.00      PROA
ATOM   2637  HD1 PHE   752      19.551  10.899  21.582  1.00  0.00      PROA
ATOM   2638  CE1 PHE   752      20.665  12.023  20.150  1.00  0.00      PROA
ATOM   2639  HE1 PHE   752      21.559  12.071  20.754  1.00  0.00      PROA
ATOM   2640  CZ  PHE   752      20.631  12.601  18.886  1.00  0.00      PROA
ATOM   2641  HZ  PHE   752      21.525  13.045  18.474  1.00  0.00      PROA
ATOM   2642  CD2 PHE   752      18.255  12.112  18.687  1.00  0.00      PROA
ATOM   2643  HD2 PHE   752      17.296  12.309  18.232  1.00  0.00      PROA
ATOM   2644  CE2 PHE   752      19.399  12.610  18.117  1.00  0.00      PROA
ATOM   2645  HE2 PHE   752      19.384  13.003  17.111  1.00  0.00      PROA
ATOM   2646  C   PHE   752      16.248  12.308  21.897  1.00  0.00      PROA
ATOM   2647  O   PHE   752      15.074  12.613  21.761  1.00  0.00      PROA
ATOM   2648  N   PRO   822      21.327   4.683  24.251  1.00  0.00      PROA
ATOM   2649  CD  PRO   822      22.042   5.184  25.407  1.00  0.00      PROA
ATOM   2650  HD1 PRO   822      22.131   4.370  26.158  1.00  0.00      PROA
ATOM   2651  HD2 PRO   822      21.477   6.037  25.840  1.00  0.00      PROA
ATOM   2652  CA  PRO   822      21.946   4.941  23.008  1.00  0.00      PROA
ATOM   2653  HA  PRO   822      21.288   5.512  22.373  1.00  0.00      PROA
ATOM   2654  CB  PRO   822      23.248   5.663  23.400  1.00  0.00      PROA
ATOM   2655  HB1 PRO   822      23.209   6.716  23.049  1.00  0.00      PROA
ATOM   2656  HB2 PRO   822      24.113   5.157  22.920  1.00  0.00      PROA
ATOM   2657  CG  PRO   822      23.421   5.636  24.943  1.00  0.00      PROA
ATOM   2658  HG1 PRO   822      24.210   4.917  25.251  1.00  0.00      PROA
ATOM   2659  HG2 PRO   822      23.675   6.641  25.341  1.00  0.00      PROA
ATOM   2660  C   PRO   822      22.302   3.711  22.312  1.00  0.00      PROA
ATOM   2661  O   PRO   822      22.120   3.693  21.055  1.00  0.00      PROA
ATOM   2662  N   ASP   823      22.875   2.712  22.889  1.00  0.00      PROA
ATOM   2663  HN  ASP   823      22.951   2.678  23.882  1.00  0.00      PROA
ATOM   2664  CA  ASP   823      23.447   1.579  22.209  1.00  0.00      PROA
ATOM   2665  HA  ASP   823      24.090   1.962  21.430  1.00  0.00      PROA
ATOM   2666  CB  ASP   823      24.244   0.665  23.126  1.00  0.00      PROA
ATOM   2667  HB1 ASP   823      25.112   1.230  23.527  1.00  0.00      PROA
ATOM   2668  HB2 ASP   823      24.613  -0.200  22.536  1.00  0.00      PROA
ATOM   2669  CG  ASP   823      23.461   0.149  24.265  1.00  0.00      PROA
ATOM   2670  OD1 ASP   823      22.341   0.644  24.627  1.00  0.00      PROA
ATOM   2671  OD2 ASP   823      24.008  -0.767  24.941  1.00  0.00      PROA
ATOM   2672  C   ASP   823      22.541   0.819  21.272  1.00  0.00      PROA
ATOM   2673  O   ASP   823      22.853   0.537  20.115  1.00  0.00      PROA
ATOM   2674  N   VAL   824      21.366   0.478  21.771  1.00  0.00      PROA
ATOM   2675  HN  VAL   824      21.193   0.632  22.738  1.00  0.00      PROA
ATOM   2676  CA  VAL   824      20.177  -0.148  21.049  1.00  0.00      PROA
ATOM   2677  HA  VAL   824      20.505  -1.060  20.572  1.00  0.00      PROA
ATOM   2678  CB  VAL   824      19.114  -0.427  22.046  1.00  0.00      PROA
ATOM   2679  HB  VAL   824      19.004   0.477  22.680  1.00  0.00      PROA
ATOM   2680  CG1 VAL   824      17.733  -0.786  21.512  1.00  0.00      PROA
ATOM   2681 HG11 VAL   824      17.816  -1.589  20.749  1.00  0.00      PROA
ATOM   2682 HG12 VAL   824      17.267   0.105  21.040  1.00  0.00      PROA
ATOM   2683 HG13 VAL   824      17.090  -1.150  22.341  1.00  0.00      PROA
ATOM   2684  CG2 VAL   824      19.593  -1.585  22.951  1.00  0.00      PROA
ATOM   2685 HG21 VAL   824      20.532  -1.299  23.472  1.00  0.00      PROA
ATOM   2686 HG22 VAL   824      19.790  -2.489  22.336  1.00  0.00      PROA
ATOM   2687 HG23 VAL   824      18.819  -1.813  23.715  1.00  0.00      PROA
ATOM   2688  C   VAL   824      19.744   0.694  19.844  1.00  0.00      PROA
ATOM   2689  O   VAL   824      19.420   0.259  18.762  1.00  0.00      PROA
ATOM   2690  N   LEU   825      19.668   2.039  20.150  1.00  0.00      PROA
ATOM   2691  HN  LEU   825      19.914   2.424  21.036  1.00  0.00      PROA
ATOM   2692  CA  LEU   825      19.194   2.962  19.101  1.00  0.00      PROA
ATOM   2693  HA  LEU   825      18.372   2.492  18.582  1.00  0.00      PROA
ATOM   2694  CB  LEU   825      18.756   4.244  19.720  1.00  0.00      PROA
ATOM   2695  HB1 LEU   825      19.459   4.488  20.544  1.00  0.00      PROA
ATOM   2696  HB2 LEU   825      17.741   4.094  20.144  1.00  0.00      PROA
ATOM   2697  CG  LEU   825      18.704   5.429  18.779  1.00  0.00      PROA
ATOM   2698  HG  LEU   825      19.681   5.514  18.257  1.00  0.00      PROA
ATOM   2699  CD1 LEU   825      17.536   5.298  17.677  1.00  0.00      PROA
ATOM   2700 HD11 LEU   825      16.546   5.225  18.176  1.00  0.00      PROA
ATOM   2701 HD12 LEU   825      17.693   4.384  17.066  1.00  0.00      PROA
ATOM   2702 HD13 LEU   825      17.536   6.193  17.018  1.00  0.00      PROA
ATOM   2703  CD2 LEU   825      18.564   6.808  19.438  1.00  0.00      PROA
ATOM   2704 HD21 LEU   825      19.426   6.998  20.113  1.00  0.00      PROA
ATOM   2705 HD22 LEU   825      17.629   6.848  20.036  1.00  0.00      PROA
ATOM   2706 HD23 LEU   825      18.543   7.599  18.658  1.00  0.00      PROA
ATOM   2707  C   LEU   825      20.225   3.153  17.988  1.00  0.00      PROA
ATOM   2708  O   LEU   825      19.863   3.031  16.827  1.00  0.00      PROA
ATOM   2709  N   PHE   826      21.544   3.337  18.293  1.00  0.00      PROA
ATOM   2710  HN  PHE   826      21.842   3.435  19.239  1.00  0.00      PROA
ATOM   2711  CA  PHE   826      22.567   3.403  17.343  1.00  0.00      PROA
ATOM   2712  HA  PHE   826      22.300   4.182  16.645  1.00  0.00      PROA
ATOM   2713  CB  PHE   826      24.001   3.703  17.942  1.00  0.00      PROA
ATOM   2714  HB1 PHE   826      24.727   3.744  17.103  1.00  0.00      PROA
ATOM   2715  HB2 PHE   826      24.266   2.880  18.638  1.00  0.00      PROA
ATOM   2716  CG  PHE   826      24.186   5.012  18.734  1.00  0.00      PROA
ATOM   2717  CD1 PHE   826      25.479   5.221  19.312  1.00  0.00      PROA
ATOM   2718  HD1 PHE   826      26.254   4.479  19.189  1.00  0.00      PROA
ATOM   2719  CE1 PHE   826      25.735   6.396  20.040  1.00  0.00      PROA
ATOM   2720  HE1 PHE   826      26.720   6.548  20.455  1.00  0.00      PROA
ATOM   2721  CZ  PHE   826      24.718   7.415  20.253  1.00  0.00      PROA
ATOM   2722  HZ  PHE   826      24.952   8.352  20.736  1.00  0.00      PROA
ATOM   2723  CD2 PHE   826      23.180   5.991  19.023  1.00  0.00      PROA
ATOM   2724  HD2 PHE   826      22.194   5.837  18.613  1.00  0.00      PROA
ATOM   2725  CE2 PHE   826      23.390   7.120  19.793  1.00  0.00      PROA
ATOM   2726  HE2 PHE   826      22.566   7.771  20.045  1.00  0.00      PROA
ATOM   2727  C   PHE   826      22.684   2.134  16.521  1.00  0.00      PROA
ATOM   2728  O   PHE   826      22.872   2.177  15.305  1.00  0.00      PROA
ATOM   2729  N   TRP   827      22.607   0.928  17.156  1.00  0.00      PROA
ATOM   2730  HN  TRP   827      22.654   0.871  18.150  1.00  0.00      PROA
ATOM   2731  CA  TRP   827      22.448  -0.404  16.449  1.00  0.00      PROA
ATOM   2732  HA  TRP   827      23.213  -0.469  15.689  1.00  0.00      PROA
ATOM   2733  CB  TRP   827      22.576  -1.565  17.423  1.00  0.00      PROA
ATOM   2734  HB1 TRP   827      21.867  -1.398  18.261  1.00  0.00      PROA
ATOM   2735  HB2 TRP   827      23.614  -1.577  17.818  1.00  0.00      PROA
ATOM   2736  CG  TRP   827      22.292  -2.907  16.845  1.00  0.00      PROA
ATOM   2737  CD1 TRP   827      21.220  -3.682  17.246  1.00  0.00      PROA
ATOM   2738  HD1 TRP   827      20.565  -3.497  18.083  1.00  0.00      PROA
ATOM   2739  NE1 TRP   827      21.154  -4.764  16.341  1.00  0.00      PROA
ATOM   2740  HE1 TRP   827      20.476  -5.466  16.342  1.00  0.00      PROA
ATOM   2741  CE2 TRP   827      22.207  -4.663  15.455  1.00  0.00      PROA
ATOM   2742  CD2 TRP   827      22.863  -3.457  15.648  1.00  0.00      PROA
ATOM   2743  CE3 TRP   827      23.912  -3.113  14.747  1.00  0.00      PROA
ATOM   2744  HE3 TRP   827      24.574  -2.276  14.912  1.00  0.00      PROA
ATOM   2745  CZ3 TRP   827      24.051  -3.924  13.614  1.00  0.00      PROA
ATOM   2746  HZ3 TRP   827      24.650  -3.561  12.793  1.00  0.00      PROA
ATOM   2747  CZ2 TRP   827      22.435  -5.553  14.374  1.00  0.00      PROA
ATOM   2748  HZ2 TRP   827      21.866  -6.459  14.229  1.00  0.00      PROA
ATOM   2749  CH2 TRP   827      23.444  -5.196  13.494  1.00  0.00      PROA
ATOM   2750  HH2 TRP   827      23.764  -5.882  12.724  1.00  0.00      PROA
ATOM   2751  C   TRP   827      21.185  -0.500  15.550  1.00  0.00      PROA
ATOM   2752  O   TRP   827      21.265  -0.973  14.401  1.00  0.00      PROA
ATOM   2753  N   CYS   828      19.999   0.061  15.939  1.00  0.00      PROA
ATOM   2754  HN  CYS   828      19.879   0.447  16.850  1.00  0.00      PROA
ATOM   2755  CA  CYS   828      18.831   0.138  15.062  1.00  0.00      PROA
ATOM   2756  HA  CYS   828      18.729  -0.795  14.528  1.00  0.00      PROA
ATOM   2757  CB  CYS   828      17.616   0.398  15.967  1.00  0.00      PROA
ATOM   2758  HB1 CYS   828      16.761   0.690  15.323  1.00  0.00      PROA
ATOM   2759  HB2 CYS   828      17.858   1.251  16.634  1.00  0.00      PROA
ATOM   2760  SG  CYS   828      17.124  -1.066  17.005  1.00  0.00      PROA
ATOM   2761  HG1 CYS   828      18.187  -1.010  17.794  1.00  0.00      PROA
ATOM   2762  C   CYS   828      18.981   0.970  13.765  1.00  0.00      PROA
ATOM   2763  O   CYS   828      18.579   0.451  12.733  1.00  0.00      PROA
ATOM   2764  N   VAL   829      19.580   2.166  13.829  1.00  0.00      PROA
ATOM   2765  HN  VAL   829      19.767   2.633  14.690  1.00  0.00      PROA
ATOM   2766  CA  VAL   829      19.996   2.854  12.592  1.00  0.00      PROA
ATOM   2767  HA  VAL   829      19.112   3.065  12.009  1.00  0.00      PROA
ATOM   2768  CB  VAL   829      20.740   4.164  12.940  1.00  0.00      PROA
ATOM   2769  HB  VAL   829      21.676   3.932  13.491  1.00  0.00      PROA
ATOM   2770  CG1 VAL   829      21.078   4.910  11.605  1.00  0.00      PROA
ATOM   2771 HG11 VAL   829      20.170   4.986  10.969  1.00  0.00      PROA
ATOM   2772 HG12 VAL   829      21.857   4.349  11.045  1.00  0.00      PROA
ATOM   2773 HG13 VAL   829      21.442   5.936  11.827  1.00  0.00      PROA
ATOM   2774  CG2 VAL   829      19.903   5.108  13.814  1.00  0.00      PROA
ATOM   2775 HG21 VAL   829      19.640   4.609  14.771  1.00  0.00      PROA
ATOM   2776 HG22 VAL   829      18.964   5.379  13.286  1.00  0.00      PROA
ATOM   2777 HG23 VAL   829      20.484   6.028  14.041  1.00  0.00      PROA
ATOM   2778  C   VAL   829      20.987   2.086  11.726  1.00  0.00      PROA
ATOM   2779  O   VAL   829      20.760   1.901  10.570  1.00  0.00      PROA
ATOM   2780  N   ILE   830      22.074   1.483  12.343  1.00  0.00      PROA
ATOM   2781  HN  ILE   830      22.221   1.573  13.324  1.00  0.00      PROA
ATOM   2782  CA  ILE   830      23.071   0.689  11.645  1.00  0.00      PROA
ATOM   2783  HA  ILE   830      23.454   1.307  10.847  1.00  0.00      PROA
ATOM   2784  CB  ILE   830      24.255   0.181  12.498  1.00  0.00      PROA
ATOM   2785  HB  ILE   830      23.845  -0.327  13.396  1.00  0.00      PROA
ATOM   2786  CG2 ILE   830      25.214  -0.824  11.756  1.00  0.00      PROA
ATOM   2787 HG21 ILE   830      25.656  -0.339  10.860  1.00  0.00      PROA
ATOM   2788 HG22 ILE   830      24.644  -1.720  11.429  1.00  0.00      PROA
ATOM   2789 HG23 ILE   830      26.037  -1.132  12.435  1.00  0.00      PROA
ATOM   2790  CG1 ILE   830      25.051   1.374  12.998  1.00  0.00      PROA
ATOM   2791 HG11 ILE   830      24.346   2.168  13.323  1.00  0.00      PROA
ATOM   2792 HG12 ILE   830      25.675   1.766  12.167  1.00  0.00      PROA
ATOM   2793  CD  ILE   830      25.931   1.016  14.134  1.00  0.00      PROA
ATOM   2794  HD1 ILE   830      26.763   0.369  13.783  1.00  0.00      PROA
ATOM   2795  HD2 ILE   830      25.350   0.462  14.902  1.00  0.00      PROA
ATOM   2796  HD3 ILE   830      26.363   1.936  14.583  1.00  0.00      PROA
ATOM   2797  C   ILE   830      22.431  -0.540  10.963  1.00  0.00      PROA
ATOM   2798  O   ILE   830      22.597  -0.703   9.720  1.00  0.00      PROA
ATOM   2799  N   LEU   831      21.612  -1.347  11.656  1.00  0.00      PROA
ATOM   2800  HN  LEU   831      21.497  -1.171  12.627  1.00  0.00      PROA
ATOM   2801  CA  LEU   831      20.823  -2.494  11.211  1.00  0.00      PROA
ATOM   2802  HA  LEU   831      21.502  -3.249  10.844  1.00  0.00      PROA
ATOM   2803  CB  LEU   831      19.950  -3.068  12.440  1.00  0.00      PROA
ATOM   2804  HB1 LEU   831      19.315  -2.242  12.825  1.00  0.00      PROA
ATOM   2805  HB2 LEU   831      20.651  -3.387  13.239  1.00  0.00      PROA
ATOM   2806  CG  LEU   831      19.007  -4.292  12.101  1.00  0.00      PROA
ATOM   2807  HG  LEU   831      18.282  -4.002  11.311  1.00  0.00      PROA
ATOM   2808  CD1 LEU   831      19.857  -5.430  11.620  1.00  0.00      PROA
ATOM   2809 HD11 LEU   831      20.695  -5.607  12.328  1.00  0.00      PROA
ATOM   2810 HD12 LEU   831      20.281  -5.190  10.622  1.00  0.00      PROA
ATOM   2811 HD13 LEU   831      19.247  -6.356  11.554  1.00  0.00      PROA
ATOM   2812  CD2 LEU   831      18.267  -4.639  13.405  1.00  0.00      PROA
ATOM   2813 HD21 LEU   831      17.672  -3.767  13.750  1.00  0.00      PROA
ATOM   2814 HD22 LEU   831      19.000  -4.904  14.197  1.00  0.00      PROA
ATOM   2815 HD23 LEU   831      17.578  -5.493  13.233  1.00  0.00      PROA
ATOM   2816  C   LEU   831      19.863  -2.128  10.056  1.00  0.00      PROA
ATOM   2817  O   LEU   831      19.707  -2.945   9.125  1.00  0.00      PROA
ATOM   2818  N   PHE   832      19.297  -0.905  10.132  1.00  0.00      PROA
ATOM   2819  HN  PHE   832      19.379  -0.354  10.958  1.00  0.00      PROA
ATOM   2820  CA  PHE   832      18.537  -0.286   9.058  1.00  0.00      PROA
ATOM   2821  HA  PHE   832      17.841  -1.018   8.676  1.00  0.00      PROA
ATOM   2822  CB  PHE   832      17.751   1.004   9.592  1.00  0.00      PROA
ATOM   2823  HB1 PHE   832      18.461   1.645  10.156  1.00  0.00      PROA
ATOM   2824  HB2 PHE   832      16.927   0.669  10.257  1.00  0.00      PROA
ATOM   2825  CG  PHE   832      17.132   1.869   8.549  1.00  0.00      PROA
ATOM   2826  CD1 PHE   832      15.859   1.604   8.073  1.00  0.00      PROA
ATOM   2827  HD1 PHE   832      15.373   0.678   8.342  1.00  0.00      PROA
ATOM   2828  CE1 PHE   832      15.176   2.543   7.227  1.00  0.00      PROA
ATOM   2829  HE1 PHE   832      14.140   2.393   6.961  1.00  0.00      PROA
ATOM   2830  CZ  PHE   832      15.878   3.651   6.757  1.00  0.00      PROA
ATOM   2831  HZ  PHE   832      15.448   4.305   6.013  1.00  0.00      PROA
ATOM   2832  CD2 PHE   832      17.825   2.999   8.121  1.00  0.00      PROA
ATOM   2833  HD2 PHE   832      18.845   3.168   8.435  1.00  0.00      PROA
ATOM   2834  CE2 PHE   832      17.190   3.900   7.290  1.00  0.00      PROA
ATOM   2835  HE2 PHE   832      17.694   4.820   7.032  1.00  0.00      PROA
ATOM   2836  C   PHE   832      19.379   0.038   7.772  1.00  0.00      PROA
ATOM   2837  O   PHE   832      19.076  -0.392   6.666  1.00  0.00      PROA
ATOM   2838  N   PHE   833      20.483   0.715   8.027  1.00  0.00      PROA
ATOM   2839  HN  PHE   833      20.727   0.976   8.957  1.00  0.00      PROA
ATOM   2840  CA  PHE   833      21.391   1.118   7.034  1.00  0.00      PROA
ATOM   2841  HA  PHE   833      20.852   1.605   6.236  1.00  0.00      PROA
ATOM   2842  CB  PHE   833      22.413   2.125   7.749  1.00  0.00      PROA
ATOM   2843  HB1 PHE   833      22.818   1.656   8.671  1.00  0.00      PROA
ATOM   2844  HB2 PHE   833      21.891   3.073   8.001  1.00  0.00      PROA
ATOM   2845  CG  PHE   833      23.578   2.467   6.860  1.00  0.00      PROA
ATOM   2846  CD1 PHE   833      23.437   3.398   5.814  1.00  0.00      PROA
ATOM   2847  HD1 PHE   833      22.452   3.787   5.603  1.00  0.00      PROA
ATOM   2848  CE1 PHE   833      24.538   3.857   5.012  1.00  0.00      PROA
ATOM   2849  HE1 PHE   833      24.391   4.507   4.163  1.00  0.00      PROA
ATOM   2850  CZ  PHE   833      25.804   3.418   5.390  1.00  0.00      PROA
ATOM   2851  HZ  PHE   833      26.654   3.748   4.811  1.00  0.00      PROA
ATOM   2852  CD2 PHE   833      24.897   2.119   7.191  1.00  0.00      PROA
ATOM   2853  HD2 PHE   833      25.056   1.468   8.037  1.00  0.00      PROA
ATOM   2854  CE2 PHE   833      26.031   2.577   6.474  1.00  0.00      PROA
ATOM   2855  HE2 PHE   833      27.031   2.285   6.758  1.00  0.00      PROA
ATOM   2856  C   PHE   833      22.082  -0.043   6.304  1.00  0.00      PROA
ATOM   2857  O   PHE   833      22.300   0.034   5.123  1.00  0.00      PROA
ATOM   2858  N   THR   834      22.441  -1.184   7.022  1.00  0.00      PROA
ATOM   2859  HN  THR   834      22.351  -1.163   8.011  1.00  0.00      PROA
ATOM   2860  CA  THR   834      22.958  -2.484   6.536  1.00  0.00      PROA
ATOM   2861  HA  THR   834      23.713  -2.284   5.790  1.00  0.00      PROA
ATOM   2862  CB  THR   834      23.573  -3.329   7.724  1.00  0.00      PROA
ATOM   2863  HB  THR   834      22.745  -3.853   8.246  1.00  0.00      PROA
ATOM   2864  OG1 THR   834      24.295  -2.579   8.709  1.00  0.00      PROA
ATOM   2865  HG1 THR   834      23.667  -1.953   9.077  1.00  0.00      PROA
ATOM   2866  CG2 THR   834      24.642  -4.275   7.205  1.00  0.00      PROA
ATOM   2867 HG21 THR   834      25.458  -3.699   6.719  1.00  0.00      PROA
ATOM   2868 HG22 THR   834      24.203  -4.968   6.456  1.00  0.00      PROA
ATOM   2869 HG23 THR   834      25.072  -4.858   8.047  1.00  0.00      PROA
ATOM   2870  C   THR   834      22.050  -3.278   5.658  1.00  0.00      PROA
ATOM   2871  O   THR   834      22.401  -3.812   4.609  1.00  0.00      PROA
ATOM   2872  N   THR   835      20.747  -3.209   5.946  1.00  0.00      PROA
ATOM   2873  HN  THR   835      20.457  -2.623   6.695  1.00  0.00      PROA
ATOM   2874  CA  THR   835      19.641  -3.882   5.313  1.00  0.00      PROA
ATOM   2875  HA  THR   835      19.919  -4.921   5.226  1.00  0.00      PROA
ATOM   2876  CB  THR   835      18.306  -3.783   6.038  1.00  0.00      PROA
ATOM   2877  HB  THR   835      18.059  -2.714   6.215  1.00  0.00      PROA
ATOM   2878  OG1 THR   835      18.346  -4.442   7.275  1.00  0.00      PROA
ATOM   2879  HG1 THR   835      18.916  -3.913   7.838  1.00  0.00      PROA
ATOM   2880  CG2 THR   835      17.157  -4.403   5.211  1.00  0.00      PROA
ATOM   2881 HG21 THR   835      17.442  -5.419   4.864  1.00  0.00      PROA
ATOM   2882 HG22 THR   835      16.947  -3.770   4.322  1.00  0.00      PROA
ATOM   2883 HG23 THR   835      16.243  -4.485   5.836  1.00  0.00      PROA
ATOM   2884  C   THR   835      19.470  -3.448   3.933  1.00  0.00      PROA
ATOM   2885  O   THR   835      19.415  -4.230   3.030  1.00  0.00      PROA
ATOM   2886  N   PHE   836      19.352  -2.133   3.729  1.00  0.00      PROA
ATOM   2887  HN  PHE   836      19.370  -1.526   4.516  1.00  0.00      PROA
ATOM   2888  CA  PHE   836      19.190  -1.403   2.449  1.00  0.00      PROA
ATOM   2889  HA  PHE   836      18.371  -1.852   1.908  1.00  0.00      PROA
ATOM   2890  CB  PHE   836      18.903   0.099   2.714  1.00  0.00      PROA
ATOM   2891  HB1 PHE   836      19.657   0.507   3.421  1.00  0.00      PROA
ATOM   2892  HB2 PHE   836      17.881   0.219   3.134  1.00  0.00      PROA
ATOM   2893  CG  PHE   836      18.976   0.890   1.468  1.00  0.00      PROA
ATOM   2894  CD1 PHE   836      18.030   0.636   0.518  1.00  0.00      PROA
ATOM   2895  HD1 PHE   836      17.346  -0.187   0.659  1.00  0.00      PROA
ATOM   2896  CE1 PHE   836      17.928   1.426  -0.643  1.00  0.00      PROA
ATOM   2897  HE1 PHE   836      17.164   1.231  -1.381  1.00  0.00      PROA
ATOM   2898  CZ  PHE   836      18.836   2.462  -0.813  1.00  0.00      PROA
ATOM   2899  HZ  PHE   836      18.816   3.032  -1.730  1.00  0.00      PROA
ATOM   2900  CD2 PHE   836      19.859   2.018   1.346  1.00  0.00      PROA
ATOM   2901  HD2 PHE   836      20.565   2.274   2.121  1.00  0.00      PROA
ATOM   2902  CE2 PHE   836      19.752   2.781   0.144  1.00  0.00      PROA
ATOM   2903  HE2 PHE   836      20.408   3.625  -0.009  1.00  0.00      PROA
ATOM   2904  C   PHE   836      20.382  -1.658   1.535  1.00  0.00      PROA
ATOM   2905  O   PHE   836      20.155  -1.915   0.338  1.00  0.00      PROA
ATOM   2906  N   PHE   837      21.637  -1.560   2.127  1.00  0.00      PROA
ATOM   2907  HN  PHE   837      21.765  -1.339   3.091  1.00  0.00      PROA
ATOM   2908  CA  PHE   837      22.840  -1.783   1.339  1.00  0.00      PROA
ATOM   2909  HA  PHE   837      22.724  -1.252   0.406  1.00  0.00      PROA
ATOM   2910  CB  PHE   837      24.103  -1.295   2.069  1.00  0.00      PROA
ATOM   2911  HB1 PHE   837      24.328  -1.946   2.941  1.00  0.00      PROA
ATOM   2912  HB2 PHE   837      23.982  -0.241   2.399  1.00  0.00      PROA
ATOM   2913  CG  PHE   837      25.268  -1.370   1.089  1.00  0.00      PROA
ATOM   2914  CD1 PHE   837      26.035  -2.572   0.961  1.00  0.00      PROA
ATOM   2915  HD1 PHE   837      25.891  -3.389   1.653  1.00  0.00      PROA
ATOM   2916  CE1 PHE   837      26.980  -2.676  -0.078  1.00  0.00      PROA
ATOM   2917  HE1 PHE   837      27.468  -3.625  -0.240  1.00  0.00      PROA
ATOM   2918  CZ  PHE   837      27.305  -1.627  -0.890  1.00  0.00      PROA
ATOM   2919  HZ  PHE   837      27.984  -1.785  -1.715  1.00  0.00      PROA
ATOM   2920  CD2 PHE   837      25.748  -0.243   0.344  1.00  0.00      PROA
ATOM   2921  HD2 PHE   837      25.322   0.726   0.555  1.00  0.00      PROA
ATOM   2922  CE2 PHE   837      26.766  -0.333  -0.669  1.00  0.00      PROA
ATOM   2923  HE2 PHE   837      27.099   0.530  -1.226  1.00  0.00      PROA
ATOM   2924  C   PHE   837      22.941  -3.174   0.816  1.00  0.00      PROA
ATOM   2925  O   PHE   837      23.190  -3.415  -0.363  1.00  0.00      PROA
ATOM   2926  N   LEU   838      22.671  -4.158   1.672  1.00  0.00      PROA
ATOM   2927  HN  LEU   838      22.346  -3.957   2.592  1.00  0.00      PROA
ATOM   2928  CA  LEU   838      22.811  -5.540   1.381  1.00  0.00      PROA
ATOM   2929  HA  LEU   838      23.728  -5.679   0.827  1.00  0.00      PROA
ATOM   2930  CB  LEU   838      22.846  -6.359   2.721  1.00  0.00      PROA
ATOM   2931  HB1 LEU   838      21.817  -6.503   3.114  1.00  0.00      PROA
ATOM   2932  HB2 LEU   838      23.451  -5.826   3.486  1.00  0.00      PROA
ATOM   2933  CG  LEU   838      23.489  -7.722   2.379  1.00  0.00      PROA
ATOM   2934  HG  LEU   838      22.852  -8.193   1.603  1.00  0.00      PROA
ATOM   2935  CD1 LEU   838      24.926  -7.776   1.867  1.00  0.00      PROA
ATOM   2936 HD11 LEU   838      25.617  -7.341   2.621  1.00  0.00      PROA
ATOM   2937 HD12 LEU   838      25.015  -7.191   0.926  1.00  0.00      PROA
ATOM   2938 HD13 LEU   838      25.222  -8.831   1.681  1.00  0.00      PROA
ATOM   2939  CD2 LEU   838      23.470  -8.633   3.605  1.00  0.00      PROA
ATOM   2940 HD21 LEU   838      22.424  -8.803   3.938  1.00  0.00      PROA
ATOM   2941 HD22 LEU   838      24.035  -8.160   4.437  1.00  0.00      PROA
ATOM   2942 HD23 LEU   838      23.926  -9.614   3.354  1.00  0.00      PROA
ATOM   2943  C   LEU   838      21.787  -5.967   0.353  1.00  0.00      PROA
ATOM   2944  O   LEU   838      22.107  -6.383  -0.727  1.00  0.00      PROA
ATOM   2945  N   SER   839      20.473  -5.634   0.607  1.00  0.00      PROA
ATOM   2946  HN  SER   839      20.197  -5.203   1.462  1.00  0.00      PROA
ATOM   2947  CA  SER   839      19.447  -5.876  -0.308  1.00  0.00      PROA
ATOM   2948  HA  SER   839      19.540  -6.895  -0.654  1.00  0.00      PROA
ATOM   2949  CB  SER   839      18.057  -5.655   0.358  1.00  0.00      PROA
ATOM   2950  HB1 SER   839      17.981  -6.269   1.281  1.00  0.00      PROA
ATOM   2951  HB2 SER   839      17.252  -5.948  -0.349  1.00  0.00      PROA
ATOM   2952  OG  SER   839      17.885  -4.269   0.708  1.00  0.00      PROA
ATOM   2953  HG1 SER   839      18.364  -4.142   1.530  1.00  0.00      PROA
ATOM   2954  C   SER   839      19.533  -5.183  -1.631  1.00  0.00      PROA
ATOM   2955  O   SER   839      19.384  -5.742  -2.696  1.00  0.00      PROA
ATOM   2956  N   SER   840      19.848  -3.915  -1.655  1.00  0.00      PROA
ATOM   2957  HN  SER   840      19.858  -3.359  -0.828  1.00  0.00      PROA
ATOM   2958  CA  SER   840      20.202  -3.233  -2.876  1.00  0.00      PROA
ATOM   2959  HA  SER   840      19.410  -3.427  -3.583  1.00  0.00      PROA
ATOM   2960  CB  SER   840      20.403  -1.700  -2.745  1.00  0.00      PROA
ATOM   2961  HB1 SER   840      20.562  -1.255  -3.750  1.00  0.00      PROA
ATOM   2962  HB2 SER   840      21.286  -1.490  -2.104  1.00  0.00      PROA
ATOM   2963  OG  SER   840      19.230  -1.092  -2.142  1.00  0.00      PROA
ATOM   2964  HG1 SER   840      19.310  -1.243  -1.197  1.00  0.00      PROA
ATOM   2965  C   SER   840      21.400  -3.821  -3.584  1.00  0.00      PROA
ATOM   2966  O   SER   840      21.218  -4.068  -4.769  1.00  0.00      PROA
ATOM   2967  N   PHE   841      22.557  -4.185  -2.928  1.00  0.00      PROA
ATOM   2968  HN  PHE   841      22.668  -4.085  -1.942  1.00  0.00      PROA
ATOM   2969  CA  PHE   841      23.682  -4.738  -3.653  1.00  0.00      PROA
ATOM   2970  HA  PHE   841      23.984  -4.051  -4.429  1.00  0.00      PROA
ATOM   2971  CB  PHE   841      24.790  -4.921  -2.587  1.00  0.00      PROA
ATOM   2972  HB1 PHE   841      24.540  -5.780  -1.929  1.00  0.00      PROA
ATOM   2973  HB2 PHE   841      24.888  -3.994  -1.983  1.00  0.00      PROA
ATOM   2974  CG  PHE   841      26.140  -5.203  -3.228  1.00  0.00      PROA
ATOM   2975  CD1 PHE   841      26.440  -6.532  -3.436  1.00  0.00      PROA
ATOM   2976  HD1 PHE   841      25.746  -7.278  -3.079  1.00  0.00      PROA
ATOM   2977  CE1 PHE   841      27.591  -6.957  -4.082  1.00  0.00      PROA
ATOM   2978  HE1 PHE   841      27.764  -8.001  -4.297  1.00  0.00      PROA
ATOM   2979  CZ  PHE   841      28.520  -5.972  -4.444  1.00  0.00      PROA
ATOM   2980  HZ  PHE   841      29.482  -6.284  -4.821  1.00  0.00      PROA
ATOM   2981  CD2 PHE   841      26.999  -4.211  -3.753  1.00  0.00      PROA
ATOM   2982  HD2 PHE   841      26.722  -3.168  -3.717  1.00  0.00      PROA
ATOM   2983  CE2 PHE   841      28.259  -4.620  -4.340  1.00  0.00      PROA
ATOM   2984  HE2 PHE   841      28.974  -3.888  -4.686  1.00  0.00      PROA
ATOM   2985  C   PHE   841      23.376  -6.046  -4.320  1.00  0.00      PROA
ATOM   2986  O   PHE   841      23.742  -6.381  -5.465  1.00  0.00      PROA
ATOM   2987  N   LEU   842      22.613  -6.855  -3.612  1.00  0.00      PROA
ATOM   2988  HN  LEU   842      22.329  -6.648  -2.679  1.00  0.00      PROA
ATOM   2989  CA  LEU   842      22.147  -8.102  -4.170  1.00  0.00      PROA
ATOM   2990  HA  LEU   842      23.009  -8.610  -4.576  1.00  0.00      PROA
ATOM   2991  CB  LEU   842      21.432  -9.032  -3.143  1.00  0.00      PROA
ATOM   2992  HB1 LEU   842      21.134  -9.957  -3.678  1.00  0.00      PROA
ATOM   2993  HB2 LEU   842      20.520  -8.507  -2.792  1.00  0.00      PROA
ATOM   2994  CG  LEU   842      22.233  -9.449  -1.905  1.00  0.00      PROA
ATOM   2995  HG  LEU   842      22.847  -8.581  -1.587  1.00  0.00      PROA
ATOM   2996  CD1 LEU   842      21.407  -9.913  -0.696  1.00  0.00      PROA
ATOM   2997 HD11 LEU   842      20.934 -10.895  -0.911  1.00  0.00      PROA
ATOM   2998 HD12 LEU   842      20.607  -9.174  -0.478  1.00  0.00      PROA
ATOM   2999 HD13 LEU   842      22.066 -10.024   0.192  1.00  0.00      PROA
ATOM   3000  CD2 LEU   842      23.325 -10.525  -2.233  1.00  0.00      PROA
ATOM   3001 HD21 LEU   842      24.044 -10.124  -2.979  1.00  0.00      PROA
ATOM   3002 HD22 LEU   842      22.846 -11.434  -2.655  1.00  0.00      PROA
ATOM   3003 HD23 LEU   842      23.883 -10.791  -1.310  1.00  0.00      PROA
ATOM   3004  C   LEU   842      21.275  -8.013  -5.413  1.00  0.00      PROA
ATOM   3005  O   LEU   842      21.491  -8.705  -6.384  1.00  0.00      PROA
ATOM   3006  N   LYS   843      20.383  -7.061  -5.464  1.00  0.00      PROA
ATOM   3007  HN  LYS   843      20.219  -6.501  -4.658  1.00  0.00      PROA
ATOM   3008  CA  LYS   843      19.556  -6.694  -6.602  1.00  0.00      PROA
ATOM   3009  HA  LYS   843      19.062  -7.588  -6.953  1.00  0.00      PROA
ATOM   3010  CB  LYS   843      18.506  -5.621  -6.224  1.00  0.00      PROA
ATOM   3011  HB1 LYS   843      19.072  -4.772  -5.793  1.00  0.00      PROA
ATOM   3012  HB2 LYS   843      17.870  -6.073  -5.438  1.00  0.00      PROA
ATOM   3013  CG  LYS   843      17.517  -4.998  -7.290  1.00  0.00      PROA
ATOM   3014  HG1 LYS   843      18.103  -4.414  -8.031  1.00  0.00      PROA
ATOM   3015  HG2 LYS   843      16.810  -4.315  -6.773  1.00  0.00      PROA
ATOM   3016  CD  LYS   843      16.718  -6.086  -8.026  1.00  0.00      PROA
ATOM   3017  HD1 LYS   843      15.792  -6.247  -7.439  1.00  0.00      PROA
ATOM   3018  HD2 LYS   843      17.335  -7.006  -7.993  1.00  0.00      PROA
ATOM   3019  CE  LYS   843      16.280  -5.906  -9.495  1.00  0.00      PROA
ATOM   3020  HE1 LYS   843      15.975  -4.851  -9.665  1.00  0.00      PROA
ATOM   3021  HE2 LYS   843      15.432  -6.589  -9.716  1.00  0.00      PROA
ATOM   3022  NZ  LYS   843      17.390  -6.224 -10.477  1.00  0.00      PROA
ATOM   3023  HZ1 LYS   843      17.806  -7.148 -10.243  1.00  0.00      PROA
ATOM   3024  HZ2 LYS   843      18.124  -5.489 -10.421  1.00  0.00      PROA
ATOM   3025  HZ3 LYS   843      17.002  -6.253 -11.441  1.00  0.00      PROA
ATOM   3026  C   LYS   843      20.406  -6.275  -7.811  1.00  0.00      PROA
ATOM   3027  O   LYS   843      20.140  -6.778  -8.892  1.00  0.00      PROA
ATOM   3028  N   GLN   844      21.491  -5.543  -7.582  1.00  0.00      PROA
ATOM   3029  HN  GLN   844      21.713  -5.218  -6.666  1.00  0.00      PROA
ATOM   3030  CA  GLN   844      22.441  -5.154  -8.635  1.00  0.00      PROA
ATOM   3031  HA  GLN   844      21.879  -4.952  -9.534  1.00  0.00      PROA
ATOM   3032  CB  GLN   844      23.245  -3.901  -8.212  1.00  0.00      PROA
ATOM   3033  HB1 GLN   844      24.019  -3.695  -8.982  1.00  0.00      PROA
ATOM   3034  HB2 GLN   844      23.748  -4.108  -7.243  1.00  0.00      PROA
ATOM   3035  CG  GLN   844      22.358  -2.653  -8.054  1.00  0.00      PROA
ATOM   3036  HG1 GLN   844      23.002  -1.774  -7.836  1.00  0.00      PROA
ATOM   3037  HG2 GLN   844      21.657  -2.810  -7.207  1.00  0.00      PROA
ATOM   3038  CD  GLN   844      21.570  -2.372  -9.276  1.00  0.00      PROA
ATOM   3039  OE1 GLN   844      20.338  -2.323  -9.278  1.00  0.00      PROA
ATOM   3040  NE2 GLN   844      22.298  -1.934 -10.340  1.00  0.00      PROA
ATOM   3041 HE21 GLN   844      21.834  -1.580 -11.152  1.00  0.00      PROA
ATOM   3042 HE22 GLN   844      23.297  -1.966 -10.310  1.00  0.00      PROA
ATOM   3043  C   GLN   844      23.518  -6.258  -8.884  1.00  0.00      PROA
ATOM   3044  O   GLN   844      24.554  -6.023  -9.493  1.00  0.00      PROA
ATOM   3045  N   PHE   845      23.319  -7.532  -8.515  1.00  0.00      PROA
ATOM   3046  HN  PHE   845      22.459  -7.846  -8.120  1.00  0.00      PROA
ATOM   3047  CA  PHE   845      24.367  -8.539  -8.676  1.00  0.00      PROA
ATOM   3048  HA  PHE   845      25.284  -8.056  -8.979  1.00  0.00      PROA
ATOM   3049  CB  PHE   845      24.512  -9.217  -7.281  1.00  0.00      PROA
ATOM   3050  HB1 PHE   845      23.582  -9.779  -7.048  1.00  0.00      PROA
ATOM   3051  HB2 PHE   845      24.690  -8.436  -6.511  1.00  0.00      PROA
ATOM   3052  CG  PHE   845      25.612 -10.156  -7.202  1.00  0.00      PROA
ATOM   3053  CD1 PHE   845      26.877  -9.628  -7.242  1.00  0.00      PROA
ATOM   3054  HD1 PHE   845      27.072  -8.568  -7.257  1.00  0.00      PROA
ATOM   3055  CE1 PHE   845      27.878 -10.580  -7.261  1.00  0.00      PROA
ATOM   3056  HE1 PHE   845      28.893 -10.236  -7.391  1.00  0.00      PROA
ATOM   3057  CZ  PHE   845      27.675 -11.941  -7.126  1.00  0.00      PROA
ATOM   3058  HZ  PHE   845      28.525 -12.605  -7.170  1.00  0.00      PROA
ATOM   3059  CD2 PHE   845      25.326 -11.545  -6.989  1.00  0.00      PROA
ATOM   3060  HD2 PHE   845      24.302 -11.868  -6.873  1.00  0.00      PROA
ATOM   3061  CE2 PHE   845      26.370 -12.494  -6.929  1.00  0.00      PROA
ATOM   3062  HE2 PHE   845      26.199 -13.544  -6.750  1.00  0.00      PROA
ATOM   3063  C   PHE   845      23.954  -9.461  -9.791  1.00  0.00      PROA
ATOM   3064  O   PHE   845      24.821 -10.211 -10.273  1.00  0.00      PROA
ATOM   3065  N   LYS   846      22.733  -9.444 -10.256  1.00  0.00      PROA
ATOM   3066  HN  LYS   846      22.072  -8.753  -9.973  1.00  0.00      PROA
ATOM   3067  CA  LYS   846      22.237 -10.459 -11.246  1.00  0.00      PROA
ATOM   3068  HA  LYS   846      22.188 -11.413 -10.743  1.00  0.00      PROA
ATOM   3069  CB  LYS   846      20.812 -10.073 -11.819  1.00  0.00      PROA
ATOM   3070  HB1 LYS   846      20.923  -9.107 -12.353  1.00  0.00      PROA
ATOM   3071  HB2 LYS   846      20.135  -9.932 -10.951  1.00  0.00      PROA
ATOM   3072  CG  LYS   846      20.137 -11.028 -12.760  1.00  0.00      PROA
ATOM   3073  HG1 LYS   846      20.339 -12.058 -12.399  1.00  0.00      PROA
ATOM   3074  HG2 LYS   846      20.598 -10.899 -13.761  1.00  0.00      PROA
ATOM   3075  CD  LYS   846      18.650 -10.881 -12.918  1.00  0.00      PROA
ATOM   3076  HD1 LYS   846      18.327 -11.446 -13.818  1.00  0.00      PROA
ATOM   3077  HD2 LYS   846      18.409  -9.807 -13.063  1.00  0.00      PROA
ATOM   3078  CE  LYS   846      17.842 -11.426 -11.646  1.00  0.00      PROA
ATOM   3079  HE1 LYS   846      18.097 -10.804 -10.762  1.00  0.00      PROA
ATOM   3080  HE2 LYS   846      18.127 -12.484 -11.463  1.00  0.00      PROA
ATOM   3081  NZ  LYS   846      16.406 -11.394 -11.783  1.00  0.00      PROA
ATOM   3082  HZ1 LYS   846      16.121 -11.981 -12.593  1.00  0.00      PROA
ATOM   3083  HZ2 LYS   846      16.094 -10.414 -11.939  1.00  0.00      PROA
ATOM   3084  HZ3 LYS   846      15.967 -11.763 -10.916  1.00  0.00      PROA
ATOM   3085  C   LYS   846      23.062 -10.586 -12.519  1.00  0.00      PROA
ATOM   3086  O   LYS   846      23.358 -11.681 -12.984  1.00  0.00      PROA
ATOM   3087  N   THR   847      23.524  -9.426 -13.073  1.00  0.00      PROA
ATOM   3088  HN  THR   847      23.309  -8.528 -12.697  1.00  0.00      PROA
ATOM   3089  CA  THR   847      24.355  -9.450 -14.242  1.00  0.00      PROA
ATOM   3090  HA  THR   847      24.299 -10.441 -14.667  1.00  0.00      PROA
ATOM   3091  CB  THR   847      23.894  -8.384 -15.297  1.00  0.00      PROA
ATOM   3092  HB  THR   847      24.743  -8.076 -15.944  1.00  0.00      PROA
ATOM   3093  OG1 THR   847      23.444  -7.306 -14.568  1.00  0.00      PROA
ATOM   3094  HG1 THR   847      23.016  -6.721 -15.198  1.00  0.00      PROA
ATOM   3095  CG2 THR   847      22.650  -8.895 -15.988  1.00  0.00      PROA
ATOM   3096 HG21 THR   847      21.904  -9.228 -15.235  1.00  0.00      PROA
ATOM   3097 HG22 THR   847      22.906  -9.758 -16.639  1.00  0.00      PROA
ATOM   3098 HG23 THR   847      22.198  -8.086 -16.601  1.00  0.00      PROA
ATOM   3099  C   THR   847      25.833  -9.324 -14.048  1.00  0.00      PROA
ATOM   3100  O   THR   847      26.546  -9.203 -15.054  1.00  0.00      PROA
ATOM   3101  N   LYS   848      26.300  -9.282 -12.758  1.00  0.00      PROA
ATOM   3102  HN  LYS   848      25.693  -9.386 -11.975  1.00  0.00      PROA
ATOM   3103  CA  LYS   848      27.725  -9.081 -12.444  1.00  0.00      PROA
ATOM   3104  HA  LYS   848      28.075  -8.250 -13.038  1.00  0.00      PROA
ATOM   3105  CB  LYS   848      27.971  -8.789 -10.919  1.00  0.00      PROA
ATOM   3106  HB1 LYS   848      29.066  -8.780 -10.734  1.00  0.00      PROA
ATOM   3107  HB2 LYS   848      27.512  -9.607 -10.325  1.00  0.00      PROA
ATOM   3108  CG  LYS   848      27.394  -7.473 -10.450  1.00  0.00      PROA
ATOM   3109  HG1 LYS   848      27.125  -7.557  -9.376  1.00  0.00      PROA
ATOM   3110  HG2 LYS   848      26.476  -7.250 -11.034  1.00  0.00      PROA
ATOM   3111  CD  LYS   848      28.397  -6.321 -10.629  1.00  0.00      PROA
ATOM   3112  HD1 LYS   848      28.562  -6.171 -11.716  1.00  0.00      PROA
ATOM   3113  HD2 LYS   848      29.356  -6.619 -10.156  1.00  0.00      PROA
ATOM   3114  CE  LYS   848      27.945  -4.941 -10.002  1.00  0.00      PROA
ATOM   3115  HE1 LYS   848      26.884  -4.744 -10.267  1.00  0.00      PROA
ATOM   3116  HE2 LYS   848      28.593  -4.128 -10.393  1.00  0.00      PROA
ATOM   3117  NZ  LYS   848      28.041  -4.917  -8.576  1.00  0.00      PROA
ATOM   3118  HZ1 LYS   848      28.983  -5.250  -8.286  1.00  0.00      PROA
ATOM   3119  HZ2 LYS   848      27.313  -5.538  -8.169  1.00  0.00      PROA
ATOM   3120  HZ3 LYS   848      27.896  -3.945  -8.235  1.00  0.00      PROA
ATOM   3121  C   LYS   848      28.778 -10.074 -13.054  1.00  0.00      PROA
ATOM   3122  O   LYS   848      28.750 -11.297 -12.934  1.00  0.00      PROA
ATOM   3123  N   ARG   849      29.760  -9.542 -13.759  1.00  0.00      PROA
ATOM   3124  HN  ARG   849      29.943  -8.562 -13.762  1.00  0.00      PROA
ATOM   3125  CA  ARG   849      30.619 -10.348 -14.561  1.00  0.00      PROA
ATOM   3126  HA  ARG   849      29.989 -11.107 -14.998  1.00  0.00      PROA
ATOM   3127  CB  ARG   849      31.441  -9.657 -15.721  1.00  0.00      PROA
ATOM   3128  HB1 ARG   849      32.300 -10.316 -15.967  1.00  0.00      PROA
ATOM   3129  HB2 ARG   849      31.826  -8.691 -15.335  1.00  0.00      PROA
ATOM   3130  CG  ARG   849      30.713  -9.384 -16.967  1.00  0.00      PROA
ATOM   3131  HG1 ARG   849      30.563 -10.349 -17.495  1.00  0.00      PROA
ATOM   3132  HG2 ARG   849      31.345  -8.723 -17.596  1.00  0.00      PROA
ATOM   3133  CD  ARG   849      29.356  -8.721 -16.803  1.00  0.00      PROA
ATOM   3134  HD1 ARG   849      29.431  -7.807 -16.176  1.00  0.00      PROA
ATOM   3135  HD2 ARG   849      28.618  -9.426 -16.366  1.00  0.00      PROA
ATOM   3136  NE  ARG   849      28.909  -8.333 -18.197  1.00  0.00      PROA
ATOM   3137  HE  ARG   849      29.609  -7.961 -18.805  1.00  0.00      PROA
ATOM   3138  CZ  ARG   849      27.688  -8.436 -18.691  1.00  0.00      PROA
ATOM   3139  NH1 ARG   849      26.662  -8.906 -17.986  1.00  0.00      PROA
ATOM   3140 HH11 ARG   849      26.759  -9.059 -17.003  1.00  0.00      PROA
ATOM   3141 HH12 ARG   849      25.794  -9.107 -18.440  1.00  0.00      PROA
ATOM   3142  NH2 ARG   849      27.436  -8.244 -19.962  1.00  0.00      PROA
ATOM   3143 HH21 ARG   849      28.179  -8.012 -20.590  1.00  0.00      PROA
ATOM   3144 HH22 ARG   849      26.501  -8.329 -20.305  1.00  0.00      PROA
ATOM   3145  C   ARG   849      31.632 -11.195 -13.748  1.00  0.00      PROA
ATOM   3146  O   ARG   849      31.915 -10.897 -12.583  1.00  0.00      PROA
ATOM   3147  N   TYR   850      32.107 -12.337 -14.315  1.00  0.00      PROA
ATOM   3148  HN  TYR   850      31.837 -12.620 -15.232  1.00  0.00      PROA
ATOM   3149  CA  TYR   850      33.059 -13.240 -13.612  1.00  0.00      PROA
ATOM   3150  HA  TYR   850      33.326 -14.014 -14.316  1.00  0.00      PROA
ATOM   3151  CB  TYR   850      34.403 -12.559 -13.052  1.00  0.00      PROA
ATOM   3152  HB1 TYR   850      34.123 -11.704 -12.401  1.00  0.00      PROA
ATOM   3153  HB2 TYR   850      35.005 -12.202 -13.914  1.00  0.00      PROA
ATOM   3154  CG  TYR   850      35.271 -13.409 -12.266  1.00  0.00      PROA
ATOM   3155  CD1 TYR   850      36.355 -14.137 -12.800  1.00  0.00      PROA
ATOM   3156  HD1 TYR   850      36.531 -14.125 -13.865  1.00  0.00      PROA
ATOM   3157  CE1 TYR   850      37.197 -14.868 -11.976  1.00  0.00      PROA
ATOM   3158  HE1 TYR   850      38.006 -15.459 -12.379  1.00  0.00      PROA
ATOM   3159  CZ  TYR   850      36.942 -14.804 -10.542  1.00  0.00      PROA
ATOM   3160  OH  TYR   850      37.828 -15.469  -9.604  1.00  0.00      PROA
ATOM   3161  HH  TYR   850      38.524 -15.899 -10.107  1.00  0.00      PROA
ATOM   3162  CD2 TYR   850      34.942 -13.551 -10.931  1.00  0.00      PROA
ATOM   3163  HD2 TYR   850      33.995 -13.181 -10.567  1.00  0.00      PROA
ATOM   3164  CE2 TYR   850      35.822 -14.165 -10.062  1.00  0.00      PROA
ATOM   3165  HE2 TYR   850      35.630 -14.144  -8.999  1.00  0.00      PROA
ATOM   3166  C   TYR   850      32.398 -14.288 -12.685  1.00  0.00      PROA
ATOM   3167  O   TYR   850      32.753 -15.465 -12.706  1.00  0.00      PROA
ATOM   3168  N   PHE   851      31.416 -13.916 -11.854  1.00  0.00      PROA
ATOM   3169  HN  PHE   851      31.206 -12.957 -11.679  1.00  0.00      PROA
ATOM   3170  CA  PHE   851      30.585 -14.898 -11.147  1.00  0.00      PROA
ATOM   3171  HA  PHE   851      31.250 -15.604 -10.673  1.00  0.00      PROA
ATOM   3172  CB  PHE   851      29.618 -14.216 -10.030  1.00  0.00      PROA
ATOM   3173  HB1 PHE   851      29.006 -14.983  -9.511  1.00  0.00      PROA
ATOM   3174  HB2 PHE   851      28.960 -13.447 -10.488  1.00  0.00      PROA
ATOM   3175  CG  PHE   851      30.531 -13.553  -9.030  1.00  0.00      PROA
ATOM   3176  CD1 PHE   851      30.865 -12.168  -9.138  1.00  0.00      PROA
ATOM   3177  HD1 PHE   851      30.380 -11.557  -9.884  1.00  0.00      PROA
ATOM   3178  CE1 PHE   851      31.837 -11.584  -8.266  1.00  0.00      PROA
ATOM   3179  HE1 PHE   851      32.019 -10.520  -8.283  1.00  0.00      PROA
ATOM   3180  CZ  PHE   851      32.533 -12.394  -7.410  1.00  0.00      PROA
ATOM   3181  HZ  PHE   851      33.387 -11.987  -6.889  1.00  0.00      PROA
ATOM   3182  CD2 PHE   851      31.157 -14.288  -8.020  1.00  0.00      PROA
ATOM   3183  HD2 PHE   851      30.858 -15.314  -7.865  1.00  0.00      PROA
ATOM   3184  CE2 PHE   851      32.178 -13.737  -7.183  1.00  0.00      PROA
ATOM   3185  HE2 PHE   851      32.654 -14.324  -6.413  1.00  0.00      PROA
ATOM   3186  C   PHE   851      29.588 -15.756 -11.939  1.00  0.00      PROA
ATOM   3187  O   PHE   851      28.967 -15.295 -12.920  1.00  0.00      PROA
ATOM   3188  N   PRO   852      29.493 -17.132 -11.787  1.00  0.00      PROA
ATOM   3189  CD  PRO   852      30.592 -17.931 -11.097  1.00  0.00      PROA
ATOM   3190  HD1 PRO   852      30.469 -17.859  -9.996  1.00  0.00      PROA
ATOM   3191  HD2 PRO   852      31.585 -17.532 -11.394  1.00  0.00      PROA
ATOM   3192  CA  PRO   852      28.652 -18.023 -12.472  1.00  0.00      PROA
ATOM   3193  HA  PRO   852      28.814 -17.926 -13.533  1.00  0.00      PROA
ATOM   3194  CB  PRO   852      28.966 -19.446 -11.912  1.00  0.00      PROA
ATOM   3195  HB1 PRO   852      28.789 -20.231 -12.677  1.00  0.00      PROA
ATOM   3196  HB2 PRO   852      28.352 -19.673 -11.015  1.00  0.00      PROA
ATOM   3197  CG  PRO   852      30.414 -19.338 -11.568  1.00  0.00      PROA
ATOM   3198  HG1 PRO   852      30.684 -20.059 -10.767  1.00  0.00      PROA
ATOM   3199  HG2 PRO   852      31.047 -19.538 -12.459  1.00  0.00      PROA
ATOM   3200  C   PRO   852      27.178 -17.683 -12.437  1.00  0.00      PROA
ATOM   3201  O   PRO   852      26.669 -17.185 -11.408  1.00  0.00      PROA
ATOM   3202  N   THR   853      26.550 -17.767 -13.626  1.00  0.00      PROA
ATOM   3203  HN  THR   853      26.771 -18.476 -14.291  1.00  0.00      PROA
ATOM   3204  CA  THR   853      25.477 -16.801 -14.029  1.00  0.00      PROA
ATOM   3205  HA  THR   853      25.842 -15.811 -13.799  1.00  0.00      PROA
ATOM   3206  CB  THR   853      25.082 -16.864 -15.501  1.00  0.00      PROA
ATOM   3207  HB  THR   853      25.087 -17.910 -15.874  1.00  0.00      PROA
ATOM   3208  OG1 THR   853      26.086 -16.097 -16.161  1.00  0.00      PROA
ATOM   3209  HG1 THR   853      25.959 -16.247 -17.101  1.00  0.00      PROA
ATOM   3210  CG2 THR   853      23.764 -16.135 -15.786  1.00  0.00      PROA
ATOM   3211 HG21 THR   853      23.789 -15.115 -15.345  1.00  0.00      PROA
ATOM   3212 HG22 THR   853      22.917 -16.695 -15.336  1.00  0.00      PROA
ATOM   3213 HG23 THR   853      23.612 -16.044 -16.883  1.00  0.00      PROA
ATOM   3214  C   THR   853      24.276 -17.076 -13.178  1.00  0.00      PROA
ATOM   3215  O   THR   853      23.549 -16.217 -12.659  1.00  0.00      PROA
ATOM   3216  N   LYS   854      23.976 -18.352 -13.091  1.00  0.00      PROA
ATOM   3217  HN  LYS   854      24.500 -19.042 -13.583  1.00  0.00      PROA
ATOM   3218  CA  LYS   854      22.847 -18.877 -12.265  1.00  0.00      PROA
ATOM   3219  HA  LYS   854      22.001 -18.219 -12.395  1.00  0.00      PROA
ATOM   3220  CB  LYS   854      22.484 -20.319 -12.706  1.00  0.00      PROA
ATOM   3221  HB1 LYS   854      21.560 -20.600 -12.161  1.00  0.00      PROA
ATOM   3222  HB2 LYS   854      23.315 -20.976 -12.377  1.00  0.00      PROA
ATOM   3223  CG  LYS   854      22.241 -20.617 -14.160  1.00  0.00      PROA
ATOM   3224  HG1 LYS   854      22.516 -21.676 -14.344  1.00  0.00      PROA
ATOM   3225  HG2 LYS   854      22.906 -19.962 -14.761  1.00  0.00      PROA
ATOM   3226  CD  LYS   854      20.741 -20.400 -14.668  1.00  0.00      PROA
ATOM   3227  HD1 LYS   854      20.399 -19.436 -14.240  1.00  0.00      PROA
ATOM   3228  HD2 LYS   854      20.139 -21.225 -14.237  1.00  0.00      PROA
ATOM   3229  CE  LYS   854      20.413 -20.355 -16.163  1.00  0.00      PROA
ATOM   3230  HE1 LYS   854      20.653 -21.334 -16.631  1.00  0.00      PROA
ATOM   3231  HE2 LYS   854      20.995 -19.545 -16.652  1.00  0.00      PROA
ATOM   3232  NZ  LYS   854      18.971 -20.082 -16.395  1.00  0.00      PROA
ATOM   3233  HZ1 LYS   854      18.790 -19.063 -16.292  1.00  0.00      PROA
ATOM   3234  HZ2 LYS   854      18.403 -20.607 -15.700  1.00  0.00      PROA
ATOM   3235  HZ3 LYS   854      18.711 -20.385 -17.355  1.00  0.00      PROA
ATOM   3236  C   LYS   854      22.980 -18.676 -10.786  1.00  0.00      PROA
ATOM   3237  O   LYS   854      21.919 -18.327 -10.223  1.00  0.00      PROA
ATOM   3238  N   VAL   855      24.187 -18.822 -10.206  1.00  0.00      PROA
ATOM   3239  HN  VAL   855      24.947 -19.240 -10.697  1.00  0.00      PROA
ATOM   3240  CA  VAL   855      24.488 -18.397  -8.849  1.00  0.00      PROA
ATOM   3241  HA  VAL   855      23.851 -18.948  -8.173  1.00  0.00      PROA
ATOM   3242  CB  VAL   855      26.002 -18.673  -8.529  1.00  0.00      PROA
ATOM   3243  HB  VAL   855      26.653 -18.049  -9.178  1.00  0.00      PROA
ATOM   3244  CG1 VAL   855      26.219 -18.302  -7.023  1.00  0.00      PROA
ATOM   3245 HG11 VAL   855      25.444 -18.790  -6.394  1.00  0.00      PROA
ATOM   3246 HG12 VAL   855      26.142 -17.202  -6.890  1.00  0.00      PROA
ATOM   3247 HG13 VAL   855      27.219 -18.651  -6.688  1.00  0.00      PROA
ATOM   3248  CG2 VAL   855      26.220 -20.212  -8.773  1.00  0.00      PROA
ATOM   3249 HG21 VAL   855      26.160 -20.439  -9.859  1.00  0.00      PROA
ATOM   3250 HG22 VAL   855      25.434 -20.794  -8.246  1.00  0.00      PROA
ATOM   3251 HG23 VAL   855      27.222 -20.515  -8.402  1.00  0.00      PROA
ATOM   3252  C   VAL   855      24.207 -16.922  -8.577  1.00  0.00      PROA
ATOM   3253  O   VAL   855      23.461 -16.502  -7.687  1.00  0.00      PROA
ATOM   3254  N   ARG   856      24.751 -15.944  -9.379  1.00  0.00      PROA
ATOM   3255  HN  ARG   856      25.339 -16.176 -10.149  1.00  0.00      PROA
ATOM   3256  CA  ARG   856      24.522 -14.511  -9.179  1.00  0.00      PROA
ATOM   3257  HA  ARG   856      24.639 -14.322  -8.123  1.00  0.00      PROA
ATOM   3258  CB  ARG   856      25.445 -13.585  -9.955  1.00  0.00      PROA
ATOM   3259  HB1 ARG   856      26.473 -13.664  -9.542  1.00  0.00      PROA
ATOM   3260  HB2 ARG   856      25.092 -12.538  -9.841  1.00  0.00      PROA
ATOM   3261  CG  ARG   856      25.469 -13.948 -11.433  1.00  0.00      PROA
ATOM   3262  HG1 ARG   856      24.439 -13.834 -11.830  1.00  0.00      PROA
ATOM   3263  HG2 ARG   856      25.774 -15.012 -11.519  1.00  0.00      PROA
ATOM   3264  CD  ARG   856      26.356 -13.162 -12.264  1.00  0.00      PROA
ATOM   3265  HD1 ARG   856      27.360 -13.633 -12.331  1.00  0.00      PROA
ATOM   3266  HD2 ARG   856      26.445 -12.124 -11.880  1.00  0.00      PROA
ATOM   3267  NE  ARG   856      25.767 -13.131 -13.562  1.00  0.00      PROA
ATOM   3268  HE  ARG   856      24.785 -12.959 -13.639  1.00  0.00      PROA
ATOM   3269  CZ  ARG   856      26.493 -13.328 -14.709  1.00  0.00      PROA
ATOM   3270  NH1 ARG   856      27.721 -13.639 -14.786  1.00  0.00      PROA
ATOM   3271 HH11 ARG   856      28.221 -13.910 -13.963  1.00  0.00      PROA
ATOM   3272 HH12 ARG   856      28.189 -13.613 -15.669  1.00  0.00      PROA
ATOM   3273  NH2 ARG   856      25.902 -12.970 -15.840  1.00  0.00      PROA
ATOM   3274 HH21 ARG   856      26.425 -12.946 -16.692  1.00  0.00      PROA
ATOM   3275 HH22 ARG   856      24.933 -12.724 -15.842  1.00  0.00      PROA
ATOM   3276  C   ARG   856      23.070 -14.156  -9.319  1.00  0.00      PROA
ATOM   3277  O   ARG   856      22.543 -13.408  -8.494  1.00  0.00      PROA
ATOM   3278  N   SER   857      22.332 -14.807 -10.253  1.00  0.00      PROA
ATOM   3279  HN  SER   857      22.764 -15.446 -10.883  1.00  0.00      PROA
ATOM   3280  CA  SER   857      20.863 -14.654 -10.441  1.00  0.00      PROA
ATOM   3281  HA  SER   857      20.613 -13.604 -10.439  1.00  0.00      PROA
ATOM   3282  CB  SER   857      20.522 -15.323 -11.829  1.00  0.00      PROA
ATOM   3283  HB1 SER   857      20.583 -16.429 -11.751  1.00  0.00      PROA
ATOM   3284  HB2 SER   857      21.225 -14.968 -12.613  1.00  0.00      PROA
ATOM   3285  OG  SER   857      19.209 -14.948 -12.170  1.00  0.00      PROA
ATOM   3286  HG1 SER   857      18.968 -15.487 -12.927  1.00  0.00      PROA
ATOM   3287  C   SER   857      20.015 -15.135  -9.384  1.00  0.00      PROA
ATOM   3288  O   SER   857      18.974 -14.527  -9.018  1.00  0.00      PROA
ATOM   3289  N   THR   858      20.349 -16.263  -8.747  1.00  0.00      PROA
ATOM   3290  HN  THR   858      21.198 -16.724  -8.985  1.00  0.00      PROA
ATOM   3291  CA  THR   858      19.591 -16.949  -7.688  1.00  0.00      PROA
ATOM   3292  HA  THR   858      18.583 -17.106  -8.041  1.00  0.00      PROA
ATOM   3293  CB  THR   858      20.238 -18.244  -7.368  1.00  0.00      PROA
ATOM   3294  HB  THR   858      21.333 -18.087  -7.270  1.00  0.00      PROA
ATOM   3295  OG1 THR   858      20.025 -19.228  -8.352  1.00  0.00      PROA
ATOM   3296  HG1 THR   858      20.533 -18.951  -9.118  1.00  0.00      PROA
ATOM   3297  CG2 THR   858      19.587 -18.770  -6.117  1.00  0.00      PROA
ATOM   3298 HG21 THR   858      18.481 -18.744  -6.222  1.00  0.00      PROA
ATOM   3299 HG22 THR   858      19.875 -18.141  -5.248  1.00  0.00      PROA
ATOM   3300 HG23 THR   858      19.902 -19.820  -5.940  1.00  0.00      PROA
ATOM   3301  C   THR   858      19.546 -15.987  -6.551  1.00  0.00      PROA
ATOM   3302  O   THR   858      18.419 -15.608  -6.137  1.00  0.00      PROA
ATOM   3303  N   ILE   859      20.769 -15.574  -6.115  1.00  0.00      PROA
ATOM   3304  HN  ILE   859      21.635 -15.756  -6.573  1.00  0.00      PROA
ATOM   3305  CA  ILE   859      20.764 -14.833  -4.916  1.00  0.00      PROA
ATOM   3306  HA  ILE   859      19.936 -15.201  -4.330  1.00  0.00      PROA
ATOM   3307  CB  ILE   859      22.104 -14.911  -4.034  1.00  0.00      PROA
ATOM   3308  HB  ILE   859      21.958 -14.356  -3.083  1.00  0.00      PROA
ATOM   3309  CG2 ILE   859      22.431 -16.385  -3.729  1.00  0.00      PROA
ATOM   3310 HG21 ILE   859      22.759 -16.903  -4.655  1.00  0.00      PROA
ATOM   3311 HG22 ILE   859      21.528 -16.899  -3.336  1.00  0.00      PROA
ATOM   3312 HG23 ILE   859      23.250 -16.444  -2.981  1.00  0.00      PROA
ATOM   3313  CG1 ILE   859      23.290 -14.236  -4.847  1.00  0.00      PROA
ATOM   3314 HG11 ILE   859      22.954 -13.262  -5.262  1.00  0.00      PROA
ATOM   3315 HG12 ILE   859      23.595 -14.898  -5.686  1.00  0.00      PROA
ATOM   3316  CD  ILE   859      24.477 -14.015  -3.905  1.00  0.00      PROA
ATOM   3317  HD1 ILE   859      24.934 -14.990  -3.631  1.00  0.00      PROA
ATOM   3318  HD2 ILE   859      24.134 -13.511  -2.976  1.00  0.00      PROA
ATOM   3319  HD3 ILE   859      25.247 -13.391  -4.407  1.00  0.00      PROA
ATOM   3320  C   ILE   859      20.316 -13.473  -5.092  1.00  0.00      PROA
ATOM   3321  O   ILE   859      19.851 -12.926  -4.148  1.00  0.00      PROA
ATOM   3322  N   SER   860      20.374 -12.897  -6.283  1.00  0.00      PROA
ATOM   3323  HN  SER   860      20.921 -13.295  -7.014  1.00  0.00      PROA
ATOM   3324  CA  SER   860      19.693 -11.701  -6.636  1.00  0.00      PROA
ATOM   3325  HA  SER   860      19.860 -11.008  -5.826  1.00  0.00      PROA
ATOM   3326  CB  SER   860      20.100 -11.022  -7.958  1.00  0.00      PROA
ATOM   3327  HB1 SER   860      19.587 -11.538  -8.797  1.00  0.00      PROA
ATOM   3328  HB2 SER   860      21.200 -11.115  -8.083  1.00  0.00      PROA
ATOM   3329  OG  SER   860      19.775  -9.662  -8.030  1.00  0.00      PROA
ATOM   3330  HG1 SER   860      20.360  -9.217  -7.413  1.00  0.00      PROA
ATOM   3331  C   SER   860      18.195 -11.835  -6.546  1.00  0.00      PROA
ATOM   3332  O   SER   860      17.595 -10.896  -5.976  1.00  0.00      PROA
ATOM   3333  N   ASP   861      17.582 -12.905  -7.002  1.00  0.00      PROA
ATOM   3334  HN  ASP   861      18.037 -13.545  -7.616  1.00  0.00      PROA
ATOM   3335  CA  ASP   861      16.205 -13.240  -6.652  1.00  0.00      PROA
ATOM   3336  HA  ASP   861      15.614 -12.338  -6.719  1.00  0.00      PROA
ATOM   3337  CB  ASP   861      15.656 -14.301  -7.591  1.00  0.00      PROA
ATOM   3338  HB1 ASP   861      14.702 -14.706  -7.190  1.00  0.00      PROA
ATOM   3339  HB2 ASP   861      16.388 -15.130  -7.696  1.00  0.00      PROA
ATOM   3340  CG  ASP   861      15.401 -13.652  -8.984  1.00  0.00      PROA
ATOM   3341  OD1 ASP   861      14.730 -14.409  -9.756  1.00  0.00      PROA
ATOM   3342  OD2 ASP   861      15.755 -12.490  -9.322  1.00  0.00      PROA
ATOM   3343  C   ASP   861      15.853 -13.487  -5.218  1.00  0.00      PROA
ATOM   3344  O   ASP   861      14.786 -13.028  -4.886  1.00  0.00      PROA
ATOM   3345  N   PHE   862      16.559 -14.211  -4.393  1.00  0.00      PROA
ATOM   3346  HN  PHE   862      17.389 -14.670  -4.697  1.00  0.00      PROA
ATOM   3347  CA  PHE   862      16.233 -14.412  -3.036  1.00  0.00      PROA
ATOM   3348  HA  PHE   862      15.165 -14.281  -2.952  1.00  0.00      PROA
ATOM   3349  CB  PHE   862      16.609 -15.749  -2.461  1.00  0.00      PROA
ATOM   3350  HB1 PHE   862      16.327 -15.789  -1.387  1.00  0.00      PROA
ATOM   3351  HB2 PHE   862      17.702 -15.913  -2.575  1.00  0.00      PROA
ATOM   3352  CG  PHE   862      15.907 -16.861  -3.158  1.00  0.00      PROA
ATOM   3353  CD1 PHE   862      14.519 -17.129  -2.906  1.00  0.00      PROA
ATOM   3354  HD1 PHE   862      13.988 -16.604  -2.126  1.00  0.00      PROA
ATOM   3355  CE1 PHE   862      13.861 -18.100  -3.705  1.00  0.00      PROA
ATOM   3356  HE1 PHE   862      12.808 -18.298  -3.572  1.00  0.00      PROA
ATOM   3357  CZ  PHE   862      14.626 -18.821  -4.701  1.00  0.00      PROA
ATOM   3358  HZ  PHE   862      14.112 -19.436  -5.424  1.00  0.00      PROA
ATOM   3359  CD2 PHE   862      16.666 -17.716  -4.034  1.00  0.00      PROA
ATOM   3360  HD2 PHE   862      17.731 -17.574  -4.145  1.00  0.00      PROA
ATOM   3361  CE2 PHE   862      16.012 -18.733  -4.740  1.00  0.00      PROA
ATOM   3362  HE2 PHE   862      16.584 -19.447  -5.314  1.00  0.00      PROA
ATOM   3363  C   PHE   862      16.799 -13.273  -2.114  1.00  0.00      PROA
ATOM   3364  O   PHE   862      17.226 -13.436  -0.977  1.00  0.00      PROA
ATOM   3365  N   ALA   863      16.994 -12.046  -2.702  1.00  0.00      PROA
ATOM   3366  HN  ALA   863      16.679 -11.843  -3.626  1.00  0.00      PROA
ATOM   3367  CA  ALA   863      17.663 -10.987  -2.018  1.00  0.00      PROA
ATOM   3368  HA  ALA   863      18.718 -11.215  -1.990  1.00  0.00      PROA
ATOM   3369  CB  ALA   863      17.421  -9.673  -2.744  1.00  0.00      PROA
ATOM   3370  HB1 ALA   863      16.333  -9.451  -2.779  1.00  0.00      PROA
ATOM   3371  HB2 ALA   863      17.803  -9.740  -3.785  1.00  0.00      PROA
ATOM   3372  HB3 ALA   863      17.935  -8.846  -2.210  1.00  0.00      PROA
ATOM   3373  C   ALA   863      17.195 -10.661  -0.624  1.00  0.00      PROA
ATOM   3374  O   ALA   863      17.954 -10.623   0.371  1.00  0.00      PROA
ATOM   3375  N   VAL   864      15.882 -10.325  -0.436  1.00  0.00      PROA
ATOM   3376  HN  VAL   864      15.231 -10.304  -1.190  1.00  0.00      PROA
ATOM   3377  CA  VAL   864      15.344  -9.974   0.885  1.00  0.00      PROA
ATOM   3378  HA  VAL   864      16.014  -9.274   1.362  1.00  0.00      PROA
ATOM   3379  CB  VAL   864      13.931  -9.336   0.654  1.00  0.00      PROA
ATOM   3380  HB  VAL   864      13.417  -9.905  -0.149  1.00  0.00      PROA
ATOM   3381  CG1 VAL   864      13.006  -9.331   1.929  1.00  0.00      PROA
ATOM   3382 HG11 VAL   864      13.557  -8.913   2.799  1.00  0.00      PROA
ATOM   3383 HG12 VAL   864      12.693 -10.369   2.173  1.00  0.00      PROA
ATOM   3384 HG13 VAL   864      12.108  -8.704   1.742  1.00  0.00      PROA
ATOM   3385  CG2 VAL   864      14.277  -7.951   0.055  1.00  0.00      PROA
ATOM   3386 HG21 VAL   864      14.847  -8.075  -0.891  1.00  0.00      PROA
ATOM   3387 HG22 VAL   864      14.900  -7.374   0.771  1.00  0.00      PROA
ATOM   3388 HG23 VAL   864      13.344  -7.390  -0.165  1.00  0.00      PROA
ATOM   3389  C   VAL   864      15.300 -11.107   1.890  1.00  0.00      PROA
ATOM   3390  O   VAL   864      15.726 -10.967   3.004  1.00  0.00      PROA
ATOM   3391  N   PHE   865      15.000 -12.358   1.463  1.00  0.00      PROA
ATOM   3392  HN  PHE   865      14.648 -12.492   0.542  1.00  0.00      PROA
ATOM   3393  CA  PHE   865      15.140 -13.639   2.248  1.00  0.00      PROA
ATOM   3394  HA  PHE   865      14.419 -13.606   3.051  1.00  0.00      PROA
ATOM   3395  CB  PHE   865      14.906 -14.910   1.385  1.00  0.00      PROA
ATOM   3396  HB1 PHE   865      15.747 -15.028   0.669  1.00  0.00      PROA
ATOM   3397  HB2 PHE   865      13.947 -14.808   0.834  1.00  0.00      PROA
ATOM   3398  CG  PHE   865      14.825 -16.176   2.194  1.00  0.00      PROA
ATOM   3399  CD1 PHE   865      13.610 -16.637   2.728  1.00  0.00      PROA
ATOM   3400  HD1 PHE   865      12.753 -15.980   2.741  1.00  0.00      PROA
ATOM   3401  CE1 PHE   865      13.489 -17.960   3.254  1.00  0.00      PROA
ATOM   3402  HE1 PHE   865      12.513 -18.333   3.527  1.00  0.00      PROA
ATOM   3403  CZ  PHE   865      14.577 -18.758   3.418  1.00  0.00      PROA
ATOM   3404  HZ  PHE   865      14.509 -19.665   4.000  1.00  0.00      PROA
ATOM   3405  CD2 PHE   865      15.913 -17.051   2.220  1.00  0.00      PROA
ATOM   3406  HD2 PHE   865      16.859 -16.748   1.795  1.00  0.00      PROA
ATOM   3407  CE2 PHE   865      15.773 -18.389   2.827  1.00  0.00      PROA
ATOM   3408  HE2 PHE   865      16.603 -19.080   2.810  1.00  0.00      PROA
ATOM   3409  C   PHE   865      16.522 -13.788   2.909  1.00  0.00      PROA
ATOM   3410  O   PHE   865      16.681 -13.935   4.078  1.00  0.00      PROA
ATOM   3411  N   LEU   866      17.556 -13.656   2.116  1.00  0.00      PROA
ATOM   3412  HN  LEU   866      17.394 -13.426   1.163  1.00  0.00      PROA
ATOM   3413  CA  LEU   866      18.960 -13.797   2.415  1.00  0.00      PROA
ATOM   3414  HA  LEU   866      19.079 -14.661   3.051  1.00  0.00      PROA
ATOM   3415  CB  LEU   866      19.797 -13.969   1.110  1.00  0.00      PROA
ATOM   3416  HB1 LEU   866      20.869 -13.945   1.395  1.00  0.00      PROA
ATOM   3417  HB2 LEU   866      19.577 -13.100   0.455  1.00  0.00      PROA
ATOM   3418  CG  LEU   866      19.570 -15.226   0.292  1.00  0.00      PROA
ATOM   3419  HG  LEU   866      18.480 -15.396   0.161  1.00  0.00      PROA
ATOM   3420  CD1 LEU   866      20.238 -15.061  -1.085  1.00  0.00      PROA
ATOM   3421 HD11 LEU   866      21.330 -14.895  -0.962  1.00  0.00      PROA
ATOM   3422 HD12 LEU   866      19.803 -14.186  -1.614  1.00  0.00      PROA
ATOM   3423 HD13 LEU   866      20.085 -15.979  -1.692  1.00  0.00      PROA
ATOM   3424  CD2 LEU   866      20.102 -16.461   1.023  1.00  0.00      PROA
ATOM   3425 HD21 LEU   866      19.584 -16.580   1.998  1.00  0.00      PROA
ATOM   3426 HD22 LEU   866      21.191 -16.349   1.211  1.00  0.00      PROA
ATOM   3427 HD23 LEU   866      19.920 -17.370   0.411  1.00  0.00      PROA
ATOM   3428  C   LEU   866      19.498 -12.662   3.306  1.00  0.00      PROA
ATOM   3429  O   LEU   866      20.200 -12.923   4.278  1.00  0.00      PROA
ATOM   3430  N   THR   867      19.173 -11.396   2.924  1.00  0.00      PROA
ATOM   3431  HN  THR   867      18.702 -11.233   2.061  1.00  0.00      PROA
ATOM   3432  CA  THR   867      19.453 -10.222   3.672  1.00  0.00      PROA
ATOM   3433  HA  THR   867      20.519 -10.198   3.839  1.00  0.00      PROA
ATOM   3434  CB  THR   867      19.018  -8.934   2.992  1.00  0.00      PROA
ATOM   3435  HB  THR   867      17.920  -8.935   2.821  1.00  0.00      PROA
ATOM   3436  OG1 THR   867      19.679  -8.878   1.778  1.00  0.00      PROA
ATOM   3437  HG1 THR   867      19.288  -9.564   1.232  1.00  0.00      PROA
ATOM   3438  CG2 THR   867      19.313  -7.722   3.851  1.00  0.00      PROA
ATOM   3439 HG21 THR   867      20.367  -7.750   4.202  1.00  0.00      PROA
ATOM   3440 HG22 THR   867      18.644  -7.715   4.738  1.00  0.00      PROA
ATOM   3441 HG23 THR   867      19.161  -6.794   3.260  1.00  0.00      PROA
ATOM   3442  C   THR   867      18.843 -10.315   5.076  1.00  0.00      PROA
ATOM   3443  O   THR   867      19.552 -10.051   6.038  1.00  0.00      PROA
ATOM   3444  N   ILE   868      17.560 -10.731   5.344  1.00  0.00      PROA
ATOM   3445  HN  ILE   868      16.910 -10.840   4.598  1.00  0.00      PROA
ATOM   3446  CA  ILE   868      17.020 -11.041   6.624  1.00  0.00      PROA
ATOM   3447  HA  ILE   868      17.205 -10.212   7.291  1.00  0.00      PROA
ATOM   3448  CB  ILE   868      15.480 -11.286   6.441  1.00  0.00      PROA
ATOM   3449  HB  ILE   868      15.301 -12.137   5.750  1.00  0.00      PROA
ATOM   3450  CG2 ILE   868      14.936 -11.605   7.838  1.00  0.00      PROA
ATOM   3451 HG21 ILE   868      15.278 -10.838   8.565  1.00  0.00      PROA
ATOM   3452 HG22 ILE   868      15.306 -12.599   8.170  1.00  0.00      PROA
ATOM   3453 HG23 ILE   868      13.825 -11.606   7.820  1.00  0.00      PROA
ATOM   3454  CG1 ILE   868      14.667 -10.026   5.973  1.00  0.00      PROA
ATOM   3455 HG11 ILE   868      15.238  -9.482   5.191  1.00  0.00      PROA
ATOM   3456 HG12 ILE   868      14.503  -9.346   6.836  1.00  0.00      PROA
ATOM   3457  CD  ILE   868      13.351 -10.463   5.421  1.00  0.00      PROA
ATOM   3458  HD1 ILE   868      12.771 -11.004   6.199  1.00  0.00      PROA
ATOM   3459  HD2 ILE   868      13.510 -11.146   4.559  1.00  0.00      PROA
ATOM   3460  HD3 ILE   868      12.765  -9.577   5.094  1.00  0.00      PROA
ATOM   3461  C   ILE   868      17.748 -12.101   7.373  1.00  0.00      PROA
ATOM   3462  O   ILE   868      18.109 -11.918   8.522  1.00  0.00      PROA
ATOM   3463  N   VAL   869      17.992 -13.297   6.792  1.00  0.00      PROA
ATOM   3464  HN  VAL   869      17.656 -13.493   5.875  1.00  0.00      PROA
ATOM   3465  CA  VAL   869      18.740 -14.388   7.410  1.00  0.00      PROA
ATOM   3466  HA  VAL   869      18.185 -14.717   8.275  1.00  0.00      PROA
ATOM   3467  CB  VAL   869      18.953 -15.580   6.428  1.00  0.00      PROA
ATOM   3468  HB  VAL   869      19.224 -15.186   5.426  1.00  0.00      PROA
ATOM   3469  CG1 VAL   869      20.077 -16.510   6.931  1.00  0.00      PROA
ATOM   3470 HG11 VAL   869      19.905 -16.775   7.996  1.00  0.00      PROA
ATOM   3471 HG12 VAL   869      21.059 -15.996   6.848  1.00  0.00      PROA
ATOM   3472 HG13 VAL   869      20.092 -17.445   6.330  1.00  0.00      PROA
ATOM   3473  CG2 VAL   869      17.615 -16.341   6.460  1.00  0.00      PROA
ATOM   3474 HG21 VAL   869      16.790 -15.676   6.127  1.00  0.00      PROA
ATOM   3475 HG22 VAL   869      17.400 -16.684   7.495  1.00  0.00      PROA
ATOM   3476 HG23 VAL   869      17.662 -17.217   5.778  1.00  0.00      PROA
ATOM   3477  C   VAL   869      20.087 -13.862   7.897  1.00  0.00      PROA
ATOM   3478  O   VAL   869      20.359 -13.982   9.096  1.00  0.00      PROA
ATOM   3479  N   ILE   870      20.908 -13.207   7.104  1.00  0.00      PROA
ATOM   3480  HN  ILE   870      20.612 -12.992   6.180  1.00  0.00      PROA
ATOM   3481  CA  ILE   870      22.322 -12.701   7.407  1.00  0.00      PROA
ATOM   3482  HA  ILE   870      22.911 -13.551   7.719  1.00  0.00      PROA
ATOM   3483  CB  ILE   870      22.992 -12.017   6.181  1.00  0.00      PROA
ATOM   3484  HB  ILE   870      22.235 -11.352   5.716  1.00  0.00      PROA
ATOM   3485  CG2 ILE   870      24.312 -11.136   6.444  1.00  0.00      PROA
ATOM   3486 HG21 ILE   870      25.111 -11.768   6.888  1.00  0.00      PROA
ATOM   3487 HG22 ILE   870      24.081 -10.309   7.149  1.00  0.00      PROA
ATOM   3488 HG23 ILE   870      24.684 -10.717   5.485  1.00  0.00      PROA
ATOM   3489  CG1 ILE   870      23.378 -13.177   5.135  1.00  0.00      PROA
ATOM   3490 HG11 ILE   870      22.461 -13.766   4.925  1.00  0.00      PROA
ATOM   3491 HG12 ILE   870      24.128 -13.837   5.619  1.00  0.00      PROA
ATOM   3492  CD  ILE   870      23.948 -12.718   3.814  1.00  0.00      PROA
ATOM   3493  HD1 ILE   870      24.967 -12.301   3.962  1.00  0.00      PROA
ATOM   3494  HD2 ILE   870      23.301 -11.927   3.377  1.00  0.00      PROA
ATOM   3495  HD3 ILE   870      24.015 -13.577   3.112  1.00  0.00      PROA
ATOM   3496  C   ILE   870      22.235 -11.709   8.608  1.00  0.00      PROA
ATOM   3497  O   ILE   870      23.020 -11.784   9.538  1.00  0.00      PROA
ATOM   3498  N   MET   871      21.313 -10.804   8.494  1.00  0.00      PROA
ATOM   3499  HN  MET   871      20.729 -10.790   7.688  1.00  0.00      PROA
ATOM   3500  CA  MET   871      21.009  -9.725   9.481  1.00  0.00      PROA
ATOM   3501  HA  MET   871      21.952  -9.281   9.763  1.00  0.00      PROA
ATOM   3502  CB  MET   871      20.001  -8.553   8.927  1.00  0.00      PROA
ATOM   3503  HB1 MET   871      19.463  -8.103   9.788  1.00  0.00      PROA
ATOM   3504  HB2 MET   871      19.259  -9.010   8.239  1.00  0.00      PROA
ATOM   3505  CG  MET   871      20.761  -7.447   8.179  1.00  0.00      PROA
ATOM   3506  HG1 MET   871      20.032  -6.641   7.962  1.00  0.00      PROA
ATOM   3507  HG2 MET   871      21.103  -7.880   7.217  1.00  0.00      PROA
ATOM   3508  SD  MET   871      22.209  -6.693   9.007  1.00  0.00      PROA
ATOM   3509  CE  MET   871      23.428  -7.558   7.892  1.00  0.00      PROA
ATOM   3510  HE1 MET   871      23.268  -7.282   6.828  1.00  0.00      PROA
ATOM   3511  HE2 MET   871      23.315  -8.659   7.982  1.00  0.00      PROA
ATOM   3512  HE3 MET   871      24.467  -7.276   8.167  1.00  0.00      PROA
ATOM   3513  C   MET   871      20.521 -10.198  10.802  1.00  0.00      PROA
ATOM   3514  O   MET   871      21.114  -9.799  11.846  1.00  0.00      PROA
ATOM   3515  N   VAL   872      19.539 -11.172  10.788  1.00  0.00      PROA
ATOM   3516  HN  VAL   872      19.107 -11.458   9.937  1.00  0.00      PROA
ATOM   3517  CA  VAL   872      19.061 -11.849  11.982  1.00  0.00      PROA
ATOM   3518  HA  VAL   872      18.788 -11.082  12.691  1.00  0.00      PROA
ATOM   3519  CB  VAL   872      17.892 -12.756  11.759  1.00  0.00      PROA
ATOM   3520  HB  VAL   872      18.103 -13.374  10.862  1.00  0.00      PROA
ATOM   3521  CG1 VAL   872      17.557 -13.697  12.913  1.00  0.00      PROA
ATOM   3522 HG11 VAL   872      17.319 -13.111  13.827  1.00  0.00      PROA
ATOM   3523 HG12 VAL   872      18.426 -14.354  13.130  1.00  0.00      PROA
ATOM   3524 HG13 VAL   872      16.675 -14.318  12.650  1.00  0.00      PROA
ATOM   3525  CG2 VAL   872      16.608 -11.974  11.516  1.00  0.00      PROA
ATOM   3526 HG21 VAL   872      16.773 -11.202  10.735  1.00  0.00      PROA
ATOM   3527 HG22 VAL   872      16.290 -11.468  12.453  1.00  0.00      PROA
ATOM   3528 HG23 VAL   872      15.806 -12.661  11.171  1.00  0.00      PROA
ATOM   3529  C   VAL   872      20.192 -12.515  12.701  1.00  0.00      PROA
ATOM   3530  O   VAL   872      20.320 -12.403  13.934  1.00  0.00      PROA
ATOM   3531  N   THR   873      21.090 -13.271  12.004  1.00  0.00      PROA
ATOM   3532  HN  THR   873      20.938 -13.485  11.043  1.00  0.00      PROA
ATOM   3533  CA  THR   873      22.332 -13.831  12.573  1.00  0.00      PROA
ATOM   3534  HA  THR   873      22.066 -14.367  13.472  1.00  0.00      PROA
ATOM   3535  CB  THR   873      23.043 -14.764  11.606  1.00  0.00      PROA
ATOM   3536  HB  THR   873      23.352 -14.204  10.698  1.00  0.00      PROA
ATOM   3537  OG1 THR   873      22.174 -15.803  11.229  1.00  0.00      PROA
ATOM   3538  HG1 THR   873      21.503 -15.399  10.674  1.00  0.00      PROA
ATOM   3539  CG2 THR   873      24.328 -15.396  12.045  1.00  0.00      PROA
ATOM   3540 HG21 THR   873      24.202 -15.862  13.046  1.00  0.00      PROA
ATOM   3541 HG22 THR   873      25.126 -14.625  12.110  1.00  0.00      PROA
ATOM   3542 HG23 THR   873      24.628 -16.184  11.322  1.00  0.00      PROA
ATOM   3543  C   THR   873      23.395 -12.891  13.168  1.00  0.00      PROA
ATOM   3544  O   THR   873      23.884 -13.142  14.268  1.00  0.00      PROA
ATOM   3545  N   ILE   874      23.649 -11.784  12.445  1.00  0.00      PROA
ATOM   3546  HN  ILE   874      23.280 -11.670  11.526  1.00  0.00      PROA
ATOM   3547  CA  ILE   874      24.450 -10.702  12.918  1.00  0.00      PROA
ATOM   3548  HA  ILE   874      25.338 -11.125  13.364  1.00  0.00      PROA
ATOM   3549  CB  ILE   874      24.816  -9.792  11.872  1.00  0.00      PROA
ATOM   3550  HB  ILE   874      24.063  -9.869  11.060  1.00  0.00      PROA
ATOM   3551  CG2 ILE   874      24.903  -8.284  12.331  1.00  0.00      PROA
ATOM   3552 HG21 ILE   874      25.663  -8.172  13.133  1.00  0.00      PROA
ATOM   3553 HG22 ILE   874      23.919  -7.952  12.726  1.00  0.00      PROA
ATOM   3554 HG23 ILE   874      25.197  -7.644  11.472  1.00  0.00      PROA
ATOM   3555  CG1 ILE   874      26.198 -10.136  11.246  1.00  0.00      PROA
ATOM   3556 HG11 ILE   874      26.909 -10.355  12.070  1.00  0.00      PROA
ATOM   3557 HG12 ILE   874      26.558  -9.247  10.687  1.00  0.00      PROA
ATOM   3558  CD  ILE   874      26.188 -11.358  10.269  1.00  0.00      PROA
ATOM   3559  HD1 ILE   874      25.499 -11.162   9.420  1.00  0.00      PROA
ATOM   3560  HD2 ILE   874      25.842 -12.268  10.805  1.00  0.00      PROA
ATOM   3561  HD3 ILE   874      27.209 -11.527   9.865  1.00  0.00      PROA
ATOM   3562  C   ILE   874      23.849 -10.040  14.157  1.00  0.00      PROA
ATOM   3563  O   ILE   874      24.605  -9.849  15.134  1.00  0.00      PROA
ATOM   3564  N   ASP   875      22.524  -9.853  14.224  1.00  0.00      PROA
ATOM   3565  HN  ASP   875      21.941 -10.092  13.452  1.00  0.00      PROA
ATOM   3566  CA  ASP   875      21.810  -9.306  15.373  1.00  0.00      PROA
ATOM   3567  HA  ASP   875      22.265  -8.365  15.645  1.00  0.00      PROA
ATOM   3568  CB  ASP   875      20.278  -9.101  14.968  1.00  0.00      PROA
ATOM   3569  HB1 ASP   875      19.848 -10.105  14.774  1.00  0.00      PROA
ATOM   3570  HB2 ASP   875      20.259  -8.506  14.032  1.00  0.00      PROA
ATOM   3571  CG  ASP   875      19.353  -8.406  15.953  1.00  0.00      PROA
ATOM   3572  OD1 ASP   875      19.641  -7.253  16.317  1.00  0.00      PROA
ATOM   3573  OD2 ASP   875      18.329  -9.038  16.394  1.00  0.00      PROA
ATOM   3574  C   ASP   875      21.900 -10.155  16.649  1.00  0.00      PROA
ATOM   3575  O   ASP   875      22.149  -9.731  17.766  1.00  0.00      PROA
ATOM   3576  N   TYR   876      21.733 -11.463  16.421  1.00  0.00      PROA
ATOM   3577  HN  TYR   876      21.384 -11.829  15.562  1.00  0.00      PROA
ATOM   3578  CA  TYR   876      22.070 -12.417  17.463  1.00  0.00      PROA
ATOM   3579  HA  TYR   876      21.569 -12.140  18.378  1.00  0.00      PROA
ATOM   3580  CB  TYR   876      21.577 -13.801  16.936  1.00  0.00      PROA
ATOM   3581  HB1 TYR   876      21.736 -13.852  15.838  1.00  0.00      PROA
ATOM   3582  HB2 TYR   876      20.498 -13.918  17.171  1.00  0.00      PROA
ATOM   3583  CG  TYR   876      22.304 -14.992  17.552  1.00  0.00      PROA
ATOM   3584  CD1 TYR   876      23.386 -15.582  16.888  1.00  0.00      PROA
ATOM   3585  HD1 TYR   876      23.734 -15.170  15.952  1.00  0.00      PROA
ATOM   3586  CE1 TYR   876      24.019 -16.707  17.435  1.00  0.00      PROA
ATOM   3587  HE1 TYR   876      24.834 -17.183  16.910  1.00  0.00      PROA
ATOM   3588  CZ  TYR   876      23.589 -17.200  18.653  1.00  0.00      PROA
ATOM   3589  OH  TYR   876      24.212 -18.244  19.246  1.00  0.00      PROA
ATOM   3590  HH  TYR   876      23.762 -18.427  20.074  1.00  0.00      PROA
ATOM   3591  CD2 TYR   876      21.784 -15.546  18.678  1.00  0.00      PROA
ATOM   3592  HD2 TYR   876      20.835 -15.212  19.069  1.00  0.00      PROA
ATOM   3593  CE2 TYR   876      22.517 -16.576  19.331  1.00  0.00      PROA
ATOM   3594  HE2 TYR   876      22.257 -16.878  20.335  1.00  0.00      PROA
ATOM   3595  C   TYR   876      23.574 -12.444  17.867  1.00  0.00      PROA
ATOM   3596  O   TYR   876      23.877 -12.318  19.058  1.00  0.00      PROA
ATOM   3597  N   LEU   877      24.545 -12.427  16.927  1.00  0.00      PROA
ATOM   3598  HN  LEU   877      24.336 -12.470  15.953  1.00  0.00      PROA
ATOM   3599  CA  LEU   877      26.017 -12.341  17.284  1.00  0.00      PROA
ATOM   3600  HA  LEU   877      26.264 -13.150  17.955  1.00  0.00      PROA
ATOM   3601  CB  LEU   877      26.817 -12.452  15.948  1.00  0.00      PROA
ATOM   3602  HB1 LEU   877      27.881 -12.223  16.165  1.00  0.00      PROA
ATOM   3603  HB2 LEU   877      26.420 -11.690  15.246  1.00  0.00      PROA
ATOM   3604  CG  LEU   877      26.758 -13.804  15.257  1.00  0.00      PROA
ATOM   3605  HG  LEU   877      25.704 -14.088  15.052  1.00  0.00      PROA
ATOM   3606  CD1 LEU   877      27.547 -13.653  13.924  1.00  0.00      PROA
ATOM   3607 HD11 LEU   877      28.600 -13.365  14.134  1.00  0.00      PROA
ATOM   3608 HD12 LEU   877      27.082 -12.863  13.297  1.00  0.00      PROA
ATOM   3609 HD13 LEU   877      27.546 -14.617  13.373  1.00  0.00      PROA
ATOM   3610  CD2 LEU   877      27.182 -15.015  16.144  1.00  0.00      PROA
ATOM   3611 HD21 LEU   877      26.518 -15.089  17.032  1.00  0.00      PROA
ATOM   3612 HD22 LEU   877      28.228 -14.880  16.494  1.00  0.00      PROA
ATOM   3613 HD23 LEU   877      27.101 -15.957  15.561  1.00  0.00      PROA
ATOM   3614  C   LEU   877      26.390 -11.115  18.012  1.00  0.00      PROA
ATOM   3615  O   LEU   877      27.136 -11.202  18.984  1.00  0.00      PROA
ATOM   3616  N   VAL   878      25.893  -9.989  17.591  1.00  0.00      PROA
ATOM   3617  HN  VAL   878      25.276  -9.924  16.811  1.00  0.00      PROA
ATOM   3618  CA  VAL   878      26.242  -8.726  18.283  1.00  0.00      PROA
ATOM   3619  HA  VAL   878      27.310  -8.706  18.442  1.00  0.00      PROA
ATOM   3620  CB  VAL   878      25.797  -7.537  17.404  1.00  0.00      PROA
ATOM   3621  HB  VAL   878      24.809  -7.772  16.953  1.00  0.00      PROA
ATOM   3622  CG1 VAL   878      25.680  -6.225  18.215  1.00  0.00      PROA
ATOM   3623 HG11 VAL   878      26.604  -6.060  18.809  1.00  0.00      PROA
ATOM   3624 HG12 VAL   878      24.817  -6.287  18.911  1.00  0.00      PROA
ATOM   3625 HG13 VAL   878      25.544  -5.365  17.525  1.00  0.00      PROA
ATOM   3626  CG2 VAL   878      26.695  -7.513  16.075  1.00  0.00      PROA
ATOM   3627 HG21 VAL   878      26.709  -8.520  15.606  1.00  0.00      PROA
ATOM   3628 HG22 VAL   878      27.738  -7.225  16.328  1.00  0.00      PROA
ATOM   3629 HG23 VAL   878      26.273  -6.788  15.347  1.00  0.00      PROA
ATOM   3630  C   VAL   878      25.570  -8.703  19.683  1.00  0.00      PROA
ATOM   3631  O   VAL   878      26.351  -8.553  20.689  1.00  0.00      PROA
ATOM   3632  N   GLY   879      24.294  -9.005  19.749  1.00  0.00      PROA
ATOM   3633  HN  GLY   879      23.768  -9.264  18.943  1.00  0.00      PROA
ATOM   3634  CA  GLY   879      23.564  -8.979  21.015  1.00  0.00      PROA
ATOM   3635  HA1 GLY   879      24.211  -9.444  21.743  1.00  0.00      PROA
ATOM   3636  HA2 GLY   879      22.680  -9.578  20.863  1.00  0.00      PROA
ATOM   3637  C   GLY   879      23.106  -7.624  21.605  1.00  0.00      PROA
ATOM   3638  O   GLY   879      22.723  -7.536  22.756  1.00  0.00      PROA
ATOM   3639  N   VAL   880      23.070  -6.564  20.820  1.00  0.00      PROA
ATOM   3640  HN  VAL   880      23.555  -6.562  19.950  1.00  0.00      PROA
ATOM   3641  CA  VAL   880      22.363  -5.348  21.112  1.00  0.00      PROA
ATOM   3642  HA  VAL   880      22.367  -5.208  22.183  1.00  0.00      PROA
ATOM   3643  CB  VAL   880      23.027  -4.156  20.417  1.00  0.00      PROA
ATOM   3644  HB  VAL   880      23.085  -4.343  19.323  1.00  0.00      PROA
ATOM   3645  CG1 VAL   880      22.203  -2.912  20.681  1.00  0.00      PROA
ATOM   3646 HG11 VAL   880      21.992  -2.817  21.768  1.00  0.00      PROA
ATOM   3647 HG12 VAL   880      21.237  -2.976  20.137  1.00  0.00      PROA
ATOM   3648 HG13 VAL   880      22.761  -2.011  20.348  1.00  0.00      PROA
ATOM   3649  CG2 VAL   880      24.470  -3.868  21.009  1.00  0.00      PROA
ATOM   3650 HG21 VAL   880      25.123  -4.756  20.871  1.00  0.00      PROA
ATOM   3651 HG22 VAL   880      24.396  -3.647  22.095  1.00  0.00      PROA
ATOM   3652 HG23 VAL   880      24.930  -3.004  20.482  1.00  0.00      PROA
ATOM   3653  C   VAL   880      20.894  -5.490  20.916  1.00  0.00      PROA
ATOM   3654  O   VAL   880      20.535  -5.905  19.821  1.00  0.00      PROA
ATOM   3655  N   PRO   881      19.958  -5.253  21.865  1.00  0.00      PROA
ATOM   3656  CD  PRO   881      20.339  -5.125  23.246  1.00  0.00      PROA
ATOM   3657  HD1 PRO   881      20.709  -4.095  23.435  1.00  0.00      PROA
ATOM   3658  HD2 PRO   881      21.136  -5.862  23.481  1.00  0.00      PROA
ATOM   3659  CA  PRO   881      18.534  -5.375  21.663  1.00  0.00      PROA
ATOM   3660  HA  PRO   881      18.278  -6.374  21.348  1.00  0.00      PROA
ATOM   3661  CB  PRO   881      17.974  -4.963  23.034  1.00  0.00      PROA
ATOM   3662  HB1 PRO   881      17.012  -5.479  23.241  1.00  0.00      PROA
ATOM   3663  HB2 PRO   881      17.811  -3.865  23.082  1.00  0.00      PROA
ATOM   3664  CG  PRO   881      19.077  -5.409  24.051  1.00  0.00      PROA
ATOM   3665  HG1 PRO   881      19.042  -4.810  24.985  1.00  0.00      PROA
ATOM   3666  HG2 PRO   881      18.987  -6.485  24.309  1.00  0.00      PROA
ATOM   3667  C   PRO   881      17.962  -4.691  20.394  1.00  0.00      PROA
ATOM   3668  O   PRO   881      18.473  -3.655  19.942  1.00  0.00      PROA
ATOM   3669  N   SER   882      16.926  -5.233  19.816  1.00  0.00      PROA
ATOM   3670  HN  SER   882      16.493  -6.067  20.148  1.00  0.00      PROA
ATOM   3671  CA  SER   882      16.342  -4.607  18.611  1.00  0.00      PROA
ATOM   3672  HA  SER   882      16.463  -3.542  18.734  1.00  0.00      PROA
ATOM   3673  CB  SER   882      16.936  -5.018  17.244  1.00  0.00      PROA
ATOM   3674  HB1 SER   882      17.948  -4.568  17.183  1.00  0.00      PROA
ATOM   3675  HB2 SER   882      16.283  -4.579  16.462  1.00  0.00      PROA
ATOM   3676  OG  SER   882      17.098  -6.412  16.890  1.00  0.00      PROA
ATOM   3677  HG1 SER   882      18.037  -6.538  16.734  1.00  0.00      PROA
ATOM   3678  C   SER   882      14.879  -4.989  18.748  1.00  0.00      PROA
ATOM   3679  O   SER   882      14.583  -6.140  19.056  1.00  0.00      PROA
ATOM   3680  N   PRO   883      13.833  -4.123  18.531  1.00  0.00      PROA
ATOM   3681  CD  PRO   883      14.004  -2.787  18.147  1.00  0.00      PROA
ATOM   3682  HD1 PRO   883      14.811  -2.723  17.387  1.00  0.00      PROA
ATOM   3683  HD2 PRO   883      14.274  -2.180  19.037  1.00  0.00      PROA
ATOM   3684  CA  PRO   883      12.408  -4.545  18.462  1.00  0.00      PROA
ATOM   3685  HA  PRO   883      12.122  -5.086  19.350  1.00  0.00      PROA
ATOM   3686  CB  PRO   883      11.694  -3.175  18.261  1.00  0.00      PROA
ATOM   3687  HB1 PRO   883      11.406  -2.730  19.237  1.00  0.00      PROA
ATOM   3688  HB2 PRO   883      10.783  -3.290  17.636  1.00  0.00      PROA
ATOM   3689  CG  PRO   883      12.702  -2.342  17.577  1.00  0.00      PROA
ATOM   3690  HG1 PRO   883      12.674  -2.508  16.479  1.00  0.00      PROA
ATOM   3691  HG2 PRO   883      12.529  -1.264  17.781  1.00  0.00      PROA
ATOM   3692  C   PRO   883      12.178  -5.612  17.430  1.00  0.00      PROA
ATOM   3693  O   PRO   883      12.621  -5.514  16.272  1.00  0.00      PROA
ATOM   3694  N   LYS   884      11.417  -6.604  17.778  1.00  0.00      PROA
ATOM   3695  HN  LYS   884      11.018  -6.664  18.689  1.00  0.00      PROA
ATOM   3696  CA  LYS   884      11.087  -7.710  16.861  1.00  0.00      PROA
ATOM   3697  HA  LYS   884      11.414  -7.430  15.871  1.00  0.00      PROA
ATOM   3698  CB  LYS   884      11.772  -9.007  17.297  1.00  0.00      PROA
ATOM   3699  HB1 LYS   884      11.405  -9.842  16.662  1.00  0.00      PROA
ATOM   3700  HB2 LYS   884      11.509  -9.218  18.355  1.00  0.00      PROA
ATOM   3701  CG  LYS   884      13.272  -8.916  17.172  1.00  0.00      PROA
ATOM   3702  HG1 LYS   884      13.590  -7.905  17.503  1.00  0.00      PROA
ATOM   3703  HG2 LYS   884      13.542  -9.046  16.103  1.00  0.00      PROA
ATOM   3704  CD  LYS   884      14.030  -9.944  17.984  1.00  0.00      PROA
ATOM   3705  HD1 LYS   884      13.516 -10.922  17.873  1.00  0.00      PROA
ATOM   3706  HD2 LYS   884      13.995  -9.638  19.051  1.00  0.00      PROA
ATOM   3707  CE  LYS   884      15.485 -10.126  17.590  1.00  0.00      PROA
ATOM   3708  HE1 LYS   884      15.598 -10.174  16.486  1.00  0.00      PROA
ATOM   3709  HE2 LYS   884      15.916 -11.036  18.058  1.00  0.00      PROA
ATOM   3710  NZ  LYS   884      16.175  -8.964  18.088  1.00  0.00      PROA
ATOM   3711  HZ1 LYS   884      16.363  -9.081  19.104  1.00  0.00      PROA
ATOM   3712  HZ2 LYS   884      15.585  -8.120  17.940  1.00  0.00      PROA
ATOM   3713  HZ3 LYS   884      17.075  -8.851  17.579  1.00  0.00      PROA
ATOM   3714  C   LYS   884       9.565  -7.945  16.720  1.00  0.00      PROA
ATOM   3715  O   LYS   884       8.790  -7.552  17.570  1.00  0.00      PROA
ATOM   3716  N   LEU   885       9.075  -8.500  15.556  1.00  0.00      PROA
ATOM   3717  HN  LEU   885       9.712  -8.924  14.920  1.00  0.00      PROA
ATOM   3718  CA  LEU   885       7.729  -8.558  15.110  1.00  0.00      PROA
ATOM   3719  HA  LEU   885       7.318  -7.560  15.067  1.00  0.00      PROA
ATOM   3720  CB  LEU   885       7.812  -9.205  13.706  1.00  0.00      PROA
ATOM   3721  HB1 LEU   885       8.159 -10.253  13.823  1.00  0.00      PROA
ATOM   3722  HB2 LEU   885       8.558  -8.644  13.105  1.00  0.00      PROA
ATOM   3723  CG  LEU   885       6.468  -9.217  12.931  1.00  0.00      PROA
ATOM   3724  HG  LEU   885       5.758  -9.864  13.487  1.00  0.00      PROA
ATOM   3725  CD1 LEU   885       5.831  -7.911  12.735  1.00  0.00      PROA
ATOM   3726 HD11 LEU   885       6.505  -7.240  12.162  1.00  0.00      PROA
ATOM   3727 HD12 LEU   885       5.618  -7.443  13.720  1.00  0.00      PROA
ATOM   3728 HD13 LEU   885       4.885  -8.033  12.166  1.00  0.00      PROA
ATOM   3729  CD2 LEU   885       6.744  -9.774  11.513  1.00  0.00      PROA
ATOM   3730 HD21 LEU   885       7.153 -10.805  11.581  1.00  0.00      PROA
ATOM   3731 HD22 LEU   885       7.486  -9.132  10.992  1.00  0.00      PROA
ATOM   3732 HD23 LEU   885       5.800  -9.804  10.928  1.00  0.00      PROA
ATOM   3733  C   LEU   885       6.854  -9.315  16.059  1.00  0.00      PROA
ATOM   3734  O   LEU   885       7.206 -10.373  16.581  1.00  0.00      PROA
ATOM   3735  N   HSD   886       5.632  -8.818  16.330  1.00  0.00      PROA
ATOM   3736  HN  HSD   886       5.278  -8.043  15.814  1.00  0.00      PROA
ATOM   3737  CA  HSD   886       4.741  -9.314  17.337  1.00  0.00      PROA
ATOM   3738  HA  HSD   886       5.241 -10.130  17.838  1.00  0.00      PROA
ATOM   3739  CB  HSD   886       4.335  -8.232  18.374  1.00  0.00      PROA
ATOM   3740  HB1 HSD   886       3.627  -8.693  19.094  1.00  0.00      PROA
ATOM   3741  HB2 HSD   886       3.822  -7.410  17.832  1.00  0.00      PROA
ATOM   3742  ND1 HSD   886       6.095  -8.270  20.192  1.00  0.00      PROA
ATOM   3743  HD1 HSD   886       5.987  -9.238  20.420  1.00  0.00      PROA
ATOM   3744  CG  HSD   886       5.452  -7.626  19.162  1.00  0.00      PROA
ATOM   3745  CE1 HSD   886       6.890  -7.372  20.834  1.00  0.00      PROA
ATOM   3746  HE1 HSD   886       7.504  -7.626  21.698  1.00  0.00      PROA
ATOM   3747  NE2 HSD   886       6.808  -6.204  20.278  1.00  0.00      PROA
ATOM   3748  CD2 HSD   886       5.921  -6.376  19.220  1.00  0.00      PROA
ATOM   3749  HD2 HSD   886       5.701  -5.534  18.575  1.00  0.00      PROA
ATOM   3750  C   HSD   886       3.557 -10.222  16.810  1.00  0.00      PROA
ATOM   3751  O   HSD   886       2.375  -9.884  16.843  1.00  0.00      PROA
ATOM   3752  N   VAL   887       3.881 -11.403  16.185  1.00  0.00      PROA
ATOM   3753  HN  VAL   887       4.817 -11.742  16.210  1.00  0.00      PROA
ATOM   3754  CA  VAL   887       2.957 -12.258  15.452  1.00  0.00      PROA
ATOM   3755  HA  VAL   887       2.427 -11.629  14.752  1.00  0.00      PROA
ATOM   3756  CB  VAL   887       3.667 -13.446  14.668  1.00  0.00      PROA
ATOM   3757  HB  VAL   887       4.228 -14.057  15.406  1.00  0.00      PROA
ATOM   3758  CG1 VAL   887       2.739 -14.376  13.895  1.00  0.00      PROA
ATOM   3759 HG11 VAL   887       2.174 -13.802  13.130  1.00  0.00      PROA
ATOM   3760 HG12 VAL   887       2.014 -14.850  14.590  1.00  0.00      PROA
ATOM   3761 HG13 VAL   887       3.333 -15.162  13.381  1.00  0.00      PROA
ATOM   3762  CG2 VAL   887       4.709 -12.857  13.766  1.00  0.00      PROA
ATOM   3763 HG21 VAL   887       5.553 -12.456  14.368  1.00  0.00      PROA
ATOM   3764 HG22 VAL   887       4.270 -12.026  13.173  1.00  0.00      PROA
ATOM   3765 HG23 VAL   887       5.102 -13.638  13.081  1.00  0.00      PROA
ATOM   3766  C   VAL   887       2.065 -12.999  16.500  1.00  0.00      PROA
ATOM   3767  O   VAL   887       2.587 -13.413  17.492  1.00  0.00      PROA
ATOM   3768  N   PRO   888       0.653 -13.094  16.419  1.00  0.00      PROA
ATOM   3769  CD  PRO   888      -0.084 -12.464  15.360  1.00  0.00      PROA
ATOM   3770  HD1 PRO   888      -0.034 -13.096  14.448  1.00  0.00      PROA
ATOM   3771  HD2 PRO   888       0.351 -11.464  15.151  1.00  0.00      PROA
ATOM   3772  CA  PRO   888      -0.230 -13.783  17.317  1.00  0.00      PROA
ATOM   3773  HA  PRO   888      -0.158 -13.351  18.301  1.00  0.00      PROA
ATOM   3774  CB  PRO   888      -1.611 -13.677  16.692  1.00  0.00      PROA
ATOM   3775  HB1 PRO   888      -2.403 -13.590  17.465  1.00  0.00      PROA
ATOM   3776  HB2 PRO   888      -1.834 -14.551  16.045  1.00  0.00      PROA
ATOM   3777  CG  PRO   888      -1.475 -12.345  15.845  1.00  0.00      PROA
ATOM   3778  HG1 PRO   888      -2.202 -12.315  15.006  1.00  0.00      PROA
ATOM   3779  HG2 PRO   888      -1.615 -11.441  16.475  1.00  0.00      PROA
ATOM   3780  C   PRO   888       0.168 -15.206  17.689  1.00  0.00      PROA
ATOM   3781  O   PRO   888       0.908 -15.938  17.029  1.00  0.00      PROA
ATOM   3782  N   GLU   889      -0.170 -15.673  18.881  1.00  0.00      PROA
ATOM   3783  HN  GLU   889      -0.676 -15.085  19.503  1.00  0.00      PROA
ATOM   3784  CA  GLU   889       0.100 -16.961  19.428  1.00  0.00      PROA
ATOM   3785  HA  GLU   889       0.698 -17.506  18.713  1.00  0.00      PROA
ATOM   3786  CB  GLU   889       0.821 -16.854  20.726  1.00  0.00      PROA
ATOM   3787  HB1 GLU   889       1.725 -16.231  20.562  1.00  0.00      PROA
ATOM   3788  HB2 GLU   889       1.136 -17.876  21.025  1.00  0.00      PROA
ATOM   3789  CG  GLU   889       0.021 -16.232  21.917  1.00  0.00      PROA
ATOM   3790  HG1 GLU   889      -0.939 -16.780  22.025  1.00  0.00      PROA
ATOM   3791  HG2 GLU   889      -0.190 -15.167  21.685  1.00  0.00      PROA
ATOM   3792  CD  GLU   889       0.731 -16.290  23.206  1.00  0.00      PROA
ATOM   3793  OE1 GLU   889       0.999 -17.421  23.638  1.00  0.00      PROA
ATOM   3794  OE2 GLU   889       1.061 -15.232  23.772  1.00  0.00      PROA
ATOM   3795  C   GLU   889      -1.151 -17.662  19.690  1.00  0.00      PROA
ATOM   3796  O   GLU   889      -1.132 -18.746  20.234  1.00  0.00      PROA
ATOM   3797  N   LYS   890      -2.282 -17.104  19.372  1.00  0.00      PROA
ATOM   3798  HN  LYS   890      -2.311 -16.300  18.783  1.00  0.00      PROA
ATOM   3799  CA  LYS   890      -3.574 -17.578  19.826  1.00  0.00      PROA
ATOM   3800  HA  LYS   890      -3.528 -18.655  19.892  1.00  0.00      PROA
ATOM   3801  CB  LYS   890      -3.944 -16.969  21.216  1.00  0.00      PROA
ATOM   3802  HB1 LYS   890      -4.073 -15.874  21.086  1.00  0.00      PROA
ATOM   3803  HB2 LYS   890      -3.094 -17.153  21.906  1.00  0.00      PROA
ATOM   3804  CG  LYS   890      -5.229 -17.525  21.882  1.00  0.00      PROA
ATOM   3805  HG1 LYS   890      -6.112 -17.164  21.313  1.00  0.00      PROA
ATOM   3806  HG2 LYS   890      -5.289 -17.140  22.922  1.00  0.00      PROA
ATOM   3807  CD  LYS   890      -5.256 -19.051  21.919  1.00  0.00      PROA
ATOM   3808  HD1 LYS   890      -5.364 -19.423  20.878  1.00  0.00      PROA
ATOM   3809  HD2 LYS   890      -6.141 -19.369  22.509  1.00  0.00      PROA
ATOM   3810  CE  LYS   890      -4.003 -19.703  22.538  1.00  0.00      PROA
ATOM   3811  HE1 LYS   890      -3.101 -19.422  21.953  1.00  0.00      PROA
ATOM   3812  HE2 LYS   890      -4.119 -20.808  22.554  1.00  0.00      PROA
ATOM   3813  NZ  LYS   890      -3.808 -19.246  23.922  1.00  0.00      PROA
ATOM   3814  HZ1 LYS   890      -4.638 -19.505  24.493  1.00  0.00      PROA
ATOM   3815  HZ2 LYS   890      -3.688 -18.213  23.932  1.00  0.00      PROA
ATOM   3816  HZ3 LYS   890      -2.959 -19.697  24.320  1.00  0.00      PROA
ATOM   3817  C   LYS   890      -4.611 -17.305  18.806  1.00  0.00      PROA
ATOM   3818  O   LYS   890      -4.646 -16.174  18.248  1.00  0.00      PROA
ATOM   3819  N   PHE   891      -5.457 -18.285  18.406  1.00  0.00      PROA
ATOM   3820  HN  PHE   891      -5.439 -19.156  18.885  1.00  0.00      PROA
ATOM   3821  CA  PHE   891      -6.428 -18.256  17.338  1.00  0.00      PROA
ATOM   3822  HA  PHE   891      -5.999 -17.700  16.518  1.00  0.00      PROA
ATOM   3823  CB  PHE   891      -6.806 -19.667  16.875  1.00  0.00      PROA
ATOM   3824  HB1 PHE   891      -7.416 -20.136  17.675  1.00  0.00      PROA
ATOM   3825  HB2 PHE   891      -5.867 -20.239  16.724  1.00  0.00      PROA
ATOM   3826  CG  PHE   891      -7.631 -19.844  15.550  1.00  0.00      PROA
ATOM   3827  CD1 PHE   891      -9.048 -20.024  15.556  1.00  0.00      PROA
ATOM   3828  HD1 PHE   891      -9.593 -19.906  16.481  1.00  0.00      PROA
ATOM   3829  CE1 PHE   891      -9.729 -20.344  14.411  1.00  0.00      PROA
ATOM   3830  HE1 PHE   891     -10.784 -20.570  14.458  1.00  0.00      PROA
ATOM   3831  CZ  PHE   891      -9.051 -20.379  13.160  1.00  0.00      PROA
ATOM   3832  HZ  PHE   891      -9.610 -20.520  12.247  1.00  0.00      PROA
ATOM   3833  CD2 PHE   891      -6.951 -20.003  14.322  1.00  0.00      PROA
ATOM   3834  HD2 PHE   891      -5.873 -19.951  14.316  1.00  0.00      PROA
ATOM   3835  CE2 PHE   891      -7.620 -20.226  13.111  1.00  0.00      PROA
ATOM   3836  HE2 PHE   891      -7.082 -20.281  12.176  1.00  0.00      PROA
ATOM   3837  C   PHE   891      -7.644 -17.385  17.544  1.00  0.00      PROA
ATOM   3838  O   PHE   891      -8.099 -16.594  16.706  1.00  0.00      PROA
ATOM   3839  N   GLU   892      -8.139 -17.503  18.734  1.00  0.00      PROA
ATOM   3840  HN  GLU   892      -7.839 -18.210  19.370  1.00  0.00      PROA
ATOM   3841  CA  GLU   892      -9.232 -16.547  19.241  1.00  0.00      PROA
ATOM   3842  HA  GLU   892      -9.999 -16.510  18.482  1.00  0.00      PROA
ATOM   3843  CB  GLU   892      -9.838 -16.947  20.537  1.00  0.00      PROA
ATOM   3844  HB1 GLU   892     -10.402 -16.079  20.940  1.00  0.00      PROA
ATOM   3845  HB2 GLU   892      -9.018 -17.201  21.241  1.00  0.00      PROA
ATOM   3846  CG  GLU   892     -10.823 -18.184  20.456  1.00  0.00      PROA
ATOM   3847  HG1 GLU   892     -10.428 -18.908  19.712  1.00  0.00      PROA
ATOM   3848  HG2 GLU   892     -11.821 -17.827  20.123  1.00  0.00      PROA
ATOM   3849  CD  GLU   892     -10.996 -18.927  21.825  1.00  0.00      PROA
ATOM   3850  OE1 GLU   892     -11.769 -19.914  21.900  1.00  0.00      PROA
ATOM   3851  OE2 GLU   892     -10.287 -18.611  22.799  1.00  0.00      PROA
ATOM   3852  C   GLU   892      -8.926 -15.050  19.332  1.00  0.00      PROA
ATOM   3853  O   GLU   892      -7.877 -14.710  19.884  1.00  0.00      PROA
ATOM   3854  N   PRO   893      -9.715 -14.107  18.829  1.00  0.00      PROA
ATOM   3855  CD  PRO   893     -10.895 -14.312  18.037  1.00  0.00      PROA
ATOM   3856  HD1 PRO   893     -11.650 -14.837  18.660  1.00  0.00      PROA
ATOM   3857  HD2 PRO   893     -10.626 -14.940  17.161  1.00  0.00      PROA
ATOM   3858  CA  PRO   893      -9.713 -12.687  19.210  1.00  0.00      PROA
ATOM   3859  HA  PRO   893      -8.870 -12.185  18.763  1.00  0.00      PROA
ATOM   3860  CB  PRO   893     -11.076 -12.167  18.750  1.00  0.00      PROA
ATOM   3861  HB1 PRO   893     -11.011 -11.095  18.467  1.00  0.00      PROA
ATOM   3862  HB2 PRO   893     -11.831 -12.280  19.557  1.00  0.00      PROA
ATOM   3863  CG  PRO   893     -11.437 -12.996  17.576  1.00  0.00      PROA
ATOM   3864  HG1 PRO   893     -12.534 -13.031  17.410  1.00  0.00      PROA
ATOM   3865  HG2 PRO   893     -10.943 -12.643  16.647  1.00  0.00      PROA
ATOM   3866  C   PRO   893      -9.441 -12.367  20.708  1.00  0.00      PROA
ATOM   3867  O   PRO   893      -9.709 -13.116  21.623  1.00  0.00      PROA
ATOM   3868  N   THR   894      -8.835 -11.220  20.973  1.00  0.00      PROA
ATOM   3869  HN  THR   894      -8.728 -10.498  20.294  1.00  0.00      PROA
ATOM   3870  CA  THR   894      -8.273 -10.952  22.330  1.00  0.00      PROA
ATOM   3871  HA  THR   894      -8.168 -11.913  22.808  1.00  0.00      PROA
ATOM   3872  CB  THR   894      -6.937 -10.223  22.403  1.00  0.00      PROA
ATOM   3873  HB  THR   894      -6.682 -10.047  23.470  1.00  0.00      PROA
ATOM   3874  OG1 THR   894      -6.932  -8.953  21.732  1.00  0.00      PROA
ATOM   3875  HG1 THR   894      -7.485  -8.373  22.260  1.00  0.00      PROA
ATOM   3876  CG2 THR   894      -5.929 -11.107  21.685  1.00  0.00      PROA
ATOM   3877 HG21 THR   894      -6.238 -11.258  20.629  1.00  0.00      PROA
ATOM   3878 HG22 THR   894      -5.873 -12.098  22.183  1.00  0.00      PROA
ATOM   3879 HG23 THR   894      -4.928 -10.625  21.696  1.00  0.00      PROA
ATOM   3880  C   THR   894      -9.301 -10.197  23.315  1.00  0.00      PROA
ATOM   3881  O   THR   894      -9.151 -10.263  24.553  1.00  0.00      PROA
ATOM   3882  N   HSD   895     -10.303  -9.433  22.734  1.00  0.00      PROA
ATOM   3883  HN  HSD   895     -10.462  -9.306  21.760  1.00  0.00      PROA
ATOM   3884  CA  HSD   895     -11.175  -8.777  23.730  1.00  0.00      PROA
ATOM   3885  HA  HSD   895     -10.537  -8.295  24.456  1.00  0.00      PROA
ATOM   3886  CB  HSD   895     -12.122  -7.736  23.088  1.00  0.00      PROA
ATOM   3887  HB1 HSD   895     -12.858  -8.284  22.463  1.00  0.00      PROA
ATOM   3888  HB2 HSD   895     -11.511  -7.074  22.439  1.00  0.00      PROA
ATOM   3889  ND1 HSD   895     -12.274  -5.869  24.781  1.00  0.00      PROA
ATOM   3890  HD1 HSD   895     -11.305  -5.637  24.698  1.00  0.00      PROA
ATOM   3891  CG  HSD   895     -12.902  -6.849  24.034  1.00  0.00      PROA
ATOM   3892  CE1 HSD   895     -13.156  -5.280  25.628  1.00  0.00      PROA
ATOM   3893  HE1 HSD   895     -12.879  -4.441  26.266  1.00  0.00      PROA
ATOM   3894  NE2 HSD   895     -14.366  -5.836  25.586  1.00  0.00      PROA
ATOM   3895  CD2 HSD   895     -14.234  -6.792  24.557  1.00  0.00      PROA
ATOM   3896  HD2 HSD   895     -15.103  -7.369  24.266  1.00  0.00      PROA
ATOM   3897  C   HSD   895     -12.173  -9.848  24.430  1.00  0.00      PROA
ATOM   3898  O   HSD   895     -12.604 -10.762  23.686  1.00  0.00      PROA
ATOM   3899  N   PRO   896     -12.334  -9.800  25.764  1.00  0.00      PROA
ATOM   3900  CD  PRO   896     -11.679  -8.765  26.592  1.00  0.00      PROA
ATOM   3901  HD1 PRO   896     -11.815  -7.755  26.154  1.00  0.00      PROA
ATOM   3902  HD2 PRO   896     -10.600  -8.982  26.725  1.00  0.00      PROA
ATOM   3903  CA  PRO   896     -12.879 -10.894  26.572  1.00  0.00      PROA
ATOM   3904  HA  PRO   896     -12.409 -11.824  26.297  1.00  0.00      PROA
ATOM   3905  CB  PRO   896     -12.625 -10.453  28.065  1.00  0.00      PROA
ATOM   3906  HB1 PRO   896     -11.703 -10.911  28.482  1.00  0.00      PROA
ATOM   3907  HB2 PRO   896     -13.482 -10.704  28.724  1.00  0.00      PROA
ATOM   3908  CG  PRO   896     -12.478  -8.960  27.873  1.00  0.00      PROA
ATOM   3909  HG1 PRO   896     -13.477  -8.482  27.783  1.00  0.00      PROA
ATOM   3910  HG2 PRO   896     -11.941  -8.510  28.736  1.00  0.00      PROA
ATOM   3911  C   PRO   896     -14.354 -11.248  26.361  1.00  0.00      PROA
ATOM   3912  O   PRO   896     -14.778 -12.358  26.650  1.00  0.00      PROA
ATOM   3913  N   GLU   897     -15.158 -10.315  25.823  1.00  0.00      PROA
ATOM   3914  HN  GLU   897     -14.882  -9.359  25.763  1.00  0.00      PROA
ATOM   3915  CA  GLU   897     -16.480 -10.623  25.292  1.00  0.00      PROA
ATOM   3916  HA  GLU   897     -16.746 -11.626  25.592  1.00  0.00      PROA
ATOM   3917  CB  GLU   897     -17.462  -9.626  25.837  1.00  0.00      PROA
ATOM   3918  HB1 GLU   897     -17.643  -9.898  26.897  1.00  0.00      PROA
ATOM   3919  HB2 GLU   897     -18.402  -9.753  25.263  1.00  0.00      PROA
ATOM   3920  CG  GLU   897     -17.116  -8.095  25.812  1.00  0.00      PROA
ATOM   3921  HG1 GLU   897     -17.161  -7.718  24.768  1.00  0.00      PROA
ATOM   3922  HG2 GLU   897     -16.092  -7.936  26.213  1.00  0.00      PROA
ATOM   3923  CD  GLU   897     -18.100  -7.339  26.653  1.00  0.00      PROA
ATOM   3924  OE1 GLU   897     -17.733  -7.130  27.857  1.00  0.00      PROA
ATOM   3925  OE2 GLU   897     -19.201  -7.044  26.150  1.00  0.00      PROA
ATOM   3926  C   GLU   897     -16.630 -10.608  23.767  1.00  0.00      PROA
ATOM   3927  O   GLU   897     -17.704 -10.718  23.340  1.00  0.00      PROA
ATOM   3928  N   ARG   898     -15.554 -10.709  22.988  1.00  0.00      PROA
ATOM   3929  HN  ARG   898     -14.638 -10.695  23.381  1.00  0.00      PROA
ATOM   3930  CA  ARG   898     -15.593 -10.846  21.535  1.00  0.00      PROA
ATOM   3931  HA  ARG   898     -16.229 -10.066  21.145  1.00  0.00      PROA
ATOM   3932  CB  ARG   898     -14.150 -10.732  20.914  1.00  0.00      PROA
ATOM   3933  HB1 ARG   898     -13.709 -11.750  20.871  1.00  0.00      PROA
ATOM   3934  HB2 ARG   898     -13.532 -10.100  21.586  1.00  0.00      PROA
ATOM   3935  CG  ARG   898     -14.096 -10.113  19.471  1.00  0.00      PROA
ATOM   3936  HG1 ARG   898     -13.040  -9.867  19.228  1.00  0.00      PROA
ATOM   3937  HG2 ARG   898     -14.694  -9.178  19.462  1.00  0.00      PROA
ATOM   3938  CD  ARG   898     -14.655 -11.079  18.365  1.00  0.00      PROA
ATOM   3939  HD1 ARG   898     -15.758 -11.178  18.453  1.00  0.00      PROA
ATOM   3940  HD2 ARG   898     -14.174 -12.078  18.439  1.00  0.00      PROA
ATOM   3941  NE  ARG   898     -14.333 -10.490  17.031  1.00  0.00      PROA
ATOM   3942  HE  ARG   898     -13.552  -9.874  16.927  1.00  0.00      PROA
ATOM   3943  CZ  ARG   898     -15.096 -10.792  15.979  1.00  0.00      PROA
ATOM   3944  NH1 ARG   898     -16.071 -11.732  15.953  1.00  0.00      PROA
ATOM   3945 HH11 ARG   898     -16.269 -12.270  16.773  1.00  0.00      PROA
ATOM   3946 HH12 ARG   898     -16.593 -11.888  15.114  1.00  0.00      PROA
ATOM   3947  NH2 ARG   898     -14.878 -10.304  14.791  1.00  0.00      PROA
ATOM   3948 HH21 ARG   898     -14.114  -9.677  14.641  1.00  0.00      PROA
ATOM   3949 HH22 ARG   898     -15.475 -10.557  14.029  1.00  0.00      PROA
ATOM   3950  C   ARG   898     -16.279 -12.127  21.122  1.00  0.00      PROA
ATOM   3951  O   ARG   898     -15.851 -13.268  21.339  1.00  0.00      PROA
ATOM   3952  N   GLY   899     -17.462 -11.964  20.447  1.00  0.00      PROA
ATOM   3953  HN  GLY   899     -17.812 -11.064  20.198  1.00  0.00      PROA
ATOM   3954  CA  GLY   899     -18.304 -13.136  20.041  1.00  0.00      PROA
ATOM   3955  HA1 GLY   899     -19.284 -12.777  19.763  1.00  0.00      PROA
ATOM   3956  HA2 GLY   899     -18.379 -13.814  20.878  1.00  0.00      PROA
ATOM   3957  C   GLY   899     -17.669 -13.839  18.872  1.00  0.00      PROA
ATOM   3958  O   GLY   899     -16.599 -13.378  18.367  1.00  0.00      PROA
ATOM   3959  N   TRP   900     -18.235 -14.913  18.460  1.00  0.00      PROA
ATOM   3960  HN  TRP   900     -19.107 -15.193  18.849  1.00  0.00      PROA
ATOM   3961  CA  TRP   900     -17.737 -15.806  17.454  1.00  0.00      PROA
ATOM   3962  HA  TRP   900     -16.708 -15.540  17.263  1.00  0.00      PROA
ATOM   3963  CB  TRP   900     -17.823 -17.252  17.872  1.00  0.00      PROA
ATOM   3964  HB1 TRP   900     -18.893 -17.545  17.926  1.00  0.00      PROA
ATOM   3965  HB2 TRP   900     -17.364 -17.361  18.877  1.00  0.00      PROA
ATOM   3966  CG  TRP   900     -17.111 -18.207  16.913  1.00  0.00      PROA
ATOM   3967  CD1 TRP   900     -17.677 -19.096  16.087  1.00  0.00      PROA
ATOM   3968  HD1 TRP   900     -18.712 -19.113  15.782  1.00  0.00      PROA
ATOM   3969  NE1 TRP   900     -16.697 -19.988  15.696  1.00  0.00      PROA
ATOM   3970  HE1 TRP   900     -16.866 -20.757  15.121  1.00  0.00      PROA
ATOM   3971  CE2 TRP   900     -15.508 -19.688  16.183  1.00  0.00      PROA
ATOM   3972  CD2 TRP   900     -15.731 -18.556  17.022  1.00  0.00      PROA
ATOM   3973  CE3 TRP   900     -14.597 -17.971  17.677  1.00  0.00      PROA
ATOM   3974  HE3 TRP   900     -14.680 -17.082  18.285  1.00  0.00      PROA
ATOM   3975  CZ3 TRP   900     -13.343 -18.598  17.504  1.00  0.00      PROA
ATOM   3976  HZ3 TRP   900     -12.498 -18.244  18.076  1.00  0.00      PROA
ATOM   3977  CZ2 TRP   900     -14.285 -20.222  15.887  1.00  0.00      PROA
ATOM   3978  HZ2 TRP   900     -14.155 -21.008  15.158  1.00  0.00      PROA
ATOM   3979  CH2 TRP   900     -13.156 -19.689  16.594  1.00  0.00      PROA
ATOM   3980  HH2 TRP   900     -12.172 -20.107  16.441  1.00  0.00      PROA
ATOM   3981  C   TRP   900     -18.173 -15.508  16.077  1.00  0.00      PROA
ATOM   3982  O   TRP   900     -19.353 -15.666  15.693  1.00  0.00      PROA
ATOM   3983  N   ILE   901     -17.208 -15.163  15.233  1.00  0.00      PROA
ATOM   3984  HN  ILE   901     -16.271 -15.211  15.558  1.00  0.00      PROA
ATOM   3985  CA  ILE   901     -17.276 -14.705  13.850  1.00  0.00      PROA
ATOM   3986  HA  ILE   901     -16.300 -14.314  13.607  1.00  0.00      PROA
ATOM   3987  CB  ILE   901     -17.667 -15.771  12.798  1.00  0.00      PROA
ATOM   3988  HB  ILE   901     -18.710 -16.104  12.987  1.00  0.00      PROA
ATOM   3989  CG2 ILE   901     -17.569 -15.219  11.393  1.00  0.00      PROA
ATOM   3990 HG21 ILE   901     -16.529 -14.890  11.184  1.00  0.00      PROA
ATOM   3991 HG22 ILE   901     -18.246 -14.345  11.282  1.00  0.00      PROA
ATOM   3992 HG23 ILE   901     -17.847 -16.004  10.658  1.00  0.00      PROA
ATOM   3993  CG1 ILE   901     -16.700 -16.962  12.898  1.00  0.00      PROA
ATOM   3994 HG11 ILE   901     -16.904 -17.493  13.851  1.00  0.00      PROA
ATOM   3995 HG12 ILE   901     -15.664 -16.564  12.921  1.00  0.00      PROA
ATOM   3996  CD  ILE   901     -16.794 -17.993  11.743  1.00  0.00      PROA
ATOM   3997  HD1 ILE   901     -16.403 -17.549  10.802  1.00  0.00      PROA
ATOM   3998  HD2 ILE   901     -17.854 -18.286  11.583  1.00  0.00      PROA
ATOM   3999  HD3 ILE   901     -16.190 -18.892  11.989  1.00  0.00      PROA
ATOM   4000  C   ILE   901     -18.111 -13.392  13.683  1.00  0.00      PROA
ATOM   4001  O   ILE   901     -17.620 -12.285  13.584  1.00  0.00      PROA
ATOM   4002  N   ILE   902     -19.417 -13.573  13.596  1.00  0.00      PROA
ATOM   4003  HN  ILE   902     -19.802 -14.485  13.704  1.00  0.00      PROA
ATOM   4004  CA  ILE   902     -20.379 -12.566  13.355  1.00  0.00      PROA
ATOM   4005  HA  ILE   902     -19.984 -11.887  12.614  1.00  0.00      PROA
ATOM   4006  CB  ILE   902     -21.655 -13.203  12.866  1.00  0.00      PROA
ATOM   4007  HB  ILE   902     -22.132 -13.726  13.721  1.00  0.00      PROA
ATOM   4008  CG2 ILE   902     -22.637 -12.259  12.294  1.00  0.00      PROA
ATOM   4009 HG21 ILE   902     -22.145 -11.604  11.543  1.00  0.00      PROA
ATOM   4010 HG22 ILE   902     -23.060 -11.620  13.098  1.00  0.00      PROA
ATOM   4011 HG23 ILE   902     -23.454 -12.821  11.793  1.00  0.00      PROA
ATOM   4012  CG1 ILE   902     -21.440 -14.312  11.846  1.00  0.00      PROA
ATOM   4013 HG11 ILE   902     -22.357 -14.937  11.818  1.00  0.00      PROA
ATOM   4014 HG12 ILE   902     -20.589 -14.936  12.190  1.00  0.00      PROA
ATOM   4015  CD  ILE   902     -21.145 -13.853  10.443  1.00  0.00      PROA
ATOM   4016  HD1 ILE   902     -20.330 -13.098  10.452  1.00  0.00      PROA
ATOM   4017  HD2 ILE   902     -22.052 -13.391   9.998  1.00  0.00      PROA
ATOM   4018  HD3 ILE   902     -20.822 -14.716   9.823  1.00  0.00      PROA
ATOM   4019  C   ILE   902     -20.484 -11.461  14.387  1.00  0.00      PROA
ATOM   4020  O   ILE   902     -20.480 -11.608  15.593  1.00  0.00      PROA
ATOM   4021  N   SER   903     -20.735 -10.249  13.825  1.00  0.00      PROA
ATOM   4022  HN  SER   903     -20.585 -10.148  12.848  1.00  0.00      PROA
ATOM   4023  CA  SER   903     -21.214  -8.999  14.442  1.00  0.00      PROA
ATOM   4024  HA  SER   903     -20.892  -8.997  15.473  1.00  0.00      PROA
ATOM   4025  CB  SER   903     -20.660  -7.735  13.705  1.00  0.00      PROA
ATOM   4026  HB1 SER   903     -20.909  -7.835  12.628  1.00  0.00      PROA
ATOM   4027  HB2 SER   903     -19.557  -7.725  13.832  1.00  0.00      PROA
ATOM   4028  OG  SER   903     -21.130  -6.467  14.117  1.00  0.00      PROA
ATOM   4029  HG1 SER   903     -21.988  -6.355  13.701  1.00  0.00      PROA
ATOM   4030  C   SER   903     -22.705  -8.952  14.436  1.00  0.00      PROA
ATOM   4031  O   SER   903     -23.322  -9.342  13.466  1.00  0.00      PROA
ATOM   4032  N   PRO   904     -23.395  -8.421  15.522  1.00  0.00      PROA
ATOM   4033  CD  PRO   904     -22.785  -7.947  16.790  1.00  0.00      PROA
ATOM   4034  HD1 PRO   904     -21.881  -7.344  16.560  1.00  0.00      PROA
ATOM   4035  HD2 PRO   904     -22.507  -8.823  17.413  1.00  0.00      PROA
ATOM   4036  CA  PRO   904     -24.796  -7.993  15.371  1.00  0.00      PROA
ATOM   4037  HA  PRO   904     -25.404  -8.800  14.994  1.00  0.00      PROA
ATOM   4038  CB  PRO   904     -25.146  -7.523  16.808  1.00  0.00      PROA
ATOM   4039  HB1 PRO   904     -25.617  -8.354  17.375  1.00  0.00      PROA
ATOM   4040  HB2 PRO   904     -25.856  -6.670  16.766  1.00  0.00      PROA
ATOM   4041  CG  PRO   904     -23.848  -7.090  17.495  1.00  0.00      PROA
ATOM   4042  HG1 PRO   904     -23.655  -6.006  17.346  1.00  0.00      PROA
ATOM   4043  HG2 PRO   904     -23.879  -7.303  18.585  1.00  0.00      PROA
ATOM   4044  C   PRO   904     -25.053  -6.895  14.395  1.00  0.00      PROA
ATOM   4045  O   PRO   904     -24.229  -6.067  14.092  1.00  0.00      PROA
ATOM   4046  N   LEU   905     -26.281  -6.946  13.861  1.00  0.00      PROA
ATOM   4047  HN  LEU   905     -26.906  -7.664  14.151  1.00  0.00      PROA
ATOM   4048  CA  LEU   905     -26.858  -6.053  12.866  1.00  0.00      PROA
ATOM   4049  HA  LEU   905     -26.330  -5.112  12.892  1.00  0.00      PROA
ATOM   4050  CB  LEU   905     -26.703  -6.749  11.472  1.00  0.00      PROA
ATOM   4051  HB1 LEU   905     -27.138  -7.763  11.575  1.00  0.00      PROA
ATOM   4052  HB2 LEU   905     -25.614  -6.837  11.282  1.00  0.00      PROA
ATOM   4053  CG  LEU   905     -27.332  -6.123  10.182  1.00  0.00      PROA
ATOM   4054  HG  LEU   905     -28.429  -6.008  10.314  1.00  0.00      PROA
ATOM   4055  CD1 LEU   905     -26.676  -4.723   9.940  1.00  0.00      PROA
ATOM   4056 HD11 LEU   905     -25.579  -4.834   9.805  1.00  0.00      PROA
ATOM   4057 HD12 LEU   905     -26.861  -4.062  10.814  1.00  0.00      PROA
ATOM   4058 HD13 LEU   905     -27.101  -4.259   9.024  1.00  0.00      PROA
ATOM   4059  CD2 LEU   905     -27.180  -7.073   9.080  1.00  0.00      PROA
ATOM   4060 HD21 LEU   905     -27.698  -8.025   9.323  1.00  0.00      PROA
ATOM   4061 HD22 LEU   905     -26.103  -7.288   8.912  1.00  0.00      PROA
ATOM   4062 HD23 LEU   905     -27.626  -6.652   8.154  1.00  0.00      PROA
ATOM   4063  C   LEU   905     -28.360  -5.942  13.205  1.00  0.00      PROA
ATOM   4064  O   LEU   905     -28.921  -6.821  13.839  1.00  0.00      PROA
ATOM   4065  N   GLY   906     -29.075  -4.876  12.874  1.00  0.00      PROA
ATOM   4066  HN  GLY   906     -28.663  -4.078  12.441  1.00  0.00      PROA
ATOM   4067  CA  GLY   906     -30.510  -4.798  13.121  1.00  0.00      PROA
ATOM   4068  HA1 GLY   906     -30.894  -5.807  13.140  1.00  0.00      PROA
ATOM   4069  HA2 GLY   906     -30.953  -4.246  12.305  1.00  0.00      PROA
ATOM   4070  C   GLY   906     -30.863  -4.122  14.410  1.00  0.00      PROA
ATOM   4071  O   GLY   906     -32.010  -4.313  14.801  1.00  0.00      PROA
ATOM   4072  N   ASP   907     -30.024  -3.278  15.009  1.00  0.00      PROA
ATOM   4073  HN  ASP   907     -29.129  -3.066  14.624  1.00  0.00      PROA
ATOM   4074  CA  ASP   907     -30.352  -2.604  16.269  1.00  0.00      PROA
ATOM   4075  HA  ASP   907     -31.339  -2.928  16.563  1.00  0.00      PROA
ATOM   4076  CB  ASP   907     -29.350  -2.916  17.384  1.00  0.00      PROA
ATOM   4077  HB1 ASP   907     -29.535  -2.217  18.227  1.00  0.00      PROA
ATOM   4078  HB2 ASP   907     -28.325  -2.750  16.990  1.00  0.00      PROA
ATOM   4079  CG  ASP   907     -29.416  -4.296  17.914  1.00  0.00      PROA
ATOM   4080  OD1 ASP   907     -30.457  -4.920  17.877  1.00  0.00      PROA
ATOM   4081  OD2 ASP   907     -28.460  -4.671  18.694  1.00  0.00      PROA
ATOM   4082  C   ASP   907     -30.546  -1.087  16.139  1.00  0.00      PROA
ATOM   4083  O   ASP   907     -30.788  -0.416  17.093  1.00  0.00      PROA
ATOM   4084  N   ASN   908     -30.470  -0.541  14.961  1.00  0.00      PROA
ATOM   4085  HN  ASN   908     -30.281  -1.120  14.175  1.00  0.00      PROA
ATOM   4086  CA  ASN   908     -30.630   0.881  14.601  1.00  0.00      PROA
ATOM   4087  HA  ASN   908     -30.623   1.464  15.510  1.00  0.00      PROA
ATOM   4088  CB  ASN   908     -29.490   1.306  13.683  1.00  0.00      PROA
ATOM   4089  HB1 ASN   908     -29.526   2.398  13.482  1.00  0.00      PROA
ATOM   4090  HB2 ASN   908     -29.529   0.756  12.719  1.00  0.00      PROA
ATOM   4091  CG  ASN   908     -28.208   0.939  14.468  1.00  0.00      PROA
ATOM   4092  OD1 ASN   908     -27.620  -0.109  14.289  1.00  0.00      PROA
ATOM   4093  ND2 ASN   908     -27.774   1.828  15.304  1.00  0.00      PROA
ATOM   4094 HD21 ASN   908     -26.950   1.649  15.841  1.00  0.00      PROA
ATOM   4095 HD22 ASN   908     -28.263   2.693  15.413  1.00  0.00      PROA
ATOM   4096  C   ASN   908     -32.043   1.037  13.943  1.00  0.00      PROA
ATOM   4097  O   ASN   908     -32.321   0.530  12.875  1.00  0.00      PROA
ATOM   4098  N   PRO   909     -32.940   1.810  14.483  1.00  0.00      PROA
ATOM   4099  CD  PRO   909     -32.995   2.105  15.950  1.00  0.00      PROA
ATOM   4100  HD1 PRO   909     -32.199   2.839  16.199  1.00  0.00      PROA
ATOM   4101  HD2 PRO   909     -32.829   1.162  16.513  1.00  0.00      PROA
ATOM   4102  CA  PRO   909     -34.239   2.065  13.929  1.00  0.00      PROA
ATOM   4103  HA  PRO   909     -34.776   1.138  13.808  1.00  0.00      PROA
ATOM   4104  CB  PRO   909     -34.861   3.004  14.856  1.00  0.00      PROA
ATOM   4105  HB1 PRO   909     -35.967   2.906  14.810  1.00  0.00      PROA
ATOM   4106  HB2 PRO   909     -34.582   4.045  14.586  1.00  0.00      PROA
ATOM   4107  CG  PRO   909     -34.366   2.680  16.269  1.00  0.00      PROA
ATOM   4108  HG1 PRO   909     -34.296   3.590  16.902  1.00  0.00      PROA
ATOM   4109  HG2 PRO   909     -35.018   1.938  16.776  1.00  0.00      PROA
ATOM   4110  C   PRO   909     -34.324   2.570  12.493  1.00  0.00      PROA
ATOM   4111  O   PRO   909     -33.447   3.368  12.114  1.00  0.00      PROA
ATOM   4112  N   TRP   910     -35.387   2.207  11.677  1.00  0.00      PROA
ATOM   4113  HN  TRP   910     -36.239   1.873  12.071  1.00  0.00      PROA
ATOM   4114  CA  TRP   910     -35.373   2.273  10.196  1.00  0.00      PROA
ATOM   4115  HA  TRP   910     -34.550   1.648   9.889  1.00  0.00      PROA
ATOM   4116  CB  TRP   910     -36.663   1.835   9.357  1.00  0.00      PROA
ATOM   4117  HB1 TRP   910     -36.813   0.752   9.539  1.00  0.00      PROA
ATOM   4118  HB2 TRP   910     -36.422   1.999   8.287  1.00  0.00      PROA
ATOM   4119  CG  TRP   910     -37.967   2.481   9.594  1.00  0.00      PROA
ATOM   4120  CD1 TRP   910     -38.980   1.887  10.269  1.00  0.00      PROA
ATOM   4121  HD1 TRP   910     -38.960   0.865  10.618  1.00  0.00      PROA
ATOM   4122  NE1 TRP   910     -40.071   2.773  10.461  1.00  0.00      PROA
ATOM   4123  HE1 TRP   910     -40.852   2.596  11.019  1.00  0.00      PROA
ATOM   4124  CE2 TRP   910     -39.854   3.921   9.735  1.00  0.00      PROA
ATOM   4125  CD2 TRP   910     -38.605   3.730   9.106  1.00  0.00      PROA
ATOM   4126  CE3 TRP   910     -38.216   4.624   8.154  1.00  0.00      PROA
ATOM   4127  HE3 TRP   910     -37.320   4.445   7.579  1.00  0.00      PROA
ATOM   4128  CZ3 TRP   910     -38.931   5.761   7.895  1.00  0.00      PROA
ATOM   4129  HZ3 TRP   910     -38.578   6.488   7.179  1.00  0.00      PROA
ATOM   4130  CZ2 TRP   910     -40.632   4.999   9.464  1.00  0.00      PROA
ATOM   4131  HZ2 TRP   910     -41.608   5.117   9.910  1.00  0.00      PROA
ATOM   4132  CH2 TRP   910     -40.160   5.959   8.601  1.00  0.00      PROA
ATOM   4133  HH2 TRP   910     -40.721   6.870   8.454  1.00  0.00      PROA
ATOM   4134  C   TRP   910     -34.902   3.669   9.650  1.00  0.00      PROA
ATOM   4135  O   TRP   910     -34.198   3.714   8.706  1.00  0.00      PROA
ATOM   4136  N   TRP   911     -35.366   4.753  10.210  1.00  0.00      PROA
ATOM   4137  HN  TRP   911     -35.981   4.721  10.994  1.00  0.00      PROA
ATOM   4138  CA  TRP   911     -35.018   6.074   9.730  1.00  0.00      PROA
ATOM   4139  HA  TRP   911     -35.140   6.114   8.658  1.00  0.00      PROA
ATOM   4140  CB  TRP   911     -36.009   7.028  10.460  1.00  0.00      PROA
ATOM   4141  HB1 TRP   911     -36.133   6.660  11.500  1.00  0.00      PROA
ATOM   4142  HB2 TRP   911     -36.985   6.975   9.933  1.00  0.00      PROA
ATOM   4143  CG  TRP   911     -35.616   8.485  10.539  1.00  0.00      PROA
ATOM   4144  CD1 TRP   911     -35.164   9.077  11.682  1.00  0.00      PROA
ATOM   4145  HD1 TRP   911     -34.928   8.561  12.601  1.00  0.00      PROA
ATOM   4146  NE1 TRP   911     -35.055  10.432  11.482  1.00  0.00      PROA
ATOM   4147  HE1 TRP   911     -34.756  11.080  12.148  1.00  0.00      PROA
ATOM   4148  CE2 TRP   911     -35.419  10.720  10.242  1.00  0.00      PROA
ATOM   4149  CD2 TRP   911     -35.726   9.532   9.564  1.00  0.00      PROA
ATOM   4150  CE3 TRP   911     -36.089   9.509   8.242  1.00  0.00      PROA
ATOM   4151  HE3 TRP   911     -36.323   8.587   7.731  1.00  0.00      PROA
ATOM   4152  CZ3 TRP   911     -36.155  10.774   7.523  1.00  0.00      PROA
ATOM   4153  HZ3 TRP   911     -36.470  10.781   6.490  1.00  0.00      PROA
ATOM   4154  CZ2 TRP   911     -35.491  11.912   9.533  1.00  0.00      PROA
ATOM   4155  HZ2 TRP   911     -35.293  12.850  10.029  1.00  0.00      PROA
ATOM   4156  CH2 TRP   911     -35.828  11.943   8.128  1.00  0.00      PROA
ATOM   4157  HH2 TRP   911     -35.820  12.871   7.575  1.00  0.00      PROA
ATOM   4158  C   TRP   911     -33.535   6.395   9.886  1.00  0.00      PROA
ATOM   4159  O   TRP   911     -32.960   6.986   8.970  1.00  0.00      PROA
ATOM   4160  N   THR   912     -32.864   6.012  10.995  1.00  0.00      PROA
ATOM   4161  HN  THR   912     -33.391   5.635  11.747  1.00  0.00      PROA
ATOM   4162  CA  THR   912     -31.460   6.053  11.297  1.00  0.00      PROA
ATOM   4163  HA  THR   912     -31.114   7.032  11.002  1.00  0.00      PROA
ATOM   4164  CB  THR   912     -31.061   5.811  12.728  1.00  0.00      PROA
ATOM   4165  HB  THR   912     -30.005   6.133  12.849  1.00  0.00      PROA
ATOM   4166  OG1 THR   912     -31.147   4.468  13.207  1.00  0.00      PROA
ATOM   4167  HG1 THR   912     -31.954   4.105  12.835  1.00  0.00      PROA
ATOM   4168  CG2 THR   912     -31.923   6.721  13.596  1.00  0.00      PROA
ATOM   4169 HG21 THR   912     -32.976   6.368  13.590  1.00  0.00      PROA
ATOM   4170 HG22 THR   912     -31.894   7.759  13.201  1.00  0.00      PROA
ATOM   4171 HG23 THR   912     -31.551   6.709  14.643  1.00  0.00      PROA
ATOM   4172  C   THR   912     -30.602   5.310  10.362  1.00  0.00      PROA
ATOM   4173  O   THR   912     -29.487   5.683   9.968  1.00  0.00      PROA
ATOM   4174  N   LEU   913     -31.164   4.210   9.860  1.00  0.00      PROA
ATOM   4175  HN  LEU   913     -32.037   3.885  10.213  1.00  0.00      PROA
ATOM   4176  CA  LEU   913     -30.630   3.427   8.841  1.00  0.00      PROA
ATOM   4177  HA  LEU   913     -29.659   3.076   9.159  1.00  0.00      PROA
ATOM   4178  CB  LEU   913     -31.582   2.209   8.536  1.00  0.00      PROA
ATOM   4179  HB1 LEU   913     -32.395   2.567   7.870  1.00  0.00      PROA
ATOM   4180  HB2 LEU   913     -32.025   1.870   9.496  1.00  0.00      PROA
ATOM   4181  CG  LEU   913     -30.895   0.957   7.843  1.00  0.00      PROA
ATOM   4182  HG  LEU   913     -30.397   1.275   6.902  1.00  0.00      PROA
ATOM   4183  CD1 LEU   913     -29.853   0.359   8.808  1.00  0.00      PROA
ATOM   4184 HD11 LEU   913     -30.346   0.035   9.749  1.00  0.00      PROA
ATOM   4185 HD12 LEU   913     -29.084   1.122   9.055  1.00  0.00      PROA
ATOM   4186 HD13 LEU   913     -29.367  -0.524   8.340  1.00  0.00      PROA
ATOM   4187  CD2 LEU   913     -32.021  -0.177   7.440  1.00  0.00      PROA
ATOM   4188 HD21 LEU   913     -32.762   0.255   6.734  1.00  0.00      PROA
ATOM   4189 HD22 LEU   913     -32.557  -0.518   8.351  1.00  0.00      PROA
ATOM   4190 HD23 LEU   913     -31.527  -1.043   6.950  1.00  0.00      PROA
ATOM   4191  C   LEU   913     -30.336   4.170   7.499  1.00  0.00      PROA
ATOM   4192  O   LEU   913     -29.235   3.998   6.961  1.00  0.00      PROA
ATOM   4193  N   LEU   914     -31.271   4.998   6.947  1.00  0.00      PROA
ATOM   4194  HN  LEU   914     -32.163   5.008   7.377  1.00  0.00      PROA
ATOM   4195  CA  LEU   914     -31.239   5.936   5.781  1.00  0.00      PROA
ATOM   4196  HA  LEU   914     -30.858   5.392   4.929  1.00  0.00      PROA
ATOM   4197  CB  LEU   914     -32.687   6.515   5.458  1.00  0.00      PROA
ATOM   4198  HB1 LEU   914     -32.610   7.139   4.543  1.00  0.00      PROA
ATOM   4199  HB2 LEU   914     -32.996   7.158   6.308  1.00  0.00      PROA
ATOM   4200  CG  LEU   914     -33.798   5.463   5.227  1.00  0.00      PROA
ATOM   4201  HG  LEU   914     -34.053   4.986   6.197  1.00  0.00      PROA
ATOM   4202  CD1 LEU   914     -35.081   6.104   4.624  1.00  0.00      PROA
ATOM   4203 HD11 LEU   914     -34.848   6.578   3.646  1.00  0.00      PROA
ATOM   4204 HD12 LEU   914     -35.473   6.884   5.311  1.00  0.00      PROA
ATOM   4205 HD13 LEU   914     -35.855   5.323   4.464  1.00  0.00      PROA
ATOM   4206  CD2 LEU   914     -33.393   4.181   4.409  1.00  0.00      PROA
ATOM   4207 HD21 LEU   914     -32.575   3.639   4.930  1.00  0.00      PROA
ATOM   4208 HD22 LEU   914     -33.037   4.474   3.398  1.00  0.00      PROA
ATOM   4209 HD23 LEU   914     -34.266   3.501   4.315  1.00  0.00      PROA
ATOM   4210  C   LEU   914     -30.139   7.056   5.808  1.00  0.00      PROA
ATOM   4211  O   LEU   914     -29.402   7.189   4.884  1.00  0.00      PROA
ATOM   4212  N   ILE   915     -30.142   7.698   7.010  1.00  0.00      PROA
ATOM   4213  HN  ILE   915     -30.834   7.488   7.695  1.00  0.00      PROA
ATOM   4214  CA  ILE   915     -29.163   8.734   7.421  1.00  0.00      PROA
ATOM   4215  HA  ILE   915     -29.066   9.446   6.615  1.00  0.00      PROA
ATOM   4216  CB  ILE   915     -29.655   9.443   8.721  1.00  0.00      PROA
ATOM   4217  HB  ILE   915     -29.761   8.685   9.526  1.00  0.00      PROA
ATOM   4218  CG2 ILE   915     -28.665  10.559   9.203  1.00  0.00      PROA
ATOM   4219 HG21 ILE   915     -28.553  11.336   8.417  1.00  0.00      PROA
ATOM   4220 HG22 ILE   915     -27.667  10.116   9.408  1.00  0.00      PROA
ATOM   4221 HG23 ILE   915     -29.057  11.040  10.124  1.00  0.00      PROA
ATOM   4222  CG1 ILE   915     -31.100   9.842   8.658  1.00  0.00      PROA
ATOM   4223 HG11 ILE   915     -31.671   8.972   8.271  1.00  0.00      PROA
ATOM   4224 HG12 ILE   915     -31.185  10.680   7.936  1.00  0.00      PROA
ATOM   4225  CD  ILE   915     -31.761  10.285   9.955  1.00  0.00      PROA
ATOM   4226  HD1 ILE   915     -31.235  11.173  10.368  1.00  0.00      PROA
ATOM   4227  HD2 ILE   915     -31.713   9.465  10.703  1.00  0.00      PROA
ATOM   4228  HD3 ILE   915     -32.821  10.557   9.765  1.00  0.00      PROA
ATOM   4229  C   ILE   915     -27.731   8.126   7.351  1.00  0.00      PROA
ATOM   4230  O   ILE   915     -26.760   8.728   6.933  1.00  0.00      PROA
ATOM   4231  N   ALA   916     -27.492   6.818   7.733  1.00  0.00      PROA
ATOM   4232  HN  ALA   916     -28.241   6.241   8.046  1.00  0.00      PROA
ATOM   4233  CA  ALA   916     -26.208   6.168   7.725  1.00  0.00      PROA
ATOM   4234  HA  ALA   916     -25.450   6.873   8.034  1.00  0.00      PROA
ATOM   4235  CB  ALA   916     -26.323   4.964   8.740  1.00  0.00      PROA
ATOM   4236  HB1 ALA   916     -27.123   4.265   8.414  1.00  0.00      PROA
ATOM   4237  HB2 ALA   916     -26.576   5.346   9.752  1.00  0.00      PROA
ATOM   4238  HB3 ALA   916     -25.361   4.409   8.779  1.00  0.00      PROA
ATOM   4239  C   ALA   916     -25.668   5.717   6.360  1.00  0.00      PROA
ATOM   4240  O   ALA   916     -24.485   5.361   6.175  1.00  0.00      PROA
ATOM   4241  N   ALA   917     -26.473   5.818   5.294  1.00  0.00      PROA
ATOM   4242  HN  ALA   917     -27.453   5.934   5.424  1.00  0.00      PROA
ATOM   4243  CA  ALA   917     -26.060   5.776   3.873  1.00  0.00      PROA
ATOM   4244  HA  ALA   917     -25.414   4.924   3.721  1.00  0.00      PROA
ATOM   4245  CB  ALA   917     -27.302   5.662   3.053  1.00  0.00      PROA
ATOM   4246  HB1 ALA   917     -27.876   6.613   3.095  1.00  0.00      PROA
ATOM   4247  HB2 ALA   917     -27.942   4.844   3.447  1.00  0.00      PROA
ATOM   4248  HB3 ALA   917     -27.038   5.453   1.994  1.00  0.00      PROA
ATOM   4249  C   ALA   917     -25.090   6.994   3.437  1.00  0.00      PROA
ATOM   4250  O   ALA   917     -24.248   6.808   2.614  1.00  0.00      PROA
ATOM   4251  N   ILE   918     -25.364   8.165   4.000  1.00  0.00      PROA
ATOM   4252  HN  ILE   918     -26.105   8.248   4.661  1.00  0.00      PROA
ATOM   4253  CA  ILE   918     -24.652   9.405   3.733  1.00  0.00      PROA
ATOM   4254  HA  ILE   918     -24.585   9.482   2.659  1.00  0.00      PROA
ATOM   4255  CB  ILE   918     -25.234  10.718   4.275  1.00  0.00      PROA
ATOM   4256  HB  ILE   918     -25.004  10.792   5.359  1.00  0.00      PROA
ATOM   4257  CG2 ILE   918     -24.656  11.969   3.552  1.00  0.00      PROA
ATOM   4258 HG21 ILE   918     -24.886  11.923   2.466  1.00  0.00      PROA
ATOM   4259 HG22 ILE   918     -23.553  12.004   3.680  1.00  0.00      PROA
ATOM   4260 HG23 ILE   918     -25.110  12.892   3.972  1.00  0.00      PROA
ATOM   4261  CG1 ILE   918     -26.770  10.696   4.076  1.00  0.00      PROA
ATOM   4262 HG11 ILE   918     -27.175   9.778   4.552  1.00  0.00      PROA
ATOM   4263 HG12 ILE   918     -26.984  10.661   2.987  1.00  0.00      PROA
ATOM   4264  CD  ILE   918     -27.477  11.897   4.668  1.00  0.00      PROA
ATOM   4265  HD1 ILE   918     -27.239  12.809   4.079  1.00  0.00      PROA
ATOM   4266  HD2 ILE   918     -27.143  12.054   5.716  1.00  0.00      PROA
ATOM   4267  HD3 ILE   918     -28.576  11.738   4.646  1.00  0.00      PROA
ATOM   4268  C   ILE   918     -23.190   9.394   4.084  1.00  0.00      PROA
ATOM   4269  O   ILE   918     -22.335   9.764   3.242  1.00  0.00      PROA
ATOM   4270  N   PRO   919     -22.634   9.049   5.233  1.00  0.00      PROA
ATOM   4271  CD  PRO   919     -23.384   8.826   6.429  1.00  0.00      PROA
ATOM   4272  HD1 PRO   919     -24.237   8.148   6.217  1.00  0.00      PROA
ATOM   4273  HD2 PRO   919     -23.759   9.794   6.824  1.00  0.00      PROA
ATOM   4274  CA  PRO   919     -21.204   8.845   5.342  1.00  0.00      PROA
ATOM   4275  HA  PRO   919     -20.666   9.683   4.928  1.00  0.00      PROA
ATOM   4276  CB  PRO   919     -21.019   8.637   6.859  1.00  0.00      PROA
ATOM   4277  HB1 PRO   919     -20.710   9.587   7.345  1.00  0.00      PROA
ATOM   4278  HB2 PRO   919     -20.243   7.866   7.052  1.00  0.00      PROA
ATOM   4279  CG  PRO   919     -22.379   8.175   7.403  1.00  0.00      PROA
ATOM   4280  HG1 PRO   919     -22.463   7.068   7.386  1.00  0.00      PROA
ATOM   4281  HG2 PRO   919     -22.538   8.532   8.443  1.00  0.00      PROA
ATOM   4282  C   PRO   919     -20.696   7.666   4.545  1.00  0.00      PROA
ATOM   4283  O   PRO   919     -19.556   7.741   4.066  1.00  0.00      PROA
ATOM   4284  N   ALA   920     -21.503   6.568   4.279  1.00  0.00      PROA
ATOM   4285  HN  ALA   920     -22.412   6.508   4.680  1.00  0.00      PROA
ATOM   4286  CA  ALA   920     -21.161   5.470   3.461  1.00  0.00      PROA
ATOM   4287  HA  ALA   920     -20.211   5.080   3.796  1.00  0.00      PROA
ATOM   4288  CB  ALA   920     -22.247   4.397   3.559  1.00  0.00      PROA
ATOM   4289  HB1 ALA   920     -23.175   4.747   3.059  1.00  0.00      PROA
ATOM   4290  HB2 ALA   920     -22.476   4.187   4.626  1.00  0.00      PROA
ATOM   4291  HB3 ALA   920     -21.905   3.466   3.059  1.00  0.00      PROA
ATOM   4292  C   ALA   920     -20.886   5.885   1.941  1.00  0.00      PROA
ATOM   4293  O   ALA   920     -20.001   5.462   1.234  1.00  0.00      PROA
ATOM   4294  N   LEU   921     -21.703   6.791   1.488  1.00  0.00      PROA
ATOM   4295  HN  LEU   921     -22.438   7.147   2.058  1.00  0.00      PROA
ATOM   4296  CA  LEU   921     -21.634   7.364   0.143  1.00  0.00      PROA
ATOM   4297  HA  LEU   921     -21.613   6.554  -0.571  1.00  0.00      PROA
ATOM   4298  CB  LEU   921     -22.896   8.291  -0.102  1.00  0.00      PROA
ATOM   4299  HB1 LEU   921     -22.915   9.086   0.673  1.00  0.00      PROA
ATOM   4300  HB2 LEU   921     -23.817   7.677  -0.010  1.00  0.00      PROA
ATOM   4301  CG  LEU   921     -22.874   8.934  -1.457  1.00  0.00      PROA
ATOM   4302  HG  LEU   921     -21.867   9.376  -1.609  1.00  0.00      PROA
ATOM   4303  CD1 LEU   921     -23.168   8.010  -2.643  1.00  0.00      PROA
ATOM   4304 HD11 LEU   921     -24.180   7.563  -2.537  1.00  0.00      PROA
ATOM   4305 HD12 LEU   921     -22.420   7.189  -2.678  1.00  0.00      PROA
ATOM   4306 HD13 LEU   921     -23.133   8.589  -3.591  1.00  0.00      PROA
ATOM   4307  CD2 LEU   921     -23.864  10.117  -1.593  1.00  0.00      PROA
ATOM   4308 HD21 LEU   921     -23.618  10.908  -0.852  1.00  0.00      PROA
ATOM   4309 HD22 LEU   921     -24.901   9.766  -1.406  1.00  0.00      PROA
ATOM   4310 HD23 LEU   921     -23.795  10.553  -2.613  1.00  0.00      PROA
ATOM   4311  C   LEU   921     -20.339   8.175   0.011  1.00  0.00      PROA
ATOM   4312  O   LEU   921     -19.502   7.908  -0.892  1.00  0.00      PROA
ATOM   4313  N   LEU   922     -19.970   9.025   0.982  1.00  0.00      PROA
ATOM   4314  HN  LEU   922     -20.532   9.201   1.786  1.00  0.00      PROA
ATOM   4315  CA  LEU   922     -18.699   9.745   0.898  1.00  0.00      PROA
ATOM   4316  HA  LEU   922     -18.571  10.028  -0.136  1.00  0.00      PROA
ATOM   4317  CB  LEU   922     -18.583  11.016   1.793  1.00  0.00      PROA
ATOM   4318  HB1 LEU   922     -18.743  10.679   2.836  1.00  0.00      PROA
ATOM   4319  HB2 LEU   922     -19.413  11.686   1.494  1.00  0.00      PROA
ATOM   4320  CG  LEU   922     -17.323  11.873   1.807  1.00  0.00      PROA
ATOM   4321  HG  LEU   922     -16.472  11.245   2.146  1.00  0.00      PROA
ATOM   4322  CD1 LEU   922     -16.966  12.482   0.423  1.00  0.00      PROA
ATOM   4323 HD11 LEU   922     -17.795  13.130   0.066  1.00  0.00      PROA
ATOM   4324 HD12 LEU   922     -16.806  11.670  -0.318  1.00  0.00      PROA
ATOM   4325 HD13 LEU   922     -16.045  13.098   0.507  1.00  0.00      PROA
ATOM   4326  CD2 LEU   922     -17.426  13.036   2.798  1.00  0.00      PROA
ATOM   4327 HD21 LEU   922     -17.583  12.648   3.827  1.00  0.00      PROA
ATOM   4328 HD22 LEU   922     -18.285  13.687   2.529  1.00  0.00      PROA
ATOM   4329 HD23 LEU   922     -16.487  13.630   2.783  1.00  0.00      PROA
ATOM   4330  C   LEU   922     -17.481   8.697   1.004  1.00  0.00      PROA
ATOM   4331  O   LEU   922     -16.550   8.762   0.185  1.00  0.00      PROA
ATOM   4332  N   CYS   923     -17.586   7.709   1.894  1.00  0.00      PROA
ATOM   4333  HN  CYS   923     -18.369   7.647   2.507  1.00  0.00      PROA
ATOM   4334  CA  CYS   923     -16.622   6.687   2.044  1.00  0.00      PROA
ATOM   4335  HA  CYS   923     -15.660   7.152   2.198  1.00  0.00      PROA
ATOM   4336  CB  CYS   923     -16.992   5.764   3.272  1.00  0.00      PROA
ATOM   4337  HB1 CYS   923     -18.065   5.516   3.156  1.00  0.00      PROA
ATOM   4338  HB2 CYS   923     -16.868   6.393   4.175  1.00  0.00      PROA
ATOM   4339  SG  CYS   923     -16.142   4.249   3.577  1.00  0.00      PROA
ATOM   4340  HG1 CYS   923     -16.820   3.553   2.676  1.00  0.00      PROA
ATOM   4341  C   CYS   923     -16.412   5.837   0.798  1.00  0.00      PROA
ATOM   4342  O   CYS   923     -15.270   5.447   0.484  1.00  0.00      PROA
ATOM   4343  N   THR   924     -17.469   5.606  -0.016  1.00  0.00      PROA
ATOM   4344  HN  THR   924     -18.364   5.939   0.261  1.00  0.00      PROA
ATOM   4345  CA  THR   924     -17.503   4.916  -1.290  1.00  0.00      PROA
ATOM   4346  HA  THR   924     -16.991   3.974  -1.161  1.00  0.00      PROA
ATOM   4347  CB  THR   924     -18.915   4.668  -1.793  1.00  0.00      PROA
ATOM   4348  HB  THR   924     -19.469   5.630  -1.821  1.00  0.00      PROA
ATOM   4349  OG1 THR   924     -19.635   3.753  -0.944  1.00  0.00      PROA
ATOM   4350  HG1 THR   924     -19.801   4.226  -0.125  1.00  0.00      PROA
ATOM   4351  CG2 THR   924     -19.100   3.978  -3.223  1.00  0.00      PROA
ATOM   4352 HG21 THR   924     -18.623   2.975  -3.227  1.00  0.00      PROA
ATOM   4353 HG22 THR   924     -18.622   4.602  -4.008  1.00  0.00      PROA
ATOM   4354 HG23 THR   924     -20.181   3.858  -3.448  1.00  0.00      PROA
ATOM   4355  C   THR   924     -16.734   5.640  -2.345  1.00  0.00      PROA
ATOM   4356  O   THR   924     -15.974   5.079  -3.095  1.00  0.00      PROA
ATOM   4357  N   ILE   925     -16.974   6.960  -2.492  1.00  0.00      PROA
ATOM   4358  HN  ILE   925     -17.720   7.416  -2.013  1.00  0.00      PROA
ATOM   4359  CA  ILE   925     -16.166   7.801  -3.354  1.00  0.00      PROA
ATOM   4360  HA  ILE   925     -16.262   7.408  -4.355  1.00  0.00      PROA
ATOM   4361  CB  ILE   925     -16.545   9.270  -3.356  1.00  0.00      PROA
ATOM   4362  HB  ILE   925     -16.418   9.672  -2.329  1.00  0.00      PROA
ATOM   4363  CG2 ILE   925     -15.686  10.114  -4.330  1.00  0.00      PROA
ATOM   4364 HG21 ILE   925     -15.807   9.739  -5.369  1.00  0.00      PROA
ATOM   4365 HG22 ILE   925     -14.614  10.041  -4.049  1.00  0.00      PROA
ATOM   4366 HG23 ILE   925     -16.010  11.176  -4.296  1.00  0.00      PROA
ATOM   4367  CG1 ILE   925     -18.049   9.439  -3.618  1.00  0.00      PROA
ATOM   4368 HG11 ILE   925     -18.611   8.659  -3.061  1.00  0.00      PROA
ATOM   4369 HG12 ILE   925     -18.251   9.321  -4.704  1.00  0.00      PROA
ATOM   4370  CD  ILE   925     -18.528  10.875  -3.145  1.00  0.00      PROA
ATOM   4371  HD1 ILE   925     -17.977  11.664  -3.701  1.00  0.00      PROA
ATOM   4372  HD2 ILE   925     -18.329  11.001  -2.059  1.00  0.00      PROA
ATOM   4373  HD3 ILE   925     -19.614  10.995  -3.343  1.00  0.00      PROA
ATOM   4374  C   ILE   925     -14.638   7.640  -2.992  1.00  0.00      PROA
ATOM   4375  O   ILE   925     -13.768   7.541  -3.844  1.00  0.00      PROA
ATOM   4376  N   LEU   926     -14.306   7.646  -1.752  1.00  0.00      PROA
ATOM   4377  HN  LEU   926     -14.947   7.819  -1.008  1.00  0.00      PROA
ATOM   4378  CA  LEU   926     -12.901   7.383  -1.399  1.00  0.00      PROA
ATOM   4379  HA  LEU   926     -12.277   8.013  -2.015  1.00  0.00      PROA
ATOM   4380  CB  LEU   926     -12.648   7.683   0.117  1.00  0.00      PROA
ATOM   4381  HB1 LEU   926     -13.153   6.890   0.707  1.00  0.00      PROA
ATOM   4382  HB2 LEU   926     -13.116   8.662   0.351  1.00  0.00      PROA
ATOM   4383  CG  LEU   926     -11.157   7.746   0.582  1.00  0.00      PROA
ATOM   4384  HG  LEU   926     -10.496   7.798  -0.310  1.00  0.00      PROA
ATOM   4385  CD1 LEU   926     -10.910   8.998   1.480  1.00  0.00      PROA
ATOM   4386 HD11 LEU   926     -11.559   8.956   2.381  1.00  0.00      PROA
ATOM   4387 HD12 LEU   926     -11.150   9.923   0.913  1.00  0.00      PROA
ATOM   4388 HD13 LEU   926      -9.849   9.025   1.808  1.00  0.00      PROA
ATOM   4389  CD2 LEU   926     -10.753   6.435   1.315  1.00  0.00      PROA
ATOM   4390 HD21 LEU   926     -10.874   5.565   0.635  1.00  0.00      PROA
ATOM   4391 HD22 LEU   926     -11.402   6.284   2.204  1.00  0.00      PROA
ATOM   4392 HD23 LEU   926      -9.690   6.492   1.633  1.00  0.00      PROA
ATOM   4393  C   LEU   926     -12.343   5.988  -1.736  1.00  0.00      PROA
ATOM   4394  O   LEU   926     -11.342   5.785  -2.436  1.00  0.00      PROA
ATOM   4395  N   ILE   927     -13.091   4.880  -1.426  1.00  0.00      PROA
ATOM   4396  HN  ILE   927     -13.909   4.986  -0.870  1.00  0.00      PROA
ATOM   4397  CA  ILE   927     -12.842   3.519  -1.814  1.00  0.00      PROA
ATOM   4398  HA  ILE   927     -11.800   3.322  -1.614  1.00  0.00      PROA
ATOM   4399  CB  ILE   927     -13.663   2.517  -1.127  1.00  0.00      PROA
ATOM   4400  HB  ILE   927     -14.720   2.847  -1.193  1.00  0.00      PROA
ATOM   4401  CG2 ILE   927     -13.593   1.088  -1.646  1.00  0.00      PROA
ATOM   4402 HG21 ILE   927     -12.552   0.707  -1.576  1.00  0.00      PROA
ATOM   4403 HG22 ILE   927     -13.912   1.056  -2.710  1.00  0.00      PROA
ATOM   4404 HG23 ILE   927     -14.252   0.432  -1.038  1.00  0.00      PROA
ATOM   4405  CG1 ILE   927     -13.319   2.536   0.377  1.00  0.00      PROA
ATOM   4406 HG11 ILE   927     -13.259   3.593   0.712  1.00  0.00      PROA
ATOM   4407 HG12 ILE   927     -12.327   2.056   0.519  1.00  0.00      PROA
ATOM   4408  CD  ILE   927     -14.338   1.809   1.247  1.00  0.00      PROA
ATOM   4409  HD1 ILE   927     -14.161   0.713   1.207  1.00  0.00      PROA
ATOM   4410  HD2 ILE   927     -15.366   2.016   0.879  1.00  0.00      PROA
ATOM   4411  HD3 ILE   927     -14.243   2.146   2.302  1.00  0.00      PROA
ATOM   4412  C   ILE   927     -12.700   3.312  -3.310  1.00  0.00      PROA
ATOM   4413  O   ILE   927     -11.700   2.621  -3.670  1.00  0.00      PROA
ATOM   4414  N   PHE   928     -13.586   3.809  -4.166  1.00  0.00      PROA
ATOM   4415  HN  PHE   928     -14.369   4.340  -3.853  1.00  0.00      PROA
ATOM   4416  CA  PHE   928     -13.492   3.625  -5.608  1.00  0.00      PROA
ATOM   4417  HA  PHE   928     -13.454   2.566  -5.817  1.00  0.00      PROA
ATOM   4418  CB  PHE   928     -14.729   4.272  -6.273  1.00  0.00      PROA
ATOM   4419  HB1 PHE   928     -14.874   5.291  -5.855  1.00  0.00      PROA
ATOM   4420  HB2 PHE   928     -15.621   3.644  -6.067  1.00  0.00      PROA
ATOM   4421  CG  PHE   928     -14.626   4.426  -7.830  1.00  0.00      PROA
ATOM   4422  CD1 PHE   928     -14.989   3.388  -8.690  1.00  0.00      PROA
ATOM   4423  HD1 PHE   928     -15.304   2.460  -8.239  1.00  0.00      PROA
ATOM   4424  CE1 PHE   928     -14.978   3.453 -10.136  1.00  0.00      PROA
ATOM   4425  HE1 PHE   928     -15.175   2.590 -10.753  1.00  0.00      PROA
ATOM   4426  CZ  PHE   928     -14.692   4.721 -10.683  1.00  0.00      PROA
ATOM   4427  HZ  PHE   928     -14.774   4.863 -11.750  1.00  0.00      PROA
ATOM   4428  CD2 PHE   928     -14.338   5.659  -8.479  1.00  0.00      PROA
ATOM   4429  HD2 PHE   928     -14.130   6.534  -7.881  1.00  0.00      PROA
ATOM   4430  CE2 PHE   928     -14.317   5.768  -9.906  1.00  0.00      PROA
ATOM   4431  HE2 PHE   928     -14.000   6.691 -10.368  1.00  0.00      PROA
ATOM   4432  C   PHE   928     -12.146   4.324  -6.086  1.00  0.00      PROA
ATOM   4433  O   PHE   928     -11.311   3.721  -6.744  1.00  0.00      PROA
ATOM   4434  N   MET   929     -11.856   5.583  -5.605  1.00  0.00      PROA
ATOM   4435  HN  MET   929     -12.445   6.086  -4.978  1.00  0.00      PROA
ATOM   4436  CA  MET   929     -10.648   6.206  -6.023  1.00  0.00      PROA
ATOM   4437  HA  MET   929     -10.617   6.203  -7.102  1.00  0.00      PROA
ATOM   4438  CB  MET   929     -10.612   7.620  -5.492  1.00  0.00      PROA
ATOM   4439  HB1 MET   929      -9.622   8.081  -5.697  1.00  0.00      PROA
ATOM   4440  HB2 MET   929     -10.788   7.622  -4.395  1.00  0.00      PROA
ATOM   4441  CG  MET   929     -11.733   8.416  -6.215  1.00  0.00      PROA
ATOM   4442  HG1 MET   929     -12.702   8.015  -5.854  1.00  0.00      PROA
ATOM   4443  HG2 MET   929     -11.642   8.196  -7.298  1.00  0.00      PROA
ATOM   4444  SD  MET   929     -11.757  10.133  -6.018  1.00  0.00      PROA
ATOM   4445  CE  MET   929     -11.718  10.579  -4.217  1.00  0.00      PROA
ATOM   4446  HE1 MET   929     -10.729  10.349  -3.766  1.00  0.00      PROA
ATOM   4447  HE2 MET   929     -12.490  10.005  -3.663  1.00  0.00      PROA
ATOM   4448  HE3 MET   929     -11.910  11.665  -4.087  1.00  0.00      PROA
ATOM   4449  C   MET   929      -9.357   5.513  -5.650  1.00  0.00      PROA
ATOM   4450  O   MET   929      -8.460   5.462  -6.485  1.00  0.00      PROA
ATOM   4451  N   ASP   930      -9.312   5.001  -4.418  1.00  0.00      PROA
ATOM   4452  HN  ASP   930     -10.108   5.060  -3.822  1.00  0.00      PROA
ATOM   4453  CA  ASP   930      -8.152   4.323  -3.812  1.00  0.00      PROA
ATOM   4454  HA  ASP   930      -7.260   4.908  -3.979  1.00  0.00      PROA
ATOM   4455  CB  ASP   930      -8.526   4.230  -2.238  1.00  0.00      PROA
ATOM   4456  HB1 ASP   930      -9.403   3.560  -2.111  1.00  0.00      PROA
ATOM   4457  HB2 ASP   930      -8.784   5.244  -1.864  1.00  0.00      PROA
ATOM   4458  CG  ASP   930      -7.376   3.686  -1.413  1.00  0.00      PROA
ATOM   4459  OD1 ASP   930      -6.228   3.521  -1.993  1.00  0.00      PROA
ATOM   4460  OD2 ASP   930      -7.552   3.408  -0.238  1.00  0.00      PROA
ATOM   4461  C   ASP   930      -7.910   3.002  -4.529  1.00  0.00      PROA
ATOM   4462  O   ASP   930      -6.777   2.621  -4.858  1.00  0.00      PROA
ATOM   4463  N   GLN   931      -8.994   2.241  -4.881  1.00  0.00      PROA
ATOM   4464  HN  GLN   931      -9.907   2.545  -4.629  1.00  0.00      PROA
ATOM   4465  CA  GLN   931      -8.985   0.957  -5.627  1.00  0.00      PROA
ATOM   4466  HA  GLN   931      -8.282   0.294  -5.145  1.00  0.00      PROA
ATOM   4467  CB  GLN   931     -10.434   0.311  -5.639  1.00  0.00      PROA
ATOM   4468  HB1 GLN   931     -10.599  -0.146  -6.637  1.00  0.00      PROA
ATOM   4469  HB2 GLN   931     -11.174   1.124  -5.488  1.00  0.00      PROA
ATOM   4470  CG  GLN   931     -10.689  -0.774  -4.568  1.00  0.00      PROA
ATOM   4471  HG1 GLN   931     -11.696  -1.211  -4.735  1.00  0.00      PROA
ATOM   4472  HG2 GLN   931     -10.659  -0.299  -3.564  1.00  0.00      PROA
ATOM   4473  CD  GLN   931      -9.645  -1.927  -4.594  1.00  0.00      PROA
ATOM   4474  OE1 GLN   931      -8.933  -2.181  -3.627  1.00  0.00      PROA
ATOM   4475  NE2 GLN   931      -9.504  -2.628  -5.773  1.00  0.00      PROA
ATOM   4476 HE21 GLN   931      -8.844  -3.377  -5.834  1.00  0.00      PROA
ATOM   4477 HE22 GLN   931     -10.061  -2.387  -6.568  1.00  0.00      PROA
ATOM   4478  C   GLN   931      -8.456   1.176  -7.062  1.00  0.00      PROA
ATOM   4479  O   GLN   931      -7.543   0.473  -7.514  1.00  0.00      PROA
ATOM   4480  N   GLN   932      -8.972   2.234  -7.703  1.00  0.00      PROA
ATOM   4481  HN  GLN   932      -9.649   2.798  -7.241  1.00  0.00      PROA
ATOM   4482  CA  GLN   932      -8.668   2.689  -9.031  1.00  0.00      PROA
ATOM   4483  HA  GLN   932      -8.566   1.817  -9.659  1.00  0.00      PROA
ATOM   4484  CB  GLN   932      -9.743   3.604  -9.588  1.00  0.00      PROA
ATOM   4485  HB1 GLN   932      -9.313   4.203 -10.419  1.00  0.00      PROA
ATOM   4486  HB2 GLN   932     -10.082   4.293  -8.786  1.00  0.00      PROA
ATOM   4487  CG  GLN   932     -10.950   2.817 -10.113  1.00  0.00      PROA
ATOM   4488  HG1 GLN   932     -11.558   3.508 -10.733  1.00  0.00      PROA
ATOM   4489  HG2 GLN   932     -11.546   2.491  -9.236  1.00  0.00      PROA
ATOM   4490  CD  GLN   932     -10.673   1.561 -10.968  1.00  0.00      PROA
ATOM   4491  OE1 GLN   932     -10.683   0.451 -10.509  1.00  0.00      PROA
ATOM   4492  NE2 GLN   932     -10.418   1.817 -12.271  1.00  0.00      PROA
ATOM   4493 HE21 GLN   932     -10.227   1.064 -12.901  1.00  0.00      PROA
ATOM   4494 HE22 GLN   932     -10.420   2.760 -12.605  1.00  0.00      PROA
ATOM   4495  C   GLN   932      -7.342   3.362  -9.272  1.00  0.00      PROA
ATOM   4496  O   GLN   932      -6.723   3.019 -10.301  1.00  0.00      PROA
ATOM   4497  N   ILE   933      -6.789   4.262  -8.422  1.00  0.00      PROA
ATOM   4498  HN  ILE   933      -7.226   4.551  -7.574  1.00  0.00      PROA
ATOM   4499  CA  ILE   933      -5.470   4.864  -8.743  1.00  0.00      PROA
ATOM   4500  HA  ILE   933      -5.510   5.264  -9.745  1.00  0.00      PROA
ATOM   4501  CB  ILE   933      -5.182   5.941  -7.756  1.00  0.00      PROA
ATOM   4502  HB  ILE   933      -5.989   6.700  -7.829  1.00  0.00      PROA
ATOM   4503  CG2 ILE   933      -5.084   5.477  -6.262  1.00  0.00      PROA
ATOM   4504 HG21 ILE   933      -4.164   4.873  -6.109  1.00  0.00      PROA
ATOM   4505 HG22 ILE   933      -5.966   4.853  -6.001  1.00  0.00      PROA
ATOM   4506 HG23 ILE   933      -5.041   6.363  -5.593  1.00  0.00      PROA
ATOM   4507  CG1 ILE   933      -3.896   6.790  -8.021  1.00  0.00      PROA
ATOM   4508 HG11 ILE   933      -3.040   6.238  -7.581  1.00  0.00      PROA
ATOM   4509 HG12 ILE   933      -4.021   7.753  -7.485  1.00  0.00      PROA
ATOM   4510  CD  ILE   933      -3.533   7.115  -9.447  1.00  0.00      PROA
ATOM   4511  HD1 ILE   933      -4.351   7.694  -9.927  1.00  0.00      PROA
ATOM   4512  HD2 ILE   933      -3.378   6.177 -10.021  1.00  0.00      PROA
ATOM   4513  HD3 ILE   933      -2.605   7.726  -9.471  1.00  0.00      PROA
ATOM   4514  C   ILE   933      -4.341   3.820  -8.751  1.00  0.00      PROA
ATOM   4515  O   ILE   933      -3.515   3.696  -9.613  1.00  0.00      PROA
ATOM   4516  N   THR   934      -4.414   2.878  -7.767  1.00  0.00      PROA
ATOM   4517  HN  THR   934      -5.095   2.956  -7.044  1.00  0.00      PROA
ATOM   4518  CA  THR   934      -3.552   1.706  -7.658  1.00  0.00      PROA
ATOM   4519  HA  THR   934      -2.531   2.056  -7.615  1.00  0.00      PROA
ATOM   4520  CB  THR   934      -3.863   0.856  -6.420  1.00  0.00      PROA
ATOM   4521  HB  THR   934      -4.939   0.580  -6.419  1.00  0.00      PROA
ATOM   4522  OG1 THR   934      -3.577   1.573  -5.226  1.00  0.00      PROA
ATOM   4523  HG1 THR   934      -2.689   1.921  -5.333  1.00  0.00      PROA
ATOM   4524  CG2 THR   934      -2.987  -0.366  -6.358  1.00  0.00      PROA
ATOM   4525 HG21 THR   934      -1.922  -0.080  -6.495  1.00  0.00      PROA
ATOM   4526 HG22 THR   934      -3.270  -1.075  -7.165  1.00  0.00      PROA
ATOM   4527 HG23 THR   934      -3.097  -0.861  -5.369  1.00  0.00      PROA
ATOM   4528  C   THR   934      -3.519   0.856  -8.915  1.00  0.00      PROA
ATOM   4529  O   THR   934      -2.514   0.416  -9.416  1.00  0.00      PROA
ATOM   4530  N   ALA   935      -4.751   0.585  -9.492  1.00  0.00      PROA
ATOM   4531  HN  ALA   935      -5.593   0.935  -9.091  1.00  0.00      PROA
ATOM   4532  CA  ALA   935      -4.936  -0.243 -10.749  1.00  0.00      PROA
ATOM   4533  HA  ALA   935      -4.242  -1.069 -10.708  1.00  0.00      PROA
ATOM   4534  CB  ALA   935      -6.344  -0.752 -10.855  1.00  0.00      PROA
ATOM   4535  HB1 ALA   935      -7.039   0.088 -11.069  1.00  0.00      PROA
ATOM   4536  HB2 ALA   935      -6.647  -1.228  -9.898  1.00  0.00      PROA
ATOM   4537  HB3 ALA   935      -6.417  -1.492 -11.680  1.00  0.00      PROA
ATOM   4538  C   ALA   935      -4.602   0.496 -11.992  1.00  0.00      PROA
ATOM   4539  O   ALA   935      -3.963  -0.027 -12.927  1.00  0.00      PROA
ATOM   4540  N   VAL   936      -4.879   1.822 -12.011  1.00  0.00      PROA
ATOM   4541  HN  VAL   936      -5.413   2.244 -11.283  1.00  0.00      PROA
ATOM   4542  CA  VAL   936      -4.424   2.771 -13.099  1.00  0.00      PROA
ATOM   4543  HA  VAL   936      -4.649   2.335 -14.061  1.00  0.00      PROA
ATOM   4544  CB  VAL   936      -5.189   4.106 -12.898  1.00  0.00      PROA
ATOM   4545  HB  VAL   936      -5.242   4.346 -11.815  1.00  0.00      PROA
ATOM   4546  CG1 VAL   936      -4.457   5.236 -13.642  1.00  0.00      PROA
ATOM   4547 HG11 VAL   936      -4.404   5.007 -14.728  1.00  0.00      PROA
ATOM   4548 HG12 VAL   936      -3.422   5.338 -13.251  1.00  0.00      PROA
ATOM   4549 HG13 VAL   936      -5.004   6.194 -13.508  1.00  0.00      PROA
ATOM   4550  CG2 VAL   936      -6.577   3.976 -13.548  1.00  0.00      PROA
ATOM   4551 HG21 VAL   936      -7.144   3.146 -13.075  1.00  0.00      PROA
ATOM   4552 HG22 VAL   936      -6.468   3.759 -14.632  1.00  0.00      PROA
ATOM   4553 HG23 VAL   936      -7.148   4.919 -13.411  1.00  0.00      PROA
ATOM   4554  C   VAL   936      -2.918   2.708 -13.235  1.00  0.00      PROA
ATOM   4555  O   VAL   936      -2.394   2.592 -14.405  1.00  0.00      PROA
ATOM   4556  N   ILE   937      -2.200   2.805 -12.071  1.00  0.00      PROA
ATOM   4557  HN  ILE   937      -2.672   2.881 -11.198  1.00  0.00      PROA
ATOM   4558  CA  ILE   937      -0.784   2.809 -11.966  1.00  0.00      PROA
ATOM   4559  HA  ILE   937      -0.387   3.473 -12.720  1.00  0.00      PROA
ATOM   4560  CB  ILE   937      -0.382   3.289 -10.545  1.00  0.00      PROA
ATOM   4561  HB  ILE   937      -1.027   2.791  -9.791  1.00  0.00      PROA
ATOM   4562  CG2 ILE   937       1.113   2.943 -10.259  1.00  0.00      PROA
ATOM   4563 HG21 ILE   937       1.727   3.122 -11.167  1.00  0.00      PROA
ATOM   4564 HG22 ILE   937       1.206   1.873  -9.974  1.00  0.00      PROA
ATOM   4565 HG23 ILE   937       1.499   3.584  -9.438  1.00  0.00      PROA
ATOM   4566  CG1 ILE   937      -0.521   4.858 -10.538  1.00  0.00      PROA
ATOM   4567 HG11 ILE   937      -0.439   5.202  -9.486  1.00  0.00      PROA
ATOM   4568 HG12 ILE   937      -1.530   5.112 -10.923  1.00  0.00      PROA
ATOM   4569  CD  ILE   937       0.508   5.634 -11.368  1.00  0.00      PROA
ATOM   4570  HD1 ILE   937       0.443   5.333 -12.435  1.00  0.00      PROA
ATOM   4571  HD2 ILE   937       1.533   5.415 -11.000  1.00  0.00      PROA
ATOM   4572  HD3 ILE   937       0.309   6.724 -11.294  1.00  0.00      PROA
ATOM   4573  C   ILE   937      -0.159   1.428 -12.332  1.00  0.00      PROA
ATOM   4574  O   ILE   937       0.815   1.353 -13.032  1.00  0.00      PROA
ATOM   4575  N   ILE   938      -0.802   0.339 -11.840  1.00  0.00      PROA
ATOM   4576  HN  ILE   938      -1.567   0.419 -11.206  1.00  0.00      PROA
ATOM   4577  CA  ILE   938      -0.411  -1.035 -12.210  1.00  0.00      PROA
ATOM   4578  HA  ILE   938       0.618  -1.168 -11.910  1.00  0.00      PROA
ATOM   4579  CB  ILE   938      -1.286  -2.120 -11.552  1.00  0.00      PROA
ATOM   4580  HB  ILE   938      -2.341  -1.775 -11.580  1.00  0.00      PROA
ATOM   4581  CG2 ILE   938      -1.221  -3.517 -12.210  1.00  0.00      PROA
ATOM   4582 HG21 ILE   938      -0.163  -3.826 -12.345  1.00  0.00      PROA
ATOM   4583 HG22 ILE   938      -1.712  -3.489 -13.206  1.00  0.00      PROA
ATOM   4584 HG23 ILE   938      -1.729  -4.264 -11.563  1.00  0.00      PROA
ATOM   4585  CG1 ILE   938      -0.839  -2.226 -10.175  1.00  0.00      PROA
ATOM   4586 HG11 ILE   938      -0.541  -1.215  -9.826  1.00  0.00      PROA
ATOM   4587 HG12 ILE   938       0.049  -2.892 -10.147  1.00  0.00      PROA
ATOM   4588  CD  ILE   938      -1.847  -2.759  -9.242  1.00  0.00      PROA
ATOM   4589  HD1 ILE   938      -1.891  -3.866  -9.319  1.00  0.00      PROA
ATOM   4590  HD2 ILE   938      -2.848  -2.346  -9.491  1.00  0.00      PROA
ATOM   4591  HD3 ILE   938      -1.578  -2.486  -8.199  1.00  0.00      PROA
ATOM   4592  C   ILE   938      -0.488  -1.275 -13.699  1.00  0.00      PROA
ATOM   4593  O   ILE   938       0.372  -1.926 -14.318  1.00  0.00      PROA
ATOM   4594  N   ASN   939      -1.570  -0.831 -14.313  1.00  0.00      PROA
ATOM   4595  HN  ASN   939      -2.193  -0.228 -13.825  1.00  0.00      PROA
ATOM   4596  CA  ASN   939      -1.989  -1.113 -15.651  1.00  0.00      PROA
ATOM   4597  HA  ASN   939      -1.703  -2.134 -15.851  1.00  0.00      PROA
ATOM   4598  CB  ASN   939      -3.583  -0.939 -15.978  1.00  0.00      PROA
ATOM   4599  HB1 ASN   939      -3.789   0.137 -16.160  1.00  0.00      PROA
ATOM   4600  HB2 ASN   939      -4.162  -1.278 -15.094  1.00  0.00      PROA
ATOM   4601  CG  ASN   939      -4.057  -1.700 -17.154  1.00  0.00      PROA
ATOM   4602  OD1 ASN   939      -3.429  -2.527 -17.762  1.00  0.00      PROA
ATOM   4603  ND2 ASN   939      -5.302  -1.381 -17.653  1.00  0.00      PROA
ATOM   4604 HD21 ASN   939      -5.906  -0.772 -17.139  1.00  0.00      PROA
ATOM   4605 HD22 ASN   939      -5.601  -1.759 -18.529  1.00  0.00      PROA
ATOM   4606  C   ASN   939      -1.172  -0.375 -16.685  1.00  0.00      PROA
ATOM   4607  O   ASN   939      -1.442  -0.447 -17.897  1.00  0.00      PROA
ATOM   4608  N   ARG   940      -0.244   0.522 -16.242  1.00  0.00      PROA
ATOM   4609  HN  ARG   940      -0.058   0.672 -15.274  1.00  0.00      PROA
ATOM   4610  CA  ARG   940       0.536   1.320 -17.197  1.00  0.00      PROA
ATOM   4611  HA  ARG   940      -0.150   1.822 -17.863  1.00  0.00      PROA
ATOM   4612  CB  ARG   940       1.384   2.335 -16.430  1.00  0.00      PROA
ATOM   4613  HB1 ARG   940       2.160   2.714 -17.126  1.00  0.00      PROA
ATOM   4614  HB2 ARG   940       1.878   1.794 -15.597  1.00  0.00      PROA
ATOM   4615  CG  ARG   940       0.652   3.587 -15.812  1.00  0.00      PROA
ATOM   4616  HG1 ARG   940       0.644   3.458 -14.710  1.00  0.00      PROA
ATOM   4617  HG2 ARG   940      -0.393   3.579 -16.185  1.00  0.00      PROA
ATOM   4618  CD  ARG   940       1.234   4.968 -16.107  1.00  0.00      PROA
ATOM   4619  HD1 ARG   940       0.553   5.767 -15.744  1.00  0.00      PROA
ATOM   4620  HD2 ARG   940       1.422   5.091 -17.195  1.00  0.00      PROA
ATOM   4621  NE  ARG   940       2.532   5.077 -15.380  1.00  0.00      PROA
ATOM   4622  HE  ARG   940       2.770   4.349 -14.739  1.00  0.00      PROA
ATOM   4623  CZ  ARG   940       3.400   6.085 -15.529  1.00  0.00      PROA
ATOM   4624  NH1 ARG   940       3.198   7.148 -16.273  1.00  0.00      PROA
ATOM   4625 HH11 ARG   940       2.343   7.247 -16.782  1.00  0.00      PROA
ATOM   4626 HH12 ARG   940       3.899   7.858 -16.331  1.00  0.00      PROA
ATOM   4627  NH2 ARG   940       4.529   6.120 -14.827  1.00  0.00      PROA
ATOM   4628 HH21 ARG   940       4.738   5.388 -14.179  1.00  0.00      PROA
ATOM   4629 HH22 ARG   940       5.169   6.879 -14.947  1.00  0.00      PROA
ATOM   4630  C   ARG   940       1.397   0.533 -18.117  1.00  0.00      PROA
ATOM   4631  O   ARG   940       1.823  -0.605 -17.906  1.00  0.00      PROA
ATOM   4632  N   LYS   941       1.678   1.059 -19.363  1.00  0.00      PROA
ATOM   4633  HN  LYS   941       1.357   1.979 -19.543  1.00  0.00      PROA
ATOM   4634  CA  LYS   941       2.373   0.525 -20.510  1.00  0.00      PROA
ATOM   4635  HA  LYS   941       1.983  -0.466 -20.690  1.00  0.00      PROA
ATOM   4636  CB  LYS   941       2.202   1.414 -21.818  1.00  0.00      PROA
ATOM   4637  HB1 LYS   941       2.670   2.405 -21.635  1.00  0.00      PROA
ATOM   4638  HB2 LYS   941       1.117   1.558 -22.008  1.00  0.00      PROA
ATOM   4639  CG  LYS   941       2.852   0.785 -23.095  1.00  0.00      PROA
ATOM   4640  HG1 LYS   941       3.923   0.595 -22.875  1.00  0.00      PROA
ATOM   4641  HG2 LYS   941       2.778   1.527 -23.917  1.00  0.00      PROA
ATOM   4642  CD  LYS   941       2.226  -0.537 -23.590  1.00  0.00      PROA
ATOM   4643  HD1 LYS   941       2.228  -1.269 -22.754  1.00  0.00      PROA
ATOM   4644  HD2 LYS   941       2.846  -0.937 -24.420  1.00  0.00      PROA
ATOM   4645  CE  LYS   941       0.777  -0.360 -24.092  1.00  0.00      PROA
ATOM   4646  HE1 LYS   941       0.733   0.341 -24.952  1.00  0.00      PROA
ATOM   4647  HE2 LYS   941       0.109  -0.010 -23.277  1.00  0.00      PROA
ATOM   4648  NZ  LYS   941       0.351  -1.689 -24.529  1.00  0.00      PROA
ATOM   4649  HZ1 LYS   941       0.397  -2.350 -23.727  1.00  0.00      PROA
ATOM   4650  HZ2 LYS   941       0.978  -2.022 -25.289  1.00  0.00      PROA
ATOM   4651  HZ3 LYS   941      -0.626  -1.641 -24.883  1.00  0.00      PROA
ATOM   4652  C   LYS   941       3.718   0.001 -20.112  1.00  0.00      PROA
ATOM   4653  O   LYS   941       4.115  -1.038 -20.537  1.00  0.00      PROA
ATOM   4654  N   GLU   942       4.483   0.634 -19.180  1.00  0.00      PROA
ATOM   4655  HN  GLU   942       4.166   1.470 -18.739  1.00  0.00      PROA
ATOM   4656  CA  GLU   942       5.793   0.172 -18.748  1.00  0.00      PROA
ATOM   4657  HA  GLU   942       6.444   0.124 -19.609  1.00  0.00      PROA
ATOM   4658  CB  GLU   942       6.337   1.168 -17.701  1.00  0.00      PROA
ATOM   4659  HB1 GLU   942       5.799   0.996 -16.745  1.00  0.00      PROA
ATOM   4660  HB2 GLU   942       6.121   2.198 -18.056  1.00  0.00      PROA
ATOM   4661  CG  GLU   942       7.880   1.056 -17.424  1.00  0.00      PROA
ATOM   4662  HG1 GLU   942       8.468   1.497 -18.257  1.00  0.00      PROA
ATOM   4663  HG2 GLU   942       8.184  -0.003 -17.284  1.00  0.00      PROA
ATOM   4664  CD  GLU   942       8.087   1.842 -16.152  1.00  0.00      PROA
ATOM   4665  OE1 GLU   942       7.343   2.824 -15.871  1.00  0.00      PROA
ATOM   4666  OE2 GLU   942       8.923   1.342 -15.369  1.00  0.00      PROA
ATOM   4667  C   GLU   942       5.744  -1.272 -18.193  1.00  0.00      PROA
ATOM   4668  O   GLU   942       6.729  -2.043 -18.197  1.00  0.00      PROA
ATOM   4669  N   HSD   943       4.584  -1.681 -17.704  1.00  0.00      PROA
ATOM   4670  HN  HSD   943       3.761  -1.129 -17.811  1.00  0.00      PROA
ATOM   4671  CA  HSD   943       4.389  -2.955 -16.972  1.00  0.00      PROA
ATOM   4672  HA  HSD   943       5.362  -3.367 -16.747  1.00  0.00      PROA
ATOM   4673  CB  HSD   943       3.617  -2.709 -15.706  1.00  0.00      PROA
ATOM   4674  HB1 HSD   943       3.709  -3.606 -15.058  1.00  0.00      PROA
ATOM   4675  HB2 HSD   943       2.549  -2.556 -15.969  1.00  0.00      PROA
ATOM   4676  ND1 HSD   943       3.213  -0.702 -14.097  1.00  0.00      PROA
ATOM   4677  HD1 HSD   943       2.216  -0.724 -14.165  1.00  0.00      PROA
ATOM   4678  CG  HSD   943       4.090  -1.482 -14.894  1.00  0.00      PROA
ATOM   4679  CE1 HSD   943       3.941   0.070 -13.237  1.00  0.00      PROA
ATOM   4680  HE1 HSD   943       3.499   0.785 -12.544  1.00  0.00      PROA
ATOM   4681  NE2 HSD   943       5.242  -0.188 -13.381  1.00  0.00      PROA
ATOM   4682  CD2 HSD   943       5.329  -1.103 -14.449  1.00  0.00      PROA
ATOM   4683  HD2 HSD   943       6.306  -1.408 -14.804  1.00  0.00      PROA
ATOM   4684  C   HSD   943       3.740  -3.967 -17.844  1.00  0.00      PROA
ATOM   4685  O   HSD   943       3.362  -4.966 -17.362  1.00  0.00      PROA
ATOM   4686  N   LYS   944       3.596  -3.729 -19.156  1.00  0.00      PROA
ATOM   4687  HN  LYS   944       3.977  -2.881 -19.498  1.00  0.00      PROA
ATOM   4688  CA  LYS   944       2.963  -4.495 -20.249  1.00  0.00      PROA
ATOM   4689  HA  LYS   944       2.232  -3.855 -20.720  1.00  0.00      PROA
ATOM   4690  CB  LYS   944       3.994  -4.965 -21.281  1.00  0.00      PROA
ATOM   4691  HB1 LYS   944       3.438  -5.450 -22.109  1.00  0.00      PROA
ATOM   4692  HB2 LYS   944       4.639  -5.720 -20.787  1.00  0.00      PROA
ATOM   4693  CG  LYS   944       4.902  -3.926 -21.893  1.00  0.00      PROA
ATOM   4694  HG1 LYS   944       5.414  -3.424 -21.048  1.00  0.00      PROA
ATOM   4695  HG2 LYS   944       4.241  -3.198 -22.404  1.00  0.00      PROA
ATOM   4696  CD  LYS   944       5.991  -4.294 -22.896  1.00  0.00      PROA
ATOM   4697  HD1 LYS   944       5.529  -4.779 -23.782  1.00  0.00      PROA
ATOM   4698  HD2 LYS   944       6.702  -5.007 -22.426  1.00  0.00      PROA
ATOM   4699  CE  LYS   944       6.760  -3.014 -23.346  1.00  0.00      PROA
ATOM   4700  HE1 LYS   944       7.293  -2.545 -22.492  1.00  0.00      PROA
ATOM   4701  HE2 LYS   944       6.075  -2.280 -23.820  1.00  0.00      PROA
ATOM   4702  NZ  LYS   944       7.745  -3.474 -24.341  1.00  0.00      PROA
ATOM   4703  HZ1 LYS   944       7.250  -3.919 -25.140  1.00  0.00      PROA
ATOM   4704  HZ2 LYS   944       8.385  -4.166 -23.901  1.00  0.00      PROA
ATOM   4705  HZ3 LYS   944       8.296  -2.662 -24.684  1.00  0.00      PROA
ATOM   4706  C   LYS   944       1.887  -5.458 -19.874  1.00  0.00      PROA
ATOM   4707  O   LYS   944       2.011  -6.660 -20.082  1.00  0.00      PROA
ATOM   4708  N   LEU   945       0.859  -4.975 -19.183  1.00  0.00      PROA
ATOM   4709  HN  LEU   945       0.888  -4.033 -18.863  1.00  0.00      PROA
ATOM   4710  CA  LEU   945      -0.356  -5.665 -18.814  1.00  0.00      PROA
ATOM   4711  HA  LEU   945      -0.070  -6.541 -18.251  1.00  0.00      PROA
ATOM   4712  CB  LEU   945      -1.351  -4.771 -17.946  1.00  0.00      PROA
ATOM   4713  HB1 LEU   945      -2.400  -5.025 -18.210  1.00  0.00      PROA
ATOM   4714  HB2 LEU   945      -1.174  -3.698 -18.172  1.00  0.00      PROA
ATOM   4715  CG  LEU   945      -1.132  -5.016 -16.468  1.00  0.00      PROA
ATOM   4716  HG  LEU   945      -1.566  -4.169 -15.896  1.00  0.00      PROA
ATOM   4717  CD1 LEU   945      -1.815  -6.395 -15.960  1.00  0.00      PROA
ATOM   4718 HD11 LEU   945      -1.266  -7.268 -16.374  1.00  0.00      PROA
ATOM   4719 HD12 LEU   945      -2.870  -6.443 -16.304  1.00  0.00      PROA
ATOM   4720 HD13 LEU   945      -1.780  -6.448 -14.851  1.00  0.00      PROA
ATOM   4721  CD2 LEU   945       0.373  -4.906 -15.955  1.00  0.00      PROA
ATOM   4722 HD21 LEU   945       0.829  -3.957 -16.310  1.00  0.00      PROA
ATOM   4723 HD22 LEU   945       0.970  -5.756 -16.349  1.00  0.00      PROA
ATOM   4724 HD23 LEU   945       0.396  -4.916 -14.844  1.00  0.00      PROA
ATOM   4725  C   LEU   945      -1.023  -6.207 -20.050  1.00  0.00      PROA
ATOM   4726  O   LEU   945      -1.053  -5.618 -21.130  1.00  0.00      PROA
ATOM   4727  N   LYS   946      -1.533  -7.461 -19.876  1.00  0.00      PROA
ATOM   4728  HN  LYS   946      -1.420  -7.951 -19.015  1.00  0.00      PROA
ATOM   4729  CA  LYS   946      -2.283  -8.191 -20.926  1.00  0.00      PROA
ATOM   4730  HA  LYS   946      -2.095  -7.692 -21.865  1.00  0.00      PROA
ATOM   4731  CB  LYS   946      -1.866  -9.693 -21.031  1.00  0.00      PROA
ATOM   4732  HB1 LYS   946      -2.463 -10.174 -21.835  1.00  0.00      PROA
ATOM   4733  HB2 LYS   946      -2.091 -10.195 -20.066  1.00  0.00      PROA
ATOM   4734  CG  LYS   946      -0.339  -9.880 -21.354  1.00  0.00      PROA
ATOM   4735  HG1 LYS   946       0.247  -9.140 -20.769  1.00  0.00      PROA
ATOM   4736  HG2 LYS   946      -0.173  -9.695 -22.437  1.00  0.00      PROA
ATOM   4737  CD  LYS   946       0.154 -11.298 -21.006  1.00  0.00      PROA
ATOM   4738  HD1 LYS   946      -0.220 -11.970 -21.804  1.00  0.00      PROA
ATOM   4739  HD2 LYS   946      -0.323 -11.574 -20.044  1.00  0.00      PROA
ATOM   4740  CE  LYS   946       1.630 -11.582 -20.856  1.00  0.00      PROA
ATOM   4741  HE1 LYS   946       1.810 -12.646 -20.594  1.00  0.00      PROA
ATOM   4742  HE2 LYS   946       2.092 -10.917 -20.096  1.00  0.00      PROA
ATOM   4743  NZ  LYS   946       2.218 -11.300 -22.167  1.00  0.00      PROA
ATOM   4744  HZ1 LYS   946       1.905 -10.364 -22.494  1.00  0.00      PROA
ATOM   4745  HZ2 LYS   946       1.912 -12.025 -22.847  1.00  0.00      PROA
ATOM   4746  HZ3 LYS   946       3.255 -11.312 -22.092  1.00  0.00      PROA
ATOM   4747  C   LYS   946      -3.776  -8.044 -20.766  1.00  0.00      PROA
ATOM   4748  O   LYS   946      -4.379  -8.353 -19.740  1.00  0.00      PROA
ATOM   4749  N   LYS   947      -4.540  -7.654 -21.812  1.00  0.00      PROA
ATOM   4750  HN  LYS   947      -4.116  -7.445 -22.688  1.00  0.00      PROA
ATOM   4751  CA  LYS   947      -5.990  -7.497 -21.800  1.00  0.00      PROA
ATOM   4752  HA  LYS   947      -6.278  -7.038 -22.734  1.00  0.00      PROA
ATOM   4753  CB  LYS   947      -6.723  -8.864 -21.628  1.00  0.00      PROA
ATOM   4754  HB1 LYS   947      -7.810  -8.692 -21.771  1.00  0.00      PROA
ATOM   4755  HB2 LYS   947      -6.547  -9.221 -20.592  1.00  0.00      PROA
ATOM   4756  CG  LYS   947      -6.285  -9.973 -22.594  1.00  0.00      PROA
ATOM   4757  HG1 LYS   947      -6.950 -10.842 -22.415  1.00  0.00      PROA
ATOM   4758  HG2 LYS   947      -5.245 -10.249 -22.323  1.00  0.00      PROA
ATOM   4759  CD  LYS   947      -6.299  -9.702 -24.086  1.00  0.00      PROA
ATOM   4760  HD1 LYS   947      -5.682  -8.797 -24.259  1.00  0.00      PROA
ATOM   4761  HD2 LYS   947      -7.349  -9.485 -24.368  1.00  0.00      PROA
ATOM   4762  CE  LYS   947      -5.797 -10.769 -25.030  1.00  0.00      PROA
ATOM   4763  HE1 LYS   947      -6.140 -11.767 -24.682  1.00  0.00      PROA
ATOM   4764  HE2 LYS   947      -4.687 -10.739 -25.071  1.00  0.00      PROA
ATOM   4765  NZ  LYS   947      -6.289 -10.580 -26.368  1.00  0.00      PROA
ATOM   4766  HZ1 LYS   947      -5.974  -9.656 -26.726  1.00  0.00      PROA
ATOM   4767  HZ2 LYS   947      -7.328 -10.614 -26.363  1.00  0.00      PROA
ATOM   4768  HZ3 LYS   947      -5.921 -11.334 -26.983  1.00  0.00      PROA
ATOM   4769  C   LYS   947      -6.504  -6.461 -20.816  1.00  0.00      PROA
ATOM   4770  O   LYS   947      -7.666  -6.561 -20.446  1.00  0.00      PROA
ATOM   4771  N   GLY   948      -5.660  -5.514 -20.379  1.00  0.00      PROA
ATOM   4772  HN  GLY   948      -4.765  -5.398 -20.801  1.00  0.00      PROA
ATOM   4773  CA  GLY   948      -5.950  -4.562 -19.257  1.00  0.00      PROA
ATOM   4774  HA1 GLY   948      -6.848  -4.019 -19.512  1.00  0.00      PROA
ATOM   4775  HA2 GLY   948      -5.113  -3.884 -19.178  1.00  0.00      PROA
ATOM   4776  C   GLY   948      -6.155  -5.246 -17.915  1.00  0.00      PROA
ATOM   4777  O   GLY   948      -5.461  -6.172 -17.520  1.00  0.00      PROA
ATOM   4778  N   ALA   949      -7.111  -4.736 -17.105  1.00  0.00      PROA
ATOM   4779  HN  ALA   949      -7.790  -4.104 -17.467  1.00  0.00      PROA
ATOM   4780  CA  ALA   949      -7.264  -5.034 -15.659  1.00  0.00      PROA
ATOM   4781  HA  ALA   949      -6.631  -5.880 -15.438  1.00  0.00      PROA
ATOM   4782  CB  ALA   949      -6.891  -3.865 -14.750  1.00  0.00      PROA
ATOM   4783  HB1 ALA   949      -7.537  -2.988 -14.971  1.00  0.00      PROA
ATOM   4784  HB2 ALA   949      -5.831  -3.577 -14.920  1.00  0.00      PROA
ATOM   4785  HB3 ALA   949      -7.035  -4.152 -13.686  1.00  0.00      PROA
ATOM   4786  C   ALA   949      -8.692  -5.522 -15.263  1.00  0.00      PROA
ATOM   4787  O   ALA   949      -8.884  -6.181 -14.278  1.00  0.00      PROA
ATOM   4788  N   GLY   950      -9.664  -5.318 -16.129  1.00  0.00      PROA
ATOM   4789  HN  GLY   950      -9.498  -4.937 -17.035  1.00  0.00      PROA
ATOM   4790  CA  GLY   950     -10.997  -5.629 -15.820  1.00  0.00      PROA
ATOM   4791  HA1 GLY   950     -11.070  -6.705 -15.867  1.00  0.00      PROA
ATOM   4792  HA2 GLY   950     -11.595  -5.179 -16.597  1.00  0.00      PROA
ATOM   4793  C   GLY   950     -11.601  -5.186 -14.460  1.00  0.00      PROA
ATOM   4794  O   GLY   950     -11.960  -5.967 -13.566  1.00  0.00      PROA
ATOM   4795  N   TYR   951     -11.760  -3.827 -14.378  1.00  0.00      PROA
ATOM   4796  HN  TYR   951     -11.759  -3.265 -15.201  1.00  0.00      PROA
ATOM   4797  CA  TYR   951     -11.939  -3.090 -13.143  1.00  0.00      PROA
ATOM   4798  HA  TYR   951     -11.162  -3.400 -12.460  1.00  0.00      PROA
ATOM   4799  CB  TYR   951     -11.865  -1.502 -13.374  1.00  0.00      PROA
ATOM   4800  HB1 TYR   951     -11.847  -0.984 -12.391  1.00  0.00      PROA
ATOM   4801  HB2 TYR   951     -12.746  -1.171 -13.964  1.00  0.00      PROA
ATOM   4802  CG  TYR   951     -10.635  -1.087 -14.127  1.00  0.00      PROA
ATOM   4803  CD1 TYR   951      -9.366  -1.281 -13.540  1.00  0.00      PROA
ATOM   4804  HD1 TYR   951      -9.275  -1.829 -12.614  1.00  0.00      PROA
ATOM   4805  CE1 TYR   951      -8.252  -0.772 -14.149  1.00  0.00      PROA
ATOM   4806  HE1 TYR   951      -7.285  -0.932 -13.696  1.00  0.00      PROA
ATOM   4807  CZ  TYR   951      -8.334  -0.054 -15.337  1.00  0.00      PROA
ATOM   4808  OH  TYR   951      -7.108   0.469 -15.913  1.00  0.00      PROA
ATOM   4809  HH  TYR   951      -7.343   1.177 -16.518  1.00  0.00      PROA
ATOM   4810  CD2 TYR   951     -10.800  -0.382 -15.350  1.00  0.00      PROA
ATOM   4811  HD2 TYR   951     -11.761  -0.209 -15.807  1.00  0.00      PROA
ATOM   4812  CE2 TYR   951      -9.564   0.078 -15.919  1.00  0.00      PROA
ATOM   4813  HE2 TYR   951      -9.610   0.566 -16.880  1.00  0.00      PROA
ATOM   4814  C   TYR   951     -13.144  -3.446 -12.328  1.00  0.00      PROA
ATOM   4815  O   TYR   951     -13.047  -3.438 -11.097  1.00  0.00      PROA
ATOM   4816  N   HSD   952     -14.329  -3.619 -12.944  1.00  0.00      PROA
ATOM   4817  HN  HSD   952     -14.426  -3.641 -13.936  1.00  0.00      PROA
ATOM   4818  CA  HSD   952     -15.499  -3.779 -12.189  1.00  0.00      PROA
ATOM   4819  HA  HSD   952     -15.458  -3.090 -11.358  1.00  0.00      PROA
ATOM   4820  CB  HSD   952     -16.722  -3.508 -13.035  1.00  0.00      PROA
ATOM   4821  HB1 HSD   952     -17.624  -3.811 -12.462  1.00  0.00      PROA
ATOM   4822  HB2 HSD   952     -16.655  -4.118 -13.961  1.00  0.00      PROA
ATOM   4823  ND1 HSD   952     -16.652  -1.567 -14.718  1.00  0.00      PROA
ATOM   4824  HD1 HSD   952     -16.281  -2.079 -15.492  1.00  0.00      PROA
ATOM   4825  CG  HSD   952     -16.879  -2.096 -13.426  1.00  0.00      PROA
ATOM   4826  CE1 HSD   952     -17.026  -0.252 -14.714  1.00  0.00      PROA
ATOM   4827  HE1 HSD   952     -16.939   0.417 -15.569  1.00  0.00      PROA
ATOM   4828  NE2 HSD   952     -17.515   0.056 -13.471  1.00  0.00      PROA
ATOM   4829  CD2 HSD   952     -17.392  -1.081 -12.702  1.00  0.00      PROA
ATOM   4830  HD2 HSD   952     -17.696  -1.059 -11.663  1.00  0.00      PROA
ATOM   4831  C   HSD   952     -15.519  -5.140 -11.613  1.00  0.00      PROA
ATOM   4832  O   HSD   952     -16.104  -5.309 -10.554  1.00  0.00      PROA
ATOM   4833  N   LEU   953     -14.859  -6.126 -12.187  1.00  0.00      PROA
ATOM   4834  HN  LEU   953     -14.432  -6.009 -13.080  1.00  0.00      PROA
ATOM   4835  CA  LEU   953     -14.693  -7.454 -11.587  1.00  0.00      PROA
ATOM   4836  HA  LEU   953     -15.628  -7.708 -11.111  1.00  0.00      PROA
ATOM   4837  CB  LEU   953     -14.321  -8.535 -12.585  1.00  0.00      PROA
ATOM   4838  HB1 LEU   953     -13.443  -8.141 -13.132  1.00  0.00      PROA
ATOM   4839  HB2 LEU   953     -15.183  -8.608 -13.275  1.00  0.00      PROA
ATOM   4840  CG  LEU   953     -13.953 -10.020 -12.218  1.00  0.00      PROA
ATOM   4841  HG  LEU   953     -12.981 -10.024 -11.680  1.00  0.00      PROA
ATOM   4842  CD1 LEU   953     -15.016 -10.700 -11.328  1.00  0.00      PROA
ATOM   4843 HD11 LEU   953     -15.996 -10.720 -11.851  1.00  0.00      PROA
ATOM   4844 HD12 LEU   953     -15.132 -10.134 -10.379  1.00  0.00      PROA
ATOM   4845 HD13 LEU   953     -14.711 -11.745 -11.106  1.00  0.00      PROA
ATOM   4846  CD2 LEU   953     -13.814 -10.842 -13.538  1.00  0.00      PROA
ATOM   4847 HD21 LEU   953     -13.015 -10.408 -14.176  1.00  0.00      PROA
ATOM   4848 HD22 LEU   953     -14.771 -10.816 -14.102  1.00  0.00      PROA
ATOM   4849 HD23 LEU   953     -13.547 -11.894 -13.302  1.00  0.00      PROA
ATOM   4850  C   LEU   953     -13.775  -7.459 -10.374  1.00  0.00      PROA
ATOM   4851  O   LEU   953     -14.066  -8.018  -9.329  1.00  0.00      PROA
ATOM   4852  N   ASP   954     -12.672  -6.708 -10.485  1.00  0.00      PROA
ATOM   4853  HN  ASP   954     -12.421  -6.282 -11.350  1.00  0.00      PROA
ATOM   4854  CA  ASP   954     -11.737  -6.444  -9.349  1.00  0.00      PROA
ATOM   4855  HA  ASP   954     -11.381  -7.401  -8.997  1.00  0.00      PROA
ATOM   4856  CB  ASP   954     -10.548  -5.563  -9.733  1.00  0.00      PROA
ATOM   4857  HB1 ASP   954      -9.840  -5.483  -8.881  1.00  0.00      PROA
ATOM   4858  HB2 ASP   954     -10.899  -4.546 -10.011  1.00  0.00      PROA
ATOM   4859  CG  ASP   954      -9.839  -6.217 -10.940  1.00  0.00      PROA
ATOM   4860  OD1 ASP   954      -9.623  -7.405 -11.156  1.00  0.00      PROA
ATOM   4861  OD2 ASP   954      -9.511  -5.227 -11.783  1.00  0.00      PROA
ATOM   4862  HD2 ASP   954      -9.198  -5.514 -12.644  1.00  0.00      PROA
ATOM   4863  C   ASP   954     -12.382  -5.667  -8.191  1.00  0.00      PROA
ATOM   4864  O   ASP   954     -12.154  -6.151  -7.037  1.00  0.00      PROA
ATOM   4865  N   LEU   955     -13.123  -4.590  -8.415  1.00  0.00      PROA
ATOM   4866  HN  LEU   955     -13.225  -4.241  -9.342  1.00  0.00      PROA
ATOM   4867  CA  LEU   955     -13.853  -3.807  -7.396  1.00  0.00      PROA
ATOM   4868  HA  LEU   955     -13.216  -3.664  -6.536  1.00  0.00      PROA
ATOM   4869  CB  LEU   955     -14.215  -2.457  -8.059  1.00  0.00      PROA
ATOM   4870  HB1 LEU   955     -14.859  -2.656  -8.942  1.00  0.00      PROA
ATOM   4871  HB2 LEU   955     -13.279  -1.966  -8.400  1.00  0.00      PROA
ATOM   4872  CG  LEU   955     -14.952  -1.505  -7.122  1.00  0.00      PROA
ATOM   4873  HG  LEU   955     -15.870  -2.019  -6.767  1.00  0.00      PROA
ATOM   4874  CD1 LEU   955     -14.185  -1.039  -5.913  1.00  0.00      PROA
ATOM   4875 HD11 LEU   955     -13.267  -0.499  -6.228  1.00  0.00      PROA
ATOM   4876 HD12 LEU   955     -13.888  -1.912  -5.294  1.00  0.00      PROA
ATOM   4877 HD13 LEU   955     -14.813  -0.349  -5.310  1.00  0.00      PROA
ATOM   4878  CD2 LEU   955     -15.472  -0.314  -7.908  1.00  0.00      PROA
ATOM   4879 HD21 LEU   955     -16.171  -0.656  -8.701  1.00  0.00      PROA
ATOM   4880 HD22 LEU   955     -14.625   0.221  -8.388  1.00  0.00      PROA
ATOM   4881 HD23 LEU   955     -16.016   0.378  -7.230  1.00  0.00      PROA
ATOM   4882  C   LEU   955     -15.044  -4.503  -6.797  1.00  0.00      PROA
ATOM   4883  O   LEU   955     -15.279  -4.409  -5.616  1.00  0.00      PROA
ATOM   4884  N   LEU   956     -15.818  -5.313  -7.607  1.00  0.00      PROA
ATOM   4885  HN  LEU   956     -15.738  -5.294  -8.600  1.00  0.00      PROA
ATOM   4886  CA  LEU   956     -16.801  -6.248  -7.065  1.00  0.00      PROA
ATOM   4887  HA  LEU   956     -17.520  -5.697  -6.477  1.00  0.00      PROA
ATOM   4888  CB  LEU   956     -17.469  -6.937  -8.239  1.00  0.00      PROA
ATOM   4889  HB1 LEU   956     -16.760  -7.679  -8.664  1.00  0.00      PROA
ATOM   4890  HB2 LEU   956     -17.698  -6.175  -9.013  1.00  0.00      PROA
ATOM   4891  CG  LEU   956     -18.788  -7.671  -7.859  1.00  0.00      PROA
ATOM   4892  HG  LEU   956     -18.580  -8.397  -7.044  1.00  0.00      PROA
ATOM   4893  CD1 LEU   956     -19.884  -6.658  -7.379  1.00  0.00      PROA
ATOM   4894 HD11 LEU   956     -20.111  -5.930  -8.187  1.00  0.00      PROA
ATOM   4895 HD12 LEU   956     -19.519  -6.099  -6.491  1.00  0.00      PROA
ATOM   4896 HD13 LEU   956     -20.816  -7.204  -7.121  1.00  0.00      PROA
ATOM   4897  CD2 LEU   956     -19.298  -8.511  -9.085  1.00  0.00      PROA
ATOM   4898 HD21 LEU   956     -18.473  -9.136  -9.489  1.00  0.00      PROA
ATOM   4899 HD22 LEU   956     -19.654  -7.830  -9.888  1.00  0.00      PROA
ATOM   4900 HD23 LEU   956     -20.126  -9.179  -8.767  1.00  0.00      PROA
ATOM   4901  C   LEU   956     -16.324  -7.184  -6.033  1.00  0.00      PROA
ATOM   4902  O   LEU   956     -17.001  -7.397  -5.071  1.00  0.00      PROA
ATOM   4903  N   MET   957     -15.141  -7.806  -6.277  1.00  0.00      PROA
ATOM   4904  HN  MET   957     -14.649  -7.691  -7.136  1.00  0.00      PROA
ATOM   4905  CA  MET   957     -14.506  -8.699  -5.274  1.00  0.00      PROA
ATOM   4906  HA  MET   957     -15.287  -9.342  -4.898  1.00  0.00      PROA
ATOM   4907  CB  MET   957     -13.354  -9.562  -5.768  1.00  0.00      PROA
ATOM   4908  HB1 MET   957     -12.799  -9.929  -4.879  1.00  0.00      PROA
ATOM   4909  HB2 MET   957     -12.682  -8.918  -6.372  1.00  0.00      PROA
ATOM   4910  CG  MET   957     -13.727 -10.769  -6.615  1.00  0.00      PROA
ATOM   4911  HG1 MET   957     -12.787 -11.264  -6.936  1.00  0.00      PROA
ATOM   4912  HG2 MET   957     -14.255 -10.401  -7.519  1.00  0.00      PROA
ATOM   4913  SD  MET   957     -14.770 -11.984  -5.787  1.00  0.00      PROA
ATOM   4914  CE  MET   957     -16.199 -11.807  -6.846  1.00  0.00      PROA
ATOM   4915  HE1 MET   957     -15.952 -12.050  -7.901  1.00  0.00      PROA
ATOM   4916  HE2 MET   957     -16.573 -10.762  -6.814  1.00  0.00      PROA
ATOM   4917  HE3 MET   957     -17.008 -12.493  -6.516  1.00  0.00      PROA
ATOM   4918  C   MET   957     -14.047  -8.080  -4.013  1.00  0.00      PROA
ATOM   4919  O   MET   957     -14.260  -8.470  -2.869  1.00  0.00      PROA
ATOM   4920  N   VAL   958     -13.413  -6.853  -4.092  1.00  0.00      PROA
ATOM   4921  HN  VAL   958     -13.082  -6.464  -4.948  1.00  0.00      PROA
ATOM   4922  CA  VAL   958     -13.202  -6.059  -2.863  1.00  0.00      PROA
ATOM   4923  HA  VAL   958     -12.687  -6.669  -2.136  1.00  0.00      PROA
ATOM   4924  CB  VAL   958     -12.356  -4.825  -3.255  1.00  0.00      PROA
ATOM   4925  HB  VAL   958     -12.837  -4.271  -4.089  1.00  0.00      PROA
ATOM   4926  CG1 VAL   958     -12.287  -3.963  -2.017  1.00  0.00      PROA
ATOM   4927 HG11 VAL   958     -11.979  -4.575  -1.142  1.00  0.00      PROA
ATOM   4928 HG12 VAL   958     -13.285  -3.522  -1.807  1.00  0.00      PROA
ATOM   4929 HG13 VAL   958     -11.542  -3.151  -2.162  1.00  0.00      PROA
ATOM   4930  CG2 VAL   958     -11.000  -5.300  -3.727  1.00  0.00      PROA
ATOM   4931 HG21 VAL   958     -11.096  -5.816  -4.706  1.00  0.00      PROA
ATOM   4932 HG22 VAL   958     -10.571  -6.013  -2.990  1.00  0.00      PROA
ATOM   4933 HG23 VAL   958     -10.317  -4.432  -3.849  1.00  0.00      PROA
ATOM   4934  C   VAL   958     -14.556  -5.691  -2.195  1.00  0.00      PROA
ATOM   4935  O   VAL   958     -14.730  -5.794  -0.984  1.00  0.00      PROA
ATOM   4936  N   GLY   959     -15.533  -5.325  -2.996  1.00  0.00      PROA
ATOM   4937  HN  GLY   959     -15.380  -5.280  -3.979  1.00  0.00      PROA
ATOM   4938  CA  GLY   959     -16.943  -4.943  -2.573  1.00  0.00      PROA
ATOM   4939  HA1 GLY   959     -17.526  -4.817  -3.473  1.00  0.00      PROA
ATOM   4940  HA2 GLY   959     -16.876  -4.007  -2.038  1.00  0.00      PROA
ATOM   4941  C   GLY   959     -17.677  -6.013  -1.637  1.00  0.00      PROA
ATOM   4942  O   GLY   959     -18.051  -5.676  -0.495  1.00  0.00      PROA
ATOM   4943  N   VAL   960     -17.807  -7.286  -2.096  1.00  0.00      PROA
ATOM   4944  HN  VAL   960     -17.477  -7.477  -3.012  1.00  0.00      PROA
ATOM   4945  CA  VAL   960     -18.359  -8.469  -1.476  1.00  0.00      PROA
ATOM   4946  HA  VAL   960     -19.329  -8.192  -1.092  1.00  0.00      PROA
ATOM   4947  CB  VAL   960     -18.509  -9.661  -2.358  1.00  0.00      PROA
ATOM   4948  HB  VAL   960     -18.939 -10.512  -1.788  1.00  0.00      PROA
ATOM   4949  CG1 VAL   960     -19.433  -9.258  -3.470  1.00  0.00      PROA
ATOM   4950 HG11 VAL   960     -18.927  -8.533  -4.143  1.00  0.00      PROA
ATOM   4951 HG12 VAL   960     -20.343  -8.778  -3.050  1.00  0.00      PROA
ATOM   4952 HG13 VAL   960     -19.722 -10.151  -4.064  1.00  0.00      PROA
ATOM   4953  CG2 VAL   960     -17.327 -10.337  -2.906  1.00  0.00      PROA
ATOM   4954 HG21 VAL   960     -16.683 -10.710  -2.081  1.00  0.00      PROA
ATOM   4955 HG22 VAL   960     -16.737  -9.626  -3.523  1.00  0.00      PROA
ATOM   4956 HG23 VAL   960     -17.641 -11.202  -3.529  1.00  0.00      PROA
ATOM   4957  C   VAL   960     -17.552  -8.806  -0.292  1.00  0.00      PROA
ATOM   4958  O   VAL   960     -18.124  -9.224   0.705  1.00  0.00      PROA
ATOM   4959  N   MET   961     -16.194  -8.611  -0.285  1.00  0.00      PROA
ATOM   4960  HN  MET   961     -15.731  -8.324  -1.118  1.00  0.00      PROA
ATOM   4961  CA  MET   961     -15.325  -8.779   0.827  1.00  0.00      PROA
ATOM   4962  HA  MET   961     -15.601  -9.688   1.340  1.00  0.00      PROA
ATOM   4963  CB  MET   961     -13.853  -8.857   0.328  1.00  0.00      PROA
ATOM   4964  HB1 MET   961     -13.160  -8.639   1.169  1.00  0.00      PROA
ATOM   4965  HB2 MET   961     -13.690  -8.107  -0.475  1.00  0.00      PROA
ATOM   4966  CG  MET   961     -13.578 -10.269  -0.217  1.00  0.00      PROA
ATOM   4967  HG1 MET   961     -12.501 -10.323  -0.480  1.00  0.00      PROA
ATOM   4968  HG2 MET   961     -14.172 -10.391  -1.146  1.00  0.00      PROA
ATOM   4969  SD  MET   961     -13.975 -11.671   0.922  1.00  0.00      PROA
ATOM   4970  CE  MET   961     -15.469 -12.245   0.148  1.00  0.00      PROA
ATOM   4971  HE1 MET   961     -15.285 -12.559  -0.902  1.00  0.00      PROA
ATOM   4972  HE2 MET   961     -16.230 -11.436   0.135  1.00  0.00      PROA
ATOM   4973  HE3 MET   961     -15.877 -13.118   0.701  1.00  0.00      PROA
ATOM   4974  C   MET   961     -15.427  -7.829   1.900  1.00  0.00      PROA
ATOM   4975  O   MET   961     -15.502  -8.203   3.041  1.00  0.00      PROA
ATOM   4976  N   LEU   962     -15.619  -6.567   1.529  1.00  0.00      PROA
ATOM   4977  HN  LEU   962     -15.657  -6.348   0.559  1.00  0.00      PROA
ATOM   4978  CA  LEU   962     -15.794  -5.378   2.402  1.00  0.00      PROA
ATOM   4979  HA  LEU   962     -14.931  -5.284   3.044  1.00  0.00      PROA
ATOM   4980  CB  LEU   962     -15.934  -4.158   1.480  1.00  0.00      PROA
ATOM   4981  HB1 LEU   962     -16.940  -4.206   1.014  1.00  0.00      PROA
ATOM   4982  HB2 LEU   962     -15.163  -4.249   0.687  1.00  0.00      PROA
ATOM   4983  CG  LEU   962     -15.781  -2.735   2.125  1.00  0.00      PROA
ATOM   4984  HG  LEU   962     -14.875  -2.713   2.768  1.00  0.00      PROA
ATOM   4985  CD1 LEU   962     -15.656  -1.712   1.052  1.00  0.00      PROA
ATOM   4986 HD11 LEU   962     -16.467  -1.842   0.304  1.00  0.00      PROA
ATOM   4987 HD12 LEU   962     -14.678  -1.822   0.537  1.00  0.00      PROA
ATOM   4988 HD13 LEU   962     -15.736  -0.694   1.489  1.00  0.00      PROA
ATOM   4989  CD2 LEU   962     -17.036  -2.395   3.037  1.00  0.00      PROA
ATOM   4990 HD21 LEU   962     -17.028  -3.029   3.949  1.00  0.00      PROA
ATOM   4991 HD22 LEU   962     -17.975  -2.592   2.477  1.00  0.00      PROA
ATOM   4992 HD23 LEU   962     -17.001  -1.328   3.346  1.00  0.00      PROA
ATOM   4993  C   LEU   962     -17.065  -5.556   3.129  1.00  0.00      PROA
ATOM   4994  O   LEU   962     -17.141  -5.424   4.372  1.00  0.00      PROA
ATOM   4995  N   GLY   963     -18.132  -6.028   2.439  1.00  0.00      PROA
ATOM   4996  HN  GLY   963     -18.131  -6.010   1.443  1.00  0.00      PROA
ATOM   4997  CA  GLY   963     -19.351  -6.592   3.026  1.00  0.00      PROA
ATOM   4998  HA1 GLY   963     -19.912  -7.032   2.215  1.00  0.00      PROA
ATOM   4999  HA2 GLY   963     -19.900  -5.768   3.456  1.00  0.00      PROA
ATOM   5000  C   GLY   963     -19.183  -7.602   4.054  1.00  0.00      PROA
ATOM   5001  O   GLY   963     -19.761  -7.458   5.128  1.00  0.00      PROA
ATOM   5002  N   VAL   964     -18.542  -8.768   3.745  1.00  0.00      PROA
ATOM   5003  HN  VAL   964     -18.173  -8.920   2.832  1.00  0.00      PROA
ATOM   5004  CA  VAL   964     -18.343  -9.839   4.652  1.00  0.00      PROA
ATOM   5005  HA  VAL   964     -19.297 -10.108   5.081  1.00  0.00      PROA
ATOM   5006  CB  VAL   964     -17.721 -11.051   3.868  1.00  0.00      PROA
ATOM   5007  HB  VAL   964     -16.937 -10.675   3.177  1.00  0.00      PROA
ATOM   5008  CG1 VAL   964     -17.105 -12.061   4.822  1.00  0.00      PROA
ATOM   5009 HG11 VAL   964     -17.828 -12.318   5.625  1.00  0.00      PROA
ATOM   5010 HG12 VAL   964     -16.193 -11.632   5.290  1.00  0.00      PROA
ATOM   5011 HG13 VAL   964     -16.841 -12.989   4.271  1.00  0.00      PROA
ATOM   5012  CG2 VAL   964     -18.619 -11.693   2.789  1.00  0.00      PROA
ATOM   5013 HG21 VAL   964     -19.032 -10.908   2.120  1.00  0.00      PROA
ATOM   5014 HG22 VAL   964     -19.464 -12.230   3.271  1.00  0.00      PROA
ATOM   5015 HG23 VAL   964     -18.025 -12.404   2.177  1.00  0.00      PROA
ATOM   5016  C   VAL   964     -17.538  -9.418   5.832  1.00  0.00      PROA
ATOM   5017  O   VAL   964     -17.747  -9.756   6.978  1.00  0.00      PROA
ATOM   5018  N   CYS   965     -16.471  -8.619   5.603  1.00  0.00      PROA
ATOM   5019  HN  CYS   965     -16.179  -8.387   4.679  1.00  0.00      PROA
ATOM   5020  CA  CYS   965     -15.681  -8.047   6.676  1.00  0.00      PROA
ATOM   5021  HA  CYS   965     -15.293  -8.853   7.281  1.00  0.00      PROA
ATOM   5022  CB  CYS   965     -14.498  -7.195   6.056  1.00  0.00      PROA
ATOM   5023  HB1 CYS   965     -14.047  -6.582   6.864  1.00  0.00      PROA
ATOM   5024  HB2 CYS   965     -14.922  -6.509   5.293  1.00  0.00      PROA
ATOM   5025  SG  CYS   965     -13.228  -8.209   5.301  1.00  0.00      PROA
ATOM   5026  HG1 CYS   965     -13.980  -8.596   4.281  1.00  0.00      PROA
ATOM   5027  C   CYS   965     -16.484  -7.151   7.584  1.00  0.00      PROA
ATOM   5028  O   CYS   965     -16.412  -7.387   8.781  1.00  0.00      PROA
ATOM   5029  N   SER   966     -17.279  -6.206   7.098  1.00  0.00      PROA
ATOM   5030  HN  SER   966     -17.227  -5.909   6.148  1.00  0.00      PROA
ATOM   5031  CA  SER   966     -18.271  -5.546   7.913  1.00  0.00      PROA
ATOM   5032  HA  SER   966     -17.752  -5.018   8.699  1.00  0.00      PROA
ATOM   5033  CB  SER   966     -19.137  -4.548   7.080  1.00  0.00      PROA
ATOM   5034  HB1 SER   966     -19.726  -3.893   7.758  1.00  0.00      PROA
ATOM   5035  HB2 SER   966     -19.828  -5.105   6.412  1.00  0.00      PROA
ATOM   5036  OG  SER   966     -18.259  -3.740   6.286  1.00  0.00      PROA
ATOM   5037  HG1 SER   966     -18.022  -4.276   5.526  1.00  0.00      PROA
ATOM   5038  C   SER   966     -19.148  -6.455   8.729  1.00  0.00      PROA
ATOM   5039  O   SER   966     -19.284  -6.338   9.943  1.00  0.00      PROA
ATOM   5040  N   VAL   967     -19.730  -7.518   8.152  1.00  0.00      PROA
ATOM   5041  HN  VAL   967     -19.582  -7.762   7.197  1.00  0.00      PROA
ATOM   5042  CA  VAL   967     -20.643  -8.398   8.936  1.00  0.00      PROA
ATOM   5043  HA  VAL   967     -21.306  -7.802   9.543  1.00  0.00      PROA
ATOM   5044  CB  VAL   967     -21.363  -9.126   7.863  1.00  0.00      PROA
ATOM   5045  HB  VAL   967     -20.643  -9.543   7.126  1.00  0.00      PROA
ATOM   5046  CG1 VAL   967     -22.127 -10.245   8.550  1.00  0.00      PROA
ATOM   5047 HG11 VAL   967     -22.706  -9.841   9.408  1.00  0.00      PROA
ATOM   5048 HG12 VAL   967     -21.417 -11.010   8.930  1.00  0.00      PROA
ATOM   5049 HG13 VAL   967     -22.835 -10.715   7.834  1.00  0.00      PROA
ATOM   5050  CG2 VAL   967     -22.418  -8.208   7.191  1.00  0.00      PROA
ATOM   5051 HG21 VAL   967     -21.922  -7.320   6.744  1.00  0.00      PROA
ATOM   5052 HG22 VAL   967     -23.153  -7.860   7.948  1.00  0.00      PROA
ATOM   5053 HG23 VAL   967     -22.944  -8.763   6.385  1.00  0.00      PROA
ATOM   5054  C   VAL   967     -19.914  -9.324   9.980  1.00  0.00      PROA
ATOM   5055  O   VAL   967     -20.365  -9.783  11.055  1.00  0.00      PROA
ATOM   5056  N   MET   968     -18.619  -9.687   9.688  1.00  0.00      PROA
ATOM   5057  HN  MET   968     -18.173  -9.380   8.851  1.00  0.00      PROA
ATOM   5058  CA  MET   968     -17.812 -10.521  10.543  1.00  0.00      PROA
ATOM   5059  HA  MET   968     -18.474 -11.150  11.119  1.00  0.00      PROA
ATOM   5060  CB  MET   968     -16.820 -11.409   9.679  1.00  0.00      PROA
ATOM   5061  HB1 MET   968     -16.095 -11.912  10.353  1.00  0.00      PROA
ATOM   5062  HB2 MET   968     -16.262 -10.757   8.974  1.00  0.00      PROA
ATOM   5063  CG  MET   968     -17.582 -12.450   8.899  1.00  0.00      PROA
ATOM   5064  HG1 MET   968     -18.222 -11.960   8.134  1.00  0.00      PROA
ATOM   5065  HG2 MET   968     -18.239 -13.031   9.581  1.00  0.00      PROA
ATOM   5066  SD  MET   968     -16.341 -13.530   8.114  1.00  0.00      PROA
ATOM   5067  CE  MET   968     -17.587 -14.626   7.379  1.00  0.00      PROA
ATOM   5068  HE1 MET   968     -18.364 -14.047   6.835  1.00  0.00      PROA
ATOM   5069  HE2 MET   968     -18.092 -15.218   8.171  1.00  0.00      PROA
ATOM   5070  HE3 MET   968     -17.108 -15.321   6.656  1.00  0.00      PROA
ATOM   5071  C   MET   968     -17.029  -9.712  11.589  1.00  0.00      PROA
ATOM   5072  O   MET   968     -16.190 -10.159  12.327  1.00  0.00      PROA
ATOM   5073  N   GLY   969     -17.245  -8.362  11.656  1.00  0.00      PROA
ATOM   5074  HN  GLY   969     -17.899  -7.944  11.034  1.00  0.00      PROA
ATOM   5075  CA  GLY   969     -16.618  -7.405  12.558  1.00  0.00      PROA
ATOM   5076  HA1 GLY   969     -16.803  -7.728  13.572  1.00  0.00      PROA
ATOM   5077  HA2 GLY   969     -17.067  -6.438  12.387  1.00  0.00      PROA
ATOM   5078  C   GLY   969     -15.094  -7.308  12.324  1.00  0.00      PROA
ATOM   5079  O   GLY   969     -14.283  -7.328  13.256  1.00  0.00      PROA
ATOM   5080  N   LEU   970     -14.635  -7.402  11.088  1.00  0.00      PROA
ATOM   5081  HN  LEU   970     -15.277  -7.441  10.329  1.00  0.00      PROA
ATOM   5082  CA  LEU   970     -13.254  -7.458  10.677  1.00  0.00      PROA
ATOM   5083  HA  LEU   970     -12.657  -7.709  11.542  1.00  0.00      PROA
ATOM   5084  CB  LEU   970     -13.057  -8.525   9.554  1.00  0.00      PROA
ATOM   5085  HB1 LEU   970     -12.038  -8.418   9.124  1.00  0.00      PROA
ATOM   5086  HB2 LEU   970     -13.806  -8.352   8.752  1.00  0.00      PROA
ATOM   5087  CG  LEU   970     -13.226  -9.958  10.104  1.00  0.00      PROA
ATOM   5088  HG  LEU   970     -14.168 -10.004  10.689  1.00  0.00      PROA
ATOM   5089  CD1 LEU   970     -13.278 -11.030   9.006  1.00  0.00      PROA
ATOM   5090 HD11 LEU   970     -12.279 -11.140   8.532  1.00  0.00      PROA
ATOM   5091 HD12 LEU   970     -14.011 -10.736   8.225  1.00  0.00      PROA
ATOM   5092 HD13 LEU   970     -13.572 -12.007   9.445  1.00  0.00      PROA
ATOM   5093  CD2 LEU   970     -12.250 -10.306  11.227  1.00  0.00      PROA
ATOM   5094 HD21 LEU   970     -12.390  -9.612  12.083  1.00  0.00      PROA
ATOM   5095 HD22 LEU   970     -11.205 -10.212  10.862  1.00  0.00      PROA
ATOM   5096 HD23 LEU   970     -12.432 -11.344  11.578  1.00  0.00      PROA
ATOM   5097  C   LEU   970     -12.681  -6.121  10.097  1.00  0.00      PROA
ATOM   5098  O   LEU   970     -13.470  -5.595   9.315  1.00  0.00      PROA
ATOM   5099  N   PRO   971     -11.398  -5.702  10.334  1.00  0.00      PROA
ATOM   5100  CD  PRO   971     -10.526  -6.217  11.359  1.00  0.00      PROA
ATOM   5101  HD1 PRO   971     -10.133  -7.211  11.058  1.00  0.00      PROA
ATOM   5102  HD2 PRO   971     -11.078  -6.302  12.319  1.00  0.00      PROA
ATOM   5103  CA  PRO   971     -10.729  -4.605   9.601  1.00  0.00      PROA
ATOM   5104  HA  PRO   971     -11.157  -3.650   9.863  1.00  0.00      PROA
ATOM   5105  CB  PRO   971      -9.203  -4.808  10.037  1.00  0.00      PROA
ATOM   5106  HB1 PRO   971      -8.612  -3.872   9.953  1.00  0.00      PROA
ATOM   5107  HB2 PRO   971      -8.700  -5.607   9.453  1.00  0.00      PROA
ATOM   5108  CG  PRO   971      -9.434  -5.202  11.445  1.00  0.00      PROA
ATOM   5109  HG1 PRO   971      -8.516  -5.641  11.891  1.00  0.00      PROA
ATOM   5110  HG2 PRO   971      -9.749  -4.329  12.056  1.00  0.00      PROA
ATOM   5111  C   PRO   971     -10.879  -4.504   8.088  1.00  0.00      PROA
ATOM   5112  O   PRO   971     -10.653  -5.507   7.385  1.00  0.00      PROA
ATOM   5113  N   TRP   972     -11.163  -3.327   7.516  1.00  0.00      PROA
ATOM   5114  HN  TRP   972     -11.371  -2.525   8.070  1.00  0.00      PROA
ATOM   5115  CA  TRP   972     -11.196  -3.107   6.087  1.00  0.00      PROA
ATOM   5116  HA  TRP   972     -11.406  -4.053   5.610  1.00  0.00      PROA
ATOM   5117  CB  TRP   972     -12.288  -2.055   5.706  1.00  0.00      PROA
ATOM   5118  HB1 TRP   972     -12.344  -2.048   4.599  1.00  0.00      PROA
ATOM   5119  HB2 TRP   972     -11.917  -1.074   6.065  1.00  0.00      PROA
ATOM   5120  CG  TRP   972     -13.681  -2.160   6.181  1.00  0.00      PROA
ATOM   5121  CD1 TRP   972     -14.362  -3.221   6.777  1.00  0.00      PROA
ATOM   5122  HD1 TRP   972     -13.955  -4.212   6.916  1.00  0.00      PROA
ATOM   5123  NE1 TRP   972     -15.553  -2.854   7.142  1.00  0.00      PROA
ATOM   5124  HE1 TRP   972     -16.195  -3.443   7.580  1.00  0.00      PROA
ATOM   5125  CE2 TRP   972     -15.799  -1.556   6.842  1.00  0.00      PROA
ATOM   5126  CD2 TRP   972     -14.583  -1.007   6.312  1.00  0.00      PROA
ATOM   5127  CE3 TRP   972     -14.499   0.359   6.154  1.00  0.00      PROA
ATOM   5128  HE3 TRP   972     -13.560   0.866   5.988  1.00  0.00      PROA
ATOM   5129  CZ3 TRP   972     -15.666   1.066   6.215  1.00  0.00      PROA
ATOM   5130  HZ3 TRP   972     -15.650   2.084   5.857  1.00  0.00      PROA
ATOM   5131  CZ2 TRP   972     -16.906  -0.722   7.110  1.00  0.00      PROA
ATOM   5132  HZ2 TRP   972     -17.782  -1.084   7.627  1.00  0.00      PROA
ATOM   5133  CH2 TRP   972     -16.846   0.589   6.691  1.00  0.00      PROA
ATOM   5134  HH2 TRP   972     -17.718   1.224   6.740  1.00  0.00      PROA
ATOM   5135  C   TRP   972      -9.794  -2.820   5.526  1.00  0.00      PROA
ATOM   5136  O   TRP   972      -9.126  -1.932   5.950  1.00  0.00      PROA
ATOM   5137  N   PHE   973      -9.398  -3.595   4.476  1.00  0.00      PROA
ATOM   5138  HN  PHE   973      -9.975  -4.307   4.083  1.00  0.00      PROA
ATOM   5139  CA  PHE   973      -8.053  -3.404   3.858  1.00  0.00      PROA
ATOM   5140  HA  PHE   973      -7.636  -2.509   4.294  1.00  0.00      PROA
ATOM   5141  CB  PHE   973      -7.037  -4.589   4.049  1.00  0.00      PROA
ATOM   5142  HB1 PHE   973      -6.067  -4.303   3.590  1.00  0.00      PROA
ATOM   5143  HB2 PHE   973      -7.446  -5.492   3.549  1.00  0.00      PROA
ATOM   5144  CG  PHE   973      -6.746  -4.975   5.449  1.00  0.00      PROA
ATOM   5145  CD1 PHE   973      -7.655  -5.832   6.159  1.00  0.00      PROA
ATOM   5146  HD1 PHE   973      -8.572  -6.104   5.661  1.00  0.00      PROA
ATOM   5147  CE1 PHE   973      -7.452  -6.325   7.404  1.00  0.00      PROA
ATOM   5148  HE1 PHE   973      -8.156  -7.020   7.838  1.00  0.00      PROA
ATOM   5149  CZ  PHE   973      -6.319  -5.923   8.121  1.00  0.00      PROA
ATOM   5150  HZ  PHE   973      -6.228  -6.138   9.175  1.00  0.00      PROA
ATOM   5151  CD2 PHE   973      -5.505  -4.791   6.148  1.00  0.00      PROA
ATOM   5152  HD2 PHE   973      -4.693  -4.285   5.646  1.00  0.00      PROA
ATOM   5153  CE2 PHE   973      -5.314  -5.241   7.446  1.00  0.00      PROA
ATOM   5154  HE2 PHE   973      -4.371  -5.059   7.939  1.00  0.00      PROA
ATOM   5155  C   PHE   973      -8.317  -3.206   2.335  1.00  0.00      PROA
ATOM   5156  O   PHE   973      -9.144  -3.869   1.711  1.00  0.00      PROA
ATOM   5157  N   VAL   974      -7.537  -2.353   1.604  1.00  0.00      PROA
ATOM   5158  HN  VAL   974      -6.698  -1.983   1.992  1.00  0.00      PROA
ATOM   5159  CA  VAL   974      -7.809  -1.917   0.284  1.00  0.00      PROA
ATOM   5160  HA  VAL   974      -8.465  -2.633  -0.188  1.00  0.00      PROA
ATOM   5161  CB  VAL   974      -8.497  -0.482   0.367  1.00  0.00      PROA
ATOM   5162  HB  VAL   974      -8.010   0.060   1.203  1.00  0.00      PROA
ATOM   5163  CG1 VAL   974      -8.466   0.455  -0.850  1.00  0.00      PROA
ATOM   5164 HG11 VAL   974      -8.969  -0.026  -1.716  1.00  0.00      PROA
ATOM   5165 HG12 VAL   974      -7.414   0.677  -1.130  1.00  0.00      PROA
ATOM   5166 HG13 VAL   974      -8.997   1.401  -0.612  1.00  0.00      PROA
ATOM   5167  CG2 VAL   974     -10.005  -0.853   0.574  1.00  0.00      PROA
ATOM   5168 HG21 VAL   974     -10.128  -1.444   1.507  1.00  0.00      PROA
ATOM   5169 HG22 VAL   974     -10.365  -1.462  -0.282  1.00  0.00      PROA
ATOM   5170 HG23 VAL   974     -10.614   0.072   0.657  1.00  0.00      PROA
ATOM   5171  C   VAL   974      -6.523  -1.823  -0.470  1.00  0.00      PROA
ATOM   5172  O   VAL   974      -5.429  -1.746   0.096  1.00  0.00      PROA
ATOM   5173  N   ALA   975      -6.622  -1.785  -1.846  1.00  0.00      PROA
ATOM   5174  HN  ALA   975      -7.500  -1.841  -2.314  1.00  0.00      PROA
ATOM   5175  CA  ALA   975      -5.444  -1.660  -2.706  1.00  0.00      PROA
ATOM   5176  HA  ALA   975      -5.013  -2.638  -2.861  1.00  0.00      PROA
ATOM   5177  CB  ALA   975      -5.949  -1.032  -4.065  1.00  0.00      PROA
ATOM   5178  HB1 ALA   975      -6.407  -0.037  -3.879  1.00  0.00      PROA
ATOM   5179  HB2 ALA   975      -6.713  -1.693  -4.526  1.00  0.00      PROA
ATOM   5180  HB3 ALA   975      -5.094  -0.904  -4.763  1.00  0.00      PROA
ATOM   5181  C   ALA   975      -4.305  -0.610  -2.221  1.00  0.00      PROA
ATOM   5182  O   ALA   975      -4.593   0.553  -1.861  1.00  0.00      PROA
ATOM   5183  N   ALA   976      -3.077  -1.161  -2.154  1.00  0.00      PROA
ATOM   5184  HN  ALA   976      -2.915  -2.106  -2.427  1.00  0.00      PROA
ATOM   5185  CA  ALA   976      -1.964  -0.473  -1.709  1.00  0.00      PROA
ATOM   5186  HA  ALA   976      -2.222   0.564  -1.553  1.00  0.00      PROA
ATOM   5187  CB  ALA   976      -1.551  -1.168  -0.375  1.00  0.00      PROA
ATOM   5188  HB1 ALA   976      -1.314  -2.238  -0.559  1.00  0.00      PROA
ATOM   5189  HB2 ALA   976      -2.386  -1.110   0.356  1.00  0.00      PROA
ATOM   5190  HB3 ALA   976      -0.650  -0.673   0.046  1.00  0.00      PROA
ATOM   5191  C   ALA   976      -0.907  -0.555  -2.706  1.00  0.00      PROA
[truncated: 6,337,826 more chars]
