# Supplementary material for: CryoEM and computational modeling structural insights into the pH regulator NBCn1
Source: Nat Commun. 2025 Nov 11;16:9932. doi: 10.1038/s41467-025-64868-z (PMC12606367; doi:10.1038/s41467-025-64868-z)
Supplement: Supplementary file 4 — Supplementary Data 2 [file 41467_2025_64868_MOESM4_ESM.zip › init_structures_for_FEP/hNBCn1_OF_2NaCO3_FEP.pdb]

CRYST1   96.375   96.375  102.947  90.00  90.00  90.00 P 1           1
REMARK  PDB FOR COMPLEX                                                               
REMARK   DATE:     4/ 6/24      3: 8:52      CREATED BY USER: apache                  
ATOM      1  C1  LIG     1      -2.163   2.973  -1.660  1.00  1.00      LIG 
ATOM      2  O1  LIG     1      -1.880   2.817  -2.880  1.00  1.00      LIG 
ATOM      3  O2  LIG     1      -3.383   3.149  -1.313  1.00  1.00      LIG 
ATOM      4  O3  LIG     1      -1.294   2.909  -0.805  1.00  1.00      LIG 
ATOM      5  N   LEU   585     -19.236  -5.078 -15.578  1.00  0.00      PROA
ATOM      6  HT1 LEU   585     -18.647  -4.674 -16.334  1.00  0.00      PROA
ATOM      7  HT2 LEU   585     -19.217  -4.448 -14.751  1.00  0.00      PROA
ATOM      8  HT3 LEU   585     -20.215  -5.177 -15.916  1.00  0.00      PROA
ATOM      9  CA  LEU   585     -18.720  -6.379 -15.206  1.00  0.00      PROA
ATOM     10  HA  LEU   585     -17.705  -6.260 -14.858  1.00  0.00      PROA
ATOM     11  CB  LEU   585     -19.622  -6.938 -14.100  1.00  0.00      PROA
ATOM     12  HB1 LEU   585     -20.648  -7.042 -14.512  1.00  0.00      PROA
ATOM     13  HB2 LEU   585     -19.640  -6.205 -13.267  1.00  0.00      PROA
ATOM     14  CG  LEU   585     -19.189  -8.327 -13.516  1.00  0.00      PROA
ATOM     15  HG  LEU   585     -18.814  -8.993 -14.322  1.00  0.00      PROA
ATOM     16  CD1 LEU   585     -18.067  -8.000 -12.509  1.00  0.00      PROA
ATOM     17 HD11 LEU   585     -18.452  -7.327 -11.713  1.00  0.00      PROA
ATOM     18 HD12 LEU   585     -17.228  -7.490 -13.030  1.00  0.00      PROA
ATOM     19 HD13 LEU   585     -17.700  -8.935 -12.035  1.00  0.00      PROA
ATOM     20  CD2 LEU   585     -20.367  -9.107 -12.866  1.00  0.00      PROA
ATOM     21 HD21 LEU   585     -21.161  -9.298 -13.620  1.00  0.00      PROA
ATOM     22 HD22 LEU   585     -20.802  -8.511 -12.035  1.00  0.00      PROA
ATOM     23 HD23 LEU   585     -20.005 -10.083 -12.477  1.00  0.00      PROA
ATOM     24  C   LEU   585     -18.475  -7.422 -16.294  1.00  0.00      PROA
ATOM     25  O   LEU   585     -17.407  -7.963 -16.354  1.00  0.00      PROA
ATOM     26  N   ILE   586     -19.392  -7.600 -17.248  1.00  0.00      PROA
ATOM     27  HN  ILE   586     -20.197  -7.015 -17.278  1.00  0.00      PROA
ATOM     28  CA  ILE   586     -19.349  -8.623 -18.328  1.00  0.00      PROA
ATOM     29  HA  ILE   586     -19.001  -9.536 -17.870  1.00  0.00      PROA
ATOM     30  CB  ILE   586     -20.687  -8.911 -19.070  1.00  0.00      PROA
ATOM     31  HB  ILE   586     -20.939  -8.069 -19.750  1.00  0.00      PROA
ATOM     32  CG2 ILE   586     -20.486 -10.169 -19.854  1.00  0.00      PROA
ATOM     33 HG21 ILE   586     -20.059 -10.961 -19.202  1.00  0.00      PROA
ATOM     34 HG22 ILE   586     -19.783  -9.983 -20.694  1.00  0.00      PROA
ATOM     35 HG23 ILE   586     -21.459 -10.525 -20.254  1.00  0.00      PROA
ATOM     36  CG1 ILE   586     -21.877  -8.895 -18.130  1.00  0.00      PROA
ATOM     37 HG11 ILE   586     -22.803  -9.023 -18.730  1.00  0.00      PROA
ATOM     38 HG12 ILE   586     -21.911  -7.909 -17.620  1.00  0.00      PROA
ATOM     39  CD  ILE   586     -21.830 -10.013 -17.046  1.00  0.00      PROA
ATOM     40  HD1 ILE   586     -20.919  -9.900 -16.420  1.00  0.00      PROA
ATOM     41  HD2 ILE   586     -21.804 -11.011 -17.533  1.00  0.00      PROA
ATOM     42  HD3 ILE   586     -22.723  -9.941 -16.389  1.00  0.00      PROA
ATOM     43  C   ILE   586     -18.158  -8.408 -19.369  1.00  0.00      PROA
ATOM     44  O   ILE   586     -17.452  -9.330 -19.690  1.00  0.00      PROA
ATOM     45  N   LEU   587     -17.830  -7.173 -19.814  1.00  0.00      PROA
ATOM     46  HN  LEU   587     -18.471  -6.432 -19.652  1.00  0.00      PROA
ATOM     47  CA  LEU   587     -16.646  -6.726 -20.520  1.00  0.00      PROA
ATOM     48  HA  LEU   587     -16.635  -7.258 -21.459  1.00  0.00      PROA
ATOM     49  CB  LEU   587     -16.519  -5.196 -20.812  1.00  0.00      PROA
ATOM     50  HB1 LEU   587     -16.520  -4.704 -19.820  1.00  0.00      PROA
ATOM     51  HB2 LEU   587     -17.440  -4.922 -21.360  1.00  0.00      PROA
ATOM     52  CG  LEU   587     -15.327  -4.522 -21.620  1.00  0.00      PROA
ATOM     53  HG  LEU   587     -14.411  -4.531 -20.992  1.00  0.00      PROA
ATOM     54  CD1 LEU   587     -15.047  -5.263 -22.923  1.00  0.00      PROA
ATOM     55 HD11 LEU   587     -15.951  -5.254 -23.569  1.00  0.00      PROA
ATOM     56 HD12 LEU   587     -14.775  -6.318 -22.707  1.00  0.00      PROA
ATOM     57 HD13 LEU   587     -14.216  -4.767 -23.469  1.00  0.00      PROA
ATOM     58  CD2 LEU   587     -15.686  -3.082 -21.910  1.00  0.00      PROA
ATOM     59 HD21 LEU   587     -15.848  -2.530 -20.960  1.00  0.00      PROA
ATOM     60 HD22 LEU   587     -16.621  -3.039 -22.509  1.00  0.00      PROA
ATOM     61 HD23 LEU   587     -14.860  -2.592 -22.469  1.00  0.00      PROA
ATOM     62  C   LEU   587     -15.343  -7.150 -19.782  1.00  0.00      PROA
ATOM     63  O   LEU   587     -14.420  -7.679 -20.320  1.00  0.00      PROA
ATOM     64  N   ASP   588     -15.273  -6.868 -18.501  1.00  0.00      PROA
ATOM     65  HN  ASP   588     -16.015  -6.354 -18.083  1.00  0.00      PROA
ATOM     66  CA  ASP   588     -14.237  -7.206 -17.568  1.00  0.00      PROA
ATOM     67  HA  ASP   588     -13.270  -6.972 -17.985  1.00  0.00      PROA
ATOM     68  CB  ASP   588     -14.585  -6.308 -16.349  1.00  0.00      PROA
ATOM     69  HB1 ASP   588     -14.046  -6.688 -15.455  1.00  0.00      PROA
ATOM     70  HB2 ASP   588     -15.679  -6.359 -16.164  1.00  0.00      PROA
ATOM     71  CG  ASP   588     -14.211  -4.897 -16.555  1.00  0.00      PROA
ATOM     72  OD1 ASP   588     -13.782  -4.448 -17.589  1.00  0.00      PROA
ATOM     73  OD2 ASP   588     -14.528  -4.190 -15.560  1.00  0.00      PROA
ATOM     74  C   ASP   588     -14.145  -8.776 -17.360  1.00  0.00      PROA
ATOM     75  O   ASP   588     -13.050  -9.357 -17.499  1.00  0.00      PROA
ATOM     76  N   ILE   589     -15.244  -9.502 -17.249  1.00  0.00      PROA
ATOM     77  HN  ILE   589     -16.143  -9.087 -17.139  1.00  0.00      PROA
ATOM     78  CA  ILE   589     -15.211 -10.975 -17.280  1.00  0.00      PROA
ATOM     79  HA  ILE   589     -14.493 -11.327 -16.554  1.00  0.00      PROA
ATOM     80  CB  ILE   589     -16.652 -11.463 -16.933  1.00  0.00      PROA
ATOM     81  HB  ILE   589     -17.404 -10.781 -17.385  1.00  0.00      PROA
ATOM     82  CG2 ILE   589     -16.820 -12.876 -17.498  1.00  0.00      PROA
ATOM     83 HG21 ILE   589     -15.965 -13.515 -17.189  1.00  0.00      PROA
ATOM     84 HG22 ILE   589     -16.851 -12.838 -18.608  1.00  0.00      PROA
ATOM     85 HG23 ILE   589     -17.759 -13.328 -17.113  1.00  0.00      PROA
ATOM     86  CG1 ILE   589     -17.034 -11.308 -15.485  1.00  0.00      PROA
ATOM     87 HG11 ILE   589     -16.803 -10.268 -15.171  1.00  0.00      PROA
ATOM     88 HG12 ILE   589     -16.419 -12.011 -14.884  1.00  0.00      PROA
ATOM     89  CD  ILE   589     -18.511 -11.584 -15.189  1.00  0.00      PROA
ATOM     90  HD1 ILE   589     -18.728 -12.668 -15.305  1.00  0.00      PROA
ATOM     91  HD2 ILE   589     -19.151 -11.017 -15.898  1.00  0.00      PROA
ATOM     92  HD3 ILE   589     -18.750 -11.284 -14.146  1.00  0.00      PROA
ATOM     93  C   ILE   589     -14.676 -11.525 -18.603  1.00  0.00      PROA
ATOM     94  O   ILE   589     -13.793 -12.394 -18.591  1.00  0.00      PROA
ATOM     95  N   LYS   590     -15.148 -11.047 -19.789  1.00  0.00      PROA
ATOM     96  HN  LYS   590     -15.846 -10.337 -19.837  1.00  0.00      PROA
ATOM     97  CA  LYS   590     -14.646 -11.560 -21.083  1.00  0.00      PROA
ATOM     98  HA  LYS   590     -14.628 -12.639 -21.037  1.00  0.00      PROA
ATOM     99  CB  LYS   590     -15.614 -11.058 -22.272  1.00  0.00      PROA
ATOM    100  HB1 LYS   590     -15.142 -11.315 -23.244  1.00  0.00      PROA
ATOM    101  HB2 LYS   590     -15.715  -9.954 -22.202  1.00  0.00      PROA
ATOM    102  CG  LYS   590     -17.033 -11.687 -22.231  1.00  0.00      PROA
ATOM    103  HG1 LYS   590     -17.585 -11.223 -21.388  1.00  0.00      PROA
ATOM    104  HG2 LYS   590     -16.917 -12.773 -22.033  1.00  0.00      PROA
ATOM    105  CD  LYS   590     -17.855 -11.536 -23.445  1.00  0.00      PROA
ATOM    106  HD1 LYS   590     -17.284 -11.979 -24.287  1.00  0.00      PROA
ATOM    107  HD2 LYS   590     -17.982 -10.449 -23.625  1.00  0.00      PROA
ATOM    108  CE  LYS   590     -19.266 -12.173 -23.459  1.00  0.00      PROA
ATOM    109  HE1 LYS   590     -19.962 -11.618 -22.796  1.00  0.00      PROA
ATOM    110  HE2 LYS   590     -19.225 -13.242 -23.163  1.00  0.00      PROA
ATOM    111  NZ  LYS   590     -19.738 -12.072 -24.853  1.00  0.00      PROA
ATOM    112  HZ1 LYS   590     -19.086 -12.586 -25.479  1.00  0.00      PROA
ATOM    113  HZ2 LYS   590     -19.773 -11.072 -25.136  1.00  0.00      PROA
ATOM    114  HZ3 LYS   590     -20.689 -12.486 -24.928  1.00  0.00      PROA
ATOM    115  C   LYS   590     -13.114 -11.276 -21.324  1.00  0.00      PROA
ATOM    116  O   LYS   590     -12.400 -12.086 -21.880  1.00  0.00      PROA
ATOM    117  N   ARG   591     -12.661 -10.115 -20.954  1.00  0.00      PROA
ATOM    118  HN  ARG   591     -13.263  -9.411 -20.586  1.00  0.00      PROA
ATOM    119  CA  ARG   591     -11.236  -9.753 -21.049  1.00  0.00      PROA
ATOM    120  HA  ARG   591     -10.895 -10.043 -22.032  1.00  0.00      PROA
ATOM    121  CB  ARG   591     -10.971  -8.239 -20.830  1.00  0.00      PROA
ATOM    122  HB1 ARG   591      -9.875  -8.096 -20.724  1.00  0.00      PROA
ATOM    123  HB2 ARG   591     -11.468  -7.939 -19.884  1.00  0.00      PROA
ATOM    124  CG  ARG   591     -11.481  -7.269 -21.978  1.00  0.00      PROA
ATOM    125  HG1 ARG   591     -11.215  -6.235 -21.677  1.00  0.00      PROA
ATOM    126  HG2 ARG   591     -12.585  -7.362 -22.020  1.00  0.00      PROA
ATOM    127  CD  ARG   591     -10.954  -7.476 -23.400  1.00  0.00      PROA
ATOM    128  HD1 ARG   591     -11.611  -6.974 -24.142  1.00  0.00      PROA
ATOM    129  HD2 ARG   591     -10.867  -8.558 -23.636  1.00  0.00      PROA
ATOM    130  NE  ARG   591      -9.565  -6.842 -23.458  1.00  0.00      PROA
ATOM    131  HE  ARG   591      -9.232  -6.378 -22.638  1.00  0.00      PROA
ATOM    132  CZ  ARG   591      -8.769  -6.863 -24.519  1.00  0.00      PROA
ATOM    133  NH1 ARG   591      -9.070  -7.658 -25.586  1.00  0.00      PROA
ATOM    134 HH11 ARG   591      -8.558  -7.564 -26.440  1.00  0.00      PROA
ATOM    135 HH12 ARG   591      -9.803  -8.335 -25.514  1.00  0.00      PROA
ATOM    136  NH2 ARG   591      -7.673  -6.178 -24.741  1.00  0.00      PROA
ATOM    137 HH21 ARG   591      -7.338  -5.534 -24.054  1.00  0.00      PROA
ATOM    138 HH22 ARG   591      -7.172  -6.300 -25.598  1.00  0.00      PROA
ATOM    139  C   ARG   591     -10.295 -10.477 -20.119  1.00  0.00      PROA
ATOM    140  O   ARG   591      -9.178 -10.779 -20.544  1.00  0.00      PROA
ATOM    141  N   LYS   592     -10.663 -10.707 -18.843  1.00  0.00      PROA
ATOM    142  HN  LYS   592     -11.591 -10.517 -18.535  1.00  0.00      PROA
ATOM    143  CA  LYS   592      -9.784 -11.232 -17.832  1.00  0.00      PROA
ATOM    144  HA  LYS   592      -8.809 -11.374 -18.275  1.00  0.00      PROA
ATOM    145  CB  LYS   592      -9.694 -10.249 -16.627  1.00  0.00      PROA
ATOM    146  HB1 LYS   592      -9.048 -10.713 -15.853  1.00  0.00      PROA
ATOM    147  HB2 LYS   592     -10.716 -10.119 -16.213  1.00  0.00      PROA
ATOM    148  CG  LYS   592      -9.118  -8.827 -16.949  1.00  0.00      PROA
ATOM    149  HG1 LYS   592      -9.185  -8.235 -16.014  1.00  0.00      PROA
ATOM    150  HG2 LYS   592      -9.784  -8.377 -17.713  1.00  0.00      PROA
ATOM    151  CD  LYS   592      -7.686  -8.675 -17.466  1.00  0.00      PROA
ATOM    152  HD1 LYS   592      -7.522  -7.592 -17.641  1.00  0.00      PROA
ATOM    153  HD2 LYS   592      -7.637  -9.212 -18.435  1.00  0.00      PROA
ATOM    154  CE  LYS   592      -6.477  -9.183 -16.605  1.00  0.00      PROA
ATOM    155  HE1 LYS   592      -6.605 -10.265 -16.387  1.00  0.00      PROA
ATOM    156  HE2 LYS   592      -6.428  -8.606 -15.657  1.00  0.00      PROA
ATOM    157  NZ  LYS   592      -5.191  -9.019 -17.289  1.00  0.00      PROA
ATOM    158  HZ1 LYS   592      -5.034  -8.012 -17.497  1.00  0.00      PROA
ATOM    159  HZ2 LYS   592      -5.200  -9.559 -18.178  1.00  0.00      PROA
ATOM    160  HZ3 LYS   592      -4.426  -9.370 -16.678  1.00  0.00      PROA
ATOM    161  C   LYS   592     -10.159 -12.635 -17.421  1.00  0.00      PROA
ATOM    162  O   LYS   592      -9.266 -13.422 -17.176  1.00  0.00      PROA
ATOM    163  N   ALA   593     -11.439 -13.058 -17.377  1.00  0.00      PROA
ATOM    164  HN  ALA   593     -12.169 -12.475 -17.720  1.00  0.00      PROA
ATOM    165  CA  ALA   593     -11.899 -14.343 -16.855  1.00  0.00      PROA
ATOM    166  HA  ALA   593     -11.346 -14.522 -15.946  1.00  0.00      PROA
ATOM    167  CB  ALA   593     -13.394 -14.452 -16.556  1.00  0.00      PROA
ATOM    168  HB1 ALA   593     -13.974 -14.456 -17.504  1.00  0.00      PROA
ATOM    169  HB2 ALA   593     -13.721 -13.584 -15.944  1.00  0.00      PROA
ATOM    170  HB3 ALA   593     -13.602 -15.396 -16.008  1.00  0.00      PROA
ATOM    171  C   ALA   593     -11.343 -15.619 -17.599  1.00  0.00      PROA
ATOM    172  O   ALA   593     -10.904 -16.557 -16.925  1.00  0.00      PROA
ATOM    173  N   PRO   594     -11.333 -15.756 -18.871  1.00  0.00      PROA
ATOM    174  CD  PRO   594     -11.728 -14.760 -19.861  1.00  0.00      PROA
ATOM    175  HD1 PRO   594     -11.103 -13.850 -19.736  1.00  0.00      PROA
ATOM    176  HD2 PRO   594     -12.800 -14.505 -19.719  1.00  0.00      PROA
ATOM    177  CA  PRO   594     -10.860 -17.019 -19.473  1.00  0.00      PROA
ATOM    178  HA  PRO   594     -11.178 -17.874 -18.897  1.00  0.00      PROA
ATOM    179  CB  PRO   594     -11.494 -16.888 -20.891  1.00  0.00      PROA
ATOM    180  HB1 PRO   594     -12.534 -17.280 -20.883  1.00  0.00      PROA
ATOM    181  HB2 PRO   594     -10.899 -17.465 -21.631  1.00  0.00      PROA
ATOM    182  CG  PRO   594     -11.493 -15.406 -21.256  1.00  0.00      PROA
ATOM    183  HG1 PRO   594     -10.523 -15.092 -21.696  1.00  0.00      PROA
ATOM    184  HG2 PRO   594     -12.309 -15.157 -21.967  1.00  0.00      PROA
ATOM    185  C   PRO   594      -9.380 -17.163 -19.486  1.00  0.00      PROA
ATOM    186  O   PRO   594      -8.900 -18.073 -20.128  1.00  0.00      PROA
ATOM    187  N   PHE   595      -8.622 -16.313 -18.703  1.00  0.00      PROA
ATOM    188  HN  PHE   595      -9.077 -15.612 -18.164  1.00  0.00      PROA
ATOM    189  CA  PHE   595      -7.168 -16.305 -18.552  1.00  0.00      PROA
ATOM    190  HA  PHE   595      -6.768 -17.045 -19.229  1.00  0.00      PROA
ATOM    191  CB  PHE   595      -6.518 -14.877 -18.865  1.00  0.00      PROA
ATOM    192  HB1 PHE   595      -5.434 -14.889 -18.623  1.00  0.00      PROA
ATOM    193  HB2 PHE   595      -7.031 -14.086 -18.277  1.00  0.00      PROA
ATOM    194  CG  PHE   595      -6.666 -14.552 -20.304  1.00  0.00      PROA
ATOM    195  CD1 PHE   595      -7.609 -13.669 -20.716  1.00  0.00      PROA
ATOM    196  HD1 PHE   595      -8.091 -13.041 -19.982  1.00  0.00      PROA
ATOM    197  CE1 PHE   595      -7.974 -13.545 -22.040  1.00  0.00      PROA
ATOM    198  HE1 PHE   595      -8.769 -12.863 -22.302  1.00  0.00      PROA
ATOM    199  CZ  PHE   595      -7.343 -14.280 -23.060  1.00  0.00      PROA
ATOM    200  HZ  PHE   595      -7.694 -14.237 -24.080  1.00  0.00      PROA
ATOM    201  CD2 PHE   595      -5.923 -15.257 -21.306  1.00  0.00      PROA
ATOM    202  HD2 PHE   595      -5.127 -15.927 -21.017  1.00  0.00      PROA
ATOM    203  CE2 PHE   595      -6.240 -15.071 -22.703  1.00  0.00      PROA
ATOM    204  HE2 PHE   595      -5.634 -15.536 -23.466  1.00  0.00      PROA
ATOM    205  C   PHE   595      -6.804 -16.735 -17.116  1.00  0.00      PROA
ATOM    206  O   PHE   595      -5.650 -16.784 -16.810  1.00  0.00      PROA
ATOM    207  N   PHE   596      -7.800 -17.134 -16.279  1.00  0.00      PROA
ATOM    208  HN  PHE   596      -8.742 -17.252 -16.582  1.00  0.00      PROA
ATOM    209  CA  PHE   596      -7.524 -17.413 -14.867  1.00  0.00      PROA
ATOM    210  HA  PHE   596      -6.954 -16.581 -14.482  1.00  0.00      PROA
ATOM    211  CB  PHE   596      -8.783 -17.607 -14.022  1.00  0.00      PROA
ATOM    212  HB1 PHE   596      -8.520 -18.092 -13.058  1.00  0.00      PROA
ATOM    213  HB2 PHE   596      -9.518 -18.230 -14.575  1.00  0.00      PROA
ATOM    214  CG  PHE   596      -9.426 -16.303 -13.718  1.00  0.00      PROA
ATOM    215  CD1 PHE   596      -9.240 -15.020 -14.344  1.00  0.00      PROA
ATOM    216  HD1 PHE   596      -8.490 -14.922 -15.115  1.00  0.00      PROA
ATOM    217  CE1 PHE   596      -9.984 -13.911 -13.996  1.00  0.00      PROA
ATOM    218  HE1 PHE   596      -9.756 -12.949 -14.431  1.00  0.00      PROA
ATOM    219  CZ  PHE   596     -11.013 -14.031 -13.097  1.00  0.00      PROA
ATOM    220  HZ  PHE   596     -11.608 -13.170 -12.832  1.00  0.00      PROA
ATOM    221  CD2 PHE   596     -10.481 -16.415 -12.822  1.00  0.00      PROA
ATOM    222  HD2 PHE   596     -10.682 -17.368 -12.356  1.00  0.00      PROA
ATOM    223  CE2 PHE   596     -11.291 -15.309 -12.512  1.00  0.00      PROA
ATOM    224  HE2 PHE   596     -12.123 -15.422 -11.833  1.00  0.00      PROA
ATOM    225  C   PHE   596      -6.536 -18.544 -14.528  1.00  0.00      PROA
ATOM    226  O   PHE   596      -5.986 -18.509 -13.404  1.00  0.00      PROA
ATOM    227  N   LEU   597      -6.260 -19.456 -15.528  1.00  0.00      PROA
ATOM    228  HN  LEU   597      -6.713 -19.415 -16.415  1.00  0.00      PROA
ATOM    229  CA  LEU   597      -5.314 -20.513 -15.363  1.00  0.00      PROA
ATOM    230  HA  LEU   597      -4.854 -20.402 -14.392  1.00  0.00      PROA
ATOM    231  CB  LEU   597      -6.019 -21.899 -15.474  1.00  0.00      PROA
ATOM    232  HB1 LEU   597      -5.240 -22.689 -15.434  1.00  0.00      PROA
ATOM    233  HB2 LEU   597      -6.532 -21.949 -16.457  1.00  0.00      PROA
ATOM    234  CG  LEU   597      -7.060 -22.192 -14.371  1.00  0.00      PROA
ATOM    235  HG  LEU   597      -7.601 -21.256 -14.113  1.00  0.00      PROA
ATOM    236  CD1 LEU   597      -8.074 -23.256 -14.870  1.00  0.00      PROA
ATOM    237 HD11 LEU   597      -7.544 -24.199 -15.125  1.00  0.00      PROA
ATOM    238 HD12 LEU   597      -8.595 -22.885 -15.779  1.00  0.00      PROA
ATOM    239 HD13 LEU   597      -8.818 -23.472 -14.074  1.00  0.00      PROA
ATOM    240  CD2 LEU   597      -6.372 -22.725 -13.014  1.00  0.00      PROA
ATOM    241 HD21 LEU   597      -5.665 -21.964 -12.620  1.00  0.00      PROA
ATOM    242 HD22 LEU   597      -5.809 -23.661 -13.218  1.00  0.00      PROA
ATOM    243 HD23 LEU   597      -7.151 -22.917 -12.245  1.00  0.00      PROA
ATOM    244  C   LEU   597      -4.102 -20.451 -16.344  1.00  0.00      PROA
ATOM    245  O   LEU   597      -3.295 -21.363 -16.377  1.00  0.00      PROA
ATOM    246  N   SER   598      -3.974 -19.380 -17.141  1.00  0.00      PROA
ATOM    247  HN  SER   598      -4.478 -18.544 -16.945  1.00  0.00      PROA
ATOM    248  CA  SER   598      -3.125 -19.308 -18.332  1.00  0.00      PROA
ATOM    249  HA  SER   598      -3.284 -20.189 -18.936  1.00  0.00      PROA
ATOM    250  CB  SER   598      -3.548 -18.032 -19.077  1.00  0.00      PROA
ATOM    251  HB1 SER   598      -3.279 -17.136 -18.478  1.00  0.00      PROA
ATOM    252  HB2 SER   598      -4.644 -18.042 -19.256  1.00  0.00      PROA
ATOM    253  OG  SER   598      -2.874 -17.975 -20.327  1.00  0.00      PROA
ATOM    254  HG1 SER   598      -1.991 -17.649 -20.137  1.00  0.00      PROA
ATOM    255  C   SER   598      -1.710 -19.334 -17.960  1.00  0.00      PROA
ATOM    256  O   SER   598      -0.849 -19.975 -18.585  1.00  0.00      PROA
ATOM    257  N   ASP   599      -1.369 -18.707 -16.800  1.00  0.00      PROA
ATOM    258  HN  ASP   599      -2.038 -18.204 -16.259  1.00  0.00      PROA
ATOM    259  CA  ASP   599      -0.046 -18.725 -16.283  1.00  0.00      PROA
ATOM    260  HA  ASP   599       0.605 -19.190 -17.008  1.00  0.00      PROA
ATOM    261  CB  ASP   599       0.379 -17.241 -16.015  1.00  0.00      PROA
ATOM    262  HB1 ASP   599       1.405 -17.248 -15.591  1.00  0.00      PROA
ATOM    263  HB2 ASP   599      -0.322 -16.811 -15.269  1.00  0.00      PROA
ATOM    264  CG  ASP   599       0.387 -16.298 -17.250  1.00  0.00      PROA
ATOM    265  OD1 ASP   599      -0.020 -15.175 -16.939  1.00  0.00      PROA
ATOM    266  OD2 ASP   599       0.866 -16.575 -18.378  1.00  0.00      PROA
ATOM    267  C   ASP   599       0.028 -19.568 -15.094  1.00  0.00      PROA
ATOM    268  O   ASP   599       1.126 -20.002 -14.637  1.00  0.00      PROA
ATOM    269  N   PHE   600      -1.046 -20.094 -14.527  1.00  0.00      PROA
ATOM    270  HN  PHE   600      -1.965 -19.857 -14.832  1.00  0.00      PROA
ATOM    271  CA  PHE   600      -0.973 -21.098 -13.369  1.00  0.00      PROA
ATOM    272  HA  PHE   600      -0.311 -20.706 -12.611  1.00  0.00      PROA
ATOM    273  CB  PHE   600      -2.404 -21.285 -12.812  1.00  0.00      PROA
ATOM    274  HB1 PHE   600      -3.076 -21.668 -13.609  1.00  0.00      PROA
ATOM    275  HB2 PHE   600      -2.789 -20.320 -12.418  1.00  0.00      PROA
ATOM    276  CG  PHE   600      -2.398 -22.300 -11.664  1.00  0.00      PROA
ATOM    277  CD1 PHE   600      -1.629 -22.128 -10.461  1.00  0.00      PROA
ATOM    278  HD1 PHE   600      -0.993 -21.260 -10.365  1.00  0.00      PROA
ATOM    279  CE1 PHE   600      -1.681 -23.063  -9.400  1.00  0.00      PROA
ATOM    280  HE1 PHE   600      -1.026 -22.958  -8.547  1.00  0.00      PROA
ATOM    281  CZ  PHE   600      -2.611 -24.150  -9.469  1.00  0.00      PROA
ATOM    282  HZ  PHE   600      -2.679 -24.873  -8.670  1.00  0.00      PROA
ATOM    283  CD2 PHE   600      -3.209 -23.419 -11.770  1.00  0.00      PROA
ATOM    284  HD2 PHE   600      -3.677 -23.672 -12.710  1.00  0.00      PROA
ATOM    285  CE2 PHE   600      -3.419 -24.249 -10.587  1.00  0.00      PROA
ATOM    286  HE2 PHE   600      -4.230 -24.962 -10.585  1.00  0.00      PROA
ATOM    287  C   PHE   600      -0.486 -22.450 -13.923  1.00  0.00      PROA
ATOM    288  O   PHE   600       0.273 -23.227 -13.271  1.00  0.00      PROA
ATOM    289  N   LYS   601      -0.731 -22.691 -15.233  1.00  0.00      PROA
ATOM    290  HN  LYS   601      -1.333 -22.117 -15.783  1.00  0.00      PROA
ATOM    291  CA  LYS   601      -0.097 -23.850 -15.921  1.00  0.00      PROA
ATOM    292  HA  LYS   601      -0.346 -24.742 -15.366  1.00  0.00      PROA
ATOM    293  CB  LYS   601      -0.595 -23.972 -17.382  1.00  0.00      PROA
ATOM    294  HB1 LYS   601      -1.659 -23.657 -17.419  1.00  0.00      PROA
ATOM    295  HB2 LYS   601      -0.523 -25.036 -17.691  1.00  0.00      PROA
ATOM    296  CG  LYS   601       0.212 -23.107 -18.394  1.00  0.00      PROA
ATOM    297  HG1 LYS   601       1.250 -23.494 -18.472  1.00  0.00      PROA
ATOM    298  HG2 LYS   601       0.247 -22.054 -18.041  1.00  0.00      PROA
ATOM    299  CD  LYS   601      -0.469 -23.169 -19.771  1.00  0.00      PROA
ATOM    300  HD1 LYS   601      -1.500 -22.772 -19.666  1.00  0.00      PROA
ATOM    301  HD2 LYS   601      -0.522 -24.233 -20.084  1.00  0.00      PROA
ATOM    302  CE  LYS   601       0.233 -22.384 -20.871  1.00  0.00      PROA
ATOM    303  HE1 LYS   601      -0.479 -22.202 -21.705  1.00  0.00      PROA
ATOM    304  HE2 LYS   601       1.108 -22.964 -21.235  1.00  0.00      PROA
ATOM    305  NZ  LYS   601       0.718 -21.106 -20.438  1.00  0.00      PROA
ATOM    306  HZ1 LYS   601       1.616 -21.230 -19.928  1.00  0.00      PROA
ATOM    307  HZ2 LYS   601       0.019 -20.666 -19.807  1.00  0.00      PROA
ATOM    308  HZ3 LYS   601       0.871 -20.495 -21.265  1.00  0.00      PROA
ATOM    309  C   LYS   601       1.466 -23.799 -15.880  1.00  0.00      PROA
ATOM    310  O   LYS   601       2.174 -24.764 -16.057  1.00  0.00      PROA
ATOM    311  N   ASP   602       1.998 -22.617 -15.713  1.00  0.00      PROA
ATOM    312  HN  ASP   602       1.446 -21.815 -15.498  1.00  0.00      PROA
ATOM    313  CA  ASP   602       3.454 -22.387 -15.831  1.00  0.00      PROA
ATOM    314  HA  ASP   602       3.907 -23.263 -16.270  1.00  0.00      PROA
ATOM    315  CB  ASP   602       3.683 -21.132 -16.731  1.00  0.00      PROA
ATOM    316  HB1 ASP   602       4.762 -20.866 -16.747  1.00  0.00      PROA
ATOM    317  HB2 ASP   602       3.101 -20.271 -16.339  1.00  0.00      PROA
ATOM    318  CG  ASP   602       3.228 -21.456 -18.112  1.00  0.00      PROA
ATOM    319  OD1 ASP   602       3.013 -20.504 -18.880  1.00  0.00      PROA
ATOM    320  OD2 ASP   602       3.344 -22.607 -18.566  1.00  0.00      PROA
ATOM    321  C   ASP   602       4.129 -22.205 -14.448  1.00  0.00      PROA
ATOM    322  O   ASP   602       5.332 -21.940 -14.463  1.00  0.00      PROA
ATOM    323  N   ALA   603       3.381 -22.322 -13.353  1.00  0.00      PROA
ATOM    324  HN  ALA   603       2.478 -22.735 -13.413  1.00  0.00      PROA
ATOM    325  CA  ALA   603       3.739 -21.902 -12.027  1.00  0.00      PROA
ATOM    326  HA  ALA   603       4.301 -20.982 -12.089  1.00  0.00      PROA
ATOM    327  CB  ALA   603       2.403 -21.697 -11.238  1.00  0.00      PROA
ATOM    328  HB1 ALA   603       1.831 -22.649 -11.202  1.00  0.00      PROA
ATOM    329  HB2 ALA   603       1.780 -20.927 -11.742  1.00  0.00      PROA
ATOM    330  HB3 ALA   603       2.624 -21.377 -10.197  1.00  0.00      PROA
ATOM    331  C   ALA   603       4.728 -22.657 -11.272  1.00  0.00      PROA
ATOM    332  O   ALA   603       5.275 -22.152 -10.299  1.00  0.00      PROA
ATOM    333  N   LEU   604       5.091 -23.805 -11.765  1.00  0.00      PROA
ATOM    334  HN  LEU   604       4.550 -24.244 -12.477  1.00  0.00      PROA
ATOM    335  CA  LEU   604       6.270 -24.550 -11.358  1.00  0.00      PROA
ATOM    336  HA  LEU   604       6.525 -24.215 -10.364  1.00  0.00      PROA
ATOM    337  CB  LEU   604       6.102 -26.073 -11.351  1.00  0.00      PROA
ATOM    338  HB1 LEU   604       7.077 -26.559 -11.132  1.00  0.00      PROA
ATOM    339  HB2 LEU   604       5.745 -26.417 -12.345  1.00  0.00      PROA
ATOM    340  CG  LEU   604       5.089 -26.445 -10.282  1.00  0.00      PROA
ATOM    341  HG  LEU   604       4.105 -25.978 -10.501  1.00  0.00      PROA
ATOM    342  CD1 LEU   604       4.976 -27.932 -10.309  1.00  0.00      PROA
ATOM    343 HD11 LEU   604       5.963 -28.394 -10.093  1.00  0.00      PROA
ATOM    344 HD12 LEU   604       4.640 -28.267 -11.313  1.00  0.00      PROA
ATOM    345 HD13 LEU   604       4.250 -28.270  -9.539  1.00  0.00      PROA
ATOM    346  CD2 LEU   604       5.536 -26.145  -8.892  1.00  0.00      PROA
ATOM    347 HD21 LEU   604       5.562 -25.046  -8.728  1.00  0.00      PROA
ATOM    348 HD22 LEU   604       6.556 -26.552  -8.727  1.00  0.00      PROA
ATOM    349 HD23 LEU   604       4.830 -26.596  -8.162  1.00  0.00      PROA
ATOM    350  C   LEU   604       7.557 -24.225 -12.204  1.00  0.00      PROA
ATOM    351  O   LEU   604       8.689 -24.601 -11.879  1.00  0.00      PROA
ATOM    352  N   SER   605       7.295 -23.542 -13.318  1.00  0.00      PROA
ATOM    353  HN  SER   605       6.372 -23.250 -13.554  1.00  0.00      PROA
ATOM    354  CA  SER   605       8.318 -23.187 -14.241  1.00  0.00      PROA
ATOM    355  HA  SER   605       9.130 -23.879 -14.077  1.00  0.00      PROA
ATOM    356  CB  SER   605       7.953 -23.206 -15.703  1.00  0.00      PROA
ATOM    357  HB1 SER   605       7.233 -22.386 -15.910  1.00  0.00      PROA
ATOM    358  HB2 SER   605       7.483 -24.182 -15.949  1.00  0.00      PROA
ATOM    359  OG  SER   605       9.057 -23.034 -16.531  1.00  0.00      PROA
ATOM    360  HG1 SER   605       9.521 -22.263 -16.197  1.00  0.00      PROA
ATOM    361  C   SER   605       8.857 -21.834 -13.903  1.00  0.00      PROA
ATOM    362  O   SER   605      10.006 -21.638 -13.720  1.00  0.00      PROA
ATOM    363  N   LEU   606       7.940 -20.814 -13.941  1.00  0.00      PROA
ATOM    364  HN  LEU   606       7.094 -21.014 -14.414  1.00  0.00      PROA
ATOM    365  CA  LEU   606       7.910 -19.480 -13.443  1.00  0.00      PROA
ATOM    366  HA  LEU   606       8.610 -18.895 -14.021  1.00  0.00      PROA
ATOM    367  CB  LEU   606       6.518 -18.883 -13.547  1.00  0.00      PROA
ATOM    368  HB1 LEU   606       6.553 -17.875 -13.085  1.00  0.00      PROA
ATOM    369  HB2 LEU   606       5.834 -19.528 -12.958  1.00  0.00      PROA
ATOM    370  CG  LEU   606       5.897 -18.724 -14.983  1.00  0.00      PROA
ATOM    371  HG  LEU   606       5.969 -19.688 -15.530  1.00  0.00      PROA
ATOM    372  CD1 LEU   606       4.410 -18.306 -14.857  1.00  0.00      PROA
ATOM    373 HD11 LEU   606       4.330 -17.339 -14.315  1.00  0.00      PROA
ATOM    374 HD12 LEU   606       3.847 -19.078 -14.290  1.00  0.00      PROA
ATOM    375 HD13 LEU   606       3.965 -18.184 -15.867  1.00  0.00      PROA
ATOM    376  CD2 LEU   606       6.707 -17.540 -15.497  1.00  0.00      PROA
ATOM    377 HD21 LEU   606       7.789 -17.792 -15.504  1.00  0.00      PROA
ATOM    378 HD22 LEU   606       6.552 -16.660 -14.836  1.00  0.00      PROA
ATOM    379 HD23 LEU   606       6.394 -17.289 -16.533  1.00  0.00      PROA
ATOM    380  C   LEU   606       8.547 -19.290 -12.033  1.00  0.00      PROA
ATOM    381  O   LEU   606       8.608 -20.143 -11.162  1.00  0.00      PROA
ATOM    382  N   GLN   607       8.928 -18.031 -11.843  1.00  0.00      PROA
ATOM    383  HN  GLN   607       8.925 -17.346 -12.567  1.00  0.00      PROA
ATOM    384  CA  GLN   607       9.373 -17.604 -10.533  1.00  0.00      PROA
ATOM    385  HA  GLN   607       9.399 -18.464  -9.881  1.00  0.00      PROA
ATOM    386  CB  GLN   607      10.786 -16.973 -10.672  1.00  0.00      PROA
ATOM    387  HB1 GLN   607      11.504 -17.812 -10.770  1.00  0.00      PROA
ATOM    388  HB2 GLN   607      10.989 -16.429  -9.727  1.00  0.00      PROA
ATOM    389  CG  GLN   607      11.079 -16.010 -11.804  1.00  0.00      PROA
ATOM    390  HG1 GLN   607      11.267 -16.597 -12.728  1.00  0.00      PROA
ATOM    391  HG2 GLN   607      11.991 -15.430 -11.548  1.00  0.00      PROA
ATOM    392  CD  GLN   607       9.967 -15.032 -12.088  1.00  0.00      PROA
ATOM    393  OE1 GLN   607       9.046 -15.203 -12.936  1.00  0.00      PROA
ATOM    394  NE2 GLN   607      10.050 -13.882 -11.347  1.00  0.00      PROA
ATOM    395 HE21 GLN   607       9.362 -13.165 -11.457  1.00  0.00      PROA
ATOM    396 HE22 GLN   607      10.799 -13.760 -10.696  1.00  0.00      PROA
ATOM    397  C   GLN   607       8.373 -16.848  -9.684  1.00  0.00      PROA
ATOM    398  O   GLN   607       7.858 -15.715  -9.976  1.00  0.00      PROA
ATOM    399  N   CYS   608       8.025 -17.536  -8.592  1.00  0.00      PROA
ATOM    400  HN  CYS   608       8.527 -18.357  -8.337  1.00  0.00      PROA
ATOM    401  CA  CYS   608       6.982 -17.214  -7.725  1.00  0.00      PROA
ATOM    402  HA  CYS   608       6.620 -16.238  -8.010  1.00  0.00      PROA
ATOM    403  CB  CYS   608       5.821 -18.218  -7.748  1.00  0.00      PROA
ATOM    404  HB1 CYS   608       5.041 -17.892  -7.028  1.00  0.00      PROA
ATOM    405  HB2 CYS   608       6.193 -19.215  -7.429  1.00  0.00      PROA
ATOM    406  SG  CYS   608       5.127 -18.316  -9.418  1.00  0.00      PROA
ATOM    407  HG1 CYS   608       6.068 -19.123  -9.887  1.00  0.00      PROA
ATOM    408  C   CYS   608       7.407 -17.243  -6.316  1.00  0.00      PROA
ATOM    409  O   CYS   608       7.004 -16.414  -5.490  1.00  0.00      PROA
ATOM    410  N   LEU   609       8.177 -18.238  -5.881  1.00  0.00      PROA
ATOM    411  HN  LEU   609       8.499 -18.928  -6.523  1.00  0.00      PROA
ATOM    412  CA  LEU   609       8.630 -18.455  -4.518  1.00  0.00      PROA
ATOM    413  HA  LEU   609       7.765 -18.581  -3.883  1.00  0.00      PROA
ATOM    414  CB  LEU   609       9.507 -19.702  -4.493  1.00  0.00      PROA
ATOM    415  HB1 LEU   609      10.377 -19.507  -5.153  1.00  0.00      PROA
ATOM    416  HB2 LEU   609       8.909 -20.535  -4.917  1.00  0.00      PROA
ATOM    417  CG  LEU   609      10.058 -20.178  -3.139  1.00  0.00      PROA
ATOM    418  HG  LEU   609      10.756 -19.404  -2.758  1.00  0.00      PROA
ATOM    419  CD1 LEU   609       9.005 -20.437  -2.068  1.00  0.00      PROA
ATOM    420 HD11 LEU   609       8.298 -21.223  -2.410  1.00  0.00      PROA
ATOM    421 HD12 LEU   609       8.431 -19.507  -1.869  1.00  0.00      PROA
ATOM    422 HD13 LEU   609       9.494 -20.782  -1.132  1.00  0.00      PROA
ATOM    423  CD2 LEU   609      10.885 -21.449  -3.327  1.00  0.00      PROA
ATOM    424 HD21 LEU   609      11.737 -21.252  -4.012  1.00  0.00      PROA
ATOM    425 HD22 LEU   609      10.253 -22.250  -3.768  1.00  0.00      PROA
ATOM    426 HD23 LEU   609      11.288 -21.786  -2.348  1.00  0.00      PROA
ATOM    427  C   LEU   609       9.386 -17.217  -3.901  1.00  0.00      PROA
ATOM    428  O   LEU   609       9.117 -16.823  -2.761  1.00  0.00      PROA
ATOM    429  N   ALA   610      10.366 -16.635  -4.637  1.00  0.00      PROA
ATOM    430  HN  ALA   610      10.635 -16.984  -5.532  1.00  0.00      PROA
ATOM    431  CA  ALA   610      11.087 -15.463  -4.164  1.00  0.00      PROA
ATOM    432  HA  ALA   610      11.504 -15.680  -3.192  1.00  0.00      PROA
ATOM    433  CB  ALA   610      12.176 -15.156  -5.162  1.00  0.00      PROA
ATOM    434  HB1 ALA   610      11.733 -14.952  -6.160  1.00  0.00      PROA
ATOM    435  HB2 ALA   610      12.864 -16.024  -5.250  1.00  0.00      PROA
ATOM    436  HB3 ALA   610      12.745 -14.259  -4.836  1.00  0.00      PROA
ATOM    437  C   ALA   610      10.323 -14.219  -3.861  1.00  0.00      PROA
ATOM    438  O   ALA   610      10.604 -13.576  -2.898  1.00  0.00      PROA
ATOM    439  N   SER   611       9.347 -13.926  -4.709  1.00  0.00      PROA
ATOM    440  HN  SER   611       9.353 -14.373  -5.596  1.00  0.00      PROA
ATOM    441  CA  SER   611       8.186 -12.999  -4.561  1.00  0.00      PROA
ATOM    442  HA  SER   611       8.600 -12.012  -4.425  1.00  0.00      PROA
ATOM    443  CB  SER   611       7.178 -12.957  -5.722  1.00  0.00      PROA
ATOM    444  HB1 SER   611       6.409 -12.178  -5.533  1.00  0.00      PROA
ATOM    445  HB2 SER   611       6.684 -13.945  -5.836  1.00  0.00      PROA
ATOM    446  OG  SER   611       7.871 -12.647  -6.903  1.00  0.00      PROA
ATOM    447  HG1 SER   611       7.387 -13.074  -7.614  1.00  0.00      PROA
ATOM    448  C   SER   611       7.341 -13.180  -3.336  1.00  0.00      PROA
ATOM    449  O   SER   611       6.897 -12.205  -2.682  1.00  0.00      PROA
ATOM    450  N   ILE   612       7.048 -14.491  -2.967  1.00  0.00      PROA
ATOM    451  HN  ILE   612       7.417 -15.271  -3.466  1.00  0.00      PROA
ATOM    452  CA  ILE   612       6.187 -14.813  -1.832  1.00  0.00      PROA
ATOM    453  HA  ILE   612       5.333 -14.154  -1.871  1.00  0.00      PROA
ATOM    454  CB  ILE   612       5.715 -16.297  -1.857  1.00  0.00      PROA
ATOM    455  HB  ILE   612       6.523 -16.908  -2.310  1.00  0.00      PROA
ATOM    456  CG2 ILE   612       5.372 -16.899  -0.494  1.00  0.00      PROA
ATOM    457 HG21 ILE   612       4.550 -16.323  -0.018  1.00  0.00      PROA
ATOM    458 HG22 ILE   612       6.262 -16.862   0.170  1.00  0.00      PROA
ATOM    459 HG23 ILE   612       5.041 -17.952  -0.618  1.00  0.00      PROA
ATOM    460  CG1 ILE   612       4.756 -16.609  -3.047  1.00  0.00      PROA
ATOM    461 HG11 ILE   612       5.039 -15.954  -3.898  1.00  0.00      PROA
ATOM    462 HG12 ILE   612       3.722 -16.361  -2.729  1.00  0.00      PROA
ATOM    463  CD  ILE   612       4.766 -18.068  -3.543  1.00  0.00      PROA
ATOM    464  HD1 ILE   612       4.645 -18.764  -2.685  1.00  0.00      PROA
ATOM    465  HD2 ILE   612       5.732 -18.290  -4.046  1.00  0.00      PROA
ATOM    466  HD3 ILE   612       3.928 -18.232  -4.254  1.00  0.00      PROA
ATOM    467  C   ILE   612       6.888 -14.437  -0.529  1.00  0.00      PROA
ATOM    468  O   ILE   612       6.361 -13.574   0.201  1.00  0.00      PROA
ATOM    469  N   LEU   613       8.095 -14.901  -0.314  1.00  0.00      PROA
ATOM    470  HN  LEU   613       8.450 -15.609  -0.916  1.00  0.00      PROA
ATOM    471  CA  LEU   613       9.034 -14.521   0.715  1.00  0.00      PROA
ATOM    472  HA  LEU   613       8.621 -14.765   1.682  1.00  0.00      PROA
ATOM    473  CB  LEU   613      10.351 -15.343   0.426  1.00  0.00      PROA
ATOM    474  HB1 LEU   613      11.091 -15.093   1.215  1.00  0.00      PROA
ATOM    475  HB2 LEU   613      10.749 -15.017  -0.558  1.00  0.00      PROA
ATOM    476  CG  LEU   613      10.190 -16.916   0.390  1.00  0.00      PROA
ATOM    477  HG  LEU   613       9.406 -17.201  -0.344  1.00  0.00      PROA
ATOM    478  CD1 LEU   613      11.541 -17.525  -0.021  1.00  0.00      PROA
ATOM    479 HD11 LEU   613      12.326 -17.243   0.713  1.00  0.00      PROA
ATOM    480 HD12 LEU   613      11.838 -17.145  -1.022  1.00  0.00      PROA
ATOM    481 HD13 LEU   613      11.464 -18.633  -0.049  1.00  0.00      PROA
ATOM    482  CD2 LEU   613       9.723 -17.522   1.666  1.00  0.00      PROA
ATOM    483 HD21 LEU   613       8.729 -17.110   1.943  1.00  0.00      PROA
ATOM    484 HD22 LEU   613      10.442 -17.290   2.480  1.00  0.00      PROA
ATOM    485 HD23 LEU   613       9.631 -18.623   1.550  1.00  0.00      PROA
ATOM    486  C   LEU   613       9.367 -13.017   0.754  1.00  0.00      PROA
ATOM    487  O   LEU   613       9.375 -12.408   1.836  1.00  0.00      PROA
ATOM    488  N   PHE   614       9.699 -12.361  -0.370  1.00  0.00      PROA
ATOM    489  HN  PHE   614       9.796 -12.849  -1.233  1.00  0.00      PROA
ATOM    490  CA  PHE   614       9.946 -10.919  -0.453  1.00  0.00      PROA
ATOM    491  HA  PHE   614      10.781 -10.680   0.189  1.00  0.00      PROA
ATOM    492  CB  PHE   614      10.262 -10.523  -1.938  1.00  0.00      PROA
ATOM    493  HB1 PHE   614       9.503 -10.976  -2.611  1.00  0.00      PROA
ATOM    494  HB2 PHE   614      11.277 -10.885  -2.209  1.00  0.00      PROA
ATOM    495  CG  PHE   614      10.237  -8.995  -2.174  1.00  0.00      PROA
ATOM    496  CD1 PHE   614      10.788  -7.949  -1.341  1.00  0.00      PROA
ATOM    497  HD1 PHE   614      11.232  -8.169  -0.382  1.00  0.00      PROA
ATOM    498  CE1 PHE   614      10.721  -6.636  -1.833  1.00  0.00      PROA
ATOM    499  HE1 PHE   614      11.132  -5.843  -1.226  1.00  0.00      PROA
ATOM    500  CZ  PHE   614      10.138  -6.289  -3.096  1.00  0.00      PROA
ATOM    501  HZ  PHE   614      10.226  -5.291  -3.499  1.00  0.00      PROA
ATOM    502  CD2 PHE   614       9.442  -8.574  -3.274  1.00  0.00      PROA
ATOM    503  HD2 PHE   614       8.791  -9.296  -3.744  1.00  0.00      PROA
ATOM    504  CE2 PHE   614       9.462  -7.276  -3.775  1.00  0.00      PROA
ATOM    505  HE2 PHE   614       8.948  -7.044  -4.696  1.00  0.00      PROA
ATOM    506  C   PHE   614       8.848 -10.009   0.151  1.00  0.00      PROA
ATOM    507  O   PHE   614       9.089  -9.174   1.054  1.00  0.00      PROA
ATOM    508  N   LEU   615       7.615 -10.236  -0.369  1.00  0.00      PROA
ATOM    509  HN  LEU   615       7.438 -10.883  -1.106  1.00  0.00      PROA
ATOM    510  CA  LEU   615       6.508  -9.520   0.156  1.00  0.00      PROA
ATOM    511  HA  LEU   615       6.845  -8.546   0.477  1.00  0.00      PROA
ATOM    512  CB  LEU   615       5.461  -9.400  -0.953  1.00  0.00      PROA
ATOM    513  HB1 LEU   615       4.468  -9.177  -0.508  1.00  0.00      PROA
ATOM    514  HB2 LEU   615       5.397 -10.357  -1.513  1.00  0.00      PROA
ATOM    515  CG  LEU   615       5.874  -8.246  -1.926  1.00  0.00      PROA
ATOM    516  HG  LEU   615       6.907  -7.912  -1.690  1.00  0.00      PROA
ATOM    517  CD1 LEU   615       5.814  -8.744  -3.377  1.00  0.00      PROA
ATOM    518 HD11 LEU   615       4.783  -9.075  -3.625  1.00  0.00      PROA
ATOM    519 HD12 LEU   615       6.504  -9.604  -3.510  1.00  0.00      PROA
ATOM    520 HD13 LEU   615       6.100  -7.924  -4.070  1.00  0.00      PROA
ATOM    521  CD2 LEU   615       4.931  -7.100  -1.624  1.00  0.00      PROA
ATOM    522 HD21 LEU   615       5.039  -6.786  -0.564  1.00  0.00      PROA
ATOM    523 HD22 LEU   615       3.881  -7.420  -1.794  1.00  0.00      PROA
ATOM    524 HD23 LEU   615       5.169  -6.233  -2.276  1.00  0.00      PROA
ATOM    525  C   LEU   615       5.851 -10.056   1.452  1.00  0.00      PROA
ATOM    526  O   LEU   615       5.202  -9.320   2.177  1.00  0.00      PROA
ATOM    527  N   TYR   616       6.007 -11.333   1.839  1.00  0.00      PROA
ATOM    528  HN  TYR   616       6.662 -11.945   1.403  1.00  0.00      PROA
ATOM    529  CA  TYR   616       5.224 -11.899   2.923  1.00  0.00      PROA
ATOM    530  HA  TYR   616       4.199 -11.581   2.802  1.00  0.00      PROA
ATOM    531  CB  TYR   616       5.322 -13.447   2.888  1.00  0.00      PROA
ATOM    532  HB1 TYR   616       6.375 -13.747   2.698  1.00  0.00      PROA
ATOM    533  HB2 TYR   616       4.661 -13.842   2.087  1.00  0.00      PROA
ATOM    534  CG  TYR   616       4.892 -14.093   4.194  1.00  0.00      PROA
ATOM    535  CD1 TYR   616       3.598 -13.837   4.765  1.00  0.00      PROA
ATOM    536  HD1 TYR   616       2.850 -13.317   4.185  1.00  0.00      PROA
ATOM    537  CE1 TYR   616       3.289 -14.269   6.107  1.00  0.00      PROA
ATOM    538  HE1 TYR   616       2.387 -13.957   6.612  1.00  0.00      PROA
ATOM    539  CZ  TYR   616       4.219 -15.111   6.716  1.00  0.00      PROA
ATOM    540  OH  TYR   616       3.894 -15.743   7.960  1.00  0.00      PROA
ATOM    541  HH  TYR   616       3.082 -15.351   8.288  1.00  0.00      PROA
ATOM    542  CD2 TYR   616       5.748 -15.016   4.805  1.00  0.00      PROA
ATOM    543  HD2 TYR   616       6.659 -15.338   4.322  1.00  0.00      PROA
ATOM    544  CE2 TYR   616       5.376 -15.517   6.088  1.00  0.00      PROA
ATOM    545  HE2 TYR   616       6.018 -16.233   6.580  1.00  0.00      PROA
ATOM    546  C   TYR   616       5.321 -11.179   4.287  1.00  0.00      PROA
ATOM    547  O   TYR   616       4.294 -10.680   4.754  1.00  0.00      PROA
ATOM    548  N   CYS   617       6.510 -10.986   4.857  1.00  0.00      PROA
ATOM    549  HN  CYS   617       7.356 -11.249   4.400  1.00  0.00      PROA
ATOM    550  CA  CYS   617       6.662 -10.405   6.129  1.00  0.00      PROA
ATOM    551  HA  CYS   617       5.903 -10.792   6.792  1.00  0.00      PROA
ATOM    552  CB  CYS   617       8.128 -10.813   6.615  1.00  0.00      PROA
ATOM    553  HB1 CYS   617       8.840 -10.094   6.160  1.00  0.00      PROA
ATOM    554  HB2 CYS   617       8.342 -11.823   6.209  1.00  0.00      PROA
ATOM    555  SG  CYS   617       8.409 -10.844   8.354  1.00  0.00      PROA
ATOM    556  HG1 CYS   617       8.343  -9.529   8.505  1.00  0.00      PROA
ATOM    557  C   CYS   617       6.541  -8.890   6.079  1.00  0.00      PROA
ATOM    558  O   CYS   617       6.159  -8.230   7.059  1.00  0.00      PROA
ATOM    559  N   ALA   618       6.896  -8.294   4.892  1.00  0.00      PROA
ATOM    560  HN  ALA   618       7.418  -8.819   4.227  1.00  0.00      PROA
ATOM    561  CA  ALA   618       6.613  -6.975   4.455  1.00  0.00      PROA
ATOM    562  HA  ALA   618       6.919  -6.289   5.231  1.00  0.00      PROA
ATOM    563  CB  ALA   618       7.387  -6.676   3.118  1.00  0.00      PROA
ATOM    564  HB1 ALA   618       7.075  -7.392   2.328  1.00  0.00      PROA
ATOM    565  HB2 ALA   618       8.481  -6.783   3.282  1.00  0.00      PROA
ATOM    566  HB3 ALA   618       7.160  -5.645   2.772  1.00  0.00      PROA
ATOM    567  C   ALA   618       5.209  -6.589   4.443  1.00  0.00      PROA
ATOM    568  O   ALA   618       4.899  -5.562   5.025  1.00  0.00      PROA
ATOM    569  N   CYS   619       4.363  -7.373   3.883  1.00  0.00      PROA
ATOM    570  HN  CYS   619       4.668  -8.158   3.351  1.00  0.00      PROA
ATOM    571  CA  CYS   619       2.894  -7.206   3.961  1.00  0.00      PROA
ATOM    572  HA  CYS   619       2.685  -6.148   3.909  1.00  0.00      PROA
ATOM    573  CB  CYS   619       2.173  -7.917   2.869  1.00  0.00      PROA
ATOM    574  HB1 CYS   619       1.085  -7.784   3.042  1.00  0.00      PROA
ATOM    575  HB2 CYS   619       2.412  -8.997   2.956  1.00  0.00      PROA
ATOM    576  SG  CYS   619       2.571  -7.359   1.137  1.00  0.00      PROA
ATOM    577  HG1 CYS   619       3.799  -7.856   1.135  1.00  0.00      PROA
ATOM    578  C   CYS   619       2.160  -7.590   5.327  1.00  0.00      PROA
ATOM    579  O   CYS   619       1.173  -7.037   5.770  1.00  0.00      PROA
ATOM    580  N   MET   620       2.783  -8.492   6.062  1.00  0.00      PROA
ATOM    581  HN  MET   620       3.591  -8.989   5.754  1.00  0.00      PROA
ATOM    582  CA  MET   620       2.270  -8.795   7.417  1.00  0.00      PROA
ATOM    583  HA  MET   620       1.192  -8.841   7.380  1.00  0.00      PROA
ATOM    584  CB  MET   620       2.865 -10.142   7.843  1.00  0.00      PROA
ATOM    585  HB1 MET   620       3.940 -10.135   7.568  1.00  0.00      PROA
ATOM    586  HB2 MET   620       2.348 -10.935   7.264  1.00  0.00      PROA
ATOM    587  CG  MET   620       2.767 -10.526   9.364  1.00  0.00      PROA
ATOM    588  HG1 MET   620       1.701 -10.440   9.658  1.00  0.00      PROA
ATOM    589  HG2 MET   620       3.350  -9.773   9.933  1.00  0.00      PROA
ATOM    590  SD  MET   620       3.349 -12.155   9.830  1.00  0.00      PROA
ATOM    591  CE  MET   620       4.924 -12.314   9.010  1.00  0.00      PROA
ATOM    592  HE1 MET   620       5.570 -11.430   9.201  1.00  0.00      PROA
ATOM    593  HE2 MET   620       4.778 -12.401   7.912  1.00  0.00      PROA
ATOM    594  HE3 MET   620       5.459 -13.215   9.378  1.00  0.00      PROA
ATOM    595  C   MET   620       2.524  -7.741   8.436  1.00  0.00      PROA
ATOM    596  O   MET   620       1.681  -7.423   9.258  1.00  0.00      PROA
ATOM    597  N   SER   621       3.693  -7.136   8.380  1.00  0.00      PROA
ATOM    598  HN  SER   621       4.431  -7.518   7.831  1.00  0.00      PROA
ATOM    599  CA  SER   621       4.054  -5.847   9.103  1.00  0.00      PROA
ATOM    600  HA  SER   621       3.929  -5.996  10.165  1.00  0.00      PROA
ATOM    601  CB  SER   621       5.599  -5.500   8.739  1.00  0.00      PROA
ATOM    602  HB1 SER   621       5.639  -5.076   7.713  1.00  0.00      PROA
ATOM    603  HB2 SER   621       6.195  -6.436   8.776  1.00  0.00      PROA
ATOM    604  OG  SER   621       6.219  -4.535   9.650  1.00  0.00      PROA
ATOM    605  HG1 SER   621       6.328  -4.993  10.487  1.00  0.00      PROA
ATOM    606  C   SER   621       3.012  -4.716   9.160  1.00  0.00      PROA
ATOM    607  O   SER   621       2.832  -4.169  10.274  1.00  0.00      PROA
ATOM    608  N   PRO   622       2.301  -4.181   8.167  1.00  0.00      PROA
ATOM    609  CD  PRO   622       2.715  -4.275   6.811  1.00  0.00      PROA
ATOM    610  HD1 PRO   622       2.714  -5.339   6.492  1.00  0.00      PROA
ATOM    611  HD2 PRO   622       3.734  -3.847   6.700  1.00  0.00      PROA
ATOM    612  CA  PRO   622       1.401  -3.072   8.381  1.00  0.00      PROA
ATOM    613  HA  PRO   622       1.804  -2.433   9.148  1.00  0.00      PROA
ATOM    614  CB  PRO   622       1.201  -2.346   6.996  1.00  0.00      PROA
ATOM    615  HB1 PRO   622       1.821  -1.429   6.915  1.00  0.00      PROA
ATOM    616  HB2 PRO   622       0.138  -2.080   6.817  1.00  0.00      PROA
ATOM    617  CG  PRO   622       1.691  -3.466   6.032  1.00  0.00      PROA
ATOM    618  HG1 PRO   622       0.841  -4.111   5.722  1.00  0.00      PROA
ATOM    619  HG2 PRO   622       2.155  -3.022   5.125  1.00  0.00      PROA
ATOM    620  C   PRO   622       0.084  -3.688   9.129  1.00  0.00      PROA
ATOM    621  O   PRO   622      -0.505  -3.037   9.950  1.00  0.00      PROA
ATOM    622  N   VAL   623      -0.324  -4.898   8.785  1.00  0.00      PROA
ATOM    623  HN  VAL   623       0.200  -5.427   8.124  1.00  0.00      PROA
ATOM    624  CA  VAL   623      -1.443  -5.549   9.254  1.00  0.00      PROA
ATOM    625  HA  VAL   623      -2.300  -4.913   9.091  1.00  0.00      PROA
ATOM    626  CB  VAL   623      -1.613  -6.916   8.488  1.00  0.00      PROA
ATOM    627  HB  VAL   623      -0.661  -7.486   8.531  1.00  0.00      PROA
ATOM    628  CG1 VAL   623      -2.744  -7.748   9.139  1.00  0.00      PROA
ATOM    629 HG11 VAL   623      -3.656  -7.125   9.259  1.00  0.00      PROA
ATOM    630 HG12 VAL   623      -2.423  -8.103  10.141  1.00  0.00      PROA
ATOM    631 HG13 VAL   623      -2.992  -8.619   8.495  1.00  0.00      PROA
ATOM    632  CG2 VAL   623      -2.043  -6.712   7.023  1.00  0.00      PROA
ATOM    633 HG21 VAL   623      -1.280  -6.112   6.481  1.00  0.00      PROA
ATOM    634 HG22 VAL   623      -3.012  -6.171   6.985  1.00  0.00      PROA
ATOM    635 HG23 VAL   623      -2.144  -7.696   6.518  1.00  0.00      PROA
ATOM    636  C   VAL   623      -1.541  -5.708  10.710  1.00  0.00      PROA
ATOM    637  O   VAL   623      -2.560  -5.329  11.303  1.00  0.00      PROA
ATOM    638  N   ILE   624      -0.423  -6.145  11.305  1.00  0.00      PROA
ATOM    639  HN  ILE   624       0.345  -6.485  10.769  1.00  0.00      PROA
ATOM    640  CA  ILE   624      -0.221  -6.167  12.771  1.00  0.00      PROA
ATOM    641  HA  ILE   624      -1.154  -6.485  13.210  1.00  0.00      PROA
ATOM    642  CB  ILE   624       0.894  -7.075  13.256  1.00  0.00      PROA
ATOM    643  HB  ILE   624       1.843  -6.767  12.767  1.00  0.00      PROA
ATOM    644  CG2 ILE   624       1.085  -7.029  14.768  1.00  0.00      PROA
ATOM    645 HG21 ILE   624       0.110  -7.171  15.281  1.00  0.00      PROA
ATOM    646 HG22 ILE   624       1.503  -6.044  15.067  1.00  0.00      PROA
ATOM    647 HG23 ILE   624       1.774  -7.840  15.087  1.00  0.00      PROA
ATOM    648  CG1 ILE   624       0.709  -8.636  12.757  1.00  0.00      PROA
ATOM    649 HG11 ILE   624       0.209  -8.627  11.766  1.00  0.00      PROA
ATOM    650 HG12 ILE   624       0.055  -9.158  13.486  1.00  0.00      PROA
ATOM    651  CD  ILE   624       2.038  -9.445  12.626  1.00  0.00      PROA
ATOM    652  HD1 ILE   624       2.556  -9.490  13.608  1.00  0.00      PROA
ATOM    653  HD2 ILE   624       2.710  -8.951  11.892  1.00  0.00      PROA
ATOM    654  HD3 ILE   624       1.818 -10.482  12.293  1.00  0.00      PROA
ATOM    655  C   ILE   624      -0.131  -4.759  13.346  1.00  0.00      PROA
ATOM    656  O   ILE   624      -0.723  -4.500  14.357  1.00  0.00      PROA
ATOM    657  N   THR   625       0.452  -3.814  12.665  1.00  0.00      PROA
ATOM    658  HN  THR   625       0.820  -4.012  11.762  1.00  0.00      PROA
ATOM    659  CA  THR   625       0.640  -2.437  13.083  1.00  0.00      PROA
ATOM    660  HA  THR   625       0.975  -2.458  14.109  1.00  0.00      PROA
ATOM    661  CB  THR   625       1.682  -1.638  12.203  1.00  0.00      PROA
ATOM    662  HB  THR   625       1.353  -1.628  11.142  1.00  0.00      PROA
ATOM    663  OG1 THR   625       2.955  -2.265  12.287  1.00  0.00      PROA
ATOM    664  HG1 THR   625       2.923  -3.011  11.684  1.00  0.00      PROA
ATOM    665  CG2 THR   625       1.836  -0.154  12.620  1.00  0.00      PROA
ATOM    666 HG21 THR   625       2.181  -0.087  13.674  1.00  0.00      PROA
ATOM    667 HG22 THR   625       0.858   0.367  12.533  1.00  0.00      PROA
ATOM    668 HG23 THR   625       2.585   0.346  11.969  1.00  0.00      PROA
ATOM    669  C   THR   625      -0.678  -1.681  13.142  1.00  0.00      PROA
ATOM    670  O   THR   625      -1.006  -1.036  14.121  1.00  0.00      PROA
ATOM    671  N   PHE   626      -1.479  -1.837  12.082  1.00  0.00      PROA
ATOM    672  HN  PHE   626      -1.168  -2.396  11.320  1.00  0.00      PROA
ATOM    673  CA  PHE   626      -2.815  -1.274  11.872  1.00  0.00      PROA
ATOM    674  HA  PHE   626      -2.766  -0.206  12.027  1.00  0.00      PROA
ATOM    675  CB  PHE   626      -3.264  -1.595  10.447  1.00  0.00      PROA
ATOM    676  HB1 PHE   626      -3.132  -2.687  10.297  1.00  0.00      PROA
ATOM    677  HB2 PHE   626      -2.604  -1.029   9.757  1.00  0.00      PROA
ATOM    678  CG  PHE   626      -4.675  -1.297   9.980  1.00  0.00      PROA
ATOM    679  CD1 PHE   626      -5.649  -2.208   9.734  1.00  0.00      PROA
ATOM    680  HD1 PHE   626      -5.485  -3.251   9.963  1.00  0.00      PROA
ATOM    681  CE1 PHE   626      -6.894  -1.784   9.170  1.00  0.00      PROA
ATOM    682  HE1 PHE   626      -7.625  -2.529   8.892  1.00  0.00      PROA
ATOM    683  CZ  PHE   626      -7.190  -0.440   8.969  1.00  0.00      PROA
ATOM    684  HZ  PHE   626      -8.163  -0.136   8.613  1.00  0.00      PROA
ATOM    685  CD2 PHE   626      -4.963   0.080   9.671  1.00  0.00      PROA
ATOM    686  HD2 PHE   626      -4.178   0.813   9.783  1.00  0.00      PROA
ATOM    687  CE2 PHE   626      -6.208   0.499   9.236  1.00  0.00      PROA
ATOM    688  HE2 PHE   626      -6.412   1.551   9.106  1.00  0.00      PROA
ATOM    689  C   PHE   626      -3.740  -1.961  12.948  1.00  0.00      PROA
ATOM    690  O   PHE   626      -4.343  -1.267  13.767  1.00  0.00      PROA
ATOM    691  N   GLY   627      -3.694  -3.328  13.072  1.00  0.00      PROA
ATOM    692  HN  GLY   627      -3.205  -3.915  12.431  1.00  0.00      PROA
ATOM    693  CA  GLY   627      -4.370  -3.977  14.165  1.00  0.00      PROA
ATOM    694  HA1 GLY   627      -4.149  -5.032  14.099  1.00  0.00      PROA
ATOM    695  HA2 GLY   627      -5.429  -3.809  14.034  1.00  0.00      PROA
ATOM    696  C   GLY   627      -3.960  -3.472  15.585  1.00  0.00      PROA
ATOM    697  O   GLY   627      -4.824  -3.268  16.438  1.00  0.00      PROA
ATOM    698  N   GLY   628      -2.712  -3.123  15.837  1.00  0.00      PROA
ATOM    699  HN  GLY   628      -2.017  -3.434  15.202  1.00  0.00      PROA
ATOM    700  CA  GLY   628      -2.130  -2.338  16.910  1.00  0.00      PROA
ATOM    701  HA1 GLY   628      -1.081  -2.225  16.679  1.00  0.00      PROA
ATOM    702  HA2 GLY   628      -2.253  -2.911  17.817  1.00  0.00      PROA
ATOM    703  C   GLY   628      -2.705  -0.959  17.149  1.00  0.00      PROA
ATOM    704  O   GLY   628      -3.136  -0.709  18.266  1.00  0.00      PROA
ATOM    705  N   LEU   629      -2.701  -0.086  16.186  1.00  0.00      PROA
ATOM    706  HN  LEU   629      -2.302  -0.300  15.298  1.00  0.00      PROA
ATOM    707  CA  LEU   629      -3.242   1.202  16.302  1.00  0.00      PROA
ATOM    708  HA  LEU   629      -2.865   1.623  17.222  1.00  0.00      PROA
ATOM    709  CB  LEU   629      -2.901   2.132  15.140  1.00  0.00      PROA
ATOM    710  HB1 LEU   629      -3.576   3.012  15.190  1.00  0.00      PROA
ATOM    711  HB2 LEU   629      -3.090   1.586  14.192  1.00  0.00      PROA
ATOM    712  CG  LEU   629      -1.428   2.647  15.121  1.00  0.00      PROA
ATOM    713  HG  LEU   629      -0.728   1.785  15.144  1.00  0.00      PROA
ATOM    714  CD1 LEU   629      -1.207   3.458  13.848  1.00  0.00      PROA
ATOM    715 HD11 LEU   629      -1.903   4.324  13.821  1.00  0.00      PROA
ATOM    716 HD12 LEU   629      -1.397   2.822  12.957  1.00  0.00      PROA
ATOM    717 HD13 LEU   629      -0.164   3.840  13.819  1.00  0.00      PROA
ATOM    718  CD2 LEU   629      -1.166   3.637  16.270  1.00  0.00      PROA
ATOM    719 HD21 LEU   629      -1.348   3.143  17.248  1.00  0.00      PROA
ATOM    720 HD22 LEU   629      -1.848   4.509  16.180  1.00  0.00      PROA
ATOM    721 HD23 LEU   629      -0.110   3.982  16.238  1.00  0.00      PROA
ATOM    722  C   LEU   629      -4.783   1.277  16.454  1.00  0.00      PROA
ATOM    723  O   LEU   629      -5.310   1.892  17.349  1.00  0.00      PROA
ATOM    724  N   LEU   630      -5.495   0.549  15.512  1.00  0.00      PROA
ATOM    725  HN  LEU   630      -4.996   0.047  14.813  1.00  0.00      PROA
ATOM    726  CA  LEU   630      -6.949   0.405  15.392  1.00  0.00      PROA
ATOM    727  HA  LEU   630      -7.380   1.395  15.365  1.00  0.00      PROA
ATOM    728  CB  LEU   630      -7.329  -0.385  14.101  1.00  0.00      PROA
ATOM    729  HB1 LEU   630      -6.877  -1.395  14.180  1.00  0.00      PROA
ATOM    730  HB2 LEU   630      -6.878   0.146  13.237  1.00  0.00      PROA
ATOM    731  CG  LEU   630      -8.830  -0.568  13.804  1.00  0.00      PROA
ATOM    732  HG  LEU   630      -9.326  -1.147  14.612  1.00  0.00      PROA
ATOM    733  CD1 LEU   630      -9.387   0.868  13.736  1.00  0.00      PROA
ATOM    734 HD11 LEU   630      -8.760   1.489  13.061  1.00  0.00      PROA
ATOM    735 HD12 LEU   630      -9.378   1.325  14.748  1.00  0.00      PROA
ATOM    736 HD13 LEU   630     -10.425   0.853  13.342  1.00  0.00      PROA
ATOM    737  CD2 LEU   630      -9.024  -1.365  12.488  1.00  0.00      PROA
ATOM    738 HD21 LEU   630      -8.552  -2.367  12.576  1.00  0.00      PROA
ATOM    739 HD22 LEU   630      -8.549  -0.822  11.643  1.00  0.00      PROA
ATOM    740 HD23 LEU   630     -10.108  -1.499  12.284  1.00  0.00      PROA
ATOM    741  C   LEU   630      -7.611  -0.177  16.632  1.00  0.00      PROA
ATOM    742  O   LEU   630      -8.630   0.278  17.138  1.00  0.00      PROA
ATOM    743  N   GLY   631      -6.978  -1.273  17.123  1.00  0.00      PROA
ATOM    744  HN  GLY   631      -6.267  -1.740  16.603  1.00  0.00      PROA
ATOM    745  CA  GLY   631      -7.281  -1.849  18.433  1.00  0.00      PROA
ATOM    746  HA1 GLY   631      -6.595  -2.670  18.576  1.00  0.00      PROA
ATOM    747  HA2 GLY   631      -8.295  -2.214  18.383  1.00  0.00      PROA
ATOM    748  C   GLY   631      -7.174  -0.937  19.642  1.00  0.00      PROA
ATOM    749  O   GLY   631      -8.096  -0.711  20.385  1.00  0.00      PROA
ATOM    750  N   GLU   632      -6.078  -0.187  19.804  1.00  0.00      PROA
ATOM    751  HN  GLU   632      -5.257  -0.330  19.258  1.00  0.00      PROA
ATOM    752  CA  GLU   632      -6.008   0.902  20.800  1.00  0.00      PROA
ATOM    753  HA  GLU   632      -6.322   0.508  21.755  1.00  0.00      PROA
ATOM    754  CB  GLU   632      -4.555   1.446  20.888  1.00  0.00      PROA
ATOM    755  HB1 GLU   632      -4.586   2.474  21.306  1.00  0.00      PROA
ATOM    756  HB2 GLU   632      -4.128   1.487  19.863  1.00  0.00      PROA
ATOM    757  CG  GLU   632      -3.626   0.575  21.779  1.00  0.00      PROA
ATOM    758  HG1 GLU   632      -3.621  -0.462  21.381  1.00  0.00      PROA
ATOM    759  HG2 GLU   632      -4.030   0.567  22.813  1.00  0.00      PROA
ATOM    760  CD  GLU   632      -2.182   1.071  21.835  1.00  0.00      PROA
ATOM    761  OE1 GLU   632      -2.090   2.305  22.099  1.00  0.00      PROA
ATOM    762  OE2 GLU   632      -1.185   0.332  21.787  1.00  0.00      PROA
ATOM    763  C   GLU   632      -7.063   2.063  20.801  1.00  0.00      PROA
ATOM    764  O   GLU   632      -7.692   2.351  21.869  1.00  0.00      PROA
ATOM    765  N   ALA   633      -7.403   2.590  19.661  1.00  0.00      PROA
ATOM    766  HN  ALA   633      -6.883   2.292  18.874  1.00  0.00      PROA
ATOM    767  CA  ALA   633      -8.461   3.603  19.233  1.00  0.00      PROA
ATOM    768  HA  ALA   633      -8.279   4.531  19.754  1.00  0.00      PROA
ATOM    769  CB  ALA   633      -8.361   3.804  17.694  1.00  0.00      PROA
ATOM    770  HB1 ALA   633      -8.535   2.840  17.171  1.00  0.00      PROA
ATOM    771  HB2 ALA   633      -7.349   4.175  17.426  1.00  0.00      PROA
ATOM    772  HB3 ALA   633      -9.128   4.534  17.357  1.00  0.00      PROA
ATOM    773  C   ALA   633      -9.875   3.270  19.618  1.00  0.00      PROA
ATOM    774  O   ALA   633     -10.718   4.057  20.021  1.00  0.00      PROA
ATOM    775  N   THR   634     -10.159   1.952  19.512  1.00  0.00      PROA
ATOM    776  HN  THR   634      -9.466   1.286  19.248  1.00  0.00      PROA
ATOM    777  CA  THR   634     -11.500   1.409  19.776  1.00  0.00      PROA
ATOM    778  HA  THR   634     -12.207   2.222  19.704  1.00  0.00      PROA
ATOM    779  CB  THR   634     -11.856   0.319  18.788  1.00  0.00      PROA
ATOM    780  HB  THR   634     -12.782  -0.179  19.144  1.00  0.00      PROA
ATOM    781  OG1 THR   634     -10.908  -0.678  18.585  1.00  0.00      PROA
ATOM    782  HG1 THR   634     -10.183  -0.262  18.113  1.00  0.00      PROA
ATOM    783  CG2 THR   634     -11.927   1.071  17.407  1.00  0.00      PROA
ATOM    784 HG21 THR   634     -10.945   1.537  17.175  1.00  0.00      PROA
ATOM    785 HG22 THR   634     -12.698   1.870  17.451  1.00  0.00      PROA
ATOM    786 HG23 THR   634     -12.178   0.353  16.598  1.00  0.00      PROA
ATOM    787  C   THR   634     -11.608   0.829  21.179  1.00  0.00      PROA
ATOM    788  O   THR   634     -12.595   0.215  21.496  1.00  0.00      PROA
ATOM    789  N   GLU   635     -10.565   1.013  22.043  1.00  0.00      PROA
ATOM    790  HN  GLU   635      -9.689   1.362  21.722  1.00  0.00      PROA
ATOM    791  CA  GLU   635     -10.627   0.730  23.459  1.00  0.00      PROA
ATOM    792  HA  GLU   635      -9.699   1.084  23.882  1.00  0.00      PROA
ATOM    793  CB  GLU   635     -11.833   1.373  24.263  1.00  0.00      PROA
ATOM    794  HB1 GLU   635     -11.775   1.035  25.319  1.00  0.00      PROA
ATOM    795  HB2 GLU   635     -12.786   1.012  23.821  1.00  0.00      PROA
ATOM    796  CG  GLU   635     -11.834   2.925  24.240  1.00  0.00      PROA
ATOM    797  HG1 GLU   635     -12.034   3.271  23.204  1.00  0.00      PROA
ATOM    798  HG2 GLU   635     -10.836   3.292  24.561  1.00  0.00      PROA
ATOM    799  CD  GLU   635     -12.898   3.528  25.170  1.00  0.00      PROA
ATOM    800  OE1 GLU   635     -12.603   3.761  26.357  1.00  0.00      PROA
ATOM    801  OE2 GLU   635     -14.020   3.856  24.694  1.00  0.00      PROA
ATOM    802  C   GLU   635     -10.241  -0.716  23.823  1.00  0.00      PROA
ATOM    803  O   GLU   635     -10.961  -1.258  24.663  1.00  0.00      PROA
ATOM    804  N   GLY   636      -9.323  -1.360  23.100  1.00  0.00      PROA
ATOM    805  HN  GLY   636      -8.898  -0.932  22.307  1.00  0.00      PROA
ATOM    806  CA  GLY   636      -8.864  -2.718  23.393  1.00  0.00      PROA
ATOM    807  HA1 GLY   636      -8.886  -2.874  24.461  1.00  0.00      PROA
ATOM    808  HA2 GLY   636      -7.858  -2.838  23.020  1.00  0.00      PROA
ATOM    809  C   GLY   636      -9.769  -3.666  22.723  1.00  0.00      PROA
ATOM    810  O   GLY   636     -10.109  -4.733  23.280  1.00  0.00      PROA
ATOM    811  N   ARG   637     -10.314  -3.284  21.584  1.00  0.00      PROA
ATOM    812  HN  ARG   637     -10.057  -2.429  21.140  1.00  0.00      PROA
ATOM    813  CA  ARG   637     -11.342  -4.090  20.882  1.00  0.00      PROA
ATOM    814  HA  ARG   637     -11.641  -4.868  21.567  1.00  0.00      PROA
ATOM    815  CB  ARG   637     -12.604  -3.333  20.403  1.00  0.00      PROA
ATOM    816  HB1 ARG   637     -13.133  -4.001  19.694  1.00  0.00      PROA
ATOM    817  HB2 ARG   637     -12.255  -2.431  19.861  1.00  0.00      PROA
ATOM    818  CG  ARG   637     -13.660  -2.854  21.455  1.00  0.00      PROA
ATOM    819  HG1 ARG   637     -14.472  -2.324  20.915  1.00  0.00      PROA
ATOM    820  HG2 ARG   637     -13.163  -2.142  22.147  1.00  0.00      PROA
ATOM    821  CD  ARG   637     -14.278  -3.949  22.274  1.00  0.00      PROA
ATOM    822  HD1 ARG   637     -14.591  -3.562  23.267  1.00  0.00      PROA
ATOM    823  HD2 ARG   637     -13.564  -4.791  22.399  1.00  0.00      PROA
ATOM    824  NE  ARG   637     -15.467  -4.445  21.570  1.00  0.00      PROA
ATOM    825  HE  ARG   637     -15.377  -5.173  20.890  1.00  0.00      PROA
ATOM    826  CZ  ARG   637     -16.669  -3.925  21.836  1.00  0.00      PROA
ATOM    827  NH1 ARG   637     -16.788  -2.740  22.336  1.00  0.00      PROA
ATOM    828 HH11 ARG   637     -15.972  -2.195  22.531  1.00  0.00      PROA
ATOM    829 HH12 ARG   637     -17.696  -2.367  22.528  1.00  0.00      PROA
ATOM    830  NH2 ARG   637     -17.866  -4.407  21.582  1.00  0.00      PROA
ATOM    831 HH21 ARG   637     -17.962  -5.290  21.123  1.00  0.00      PROA
ATOM    832 HH22 ARG   637     -18.680  -3.890  21.848  1.00  0.00      PROA
ATOM    833  C   ARG   637     -10.663  -4.978  19.723  1.00  0.00      PROA
ATOM    834  O   ARG   637     -10.364  -6.197  19.802  1.00  0.00      PROA
ATOM    835  N   ILE   638     -10.451  -4.332  18.521  1.00  0.00      PROA
ATOM    836  HN  ILE   638     -10.782  -3.404  18.376  1.00  0.00      PROA
ATOM    837  CA  ILE   638      -9.761  -4.907  17.403  1.00  0.00      PROA
ATOM    838  HA  ILE   638     -10.308  -5.775  17.067  1.00  0.00      PROA
ATOM    839  CB  ILE   638      -9.678  -3.783  16.231  1.00  0.00      PROA
ATOM    840  HB  ILE   638      -9.320  -2.821  16.658  1.00  0.00      PROA
ATOM    841  CG2 ILE   638      -8.692  -4.269  15.133  1.00  0.00      PROA
ATOM    842 HG21 ILE   638      -8.943  -5.307  14.827  1.00  0.00      PROA
ATOM    843 HG22 ILE   638      -7.653  -4.256  15.526  1.00  0.00      PROA
ATOM    844 HG23 ILE   638      -8.763  -3.609  14.242  1.00  0.00      PROA
ATOM    845  CG1 ILE   638     -11.104  -3.605  15.593  1.00  0.00      PROA
ATOM    846 HG11 ILE   638     -10.982  -2.951  14.705  1.00  0.00      PROA
ATOM    847 HG12 ILE   638     -11.732  -3.084  16.344  1.00  0.00      PROA
ATOM    848  CD  ILE   638     -11.872  -4.818  15.143  1.00  0.00      PROA
ATOM    849  HD1 ILE   638     -12.205  -5.408  16.024  1.00  0.00      PROA
ATOM    850  HD2 ILE   638     -11.225  -5.462  14.509  1.00  0.00      PROA
ATOM    851  HD3 ILE   638     -12.768  -4.505  14.566  1.00  0.00      PROA
ATOM    852  C   ILE   638      -8.420  -5.592  17.793  1.00  0.00      PROA
ATOM    853  O   ILE   638      -7.502  -5.033  18.407  1.00  0.00      PROA
ATOM    854  N   SER   639      -8.260  -6.841  17.387  1.00  0.00      PROA
ATOM    855  HN  SER   639      -8.983  -7.345  16.921  1.00  0.00      PROA
ATOM    856  CA  SER   639      -7.011  -7.557  17.599  1.00  0.00      PROA
ATOM    857  HA  SER   639      -6.363  -6.911  18.172  1.00  0.00      PROA
ATOM    858  CB  SER   639      -7.186  -8.854  18.315  1.00  0.00      PROA
ATOM    859  HB1 SER   639      -7.694  -8.657  19.283  1.00  0.00      PROA
ATOM    860  HB2 SER   639      -6.183  -9.291  18.505  1.00  0.00      PROA
ATOM    861  OG  SER   639      -7.966  -9.843  17.605  1.00  0.00      PROA
ATOM    862  HG1 SER   639      -8.831  -9.449  17.468  1.00  0.00      PROA
ATOM    863  C   SER   639      -6.266  -7.824  16.371  1.00  0.00      PROA
ATOM    864  O   SER   639      -6.764  -7.662  15.298  1.00  0.00      PROA
ATOM    865  N   ALA   640      -4.941  -8.134  16.531  1.00  0.00      PROA
ATOM    866  HN  ALA   640      -4.490  -8.078  17.418  1.00  0.00      PROA
ATOM    867  CA  ALA   640      -4.106  -8.565  15.419  1.00  0.00      PROA
ATOM    868  HA  ALA   640      -4.312  -7.905  14.590  1.00  0.00      PROA
ATOM    869  CB  ALA   640      -2.608  -8.545  15.728  1.00  0.00      PROA
ATOM    870  HB1 ALA   640      -2.385  -9.221  16.581  1.00  0.00      PROA
ATOM    871  HB2 ALA   640      -2.292  -7.515  16.000  1.00  0.00      PROA
ATOM    872  HB3 ALA   640      -2.034  -8.891  14.842  1.00  0.00      PROA
ATOM    873  C   ALA   640      -4.506  -9.842  14.695  1.00  0.00      PROA
ATOM    874  O   ALA   640      -4.442  -9.958  13.418  1.00  0.00      PROA
ATOM    875  N   ILE   641      -4.962 -10.906  15.383  1.00  0.00      PROA
ATOM    876  HN  ILE   641      -4.938 -10.932  16.379  1.00  0.00      PROA
ATOM    877  CA  ILE   641      -5.533 -12.117  14.722  1.00  0.00      PROA
ATOM    878  HA  ILE   641      -4.793 -12.509  14.040  1.00  0.00      PROA
ATOM    879  CB  ILE   641      -5.902 -13.172  15.777  1.00  0.00      PROA
ATOM    880  HB  ILE   641      -4.999 -13.339  16.398  1.00  0.00      PROA
ATOM    881  CG2 ILE   641      -7.068 -12.900  16.743  1.00  0.00      PROA
ATOM    882 HG21 ILE   641      -8.010 -12.753  16.173  1.00  0.00      PROA
ATOM    883 HG22 ILE   641      -6.863 -11.981  17.333  1.00  0.00      PROA
ATOM    884 HG23 ILE   641      -7.200 -13.764  17.429  1.00  0.00      PROA
ATOM    885  CG1 ILE   641      -6.100 -14.547  15.039  1.00  0.00      PROA
ATOM    886 HG11 ILE   641      -7.052 -14.497  14.470  1.00  0.00      PROA
ATOM    887 HG12 ILE   641      -6.182 -15.342  15.810  1.00  0.00      PROA
ATOM    888  CD  ILE   641      -4.974 -14.949  14.055  1.00  0.00      PROA
ATOM    889  HD1 ILE   641      -3.983 -14.855  14.549  1.00  0.00      PROA
ATOM    890  HD2 ILE   641      -4.992 -14.282  13.167  1.00  0.00      PROA
ATOM    891  HD3 ILE   641      -5.111 -16.004  13.734  1.00  0.00      PROA
ATOM    892  C   ILE   641      -6.660 -11.865  13.748  1.00  0.00      PROA
ATOM    893  O   ILE   641      -6.804 -12.376  12.635  1.00  0.00      PROA
ATOM    894  N   GLU   642      -7.569 -10.934  14.176  1.00  0.00      PROA
ATOM    895  HN  GLU   642      -7.537 -10.634  15.123  1.00  0.00      PROA
ATOM    896  CA  GLU   642      -8.597 -10.304  13.437  1.00  0.00      PROA
ATOM    897  HA  GLU   642      -9.214 -11.098  13.047  1.00  0.00      PROA
ATOM    898  CB  GLU   642      -9.522  -9.277  14.186  1.00  0.00      PROA
ATOM    899  HB1 GLU   642     -10.199  -8.777  13.461  1.00  0.00      PROA
ATOM    900  HB2 GLU   642      -8.902  -8.505  14.689  1.00  0.00      PROA
ATOM    901  CG  GLU   642     -10.361 -10.061  15.245  1.00  0.00      PROA
ATOM    902  HG1 GLU   642      -9.682 -10.728  15.818  1.00  0.00      PROA
ATOM    903  HG2 GLU   642     -11.119 -10.678  14.717  1.00  0.00      PROA
ATOM    904  CD  GLU   642     -11.082  -9.154  16.227  1.00  0.00      PROA
ATOM    905  OE1 GLU   642     -12.232  -8.639  16.029  1.00  0.00      PROA
ATOM    906  OE2 GLU   642     -10.421  -8.776  17.283  1.00  0.00      PROA
ATOM    907  C   GLU   642      -8.012  -9.535  12.207  1.00  0.00      PROA
ATOM    908  O   GLU   642      -8.532  -9.633  11.068  1.00  0.00      PROA
ATOM    909  N   SER   643      -6.968  -8.749  12.426  1.00  0.00      PROA
ATOM    910  HN  SER   643      -6.629  -8.513  13.333  1.00  0.00      PROA
ATOM    911  CA  SER   643      -6.259  -8.185  11.249  1.00  0.00      PROA
ATOM    912  HA  SER   643      -6.993  -7.827  10.543  1.00  0.00      PROA
ATOM    913  CB  SER   643      -5.304  -6.969  11.758  1.00  0.00      PROA
ATOM    914  HB1 SER   643      -4.953  -6.363  10.896  1.00  0.00      PROA
ATOM    915  HB2 SER   643      -4.427  -7.368  12.311  1.00  0.00      PROA
ATOM    916  OG  SER   643      -6.114  -6.129  12.656  1.00  0.00      PROA
ATOM    917  HG1 SER   643      -6.389  -6.701  13.376  1.00  0.00      PROA
ATOM    918  C   SER   643      -5.585  -9.136  10.250  1.00  0.00      PROA
ATOM    919  O   SER   643      -5.603  -8.877   9.075  1.00  0.00      PROA
ATOM    920  N   LEU   644      -4.924 -10.207  10.692  1.00  0.00      PROA
ATOM    921  HN  LEU   644      -4.689 -10.331  11.653  1.00  0.00      PROA
ATOM    922  CA  LEU   644      -4.510 -11.256   9.786  1.00  0.00      PROA
ATOM    923  HA  LEU   644      -4.088 -10.785   8.911  1.00  0.00      PROA
ATOM    924  CB  LEU   644      -3.444 -12.228  10.443  1.00  0.00      PROA
ATOM    925  HB1 LEU   644      -3.246 -13.057   9.731  1.00  0.00      PROA
ATOM    926  HB2 LEU   644      -3.885 -12.648  11.371  1.00  0.00      PROA
ATOM    927  CG  LEU   644      -2.090 -11.570  10.806  1.00  0.00      PROA
ATOM    928  HG  LEU   644      -2.256 -10.502  11.063  1.00  0.00      PROA
ATOM    929  CD1 LEU   644      -1.454 -12.287  11.997  1.00  0.00      PROA
ATOM    930 HD11 LEU   644      -1.276 -13.355  11.749  1.00  0.00      PROA
ATOM    931 HD12 LEU   644      -2.132 -12.235  12.876  1.00  0.00      PROA
ATOM    932 HD13 LEU   644      -0.480 -11.814  12.247  1.00  0.00      PROA
ATOM    933  CD2 LEU   644      -0.910 -11.563   9.749  1.00  0.00      PROA
ATOM    934 HD21 LEU   644      -1.225 -11.026   8.829  1.00  0.00      PROA
ATOM    935 HD22 LEU   644      -0.640 -12.606   9.477  1.00  0.00      PROA
ATOM    936 HD23 LEU   644      -0.024 -11.046  10.175  1.00  0.00      PROA
ATOM    937  C   LEU   644      -5.614 -12.125   9.107  1.00  0.00      PROA
ATOM    938  O   LEU   644      -5.440 -12.479   7.964  1.00  0.00      PROA
ATOM    939  N   PHE   645      -6.704 -12.439   9.841  1.00  0.00      PROA
ATOM    940  HN  PHE   645      -6.707 -12.333  10.832  1.00  0.00      PROA
ATOM    941  CA  PHE   645      -7.916 -12.937   9.280  1.00  0.00      PROA
ATOM    942  HA  PHE   645      -7.650 -13.823   8.725  1.00  0.00      PROA
ATOM    943  CB  PHE   645      -9.083 -13.299  10.282  1.00  0.00      PROA
ATOM    944  HB1 PHE   645      -9.958 -13.646   9.692  1.00  0.00      PROA
ATOM    945  HB2 PHE   645      -9.347 -12.387  10.858  1.00  0.00      PROA
ATOM    946  CG  PHE   645      -8.797 -14.386  11.306  1.00  0.00      PROA
ATOM    947  CD1 PHE   645      -8.055 -15.553  10.923  1.00  0.00      PROA
ATOM    948  HD1 PHE   645      -7.705 -15.613   9.904  1.00  0.00      PROA
ATOM    949  CE1 PHE   645      -7.764 -16.583  11.751  1.00  0.00      PROA
ATOM    950  HE1 PHE   645      -7.129 -17.396  11.431  1.00  0.00      PROA
ATOM    951  CZ  PHE   645      -8.328 -16.557  13.067  1.00  0.00      PROA
ATOM    952  HZ  PHE   645      -8.109 -17.343  13.774  1.00  0.00      PROA
ATOM    953  CD2 PHE   645      -9.395 -14.381  12.531  1.00  0.00      PROA
ATOM    954  HD2 PHE   645     -10.027 -13.557  12.827  1.00  0.00      PROA
ATOM    955  CE2 PHE   645      -9.174 -15.487  13.424  1.00  0.00      PROA
ATOM    956  HE2 PHE   645      -9.665 -15.498  14.386  1.00  0.00      PROA
ATOM    957  C   PHE   645      -8.548 -12.062   8.187  1.00  0.00      PROA
ATOM    958  O   PHE   645      -9.052 -12.599   7.218  1.00  0.00      PROA
ATOM    959  N   GLY   646      -8.604 -10.744   8.324  1.00  0.00      PROA
ATOM    960  HN  GLY   646      -8.237 -10.285   9.129  1.00  0.00      PROA
ATOM    961  CA  GLY   646      -9.198  -9.878   7.322  1.00  0.00      PROA
ATOM    962  HA1 GLY   646      -9.334  -8.899   7.758  1.00  0.00      PROA
ATOM    963  HA2 GLY   646     -10.153 -10.295   7.037  1.00  0.00      PROA
ATOM    964  C   GLY   646      -8.343  -9.770   6.142  1.00  0.00      PROA
ATOM    965  O   GLY   646      -8.844 -10.024   5.004  1.00  0.00      PROA
ATOM    966  N   ALA   647      -7.008  -9.564   6.341  1.00  0.00      PROA
ATOM    967  HN  ALA   647      -6.620  -9.509   7.257  1.00  0.00      PROA
ATOM    968  CA  ALA   647      -6.054  -9.410   5.240  1.00  0.00      PROA
ATOM    969  HA  ALA   647      -6.456  -8.670   4.564  1.00  0.00      PROA
ATOM    970  CB  ALA   647      -4.652  -8.974   5.720  1.00  0.00      PROA
ATOM    971  HB1 ALA   647      -4.235  -9.731   6.419  1.00  0.00      PROA
ATOM    972  HB2 ALA   647      -4.720  -8.000   6.251  1.00  0.00      PROA
ATOM    973  HB3 ALA   647      -3.967  -8.879   4.850  1.00  0.00      PROA
ATOM    974  C   ALA   647      -5.893 -10.705   4.363  1.00  0.00      PROA
ATOM    975  O   ALA   647      -5.856 -10.725   3.093  1.00  0.00      PROA
ATOM    976  N   SER   648      -5.949 -11.878   5.008  1.00  0.00      PROA
ATOM    977  HN  SER   648      -5.891 -11.901   6.002  1.00  0.00      PROA
ATOM    978  CA  SER   648      -6.087 -13.147   4.416  1.00  0.00      PROA
ATOM    979  HA  SER   648      -5.342 -13.252   3.642  1.00  0.00      PROA
ATOM    980  CB  SER   648      -5.891 -14.203   5.517  1.00  0.00      PROA
ATOM    981  HB1 SER   648      -6.707 -14.124   6.267  1.00  0.00      PROA
ATOM    982  HB2 SER   648      -4.912 -14.050   6.019  1.00  0.00      PROA
ATOM    983  OG  SER   648      -5.917 -15.495   4.942  1.00  0.00      PROA
ATOM    984  HG1 SER   648      -5.108 -15.573   4.431  1.00  0.00      PROA
ATOM    985  C   SER   648      -7.428 -13.329   3.657  1.00  0.00      PROA
ATOM    986  O   SER   648      -7.585 -13.793   2.524  1.00  0.00      PROA
ATOM    987  N   LEU   649      -8.504 -12.905   4.311  1.00  0.00      PROA
ATOM    988  HN  LEU   649      -8.431 -12.445   5.192  1.00  0.00      PROA
ATOM    989  CA  LEU   649      -9.902 -13.080   3.785  1.00  0.00      PROA
ATOM    990  HA  LEU   649      -9.994 -14.104   3.456  1.00  0.00      PROA
ATOM    991  CB  LEU   649     -10.978 -12.777   4.802  1.00  0.00      PROA
ATOM    992  HB1 LEU   649     -10.872 -11.706   5.069  1.00  0.00      PROA
ATOM    993  HB2 LEU   649     -10.758 -13.398   5.693  1.00  0.00      PROA
ATOM    994  CG  LEU   649     -12.445 -13.000   4.465  1.00  0.00      PROA
ATOM    995  HG  LEU   649     -12.779 -12.227   3.741  1.00  0.00      PROA
ATOM    996  CD1 LEU   649     -12.637 -14.342   3.875  1.00  0.00      PROA
ATOM    997 HD11 LEU   649     -12.313 -15.125   4.593  1.00  0.00      PROA
ATOM    998 HD12 LEU   649     -12.031 -14.438   2.949  1.00  0.00      PROA
ATOM    999 HD13 LEU   649     -13.711 -14.501   3.638  1.00  0.00      PROA
ATOM   1000  CD2 LEU   649     -13.275 -12.722   5.664  1.00  0.00      PROA
ATOM   1001 HD21 LEU   649     -13.132 -11.670   5.992  1.00  0.00      PROA
ATOM   1002 HD22 LEU   649     -12.977 -13.396   6.495  1.00  0.00      PROA
ATOM   1003 HD23 LEU   649     -14.349 -12.876   5.424  1.00  0.00      PROA
ATOM   1004  C   LEU   649      -9.999 -12.193   2.516  1.00  0.00      PROA
ATOM   1005  O   LEU   649     -10.435 -12.670   1.467  1.00  0.00      PROA
ATOM   1006  N   THR   650      -9.536 -10.894   2.534  1.00  0.00      PROA
ATOM   1007  HN  THR   650      -9.122 -10.504   3.353  1.00  0.00      PROA
ATOM   1008  CA  THR   650      -9.609  -9.982   1.368  1.00  0.00      PROA
ATOM   1009  HA  THR   650     -10.609 -10.049   0.966  1.00  0.00      PROA
ATOM   1010  CB  THR   650      -9.290  -8.518   1.734  1.00  0.00      PROA
ATOM   1011  HB  THR   650      -8.206  -8.330   1.578  1.00  0.00      PROA
ATOM   1012  OG1 THR   650      -9.607  -8.215   3.097  1.00  0.00      PROA
ATOM   1013  HG1 THR   650      -9.200  -8.907   3.623  1.00  0.00      PROA
ATOM   1014  CG2 THR   650     -10.072  -7.595   0.817  1.00  0.00      PROA
ATOM   1015 HG21 THR   650     -11.155  -7.643   1.060  1.00  0.00      PROA
ATOM   1016 HG22 THR   650      -9.931  -7.905  -0.241  1.00  0.00      PROA
ATOM   1017 HG23 THR   650      -9.725  -6.548   0.949  1.00  0.00      PROA
ATOM   1018  C   THR   650      -8.657 -10.382   0.283  1.00  0.00      PROA
ATOM   1019  O   THR   650      -8.823  -9.972  -0.856  1.00  0.00      PROA
ATOM   1020  N   GLY   651      -7.570 -11.081   0.566  1.00  0.00      PROA
ATOM   1021  HN  GLY   651      -7.369 -11.432   1.477  1.00  0.00      PROA
ATOM   1022  CA  GLY   651      -6.612 -11.364  -0.476  1.00  0.00      PROA
ATOM   1023  HA1 GLY   651      -5.642 -11.349  -0.004  1.00  0.00      PROA
ATOM   1024  HA2 GLY   651      -6.695 -10.556  -1.187  1.00  0.00      PROA
ATOM   1025  C   GLY   651      -6.713 -12.615  -1.224  1.00  0.00      PROA
ATOM   1026  O   GLY   651      -6.382 -12.705  -2.405  1.00  0.00      PROA
ATOM   1027  N   ILE   652      -7.187 -13.637  -0.461  1.00  0.00      PROA
ATOM   1028  HN  ILE   652      -7.352 -13.514   0.514  1.00  0.00      PROA
ATOM   1029  CA  ILE   652      -7.492 -14.972  -0.975  1.00  0.00      PROA
ATOM   1030  HA  ILE   652      -6.673 -15.255  -1.619  1.00  0.00      PROA
ATOM   1031  CB  ILE   652      -7.688 -16.052   0.099  1.00  0.00      PROA
ATOM   1032  HB  ILE   652      -8.388 -15.693   0.884  1.00  0.00      PROA
ATOM   1033  CG2 ILE   652      -8.283 -17.310  -0.630  1.00  0.00      PROA
ATOM   1034 HG21 ILE   652      -7.675 -17.555  -1.527  1.00  0.00      PROA
ATOM   1035 HG22 ILE   652      -9.325 -17.102  -0.954  1.00  0.00      PROA
ATOM   1036 HG23 ILE   652      -8.272 -18.184   0.055  1.00  0.00      PROA
ATOM   1037  CG1 ILE   652      -6.468 -16.403   0.903  1.00  0.00      PROA
ATOM   1038 HG11 ILE   652      -5.894 -15.467   1.062  1.00  0.00      PROA
ATOM   1039 HG12 ILE   652      -5.858 -17.102   0.294  1.00  0.00      PROA
ATOM   1040  CD  ILE   652      -6.666 -17.018   2.203  1.00  0.00      PROA
ATOM   1041  HD1 ILE   652      -7.217 -17.976   2.092  1.00  0.00      PROA
ATOM   1042  HD2 ILE   652      -7.259 -16.341   2.855  1.00  0.00      PROA
ATOM   1043  HD3 ILE   652      -5.683 -17.227   2.676  1.00  0.00      PROA
ATOM   1044  C   ILE   652      -8.663 -14.883  -1.959  1.00  0.00      PROA
ATOM   1045  O   ILE   652      -8.542 -15.427  -3.069  1.00  0.00      PROA
ATOM   1046  N   ALA   653      -9.742 -14.150  -1.677  1.00  0.00      PROA
ATOM   1047  HN  ALA   653      -9.809 -13.667  -0.808  1.00  0.00      PROA
ATOM   1048  CA  ALA   653     -10.938 -13.965  -2.586  1.00  0.00      PROA
ATOM   1049  HA  ALA   653     -11.356 -14.925  -2.848  1.00  0.00      PROA
ATOM   1050  CB  ALA   653     -11.913 -13.118  -1.705  1.00  0.00      PROA
ATOM   1051  HB1 ALA   653     -11.437 -12.153  -1.428  1.00  0.00      PROA
ATOM   1052  HB2 ALA   653     -12.159 -13.672  -0.774  1.00  0.00      PROA
ATOM   1053  HB3 ALA   653     -12.845 -12.904  -2.271  1.00  0.00      PROA
ATOM   1054  C   ALA   653     -10.525 -13.311  -3.864  1.00  0.00      PROA
ATOM   1055  O   ALA   653     -10.659 -13.779  -4.945  1.00  0.00      PROA
ATOM   1056  N   TYR   654      -9.676 -12.280  -3.739  1.00  0.00      PROA
ATOM   1057  HN  TYR   654      -9.387 -11.990  -2.832  1.00  0.00      PROA
ATOM   1058  CA  TYR   654      -9.114 -11.519  -4.774  1.00  0.00      PROA
ATOM   1059  HA  TYR   654      -9.894 -11.251  -5.471  1.00  0.00      PROA
ATOM   1060  CB  TYR   654      -8.477 -10.259  -4.144  1.00  0.00      PROA
ATOM   1061  HB1 TYR   654      -7.555 -10.551  -3.598  1.00  0.00      PROA
ATOM   1062  HB2 TYR   654      -9.204  -9.794  -3.445  1.00  0.00      PROA
ATOM   1063  CG  TYR   654      -8.081  -9.194  -5.150  1.00  0.00      PROA
ATOM   1064  CD1 TYR   654      -6.752  -9.150  -5.659  1.00  0.00      PROA
ATOM   1065  HD1 TYR   654      -5.982  -9.827  -5.324  1.00  0.00      PROA
ATOM   1066  CE1 TYR   654      -6.523  -8.193  -6.598  1.00  0.00      PROA
ATOM   1067  HE1 TYR   654      -5.544  -8.117  -7.047  1.00  0.00      PROA
ATOM   1068  CZ  TYR   654      -7.538  -7.297  -6.998  1.00  0.00      PROA
ATOM   1069  OH  TYR   654      -7.238  -6.616  -8.168  1.00  0.00      PROA
ATOM   1070  HH  TYR   654      -6.678  -7.181  -8.705  1.00  0.00      PROA
ATOM   1071  CD2 TYR   654      -9.069  -8.267  -5.494  1.00  0.00      PROA
ATOM   1072  HD2 TYR   654     -10.045  -8.320  -5.035  1.00  0.00      PROA
ATOM   1073  CE2 TYR   654      -8.791  -7.280  -6.426  1.00  0.00      PROA
ATOM   1074  HE2 TYR   654      -9.523  -6.532  -6.692  1.00  0.00      PROA
ATOM   1075  C   TYR   654      -8.176 -12.213  -5.683  1.00  0.00      PROA
ATOM   1076  O   TYR   654      -8.324 -12.286  -6.910  1.00  0.00      PROA
ATOM   1077  N   SER   655      -7.128 -12.871  -5.092  1.00  0.00      PROA
ATOM   1078  HN  SER   655      -6.915 -12.802  -4.120  1.00  0.00      PROA
ATOM   1079  CA  SER   655      -6.277 -13.711  -5.899  1.00  0.00      PROA
ATOM   1080  HA  SER   655      -5.950 -13.144  -6.758  1.00  0.00      PROA
ATOM   1081  CB  SER   655      -5.052 -14.168  -5.037  1.00  0.00      PROA
ATOM   1082  HB1 SER   655      -4.463 -14.926  -5.597  1.00  0.00      PROA
ATOM   1083  HB2 SER   655      -5.410 -14.609  -4.083  1.00  0.00      PROA
ATOM   1084  OG  SER   655      -4.167 -13.007  -4.726  1.00  0.00      PROA
ATOM   1085  HG1 SER   655      -4.656 -12.459  -4.108  1.00  0.00      PROA
ATOM   1086  C   SER   655      -6.793 -14.877  -6.650  1.00  0.00      PROA
ATOM   1087  O   SER   655      -6.347 -15.165  -7.775  1.00  0.00      PROA
ATOM   1088  N   LEU   656      -7.783 -15.530  -6.027  1.00  0.00      PROA
ATOM   1089  HN  LEU   656      -8.010 -15.410  -5.064  1.00  0.00      PROA
ATOM   1090  CA  LEU   656      -8.565 -16.460  -6.795  1.00  0.00      PROA
ATOM   1091  HA  LEU   656      -7.875 -17.072  -7.356  1.00  0.00      PROA
ATOM   1092  CB  LEU   656      -9.493 -17.381  -5.913  1.00  0.00      PROA
ATOM   1093  HB1 LEU   656     -10.003 -18.130  -6.556  1.00  0.00      PROA
ATOM   1094  HB2 LEU   656     -10.262 -16.763  -5.403  1.00  0.00      PROA
ATOM   1095  CG  LEU   656      -8.614 -18.102  -4.861  1.00  0.00      PROA
ATOM   1096  HG  LEU   656      -7.964 -17.349  -4.368  1.00  0.00      PROA
ATOM   1097  CD1 LEU   656      -9.439 -18.849  -3.754  1.00  0.00      PROA
ATOM   1098 HD11 LEU   656     -10.088 -19.622  -4.218  1.00  0.00      PROA
ATOM   1099 HD12 LEU   656     -10.082 -18.126  -3.209  1.00  0.00      PROA
ATOM   1100 HD13 LEU   656      -8.749 -19.348  -3.040  1.00  0.00      PROA
ATOM   1101  CD2 LEU   656      -7.885 -19.261  -5.560  1.00  0.00      PROA
ATOM   1102 HD21 LEU   656      -7.246 -18.871  -6.381  1.00  0.00      PROA
ATOM   1103 HD22 LEU   656      -8.625 -19.968  -5.992  1.00  0.00      PROA
ATOM   1104 HD23 LEU   656      -7.239 -19.795  -4.831  1.00  0.00      PROA
ATOM   1105  C   LEU   656      -9.441 -15.866  -7.853  1.00  0.00      PROA
ATOM   1106  O   LEU   656      -9.189 -16.126  -9.037  1.00  0.00      PROA
ATOM   1107  N   PHE   657     -10.359 -14.964  -7.537  1.00  0.00      PROA
ATOM   1108  HN  PHE   657     -10.303 -14.455  -6.682  1.00  0.00      PROA
ATOM   1109  CA  PHE   657     -11.548 -14.621  -8.406  1.00  0.00      PROA
ATOM   1110  HA  PHE   657     -11.638 -15.370  -9.178  1.00  0.00      PROA
ATOM   1111  CB  PHE   657     -12.869 -14.591  -7.479  1.00  0.00      PROA
ATOM   1112  HB1 PHE   657     -13.770 -14.472  -8.118  1.00  0.00      PROA
ATOM   1113  HB2 PHE   657     -12.799 -13.749  -6.758  1.00  0.00      PROA
ATOM   1114  CG  PHE   657     -13.039 -15.857  -6.685  1.00  0.00      PROA
ATOM   1115  CD1 PHE   657     -13.175 -15.796  -5.314  1.00  0.00      PROA
ATOM   1116  HD1 PHE   657     -13.083 -14.832  -4.838  1.00  0.00      PROA
ATOM   1117  CE1 PHE   657     -13.418 -16.878  -4.526  1.00  0.00      PROA
ATOM   1118  HE1 PHE   657     -13.493 -16.753  -3.456  1.00  0.00      PROA
ATOM   1119  CZ  PHE   657     -13.578 -18.201  -5.107  1.00  0.00      PROA
ATOM   1120  HZ  PHE   657     -13.788 -19.063  -4.492  1.00  0.00      PROA
ATOM   1121  CD2 PHE   657     -13.286 -17.106  -7.298  1.00  0.00      PROA
ATOM   1122  HD2 PHE   657     -13.358 -17.157  -8.374  1.00  0.00      PROA
ATOM   1123  CE2 PHE   657     -13.445 -18.313  -6.528  1.00  0.00      PROA
ATOM   1124  HE2 PHE   657     -13.463 -19.279  -7.011  1.00  0.00      PROA
ATOM   1125  C   PHE   657     -11.508 -13.298  -9.137  1.00  0.00      PROA
ATOM   1126  O   PHE   657     -12.354 -13.079 -10.060  1.00  0.00      PROA
ATOM   1127  N   ALA   658     -10.629 -12.323  -8.810  1.00  0.00      PROA
ATOM   1128  HN  ALA   658      -9.987 -12.447  -8.058  1.00  0.00      PROA
ATOM   1129  CA  ALA   658     -10.530 -11.068  -9.476  1.00  0.00      PROA
ATOM   1130  HA  ALA   658     -11.524 -10.786  -9.788  1.00  0.00      PROA
ATOM   1131  CB  ALA   658      -9.940  -9.982  -8.590  1.00  0.00      PROA
ATOM   1132  HB1 ALA   658      -8.918 -10.269  -8.263  1.00  0.00      PROA
ATOM   1133  HB2 ALA   658     -10.575  -9.843  -7.689  1.00  0.00      PROA
ATOM   1134  HB3 ALA   658      -9.876  -9.027  -9.154  1.00  0.00      PROA
ATOM   1135  C   ALA   658      -9.766 -11.182 -10.751  1.00  0.00      PROA
ATOM   1136  O   ALA   658      -8.960 -12.084 -10.992  1.00  0.00      PROA
ATOM   1137  N   GLY   659     -10.044 -10.275 -11.605  1.00  0.00      PROA
ATOM   1138  HN  GLY   659     -10.667  -9.530 -11.382  1.00  0.00      PROA
ATOM   1139  CA  GLY   659      -9.499 -10.239 -12.941  1.00  0.00      PROA
ATOM   1140  HA1 GLY   659     -10.042  -9.478 -13.481  1.00  0.00      PROA
ATOM   1141  HA2 GLY   659      -9.679 -11.209 -13.380  1.00  0.00      PROA
ATOM   1142  C   GLY   659      -8.029  -9.938 -13.060  1.00  0.00      PROA
ATOM   1143  O   GLY   659      -7.362 -10.441 -13.966  1.00  0.00      PROA
ATOM   1144  N   GLN   660      -7.583  -8.971 -12.258  1.00  0.00      PROA
ATOM   1145  HN  GLN   660      -8.229  -8.514 -11.657  1.00  0.00      PROA
ATOM   1146  CA  GLN   660      -6.224  -8.455 -12.120  1.00  0.00      PROA
ATOM   1147  HA  GLN   660      -5.623  -8.845 -12.928  1.00  0.00      PROA
ATOM   1148  CB  GLN   660      -6.288  -6.820 -12.176  1.00  0.00      PROA
ATOM   1149  HB1 GLN   660      -6.979  -6.485 -11.375  1.00  0.00      PROA
ATOM   1150  HB2 GLN   660      -6.712  -6.536 -13.161  1.00  0.00      PROA
ATOM   1151  CG  GLN   660      -5.011  -6.075 -12.006  1.00  0.00      PROA
ATOM   1152  HG1 GLN   660      -4.923  -5.305 -12.802  1.00  0.00      PROA
ATOM   1153  HG2 GLN   660      -4.157  -6.781 -12.087  1.00  0.00      PROA
ATOM   1154  CD  GLN   660      -4.960  -5.382 -10.631  1.00  0.00      PROA
ATOM   1155  OE1 GLN   660      -4.088  -5.713  -9.812  1.00  0.00      PROA
ATOM   1156  NE2 GLN   660      -5.835  -4.438 -10.463  1.00  0.00      PROA
ATOM   1157 HE21 GLN   660      -5.870  -3.937  -9.598  1.00  0.00      PROA
ATOM   1158 HE22 GLN   660      -6.474  -4.212 -11.198  1.00  0.00      PROA
ATOM   1159  C   GLN   660      -5.663  -8.970 -10.820  1.00  0.00      PROA
ATOM   1160  O   GLN   660      -5.943  -8.401  -9.754  1.00  0.00      PROA
ATOM   1161  N   PRO   661      -4.773  -9.974 -10.644  1.00  0.00      PROA
ATOM   1162  CD  PRO   661      -4.382 -10.948 -11.704  1.00  0.00      PROA
ATOM   1163  HD1 PRO   661      -3.777 -10.430 -12.478  1.00  0.00      PROA
ATOM   1164  HD2 PRO   661      -5.295 -11.381 -12.164  1.00  0.00      PROA
ATOM   1165  CA  PRO   661      -4.391 -10.475  -9.331  1.00  0.00      PROA
ATOM   1166  HA  PRO   661      -5.138 -10.221  -8.596  1.00  0.00      PROA
ATOM   1167  CB  PRO   661      -4.220 -11.957  -9.579  1.00  0.00      PROA
ATOM   1168  HB1 PRO   661      -5.203 -12.475  -9.577  1.00  0.00      PROA
ATOM   1169  HB2 PRO   661      -3.571 -12.416  -8.803  1.00  0.00      PROA
ATOM   1170  CG  PRO   661      -3.549 -12.042 -10.988  1.00  0.00      PROA
ATOM   1171  HG1 PRO   661      -2.468 -11.793 -10.955  1.00  0.00      PROA
ATOM   1172  HG2 PRO   661      -3.676 -13.041 -11.455  1.00  0.00      PROA
ATOM   1173  C   PRO   661      -3.204  -9.891  -8.830  1.00  0.00      PROA
ATOM   1174  O   PRO   661      -2.697 -10.358  -7.773  1.00  0.00      PROA
ATOM   1175  N   LEU   662      -2.776  -8.784  -9.437  1.00  0.00      PROA
ATOM   1176  HN  LEU   662      -3.256  -8.379 -10.211  1.00  0.00      PROA
ATOM   1177  CA  LEU   662      -1.586  -8.110  -9.000  1.00  0.00      PROA
ATOM   1178  HA  LEU   662      -0.885  -8.865  -8.677  1.00  0.00      PROA
ATOM   1179  CB  LEU   662      -0.962  -7.261 -10.091  1.00  0.00      PROA
ATOM   1180  HB1 LEU   662      -0.126  -6.689  -9.637  1.00  0.00      PROA
ATOM   1181  HB2 LEU   662      -1.735  -6.549 -10.448  1.00  0.00      PROA
ATOM   1182  CG  LEU   662      -0.403  -8.011 -11.329  1.00  0.00      PROA
ATOM   1183  HG  LEU   662      -1.168  -8.749 -11.646  1.00  0.00      PROA
ATOM   1184  CD1 LEU   662      -0.035  -7.177 -12.552  1.00  0.00      PROA
ATOM   1185 HD11 LEU   662       0.868  -6.565 -12.339  1.00  0.00      PROA
ATOM   1186 HD12 LEU   662      -0.873  -6.495 -12.810  1.00  0.00      PROA
ATOM   1187 HD13 LEU   662       0.183  -7.844 -13.413  1.00  0.00      PROA
ATOM   1188  CD2 LEU   662       0.832  -8.857 -10.986  1.00  0.00      PROA
ATOM   1189 HD21 LEU   662       0.573  -9.617 -10.218  1.00  0.00      PROA
ATOM   1190 HD22 LEU   662       1.637  -8.205 -10.583  1.00  0.00      PROA
ATOM   1191 HD23 LEU   662       1.196  -9.381 -11.895  1.00  0.00      PROA
ATOM   1192  C   LEU   662      -1.702  -7.246  -7.712  1.00  0.00      PROA
ATOM   1193  O   LEU   662      -0.797  -7.208  -6.908  1.00  0.00      PROA
ATOM   1194  N   THR   663      -2.846  -6.532  -7.523  1.00  0.00      PROA
ATOM   1195  HN  THR   663      -3.569  -6.525  -8.209  1.00  0.00      PROA
ATOM   1196  CA  THR   663      -3.117  -5.717  -6.307  1.00  0.00      PROA
ATOM   1197  HA  THR   663      -2.314  -5.005  -6.189  1.00  0.00      PROA
ATOM   1198  CB  THR   663      -4.480  -4.984  -6.467  1.00  0.00      PROA
ATOM   1199  HB  THR   663      -5.313  -5.716  -6.534  1.00  0.00      PROA
ATOM   1200  OG1 THR   663      -4.398  -4.241  -7.668  1.00  0.00      PROA
ATOM   1201  HG1 THR   663      -4.086  -4.854  -8.338  1.00  0.00      PROA
ATOM   1202  CG2 THR   663      -4.744  -3.990  -5.361  1.00  0.00      PROA
ATOM   1203 HG21 THR   663      -3.865  -3.324  -5.228  1.00  0.00      PROA
ATOM   1204 HG22 THR   663      -4.929  -4.527  -4.406  1.00  0.00      PROA
ATOM   1205 HG23 THR   663      -5.627  -3.366  -5.616  1.00  0.00      PROA
ATOM   1206  C   THR   663      -2.976  -6.385  -4.878  1.00  0.00      PROA
ATOM   1207  O   THR   663      -3.448  -7.531  -4.671  1.00  0.00      PROA
ATOM   1208  N   ILE   664      -2.319  -5.688  -4.011  1.00  0.00      PROA
ATOM   1209  HN  ILE   664      -1.975  -4.776  -4.220  1.00  0.00      PROA
ATOM   1210  CA  ILE   664      -2.032  -6.188  -2.659  1.00  0.00      PROA
ATOM   1211  HA  ILE   664      -2.248  -7.245  -2.618  1.00  0.00      PROA
ATOM   1212  CB  ILE   664      -0.527  -5.908  -2.407  1.00  0.00      PROA
ATOM   1213  HB  ILE   664      -0.239  -4.925  -2.837  1.00  0.00      PROA
ATOM   1214  CG2 ILE   664      -0.327  -5.902  -0.830  1.00  0.00      PROA
ATOM   1215 HG21 ILE   664      -0.784  -6.811  -0.384  1.00  0.00      PROA
ATOM   1216 HG22 ILE   664      -0.816  -5.007  -0.390  1.00  0.00      PROA
ATOM   1217 HG23 ILE   664       0.757  -5.893  -0.586  1.00  0.00      PROA
ATOM   1218  CG1 ILE   664       0.421  -6.780  -3.229  1.00  0.00      PROA
ATOM   1219 HG11 ILE   664       1.324  -6.184  -3.478  1.00  0.00      PROA
ATOM   1220 HG12 ILE   664      -0.091  -7.069  -4.171  1.00  0.00      PROA
ATOM   1221  CD  ILE   664       0.859  -8.044  -2.509  1.00  0.00      PROA
ATOM   1222  HD1 ILE   664      -0.026  -8.578  -2.103  1.00  0.00      PROA
ATOM   1223  HD2 ILE   664       1.534  -7.784  -1.666  1.00  0.00      PROA
ATOM   1224  HD3 ILE   664       1.387  -8.719  -3.217  1.00  0.00      PROA
ATOM   1225  C   ILE   664      -3.011  -5.376  -1.803  1.00  0.00      PROA
ATOM   1226  O   ILE   664      -2.844  -4.129  -1.719  1.00  0.00      PROA
ATOM   1227  N   LEU   665      -3.935  -6.040  -1.076  1.00  0.00      PROA
ATOM   1228  HN  LEU   665      -3.998  -7.034  -1.096  1.00  0.00      PROA
ATOM   1229  CA  LEU   665      -4.906  -5.363  -0.211  1.00  0.00      PROA
ATOM   1230  HA  LEU   665      -5.163  -4.432  -0.693  1.00  0.00      PROA
ATOM   1231  CB  LEU   665      -6.157  -6.146   0.055  1.00  0.00      PROA
ATOM   1232  HB1 LEU   665      -6.768  -5.569   0.780  1.00  0.00      PROA
ATOM   1233  HB2 LEU   665      -5.859  -7.109   0.519  1.00  0.00      PROA
ATOM   1234  CG  LEU   665      -7.051  -6.468  -1.157  1.00  0.00      PROA
ATOM   1235  HG  LEU   665      -8.057  -6.724  -0.766  1.00  0.00      PROA
ATOM   1236  CD1 LEU   665      -7.231  -5.428  -2.188  1.00  0.00      PROA
ATOM   1237 HD11 LEU   665      -6.249  -5.155  -2.630  1.00  0.00      PROA
ATOM   1238 HD12 LEU   665      -7.680  -4.519  -1.734  1.00  0.00      PROA
ATOM   1239 HD13 LEU   665      -7.891  -5.808  -2.997  1.00  0.00      PROA
ATOM   1240  CD2 LEU   665      -6.626  -7.760  -1.883  1.00  0.00      PROA
ATOM   1241 HD21 LEU   665      -6.334  -8.535  -1.143  1.00  0.00      PROA
ATOM   1242 HD22 LEU   665      -5.757  -7.554  -2.543  1.00  0.00      PROA
ATOM   1243 HD23 LEU   665      -7.472  -8.149  -2.489  1.00  0.00      PROA
ATOM   1244  C   LEU   665      -4.151  -4.986   1.110  1.00  0.00      PROA
ATOM   1245  O   LEU   665      -4.379  -5.532   2.168  1.00  0.00      PROA
ATOM   1246  N   GLY   666      -3.316  -3.938   1.078  1.00  0.00      PROA
ATOM   1247  HN  GLY   666      -2.986  -3.555   0.219  1.00  0.00      PROA
ATOM   1248  CA  GLY   666      -2.828  -3.281   2.302  1.00  0.00      PROA
ATOM   1249  HA1 GLY   666      -2.041  -2.611   1.993  1.00  0.00      PROA
ATOM   1250  HA2 GLY   666      -2.428  -4.064   2.928  1.00  0.00      PROA
ATOM   1251  C   GLY   666      -3.837  -2.455   3.168  1.00  0.00      PROA
ATOM   1252  O   GLY   666      -4.973  -2.167   2.844  1.00  0.00      PROA
ATOM   1253  N   SER   667      -3.435  -2.041   4.362  1.00  0.00      PROA
ATOM   1254  HN  SER   667      -2.559  -2.328   4.739  1.00  0.00      PROA
ATOM   1255  CA  SER   667      -4.221  -1.143   5.221  1.00  0.00      PROA
ATOM   1256  HA  SER   667      -5.212  -1.564   5.295  1.00  0.00      PROA
ATOM   1257  CB  SER   667      -3.651  -0.948   6.615  1.00  0.00      PROA
ATOM   1258  HB1 SER   667      -3.720  -1.911   7.164  1.00  0.00      PROA
ATOM   1259  HB2 SER   667      -4.254  -0.178   7.140  1.00  0.00      PROA
ATOM   1260  OG  SER   667      -2.284  -0.526   6.647  1.00  0.00      PROA
ATOM   1261  HG1 SER   667      -2.255   0.313   6.181  1.00  0.00      PROA
ATOM   1262  C   SER   667      -4.613   0.223   4.617  1.00  0.00      PROA
ATOM   1263  O   SER   667      -4.112   0.656   3.566  1.00  0.00      PROA
ATOM   1264  N   THR   668      -5.777   0.785   5.153  1.00  0.00      PROA
ATOM   1265  HN  THR   668      -6.346   0.284   5.800  1.00  0.00      PROA
ATOM   1266  CA  THR   668      -6.225   2.069   4.830  1.00  0.00      PROA
ATOM   1267  HA  THR   668      -5.399   2.594   4.374  1.00  0.00      PROA
ATOM   1268  CB  THR   668      -7.494   2.067   3.821  1.00  0.00      PROA
ATOM   1269  HB  THR   668      -7.148   1.937   2.773  1.00  0.00      PROA
ATOM   1270  OG1 THR   668      -8.174   3.303   3.935  1.00  0.00      PROA
ATOM   1271  HG1 THR   668      -8.694   3.394   3.133  1.00  0.00      PROA
ATOM   1272  CG2 THR   668      -8.500   1.029   4.284  1.00  0.00      PROA
ATOM   1273 HG21 THR   668      -8.713   1.160   5.367  1.00  0.00      PROA
ATOM   1274 HG22 THR   668      -8.091   0.008   4.124  1.00  0.00      PROA
ATOM   1275 HG23 THR   668      -9.450   1.145   3.719  1.00  0.00      PROA
ATOM   1276  C   THR   668      -6.255   3.080   5.921  1.00  0.00      PROA
ATOM   1277  O   THR   668      -6.866   2.964   6.965  1.00  0.00      PROA
ATOM   1278  N   GLY   669      -5.399   4.135   5.806  1.00  0.00      PROA
ATOM   1279  HN  GLY   669      -4.783   4.244   5.029  1.00  0.00      PROA
ATOM   1280  CA  GLY   669      -5.343   5.192   6.854  1.00  0.00      PROA
ATOM   1281  HA1 GLY   669      -4.505   5.831   6.618  1.00  0.00      PROA
ATOM   1282  HA2 GLY   669      -5.179   4.696   7.799  1.00  0.00      PROA
ATOM   1283  C   GLY   669      -6.580   6.053   6.976  1.00  0.00      PROA
ATOM   1284  O   GLY   669      -7.037   6.317   8.069  1.00  0.00      PROA
ATOM   1285  N   PRO   670      -7.228   6.478   5.881  1.00  0.00      PROA
ATOM   1286  CD  PRO   670      -6.741   6.500   4.523  1.00  0.00      PROA
ATOM   1287  HD1 PRO   670      -6.833   5.487   4.078  1.00  0.00      PROA
ATOM   1288  HD2 PRO   670      -5.678   6.823   4.513  1.00  0.00      PROA
ATOM   1289  CA  PRO   670      -8.634   6.982   5.914  1.00  0.00      PROA
ATOM   1290  HA  PRO   670      -8.704   7.866   6.527  1.00  0.00      PROA
ATOM   1291  CB  PRO   670      -8.954   7.200   4.436  1.00  0.00      PROA
ATOM   1292  HB1 PRO   670      -9.668   8.042   4.311  1.00  0.00      PROA
ATOM   1293  HB2 PRO   670      -9.398   6.283   3.993  1.00  0.00      PROA
ATOM   1294  CG  PRO   670      -7.641   7.520   3.781  1.00  0.00      PROA
ATOM   1295  HG1 PRO   670      -7.664   7.338   2.686  1.00  0.00      PROA
ATOM   1296  HG2 PRO   670      -7.326   8.568   3.966  1.00  0.00      PROA
ATOM   1297  C   PRO   670      -9.594   6.255   6.816  1.00  0.00      PROA
ATOM   1298  O   PRO   670     -10.354   6.862   7.558  1.00  0.00      PROA
ATOM   1299  N   VAL   671      -9.663   4.873   6.750  1.00  0.00      PROA
ATOM   1300  HN  VAL   671      -9.098   4.332   6.131  1.00  0.00      PROA
ATOM   1301  CA  VAL   671     -10.567   4.158   7.586  1.00  0.00      PROA
ATOM   1302  HA  VAL   671     -11.515   4.674   7.559  1.00  0.00      PROA
ATOM   1303  CB  VAL   671     -10.742   2.753   7.145  1.00  0.00      PROA
ATOM   1304  HB  VAL   671      -9.745   2.267   7.102  1.00  0.00      PROA
ATOM   1305  CG1 VAL   671     -11.629   1.954   8.060  1.00  0.00      PROA
ATOM   1306 HG11 VAL   671     -12.575   2.505   8.252  1.00  0.00      PROA
ATOM   1307 HG12 VAL   671     -11.115   1.783   9.030  1.00  0.00      PROA
ATOM   1308 HG13 VAL   671     -11.876   0.978   7.590  1.00  0.00      PROA
ATOM   1309  CG2 VAL   671     -11.398   2.806   5.786  1.00  0.00      PROA
ATOM   1310 HG21 VAL   671     -10.753   3.362   5.072  1.00  0.00      PROA
ATOM   1311 HG22 VAL   671     -12.377   3.326   5.859  1.00  0.00      PROA
ATOM   1312 HG23 VAL   671     -11.549   1.776   5.399  1.00  0.00      PROA
ATOM   1313  C   VAL   671     -10.086   4.232   9.099  1.00  0.00      PROA
ATOM   1314  O   VAL   671     -10.936   4.363   9.965  1.00  0.00      PROA
ATOM   1315  N   LEU   672      -8.791   4.295   9.442  1.00  0.00      PROA
ATOM   1316  HN  LEU   672      -8.055   4.243   8.772  1.00  0.00      PROA
ATOM   1317  CA  LEU   672      -8.385   4.448  10.867  1.00  0.00      PROA
ATOM   1318  HA  LEU   672      -8.822   3.654  11.454  1.00  0.00      PROA
ATOM   1319  CB  LEU   672      -6.836   4.364  10.852  1.00  0.00      PROA
ATOM   1320  HB1 LEU   672      -6.467   5.236  10.274  1.00  0.00      PROA
ATOM   1321  HB2 LEU   672      -6.564   3.432  10.316  1.00  0.00      PROA
ATOM   1322  CG  LEU   672      -6.083   4.354  12.185  1.00  0.00      PROA
ATOM   1323  HG  LEU   672      -6.209   5.349  12.660  1.00  0.00      PROA
ATOM   1324  CD1 LEU   672      -6.545   3.270  13.203  1.00  0.00      PROA
ATOM   1325 HD11 LEU   672      -6.414   2.256  12.767  1.00  0.00      PROA
ATOM   1326 HD12 LEU   672      -7.619   3.415  13.448  1.00  0.00      PROA
ATOM   1327 HD13 LEU   672      -5.937   3.339  14.130  1.00  0.00      PROA
ATOM   1328  CD2 LEU   672      -4.568   4.180  12.025  1.00  0.00      PROA
ATOM   1329 HD21 LEU   672      -4.150   5.012  11.419  1.00  0.00      PROA
ATOM   1330 HD22 LEU   672      -4.350   3.221  11.509  1.00  0.00      PROA
ATOM   1331 HD23 LEU   672      -4.079   4.188  13.023  1.00  0.00      PROA
ATOM   1332  C   LEU   672      -8.904   5.757  11.548  1.00  0.00      PROA
ATOM   1333  O   LEU   672      -9.322   5.761  12.672  1.00  0.00      PROA
ATOM   1334  N   VAL   673      -8.813   6.872  10.826  1.00  0.00      PROA
ATOM   1335  HN  VAL   673      -8.367   6.852   9.936  1.00  0.00      PROA
ATOM   1336  CA  VAL   673      -9.320   8.195  11.208  1.00  0.00      PROA
ATOM   1337  HA  VAL   673      -8.980   8.403  12.212  1.00  0.00      PROA
ATOM   1338  CB  VAL   673      -8.837   9.252  10.272  1.00  0.00      PROA
ATOM   1339  HB  VAL   673      -9.101   8.968   9.231  1.00  0.00      PROA
ATOM   1340  CG1 VAL   673      -9.483  10.631  10.609  1.00  0.00      PROA
ATOM   1341 HG11 VAL   673      -9.374  10.849  11.693  1.00  0.00      PROA
ATOM   1342 HG12 VAL   673     -10.565  10.613  10.358  1.00  0.00      PROA
ATOM   1343 HG13 VAL   673      -8.978  11.436  10.033  1.00  0.00      PROA
ATOM   1344  CG2 VAL   673      -7.229   9.252  10.253  1.00  0.00      PROA
ATOM   1345 HG21 VAL   673      -6.851   8.263   9.915  1.00  0.00      PROA
ATOM   1346 HG22 VAL   673      -6.839   9.451  11.274  1.00  0.00      PROA
ATOM   1347 HG23 VAL   673      -6.859  10.031   9.553  1.00  0.00      PROA
ATOM   1348  C   VAL   673     -10.905   8.092  11.274  1.00  0.00      PROA
ATOM   1349  O   VAL   673     -11.547   8.406  12.248  1.00  0.00      PROA
ATOM   1350  N   PHE   674     -11.541   7.425  10.323  1.00  0.00      PROA
ATOM   1351  HN  PHE   674     -11.056   6.995   9.566  1.00  0.00      PROA
ATOM   1352  CA  PHE   674     -13.045   7.269  10.318  1.00  0.00      PROA
ATOM   1353  HA  PHE   674     -13.520   8.209  10.555  1.00  0.00      PROA
ATOM   1354  CB  PHE   674     -13.313   6.820   8.841  1.00  0.00      PROA
ATOM   1355  HB1 PHE   674     -12.809   5.849   8.650  1.00  0.00      PROA
ATOM   1356  HB2 PHE   674     -12.930   7.593   8.141  1.00  0.00      PROA
ATOM   1357  CG  PHE   674     -14.792   6.634   8.554  1.00  0.00      PROA
ATOM   1358  CD1 PHE   674     -15.131   5.348   8.075  1.00  0.00      PROA
ATOM   1359  HD1 PHE   674     -14.348   4.613   7.967  1.00  0.00      PROA
ATOM   1360  CE1 PHE   674     -16.424   4.993   7.739  1.00  0.00      PROA
ATOM   1361  HE1 PHE   674     -16.628   4.007   7.348  1.00  0.00      PROA
ATOM   1362  CZ  PHE   674     -17.494   5.930   7.908  1.00  0.00      PROA
ATOM   1363  HZ  PHE   674     -18.519   5.642   7.726  1.00  0.00      PROA
ATOM   1364  CD2 PHE   674     -15.830   7.572   8.612  1.00  0.00      PROA
ATOM   1365  HD2 PHE   674     -15.610   8.592   8.892  1.00  0.00      PROA
ATOM   1366  CE2 PHE   674     -17.180   7.200   8.306  1.00  0.00      PROA
ATOM   1367  HE2 PHE   674     -17.964   7.937   8.391  1.00  0.00      PROA
ATOM   1368  C   PHE   674     -13.671   6.410  11.439  1.00  0.00      PROA
ATOM   1369  O   PHE   674     -14.783   6.654  11.927  1.00  0.00      PROA
ATOM   1370  N   GLU   675     -12.948   5.350  11.800  1.00  0.00      PROA
ATOM   1371  HN  GLU   675     -12.071   5.162  11.366  1.00  0.00      PROA
ATOM   1372  CA  GLU   675     -13.340   4.380  12.831  1.00  0.00      PROA
ATOM   1373  HA  GLU   675     -14.367   4.095  12.655  1.00  0.00      PROA
ATOM   1374  CB  GLU   675     -12.429   3.161  12.766  1.00  0.00      PROA
ATOM   1375  HB1 GLU   675     -12.423   2.660  13.757  1.00  0.00      PROA
ATOM   1376  HB2 GLU   675     -11.397   3.492  12.524  1.00  0.00      PROA
ATOM   1377  CG  GLU   675     -12.912   2.126  11.665  1.00  0.00      PROA
ATOM   1378  HG1 GLU   675     -12.104   1.389  11.471  1.00  0.00      PROA
ATOM   1379  HG2 GLU   675     -13.144   2.669  10.724  1.00  0.00      PROA
ATOM   1380  CD  GLU   675     -14.185   1.367  12.137  1.00  0.00      PROA
ATOM   1381  OE1 GLU   675     -14.120   0.136  12.073  1.00  0.00      PROA
ATOM   1382  OE2 GLU   675     -15.219   1.997  12.615  1.00  0.00      PROA
ATOM   1383  C   GLU   675     -13.387   5.040  14.242  1.00  0.00      PROA
ATOM   1384  O   GLU   675     -14.416   4.879  14.954  1.00  0.00      PROA
ATOM   1385  N   LYS   676     -12.417   5.805  14.629  1.00  0.00      PROA
ATOM   1386  HN  LYS   676     -11.589   5.927  14.087  1.00  0.00      PROA
ATOM   1387  CA  LYS   676     -12.477   6.554  15.912  1.00  0.00      PROA
ATOM   1388  HA  LYS   676     -12.827   5.878  16.678  1.00  0.00      PROA
ATOM   1389  CB  LYS   676     -11.048   7.127  16.296  1.00  0.00      PROA
ATOM   1390  HB1 LYS   676     -10.404   6.275  16.599  1.00  0.00      PROA
ATOM   1391  HB2 LYS   676     -11.172   7.812  17.161  1.00  0.00      PROA
ATOM   1392  CG  LYS   676     -10.325   7.898  15.174  1.00  0.00      PROA
ATOM   1393  HG1 LYS   676     -10.963   8.756  14.876  1.00  0.00      PROA
ATOM   1394  HG2 LYS   676     -10.207   7.217  14.305  1.00  0.00      PROA
ATOM   1395  CD  LYS   676      -8.961   8.430  15.546  1.00  0.00      PROA
ATOM   1396  HD1 LYS   676      -8.593   9.036  14.692  1.00  0.00      PROA
ATOM   1397  HD2 LYS   676      -8.288   7.559  15.687  1.00  0.00      PROA
ATOM   1398  CE  LYS   676      -8.865   9.305  16.816  1.00  0.00      PROA
ATOM   1399  HE1 LYS   676      -8.819   8.654  17.715  1.00  0.00      PROA
ATOM   1400  HE2 LYS   676      -9.749   9.975  16.875  1.00  0.00      PROA
ATOM   1401  NZ  LYS   676      -7.692  10.132  16.819  1.00  0.00      PROA
ATOM   1402  HZ1 LYS   676      -7.711  10.764  15.993  1.00  0.00      PROA
ATOM   1403  HZ2 LYS   676      -6.844   9.531  16.777  1.00  0.00      PROA
ATOM   1404  HZ3 LYS   676      -7.671  10.700  17.690  1.00  0.00      PROA
ATOM   1405  C   LYS   676     -13.531   7.620  15.914  1.00  0.00      PROA
ATOM   1406  O   LYS   676     -14.267   7.815  16.925  1.00  0.00      PROA
ATOM   1407  N   ILE   677     -13.718   8.448  14.815  1.00  0.00      PROA
ATOM   1408  HN  ILE   677     -13.135   8.380  14.009  1.00  0.00      PROA
ATOM   1409  CA  ILE   677     -14.773   9.477  14.747  1.00  0.00      PROA
ATOM   1410  HA  ILE   677     -14.732  10.063  15.653  1.00  0.00      PROA
ATOM   1411  CB  ILE   677     -14.556  10.369  13.522  1.00  0.00      PROA
ATOM   1412  HB  ILE   677     -14.439   9.704  12.641  1.00  0.00      PROA
ATOM   1413  CG2 ILE   677     -15.623  11.367  13.194  1.00  0.00      PROA
ATOM   1414 HG21 ILE   677     -15.759  12.073  14.041  1.00  0.00      PROA
ATOM   1415 HG22 ILE   677     -16.586  10.844  13.010  1.00  0.00      PROA
ATOM   1416 HG23 ILE   677     -15.334  11.947  12.292  1.00  0.00      PROA
ATOM   1417  CG1 ILE   677     -13.127  11.107  13.516  1.00  0.00      PROA
ATOM   1418 HG11 ILE   677     -12.993  11.548  12.507  1.00  0.00      PROA
ATOM   1419 HG12 ILE   677     -12.357  10.325  13.676  1.00  0.00      PROA
ATOM   1420  CD  ILE   677     -12.855  12.214  14.526  1.00  0.00      PROA
ATOM   1421  HD1 ILE   677     -12.948  11.819  15.560  1.00  0.00      PROA
ATOM   1422  HD2 ILE   677     -13.590  13.036  14.393  1.00  0.00      PROA
ATOM   1423  HD3 ILE   677     -11.825  12.607  14.388  1.00  0.00      PROA
ATOM   1424  C   ILE   677     -16.171   8.918  14.805  1.00  0.00      PROA
ATOM   1425  O   ILE   677     -17.015   9.455  15.519  1.00  0.00      PROA
ATOM   1426  N   LEU   678     -16.551   7.887  14.057  1.00  0.00      PROA
ATOM   1427  HN  LEU   678     -15.938   7.540  13.354  1.00  0.00      PROA
ATOM   1428  CA  LEU   678     -17.862   7.132  14.138  1.00  0.00      PROA
ATOM   1429  HA  LEU   678     -18.661   7.810  13.879  1.00  0.00      PROA
ATOM   1430  CB  LEU   678     -17.829   5.930  13.160  1.00  0.00      PROA
ATOM   1431  HB1 LEU   678     -17.016   5.252  13.492  1.00  0.00      PROA
ATOM   1432  HB2 LEU   678     -17.582   6.326  12.153  1.00  0.00      PROA
ATOM   1433  CG  LEU   678     -19.157   5.055  13.019  1.00  0.00      PROA
ATOM   1434  HG  LEU   678     -19.320   4.472  13.951  1.00  0.00      PROA
ATOM   1435  CD1 LEU   678     -20.338   5.962  12.777  1.00  0.00      PROA
ATOM   1436 HD11 LEU   678     -20.186   6.545  11.844  1.00  0.00      PROA
ATOM   1437 HD12 LEU   678     -20.450   6.672  13.624  1.00  0.00      PROA
ATOM   1438 HD13 LEU   678     -21.264   5.357  12.671  1.00  0.00      PROA
ATOM   1439  CD2 LEU   678     -18.902   3.977  11.969  1.00  0.00      PROA
ATOM   1440 HD21 LEU   678     -17.951   3.447  12.189  1.00  0.00      PROA
ATOM   1441 HD22 LEU   678     -18.825   4.440  10.962  1.00  0.00      PROA
ATOM   1442 HD23 LEU   678     -19.731   3.237  11.978  1.00  0.00      PROA
ATOM   1443  C   LEU   678     -18.114   6.580  15.492  1.00  0.00      PROA
ATOM   1444  O   LEU   678     -19.192   6.827  16.075  1.00  0.00      PROA
ATOM   1445  N   TYR   679     -17.067   5.935  16.048  1.00  0.00      PROA
ATOM   1446  HN  TYR   679     -16.215   5.821  15.544  1.00  0.00      PROA
ATOM   1447  CA  TYR   679     -17.063   5.362  17.377  1.00  0.00      PROA
ATOM   1448  HA  TYR   679     -17.899   4.681  17.444  1.00  0.00      PROA
ATOM   1449  CB  TYR   679     -15.760   4.621  17.674  1.00  0.00      PROA
ATOM   1450  HB1 TYR   679     -14.914   5.326  17.528  1.00  0.00      PROA
ATOM   1451  HB2 TYR   679     -15.673   3.768  16.969  1.00  0.00      PROA
ATOM   1452  CG  TYR   679     -15.596   4.034  19.086  1.00  0.00      PROA
ATOM   1453  CD1 TYR   679     -14.622   4.491  19.963  1.00  0.00      PROA
ATOM   1454  HD1 TYR   679     -13.880   5.216  19.665  1.00  0.00      PROA
ATOM   1455  CE1 TYR   679     -14.658   3.953  21.268  1.00  0.00      PROA
ATOM   1456  HE1 TYR   679     -14.028   4.396  22.025  1.00  0.00      PROA
ATOM   1457  CZ  TYR   679     -15.467   2.878  21.625  1.00  0.00      PROA
ATOM   1458  OH  TYR   679     -15.392   2.300  22.924  1.00  0.00      PROA
ATOM   1459  HH  TYR   679     -14.848   2.871  23.472  1.00  0.00      PROA
ATOM   1460  CD2 TYR   679     -16.362   2.892  19.348  1.00  0.00      PROA
ATOM   1461  HD2 TYR   679     -16.973   2.447  18.577  1.00  0.00      PROA
ATOM   1462  CE2 TYR   679     -16.316   2.343  20.630  1.00  0.00      PROA
ATOM   1463  HE2 TYR   679     -16.940   1.494  20.866  1.00  0.00      PROA
ATOM   1464  C   TYR   679     -17.382   6.483  18.502  1.00  0.00      PROA
ATOM   1465  O   TYR   679     -18.327   6.253  19.310  1.00  0.00      PROA
ATOM   1466  N   LYS   680     -16.724   7.654  18.512  1.00  0.00      PROA
ATOM   1467  HN  LYS   680     -15.943   7.821  17.915  1.00  0.00      PROA
ATOM   1468  CA  LYS   680     -17.107   8.784  19.409  1.00  0.00      PROA
ATOM   1469  HA  LYS   680     -17.237   8.381  20.402  1.00  0.00      PROA
ATOM   1470  CB  LYS   680     -16.055   9.900  19.434  1.00  0.00      PROA
ATOM   1471  HB1 LYS   680     -15.693  10.057  18.396  1.00  0.00      PROA
ATOM   1472  HB2 LYS   680     -15.206   9.562  20.065  1.00  0.00      PROA
ATOM   1473  CG  LYS   680     -16.545  11.240  19.975  1.00  0.00      PROA
ATOM   1474  HG1 LYS   680     -17.189  11.049  20.859  1.00  0.00      PROA
ATOM   1475  HG2 LYS   680     -17.151  11.737  19.189  1.00  0.00      PROA
ATOM   1476  CD  LYS   680     -15.463  12.152  20.375  1.00  0.00      PROA
ATOM   1477  HD1 LYS   680     -14.749  12.258  19.531  1.00  0.00      PROA
ATOM   1478  HD2 LYS   680     -14.927  11.717  21.246  1.00  0.00      PROA
ATOM   1479  CE  LYS   680     -16.003  13.564  20.764  1.00  0.00      PROA
ATOM   1480  HE1 LYS   680     -16.528  14.003  19.889  1.00  0.00      PROA
ATOM   1481  HE2 LYS   680     -15.148  14.208  21.059  1.00  0.00      PROA
ATOM   1482  NZ  LYS   680     -16.946  13.578  21.875  1.00  0.00      PROA
ATOM   1483  HZ1 LYS   680     -16.633  12.906  22.605  1.00  0.00      PROA
ATOM   1484  HZ2 LYS   680     -17.889  13.303  21.533  1.00  0.00      PROA
ATOM   1485  HZ3 LYS   680     -16.990  14.535  22.280  1.00  0.00      PROA
ATOM   1486  C   LYS   680     -18.517   9.386  19.281  1.00  0.00      PROA
ATOM   1487  O   LYS   680     -19.223   9.707  20.282  1.00  0.00      PROA
ATOM   1488  N   PHE   681     -18.950   9.404  17.989  1.00  0.00      PROA
ATOM   1489  HN  PHE   681     -18.348   9.167  17.231  1.00  0.00      PROA
ATOM   1490  CA  PHE   681     -20.323   9.770  17.623  1.00  0.00      PROA
ATOM   1491  HA  PHE   681     -20.534  10.730  18.071  1.00  0.00      PROA
ATOM   1492  CB  PHE   681     -20.531   9.849  16.088  1.00  0.00      PROA
ATOM   1493  HB1 PHE   681     -20.477   8.820  15.675  1.00  0.00      PROA
ATOM   1494  HB2 PHE   681     -19.723  10.477  15.658  1.00  0.00      PROA
ATOM   1495  CG  PHE   681     -21.830  10.435  15.593  1.00  0.00      PROA
ATOM   1496  CD1 PHE   681     -22.912   9.548  15.404  1.00  0.00      PROA
ATOM   1497  HD1 PHE   681     -22.714   8.494  15.522  1.00  0.00      PROA
ATOM   1498  CE1 PHE   681     -24.199   9.917  15.081  1.00  0.00      PROA
ATOM   1499  HE1 PHE   681     -24.998   9.195  15.010  1.00  0.00      PROA
ATOM   1500  CZ  PHE   681     -24.411  11.273  14.851  1.00  0.00      PROA
ATOM   1501  HZ  PHE   681     -25.397  11.624  14.586  1.00  0.00      PROA
ATOM   1502  CD2 PHE   681     -22.103  11.809  15.292  1.00  0.00      PROA
ATOM   1503  HD2 PHE   681     -21.309  12.541  15.331  1.00  0.00      PROA
ATOM   1504  CE2 PHE   681     -23.356  12.185  14.960  1.00  0.00      PROA
ATOM   1505  HE2 PHE   681     -23.552  13.230  14.771  1.00  0.00      PROA
ATOM   1506  C   PHE   681     -21.407   8.849  18.210  1.00  0.00      PROA
ATOM   1507  O   PHE   681     -22.409   9.237  18.824  1.00  0.00      PROA
ATOM   1508  N   CYS   682     -21.185   7.500  18.206  1.00  0.00      PROA
ATOM   1509  HN  CYS   682     -20.463   7.104  17.646  1.00  0.00      PROA
ATOM   1510  CA  CYS   682     -21.942   6.545  18.981  1.00  0.00      PROA
ATOM   1511  HA  CYS   682     -22.992   6.719  18.798  1.00  0.00      PROA
ATOM   1512  CB  CYS   682     -21.561   5.132  18.582  1.00  0.00      PROA
ATOM   1513  HB1 CYS   682     -22.137   4.411  19.200  1.00  0.00      PROA
ATOM   1514  HB2 CYS   682     -20.480   4.976  18.783  1.00  0.00      PROA
ATOM   1515  SG  CYS   682     -21.905   4.870  16.859  1.00  0.00      PROA
ATOM   1516  HG1 CYS   682     -20.938   5.666  16.426  1.00  0.00      PROA
ATOM   1517  C   CYS   682     -21.820   6.668  20.495  1.00  0.00      PROA
ATOM   1518  O   CYS   682     -22.806   6.570  21.179  1.00  0.00      PROA
ATOM   1519  N   ARG   683     -20.616   6.837  21.024  1.00  0.00      PROA
ATOM   1520  HN  ARG   683     -19.771   6.833  20.496  1.00  0.00      PROA
ATOM   1521  CA  ARG   683     -20.523   7.034  22.411  1.00  0.00      PROA
ATOM   1522  HA  ARG   683     -21.077   6.248  22.903  1.00  0.00      PROA
ATOM   1523  CB  ARG   683     -19.012   7.003  22.851  1.00  0.00      PROA
ATOM   1524  HB1 ARG   683     -18.934   7.372  23.896  1.00  0.00      PROA
ATOM   1525  HB2 ARG   683     -18.431   7.678  22.188  1.00  0.00      PROA
ATOM   1526  CG  ARG   683     -18.403   5.577  22.775  1.00  0.00      PROA
ATOM   1527  HG1 ARG   683     -17.328   5.620  23.053  1.00  0.00      PROA
ATOM   1528  HG2 ARG   683     -18.490   5.194  21.736  1.00  0.00      PROA
ATOM   1529  CD  ARG   683     -19.129   4.638  23.719  1.00  0.00      PROA
ATOM   1530  HD1 ARG   683     -20.176   4.483  23.383  1.00  0.00      PROA
ATOM   1531  HD2 ARG   683     -19.115   5.041  24.754  1.00  0.00      PROA
ATOM   1532  NE  ARG   683     -18.434   3.326  23.715  1.00  0.00      PROA
ATOM   1533  HE  ARG   683     -17.489   3.337  24.032  1.00  0.00      PROA
ATOM   1534  CZ  ARG   683     -18.903   2.137  23.345  1.00  0.00      PROA
ATOM   1535  NH1 ARG   683     -19.964   1.956  22.594  1.00  0.00      PROA
ATOM   1536 HH11 ARG   683     -20.480   2.744  22.259  1.00  0.00      PROA
ATOM   1537 HH12 ARG   683     -20.257   1.030  22.357  1.00  0.00      PROA
ATOM   1538  NH2 ARG   683     -18.233   1.027  23.565  1.00  0.00      PROA
ATOM   1539 HH21 ARG   683     -18.670   0.141  23.414  1.00  0.00      PROA
ATOM   1540 HH22 ARG   683     -17.286   1.069  23.883  1.00  0.00      PROA
ATOM   1541  C   ARG   683     -21.267   8.249  23.053  1.00  0.00      PROA
ATOM   1542  O   ARG   683     -21.840   8.128  24.116  1.00  0.00      PROA
ATOM   1543  N   ASP   684     -21.156   9.379  22.349  1.00  0.00      PROA
ATOM   1544  HN  ASP   684     -20.661   9.430  21.485  1.00  0.00      PROA
ATOM   1545  CA  ASP   684     -21.781  10.636  22.838  1.00  0.00      PROA
ATOM   1546  HA  ASP   684     -21.419  10.806  23.841  1.00  0.00      PROA
ATOM   1547  CB  ASP   684     -21.456  11.886  21.939  1.00  0.00      PROA
ATOM   1548  HB1 ASP   684     -22.208  12.684  22.116  1.00  0.00      PROA
ATOM   1549  HB2 ASP   684     -21.478  11.596  20.867  1.00  0.00      PROA
ATOM   1550  CG  ASP   684     -20.129  12.387  22.279  1.00  0.00      PROA
ATOM   1551  OD1 ASP   684     -19.407  12.969  21.409  1.00  0.00      PROA
ATOM   1552  OD2 ASP   684     -19.864  12.514  23.548  1.00  0.00      PROA
ATOM   1553  C   ASP   684     -23.337  10.521  22.812  1.00  0.00      PROA
ATOM   1554  O   ASP   684     -24.008  10.886  23.799  1.00  0.00      PROA
ATOM   1555  N   TYR   685     -23.903  10.016  21.752  1.00  0.00      PROA
ATOM   1556  HN  TYR   685     -23.385   9.699  20.961  1.00  0.00      PROA
ATOM   1557  CA  TYR   685     -25.352   9.894  21.683  1.00  0.00      PROA
ATOM   1558  HA  TYR   685     -25.791  10.670  22.292  1.00  0.00      PROA
ATOM   1559  CB  TYR   685     -25.809  10.042  20.164  1.00  0.00      PROA
ATOM   1560  HB1 TYR   685     -26.895   9.834  20.063  1.00  0.00      PROA
ATOM   1561  HB2 TYR   685     -25.226   9.355  19.514  1.00  0.00      PROA
ATOM   1562  CG  TYR   685     -25.543  11.485  19.713  1.00  0.00      PROA
ATOM   1563  CD1 TYR   685     -26.229  12.598  20.264  1.00  0.00      PROA
ATOM   1564  HD1 TYR   685     -27.066  12.421  20.922  1.00  0.00      PROA
ATOM   1565  CE1 TYR   685     -25.842  13.974  19.972  1.00  0.00      PROA
ATOM   1566  HE1 TYR   685     -26.352  14.819  20.408  1.00  0.00      PROA
ATOM   1567  CZ  TYR   685     -24.775  14.126  19.097  1.00  0.00      PROA
ATOM   1568  OH  TYR   685     -24.298  15.434  18.872  1.00  0.00      PROA
ATOM   1569  HH  TYR   685     -23.406  15.369  18.524  1.00  0.00      PROA
ATOM   1570  CD2 TYR   685     -24.453  11.812  18.850  1.00  0.00      PROA
ATOM   1571  HD2 TYR   685     -23.877  11.020  18.395  1.00  0.00      PROA
ATOM   1572  CE2 TYR   685     -24.133  13.104  18.595  1.00  0.00      PROA
ATOM   1573  HE2 TYR   685     -23.299  13.301  17.939  1.00  0.00      PROA
ATOM   1574  C   TYR   685     -25.883   8.492  22.135  1.00  0.00      PROA
ATOM   1575  O   TYR   685     -27.038   8.248  22.111  1.00  0.00      PROA
ATOM   1576  N   GLN   686     -24.970   7.556  22.495  1.00  0.00      PROA
ATOM   1577  HN  GLN   686     -23.991   7.691  22.362  1.00  0.00      PROA
ATOM   1578  CA  GLN   686     -25.363   6.305  23.094  1.00  0.00      PROA
ATOM   1579  HA  GLN   686     -24.465   5.725  23.247  1.00  0.00      PROA
ATOM   1580  CB  GLN   686     -26.110   6.482  24.448  1.00  0.00      PROA
ATOM   1581  HB1 GLN   686     -26.487   5.488  24.767  1.00  0.00      PROA
ATOM   1582  HB2 GLN   686     -26.974   7.158  24.280  1.00  0.00      PROA
ATOM   1583  CG  GLN   686     -25.284   7.049  25.566  1.00  0.00      PROA
ATOM   1584  HG1 GLN   686     -25.928   7.110  26.468  1.00  0.00      PROA
ATOM   1585  HG2 GLN   686     -24.968   8.072  25.272  1.00  0.00      PROA
ATOM   1586  CD  GLN   686     -24.042   6.286  25.949  1.00  0.00      PROA
ATOM   1587  OE1 GLN   686     -23.790   5.218  25.369  1.00  0.00      PROA
ATOM   1588  NE2 GLN   686     -23.226   6.886  26.817  1.00  0.00      PROA
ATOM   1589 HE21 GLN   686     -22.385   6.430  27.110  1.00  0.00      PROA
ATOM   1590 HE22 GLN   686     -23.455   7.791  27.175  1.00  0.00      PROA
ATOM   1591  C   GLN   686     -26.001   5.247  22.172  1.00  0.00      PROA
ATOM   1592  O   GLN   686     -26.548   4.213  22.558  1.00  0.00      PROA
ATOM   1593  N   LEU   687     -25.752   5.463  20.875  1.00  0.00      PROA
ATOM   1594  HN  LEU   687     -25.223   6.261  20.603  1.00  0.00      PROA
ATOM   1595  CA  LEU   687     -26.165   4.663  19.790  1.00  0.00      PROA
ATOM   1596  HA  LEU   687     -27.244   4.618  19.796  1.00  0.00      PROA
ATOM   1597  CB  LEU   687     -25.666   5.257  18.481  1.00  0.00      PROA
ATOM   1598  HB1 LEU   687     -26.015   4.623  17.639  1.00  0.00      PROA
ATOM   1599  HB2 LEU   687     -24.555   5.266  18.487  1.00  0.00      PROA
ATOM   1600  CG  LEU   687     -26.174   6.678  18.277  1.00  0.00      PROA
ATOM   1601  HG  LEU   687     -25.918   7.294  19.165  1.00  0.00      PROA
ATOM   1602  CD1 LEU   687     -25.506   7.313  16.979  1.00  0.00      PROA
ATOM   1603 HD11 LEU   687     -25.761   6.707  16.083  1.00  0.00      PROA
ATOM   1604 HD12 LEU   687     -24.401   7.330  17.092  1.00  0.00      PROA
ATOM   1605 HD13 LEU   687     -25.883   8.347  16.827  1.00  0.00      PROA
ATOM   1606  CD2 LEU   687     -27.663   6.730  17.998  1.00  0.00      PROA
ATOM   1607 HD21 LEU   687     -28.226   6.292  18.849  1.00  0.00      PROA
ATOM   1608 HD22 LEU   687     -27.896   6.148  17.081  1.00  0.00      PROA
ATOM   1609 HD23 LEU   687     -27.986   7.785  17.864  1.00  0.00      PROA
ATOM   1610  C   LEU   687     -25.418   3.264  19.864  1.00  0.00      PROA
ATOM   1611  O   LEU   687     -24.285   3.085  20.380  1.00  0.00      PROA
ATOM   1612  N   SER   688     -26.153   2.256  19.392  1.00  0.00      PROA
ATOM   1613  HN  SER   688     -27.099   2.422  19.132  1.00  0.00      PROA
ATOM   1614  CA  SER   688     -25.738   0.885  19.198  1.00  0.00      PROA
ATOM   1615  HA  SER   688     -25.183   0.615  20.083  1.00  0.00      PROA
ATOM   1616  CB  SER   688     -26.812  -0.174  18.963  1.00  0.00      PROA
ATOM   1617  HB1 SER   688     -27.094  -0.191  17.889  1.00  0.00      PROA
ATOM   1618  HB2 SER   688     -27.708   0.058  19.577  1.00  0.00      PROA
ATOM   1619  OG  SER   688     -26.313  -1.488  19.338  1.00  0.00      PROA
ATOM   1620  HG1 SER   688     -27.073  -2.075  19.320  1.00  0.00      PROA
ATOM   1621  C   SER   688     -24.708   0.909  18.031  1.00  0.00      PROA
ATOM   1622  O   SER   688     -24.989   0.710  16.808  1.00  0.00      PROA
ATOM   1623  N   TYR   689     -23.406   1.084  18.412  1.00  0.00      PROA
ATOM   1624  HN  TYR   689     -23.177   1.228  19.371  1.00  0.00      PROA
ATOM   1625  CA  TYR   689     -22.259   1.082  17.516  1.00  0.00      PROA
ATOM   1626  HA  TYR   689     -22.409   1.869  16.792  1.00  0.00      PROA
ATOM   1627  CB  TYR   689     -20.843   1.320  18.317  1.00  0.00      PROA
ATOM   1628  HB1 TYR   689     -20.893   0.689  19.227  1.00  0.00      PROA
ATOM   1629  HB2 TYR   689     -20.819   2.394  18.590  1.00  0.00      PROA
ATOM   1630  CG  TYR   689     -19.458   1.053  17.763  1.00  0.00      PROA
ATOM   1631  CD1 TYR   689     -18.982   1.661  16.591  1.00  0.00      PROA
ATOM   1632  HD1 TYR   689     -19.634   2.244  15.957  1.00  0.00      PROA
ATOM   1633  CE1 TYR   689     -17.624   1.483  16.273  1.00  0.00      PROA
ATOM   1634  HE1 TYR   689     -17.141   2.130  15.555  1.00  0.00      PROA
ATOM   1635  CZ  TYR   689     -16.918   0.474  16.888  1.00  0.00      PROA
ATOM   1636  OH  TYR   689     -15.628   0.185  16.470  1.00  0.00      PROA
ATOM   1637  HH  TYR   689     -15.407   0.785  15.754  1.00  0.00      PROA
ATOM   1638  CD2 TYR   689     -18.657   0.135  18.529  1.00  0.00      PROA
ATOM   1639  HD2 TYR   689     -19.014  -0.288  19.456  1.00  0.00      PROA
ATOM   1640  CE2 TYR   689     -17.407  -0.182  18.024  1.00  0.00      PROA
ATOM   1641  HE2 TYR   689     -16.807  -0.938  18.508  1.00  0.00      PROA
ATOM   1642  C   TYR   689     -22.032  -0.104  16.615  1.00  0.00      PROA
ATOM   1643  O   TYR   689     -21.892   0.057  15.395  1.00  0.00      PROA
ATOM   1644  N   LEU   690     -22.043  -1.349  17.118  1.00  0.00      PROA
ATOM   1645  HN  LEU   690     -22.237  -1.509  18.082  1.00  0.00      PROA
ATOM   1646  CA  LEU   690     -21.786  -2.533  16.350  1.00  0.00      PROA
ATOM   1647  HA  LEU   690     -20.810  -2.420  15.902  1.00  0.00      PROA
ATOM   1648  CB  LEU   690     -21.825  -3.796  17.169  1.00  0.00      PROA
ATOM   1649  HB1 LEU   690     -21.487  -4.624  16.512  1.00  0.00      PROA
ATOM   1650  HB2 LEU   690     -22.883  -3.969  17.455  1.00  0.00      PROA
ATOM   1651  CG  LEU   690     -20.982  -3.866  18.465  1.00  0.00      PROA
ATOM   1652  HG  LEU   690     -21.264  -3.004  19.105  1.00  0.00      PROA
ATOM   1653  CD1 LEU   690     -21.140  -5.109  19.271  1.00  0.00      PROA
ATOM   1654 HD11 LEU   690     -20.846  -5.995  18.668  1.00  0.00      PROA
ATOM   1655 HD12 LEU   690     -22.200  -5.226  19.581  1.00  0.00      PROA
ATOM   1656 HD13 LEU   690     -20.490  -5.061  20.171  1.00  0.00      PROA
ATOM   1657  CD2 LEU   690     -19.507  -3.868  18.135  1.00  0.00      PROA
ATOM   1658 HD21 LEU   690     -19.237  -2.941  17.585  1.00  0.00      PROA
ATOM   1659 HD22 LEU   690     -19.264  -4.743  17.495  1.00  0.00      PROA
ATOM   1660 HD23 LEU   690     -18.910  -3.911  19.071  1.00  0.00      PROA
ATOM   1661  C   LEU   690     -22.589  -2.758  15.067  1.00  0.00      PROA
ATOM   1662  O   LEU   690     -22.137  -3.197  13.980  1.00  0.00      PROA
ATOM   1663  N   SER   691     -23.844  -2.467  15.193  1.00  0.00      PROA
ATOM   1664  HN  SER   691     -24.180  -2.161  16.078  1.00  0.00      PROA
ATOM   1665  CA  SER   691     -24.888  -2.525  14.180  1.00  0.00      PROA
ATOM   1666  HA  SER   691     -24.674  -3.351  13.518  1.00  0.00      PROA
ATOM   1667  CB  SER   691     -26.257  -2.719  14.865  1.00  0.00      PROA
ATOM   1668  HB1 SER   691     -26.441  -1.875  15.564  1.00  0.00      PROA
ATOM   1669  HB2 SER   691     -26.252  -3.675  15.431  1.00  0.00      PROA
ATOM   1670  OG  SER   691     -27.321  -2.761  13.924  1.00  0.00      PROA
ATOM   1671  HG1 SER   691     -27.509  -1.848  13.696  1.00  0.00      PROA
ATOM   1672  C   SER   691     -24.798  -1.348  13.312  1.00  0.00      PROA
ATOM   1673  O   SER   691     -24.847  -1.492  12.104  1.00  0.00      PROA
ATOM   1674  N   LEU   692     -24.570  -0.151  13.856  1.00  0.00      PROA
ATOM   1675  HN  LEU   692     -24.408  -0.058  14.835  1.00  0.00      PROA
ATOM   1676  CA  LEU   692     -24.534   1.101  13.108  1.00  0.00      PROA
ATOM   1677  HA  LEU   692     -25.462   1.187  12.562  1.00  0.00      PROA
ATOM   1678  CB  LEU   692     -24.357   2.304  14.037  1.00  0.00      PROA
ATOM   1679  HB1 LEU   692     -23.425   2.136  14.615  1.00  0.00      PROA
ATOM   1680  HB2 LEU   692     -25.220   2.309  14.734  1.00  0.00      PROA
ATOM   1681  CG  LEU   692     -24.259   3.767  13.399  1.00  0.00      PROA
ATOM   1682  HG  LEU   692     -23.199   3.964  13.134  1.00  0.00      PROA
ATOM   1683  CD1 LEU   692     -25.119   3.964  12.139  1.00  0.00      PROA
ATOM   1684 HD11 LEU   692     -26.190   3.790  12.377  1.00  0.00      PROA
ATOM   1685 HD12 LEU   692     -24.809   3.243  11.353  1.00  0.00      PROA
ATOM   1686 HD13 LEU   692     -25.003   5.002  11.761  1.00  0.00      PROA
ATOM   1687  CD2 LEU   692     -24.818   4.810  14.394  1.00  0.00      PROA
ATOM   1688 HD21 LEU   692     -24.234   4.788  15.339  1.00  0.00      PROA
ATOM   1689 HD22 LEU   692     -25.879   4.579  14.627  1.00  0.00      PROA
ATOM   1690 HD23 LEU   692     -24.744   5.828  13.956  1.00  0.00      PROA
ATOM   1691  C   LEU   692     -23.244   1.008  12.161  1.00  0.00      PROA
ATOM   1692  O   LEU   692     -23.399   1.280  10.909  1.00  0.00      PROA
ATOM   1693  N   ARG   693     -22.042   0.581  12.715  1.00  0.00      PROA
ATOM   1694  HN  ARG   693     -21.940   0.414  13.693  1.00  0.00      PROA
ATOM   1695  CA  ARG   693     -20.809   0.342  11.869  1.00  0.00      PROA
ATOM   1696  HA  ARG   693     -20.629   1.199  11.237  1.00  0.00      PROA
ATOM   1697  CB  ARG   693     -19.692   0.144  12.887  1.00  0.00      PROA
ATOM   1698  HB1 ARG   693     -19.749  -0.904  13.247  1.00  0.00      PROA
ATOM   1699  HB2 ARG   693     -19.888   0.830  13.737  1.00  0.00      PROA
ATOM   1700  CG  ARG   693     -18.279   0.389  12.420  1.00  0.00      PROA
ATOM   1701  HG1 ARG   693     -17.694   0.789  13.275  1.00  0.00      PROA
ATOM   1702  HG2 ARG   693     -18.306   1.152  11.614  1.00  0.00      PROA
ATOM   1703  CD  ARG   693     -17.549  -0.865  11.877  1.00  0.00      PROA
ATOM   1704  HD1 ARG   693     -16.514  -0.585  11.585  1.00  0.00      PROA
ATOM   1705  HD2 ARG   693     -18.102  -1.255  10.996  1.00  0.00      PROA
ATOM   1706  NE  ARG   693     -17.440  -1.992  12.863  1.00  0.00      PROA
ATOM   1707  HE  ARG   693     -18.098  -2.738  12.774  1.00  0.00      PROA
ATOM   1708  CZ  ARG   693     -16.566  -2.086  13.824  1.00  0.00      PROA
ATOM   1709  NH1 ARG   693     -15.570  -1.236  13.967  1.00  0.00      PROA
ATOM   1710 HH11 ARG   693     -15.109  -1.150  14.850  1.00  0.00      PROA
ATOM   1711 HH12 ARG   693     -15.275  -0.677  13.192  1.00  0.00      PROA
ATOM   1712  NH2 ARG   693     -16.831  -2.882  14.836  1.00  0.00      PROA
ATOM   1713 HH21 ARG   693     -17.609  -3.508  14.789  1.00  0.00      PROA
ATOM   1714 HH22 ARG   693     -16.254  -2.861  15.653  1.00  0.00      PROA
ATOM   1715  C   ARG   693     -20.971  -0.832  10.870  1.00  0.00      PROA
ATOM   1716  O   ARG   693     -20.485  -0.814   9.778  1.00  0.00      PROA
ATOM   1717  N   THR   694     -21.698  -1.934  11.186  1.00  0.00      PROA
ATOM   1718  HN  THR   694     -22.015  -2.052  12.121  1.00  0.00      PROA
ATOM   1719  CA  THR   694     -22.099  -3.019  10.310  1.00  0.00      PROA
ATOM   1720  HA  THR   694     -21.202  -3.313   9.788  1.00  0.00      PROA
ATOM   1721  CB  THR   694     -22.731  -4.262  10.883  1.00  0.00      PROA
ATOM   1722  HB  THR   694     -23.682  -4.003  11.396  1.00  0.00      PROA
ATOM   1723  OG1 THR   694     -21.846  -4.843  11.817  1.00  0.00      PROA
ATOM   1724  HG1 THR   694     -21.948  -4.339  12.628  1.00  0.00      PROA
ATOM   1725  CG2 THR   694     -23.017  -5.329   9.840  1.00  0.00      PROA
ATOM   1726 HG21 THR   694     -22.073  -5.641   9.344  1.00  0.00      PROA
ATOM   1727 HG22 THR   694     -23.708  -4.928   9.068  1.00  0.00      PROA
ATOM   1728 HG23 THR   694     -23.474  -6.218  10.324  1.00  0.00      PROA
ATOM   1729  C   THR   694     -23.013  -2.452   9.166  1.00  0.00      PROA
ATOM   1730  O   THR   694     -22.767  -2.665   7.963  1.00  0.00      PROA
ATOM   1731  N   SER   695     -24.031  -1.597   9.573  1.00  0.00      PROA
ATOM   1732  HN  SER   695     -24.166  -1.394  10.539  1.00  0.00      PROA
ATOM   1733  CA  SER   695     -24.984  -0.924   8.664  1.00  0.00      PROA
ATOM   1734  HA  SER   695     -25.342  -1.674   7.975  1.00  0.00      PROA
ATOM   1735  CB  SER   695     -26.136  -0.283   9.322  1.00  0.00      PROA
ATOM   1736  HB1 SER   695     -26.781   0.177   8.543  1.00  0.00      PROA
ATOM   1737  HB2 SER   695     -25.761   0.507  10.007  1.00  0.00      PROA
ATOM   1738  OG  SER   695     -26.947  -1.177  10.089  1.00  0.00      PROA
ATOM   1739  HG1 SER   695     -26.420  -1.424  10.852  1.00  0.00      PROA
ATOM   1740  C   SER   695     -24.266  -0.057   7.622  1.00  0.00      PROA
ATOM   1741  O   SER   695     -24.511  -0.121   6.428  1.00  0.00      PROA
ATOM   1742  N   ILE   696     -23.278   0.736   8.129  1.00  0.00      PROA
ATOM   1743  HN  ILE   696     -23.091   0.749   9.107  1.00  0.00      PROA
ATOM   1744  CA  ILE   696     -22.411   1.626   7.327  1.00  0.00      PROA
ATOM   1745  HA  ILE   696     -23.040   2.169   6.638  1.00  0.00      PROA
ATOM   1746  CB  ILE   696     -21.631   2.615   8.230  1.00  0.00      PROA
ATOM   1747  HB  ILE   696     -21.139   2.030   9.034  1.00  0.00      PROA
ATOM   1748  CG2 ILE   696     -20.552   3.455   7.525  1.00  0.00      PROA
ATOM   1749 HG21 ILE   696     -21.012   4.073   6.724  1.00  0.00      PROA
ATOM   1750 HG22 ILE   696     -19.792   2.787   7.066  1.00  0.00      PROA
ATOM   1751 HG23 ILE   696     -20.061   4.132   8.257  1.00  0.00      PROA
ATOM   1752  CG1 ILE   696     -22.637   3.599   9.020  1.00  0.00      PROA
ATOM   1753 HG11 ILE   696     -23.524   3.008   9.330  1.00  0.00      PROA
ATOM   1754 HG12 ILE   696     -22.961   4.396   8.319  1.00  0.00      PROA
ATOM   1755  CD  ILE   696     -22.087   4.232  10.195  1.00  0.00      PROA
ATOM   1756  HD1 ILE   696     -21.206   4.850   9.919  1.00  0.00      PROA
ATOM   1757  HD2 ILE   696     -21.764   3.459  10.925  1.00  0.00      PROA
ATOM   1758  HD3 ILE   696     -22.850   4.891  10.662  1.00  0.00      PROA
ATOM   1759  C   ILE   696     -21.543   0.874   6.369  1.00  0.00      PROA
ATOM   1760  O   ILE   696     -21.433   1.261   5.192  1.00  0.00      PROA
ATOM   1761  N   GLY   697     -20.912  -0.204   6.749  1.00  0.00      PROA
ATOM   1762  HN  GLY   697     -20.994  -0.528   7.687  1.00  0.00      PROA
ATOM   1763  CA  GLY   697     -20.054  -1.029   5.902  1.00  0.00      PROA
ATOM   1764  HA1 GLY   697     -19.571  -1.765   6.527  1.00  0.00      PROA
ATOM   1765  HA2 GLY   697     -19.316  -0.388   5.443  1.00  0.00      PROA
ATOM   1766  C   GLY   697     -20.822  -1.708   4.858  1.00  0.00      PROA
ATOM   1767  O   GLY   697     -20.385  -1.832   3.739  1.00  0.00      PROA
ATOM   1768  N   LEU   698     -22.048  -2.222   5.205  1.00  0.00      PROA
ATOM   1769  HN  LEU   698     -22.394  -2.194   6.139  1.00  0.00      PROA
ATOM   1770  CA  LEU   698     -22.900  -2.832   4.228  1.00  0.00      PROA
ATOM   1771  HA  LEU   698     -22.287  -3.477   3.615  1.00  0.00      PROA
ATOM   1772  CB  LEU   698     -24.037  -3.648   4.880  1.00  0.00      PROA
ATOM   1773  HB1 LEU   698     -24.819  -3.774   4.105  1.00  0.00      PROA
ATOM   1774  HB2 LEU   698     -24.438  -3.026   5.705  1.00  0.00      PROA
ATOM   1775  CG  LEU   698     -23.766  -5.105   5.497  1.00  0.00      PROA
ATOM   1776  HG  LEU   698     -22.908  -5.061   6.202  1.00  0.00      PROA
ATOM   1777  CD1 LEU   698     -25.002  -5.565   6.227  1.00  0.00      PROA
ATOM   1778 HD11 LEU   698     -25.863  -5.615   5.526  1.00  0.00      PROA
ATOM   1779 HD12 LEU   698     -25.248  -4.850   7.041  1.00  0.00      PROA
ATOM   1780 HD13 LEU   698     -24.834  -6.576   6.655  1.00  0.00      PROA
ATOM   1781  CD2 LEU   698     -23.309  -6.058   4.401  1.00  0.00      PROA
ATOM   1782 HD21 LEU   698     -22.372  -5.684   3.936  1.00  0.00      PROA
ATOM   1783 HD22 LEU   698     -24.090  -6.132   3.614  1.00  0.00      PROA
ATOM   1784 HD23 LEU   698     -23.115  -7.064   4.831  1.00  0.00      PROA
ATOM   1785  C   LEU   698     -23.564  -1.855   3.223  1.00  0.00      PROA
ATOM   1786  O   LEU   698     -23.756  -2.233   2.060  1.00  0.00      PROA
ATOM   1787  N   TRP   699     -23.814  -0.597   3.653  1.00  0.00      PROA
ATOM   1788  HN  TRP   699     -23.794  -0.354   4.620  1.00  0.00      PROA
ATOM   1789  CA  TRP   699     -24.142   0.527   2.689  1.00  0.00      PROA
ATOM   1790  HA  TRP   699     -24.963   0.180   2.081  1.00  0.00      PROA
ATOM   1791  CB  TRP   699     -24.533   1.907   3.334  1.00  0.00      PROA
ATOM   1792  HB1 TRP   699     -24.427   2.686   2.551  1.00  0.00      PROA
ATOM   1793  HB2 TRP   699     -23.814   2.111   4.154  1.00  0.00      PROA
ATOM   1794  CG  TRP   699     -25.928   2.044   3.917  1.00  0.00      PROA
ATOM   1795  CD1 TRP   699     -26.150   2.461   5.229  1.00  0.00      PROA
ATOM   1796  HD1 TRP   699     -25.396   2.721   5.956  1.00  0.00      PROA
ATOM   1797  NE1 TRP   699     -27.510   2.479   5.421  1.00  0.00      PROA
ATOM   1798  HE1 TRP   699     -27.948   2.658   6.274  1.00  0.00      PROA
ATOM   1799  CE2 TRP   699     -28.161   2.213   4.259  1.00  0.00      PROA
ATOM   1800  CD2 TRP   699     -27.180   1.854   3.310  1.00  0.00      PROA
ATOM   1801  CE3 TRP   699     -27.555   1.523   2.056  1.00  0.00      PROA
ATOM   1802  HE3 TRP   699     -26.831   1.277   1.293  1.00  0.00      PROA
ATOM   1803  CZ3 TRP   699     -28.967   1.502   1.740  1.00  0.00      PROA
ATOM   1804  HZ3 TRP   699     -29.291   1.256   0.740  1.00  0.00      PROA
ATOM   1805  CZ2 TRP   699     -29.483   2.280   3.937  1.00  0.00      PROA
ATOM   1806  HZ2 TRP   699     -30.204   2.705   4.619  1.00  0.00      PROA
ATOM   1807  CH2 TRP   699     -29.912   1.799   2.723  1.00  0.00      PROA
ATOM   1808  HH2 TRP   699     -30.965   1.653   2.533  1.00  0.00      PROA
ATOM   1809  C   TRP   699     -22.917   0.749   1.787  1.00  0.00      PROA
ATOM   1810  O   TRP   699     -23.090   0.849   0.591  1.00  0.00      PROA
ATOM   1811  N   THR   700     -21.740   0.735   2.359  1.00  0.00      PROA
ATOM   1812  HN  THR   700     -21.652   0.650   3.348  1.00  0.00      PROA
ATOM   1813  CA  THR   700     -20.426   0.843   1.605  1.00  0.00      PROA
ATOM   1814  HA  THR   700     -20.478   1.710   0.963  1.00  0.00      PROA
ATOM   1815  CB  THR   700     -19.293   0.971   2.551  1.00  0.00      PROA
ATOM   1816  HB  THR   700     -19.168   0.027   3.124  1.00  0.00      PROA
ATOM   1817  OG1 THR   700     -19.563   2.048   3.470  1.00  0.00      PROA
ATOM   1818  HG1 THR   700     -20.276   1.741   4.035  1.00  0.00      PROA
ATOM   1819  CG2 THR   700     -18.011   1.424   1.889  1.00  0.00      PROA
ATOM   1820 HG21 THR   700     -18.157   2.418   1.415  1.00  0.00      PROA
ATOM   1821 HG22 THR   700     -17.713   0.696   1.104  1.00  0.00      PROA
ATOM   1822 HG23 THR   700     -17.203   1.508   2.647  1.00  0.00      PROA
ATOM   1823  C   THR   700     -20.281  -0.233   0.614  1.00  0.00      PROA
ATOM   1824  O   THR   700     -20.035   0.030  -0.563  1.00  0.00      PROA
ATOM   1825  N   SER   701     -20.479  -1.514   1.070  1.00  0.00      PROA
ATOM   1826  HN  SER   701     -20.595  -1.734   2.035  1.00  0.00      PROA
ATOM   1827  CA  SER   701     -20.526  -2.610   0.143  1.00  0.00      PROA
ATOM   1828  HA  SER   701     -19.676  -2.503  -0.514  1.00  0.00      PROA
ATOM   1829  CB  SER   701     -20.493  -4.059   0.816  1.00  0.00      PROA
ATOM   1830  HB1 SER   701     -19.629  -4.142   1.510  1.00  0.00      PROA
ATOM   1831  HB2 SER   701     -20.417  -4.845   0.035  1.00  0.00      PROA
ATOM   1832  OG  SER   701     -21.708  -4.232   1.547  1.00  0.00      PROA
ATOM   1833  HG1 SER   701     -22.416  -3.996   0.943  1.00  0.00      PROA
ATOM   1834  C   SER   701     -21.651  -2.482  -0.924  1.00  0.00      PROA
ATOM   1835  O   SER   701     -21.412  -2.806  -2.087  1.00  0.00      PROA
ATOM   1836  N   PHE   702     -22.901  -2.084  -0.572  1.00  0.00      PROA
ATOM   1837  HN  PHE   702     -23.143  -1.917   0.380  1.00  0.00      PROA
ATOM   1838  CA  PHE   702     -23.993  -1.867  -1.552  1.00  0.00      PROA
ATOM   1839  HA  PHE   702     -24.029  -2.728  -2.203  1.00  0.00      PROA
ATOM   1840  CB  PHE   702     -25.344  -1.677  -0.852  1.00  0.00      PROA
ATOM   1841  HB1 PHE   702     -25.196  -1.067   0.064  1.00  0.00      PROA
ATOM   1842  HB2 PHE   702     -25.759  -2.672  -0.585  1.00  0.00      PROA
ATOM   1843  CG  PHE   702     -26.413  -0.954  -1.714  1.00  0.00      PROA
ATOM   1844  CD1 PHE   702     -27.179  -1.522  -2.733  1.00  0.00      PROA
ATOM   1845  HD1 PHE   702     -26.952  -2.535  -3.027  1.00  0.00      PROA
ATOM   1846  CE1 PHE   702     -28.239  -0.856  -3.412  1.00  0.00      PROA
ATOM   1847  HE1 PHE   702     -28.814  -1.377  -4.163  1.00  0.00      PROA
ATOM   1848  CZ  PHE   702     -28.538   0.508  -3.093  1.00  0.00      PROA
ATOM   1849  HZ  PHE   702     -29.344   1.018  -3.600  1.00  0.00      PROA
ATOM   1850  CD2 PHE   702     -26.818   0.405  -1.405  1.00  0.00      PROA
ATOM   1851  HD2 PHE   702     -26.349   0.882  -0.558  1.00  0.00      PROA
ATOM   1852  CE2 PHE   702     -27.794   1.168  -2.137  1.00  0.00      PROA
ATOM   1853  HE2 PHE   702     -27.939   2.221  -1.945  1.00  0.00      PROA
ATOM   1854  C   PHE   702     -23.704  -0.854  -2.669  1.00  0.00      PROA
ATOM   1855  O   PHE   702     -23.943  -1.101  -3.832  1.00  0.00      PROA
ATOM   1856  N   LEU   703     -23.165   0.250  -2.233  1.00  0.00      PROA
ATOM   1857  HN  LEU   703     -22.937   0.391  -1.273  1.00  0.00      PROA
ATOM   1858  CA  LEU   703     -22.859   1.367  -3.155  1.00  0.00      PROA
ATOM   1859  HA  LEU   703     -23.683   1.447  -3.848  1.00  0.00      PROA
ATOM   1860  CB  LEU   703     -22.655   2.713  -2.436  1.00  0.00      PROA
ATOM   1861  HB1 LEU   703     -22.445   3.477  -3.213  1.00  0.00      PROA
ATOM   1862  HB2 LEU   703     -21.765   2.609  -1.781  1.00  0.00      PROA
ATOM   1863  CG  LEU   703     -23.812   3.247  -1.563  1.00  0.00      PROA
ATOM   1864  HG  LEU   703     -24.300   2.374  -1.082  1.00  0.00      PROA
ATOM   1865  CD1 LEU   703     -23.444   4.264  -0.435  1.00  0.00      PROA
ATOM   1866 HD11 LEU   703     -23.141   5.235  -0.881  1.00  0.00      PROA
ATOM   1867 HD12 LEU   703     -22.597   3.871   0.167  1.00  0.00      PROA
ATOM   1868 HD13 LEU   703     -24.323   4.434   0.222  1.00  0.00      PROA
ATOM   1869  CD2 LEU   703     -24.931   3.946  -2.435  1.00  0.00      PROA
ATOM   1870 HD21 LEU   703     -25.356   3.222  -3.162  1.00  0.00      PROA
ATOM   1871 HD22 LEU   703     -24.494   4.799  -2.998  1.00  0.00      PROA
ATOM   1872 HD23 LEU   703     -25.749   4.311  -1.778  1.00  0.00      PROA
ATOM   1873  C   LEU   703     -21.531   1.086  -4.000  1.00  0.00      PROA
ATOM   1874  O   LEU   703     -21.462   1.585  -5.127  1.00  0.00      PROA
ATOM   1875  N   CYS   704     -20.591   0.234  -3.620  1.00  0.00      PROA
ATOM   1876  HN  CYS   704     -20.499  -0.036  -2.665  1.00  0.00      PROA
ATOM   1877  CA  CYS   704     -19.603  -0.391  -4.551  1.00  0.00      PROA
ATOM   1878  HA  CYS   704     -19.119   0.409  -5.091  1.00  0.00      PROA
ATOM   1879  CB  CYS   704     -18.498  -1.282  -3.803  1.00  0.00      PROA
ATOM   1880  HB1 CYS   704     -17.762  -1.641  -4.553  1.00  0.00      PROA
ATOM   1881  HB2 CYS   704     -18.998  -2.166  -3.354  1.00  0.00      PROA
ATOM   1882  SG  CYS   704     -17.601  -0.302  -2.450  1.00  0.00      PROA
ATOM   1883  HG1 CYS   704     -18.695  -0.045  -1.749  1.00  0.00      PROA
ATOM   1884  C   CYS   704     -20.352  -1.330  -5.518  1.00  0.00      PROA
ATOM   1885  O   CYS   704     -20.061  -1.283  -6.746  1.00  0.00      PROA
ATOM   1886  N   ILE   705     -21.335  -2.170  -5.115  1.00  0.00      PROA
ATOM   1887  HN  ILE   705     -21.563  -2.356  -4.163  1.00  0.00      PROA
ATOM   1888  CA  ILE   705     -22.120  -2.856  -6.181  1.00  0.00      PROA
ATOM   1889  HA  ILE   705     -21.421  -3.288  -6.882  1.00  0.00      PROA
ATOM   1890  CB  ILE   705     -23.020  -3.948  -5.589  1.00  0.00      PROA
ATOM   1891  HB  ILE   705     -23.708  -3.494  -4.844  1.00  0.00      PROA
ATOM   1892  CG2 ILE   705     -23.858  -4.638  -6.715  1.00  0.00      PROA
ATOM   1893 HG21 ILE   705     -23.194  -4.944  -7.552  1.00  0.00      PROA
ATOM   1894 HG22 ILE   705     -24.619  -3.930  -7.107  1.00  0.00      PROA
ATOM   1895 HG23 ILE   705     -24.361  -5.543  -6.312  1.00  0.00      PROA
ATOM   1896  CG1 ILE   705     -22.115  -4.888  -4.726  1.00  0.00      PROA
ATOM   1897 HG11 ILE   705     -21.771  -4.325  -3.833  1.00  0.00      PROA
ATOM   1898 HG12 ILE   705     -21.230  -5.179  -5.330  1.00  0.00      PROA
ATOM   1899  CD  ILE   705     -22.821  -6.157  -4.258  1.00  0.00      PROA
ATOM   1900  HD1 ILE   705     -23.001  -6.834  -5.120  1.00  0.00      PROA
ATOM   1901  HD2 ILE   705     -23.799  -5.898  -3.799  1.00  0.00      PROA
ATOM   1902  HD3 ILE   705     -22.189  -6.689  -3.516  1.00  0.00      PROA
ATOM   1903  C   ILE   705     -22.975  -1.957  -7.141  1.00  0.00      PROA
ATOM   1904  O   ILE   705     -23.137  -2.223  -8.341  1.00  0.00      PROA
ATOM   1905  N   VAL   706     -23.475  -0.811  -6.622  1.00  0.00      PROA
ATOM   1906  HN  VAL   706     -23.314  -0.557  -5.672  1.00  0.00      PROA
ATOM   1907  CA  VAL   706     -24.282   0.139  -7.401  1.00  0.00      PROA
ATOM   1908  HA  VAL   706     -25.018  -0.435  -7.943  1.00  0.00      PROA
ATOM   1909  CB  VAL   706     -25.002   1.221  -6.517  1.00  0.00      PROA
ATOM   1910  HB  VAL   706     -24.268   1.694  -5.830  1.00  0.00      PROA
ATOM   1911  CG1 VAL   706     -25.630   2.313  -7.460  1.00  0.00      PROA
ATOM   1912 HG11 VAL   706     -26.227   1.828  -8.261  1.00  0.00      PROA
ATOM   1913 HG12 VAL   706     -24.824   2.913  -7.933  1.00  0.00      PROA
ATOM   1914 HG13 VAL   706     -26.298   2.980  -6.874  1.00  0.00      PROA
ATOM   1915  CG2 VAL   706     -26.094   0.618  -5.670  1.00  0.00      PROA
ATOM   1916 HG21 VAL   706     -25.708  -0.269  -5.124  1.00  0.00      PROA
ATOM   1917 HG22 VAL   706     -26.939   0.297  -6.315  1.00  0.00      PROA
ATOM   1918 HG23 VAL   706     -26.452   1.363  -4.928  1.00  0.00      PROA
ATOM   1919  C   VAL   706     -23.468   0.702  -8.534  1.00  0.00      PROA
ATOM   1920  O   VAL   706     -23.849   0.657  -9.710  1.00  0.00      PROA
ATOM   1921  N   LEU   707     -22.279   1.125  -8.188  1.00  0.00      PROA
ATOM   1922  HN  LEU   707     -21.996   1.119  -7.233  1.00  0.00      PROA
ATOM   1923  CA  LEU   707     -21.285   1.627  -9.107  1.00  0.00      PROA
ATOM   1924  HA  LEU   707     -21.782   2.368  -9.714  1.00  0.00      PROA
ATOM   1925  CB  LEU   707     -19.988   2.270  -8.490  1.00  0.00      PROA
ATOM   1926  HB1 LEU   707     -19.130   2.114  -9.179  1.00  0.00      PROA
ATOM   1927  HB2 LEU   707     -19.759   1.786  -7.517  1.00  0.00      PROA
ATOM   1928  CG  LEU   707     -20.216   3.797  -8.275  1.00  0.00      PROA
ATOM   1929  HG  LEU   707     -20.434   4.263  -9.259  1.00  0.00      PROA
ATOM   1930  CD1 LEU   707     -21.431   4.141  -7.264  1.00  0.00      PROA
ATOM   1931 HD11 LEU   707     -21.232   3.701  -6.264  1.00  0.00      PROA
ATOM   1932 HD12 LEU   707     -22.380   3.717  -7.656  1.00  0.00      PROA
ATOM   1933 HD13 LEU   707     -21.531   5.242  -7.153  1.00  0.00      PROA
ATOM   1934  CD2 LEU   707     -18.884   4.606  -7.864  1.00  0.00      PROA
ATOM   1935 HD21 LEU   707     -18.115   4.504  -8.659  1.00  0.00      PROA
ATOM   1936 HD22 LEU   707     -18.471   4.198  -6.917  1.00  0.00      PROA
ATOM   1937 HD23 LEU   707     -19.121   5.684  -7.735  1.00  0.00      PROA
ATOM   1938  C   LEU   707     -20.873   0.549 -10.238  1.00  0.00      PROA
ATOM   1939  O   LEU   707     -20.697   0.927 -11.393  1.00  0.00      PROA
ATOM   1940  N   VAL   708     -20.781  -0.727  -9.841  1.00  0.00      PROA
ATOM   1941  HN  VAL   708     -20.738  -0.992  -8.881  1.00  0.00      PROA
ATOM   1942  CA  VAL   708     -20.739  -1.812 -10.831  1.00  0.00      PROA
ATOM   1943  HA  VAL   708     -20.097  -1.514 -11.647  1.00  0.00      PROA
ATOM   1944  CB  VAL   708     -20.201  -3.043 -10.139  1.00  0.00      PROA
ATOM   1945  HB  VAL   708     -20.730  -3.157  -9.170  1.00  0.00      PROA
ATOM   1946  CG1 VAL   708     -20.365  -4.353 -10.937  1.00  0.00      PROA
ATOM   1947 HG11 VAL   708     -19.988  -4.218 -11.974  1.00  0.00      PROA
ATOM   1948 HG12 VAL   708     -21.438  -4.636 -10.983  1.00  0.00      PROA
ATOM   1949 HG13 VAL   708     -19.785  -5.167 -10.452  1.00  0.00      PROA
ATOM   1950  CG2 VAL   708     -18.680  -2.918  -9.762  1.00  0.00      PROA
ATOM   1951 HG21 VAL   708     -18.526  -2.058  -9.076  1.00  0.00      PROA
ATOM   1952 HG22 VAL   708     -18.075  -2.753 -10.679  1.00  0.00      PROA
ATOM   1953 HG23 VAL   708     -18.340  -3.844  -9.252  1.00  0.00      PROA
ATOM   1954  C   VAL   708     -21.927  -2.015 -11.663  1.00  0.00      PROA
ATOM   1955  O   VAL   708     -21.922  -2.176 -12.868  1.00  0.00      PROA
ATOM   1956  N   ALA   709     -23.160  -1.957 -11.092  1.00  0.00      PROA
ATOM   1957  HN  ALA   709     -23.258  -1.791 -10.115  1.00  0.00      PROA
ATOM   1958  CA  ALA   709     -24.429  -2.123 -11.812  1.00  0.00      PROA
ATOM   1959  HA  ALA   709     -24.365  -3.022 -12.407  1.00  0.00      PROA
ATOM   1960  CB  ALA   709     -25.592  -2.222 -10.809  1.00  0.00      PROA
ATOM   1961  HB1 ALA   709     -25.645  -1.299 -10.194  1.00  0.00      PROA
ATOM   1962  HB2 ALA   709     -25.436  -3.090 -10.133  1.00  0.00      PROA
ATOM   1963  HB3 ALA   709     -26.553  -2.340 -11.354  1.00  0.00      PROA
ATOM   1964  C   ALA   709     -24.645  -1.044 -12.844  1.00  0.00      PROA
ATOM   1965  O   ALA   709     -25.055  -1.370 -13.986  1.00  0.00      PROA
ATOM   1966  N   THR   710     -24.401   0.178 -12.478  1.00  0.00      PROA
ATOM   1967  HN  THR   710     -24.143   0.427 -11.548  1.00  0.00      PROA
ATOM   1968  CA  THR   710     -24.499   1.239 -13.433  1.00  0.00      PROA
ATOM   1969  HA  THR   710     -25.297   0.985 -14.114  1.00  0.00      PROA
ATOM   1970  CB  THR   710     -24.782   2.623 -12.790  1.00  0.00      PROA
ATOM   1971  HB  THR   710     -24.929   3.380 -13.589  1.00  0.00      PROA
ATOM   1972  OG1 THR   710     -23.692   3.041 -11.960  1.00  0.00      PROA
ATOM   1973  HG1 THR   710     -22.925   3.090 -12.535  1.00  0.00      PROA
ATOM   1974  CG2 THR   710     -26.036   2.716 -11.894  1.00  0.00      PROA
ATOM   1975 HG21 THR   710     -25.953   2.004 -11.046  1.00  0.00      PROA
ATOM   1976 HG22 THR   710     -26.942   2.461 -12.484  1.00  0.00      PROA
ATOM   1977 HG23 THR   710     -26.133   3.744 -11.485  1.00  0.00      PROA
ATOM   1978  C   THR   710     -23.424   1.529 -14.493  1.00  0.00      PROA
ATOM   1979  O   THR   710     -23.641   2.211 -15.454  1.00  0.00      PROA
ATOM   1980  N   ASP   711     -22.262   0.891 -14.297  1.00  0.00      PROA
ATOM   1981  HN  ASP   711     -22.159   0.220 -13.568  1.00  0.00      PROA
ATOM   1982  CA  ASP   711     -21.077   1.112 -15.106  1.00  0.00      PROA
ATOM   1983  HA  ASP   711     -20.274   0.547 -14.658  1.00  0.00      PROA
ATOM   1984  CB  ASP   711     -21.251   0.679 -16.620  1.00  0.00      PROA
ATOM   1985  HB1 ASP   711     -21.990   1.352 -17.104  1.00  0.00      PROA
ATOM   1986  HB2 ASP   711     -21.630  -0.365 -16.655  1.00  0.00      PROA
ATOM   1987  CG  ASP   711     -19.962   0.745 -17.402  1.00  0.00      PROA
ATOM   1988  OD1 ASP   711     -20.171   0.824 -18.622  1.00  0.00      PROA
ATOM   1989  OD2 ASP   711     -18.853   0.599 -16.864  1.00  0.00      PROA
ATOM   1990  C   ASP   711     -20.357   2.471 -14.909  1.00  0.00      PROA
ATOM   1991  O   ASP   711     -20.921   3.413 -15.486  1.00  0.00      PROA
ATOM   1992  N   ALA   712     -19.228   2.482 -14.235  1.00  0.00      PROA
ATOM   1993  HN  ALA   712     -18.766   1.665 -13.901  1.00  0.00      PROA
ATOM   1994  CA  ALA   712     -18.616   3.788 -13.961  1.00  0.00      PROA
ATOM   1995  HA  ALA   712     -19.360   4.552 -14.133  1.00  0.00      PROA
ATOM   1996  CB  ALA   712     -18.115   3.844 -12.507  1.00  0.00      PROA
ATOM   1997  HB1 ALA   712     -17.358   3.050 -12.333  1.00  0.00      PROA
ATOM   1998  HB2 ALA   712     -18.964   3.684 -11.808  1.00  0.00      PROA
ATOM   1999  HB3 ALA   712     -17.646   4.831 -12.306  1.00  0.00      PROA
ATOM   2000  C   ALA   712     -17.488   4.153 -14.916  1.00  0.00      PROA
ATOM   2001  O   ALA   712     -16.651   4.962 -14.618  1.00  0.00      PROA
ATOM   2002  N   SER   713     -17.476   3.557 -16.143  1.00  0.00      PROA
ATOM   2003  HN  SER   713     -18.307   3.164 -16.526  1.00  0.00      PROA
ATOM   2004  CA  SER   713     -16.247   3.430 -17.027  1.00  0.00      PROA
ATOM   2005  HA  SER   713     -15.410   3.129 -16.415  1.00  0.00      PROA
ATOM   2006  CB  SER   713     -16.556   2.325 -18.164  1.00  0.00      PROA
ATOM   2007  HB1 SER   713     -16.529   1.310 -17.713  1.00  0.00      PROA
ATOM   2008  HB2 SER   713     -15.791   2.393 -18.967  1.00  0.00      PROA
ATOM   2009  OG  SER   713     -17.859   2.537 -18.748  1.00  0.00      PROA
ATOM   2010  HG1 SER   713     -18.406   1.809 -18.445  1.00  0.00      PROA
ATOM   2011  C   SER   713     -15.767   4.774 -17.516  1.00  0.00      PROA
ATOM   2012  O   SER   713     -14.590   4.921 -17.730  1.00  0.00      PROA
ATOM   2013  N   SER   714     -16.627   5.735 -17.801  1.00  0.00      PROA
ATOM   2014  HN  SER   714     -17.598   5.598 -17.628  1.00  0.00      PROA
ATOM   2015  CA  SER   714     -16.313   7.022 -18.360  1.00  0.00      PROA
ATOM   2016  HA  SER   714     -15.541   6.848 -19.093  1.00  0.00      PROA
ATOM   2017  CB  SER   714     -17.463   7.832 -19.037  1.00  0.00      PROA
ATOM   2018  HB1 SER   714     -17.802   7.294 -19.948  1.00  0.00      PROA
ATOM   2019  HB2 SER   714     -17.084   8.837 -19.321  1.00  0.00      PROA
ATOM   2020  OG  SER   714     -18.593   8.006 -18.172  1.00  0.00      PROA
ATOM   2021  HG1 SER   714     -19.167   7.253 -18.331  1.00  0.00      PROA
ATOM   2022  C   SER   714     -15.422   7.891 -17.442  1.00  0.00      PROA
ATOM   2023  O   SER   714     -14.369   8.383 -17.848  1.00  0.00      PROA
ATOM   2024  N   LEU   715     -15.806   7.793 -16.147  1.00  0.00      PROA
ATOM   2025  HN  LEU   715     -16.610   7.270 -15.876  1.00  0.00      PROA
ATOM   2026  CA  LEU   715     -15.076   8.441 -15.063  1.00  0.00      PROA
ATOM   2027  HA  LEU   715     -14.986   9.488 -15.309  1.00  0.00      PROA
ATOM   2028  CB  LEU   715     -15.789   8.279 -13.701  1.00  0.00      PROA
ATOM   2029  HB1 LEU   715     -15.059   8.555 -12.912  1.00  0.00      PROA
ATOM   2030  HB2 LEU   715     -16.053   7.207 -13.592  1.00  0.00      PROA
ATOM   2031  CG  LEU   715     -17.072   9.095 -13.444  1.00  0.00      PROA
ATOM   2032  HG  LEU   715     -16.880  10.176 -13.616  1.00  0.00      PROA
ATOM   2033  CD1 LEU   715     -18.167   8.570 -14.448  1.00  0.00      PROA
ATOM   2034 HD11 LEU   715     -18.228   7.462 -14.401  1.00  0.00      PROA
ATOM   2035 HD12 LEU   715     -17.902   8.867 -15.485  1.00  0.00      PROA
ATOM   2036 HD13 LEU   715     -19.159   8.992 -14.180  1.00  0.00      PROA
ATOM   2037  CD2 LEU   715     -17.637   9.041 -12.000  1.00  0.00      PROA
ATOM   2038 HD21 LEU   715     -16.884   9.429 -11.281  1.00  0.00      PROA
ATOM   2039 HD22 LEU   715     -17.879   7.992 -11.728  1.00  0.00      PROA
ATOM   2040 HD23 LEU   715     -18.552   9.667 -11.928  1.00  0.00      PROA
ATOM   2041  C   LEU   715     -13.636   7.960 -14.965  1.00  0.00      PROA
ATOM   2042  O   LEU   715     -12.708   8.744 -14.658  1.00  0.00      PROA
ATOM   2043  N   VAL   716     -13.408   6.660 -15.159  1.00  0.00      PROA
ATOM   2044  HN  VAL   716     -14.157   6.013 -15.269  1.00  0.00      PROA
ATOM   2045  CA  VAL   716     -12.039   6.071 -15.227  1.00  0.00      PROA
ATOM   2046  HA  VAL   716     -11.506   6.341 -14.327  1.00  0.00      PROA
ATOM   2047  CB  VAL   716     -12.148   4.575 -15.351  1.00  0.00      PROA
ATOM   2048  HB  VAL   716     -12.957   4.341 -16.075  1.00  0.00      PROA
ATOM   2049  CG1 VAL   716     -10.867   3.893 -15.822  1.00  0.00      PROA
ATOM   2050 HG11 VAL   716     -10.004   4.238 -15.213  1.00  0.00      PROA
ATOM   2051 HG12 VAL   716     -10.673   4.146 -16.886  1.00  0.00      PROA
ATOM   2052 HG13 VAL   716     -10.962   2.792 -15.710  1.00  0.00      PROA
ATOM   2053  CG2 VAL   716     -12.378   3.969 -13.991  1.00  0.00      PROA
ATOM   2054 HG21 VAL   716     -13.317   4.366 -13.550  1.00  0.00      PROA
ATOM   2055 HG22 VAL   716     -11.534   4.224 -13.316  1.00  0.00      PROA
ATOM   2056 HG23 VAL   716     -12.466   2.865 -14.079  1.00  0.00      PROA
ATOM   2057  C   VAL   716     -11.268   6.659 -16.321  1.00  0.00      PROA
ATOM   2058  O   VAL   716     -10.141   7.086 -16.105  1.00  0.00      PROA
ATOM   2059  N   CYS   717     -11.870   6.856 -17.487  1.00  0.00      PROA
ATOM   2060  HN  CYS   717     -12.858   6.778 -17.590  1.00  0.00      PROA
ATOM   2061  CA  CYS   717     -11.118   7.204 -18.713  1.00  0.00      PROA
ATOM   2062  HA  CYS   717     -10.157   6.722 -18.626  1.00  0.00      PROA
ATOM   2063  CB  CYS   717     -11.766   6.797 -20.091  1.00  0.00      PROA
ATOM   2064  HB1 CYS   717     -11.065   7.067 -20.909  1.00  0.00      PROA
ATOM   2065  HB2 CYS   717     -12.703   7.376 -20.230  1.00  0.00      PROA
ATOM   2066  SG  CYS   717     -12.128   5.029 -20.160  1.00  0.00      PROA
ATOM   2067  HG1 CYS   717     -13.116   5.079 -19.279  1.00  0.00      PROA
ATOM   2068  C   CYS   717     -10.894   8.702 -18.599  1.00  0.00      PROA
ATOM   2069  O   CYS   717     -10.216   9.156 -19.529  1.00  0.00      PROA
ATOM   2070  N   TYR   718     -11.312   9.492 -17.569  1.00  0.00      PROA
ATOM   2071  HN  TYR   718     -11.872   9.157 -16.815  1.00  0.00      PROA
ATOM   2072  CA  TYR   718     -10.935  10.901 -17.546  1.00  0.00      PROA
ATOM   2073  HA  TYR   718     -10.552  11.201 -18.509  1.00  0.00      PROA
ATOM   2074  CB  TYR   718     -12.288  11.590 -17.206  1.00  0.00      PROA
ATOM   2075  HB1 TYR   718     -12.149  12.692 -17.165  1.00  0.00      PROA
ATOM   2076  HB2 TYR   718     -12.666  11.216 -16.231  1.00  0.00      PROA
ATOM   2077  CG  TYR   718     -13.329  11.297 -18.244  1.00  0.00      PROA
ATOM   2078  CD1 TYR   718     -14.703  11.356 -17.877  1.00  0.00      PROA
ATOM   2079  HD1 TYR   718     -14.982  11.608 -16.865  1.00  0.00      PROA
ATOM   2080  CE1 TYR   718     -15.646  11.099 -18.787  1.00  0.00      PROA
ATOM   2081  HE1 TYR   718     -16.674  11.052 -18.460  1.00  0.00      PROA
ATOM   2082  CZ  TYR   718     -15.362  10.882 -20.182  1.00  0.00      PROA
ATOM   2083  OH  TYR   718     -16.363  10.768 -21.124  1.00  0.00      PROA
ATOM   2084  HH  TYR   718     -17.206  10.859 -20.674  1.00  0.00      PROA
ATOM   2085  CD2 TYR   718     -13.033  11.149 -19.660  1.00  0.00      PROA
ATOM   2086  HD2 TYR   718     -12.006  11.213 -19.989  1.00  0.00      PROA
ATOM   2087  CE2 TYR   718     -14.032  10.927 -20.606  1.00  0.00      PROA
ATOM   2088  HE2 TYR   718     -13.782  10.792 -21.648  1.00  0.00      PROA
ATOM   2089  C   TYR   718      -9.830  11.165 -16.480  1.00  0.00      PROA
ATOM   2090  O   TYR   718      -9.576  12.313 -16.124  1.00  0.00      PROA
ATOM   2091  N   ILE   719      -9.195  10.153 -15.890  1.00  0.00      PROA
ATOM   2092  HN  ILE   719      -9.467   9.220 -16.101  1.00  0.00      PROA
ATOM   2093  CA  ILE   719      -8.097  10.230 -14.925  1.00  0.00      PROA
ATOM   2094  HA  ILE   719      -8.413  10.905 -14.144  1.00  0.00      PROA
ATOM   2095  CB  ILE   719      -7.684   8.886 -14.296  1.00  0.00      PROA
ATOM   2096  HB  ILE   719      -8.576   8.398 -13.848  1.00  0.00      PROA
ATOM   2097  CG2 ILE   719      -7.070   7.948 -15.379  1.00  0.00      PROA
ATOM   2098 HG21 ILE   719      -6.079   8.334 -15.701  1.00  0.00      PROA
ATOM   2099 HG22 ILE   719      -7.739   7.905 -16.265  1.00  0.00      PROA
ATOM   2100 HG23 ILE   719      -6.935   6.927 -14.962  1.00  0.00      PROA
ATOM   2101  CG1 ILE   719      -6.715   9.010 -13.112  1.00  0.00      PROA
ATOM   2102 HG11 ILE   719      -5.729   9.349 -13.494  1.00  0.00      PROA
ATOM   2103 HG12 ILE   719      -6.595   8.009 -12.645  1.00  0.00      PROA
ATOM   2104  CD  ILE   719      -7.188   9.993 -12.044  1.00  0.00      PROA
ATOM   2105  HD1 ILE   719      -8.284   9.893 -11.892  1.00  0.00      PROA
ATOM   2106  HD2 ILE   719      -6.967  11.034 -12.364  1.00  0.00      PROA
ATOM   2107  HD3 ILE   719      -6.676   9.781 -11.081  1.00  0.00      PROA
ATOM   2108  C   ILE   719      -6.906  11.056 -15.483  1.00  0.00      PROA
ATOM   2109  O   ILE   719      -6.448  11.903 -14.727  1.00  0.00      PROA
ATOM   2110  N   THR   720      -6.484  10.751 -16.672  1.00  0.00      PROA
ATOM   2111  HN  THR   720      -6.821   9.942 -17.146  1.00  0.00      PROA
ATOM   2112  CA  THR   720      -5.535  11.514 -17.387  1.00  0.00      PROA
ATOM   2113  HA  THR   720      -5.363  10.980 -18.308  1.00  0.00      PROA
ATOM   2114  CB  THR   720      -5.867  12.994 -17.737  1.00  0.00      PROA
ATOM   2115  HB  THR   720      -5.128  13.379 -18.472  1.00  0.00      PROA
ATOM   2116  OG1 THR   720      -5.817  13.812 -16.565  1.00  0.00      PROA
ATOM   2117  HG1 THR   720      -6.213  13.292 -15.862  1.00  0.00      PROA
ATOM   2118  CG2 THR   720      -7.257  13.144 -18.442  1.00  0.00      PROA
ATOM   2119 HG21 THR   720      -8.076  12.938 -17.720  1.00  0.00      PROA
ATOM   2120 HG22 THR   720      -7.335  12.422 -19.282  1.00  0.00      PROA
ATOM   2121 HG23 THR   720      -7.376  14.179 -18.827  1.00  0.00      PROA
ATOM   2122  C   THR   720      -4.078  11.382 -16.900  1.00  0.00      PROA
ATOM   2123  O   THR   720      -3.728  11.067 -15.775  1.00  0.00      PROA
ATOM   2124  N   ARG   721      -3.099  11.697 -17.849  1.00  0.00      PROA
ATOM   2125  HN  ARG   721      -3.308  12.145 -18.715  1.00  0.00      PROA
ATOM   2126  CA  ARG   721      -1.701  11.372 -17.596  1.00  0.00      PROA
ATOM   2127  HA  ARG   721      -1.646  10.349 -17.256  1.00  0.00      PROA
ATOM   2128  CB  ARG   721      -0.907  11.552 -18.859  1.00  0.00      PROA
ATOM   2129  HB1 ARG   721       0.118  11.175 -18.665  1.00  0.00      PROA
ATOM   2130  HB2 ARG   721      -0.859  12.640 -19.070  1.00  0.00      PROA
ATOM   2131  CG  ARG   721      -1.426  10.850 -20.144  1.00  0.00      PROA
ATOM   2132  HG1 ARG   721      -0.812  11.205 -20.998  1.00  0.00      PROA
ATOM   2133  HG2 ARG   721      -2.479  11.163 -20.301  1.00  0.00      PROA
ATOM   2134  CD  ARG   721      -1.386   9.323 -20.141  1.00  0.00      PROA
ATOM   2135  HD1 ARG   721      -0.449   8.960 -19.667  1.00  0.00      PROA
ATOM   2136  HD2 ARG   721      -1.467   8.930 -21.177  1.00  0.00      PROA
ATOM   2137  NE  ARG   721      -2.574   8.805 -19.330  1.00  0.00      PROA
ATOM   2138  HE  ARG   721      -2.356   8.442 -18.427  1.00  0.00      PROA
ATOM   2139  CZ  ARG   721      -3.851   8.775 -19.666  1.00  0.00      PROA
ATOM   2140  NH1 ARG   721      -4.395   9.265 -20.772  1.00  0.00      PROA
ATOM   2141 HH11 ARG   721      -5.347   9.057 -20.995  1.00  0.00      PROA
ATOM   2142 HH12 ARG   721      -3.853   9.842 -21.382  1.00  0.00      PROA
ATOM   2143  NH2 ARG   721      -4.675   8.096 -18.875  1.00  0.00      PROA
ATOM   2144 HH21 ARG   721      -4.355   7.761 -17.989  1.00  0.00      PROA
ATOM   2145 HH22 ARG   721      -5.615   7.920 -19.166  1.00  0.00      PROA
ATOM   2146  C   ARG   721      -1.040  12.273 -16.519  1.00  0.00      PROA
ATOM   2147  O   ARG   721      -0.166  11.843 -15.773  1.00  0.00      PROA
ATOM   2148  N   PHE   722      -1.559  13.508 -16.366  1.00  0.00      PROA
ATOM   2149  HN  PHE   722      -2.332  13.804 -16.920  1.00  0.00      PROA
ATOM   2150  CA  PHE   722      -1.092  14.473 -15.451  1.00  0.00      PROA
ATOM   2151  HA  PHE   722      -0.066  14.725 -15.670  1.00  0.00      PROA
ATOM   2152  CB  PHE   722      -2.064  15.678 -15.700  1.00  0.00      PROA
ATOM   2153  HB1 PHE   722      -3.117  15.327 -15.655  1.00  0.00      PROA
ATOM   2154  HB2 PHE   722      -1.855  16.130 -16.693  1.00  0.00      PROA
ATOM   2155  CG  PHE   722      -1.897  16.731 -14.682  1.00  0.00      PROA
ATOM   2156  CD1 PHE   722      -0.697  17.445 -14.710  1.00  0.00      PROA
ATOM   2157  HD1 PHE   722       0.069  17.103 -15.389  1.00  0.00      PROA
ATOM   2158  CE1 PHE   722      -0.406  18.578 -13.922  1.00  0.00      PROA
ATOM   2159  HE1 PHE   722       0.504  19.149 -14.020  1.00  0.00      PROA
ATOM   2160  CZ  PHE   722      -1.421  18.892 -12.993  1.00  0.00      PROA
ATOM   2161  HZ  PHE   722      -1.270  19.745 -12.349  1.00  0.00      PROA
ATOM   2162  CD2 PHE   722      -2.787  17.093 -13.727  1.00  0.00      PROA
ATOM   2163  HD2 PHE   722      -3.691  16.511 -13.638  1.00  0.00      PROA
ATOM   2164  CE2 PHE   722      -2.618  18.163 -12.853  1.00  0.00      PROA
ATOM   2165  HE2 PHE   722      -3.360  18.419 -12.112  1.00  0.00      PROA
ATOM   2166  C   PHE   722      -1.260  14.019 -13.939  1.00  0.00      PROA
ATOM   2167  O   PHE   722      -0.312  14.231 -13.168  1.00  0.00      PROA
ATOM   2168  N   THR   723      -2.405  13.408 -13.571  1.00  0.00      PROA
ATOM   2169  HN  THR   723      -3.160  13.327 -14.215  1.00  0.00      PROA
ATOM   2170  CA  THR   723      -2.673  12.812 -12.238  1.00  0.00      PROA
ATOM   2171  HA  THR   723      -2.507  13.569 -11.486  1.00  0.00      PROA
ATOM   2172  CB  THR   723      -4.112  12.315 -12.193  1.00  0.00      PROA
ATOM   2173  HB  THR   723      -4.177  11.377 -12.784  1.00  0.00      PROA
ATOM   2174  OG1 THR   723      -5.067  13.194 -12.698  1.00  0.00      PROA
ATOM   2175  HG1 THR   723      -5.597  12.683 -13.314  1.00  0.00      PROA
ATOM   2176  CG2 THR   723      -4.545  11.847 -10.804  1.00  0.00      PROA
ATOM   2177 HG21 THR   723      -4.295  12.620 -10.046  1.00  0.00      PROA
ATOM   2178 HG22 THR   723      -4.016  10.907 -10.540  1.00  0.00      PROA
ATOM   2179 HG23 THR   723      -5.643  11.676 -10.788  1.00  0.00      PROA
ATOM   2180  C   THR   723      -1.772  11.566 -12.014  1.00  0.00      PROA
ATOM   2181  O   THR   723      -1.190  11.457 -10.946  1.00  0.00      PROA
ATOM   2182  N   GLU   724      -1.653  10.637 -13.019  1.00  0.00      PROA
ATOM   2183  HN  GLU   724      -2.120  10.793 -13.884  1.00  0.00      PROA
ATOM   2184  CA  GLU   724      -0.894   9.387 -12.988  1.00  0.00      PROA
ATOM   2185  HA  GLU   724      -1.335   8.744 -12.241  1.00  0.00      PROA
ATOM   2186  CB  GLU   724      -0.930   8.706 -14.373  1.00  0.00      PROA
ATOM   2187  HB1 GLU   724      -0.196   7.872 -14.394  1.00  0.00      PROA
ATOM   2188  HB2 GLU   724      -0.656   9.445 -15.155  1.00  0.00      PROA
ATOM   2189  CG  GLU   724      -2.358   8.148 -14.664  1.00  0.00      PROA
ATOM   2190  HG1 GLU   724      -3.098   8.920 -14.366  1.00  0.00      PROA
ATOM   2191  HG2 GLU   724      -2.507   7.239 -14.044  1.00  0.00      PROA
ATOM   2192  CD  GLU   724      -2.647   7.763 -16.144  1.00  0.00      PROA
ATOM   2193  OE1 GLU   724      -3.799   7.500 -16.560  1.00  0.00      PROA
ATOM   2194  OE2 GLU   724      -1.609   7.636 -16.881  1.00  0.00      PROA
ATOM   2195  C   GLU   724       0.580   9.550 -12.602  1.00  0.00      PROA
ATOM   2196  O   GLU   724       1.157   8.936 -11.676  1.00  0.00      PROA
ATOM   2197  N   GLU   725       1.309  10.490 -13.280  1.00  0.00      PROA
ATOM   2198  HN  GLU   725       0.904  11.050 -13.998  1.00  0.00      PROA
ATOM   2199  CA  GLU   725       2.711  10.738 -13.005  1.00  0.00      PROA
ATOM   2200  HA  GLU   725       3.161   9.788 -12.758  1.00  0.00      PROA
ATOM   2201  CB  GLU   725       3.465  11.371 -14.168  1.00  0.00      PROA
ATOM   2202  HB1 GLU   725       3.268  10.765 -15.077  1.00  0.00      PROA
ATOM   2203  HB2 GLU   725       4.550  11.332 -13.937  1.00  0.00      PROA
ATOM   2204  CG  GLU   725       3.099  12.817 -14.476  1.00  0.00      PROA
ATOM   2205  HG1 GLU   725       2.789  13.299 -13.526  1.00  0.00      PROA
ATOM   2206  HG2 GLU   725       2.241  12.808 -15.180  1.00  0.00      PROA
ATOM   2207  CD  GLU   725       4.130  13.644 -15.063  1.00  0.00      PROA
ATOM   2208  OE1 GLU   725       5.146  13.910 -14.416  1.00  0.00      PROA
ATOM   2209  OE2 GLU   725       4.053  14.073 -16.232  1.00  0.00      PROA
ATOM   2210  C   GLU   725       2.972  11.498 -11.696  1.00  0.00      PROA
ATOM   2211  O   GLU   725       4.056  11.521 -11.129  1.00  0.00      PROA
ATOM   2212  N   ALA   726       1.893  12.146 -11.155  1.00  0.00      PROA
ATOM   2213  HN  ALA   726       1.017  12.167 -11.629  1.00  0.00      PROA
ATOM   2214  CA  ALA   726       1.919  12.846  -9.874  1.00  0.00      PROA
ATOM   2215  HA  ALA   726       2.858  13.376  -9.814  1.00  0.00      PROA
ATOM   2216  CB  ALA   726       0.766  13.824  -9.709  1.00  0.00      PROA
ATOM   2217  HB1 ALA   726      -0.204  13.285  -9.773  1.00  0.00      PROA
ATOM   2218  HB2 ALA   726       0.801  14.589 -10.514  1.00  0.00      PROA
ATOM   2219  HB3 ALA   726       0.831  14.321  -8.718  1.00  0.00      PROA
ATOM   2220  C   ALA   726       1.762  11.792  -8.832  1.00  0.00      PROA
ATOM   2221  O   ALA   726       2.408  11.915  -7.775  1.00  0.00      PROA
ATOM   2222  N   PHE   727       0.879  10.758  -8.964  1.00  0.00      PROA
ATOM   2223  HN  PHE   727       0.250  10.701  -9.735  1.00  0.00      PROA
ATOM   2224  CA  PHE   727       0.791   9.652  -7.978  1.00  0.00      PROA
ATOM   2225  HA  PHE   727       0.854  10.118  -7.007  1.00  0.00      PROA
ATOM   2226  CB  PHE   727      -0.415   8.761  -7.993  1.00  0.00      PROA
ATOM   2227  HB1 PHE   727      -0.157   7.760  -7.586  1.00  0.00      PROA
ATOM   2228  HB2 PHE   727      -0.806   8.663  -9.028  1.00  0.00      PROA
ATOM   2229  CG  PHE   727      -1.549   9.378  -7.096  1.00  0.00      PROA
ATOM   2230  CD1 PHE   727      -2.045  10.624  -7.454  1.00  0.00      PROA
ATOM   2231  HD1 PHE   727      -1.727  11.068  -8.386  1.00  0.00      PROA
ATOM   2232  CE1 PHE   727      -2.924  11.304  -6.660  1.00  0.00      PROA
ATOM   2233  HE1 PHE   727      -3.217  12.307  -6.933  1.00  0.00      PROA
ATOM   2234  CZ  PHE   727      -3.447  10.733  -5.512  1.00  0.00      PROA
ATOM   2235  HZ  PHE   727      -4.048  11.307  -4.823  1.00  0.00      PROA
ATOM   2236  CD2 PHE   727      -2.190   8.707  -5.972  1.00  0.00      PROA
ATOM   2237  HD2 PHE   727      -1.912   7.704  -5.685  1.00  0.00      PROA
ATOM   2238  CE2 PHE   727      -3.169   9.406  -5.286  1.00  0.00      PROA
ATOM   2239  HE2 PHE   727      -3.743   8.882  -4.536  1.00  0.00      PROA
ATOM   2240  C   PHE   727       2.064   8.793  -8.052  1.00  0.00      PROA
ATOM   2241  O   PHE   727       2.551   8.309  -6.996  1.00  0.00      PROA
ATOM   2242  N   ALA   728       2.606   8.544  -9.265  1.00  0.00      PROA
ATOM   2243  HN  ALA   728       2.247   8.993 -10.078  1.00  0.00      PROA
ATOM   2244  CA  ALA   728       3.724   7.636  -9.521  1.00  0.00      PROA
ATOM   2245  HA  ALA   728       3.446   6.659  -9.154  1.00  0.00      PROA
ATOM   2246  CB  ALA   728       4.049   7.564 -10.961  1.00  0.00      PROA
ATOM   2247  HB1 ALA   728       4.329   8.570 -11.340  1.00  0.00      PROA
ATOM   2248  HB2 ALA   728       3.166   7.204 -11.530  1.00  0.00      PROA
ATOM   2249  HB3 ALA   728       4.905   6.874 -11.122  1.00  0.00      PROA
ATOM   2250  C   ALA   728       5.009   8.213  -8.802  1.00  0.00      PROA
ATOM   2251  O   ALA   728       5.723   7.494  -8.100  1.00  0.00      PROA
ATOM   2252  N   ALA   729       5.283   9.490  -9.007  1.00  0.00      PROA
ATOM   2253  HN  ALA   729       4.824  10.045  -9.696  1.00  0.00      PROA
ATOM   2254  CA  ALA   729       6.295  10.134  -8.203  1.00  0.00      PROA
ATOM   2255  HA  ALA   729       7.211   9.566  -8.271  1.00  0.00      PROA
ATOM   2256  CB  ALA   729       6.480  11.542  -8.754  1.00  0.00      PROA
ATOM   2257  HB1 ALA   729       5.584  12.160  -8.531  1.00  0.00      PROA
ATOM   2258  HB2 ALA   729       6.618  11.502  -9.856  1.00  0.00      PROA
ATOM   2259  HB3 ALA   729       7.366  12.019  -8.283  1.00  0.00      PROA
ATOM   2260  C   ALA   729       6.113  10.133  -6.669  1.00  0.00      PROA
ATOM   2261  O   ALA   729       6.920   9.697  -5.832  1.00  0.00      PROA
ATOM   2262  N   LEU   730       4.877  10.534  -6.325  1.00  0.00      PROA
ATOM   2263  HN  LEU   730       4.104  10.524  -6.955  1.00  0.00      PROA
ATOM   2264  CA  LEU   730       4.631  11.006  -4.984  1.00  0.00      PROA
ATOM   2265  HA  LEU   730       5.525  11.525  -4.672  1.00  0.00      PROA
ATOM   2266  CB  LEU   730       3.394  11.963  -4.797  1.00  0.00      PROA
ATOM   2267  HB1 LEU   730       2.473  11.388  -5.028  1.00  0.00      PROA
ATOM   2268  HB2 LEU   730       3.489  12.798  -5.523  1.00  0.00      PROA
ATOM   2269  CG  LEU   730       3.244  12.560  -3.402  1.00  0.00      PROA
ATOM   2270  HG  LEU   730       3.174  11.729  -2.669  1.00  0.00      PROA
ATOM   2271  CD1 LEU   730       4.423  13.488  -2.986  1.00  0.00      PROA
ATOM   2272 HD11 LEU   730       4.507  14.339  -3.695  1.00  0.00      PROA
ATOM   2273 HD12 LEU   730       5.377  12.918  -3.001  1.00  0.00      PROA
ATOM   2274 HD13 LEU   730       4.245  13.892  -1.966  1.00  0.00      PROA
ATOM   2275  CD2 LEU   730       1.974  13.451  -3.352  1.00  0.00      PROA
ATOM   2276 HD21 LEU   730       1.073  12.845  -3.587  1.00  0.00      PROA
ATOM   2277 HD22 LEU   730       2.056  14.269  -4.099  1.00  0.00      PROA
ATOM   2278 HD23 LEU   730       1.855  13.883  -2.336  1.00  0.00      PROA
ATOM   2279  C   LEU   730       4.503   9.928  -4.016  1.00  0.00      PROA
ATOM   2280  O   LEU   730       5.159   9.880  -2.982  1.00  0.00      PROA
ATOM   2281  N   ILE   731       3.706   8.899  -4.330  1.00  0.00      PROA
ATOM   2282  HN  ILE   731       3.344   8.803  -5.253  1.00  0.00      PROA
ATOM   2283  CA  ILE   731       3.311   7.892  -3.444  1.00  0.00      PROA
ATOM   2284  HA  ILE   731       2.927   8.371  -2.556  1.00  0.00      PROA
ATOM   2285  CB  ILE   731       2.206   6.944  -4.068  1.00  0.00      PROA
ATOM   2286  HB  ILE   731       2.561   6.527  -5.035  1.00  0.00      PROA
ATOM   2287  CG2 ILE   731       1.949   5.794  -3.051  1.00  0.00      PROA
ATOM   2288 HG21 ILE   731       1.770   6.213  -2.038  1.00  0.00      PROA
ATOM   2289 HG22 ILE   731       2.834   5.124  -3.006  1.00  0.00      PROA
ATOM   2290 HG23 ILE   731       1.054   5.212  -3.357  1.00  0.00      PROA
ATOM   2291  CG1 ILE   731       0.823   7.664  -4.355  1.00  0.00      PROA
ATOM   2292 HG11 ILE   731       0.162   6.945  -4.882  1.00  0.00      PROA
ATOM   2293 HG12 ILE   731       1.017   8.531  -5.021  1.00  0.00      PROA
ATOM   2294  CD  ILE   731       0.087   8.168  -3.126  1.00  0.00      PROA
ATOM   2295  HD1 ILE   731       0.773   8.765  -2.488  1.00  0.00      PROA
ATOM   2296  HD2 ILE   731      -0.291   7.308  -2.533  1.00  0.00      PROA
ATOM   2297  HD3 ILE   731      -0.763   8.814  -3.433  1.00  0.00      PROA
ATOM   2298  C   ILE   731       4.382   7.070  -2.801  1.00  0.00      PROA
ATOM   2299  O   ILE   731       4.382   6.746  -1.577  1.00  0.00      PROA
ATOM   2300  N   CYS   732       5.494   6.864  -3.614  1.00  0.00      PROA
ATOM   2301  HN  CYS   732       5.455   7.122  -4.574  1.00  0.00      PROA
ATOM   2302  CA  CYS   732       6.776   6.288  -3.216  1.00  0.00      PROA
ATOM   2303  HA  CYS   732       6.582   5.397  -2.637  1.00  0.00      PROA
ATOM   2304  CB  CYS   732       7.611   5.946  -4.481  1.00  0.00      PROA
ATOM   2305  HB1 CYS   732       8.586   5.522  -4.160  1.00  0.00      PROA
ATOM   2306  HB2 CYS   732       7.807   6.884  -5.042  1.00  0.00      PROA
ATOM   2307  SG  CYS   732       6.738   4.735  -5.580  1.00  0.00      PROA
ATOM   2308  HG1 CYS   732       7.698   4.693  -6.492  1.00  0.00      PROA
ATOM   2309  C   CYS   732       7.601   7.046  -2.167  1.00  0.00      PROA
ATOM   2310  O   CYS   732       8.176   6.482  -1.221  1.00  0.00      PROA
ATOM   2311  N   ILE   733       7.623   8.355  -2.433  1.00  0.00      PROA
ATOM   2312  HN  ILE   733       7.272   8.714  -3.294  1.00  0.00      PROA
ATOM   2313  CA  ILE   733       8.165   9.381  -1.485  1.00  0.00      PROA
ATOM   2314  HA  ILE   733       9.144   9.049  -1.173  1.00  0.00      PROA
ATOM   2315  CB  ILE   733       8.267  10.799  -2.123  1.00  0.00      PROA
ATOM   2316  HB  ILE   733       7.303  11.038  -2.619  1.00  0.00      PROA
ATOM   2317  CG2 ILE   733       8.588  11.933  -1.054  1.00  0.00      PROA
ATOM   2318 HG21 ILE   733       9.557  11.722  -0.553  1.00  0.00      PROA
ATOM   2319 HG22 ILE   733       7.789  11.963  -0.283  1.00  0.00      PROA
ATOM   2320 HG23 ILE   733       8.657  12.920  -1.559  1.00  0.00      PROA
ATOM   2321  CG1 ILE   733       9.154  10.806  -3.448  1.00  0.00      PROA
ATOM   2322 HG11 ILE   733       9.159  11.834  -3.868  1.00  0.00      PROA
ATOM   2323 HG12 ILE   733       8.695  10.117  -4.188  1.00  0.00      PROA
ATOM   2324  CD  ILE   733      10.582  10.374  -3.204  1.00  0.00      PROA
ATOM   2325  HD1 ILE   733      10.604   9.341  -2.796  1.00  0.00      PROA
ATOM   2326  HD2 ILE   733      11.063  11.055  -2.470  1.00  0.00      PROA
ATOM   2327  HD3 ILE   733      11.150  10.391  -4.158  1.00  0.00      PROA
ATOM   2328  C   ILE   733       7.409   9.402  -0.132  1.00  0.00      PROA
ATOM   2329  O   ILE   733       7.996   9.399   0.960  1.00  0.00      PROA
ATOM   2330  N   ILE   734       6.096   9.204  -0.229  1.00  0.00      PROA
ATOM   2331  HN  ILE   734       5.649   9.126  -1.116  1.00  0.00      PROA
ATOM   2332  CA  ILE   734       5.190   9.083   0.953  1.00  0.00      PROA
ATOM   2333  HA  ILE   734       5.455   9.831   1.685  1.00  0.00      PROA
ATOM   2334  CB  ILE   734       3.723   9.312   0.391  1.00  0.00      PROA
ATOM   2335  HB  ILE   734       3.739   9.147  -0.707  1.00  0.00      PROA
ATOM   2336  CG2 ILE   734       2.643   8.372   1.016  1.00  0.00      PROA
ATOM   2337 HG21 ILE   734       2.592   8.527   2.115  1.00  0.00      PROA
ATOM   2338 HG22 ILE   734       2.906   7.311   0.820  1.00  0.00      PROA
ATOM   2339 HG23 ILE   734       1.647   8.597   0.579  1.00  0.00      PROA
ATOM   2340  CG1 ILE   734       3.449  10.868   0.502  1.00  0.00      PROA
ATOM   2341 HG11 ILE   734       4.249  11.422  -0.034  1.00  0.00      PROA
ATOM   2342 HG12 ILE   734       3.460  11.168   1.572  1.00  0.00      PROA
ATOM   2343  CD  ILE   734       2.071  11.226  -0.119  1.00  0.00      PROA
ATOM   2344  HD1 ILE   734       1.260  10.685   0.414  1.00  0.00      PROA
ATOM   2345  HD2 ILE   734       2.051  10.931  -1.190  1.00  0.00      PROA
ATOM   2346  HD3 ILE   734       1.888  12.318  -0.029  1.00  0.00      PROA
ATOM   2347  C   ILE   734       5.418   7.760   1.735  1.00  0.00      PROA
ATOM   2348  O   ILE   734       5.455   7.712   2.937  1.00  0.00      PROA
ATOM   2349  N   PHE   735       5.531   6.636   1.027  1.00  0.00      PROA
ATOM   2350  HN  PHE   735       5.306   6.613   0.056  1.00  0.00      PROA
ATOM   2351  CA  PHE   735       5.987   5.354   1.596  1.00  0.00      PROA
ATOM   2352  HA  PHE   735       5.372   5.105   2.448  1.00  0.00      PROA
ATOM   2353  CB  PHE   735       5.843   4.313   0.481  1.00  0.00      PROA
ATOM   2354  HB1 PHE   735       6.649   4.492  -0.262  1.00  0.00      PROA
ATOM   2355  HB2 PHE   735       4.848   4.452   0.008  1.00  0.00      PROA
ATOM   2356  CG  PHE   735       5.930   2.838   0.844  1.00  0.00      PROA
ATOM   2357  CD1 PHE   735       4.782   2.241   1.437  1.00  0.00      PROA
ATOM   2358  HD1 PHE   735       3.898   2.819   1.661  1.00  0.00      PROA
ATOM   2359  CE1 PHE   735       4.852   0.855   1.720  1.00  0.00      PROA
ATOM   2360  HE1 PHE   735       4.037   0.373   2.239  1.00  0.00      PROA
ATOM   2361  CZ  PHE   735       5.953   0.115   1.338  1.00  0.00      PROA
ATOM   2362  HZ  PHE   735       5.913  -0.962   1.406  1.00  0.00      PROA
ATOM   2363  CD2 PHE   735       7.052   2.042   0.568  1.00  0.00      PROA
ATOM   2364  HD2 PHE   735       7.916   2.489   0.099  1.00  0.00      PROA
ATOM   2365  CE2 PHE   735       7.074   0.703   0.883  1.00  0.00      PROA
ATOM   2366  HE2 PHE   735       7.982   0.130   0.766  1.00  0.00      PROA
ATOM   2367  C   PHE   735       7.378   5.210   2.251  1.00  0.00      PROA
ATOM   2368  O   PHE   735       7.421   4.674   3.385  1.00  0.00      PROA
ATOM   2369  N   ILE   736       8.419   5.763   1.599  1.00  0.00      PROA
ATOM   2370  HN  ILE   736       8.343   6.010   0.637  1.00  0.00      PROA
ATOM   2371  CA  ILE   736       9.706   6.048   2.197  1.00  0.00      PROA
ATOM   2372  HA  ILE   736      10.120   5.116   2.553  1.00  0.00      PROA
ATOM   2373  CB  ILE   736      10.619   6.670   1.225  1.00  0.00      PROA
ATOM   2374  HB  ILE   736      10.113   7.531   0.738  1.00  0.00      PROA
ATOM   2375  CG2 ILE   736      11.888   7.158   1.942  1.00  0.00      PROA
ATOM   2376 HG21 ILE   736      12.204   6.417   2.707  1.00  0.00      PROA
ATOM   2377 HG22 ILE   736      11.688   8.126   2.448  1.00  0.00      PROA
ATOM   2378 HG23 ILE   736      12.713   7.283   1.208  1.00  0.00      PROA
ATOM   2379  CG1 ILE   736      11.065   5.596   0.199  1.00  0.00      PROA
ATOM   2380 HG11 ILE   736      10.136   5.225  -0.275  1.00  0.00      PROA
ATOM   2381 HG12 ILE   736      11.525   4.782   0.792  1.00  0.00      PROA
ATOM   2382  CD  ILE   736      12.045   5.881  -0.959  1.00  0.00      PROA
ATOM   2383  HD1 ILE   736      13.021   6.227  -0.557  1.00  0.00      PROA
ATOM   2384  HD2 ILE   736      11.632   6.675  -1.618  1.00  0.00      PROA
ATOM   2385  HD3 ILE   736      12.213   4.955  -1.549  1.00  0.00      PROA
ATOM   2386  C   ILE   736       9.605   7.000   3.386  1.00  0.00      PROA
ATOM   2387  O   ILE   736      10.167   6.638   4.407  1.00  0.00      PROA
ATOM   2388  N   TYR   737       8.823   8.139   3.329  1.00  0.00      PROA
ATOM   2389  HN  TYR   737       8.367   8.414   2.487  1.00  0.00      PROA
ATOM   2390  CA  TYR   737       8.612   8.983   4.431  1.00  0.00      PROA
ATOM   2391  HA  TYR   737       9.564   9.111   4.923  1.00  0.00      PROA
ATOM   2392  CB  TYR   737       8.027  10.387   4.046  1.00  0.00      PROA
ATOM   2393  HB1 TYR   737       7.033  10.263   3.565  1.00  0.00      PROA
ATOM   2394  HB2 TYR   737       8.723  10.910   3.356  1.00  0.00      PROA
ATOM   2395  CG  TYR   737       7.855  11.215   5.213  1.00  0.00      PROA
ATOM   2396  CD1 TYR   737       6.642  11.422   5.861  1.00  0.00      PROA
ATOM   2397  HD1 TYR   737       5.761  10.917   5.495  1.00  0.00      PROA
ATOM   2398  CE1 TYR   737       6.527  12.270   6.979  1.00  0.00      PROA
ATOM   2399  HE1 TYR   737       5.581  12.384   7.486  1.00  0.00      PROA
ATOM   2400  CZ  TYR   737       7.673  12.971   7.427  1.00  0.00      PROA
ATOM   2401  OH  TYR   737       7.444  13.801   8.530  1.00  0.00      PROA
ATOM   2402  HH  TYR   737       6.640  13.504   8.963  1.00  0.00      PROA
ATOM   2403  CD2 TYR   737       8.975  11.955   5.646  1.00  0.00      PROA
ATOM   2404  HD2 TYR   737       9.910  11.870   5.111  1.00  0.00      PROA
ATOM   2405  CE2 TYR   737       8.891  12.784   6.742  1.00  0.00      PROA
ATOM   2406  HE2 TYR   737       9.775  13.301   7.084  1.00  0.00      PROA
ATOM   2407  C   TYR   737       7.816   8.227   5.502  1.00  0.00      PROA
ATOM   2408  O   TYR   737       8.126   8.357   6.711  1.00  0.00      PROA
ATOM   2409  N   GLU   738       6.847   7.382   5.184  1.00  0.00      PROA
ATOM   2410  HN  GLU   738       6.539   7.238   4.247  1.00  0.00      PROA
ATOM   2411  CA  GLU   738       6.175   6.606   6.231  1.00  0.00      PROA
ATOM   2412  HA  GLU   738       5.910   7.298   7.016  1.00  0.00      PROA
ATOM   2413  CB  GLU   738       4.847   5.818   5.738  1.00  0.00      PROA
ATOM   2414  HB1 GLU   738       4.614   5.031   6.486  1.00  0.00      PROA
ATOM   2415  HB2 GLU   738       5.073   5.334   4.765  1.00  0.00      PROA
ATOM   2416  CG  GLU   738       3.551   6.726   5.552  1.00  0.00      PROA
ATOM   2417  HG1 GLU   738       3.740   7.482   4.760  1.00  0.00      PROA
ATOM   2418  HG2 GLU   738       3.325   7.247   6.507  1.00  0.00      PROA
ATOM   2419  CD  GLU   738       2.335   5.868   5.148  1.00  0.00      PROA
ATOM   2420  OE1 GLU   738       1.623   6.364   4.294  1.00  0.00      PROA
ATOM   2421  OE2 GLU   738       2.048   4.778   5.703  1.00  0.00      PROA
ATOM   2422  C   GLU   738       7.062   5.669   7.013  1.00  0.00      PROA
ATOM   2423  O   GLU   738       7.028   5.556   8.195  1.00  0.00      PROA
ATOM   2424  N   ALA   739       7.947   4.906   6.248  1.00  0.00      PROA
ATOM   2425  HN  ALA   739       7.961   4.949   5.252  1.00  0.00      PROA
ATOM   2426  CA  ALA   739       8.898   4.006   6.862  1.00  0.00      PROA
ATOM   2427  HA  ALA   739       8.346   3.295   7.459  1.00  0.00      PROA
ATOM   2428  CB  ALA   739       9.727   3.275   5.799  1.00  0.00      PROA
ATOM   2429  HB1 ALA   739      10.287   4.009   5.181  1.00  0.00      PROA
ATOM   2430  HB2 ALA   739       9.057   2.689   5.134  1.00  0.00      PROA
ATOM   2431  HB3 ALA   739      10.456   2.595   6.290  1.00  0.00      PROA
ATOM   2432  C   ALA   739       9.861   4.758   7.717  1.00  0.00      PROA
ATOM   2433  O   ALA   739      10.243   4.383   8.825  1.00  0.00      PROA
ATOM   2434  N   LEU   740      10.332   5.923   7.256  1.00  0.00      PROA
ATOM   2435  HN  LEU   740      10.093   6.188   6.329  1.00  0.00      PROA
ATOM   2436  CA  LEU   740      11.189   6.936   7.917  1.00  0.00      PROA
ATOM   2437  HA  LEU   740      12.072   6.431   8.278  1.00  0.00      PROA
ATOM   2438  CB  LEU   740      11.599   8.100   6.943  1.00  0.00      PROA
ATOM   2439  HB1 LEU   740      10.669   8.593   6.592  1.00  0.00      PROA
ATOM   2440  HB2 LEU   740      12.118   7.648   6.073  1.00  0.00      PROA
ATOM   2441  CG  LEU   740      12.503   9.170   7.518  1.00  0.00      PROA
ATOM   2442  HG  LEU   740      11.941   9.715   8.305  1.00  0.00      PROA
ATOM   2443  CD1 LEU   740      13.853   8.623   8.156  1.00  0.00      PROA
ATOM   2444 HD11 LEU   740      14.449   8.087   7.387  1.00  0.00      PROA
ATOM   2445 HD12 LEU   740      13.622   7.917   8.982  1.00  0.00      PROA
ATOM   2446 HD13 LEU   740      14.457   9.470   8.546  1.00  0.00      PROA
ATOM   2447  CD2 LEU   740      12.807  10.309   6.412  1.00  0.00      PROA
ATOM   2448 HD21 LEU   740      11.858  10.785   6.083  1.00  0.00      PROA
ATOM   2449 HD22 LEU   740      13.301   9.854   5.527  1.00  0.00      PROA
ATOM   2450 HD23 LEU   740      13.465  11.092   6.846  1.00  0.00      PROA
ATOM   2451  C   LEU   740      10.588   7.565   9.165  1.00  0.00      PROA
ATOM   2452  O   LEU   740      11.311   7.621  10.145  1.00  0.00      PROA
ATOM   2453  N   GLU   741       9.294   7.774   9.230  1.00  0.00      PROA
ATOM   2454  HN  GLU   741       8.705   7.567   8.453  1.00  0.00      PROA
ATOM   2455  CA  GLU   741       8.588   8.319  10.416  1.00  0.00      PROA
ATOM   2456  HA  GLU   741       9.150   9.159  10.796  1.00  0.00      PROA
ATOM   2457  CB  GLU   741       7.199   8.747   9.991  1.00  0.00      PROA
ATOM   2458  HB1 GLU   741       6.721   7.866   9.518  1.00  0.00      PROA
ATOM   2459  HB2 GLU   741       7.326   9.544   9.231  1.00  0.00      PROA
ATOM   2460  CG  GLU   741       6.151   9.315  11.105  1.00  0.00      PROA
ATOM   2461  HG1 GLU   741       6.476  10.324  11.439  1.00  0.00      PROA
ATOM   2462  HG2 GLU   741       6.132   8.630  11.979  1.00  0.00      PROA
ATOM   2463  CD  GLU   741       4.792   9.410  10.539  1.00  0.00      PROA
ATOM   2464  OE1 GLU   741       3.888   8.697  11.054  1.00  0.00      PROA
ATOM   2465  OE2 GLU   741       4.520  10.212   9.644  1.00  0.00      PROA
ATOM   2466  C   GLU   741       8.569   7.297  11.519  1.00  0.00      PROA
ATOM   2467  O   GLU   741       8.451   7.550  12.732  1.00  0.00      PROA
ATOM   2468  N   LYS   742       8.568   5.965  11.187  1.00  0.00      PROA
ATOM   2469  HN  LYS   742       8.489   5.673  10.238  1.00  0.00      PROA
ATOM   2470  CA  LYS   742       8.682   4.852  12.185  1.00  0.00      PROA
ATOM   2471  HA  LYS   742       7.933   5.025  12.943  1.00  0.00      PROA
ATOM   2472  CB  LYS   742       8.484   3.440  11.571  1.00  0.00      PROA
ATOM   2473  HB1 LYS   742       8.561   2.727  12.415  1.00  0.00      PROA
ATOM   2474  HB2 LYS   742       9.336   3.285  10.881  1.00  0.00      PROA
ATOM   2475  CG  LYS   742       7.215   3.031  10.781  1.00  0.00      PROA
ATOM   2476  HG1 LYS   742       7.433   2.091  10.231  1.00  0.00      PROA
ATOM   2477  HG2 LYS   742       6.986   3.833  10.048  1.00  0.00      PROA
ATOM   2478  CD  LYS   742       5.934   2.797  11.682  1.00  0.00      PROA
ATOM   2479  HD1 LYS   742       5.763   3.681  12.333  1.00  0.00      PROA
ATOM   2480  HD2 LYS   742       6.082   1.902  12.324  1.00  0.00      PROA
ATOM   2481  CE  LYS   742       4.660   2.574  10.713  1.00  0.00      PROA
ATOM   2482  HE1 LYS   742       3.716   2.607  11.297  1.00  0.00      PROA
ATOM   2483  HE2 LYS   742       4.744   1.605  10.176  1.00  0.00      PROA
ATOM   2484  NZ  LYS   742       4.638   3.663   9.720  1.00  0.00      PROA
ATOM   2485  HZ1 LYS   742       5.517   3.644   9.164  1.00  0.00      PROA
ATOM   2486  HZ2 LYS   742       4.558   4.577  10.210  1.00  0.00      PROA
ATOM   2487  HZ3 LYS   742       3.823   3.537   9.086  1.00  0.00      PROA
ATOM   2488  C   LYS   742      10.070   4.939  12.873  1.00  0.00      PROA
ATOM   2489  O   LYS   742      10.100   4.802  14.074  1.00  0.00      PROA
ATOM   2490  N   LEU   743      11.109   5.203  12.095  1.00  0.00      PROA
ATOM   2491  HN  LEU   743      10.965   5.360  11.123  1.00  0.00      PROA
ATOM   2492  CA  LEU   743      12.536   5.301  12.505  1.00  0.00      PROA
ATOM   2493  HA  LEU   743      12.777   4.476  13.159  1.00  0.00      PROA
ATOM   2494  CB  LEU   743      13.328   5.244  11.237  1.00  0.00      PROA
ATOM   2495  HB1 LEU   743      13.110   6.158  10.645  1.00  0.00      PROA
ATOM   2496  HB2 LEU   743      13.003   4.354  10.658  1.00  0.00      PROA
ATOM   2497  CG  LEU   743      14.831   5.156  11.453  1.00  0.00      PROA
ATOM   2498  HG  LEU   743      15.115   5.927  12.199  1.00  0.00      PROA
ATOM   2499  CD1 LEU   743      15.372   3.776  11.957  1.00  0.00      PROA
ATOM   2500 HD11 LEU   743      15.125   2.978  11.224  1.00  0.00      PROA
ATOM   2501 HD12 LEU   743      14.904   3.519  12.931  1.00  0.00      PROA
ATOM   2502 HD13 LEU   743      16.476   3.822  12.073  1.00  0.00      PROA
ATOM   2503  CD2 LEU   743      15.519   5.364  10.100  1.00  0.00      PROA
ATOM   2504 HD21 LEU   743      15.255   6.361   9.687  1.00  0.00      PROA
ATOM   2505 HD22 LEU   743      15.187   4.583   9.383  1.00  0.00      PROA
ATOM   2506 HD23 LEU   743      16.622   5.313  10.225  1.00  0.00      PROA
ATOM   2507  C   LEU   743      12.832   6.639  13.238  1.00  0.00      PROA
ATOM   2508  O   LEU   743      13.598   6.728  14.215  1.00  0.00      PROA
ATOM   2509  N   PHE   744      12.204   7.763  12.871  1.00  0.00      PROA
ATOM   2510  HN  PHE   744      11.821   7.828  11.955  1.00  0.00      PROA
ATOM   2511  CA  PHE   744      11.995   8.953  13.661  1.00  0.00      PROA
ATOM   2512  HA  PHE   744      12.965   9.322  13.958  1.00  0.00      PROA
ATOM   2513  CB  PHE   744      11.238  10.040  12.891  1.00  0.00      PROA
ATOM   2514  HB1 PHE   744      10.887  10.813  13.608  1.00  0.00      PROA
ATOM   2515  HB2 PHE   744      10.371   9.578  12.373  1.00  0.00      PROA
ATOM   2516  CG  PHE   744      12.086  10.786  11.791  1.00  0.00      PROA
ATOM   2517  CD1 PHE   744      13.509  10.911  11.925  1.00  0.00      PROA
ATOM   2518  HD1 PHE   744      13.983  10.492  12.800  1.00  0.00      PROA
ATOM   2519  CE1 PHE   744      14.304  11.547  10.980  1.00  0.00      PROA
ATOM   2520  HE1 PHE   744      15.379  11.549  11.081  1.00  0.00      PROA
ATOM   2521  CZ  PHE   744      13.702  12.174   9.913  1.00  0.00      PROA
ATOM   2522  HZ  PHE   744      14.309  12.689   9.183  1.00  0.00      PROA
ATOM   2523  CD2 PHE   744      11.500  11.421  10.677  1.00  0.00      PROA
ATOM   2524  HD2 PHE   744      10.434  11.354  10.516  1.00  0.00      PROA
ATOM   2525  CE2 PHE   744      12.313  12.151   9.765  1.00  0.00      PROA
ATOM   2526  HE2 PHE   744      11.852  12.692   8.952  1.00  0.00      PROA
ATOM   2527  C   PHE   744      11.208   8.716  15.011  1.00  0.00      PROA
ATOM   2528  O   PHE   744      11.671   9.124  16.097  1.00  0.00      PROA
ATOM   2529  N   ASP   745      10.048   8.013  15.073  1.00  0.00      PROA
ATOM   2530  HN  ASP   745       9.579   7.728  14.242  1.00  0.00      PROA
ATOM   2531  CA  ASP   745       9.391   7.616  16.313  1.00  0.00      PROA
ATOM   2532  HA  ASP   745       9.298   8.465  16.973  1.00  0.00      PROA
ATOM   2533  CB  ASP   745       8.026   7.113  15.816  1.00  0.00      PROA
ATOM   2534  HB1 ASP   745       8.154   6.123  15.328  1.00  0.00      PROA
ATOM   2535  HB2 ASP   745       7.615   7.833  15.077  1.00  0.00      PROA
ATOM   2536  CG  ASP   745       7.046   6.973  16.962  1.00  0.00      PROA
ATOM   2537  OD1 ASP   745       7.130   7.744  17.964  1.00  0.00      PROA
ATOM   2538  OD2 ASP   745       6.125   6.160  16.802  1.00  0.00      PROA
ATOM   2539  C   ASP   745      10.242   6.690  17.225  1.00  0.00      PROA
ATOM   2540  O   ASP   745      10.256   6.915  18.435  1.00  0.00      PROA
ATOM   2541  N   LEU   746      10.978   5.743  16.575  1.00  0.00      PROA
ATOM   2542  HN  LEU   746      10.865   5.627  15.593  1.00  0.00      PROA
ATOM   2543  CA  LEU   746      11.971   4.820  17.164  1.00  0.00      PROA
ATOM   2544  HA  LEU   746      11.498   4.229  17.934  1.00  0.00      PROA
ATOM   2545  CB  LEU   746      12.474   3.915  15.961  1.00  0.00      PROA
ATOM   2546  HB1 LEU   746      13.052   4.578  15.286  1.00  0.00      PROA
ATOM   2547  HB2 LEU   746      11.567   3.558  15.433  1.00  0.00      PROA
ATOM   2548  CG  LEU   746      13.354   2.671  16.215  1.00  0.00      PROA
ATOM   2549  HG  LEU   746      13.017   2.143  17.133  1.00  0.00      PROA
ATOM   2550  CD1 LEU   746      13.203   1.737  14.967  1.00  0.00      PROA
ATOM   2551 HD11 LEU   746      13.539   2.267  14.050  1.00  0.00      PROA
ATOM   2552 HD12 LEU   746      12.138   1.447  14.839  1.00  0.00      PROA
ATOM   2553 HD13 LEU   746      13.826   0.826  15.099  1.00  0.00      PROA
ATOM   2554  CD2 LEU   746      14.800   2.997  16.410  1.00  0.00      PROA
ATOM   2555 HD21 LEU   746      14.925   3.671  17.285  1.00  0.00      PROA
ATOM   2556 HD22 LEU   746      15.197   3.510  15.508  1.00  0.00      PROA
ATOM   2557 HD23 LEU   746      15.376   2.065  16.595  1.00  0.00      PROA
ATOM   2558  C   LEU   746      13.081   5.567  17.909  1.00  0.00      PROA
ATOM   2559  O   LEU   746      13.561   5.211  19.038  1.00  0.00      PROA
ATOM   2560  N   GLY   747      13.437   6.773  17.336  1.00  0.00      PROA
ATOM   2561  HN  GLY   747      13.020   7.109  16.495  1.00  0.00      PROA
ATOM   2562  CA  GLY   747      14.450   7.621  17.939  1.00  0.00      PROA
ATOM   2563  HA1 GLY   747      14.726   8.381  17.222  1.00  0.00      PROA
ATOM   2564  HA2 GLY   747      15.306   7.007  18.179  1.00  0.00      PROA
ATOM   2565  C   GLY   747      13.934   8.285  19.205  1.00  0.00      PROA
ATOM   2566  O   GLY   747      14.737   8.365  20.125  1.00  0.00      PROA
ATOM   2567  N   GLU   748      12.660   8.679  19.219  1.00  0.00      PROA
ATOM   2568  HN  GLU   748      12.085   8.607  18.409  1.00  0.00      PROA
ATOM   2569  CA  GLU   748      12.021   9.231  20.384  1.00  0.00      PROA
ATOM   2570  HA  GLU   748      12.720   9.874  20.898  1.00  0.00      PROA
ATOM   2571  CB  GLU   748      10.747  10.054  19.867  1.00  0.00      PROA
ATOM   2572  HB1 GLU   748      10.234  10.501  20.744  1.00  0.00      PROA
ATOM   2573  HB2 GLU   748      10.051   9.351  19.363  1.00  0.00      PROA
ATOM   2574  CG  GLU   748      11.108  11.177  18.884  1.00  0.00      PROA
ATOM   2575  HG1 GLU   748      11.419  10.718  17.922  1.00  0.00      PROA
ATOM   2576  HG2 GLU   748      11.958  11.755  19.305  1.00  0.00      PROA
ATOM   2577  CD  GLU   748       9.938  12.175  18.591  1.00  0.00      PROA
ATOM   2578  OE1 GLU   748      10.228  13.359  18.247  1.00  0.00      PROA
ATOM   2579  OE2 GLU   748       8.712  11.791  18.692  1.00  0.00      PROA
ATOM   2580  C   GLU   748      11.484   8.270  21.439  1.00  0.00      PROA
ATOM   2581  O   GLU   748      11.320   8.529  22.578  1.00  0.00      PROA
ATOM   2582  N   THR   749      11.255   6.984  21.050  1.00  0.00      PROA
ATOM   2583  HN  THR   749      11.213   6.741  20.085  1.00  0.00      PROA
ATOM   2584  CA  THR   749      11.058   5.886  21.962  1.00  0.00      PROA
ATOM   2585  HA  THR   749      10.234   6.155  22.605  1.00  0.00      PROA
ATOM   2586  CB  THR   749      10.763   4.556  21.298  1.00  0.00      PROA
ATOM   2587  HB  THR   749      11.645   4.230  20.707  1.00  0.00      PROA
ATOM   2588  OG1 THR   749       9.660   4.667  20.437  1.00  0.00      PROA
ATOM   2589  HG1 THR   749       9.753   5.514  19.996  1.00  0.00      PROA
ATOM   2590  CG2 THR   749      10.380   3.407  22.310  1.00  0.00      PROA
ATOM   2591 HG21 THR   749       9.471   3.690  22.883  1.00  0.00      PROA
ATOM   2592 HG22 THR   749      11.213   3.241  23.026  1.00  0.00      PROA
ATOM   2593 HG23 THR   749      10.171   2.468  21.754  1.00  0.00      PROA
ATOM   2594  C   THR   749      12.282   5.659  22.813  1.00  0.00      PROA
ATOM   2595  O   THR   749      12.266   5.805  24.024  1.00  0.00      PROA
ATOM   2596  N   TYR   750      13.481   5.499  22.216  1.00  0.00      PROA
ATOM   2597  HN  TYR   750      13.589   5.547  21.226  1.00  0.00      PROA
ATOM   2598  CA  TYR   750      14.682   5.248  22.972  1.00  0.00      PROA
ATOM   2599  HA  TYR   750      14.402   4.877  23.947  1.00  0.00      PROA
ATOM   2600  CB  TYR   750      15.542   4.207  22.216  1.00  0.00      PROA
ATOM   2601  HB1 TYR   750      16.438   3.956  22.823  1.00  0.00      PROA
ATOM   2602  HB2 TYR   750      15.850   4.624  21.234  1.00  0.00      PROA
ATOM   2603  CG  TYR   750      14.832   2.976  21.961  1.00  0.00      PROA
ATOM   2604  CD1 TYR   750      14.199   2.255  22.995  1.00  0.00      PROA
ATOM   2605  HD1 TYR   750      14.263   2.620  24.009  1.00  0.00      PROA
ATOM   2606  CE1 TYR   750      13.498   1.089  22.738  1.00  0.00      PROA
ATOM   2607  HE1 TYR   750      13.137   0.481  23.554  1.00  0.00      PROA
ATOM   2608  CZ  TYR   750      13.262   0.706  21.419  1.00  0.00      PROA
ATOM   2609  OH  TYR   750      12.366  -0.329  21.074  1.00  0.00      PROA
ATOM   2610  HH  TYR   750      11.874  -0.571  21.862  1.00  0.00      PROA
ATOM   2611  CD2 TYR   750      14.822   2.412  20.635  1.00  0.00      PROA
ATOM   2612  HD2 TYR   750      15.468   2.813  19.868  1.00  0.00      PROA
ATOM   2613  CE2 TYR   750      13.981   1.357  20.354  1.00  0.00      PROA
ATOM   2614  HE2 TYR   750      13.861   1.018  19.335  1.00  0.00      PROA
ATOM   2615  C   TYR   750      15.346   6.508  23.535  1.00  0.00      PROA
ATOM   2616  O   TYR   750      16.365   6.412  24.215  1.00  0.00      PROA
ATOM   2617  N   ALA   751      14.618   7.606  23.401  1.00  0.00      PROA
ATOM   2618  HN  ALA   751      14.011   7.665  22.617  1.00  0.00      PROA
ATOM   2619  CA  ALA   751      14.545   8.731  24.184  1.00  0.00      PROA
ATOM   2620  HA  ALA   751      13.600   9.198  23.954  1.00  0.00      PROA
ATOM   2621  CB  ALA   751      14.642   8.538  25.720  1.00  0.00      PROA
ATOM   2622  HB1 ALA   751      15.673   8.236  26.002  1.00  0.00      PROA
ATOM   2623  HB2 ALA   751      13.938   7.744  26.047  1.00  0.00      PROA
ATOM   2624  HB3 ALA   751      14.397   9.490  26.237  1.00  0.00      PROA
ATOM   2625  C   ALA   751      15.485   9.826  23.713  1.00  0.00      PROA
ATOM   2626  O   ALA   751      16.072  10.639  24.461  1.00  0.00      PROA
ATOM   2627  N   PHE   752      15.760   9.929  22.397  1.00  0.00      PROA
ATOM   2628  HN  PHE   752      15.309   9.356  21.717  1.00  0.00      PROA
ATOM   2629  CA  PHE   752      16.753  10.903  21.872  1.00  0.00      PROA
ATOM   2630  HA  PHE   752      17.609  10.885  22.530  1.00  0.00      PROA
ATOM   2631  CB  PHE   752      17.197  10.563  20.410  1.00  0.00      PROA
ATOM   2632  HB1 PHE   752      16.330  10.722  19.734  1.00  0.00      PROA
ATOM   2633  HB2 PHE   752      17.517   9.500  20.379  1.00  0.00      PROA
ATOM   2634  CG  PHE   752      18.329  11.361  19.838  1.00  0.00      PROA
ATOM   2635  CD1 PHE   752      19.531  11.385  20.618  1.00  0.00      PROA
ATOM   2636  HD1 PHE   752      19.551  10.899  21.582  1.00  0.00      PROA
ATOM   2637  CE1 PHE   752      20.665  12.023  20.150  1.00  0.00      PROA
ATOM   2638  HE1 PHE   752      21.559  12.071  20.754  1.00  0.00      PROA
ATOM   2639  CZ  PHE   752      20.631  12.601  18.886  1.00  0.00      PROA
ATOM   2640  HZ  PHE   752      21.525  13.045  18.474  1.00  0.00      PROA
ATOM   2641  CD2 PHE   752      18.255  12.112  18.687  1.00  0.00      PROA
ATOM   2642  HD2 PHE   752      17.296  12.309  18.232  1.00  0.00      PROA
ATOM   2643  CE2 PHE   752      19.399  12.610  18.117  1.00  0.00      PROA
ATOM   2644  HE2 PHE   752      19.384  13.003  17.111  1.00  0.00      PROA
ATOM   2645  C   PHE   752      16.248  12.308  21.897  1.00  0.00      PROA
ATOM   2646  O   PHE   752      15.074  12.613  21.761  1.00  0.00      PROA
ATOM   2647  N   PRO   822      21.327   4.683  24.251  1.00  0.00      PROA
ATOM   2648  CD  PRO   822      22.042   5.184  25.407  1.00  0.00      PROA
ATOM   2649  HD1 PRO   822      22.131   4.370  26.158  1.00  0.00      PROA
ATOM   2650  HD2 PRO   822      21.477   6.037  25.840  1.00  0.00      PROA
ATOM   2651  CA  PRO   822      21.946   4.941  23.008  1.00  0.00      PROA
ATOM   2652  HA  PRO   822      21.288   5.512  22.373  1.00  0.00      PROA
ATOM   2653  CB  PRO   822      23.248   5.663  23.400  1.00  0.00      PROA
ATOM   2654  HB1 PRO   822      23.209   6.716  23.049  1.00  0.00      PROA
ATOM   2655  HB2 PRO   822      24.113   5.157  22.920  1.00  0.00      PROA
ATOM   2656  CG  PRO   822      23.421   5.636  24.943  1.00  0.00      PROA
ATOM   2657  HG1 PRO   822      24.210   4.917  25.251  1.00  0.00      PROA
ATOM   2658  HG2 PRO   822      23.675   6.641  25.341  1.00  0.00      PROA
ATOM   2659  C   PRO   822      22.302   3.711  22.312  1.00  0.00      PROA
ATOM   2660  O   PRO   822      22.120   3.693  21.055  1.00  0.00      PROA
ATOM   2661  N   ASP   823      22.875   2.712  22.889  1.00  0.00      PROA
ATOM   2662  HN  ASP   823      22.951   2.678  23.882  1.00  0.00      PROA
ATOM   2663  CA  ASP   823      23.447   1.579  22.209  1.00  0.00      PROA
ATOM   2664  HA  ASP   823      24.090   1.962  21.430  1.00  0.00      PROA
ATOM   2665  CB  ASP   823      24.244   0.665  23.126  1.00  0.00      PROA
ATOM   2666  HB1 ASP   823      25.112   1.230  23.527  1.00  0.00      PROA
ATOM   2667  HB2 ASP   823      24.613  -0.200  22.536  1.00  0.00      PROA
ATOM   2668  CG  ASP   823      23.461   0.149  24.265  1.00  0.00      PROA
ATOM   2669  OD1 ASP   823      22.341   0.644  24.627  1.00  0.00      PROA
ATOM   2670  OD2 ASP   823      24.008  -0.767  24.941  1.00  0.00      PROA
ATOM   2671  C   ASP   823      22.541   0.819  21.272  1.00  0.00      PROA
ATOM   2672  O   ASP   823      22.853   0.537  20.115  1.00  0.00      PROA
ATOM   2673  N   VAL   824      21.366   0.478  21.771  1.00  0.00      PROA
ATOM   2674  HN  VAL   824      21.193   0.632  22.738  1.00  0.00      PROA
ATOM   2675  CA  VAL   824      20.177  -0.148  21.049  1.00  0.00      PROA
ATOM   2676  HA  VAL   824      20.505  -1.060  20.572  1.00  0.00      PROA
ATOM   2677  CB  VAL   824      19.114  -0.427  22.046  1.00  0.00      PROA
ATOM   2678  HB  VAL   824      19.004   0.477  22.680  1.00  0.00      PROA
ATOM   2679  CG1 VAL   824      17.733  -0.786  21.512  1.00  0.00      PROA
ATOM   2680 HG11 VAL   824      17.816  -1.589  20.749  1.00  0.00      PROA
ATOM   2681 HG12 VAL   824      17.267   0.105  21.040  1.00  0.00      PROA
ATOM   2682 HG13 VAL   824      17.090  -1.150  22.341  1.00  0.00      PROA
ATOM   2683  CG2 VAL   824      19.593  -1.585  22.951  1.00  0.00      PROA
ATOM   2684 HG21 VAL   824      20.532  -1.299  23.472  1.00  0.00      PROA
ATOM   2685 HG22 VAL   824      19.790  -2.489  22.336  1.00  0.00      PROA
ATOM   2686 HG23 VAL   824      18.819  -1.813  23.715  1.00  0.00      PROA
ATOM   2687  C   VAL   824      19.744   0.694  19.844  1.00  0.00      PROA
ATOM   2688  O   VAL   824      19.420   0.259  18.762  1.00  0.00      PROA
ATOM   2689  N   LEU   825      19.668   2.039  20.150  1.00  0.00      PROA
ATOM   2690  HN  LEU   825      19.914   2.424  21.036  1.00  0.00      PROA
ATOM   2691  CA  LEU   825      19.194   2.962  19.101  1.00  0.00      PROA
ATOM   2692  HA  LEU   825      18.372   2.492  18.582  1.00  0.00      PROA
ATOM   2693  CB  LEU   825      18.756   4.244  19.720  1.00  0.00      PROA
ATOM   2694  HB1 LEU   825      19.459   4.488  20.544  1.00  0.00      PROA
ATOM   2695  HB2 LEU   825      17.741   4.094  20.144  1.00  0.00      PROA
ATOM   2696  CG  LEU   825      18.704   5.429  18.779  1.00  0.00      PROA
ATOM   2697  HG  LEU   825      19.681   5.514  18.257  1.00  0.00      PROA
ATOM   2698  CD1 LEU   825      17.536   5.298  17.677  1.00  0.00      PROA
ATOM   2699 HD11 LEU   825      16.546   5.225  18.176  1.00  0.00      PROA
ATOM   2700 HD12 LEU   825      17.693   4.384  17.066  1.00  0.00      PROA
ATOM   2701 HD13 LEU   825      17.536   6.193  17.018  1.00  0.00      PROA
ATOM   2702  CD2 LEU   825      18.564   6.808  19.438  1.00  0.00      PROA
ATOM   2703 HD21 LEU   825      19.426   6.998  20.113  1.00  0.00      PROA
ATOM   2704 HD22 LEU   825      17.629   6.848  20.036  1.00  0.00      PROA
ATOM   2705 HD23 LEU   825      18.543   7.599  18.658  1.00  0.00      PROA
ATOM   2706  C   LEU   825      20.225   3.153  17.988  1.00  0.00      PROA
ATOM   2707  O   LEU   825      19.863   3.031  16.827  1.00  0.00      PROA
ATOM   2708  N   PHE   826      21.544   3.337  18.293  1.00  0.00      PROA
ATOM   2709  HN  PHE   826      21.842   3.435  19.239  1.00  0.00      PROA
ATOM   2710  CA  PHE   826      22.567   3.403  17.343  1.00  0.00      PROA
ATOM   2711  HA  PHE   826      22.300   4.182  16.645  1.00  0.00      PROA
ATOM   2712  CB  PHE   826      24.001   3.703  17.942  1.00  0.00      PROA
ATOM   2713  HB1 PHE   826      24.727   3.744  17.103  1.00  0.00      PROA
ATOM   2714  HB2 PHE   826      24.266   2.880  18.638  1.00  0.00      PROA
ATOM   2715  CG  PHE   826      24.186   5.012  18.734  1.00  0.00      PROA
ATOM   2716  CD1 PHE   826      25.479   5.221  19.312  1.00  0.00      PROA
ATOM   2717  HD1 PHE   826      26.254   4.479  19.189  1.00  0.00      PROA
ATOM   2718  CE1 PHE   826      25.735   6.396  20.040  1.00  0.00      PROA
ATOM   2719  HE1 PHE   826      26.720   6.548  20.455  1.00  0.00      PROA
ATOM   2720  CZ  PHE   826      24.718   7.415  20.253  1.00  0.00      PROA
ATOM   2721  HZ  PHE   826      24.952   8.352  20.736  1.00  0.00      PROA
ATOM   2722  CD2 PHE   826      23.180   5.991  19.023  1.00  0.00      PROA
ATOM   2723  HD2 PHE   826      22.194   5.837  18.613  1.00  0.00      PROA
ATOM   2724  CE2 PHE   826      23.390   7.120  19.793  1.00  0.00      PROA
ATOM   2725  HE2 PHE   826      22.566   7.771  20.045  1.00  0.00      PROA
ATOM   2726  C   PHE   826      22.684   2.134  16.521  1.00  0.00      PROA
ATOM   2727  O   PHE   826      22.872   2.177  15.305  1.00  0.00      PROA
ATOM   2728  N   TRP   827      22.607   0.928  17.156  1.00  0.00      PROA
ATOM   2729  HN  TRP   827      22.654   0.871  18.150  1.00  0.00      PROA
ATOM   2730  CA  TRP   827      22.448  -0.404  16.449  1.00  0.00      PROA
ATOM   2731  HA  TRP   827      23.213  -0.469  15.689  1.00  0.00      PROA
ATOM   2732  CB  TRP   827      22.576  -1.565  17.423  1.00  0.00      PROA
ATOM   2733  HB1 TRP   827      21.867  -1.398  18.261  1.00  0.00      PROA
ATOM   2734  HB2 TRP   827      23.614  -1.577  17.818  1.00  0.00      PROA
ATOM   2735  CG  TRP   827      22.292  -2.907  16.845  1.00  0.00      PROA
ATOM   2736  CD1 TRP   827      21.220  -3.682  17.246  1.00  0.00      PROA
ATOM   2737  HD1 TRP   827      20.565  -3.497  18.083  1.00  0.00      PROA
ATOM   2738  NE1 TRP   827      21.154  -4.764  16.341  1.00  0.00      PROA
ATOM   2739  HE1 TRP   827      20.476  -5.466  16.342  1.00  0.00      PROA
ATOM   2740  CE2 TRP   827      22.207  -4.663  15.455  1.00  0.00      PROA
ATOM   2741  CD2 TRP   827      22.863  -3.457  15.648  1.00  0.00      PROA
ATOM   2742  CE3 TRP   827      23.912  -3.113  14.747  1.00  0.00      PROA
ATOM   2743  HE3 TRP   827      24.574  -2.276  14.912  1.00  0.00      PROA
ATOM   2744  CZ3 TRP   827      24.051  -3.924  13.614  1.00  0.00      PROA
ATOM   2745  HZ3 TRP   827      24.650  -3.561  12.793  1.00  0.00      PROA
ATOM   2746  CZ2 TRP   827      22.435  -5.553  14.374  1.00  0.00      PROA
ATOM   2747  HZ2 TRP   827      21.866  -6.459  14.229  1.00  0.00      PROA
ATOM   2748  CH2 TRP   827      23.444  -5.196  13.494  1.00  0.00      PROA
ATOM   2749  HH2 TRP   827      23.764  -5.882  12.724  1.00  0.00      PROA
ATOM   2750  C   TRP   827      21.185  -0.500  15.550  1.00  0.00      PROA
ATOM   2751  O   TRP   827      21.265  -0.973  14.401  1.00  0.00      PROA
ATOM   2752  N   CYS   828      19.999   0.061  15.939  1.00  0.00      PROA
ATOM   2753  HN  CYS   828      19.879   0.447  16.850  1.00  0.00      PROA
ATOM   2754  CA  CYS   828      18.831   0.138  15.062  1.00  0.00      PROA
ATOM   2755  HA  CYS   828      18.729  -0.795  14.528  1.00  0.00      PROA
ATOM   2756  CB  CYS   828      17.616   0.398  15.967  1.00  0.00      PROA
ATOM   2757  HB1 CYS   828      16.761   0.690  15.323  1.00  0.00      PROA
ATOM   2758  HB2 CYS   828      17.858   1.251  16.634  1.00  0.00      PROA
ATOM   2759  SG  CYS   828      17.124  -1.066  17.005  1.00  0.00      PROA
ATOM   2760  HG1 CYS   828      18.187  -1.010  17.794  1.00  0.00      PROA
ATOM   2761  C   CYS   828      18.981   0.970  13.765  1.00  0.00      PROA
ATOM   2762  O   CYS   828      18.579   0.451  12.733  1.00  0.00      PROA
ATOM   2763  N   VAL   829      19.580   2.166  13.829  1.00  0.00      PROA
ATOM   2764  HN  VAL   829      19.767   2.633  14.690  1.00  0.00      PROA
ATOM   2765  CA  VAL   829      19.996   2.854  12.592  1.00  0.00      PROA
ATOM   2766  HA  VAL   829      19.112   3.065  12.009  1.00  0.00      PROA
ATOM   2767  CB  VAL   829      20.740   4.164  12.940  1.00  0.00      PROA
ATOM   2768  HB  VAL   829      21.676   3.932  13.491  1.00  0.00      PROA
ATOM   2769  CG1 VAL   829      21.078   4.910  11.605  1.00  0.00      PROA
ATOM   2770 HG11 VAL   829      20.170   4.986  10.969  1.00  0.00      PROA
ATOM   2771 HG12 VAL   829      21.857   4.349  11.045  1.00  0.00      PROA
ATOM   2772 HG13 VAL   829      21.442   5.936  11.827  1.00  0.00      PROA
ATOM   2773  CG2 VAL   829      19.903   5.108  13.814  1.00  0.00      PROA
ATOM   2774 HG21 VAL   829      19.640   4.609  14.771  1.00  0.00      PROA
ATOM   2775 HG22 VAL   829      18.964   5.379  13.286  1.00  0.00      PROA
ATOM   2776 HG23 VAL   829      20.484   6.028  14.041  1.00  0.00      PROA
ATOM   2777  C   VAL   829      20.987   2.086  11.726  1.00  0.00      PROA
ATOM   2778  O   VAL   829      20.760   1.901  10.570  1.00  0.00      PROA
ATOM   2779  N   ILE   830      22.074   1.483  12.343  1.00  0.00      PROA
ATOM   2780  HN  ILE   830      22.221   1.573  13.324  1.00  0.00      PROA
ATOM   2781  CA  ILE   830      23.071   0.689  11.645  1.00  0.00      PROA
ATOM   2782  HA  ILE   830      23.454   1.307  10.847  1.00  0.00      PROA
ATOM   2783  CB  ILE   830      24.255   0.181  12.498  1.00  0.00      PROA
ATOM   2784  HB  ILE   830      23.845  -0.327  13.396  1.00  0.00      PROA
ATOM   2785  CG2 ILE   830      25.214  -0.824  11.756  1.00  0.00      PROA
ATOM   2786 HG21 ILE   830      25.656  -0.339  10.860  1.00  0.00      PROA
ATOM   2787 HG22 ILE   830      24.644  -1.720  11.429  1.00  0.00      PROA
ATOM   2788 HG23 ILE   830      26.037  -1.132  12.435  1.00  0.00      PROA
ATOM   2789  CG1 ILE   830      25.051   1.374  12.998  1.00  0.00      PROA
ATOM   2790 HG11 ILE   830      24.346   2.168  13.323  1.00  0.00      PROA
ATOM   2791 HG12 ILE   830      25.675   1.766  12.167  1.00  0.00      PROA
ATOM   2792  CD  ILE   830      25.931   1.016  14.134  1.00  0.00      PROA
ATOM   2793  HD1 ILE   830      26.763   0.369  13.783  1.00  0.00      PROA
ATOM   2794  HD2 ILE   830      25.350   0.462  14.902  1.00  0.00      PROA
ATOM   2795  HD3 ILE   830      26.363   1.936  14.583  1.00  0.00      PROA
ATOM   2796  C   ILE   830      22.431  -0.540  10.963  1.00  0.00      PROA
ATOM   2797  O   ILE   830      22.597  -0.703   9.720  1.00  0.00      PROA
ATOM   2798  N   LEU   831      21.612  -1.347  11.656  1.00  0.00      PROA
ATOM   2799  HN  LEU   831      21.497  -1.171  12.627  1.00  0.00      PROA
ATOM   2800  CA  LEU   831      20.823  -2.494  11.211  1.00  0.00      PROA
ATOM   2801  HA  LEU   831      21.502  -3.249  10.844  1.00  0.00      PROA
ATOM   2802  CB  LEU   831      19.950  -3.068  12.440  1.00  0.00      PROA
ATOM   2803  HB1 LEU   831      19.315  -2.242  12.825  1.00  0.00      PROA
ATOM   2804  HB2 LEU   831      20.651  -3.387  13.239  1.00  0.00      PROA
ATOM   2805  CG  LEU   831      19.007  -4.292  12.101  1.00  0.00      PROA
ATOM   2806  HG  LEU   831      18.282  -4.002  11.311  1.00  0.00      PROA
ATOM   2807  CD1 LEU   831      19.857  -5.430  11.620  1.00  0.00      PROA
ATOM   2808 HD11 LEU   831      20.695  -5.607  12.328  1.00  0.00      PROA
ATOM   2809 HD12 LEU   831      20.281  -5.190  10.622  1.00  0.00      PROA
ATOM   2810 HD13 LEU   831      19.247  -6.356  11.554  1.00  0.00      PROA
ATOM   2811  CD2 LEU   831      18.267  -4.639  13.405  1.00  0.00      PROA
ATOM   2812 HD21 LEU   831      17.672  -3.767  13.750  1.00  0.00      PROA
ATOM   2813 HD22 LEU   831      19.000  -4.904  14.197  1.00  0.00      PROA
ATOM   2814 HD23 LEU   831      17.578  -5.493  13.233  1.00  0.00      PROA
ATOM   2815  C   LEU   831      19.863  -2.128  10.056  1.00  0.00      PROA
ATOM   2816  O   LEU   831      19.707  -2.945   9.125  1.00  0.00      PROA
ATOM   2817  N   PHE   832      19.297  -0.905  10.132  1.00  0.00      PROA
ATOM   2818  HN  PHE   832      19.379  -0.354  10.958  1.00  0.00      PROA
ATOM   2819  CA  PHE   832      18.537  -0.286   9.058  1.00  0.00      PROA
ATOM   2820  HA  PHE   832      17.841  -1.018   8.676  1.00  0.00      PROA
ATOM   2821  CB  PHE   832      17.751   1.004   9.592  1.00  0.00      PROA
ATOM   2822  HB1 PHE   832      18.461   1.645  10.156  1.00  0.00      PROA
ATOM   2823  HB2 PHE   832      16.927   0.669  10.257  1.00  0.00      PROA
ATOM   2824  CG  PHE   832      17.132   1.869   8.549  1.00  0.00      PROA
ATOM   2825  CD1 PHE   832      15.859   1.604   8.073  1.00  0.00      PROA
ATOM   2826  HD1 PHE   832      15.373   0.678   8.342  1.00  0.00      PROA
ATOM   2827  CE1 PHE   832      15.176   2.543   7.227  1.00  0.00      PROA
ATOM   2828  HE1 PHE   832      14.140   2.393   6.961  1.00  0.00      PROA
ATOM   2829  CZ  PHE   832      15.878   3.651   6.757  1.00  0.00      PROA
ATOM   2830  HZ  PHE   832      15.448   4.305   6.013  1.00  0.00      PROA
ATOM   2831  CD2 PHE   832      17.825   2.999   8.121  1.00  0.00      PROA
ATOM   2832  HD2 PHE   832      18.845   3.168   8.435  1.00  0.00      PROA
ATOM   2833  CE2 PHE   832      17.190   3.900   7.290  1.00  0.00      PROA
ATOM   2834  HE2 PHE   832      17.694   4.820   7.032  1.00  0.00      PROA
ATOM   2835  C   PHE   832      19.379   0.038   7.772  1.00  0.00      PROA
ATOM   2836  O   PHE   832      19.076  -0.392   6.666  1.00  0.00      PROA
ATOM   2837  N   PHE   833      20.483   0.715   8.027  1.00  0.00      PROA
ATOM   2838  HN  PHE   833      20.727   0.976   8.957  1.00  0.00      PROA
ATOM   2839  CA  PHE   833      21.391   1.118   7.034  1.00  0.00      PROA
ATOM   2840  HA  PHE   833      20.852   1.605   6.236  1.00  0.00      PROA
ATOM   2841  CB  PHE   833      22.413   2.125   7.749  1.00  0.00      PROA
ATOM   2842  HB1 PHE   833      22.818   1.656   8.671  1.00  0.00      PROA
ATOM   2843  HB2 PHE   833      21.891   3.073   8.001  1.00  0.00      PROA
ATOM   2844  CG  PHE   833      23.578   2.467   6.860  1.00  0.00      PROA
ATOM   2845  CD1 PHE   833      23.437   3.398   5.814  1.00  0.00      PROA
ATOM   2846  HD1 PHE   833      22.452   3.787   5.603  1.00  0.00      PROA
ATOM   2847  CE1 PHE   833      24.538   3.857   5.012  1.00  0.00      PROA
ATOM   2848  HE1 PHE   833      24.391   4.507   4.163  1.00  0.00      PROA
ATOM   2849  CZ  PHE   833      25.804   3.418   5.390  1.00  0.00      PROA
ATOM   2850  HZ  PHE   833      26.654   3.748   4.811  1.00  0.00      PROA
ATOM   2851  CD2 PHE   833      24.897   2.119   7.191  1.00  0.00      PROA
ATOM   2852  HD2 PHE   833      25.056   1.468   8.037  1.00  0.00      PROA
ATOM   2853  CE2 PHE   833      26.031   2.577   6.474  1.00  0.00      PROA
ATOM   2854  HE2 PHE   833      27.031   2.285   6.758  1.00  0.00      PROA
ATOM   2855  C   PHE   833      22.082  -0.043   6.304  1.00  0.00      PROA
ATOM   2856  O   PHE   833      22.300   0.034   5.123  1.00  0.00      PROA
ATOM   2857  N   THR   834      22.441  -1.184   7.022  1.00  0.00      PROA
ATOM   2858  HN  THR   834      22.351  -1.163   8.011  1.00  0.00      PROA
ATOM   2859  CA  THR   834      22.958  -2.484   6.536  1.00  0.00      PROA
ATOM   2860  HA  THR   834      23.713  -2.284   5.790  1.00  0.00      PROA
ATOM   2861  CB  THR   834      23.573  -3.329   7.724  1.00  0.00      PROA
ATOM   2862  HB  THR   834      22.745  -3.853   8.246  1.00  0.00      PROA
ATOM   2863  OG1 THR   834      24.295  -2.579   8.709  1.00  0.00      PROA
ATOM   2864  HG1 THR   834      23.667  -1.953   9.077  1.00  0.00      PROA
ATOM   2865  CG2 THR   834      24.642  -4.275   7.205  1.00  0.00      PROA
ATOM   2866 HG21 THR   834      25.458  -3.699   6.719  1.00  0.00      PROA
ATOM   2867 HG22 THR   834      24.203  -4.968   6.456  1.00  0.00      PROA
ATOM   2868 HG23 THR   834      25.072  -4.858   8.047  1.00  0.00      PROA
ATOM   2869  C   THR   834      22.050  -3.278   5.658  1.00  0.00      PROA
ATOM   2870  O   THR   834      22.401  -3.812   4.609  1.00  0.00      PROA
ATOM   2871  N   THR   835      20.747  -3.209   5.946  1.00  0.00      PROA
ATOM   2872  HN  THR   835      20.457  -2.623   6.695  1.00  0.00      PROA
ATOM   2873  CA  THR   835      19.641  -3.882   5.313  1.00  0.00      PROA
ATOM   2874  HA  THR   835      19.919  -4.921   5.226  1.00  0.00      PROA
ATOM   2875  CB  THR   835      18.306  -3.783   6.038  1.00  0.00      PROA
ATOM   2876  HB  THR   835      18.059  -2.714   6.215  1.00  0.00      PROA
ATOM   2877  OG1 THR   835      18.346  -4.442   7.275  1.00  0.00      PROA
ATOM   2878  HG1 THR   835      18.916  -3.913   7.838  1.00  0.00      PROA
ATOM   2879  CG2 THR   835      17.157  -4.403   5.211  1.00  0.00      PROA
ATOM   2880 HG21 THR   835      17.442  -5.419   4.864  1.00  0.00      PROA
ATOM   2881 HG22 THR   835      16.947  -3.770   4.322  1.00  0.00      PROA
ATOM   2882 HG23 THR   835      16.243  -4.485   5.836  1.00  0.00      PROA
ATOM   2883  C   THR   835      19.470  -3.448   3.933  1.00  0.00      PROA
ATOM   2884  O   THR   835      19.415  -4.230   3.030  1.00  0.00      PROA
ATOM   2885  N   PHE   836      19.352  -2.133   3.729  1.00  0.00      PROA
ATOM   2886  HN  PHE   836      19.370  -1.526   4.516  1.00  0.00      PROA
ATOM   2887  CA  PHE   836      19.190  -1.403   2.449  1.00  0.00      PROA
ATOM   2888  HA  PHE   836      18.371  -1.852   1.908  1.00  0.00      PROA
ATOM   2889  CB  PHE   836      18.903   0.099   2.714  1.00  0.00      PROA
ATOM   2890  HB1 PHE   836      19.657   0.507   3.421  1.00  0.00      PROA
ATOM   2891  HB2 PHE   836      17.881   0.219   3.134  1.00  0.00      PROA
ATOM   2892  CG  PHE   836      18.976   0.890   1.468  1.00  0.00      PROA
ATOM   2893  CD1 PHE   836      18.030   0.636   0.518  1.00  0.00      PROA
ATOM   2894  HD1 PHE   836      17.346  -0.187   0.659  1.00  0.00      PROA
ATOM   2895  CE1 PHE   836      17.928   1.426  -0.643  1.00  0.00      PROA
ATOM   2896  HE1 PHE   836      17.164   1.231  -1.381  1.00  0.00      PROA
ATOM   2897  CZ  PHE   836      18.836   2.462  -0.813  1.00  0.00      PROA
ATOM   2898  HZ  PHE   836      18.816   3.032  -1.730  1.00  0.00      PROA
ATOM   2899  CD2 PHE   836      19.859   2.018   1.346  1.00  0.00      PROA
ATOM   2900  HD2 PHE   836      20.565   2.274   2.121  1.00  0.00      PROA
ATOM   2901  CE2 PHE   836      19.752   2.781   0.144  1.00  0.00      PROA
ATOM   2902  HE2 PHE   836      20.408   3.625  -0.009  1.00  0.00      PROA
ATOM   2903  C   PHE   836      20.382  -1.658   1.535  1.00  0.00      PROA
ATOM   2904  O   PHE   836      20.155  -1.915   0.338  1.00  0.00      PROA
ATOM   2905  N   PHE   837      21.637  -1.560   2.127  1.00  0.00      PROA
ATOM   2906  HN  PHE   837      21.765  -1.339   3.091  1.00  0.00      PROA
ATOM   2907  CA  PHE   837      22.840  -1.783   1.339  1.00  0.00      PROA
ATOM   2908  HA  PHE   837      22.724  -1.252   0.406  1.00  0.00      PROA
ATOM   2909  CB  PHE   837      24.103  -1.295   2.069  1.00  0.00      PROA
ATOM   2910  HB1 PHE   837      24.328  -1.946   2.941  1.00  0.00      PROA
ATOM   2911  HB2 PHE   837      23.982  -0.241   2.399  1.00  0.00      PROA
ATOM   2912  CG  PHE   837      25.268  -1.370   1.089  1.00  0.00      PROA
ATOM   2913  CD1 PHE   837      26.035  -2.572   0.961  1.00  0.00      PROA
ATOM   2914  HD1 PHE   837      25.891  -3.389   1.653  1.00  0.00      PROA
ATOM   2915  CE1 PHE   837      26.980  -2.676  -0.078  1.00  0.00      PROA
ATOM   2916  HE1 PHE   837      27.468  -3.625  -0.240  1.00  0.00      PROA
ATOM   2917  CZ  PHE   837      27.305  -1.627  -0.890  1.00  0.00      PROA
ATOM   2918  HZ  PHE   837      27.984  -1.785  -1.715  1.00  0.00      PROA
ATOM   2919  CD2 PHE   837      25.748  -0.243   0.344  1.00  0.00      PROA
ATOM   2920  HD2 PHE   837      25.322   0.726   0.555  1.00  0.00      PROA
ATOM   2921  CE2 PHE   837      26.766  -0.333  -0.669  1.00  0.00      PROA
ATOM   2922  HE2 PHE   837      27.099   0.530  -1.226  1.00  0.00      PROA
ATOM   2923  C   PHE   837      22.941  -3.174   0.816  1.00  0.00      PROA
ATOM   2924  O   PHE   837      23.190  -3.415  -0.363  1.00  0.00      PROA
ATOM   2925  N   LEU   838      22.671  -4.158   1.672  1.00  0.00      PROA
ATOM   2926  HN  LEU   838      22.346  -3.957   2.592  1.00  0.00      PROA
ATOM   2927  CA  LEU   838      22.811  -5.540   1.381  1.00  0.00      PROA
ATOM   2928  HA  LEU   838      23.728  -5.679   0.827  1.00  0.00      PROA
ATOM   2929  CB  LEU   838      22.846  -6.359   2.721  1.00  0.00      PROA
ATOM   2930  HB1 LEU   838      21.817  -6.503   3.114  1.00  0.00      PROA
ATOM   2931  HB2 LEU   838      23.451  -5.826   3.486  1.00  0.00      PROA
ATOM   2932  CG  LEU   838      23.489  -7.722   2.379  1.00  0.00      PROA
ATOM   2933  HG  LEU   838      22.852  -8.193   1.603  1.00  0.00      PROA
ATOM   2934  CD1 LEU   838      24.926  -7.776   1.867  1.00  0.00      PROA
ATOM   2935 HD11 LEU   838      25.617  -7.341   2.621  1.00  0.00      PROA
ATOM   2936 HD12 LEU   838      25.015  -7.191   0.926  1.00  0.00      PROA
ATOM   2937 HD13 LEU   838      25.222  -8.831   1.681  1.00  0.00      PROA
ATOM   2938  CD2 LEU   838      23.470  -8.633   3.605  1.00  0.00      PROA
ATOM   2939 HD21 LEU   838      22.424  -8.803   3.938  1.00  0.00      PROA
ATOM   2940 HD22 LEU   838      24.035  -8.160   4.437  1.00  0.00      PROA
ATOM   2941 HD23 LEU   838      23.926  -9.614   3.354  1.00  0.00      PROA
ATOM   2942  C   LEU   838      21.787  -5.967   0.353  1.00  0.00      PROA
ATOM   2943  O   LEU   838      22.107  -6.383  -0.727  1.00  0.00      PROA
ATOM   2944  N   SER   839      20.473  -5.634   0.607  1.00  0.00      PROA
ATOM   2945  HN  SER   839      20.197  -5.203   1.462  1.00  0.00      PROA
ATOM   2946  CA  SER   839      19.447  -5.876  -0.308  1.00  0.00      PROA
ATOM   2947  HA  SER   839      19.540  -6.895  -0.654  1.00  0.00      PROA
ATOM   2948  CB  SER   839      18.057  -5.655   0.358  1.00  0.00      PROA
ATOM   2949  HB1 SER   839      17.981  -6.269   1.281  1.00  0.00      PROA
ATOM   2950  HB2 SER   839      17.252  -5.948  -0.349  1.00  0.00      PROA
ATOM   2951  OG  SER   839      17.885  -4.269   0.708  1.00  0.00      PROA
ATOM   2952  HG1 SER   839      18.364  -4.142   1.530  1.00  0.00      PROA
ATOM   2953  C   SER   839      19.533  -5.183  -1.631  1.00  0.00      PROA
ATOM   2954  O   SER   839      19.384  -5.742  -2.696  1.00  0.00      PROA
ATOM   2955  N   SER   840      19.848  -3.915  -1.655  1.00  0.00      PROA
ATOM   2956  HN  SER   840      19.858  -3.359  -0.828  1.00  0.00      PROA
ATOM   2957  CA  SER   840      20.202  -3.233  -2.876  1.00  0.00      PROA
ATOM   2958  HA  SER   840      19.410  -3.427  -3.583  1.00  0.00      PROA
ATOM   2959  CB  SER   840      20.403  -1.700  -2.745  1.00  0.00      PROA
ATOM   2960  HB1 SER   840      20.562  -1.255  -3.750  1.00  0.00      PROA
ATOM   2961  HB2 SER   840      21.286  -1.490  -2.104  1.00  0.00      PROA
ATOM   2962  OG  SER   840      19.230  -1.092  -2.142  1.00  0.00      PROA
ATOM   2963  HG1 SER   840      19.310  -1.243  -1.197  1.00  0.00      PROA
ATOM   2964  C   SER   840      21.400  -3.821  -3.584  1.00  0.00      PROA
ATOM   2965  O   SER   840      21.218  -4.068  -4.769  1.00  0.00      PROA
ATOM   2966  N   PHE   841      22.557  -4.185  -2.928  1.00  0.00      PROA
ATOM   2967  HN  PHE   841      22.668  -4.085  -1.942  1.00  0.00      PROA
ATOM   2968  CA  PHE   841      23.682  -4.738  -3.653  1.00  0.00      PROA
ATOM   2969  HA  PHE   841      23.984  -4.051  -4.429  1.00  0.00      PROA
ATOM   2970  CB  PHE   841      24.790  -4.921  -2.587  1.00  0.00      PROA
ATOM   2971  HB1 PHE   841      24.540  -5.780  -1.929  1.00  0.00      PROA
ATOM   2972  HB2 PHE   841      24.888  -3.994  -1.983  1.00  0.00      PROA
ATOM   2973  CG  PHE   841      26.140  -5.203  -3.228  1.00  0.00      PROA
ATOM   2974  CD1 PHE   841      26.440  -6.532  -3.436  1.00  0.00      PROA
ATOM   2975  HD1 PHE   841      25.746  -7.278  -3.079  1.00  0.00      PROA
ATOM   2976  CE1 PHE   841      27.591  -6.957  -4.082  1.00  0.00      PROA
ATOM   2977  HE1 PHE   841      27.764  -8.001  -4.297  1.00  0.00      PROA
ATOM   2978  CZ  PHE   841      28.520  -5.972  -4.444  1.00  0.00      PROA
ATOM   2979  HZ  PHE   841      29.482  -6.284  -4.821  1.00  0.00      PROA
ATOM   2980  CD2 PHE   841      26.999  -4.211  -3.753  1.00  0.00      PROA
ATOM   2981  HD2 PHE   841      26.722  -3.168  -3.717  1.00  0.00      PROA
ATOM   2982  CE2 PHE   841      28.259  -4.620  -4.340  1.00  0.00      PROA
ATOM   2983  HE2 PHE   841      28.974  -3.888  -4.686  1.00  0.00      PROA
ATOM   2984  C   PHE   841      23.376  -6.046  -4.320  1.00  0.00      PROA
ATOM   2985  O   PHE   841      23.742  -6.381  -5.465  1.00  0.00      PROA
ATOM   2986  N   LEU   842      22.613  -6.855  -3.612  1.00  0.00      PROA
ATOM   2987  HN  LEU   842      22.329  -6.648  -2.679  1.00  0.00      PROA
ATOM   2988  CA  LEU   842      22.147  -8.102  -4.170  1.00  0.00      PROA
ATOM   2989  HA  LEU   842      23.009  -8.610  -4.576  1.00  0.00      PROA
ATOM   2990  CB  LEU   842      21.432  -9.032  -3.143  1.00  0.00      PROA
ATOM   2991  HB1 LEU   842      21.134  -9.957  -3.678  1.00  0.00      PROA
ATOM   2992  HB2 LEU   842      20.520  -8.507  -2.792  1.00  0.00      PROA
ATOM   2993  CG  LEU   842      22.233  -9.449  -1.905  1.00  0.00      PROA
ATOM   2994  HG  LEU   842      22.847  -8.581  -1.587  1.00  0.00      PROA
ATOM   2995  CD1 LEU   842      21.407  -9.913  -0.696  1.00  0.00      PROA
ATOM   2996 HD11 LEU   842      20.934 -10.895  -0.911  1.00  0.00      PROA
ATOM   2997 HD12 LEU   842      20.607  -9.174  -0.478  1.00  0.00      PROA
ATOM   2998 HD13 LEU   842      22.066 -10.024   0.192  1.00  0.00      PROA
ATOM   2999  CD2 LEU   842      23.325 -10.525  -2.233  1.00  0.00      PROA
ATOM   3000 HD21 LEU   842      24.044 -10.124  -2.979  1.00  0.00      PROA
ATOM   3001 HD22 LEU   842      22.846 -11.434  -2.655  1.00  0.00      PROA
ATOM   3002 HD23 LEU   842      23.883 -10.791  -1.310  1.00  0.00      PROA
ATOM   3003  C   LEU   842      21.275  -8.013  -5.413  1.00  0.00      PROA
ATOM   3004  O   LEU   842      21.491  -8.705  -6.384  1.00  0.00      PROA
ATOM   3005  N   LYS   843      20.383  -7.061  -5.464  1.00  0.00      PROA
ATOM   3006  HN  LYS   843      20.219  -6.501  -4.658  1.00  0.00      PROA
ATOM   3007  CA  LYS   843      19.556  -6.694  -6.602  1.00  0.00      PROA
ATOM   3008  HA  LYS   843      19.062  -7.588  -6.953  1.00  0.00      PROA
ATOM   3009  CB  LYS   843      18.506  -5.621  -6.224  1.00  0.00      PROA
ATOM   3010  HB1 LYS   843      19.072  -4.772  -5.793  1.00  0.00      PROA
ATOM   3011  HB2 LYS   843      17.870  -6.073  -5.438  1.00  0.00      PROA
ATOM   3012  CG  LYS   843      17.517  -4.998  -7.290  1.00  0.00      PROA
ATOM   3013  HG1 LYS   843      18.103  -4.414  -8.031  1.00  0.00      PROA
ATOM   3014  HG2 LYS   843      16.810  -4.315  -6.773  1.00  0.00      PROA
ATOM   3015  CD  LYS   843      16.718  -6.086  -8.026  1.00  0.00      PROA
ATOM   3016  HD1 LYS   843      15.792  -6.247  -7.439  1.00  0.00      PROA
ATOM   3017  HD2 LYS   843      17.335  -7.006  -7.993  1.00  0.00      PROA
ATOM   3018  CE  LYS   843      16.280  -5.906  -9.495  1.00  0.00      PROA
ATOM   3019  HE1 LYS   843      15.975  -4.851  -9.665  1.00  0.00      PROA
ATOM   3020  HE2 LYS   843      15.432  -6.589  -9.716  1.00  0.00      PROA
ATOM   3021  NZ  LYS   843      17.390  -6.224 -10.477  1.00  0.00      PROA
ATOM   3022  HZ1 LYS   843      17.806  -7.148 -10.243  1.00  0.00      PROA
ATOM   3023  HZ2 LYS   843      18.124  -5.489 -10.421  1.00  0.00      PROA
ATOM   3024  HZ3 LYS   843      17.002  -6.253 -11.441  1.00  0.00      PROA
ATOM   3025  C   LYS   843      20.406  -6.275  -7.811  1.00  0.00      PROA
ATOM   3026  O   LYS   843      20.140  -6.778  -8.892  1.00  0.00      PROA
ATOM   3027  N   GLN   844      21.491  -5.543  -7.582  1.00  0.00      PROA
ATOM   3028  HN  GLN   844      21.713  -5.218  -6.666  1.00  0.00      PROA
ATOM   3029  CA  GLN   844      22.441  -5.154  -8.635  1.00  0.00      PROA
ATOM   3030  HA  GLN   844      21.879  -4.952  -9.534  1.00  0.00      PROA
ATOM   3031  CB  GLN   844      23.245  -3.901  -8.212  1.00  0.00      PROA
ATOM   3032  HB1 GLN   844      24.019  -3.695  -8.982  1.00  0.00      PROA
ATOM   3033  HB2 GLN   844      23.748  -4.108  -7.243  1.00  0.00      PROA
ATOM   3034  CG  GLN   844      22.358  -2.653  -8.054  1.00  0.00      PROA
ATOM   3035  HG1 GLN   844      23.002  -1.774  -7.836  1.00  0.00      PROA
ATOM   3036  HG2 GLN   844      21.657  -2.810  -7.207  1.00  0.00      PROA
ATOM   3037  CD  GLN   844      21.570  -2.372  -9.276  1.00  0.00      PROA
ATOM   3038  OE1 GLN   844      20.338  -2.323  -9.278  1.00  0.00      PROA
ATOM   3039  NE2 GLN   844      22.298  -1.934 -10.340  1.00  0.00      PROA
ATOM   3040 HE21 GLN   844      21.834  -1.580 -11.152  1.00  0.00      PROA
ATOM   3041 HE22 GLN   844      23.297  -1.966 -10.310  1.00  0.00      PROA
ATOM   3042  C   GLN   844      23.518  -6.258  -8.884  1.00  0.00      PROA
ATOM   3043  O   GLN   844      24.554  -6.023  -9.493  1.00  0.00      PROA
ATOM   3044  N   PHE   845      23.319  -7.532  -8.515  1.00  0.00      PROA
ATOM   3045  HN  PHE   845      22.459  -7.846  -8.120  1.00  0.00      PROA
ATOM   3046  CA  PHE   845      24.367  -8.539  -8.676  1.00  0.00      PROA
ATOM   3047  HA  PHE   845      25.284  -8.056  -8.979  1.00  0.00      PROA
ATOM   3048  CB  PHE   845      24.512  -9.217  -7.281  1.00  0.00      PROA
ATOM   3049  HB1 PHE   845      23.582  -9.779  -7.048  1.00  0.00      PROA
ATOM   3050  HB2 PHE   845      24.690  -8.436  -6.511  1.00  0.00      PROA
ATOM   3051  CG  PHE   845      25.612 -10.156  -7.202  1.00  0.00      PROA
ATOM   3052  CD1 PHE   845      26.877  -9.628  -7.242  1.00  0.00      PROA
ATOM   3053  HD1 PHE   845      27.072  -8.568  -7.257  1.00  0.00      PROA
ATOM   3054  CE1 PHE   845      27.878 -10.580  -7.261  1.00  0.00      PROA
ATOM   3055  HE1 PHE   845      28.893 -10.236  -7.391  1.00  0.00      PROA
ATOM   3056  CZ  PHE   845      27.675 -11.941  -7.126  1.00  0.00      PROA
ATOM   3057  HZ  PHE   845      28.525 -12.605  -7.170  1.00  0.00      PROA
ATOM   3058  CD2 PHE   845      25.326 -11.545  -6.989  1.00  0.00      PROA
ATOM   3059  HD2 PHE   845      24.302 -11.868  -6.873  1.00  0.00      PROA
ATOM   3060  CE2 PHE   845      26.370 -12.494  -6.929  1.00  0.00      PROA
ATOM   3061  HE2 PHE   845      26.199 -13.544  -6.750  1.00  0.00      PROA
ATOM   3062  C   PHE   845      23.954  -9.461  -9.791  1.00  0.00      PROA
ATOM   3063  O   PHE   845      24.821 -10.211 -10.273  1.00  0.00      PROA
ATOM   3064  N   LYS   846      22.733  -9.444 -10.256  1.00  0.00      PROA
ATOM   3065  HN  LYS   846      22.072  -8.753  -9.973  1.00  0.00      PROA
ATOM   3066  CA  LYS   846      22.237 -10.459 -11.246  1.00  0.00      PROA
ATOM   3067  HA  LYS   846      22.188 -11.413 -10.743  1.00  0.00      PROA
ATOM   3068  CB  LYS   846      20.812 -10.073 -11.819  1.00  0.00      PROA
ATOM   3069  HB1 LYS   846      20.923  -9.107 -12.353  1.00  0.00      PROA
ATOM   3070  HB2 LYS   846      20.135  -9.932 -10.951  1.00  0.00      PROA
ATOM   3071  CG  LYS   846      20.137 -11.028 -12.760  1.00  0.00      PROA
ATOM   3072  HG1 LYS   846      20.339 -12.058 -12.399  1.00  0.00      PROA
ATOM   3073  HG2 LYS   846      20.598 -10.899 -13.761  1.00  0.00      PROA
ATOM   3074  CD  LYS   846      18.650 -10.881 -12.918  1.00  0.00      PROA
ATOM   3075  HD1 LYS   846      18.327 -11.446 -13.818  1.00  0.00      PROA
ATOM   3076  HD2 LYS   846      18.409  -9.807 -13.063  1.00  0.00      PROA
ATOM   3077  CE  LYS   846      17.842 -11.426 -11.646  1.00  0.00      PROA
ATOM   3078  HE1 LYS   846      18.097 -10.804 -10.762  1.00  0.00      PROA
ATOM   3079  HE2 LYS   846      18.127 -12.484 -11.463  1.00  0.00      PROA
ATOM   3080  NZ  LYS   846      16.406 -11.394 -11.783  1.00  0.00      PROA
ATOM   3081  HZ1 LYS   846      16.121 -11.981 -12.593  1.00  0.00      PROA
ATOM   3082  HZ2 LYS   846      16.094 -10.414 -11.939  1.00  0.00      PROA
ATOM   3083  HZ3 LYS   846      15.967 -11.763 -10.916  1.00  0.00      PROA
ATOM   3084  C   LYS   846      23.062 -10.586 -12.519  1.00  0.00      PROA
ATOM   3085  O   LYS   846      23.358 -11.681 -12.984  1.00  0.00      PROA
ATOM   3086  N   THR   847      23.524  -9.426 -13.073  1.00  0.00      PROA
ATOM   3087  HN  THR   847      23.309  -8.528 -12.697  1.00  0.00      PROA
ATOM   3088  CA  THR   847      24.355  -9.450 -14.242  1.00  0.00      PROA
ATOM   3089  HA  THR   847      24.299 -10.441 -14.667  1.00  0.00      PROA
ATOM   3090  CB  THR   847      23.894  -8.384 -15.297  1.00  0.00      PROA
ATOM   3091  HB  THR   847      24.743  -8.076 -15.944  1.00  0.00      PROA
ATOM   3092  OG1 THR   847      23.444  -7.306 -14.568  1.00  0.00      PROA
ATOM   3093  HG1 THR   847      23.016  -6.721 -15.198  1.00  0.00      PROA
ATOM   3094  CG2 THR   847      22.650  -8.895 -15.988  1.00  0.00      PROA
ATOM   3095 HG21 THR   847      21.904  -9.228 -15.235  1.00  0.00      PROA
ATOM   3096 HG22 THR   847      22.906  -9.758 -16.639  1.00  0.00      PROA
ATOM   3097 HG23 THR   847      22.198  -8.086 -16.601  1.00  0.00      PROA
ATOM   3098  C   THR   847      25.833  -9.324 -14.048  1.00  0.00      PROA
ATOM   3099  O   THR   847      26.546  -9.203 -15.054  1.00  0.00      PROA
ATOM   3100  N   LYS   848      26.300  -9.282 -12.758  1.00  0.00      PROA
ATOM   3101  HN  LYS   848      25.693  -9.386 -11.975  1.00  0.00      PROA
ATOM   3102  CA  LYS   848      27.725  -9.081 -12.444  1.00  0.00      PROA
ATOM   3103  HA  LYS   848      28.075  -8.250 -13.038  1.00  0.00      PROA
ATOM   3104  CB  LYS   848      27.971  -8.789 -10.919  1.00  0.00      PROA
ATOM   3105  HB1 LYS   848      29.066  -8.780 -10.734  1.00  0.00      PROA
ATOM   3106  HB2 LYS   848      27.512  -9.607 -10.325  1.00  0.00      PROA
ATOM   3107  CG  LYS   848      27.394  -7.473 -10.450  1.00  0.00      PROA
ATOM   3108  HG1 LYS   848      27.125  -7.557  -9.376  1.00  0.00      PROA
ATOM   3109  HG2 LYS   848      26.476  -7.250 -11.034  1.00  0.00      PROA
ATOM   3110  CD  LYS   848      28.397  -6.321 -10.629  1.00  0.00      PROA
ATOM   3111  HD1 LYS   848      28.562  -6.171 -11.716  1.00  0.00      PROA
ATOM   3112  HD2 LYS   848      29.356  -6.619 -10.156  1.00  0.00      PROA
ATOM   3113  CE  LYS   848      27.945  -4.941 -10.002  1.00  0.00      PROA
ATOM   3114  HE1 LYS   848      26.884  -4.744 -10.267  1.00  0.00      PROA
ATOM   3115  HE2 LYS   848      28.593  -4.128 -10.393  1.00  0.00      PROA
ATOM   3116  NZ  LYS   848      28.041  -4.917  -8.576  1.00  0.00      PROA
ATOM   3117  HZ1 LYS   848      28.983  -5.250  -8.286  1.00  0.00      PROA
ATOM   3118  HZ2 LYS   848      27.313  -5.538  -8.169  1.00  0.00      PROA
ATOM   3119  HZ3 LYS   848      27.896  -3.945  -8.235  1.00  0.00      PROA
ATOM   3120  C   LYS   848      28.778 -10.074 -13.054  1.00  0.00      PROA
ATOM   3121  O   LYS   848      28.750 -11.297 -12.934  1.00  0.00      PROA
ATOM   3122  N   ARG   849      29.760  -9.542 -13.759  1.00  0.00      PROA
ATOM   3123  HN  ARG   849      29.943  -8.562 -13.762  1.00  0.00      PROA
ATOM   3124  CA  ARG   849      30.619 -10.348 -14.561  1.00  0.00      PROA
ATOM   3125  HA  ARG   849      29.989 -11.107 -14.998  1.00  0.00      PROA
ATOM   3126  CB  ARG   849      31.441  -9.657 -15.721  1.00  0.00      PROA
ATOM   3127  HB1 ARG   849      32.300 -10.316 -15.967  1.00  0.00      PROA
ATOM   3128  HB2 ARG   849      31.826  -8.691 -15.335  1.00  0.00      PROA
ATOM   3129  CG  ARG   849      30.713  -9.384 -16.967  1.00  0.00      PROA
ATOM   3130  HG1 ARG   849      30.563 -10.349 -17.495  1.00  0.00      PROA
ATOM   3131  HG2 ARG   849      31.345  -8.723 -17.596  1.00  0.00      PROA
ATOM   3132  CD  ARG   849      29.356  -8.721 -16.803  1.00  0.00      PROA
ATOM   3133  HD1 ARG   849      29.431  -7.807 -16.176  1.00  0.00      PROA
ATOM   3134  HD2 ARG   849      28.618  -9.426 -16.366  1.00  0.00      PROA
ATOM   3135  NE  ARG   849      28.909  -8.333 -18.197  1.00  0.00      PROA
ATOM   3136  HE  ARG   849      29.609  -7.961 -18.805  1.00  0.00      PROA
ATOM   3137  CZ  ARG   849      27.688  -8.436 -18.691  1.00  0.00      PROA
ATOM   3138  NH1 ARG   849      26.662  -8.906 -17.986  1.00  0.00      PROA
ATOM   3139 HH11 ARG   849      26.759  -9.059 -17.003  1.00  0.00      PROA
ATOM   3140 HH12 ARG   849      25.794  -9.107 -18.440  1.00  0.00      PROA
ATOM   3141  NH2 ARG   849      27.436  -8.244 -19.962  1.00  0.00      PROA
ATOM   3142 HH21 ARG   849      28.179  -8.012 -20.590  1.00  0.00      PROA
ATOM   3143 HH22 ARG   849      26.501  -8.329 -20.305  1.00  0.00      PROA
ATOM   3144  C   ARG   849      31.632 -11.195 -13.748  1.00  0.00      PROA
ATOM   3145  O   ARG   849      31.915 -10.897 -12.583  1.00  0.00      PROA
ATOM   3146  N   TYR   850      32.107 -12.337 -14.315  1.00  0.00      PROA
ATOM   3147  HN  TYR   850      31.837 -12.620 -15.232  1.00  0.00      PROA
ATOM   3148  CA  TYR   850      33.059 -13.240 -13.612  1.00  0.00      PROA
ATOM   3149  HA  TYR   850      33.326 -14.014 -14.316  1.00  0.00      PROA
ATOM   3150  CB  TYR   850      34.403 -12.559 -13.052  1.00  0.00      PROA
ATOM   3151  HB1 TYR   850      34.123 -11.704 -12.401  1.00  0.00      PROA
ATOM   3152  HB2 TYR   850      35.005 -12.202 -13.914  1.00  0.00      PROA
ATOM   3153  CG  TYR   850      35.271 -13.409 -12.266  1.00  0.00      PROA
ATOM   3154  CD1 TYR   850      36.355 -14.137 -12.800  1.00  0.00      PROA
ATOM   3155  HD1 TYR   850      36.531 -14.125 -13.865  1.00  0.00      PROA
ATOM   3156  CE1 TYR   850      37.197 -14.868 -11.976  1.00  0.00      PROA
ATOM   3157  HE1 TYR   850      38.006 -15.459 -12.379  1.00  0.00      PROA
ATOM   3158  CZ  TYR   850      36.942 -14.804 -10.542  1.00  0.00      PROA
ATOM   3159  OH  TYR   850      37.828 -15.469  -9.604  1.00  0.00      PROA
ATOM   3160  HH  TYR   850      38.524 -15.899 -10.107  1.00  0.00      PROA
ATOM   3161  CD2 TYR   850      34.942 -13.551 -10.931  1.00  0.00      PROA
ATOM   3162  HD2 TYR   850      33.995 -13.181 -10.567  1.00  0.00      PROA
ATOM   3163  CE2 TYR   850      35.822 -14.165 -10.062  1.00  0.00      PROA
ATOM   3164  HE2 TYR   850      35.630 -14.144  -8.999  1.00  0.00      PROA
ATOM   3165  C   TYR   850      32.398 -14.288 -12.685  1.00  0.00      PROA
ATOM   3166  O   TYR   850      32.753 -15.465 -12.706  1.00  0.00      PROA
ATOM   3167  N   PHE   851      31.416 -13.916 -11.854  1.00  0.00      PROA
ATOM   3168  HN  PHE   851      31.206 -12.957 -11.679  1.00  0.00      PROA
ATOM   3169  CA  PHE   851      30.585 -14.898 -11.147  1.00  0.00      PROA
ATOM   3170  HA  PHE   851      31.250 -15.604 -10.673  1.00  0.00      PROA
ATOM   3171  CB  PHE   851      29.618 -14.216 -10.030  1.00  0.00      PROA
ATOM   3172  HB1 PHE   851      29.006 -14.983  -9.511  1.00  0.00      PROA
ATOM   3173  HB2 PHE   851      28.960 -13.447 -10.488  1.00  0.00      PROA
ATOM   3174  CG  PHE   851      30.531 -13.553  -9.030  1.00  0.00      PROA
ATOM   3175  CD1 PHE   851      30.865 -12.168  -9.138  1.00  0.00      PROA
ATOM   3176  HD1 PHE   851      30.380 -11.557  -9.884  1.00  0.00      PROA
ATOM   3177  CE1 PHE   851      31.837 -11.584  -8.266  1.00  0.00      PROA
ATOM   3178  HE1 PHE   851      32.019 -10.520  -8.283  1.00  0.00      PROA
ATOM   3179  CZ  PHE   851      32.533 -12.394  -7.410  1.00  0.00      PROA
ATOM   3180  HZ  PHE   851      33.387 -11.987  -6.889  1.00  0.00      PROA
ATOM   3181  CD2 PHE   851      31.157 -14.288  -8.020  1.00  0.00      PROA
ATOM   3182  HD2 PHE   851      30.858 -15.314  -7.865  1.00  0.00      PROA
ATOM   3183  CE2 PHE   851      32.178 -13.737  -7.183  1.00  0.00      PROA
ATOM   3184  HE2 PHE   851      32.654 -14.324  -6.413  1.00  0.00      PROA
ATOM   3185  C   PHE   851      29.588 -15.756 -11.939  1.00  0.00      PROA
ATOM   3186  O   PHE   851      28.967 -15.295 -12.920  1.00  0.00      PROA
ATOM   3187  N   PRO   852      29.493 -17.132 -11.787  1.00  0.00      PROA
ATOM   3188  CD  PRO   852      30.592 -17.931 -11.097  1.00  0.00      PROA
ATOM   3189  HD1 PRO   852      30.469 -17.859  -9.996  1.00  0.00      PROA
ATOM   3190  HD2 PRO   852      31.585 -17.532 -11.394  1.00  0.00      PROA
ATOM   3191  CA  PRO   852      28.652 -18.023 -12.472  1.00  0.00      PROA
ATOM   3192  HA  PRO   852      28.814 -17.926 -13.533  1.00  0.00      PROA
ATOM   3193  CB  PRO   852      28.966 -19.446 -11.912  1.00  0.00      PROA
ATOM   3194  HB1 PRO   852      28.789 -20.231 -12.677  1.00  0.00      PROA
ATOM   3195  HB2 PRO   852      28.352 -19.673 -11.015  1.00  0.00      PROA
ATOM   3196  CG  PRO   852      30.414 -19.338 -11.568  1.00  0.00      PROA
ATOM   3197  HG1 PRO   852      30.684 -20.059 -10.767  1.00  0.00      PROA
ATOM   3198  HG2 PRO   852      31.047 -19.538 -12.459  1.00  0.00      PROA
ATOM   3199  C   PRO   852      27.178 -17.683 -12.437  1.00  0.00      PROA
ATOM   3200  O   PRO   852      26.669 -17.185 -11.408  1.00  0.00      PROA
ATOM   3201  N   THR   853      26.550 -17.767 -13.626  1.00  0.00      PROA
ATOM   3202  HN  THR   853      26.771 -18.476 -14.291  1.00  0.00      PROA
ATOM   3203  CA  THR   853      25.477 -16.801 -14.029  1.00  0.00      PROA
ATOM   3204  HA  THR   853      25.842 -15.811 -13.799  1.00  0.00      PROA
ATOM   3205  CB  THR   853      25.082 -16.864 -15.501  1.00  0.00      PROA
ATOM   3206  HB  THR   853      25.087 -17.910 -15.874  1.00  0.00      PROA
ATOM   3207  OG1 THR   853      26.086 -16.097 -16.161  1.00  0.00      PROA
ATOM   3208  HG1 THR   853      25.959 -16.247 -17.101  1.00  0.00      PROA
ATOM   3209  CG2 THR   853      23.764 -16.135 -15.786  1.00  0.00      PROA
ATOM   3210 HG21 THR   853      23.789 -15.115 -15.345  1.00  0.00      PROA
ATOM   3211 HG22 THR   853      22.917 -16.695 -15.336  1.00  0.00      PROA
ATOM   3212 HG23 THR   853      23.612 -16.044 -16.883  1.00  0.00      PROA
ATOM   3213  C   THR   853      24.276 -17.076 -13.178  1.00  0.00      PROA
ATOM   3214  O   THR   853      23.549 -16.217 -12.659  1.00  0.00      PROA
ATOM   3215  N   LYS   854      23.976 -18.352 -13.091  1.00  0.00      PROA
ATOM   3216  HN  LYS   854      24.500 -19.042 -13.583  1.00  0.00      PROA
ATOM   3217  CA  LYS   854      22.847 -18.877 -12.265  1.00  0.00      PROA
ATOM   3218  HA  LYS   854      22.001 -18.219 -12.395  1.00  0.00      PROA
ATOM   3219  CB  LYS   854      22.484 -20.319 -12.706  1.00  0.00      PROA
ATOM   3220  HB1 LYS   854      21.560 -20.600 -12.161  1.00  0.00      PROA
ATOM   3221  HB2 LYS   854      23.315 -20.976 -12.377  1.00  0.00      PROA
ATOM   3222  CG  LYS   854      22.241 -20.617 -14.160  1.00  0.00      PROA
ATOM   3223  HG1 LYS   854      22.516 -21.676 -14.344  1.00  0.00      PROA
ATOM   3224  HG2 LYS   854      22.906 -19.962 -14.761  1.00  0.00      PROA
ATOM   3225  CD  LYS   854      20.741 -20.400 -14.668  1.00  0.00      PROA
ATOM   3226  HD1 LYS   854      20.399 -19.436 -14.240  1.00  0.00      PROA
ATOM   3227  HD2 LYS   854      20.139 -21.225 -14.237  1.00  0.00      PROA
ATOM   3228  CE  LYS   854      20.413 -20.355 -16.163  1.00  0.00      PROA
ATOM   3229  HE1 LYS   854      20.653 -21.334 -16.631  1.00  0.00      PROA
ATOM   3230  HE2 LYS   854      20.995 -19.545 -16.652  1.00  0.00      PROA
ATOM   3231  NZ  LYS   854      18.971 -20.082 -16.395  1.00  0.00      PROA
ATOM   3232  HZ1 LYS   854      18.790 -19.063 -16.292  1.00  0.00      PROA
ATOM   3233  HZ2 LYS   854      18.403 -20.607 -15.700  1.00  0.00      PROA
ATOM   3234  HZ3 LYS   854      18.711 -20.385 -17.355  1.00  0.00      PROA
ATOM   3235  C   LYS   854      22.980 -18.676 -10.786  1.00  0.00      PROA
ATOM   3236  O   LYS   854      21.919 -18.327 -10.223  1.00  0.00      PROA
ATOM   3237  N   VAL   855      24.187 -18.822 -10.206  1.00  0.00      PROA
ATOM   3238  HN  VAL   855      24.947 -19.240 -10.697  1.00  0.00      PROA
ATOM   3239  CA  VAL   855      24.488 -18.397  -8.849  1.00  0.00      PROA
ATOM   3240  HA  VAL   855      23.851 -18.948  -8.173  1.00  0.00      PROA
ATOM   3241  CB  VAL   855      26.002 -18.673  -8.529  1.00  0.00      PROA
ATOM   3242  HB  VAL   855      26.653 -18.049  -9.178  1.00  0.00      PROA
ATOM   3243  CG1 VAL   855      26.219 -18.302  -7.023  1.00  0.00      PROA
ATOM   3244 HG11 VAL   855      25.444 -18.790  -6.394  1.00  0.00      PROA
ATOM   3245 HG12 VAL   855      26.142 -17.202  -6.890  1.00  0.00      PROA
ATOM   3246 HG13 VAL   855      27.219 -18.651  -6.688  1.00  0.00      PROA
ATOM   3247  CG2 VAL   855      26.220 -20.212  -8.773  1.00  0.00      PROA
ATOM   3248 HG21 VAL   855      26.160 -20.439  -9.859  1.00  0.00      PROA
ATOM   3249 HG22 VAL   855      25.434 -20.794  -8.246  1.00  0.00      PROA
ATOM   3250 HG23 VAL   855      27.222 -20.515  -8.402  1.00  0.00      PROA
ATOM   3251  C   VAL   855      24.207 -16.922  -8.577  1.00  0.00      PROA
ATOM   3252  O   VAL   855      23.461 -16.502  -7.687  1.00  0.00      PROA
ATOM   3253  N   ARG   856      24.751 -15.944  -9.379  1.00  0.00      PROA
ATOM   3254  HN  ARG   856      25.339 -16.176 -10.149  1.00  0.00      PROA
ATOM   3255  CA  ARG   856      24.522 -14.511  -9.179  1.00  0.00      PROA
ATOM   3256  HA  ARG   856      24.639 -14.322  -8.123  1.00  0.00      PROA
ATOM   3257  CB  ARG   856      25.445 -13.585  -9.955  1.00  0.00      PROA
ATOM   3258  HB1 ARG   856      26.473 -13.664  -9.542  1.00  0.00      PROA
ATOM   3259  HB2 ARG   856      25.092 -12.538  -9.841  1.00  0.00      PROA
ATOM   3260  CG  ARG   856      25.469 -13.948 -11.433  1.00  0.00      PROA
ATOM   3261  HG1 ARG   856      24.439 -13.834 -11.830  1.00  0.00      PROA
ATOM   3262  HG2 ARG   856      25.774 -15.012 -11.519  1.00  0.00      PROA
ATOM   3263  CD  ARG   856      26.356 -13.162 -12.264  1.00  0.00      PROA
ATOM   3264  HD1 ARG   856      27.360 -13.633 -12.331  1.00  0.00      PROA
ATOM   3265  HD2 ARG   856      26.445 -12.124 -11.880  1.00  0.00      PROA
ATOM   3266  NE  ARG   856      25.767 -13.131 -13.562  1.00  0.00      PROA
ATOM   3267  HE  ARG   856      24.785 -12.959 -13.639  1.00  0.00      PROA
ATOM   3268  CZ  ARG   856      26.493 -13.328 -14.709  1.00  0.00      PROA
ATOM   3269  NH1 ARG   856      27.721 -13.639 -14.786  1.00  0.00      PROA
ATOM   3270 HH11 ARG   856      28.221 -13.910 -13.963  1.00  0.00      PROA
ATOM   3271 HH12 ARG   856      28.189 -13.613 -15.669  1.00  0.00      PROA
ATOM   3272  NH2 ARG   856      25.902 -12.970 -15.840  1.00  0.00      PROA
ATOM   3273 HH21 ARG   856      26.425 -12.946 -16.692  1.00  0.00      PROA
ATOM   3274 HH22 ARG   856      24.933 -12.724 -15.842  1.00  0.00      PROA
ATOM   3275  C   ARG   856      23.070 -14.156  -9.319  1.00  0.00      PROA
ATOM   3276  O   ARG   856      22.543 -13.408  -8.494  1.00  0.00      PROA
ATOM   3277  N   SER   857      22.332 -14.807 -10.253  1.00  0.00      PROA
ATOM   3278  HN  SER   857      22.764 -15.446 -10.883  1.00  0.00      PROA
ATOM   3279  CA  SER   857      20.863 -14.654 -10.441  1.00  0.00      PROA
ATOM   3280  HA  SER   857      20.613 -13.604 -10.439  1.00  0.00      PROA
ATOM   3281  CB  SER   857      20.522 -15.323 -11.829  1.00  0.00      PROA
ATOM   3282  HB1 SER   857      20.583 -16.429 -11.751  1.00  0.00      PROA
ATOM   3283  HB2 SER   857      21.225 -14.968 -12.613  1.00  0.00      PROA
ATOM   3284  OG  SER   857      19.209 -14.948 -12.170  1.00  0.00      PROA
ATOM   3285  HG1 SER   857      18.968 -15.487 -12.927  1.00  0.00      PROA
ATOM   3286  C   SER   857      20.015 -15.135  -9.384  1.00  0.00      PROA
ATOM   3287  O   SER   857      18.974 -14.527  -9.018  1.00  0.00      PROA
ATOM   3288  N   THR   858      20.349 -16.263  -8.747  1.00  0.00      PROA
ATOM   3289  HN  THR   858      21.198 -16.724  -8.985  1.00  0.00      PROA
ATOM   3290  CA  THR   858      19.591 -16.949  -7.688  1.00  0.00      PROA
ATOM   3291  HA  THR   858      18.583 -17.106  -8.041  1.00  0.00      PROA
ATOM   3292  CB  THR   858      20.238 -18.244  -7.368  1.00  0.00      PROA
ATOM   3293  HB  THR   858      21.333 -18.087  -7.270  1.00  0.00      PROA
ATOM   3294  OG1 THR   858      20.025 -19.228  -8.352  1.00  0.00      PROA
ATOM   3295  HG1 THR   858      20.533 -18.951  -9.118  1.00  0.00      PROA
ATOM   3296  CG2 THR   858      19.587 -18.770  -6.117  1.00  0.00      PROA
ATOM   3297 HG21 THR   858      18.481 -18.744  -6.222  1.00  0.00      PROA
ATOM   3298 HG22 THR   858      19.875 -18.141  -5.248  1.00  0.00      PROA
ATOM   3299 HG23 THR   858      19.902 -19.820  -5.940  1.00  0.00      PROA
ATOM   3300  C   THR   858      19.546 -15.987  -6.551  1.00  0.00      PROA
ATOM   3301  O   THR   858      18.419 -15.608  -6.137  1.00  0.00      PROA
ATOM   3302  N   ILE   859      20.769 -15.574  -6.115  1.00  0.00      PROA
ATOM   3303  HN  ILE   859      21.635 -15.756  -6.573  1.00  0.00      PROA
ATOM   3304  CA  ILE   859      20.764 -14.833  -4.916  1.00  0.00      PROA
ATOM   3305  HA  ILE   859      19.936 -15.201  -4.330  1.00  0.00      PROA
ATOM   3306  CB  ILE   859      22.104 -14.911  -4.034  1.00  0.00      PROA
ATOM   3307  HB  ILE   859      21.958 -14.356  -3.083  1.00  0.00      PROA
ATOM   3308  CG2 ILE   859      22.431 -16.385  -3.729  1.00  0.00      PROA
ATOM   3309 HG21 ILE   859      22.759 -16.903  -4.655  1.00  0.00      PROA
ATOM   3310 HG22 ILE   859      21.528 -16.899  -3.336  1.00  0.00      PROA
ATOM   3311 HG23 ILE   859      23.250 -16.444  -2.981  1.00  0.00      PROA
ATOM   3312  CG1 ILE   859      23.290 -14.236  -4.847  1.00  0.00      PROA
ATOM   3313 HG11 ILE   859      22.954 -13.262  -5.262  1.00  0.00      PROA
ATOM   3314 HG12 ILE   859      23.595 -14.898  -5.686  1.00  0.00      PROA
ATOM   3315  CD  ILE   859      24.477 -14.015  -3.905  1.00  0.00      PROA
ATOM   3316  HD1 ILE   859      24.934 -14.990  -3.631  1.00  0.00      PROA
ATOM   3317  HD2 ILE   859      24.134 -13.511  -2.976  1.00  0.00      PROA
ATOM   3318  HD3 ILE   859      25.247 -13.391  -4.407  1.00  0.00      PROA
ATOM   3319  C   ILE   859      20.316 -13.473  -5.092  1.00  0.00      PROA
ATOM   3320  O   ILE   859      19.851 -12.926  -4.148  1.00  0.00      PROA
ATOM   3321  N   SER   860      20.374 -12.897  -6.283  1.00  0.00      PROA
ATOM   3322  HN  SER   860      20.921 -13.295  -7.014  1.00  0.00      PROA
ATOM   3323  CA  SER   860      19.693 -11.701  -6.636  1.00  0.00      PROA
ATOM   3324  HA  SER   860      19.860 -11.008  -5.826  1.00  0.00      PROA
ATOM   3325  CB  SER   860      20.100 -11.022  -7.958  1.00  0.00      PROA
ATOM   3326  HB1 SER   860      19.587 -11.538  -8.797  1.00  0.00      PROA
ATOM   3327  HB2 SER   860      21.200 -11.115  -8.083  1.00  0.00      PROA
ATOM   3328  OG  SER   860      19.775  -9.662  -8.030  1.00  0.00      PROA
ATOM   3329  HG1 SER   860      20.360  -9.217  -7.413  1.00  0.00      PROA
ATOM   3330  C   SER   860      18.195 -11.835  -6.546  1.00  0.00      PROA
ATOM   3331  O   SER   860      17.595 -10.896  -5.976  1.00  0.00      PROA
ATOM   3332  N   ASP   861      17.582 -12.905  -7.002  1.00  0.00      PROA
ATOM   3333  HN  ASP   861      18.037 -13.545  -7.616  1.00  0.00      PROA
ATOM   3334  CA  ASP   861      16.205 -13.240  -6.652  1.00  0.00      PROA
ATOM   3335  HA  ASP   861      15.614 -12.338  -6.719  1.00  0.00      PROA
ATOM   3336  CB  ASP   861      15.656 -14.301  -7.591  1.00  0.00      PROA
ATOM   3337  HB1 ASP   861      14.702 -14.706  -7.190  1.00  0.00      PROA
ATOM   3338  HB2 ASP   861      16.388 -15.130  -7.696  1.00  0.00      PROA
ATOM   3339  CG  ASP   861      15.401 -13.652  -8.984  1.00  0.00      PROA
ATOM   3340  OD1 ASP   861      14.730 -14.409  -9.756  1.00  0.00      PROA
ATOM   3341  OD2 ASP   861      15.755 -12.490  -9.322  1.00  0.00      PROA
ATOM   3342  C   ASP   861      15.853 -13.487  -5.218  1.00  0.00      PROA
ATOM   3343  O   ASP   861      14.786 -13.028  -4.886  1.00  0.00      PROA
ATOM   3344  N   PHE   862      16.559 -14.211  -4.393  1.00  0.00      PROA
ATOM   3345  HN  PHE   862      17.389 -14.670  -4.697  1.00  0.00      PROA
ATOM   3346  CA  PHE   862      16.233 -14.412  -3.036  1.00  0.00      PROA
ATOM   3347  HA  PHE   862      15.165 -14.281  -2.952  1.00  0.00      PROA
ATOM   3348  CB  PHE   862      16.609 -15.749  -2.461  1.00  0.00      PROA
ATOM   3349  HB1 PHE   862      16.327 -15.789  -1.387  1.00  0.00      PROA
ATOM   3350  HB2 PHE   862      17.702 -15.913  -2.575  1.00  0.00      PROA
ATOM   3351  CG  PHE   862      15.907 -16.861  -3.158  1.00  0.00      PROA
ATOM   3352  CD1 PHE   862      14.519 -17.129  -2.906  1.00  0.00      PROA
ATOM   3353  HD1 PHE   862      13.988 -16.604  -2.126  1.00  0.00      PROA
ATOM   3354  CE1 PHE   862      13.861 -18.100  -3.705  1.00  0.00      PROA
ATOM   3355  HE1 PHE   862      12.808 -18.298  -3.572  1.00  0.00      PROA
ATOM   3356  CZ  PHE   862      14.626 -18.821  -4.701  1.00  0.00      PROA
ATOM   3357  HZ  PHE   862      14.112 -19.436  -5.424  1.00  0.00      PROA
ATOM   3358  CD2 PHE   862      16.666 -17.716  -4.034  1.00  0.00      PROA
ATOM   3359  HD2 PHE   862      17.731 -17.574  -4.145  1.00  0.00      PROA
ATOM   3360  CE2 PHE   862      16.012 -18.733  -4.740  1.00  0.00      PROA
ATOM   3361  HE2 PHE   862      16.584 -19.447  -5.314  1.00  0.00      PROA
ATOM   3362  C   PHE   862      16.799 -13.273  -2.114  1.00  0.00      PROA
ATOM   3363  O   PHE   862      17.226 -13.436  -0.977  1.00  0.00      PROA
ATOM   3364  N   ALA   863      16.994 -12.046  -2.702  1.00  0.00      PROA
ATOM   3365  HN  ALA   863      16.679 -11.843  -3.626  1.00  0.00      PROA
ATOM   3366  CA  ALA   863      17.663 -10.987  -2.018  1.00  0.00      PROA
ATOM   3367  HA  ALA   863      18.718 -11.215  -1.990  1.00  0.00      PROA
ATOM   3368  CB  ALA   863      17.421  -9.673  -2.744  1.00  0.00      PROA
ATOM   3369  HB1 ALA   863      16.333  -9.451  -2.779  1.00  0.00      PROA
ATOM   3370  HB2 ALA   863      17.803  -9.740  -3.785  1.00  0.00      PROA
ATOM   3371  HB3 ALA   863      17.935  -8.846  -2.210  1.00  0.00      PROA
ATOM   3372  C   ALA   863      17.195 -10.661  -0.624  1.00  0.00      PROA
ATOM   3373  O   ALA   863      17.954 -10.623   0.371  1.00  0.00      PROA
ATOM   3374  N   VAL   864      15.882 -10.325  -0.436  1.00  0.00      PROA
ATOM   3375  HN  VAL   864      15.231 -10.304  -1.190  1.00  0.00      PROA
ATOM   3376  CA  VAL   864      15.344  -9.974   0.885  1.00  0.00      PROA
ATOM   3377  HA  VAL   864      16.014  -9.274   1.362  1.00  0.00      PROA
ATOM   3378  CB  VAL   864      13.931  -9.336   0.654  1.00  0.00      PROA
ATOM   3379  HB  VAL   864      13.417  -9.905  -0.149  1.00  0.00      PROA
ATOM   3380  CG1 VAL   864      13.006  -9.331   1.929  1.00  0.00      PROA
ATOM   3381 HG11 VAL   864      13.557  -8.913   2.799  1.00  0.00      PROA
ATOM   3382 HG12 VAL   864      12.693 -10.369   2.173  1.00  0.00      PROA
ATOM   3383 HG13 VAL   864      12.108  -8.704   1.742  1.00  0.00      PROA
ATOM   3384  CG2 VAL   864      14.277  -7.951   0.055  1.00  0.00      PROA
ATOM   3385 HG21 VAL   864      14.847  -8.075  -0.891  1.00  0.00      PROA
ATOM   3386 HG22 VAL   864      14.900  -7.374   0.771  1.00  0.00      PROA
ATOM   3387 HG23 VAL   864      13.344  -7.390  -0.165  1.00  0.00      PROA
ATOM   3388  C   VAL   864      15.300 -11.107   1.890  1.00  0.00      PROA
ATOM   3389  O   VAL   864      15.726 -10.967   3.004  1.00  0.00      PROA
ATOM   3390  N   PHE   865      15.000 -12.358   1.463  1.00  0.00      PROA
ATOM   3391  HN  PHE   865      14.648 -12.492   0.542  1.00  0.00      PROA
ATOM   3392  CA  PHE   865      15.140 -13.639   2.248  1.00  0.00      PROA
ATOM   3393  HA  PHE   865      14.419 -13.606   3.051  1.00  0.00      PROA
ATOM   3394  CB  PHE   865      14.906 -14.910   1.385  1.00  0.00      PROA
ATOM   3395  HB1 PHE   865      15.747 -15.028   0.669  1.00  0.00      PROA
ATOM   3396  HB2 PHE   865      13.947 -14.808   0.834  1.00  0.00      PROA
ATOM   3397  CG  PHE   865      14.825 -16.176   2.194  1.00  0.00      PROA
ATOM   3398  CD1 PHE   865      13.610 -16.637   2.728  1.00  0.00      PROA
ATOM   3399  HD1 PHE   865      12.753 -15.980   2.741  1.00  0.00      PROA
ATOM   3400  CE1 PHE   865      13.489 -17.960   3.254  1.00  0.00      PROA
ATOM   3401  HE1 PHE   865      12.513 -18.333   3.527  1.00  0.00      PROA
ATOM   3402  CZ  PHE   865      14.577 -18.758   3.418  1.00  0.00      PROA
ATOM   3403  HZ  PHE   865      14.509 -19.665   4.000  1.00  0.00      PROA
ATOM   3404  CD2 PHE   865      15.913 -17.051   2.220  1.00  0.00      PROA
ATOM   3405  HD2 PHE   865      16.859 -16.748   1.795  1.00  0.00      PROA
ATOM   3406  CE2 PHE   865      15.773 -18.389   2.827  1.00  0.00      PROA
ATOM   3407  HE2 PHE   865      16.603 -19.080   2.810  1.00  0.00      PROA
ATOM   3408  C   PHE   865      16.522 -13.788   2.909  1.00  0.00      PROA
ATOM   3409  O   PHE   865      16.681 -13.935   4.078  1.00  0.00      PROA
ATOM   3410  N   LEU   866      17.556 -13.656   2.116  1.00  0.00      PROA
ATOM   3411  HN  LEU   866      17.394 -13.426   1.163  1.00  0.00      PROA
ATOM   3412  CA  LEU   866      18.960 -13.797   2.415  1.00  0.00      PROA
ATOM   3413  HA  LEU   866      19.079 -14.661   3.051  1.00  0.00      PROA
ATOM   3414  CB  LEU   866      19.797 -13.969   1.110  1.00  0.00      PROA
ATOM   3415  HB1 LEU   866      20.869 -13.945   1.395  1.00  0.00      PROA
ATOM   3416  HB2 LEU   866      19.577 -13.100   0.455  1.00  0.00      PROA
ATOM   3417  CG  LEU   866      19.570 -15.226   0.292  1.00  0.00      PROA
ATOM   3418  HG  LEU   866      18.480 -15.396   0.161  1.00  0.00      PROA
ATOM   3419  CD1 LEU   866      20.238 -15.061  -1.085  1.00  0.00      PROA
ATOM   3420 HD11 LEU   866      21.330 -14.895  -0.962  1.00  0.00      PROA
ATOM   3421 HD12 LEU   866      19.803 -14.186  -1.614  1.00  0.00      PROA
ATOM   3422 HD13 LEU   866      20.085 -15.979  -1.692  1.00  0.00      PROA
ATOM   3423  CD2 LEU   866      20.102 -16.461   1.023  1.00  0.00      PROA
ATOM   3424 HD21 LEU   866      19.584 -16.580   1.998  1.00  0.00      PROA
ATOM   3425 HD22 LEU   866      21.191 -16.349   1.211  1.00  0.00      PROA
ATOM   3426 HD23 LEU   866      19.920 -17.370   0.411  1.00  0.00      PROA
ATOM   3427  C   LEU   866      19.498 -12.662   3.306  1.00  0.00      PROA
ATOM   3428  O   LEU   866      20.200 -12.923   4.278  1.00  0.00      PROA
ATOM   3429  N   THR   867      19.173 -11.396   2.924  1.00  0.00      PROA
ATOM   3430  HN  THR   867      18.702 -11.233   2.061  1.00  0.00      PROA
ATOM   3431  CA  THR   867      19.453 -10.222   3.672  1.00  0.00      PROA
ATOM   3432  HA  THR   867      20.519 -10.198   3.839  1.00  0.00      PROA
ATOM   3433  CB  THR   867      19.018  -8.934   2.992  1.00  0.00      PROA
ATOM   3434  HB  THR   867      17.920  -8.935   2.821  1.00  0.00      PROA
ATOM   3435  OG1 THR   867      19.679  -8.878   1.778  1.00  0.00      PROA
ATOM   3436  HG1 THR   867      19.288  -9.564   1.232  1.00  0.00      PROA
ATOM   3437  CG2 THR   867      19.313  -7.722   3.851  1.00  0.00      PROA
ATOM   3438 HG21 THR   867      20.367  -7.750   4.202  1.00  0.00      PROA
ATOM   3439 HG22 THR   867      18.644  -7.715   4.738  1.00  0.00      PROA
ATOM   3440 HG23 THR   867      19.161  -6.794   3.260  1.00  0.00      PROA
ATOM   3441  C   THR   867      18.843 -10.315   5.076  1.00  0.00      PROA
ATOM   3442  O   THR   867      19.552 -10.051   6.038  1.00  0.00      PROA
ATOM   3443  N   ILE   868      17.560 -10.731   5.344  1.00  0.00      PROA
ATOM   3444  HN  ILE   868      16.910 -10.840   4.598  1.00  0.00      PROA
ATOM   3445  CA  ILE   868      17.020 -11.041   6.624  1.00  0.00      PROA
ATOM   3446  HA  ILE   868      17.205 -10.212   7.291  1.00  0.00      PROA
ATOM   3447  CB  ILE   868      15.480 -11.286   6.441  1.00  0.00      PROA
ATOM   3448  HB  ILE   868      15.301 -12.137   5.750  1.00  0.00      PROA
ATOM   3449  CG2 ILE   868      14.936 -11.605   7.838  1.00  0.00      PROA
ATOM   3450 HG21 ILE   868      15.278 -10.838   8.565  1.00  0.00      PROA
ATOM   3451 HG22 ILE   868      15.306 -12.599   8.170  1.00  0.00      PROA
ATOM   3452 HG23 ILE   868      13.825 -11.606   7.820  1.00  0.00      PROA
ATOM   3453  CG1 ILE   868      14.667 -10.026   5.973  1.00  0.00      PROA
ATOM   3454 HG11 ILE   868      15.238  -9.482   5.191  1.00  0.00      PROA
ATOM   3455 HG12 ILE   868      14.503  -9.346   6.836  1.00  0.00      PROA
ATOM   3456  CD  ILE   868      13.351 -10.463   5.421  1.00  0.00      PROA
ATOM   3457  HD1 ILE   868      12.771 -11.004   6.199  1.00  0.00      PROA
ATOM   3458  HD2 ILE   868      13.510 -11.146   4.559  1.00  0.00      PROA
ATOM   3459  HD3 ILE   868      12.765  -9.577   5.094  1.00  0.00      PROA
ATOM   3460  C   ILE   868      17.748 -12.101   7.373  1.00  0.00      PROA
ATOM   3461  O   ILE   868      18.109 -11.918   8.522  1.00  0.00      PROA
ATOM   3462  N   VAL   869      17.992 -13.297   6.792  1.00  0.00      PROA
ATOM   3463  HN  VAL   869      17.656 -13.493   5.875  1.00  0.00      PROA
ATOM   3464  CA  VAL   869      18.740 -14.388   7.410  1.00  0.00      PROA
ATOM   3465  HA  VAL   869      18.185 -14.717   8.275  1.00  0.00      PROA
ATOM   3466  CB  VAL   869      18.953 -15.580   6.428  1.00  0.00      PROA
ATOM   3467  HB  VAL   869      19.224 -15.186   5.426  1.00  0.00      PROA
ATOM   3468  CG1 VAL   869      20.077 -16.510   6.931  1.00  0.00      PROA
ATOM   3469 HG11 VAL   869      19.905 -16.775   7.996  1.00  0.00      PROA
ATOM   3470 HG12 VAL   869      21.059 -15.996   6.848  1.00  0.00      PROA
ATOM   3471 HG13 VAL   869      20.092 -17.445   6.330  1.00  0.00      PROA
ATOM   3472  CG2 VAL   869      17.615 -16.341   6.460  1.00  0.00      PROA
ATOM   3473 HG21 VAL   869      16.790 -15.676   6.127  1.00  0.00      PROA
ATOM   3474 HG22 VAL   869      17.400 -16.684   7.495  1.00  0.00      PROA
ATOM   3475 HG23 VAL   869      17.662 -17.217   5.778  1.00  0.00      PROA
ATOM   3476  C   VAL   869      20.087 -13.862   7.897  1.00  0.00      PROA
ATOM   3477  O   VAL   869      20.359 -13.982   9.096  1.00  0.00      PROA
ATOM   3478  N   ILE   870      20.908 -13.207   7.104  1.00  0.00      PROA
ATOM   3479  HN  ILE   870      20.612 -12.992   6.180  1.00  0.00      PROA
ATOM   3480  CA  ILE   870      22.322 -12.701   7.407  1.00  0.00      PROA
ATOM   3481  HA  ILE   870      22.911 -13.551   7.719  1.00  0.00      PROA
ATOM   3482  CB  ILE   870      22.992 -12.017   6.181  1.00  0.00      PROA
ATOM   3483  HB  ILE   870      22.235 -11.352   5.716  1.00  0.00      PROA
ATOM   3484  CG2 ILE   870      24.312 -11.136   6.444  1.00  0.00      PROA
ATOM   3485 HG21 ILE   870      25.111 -11.768   6.888  1.00  0.00      PROA
ATOM   3486 HG22 ILE   870      24.081 -10.309   7.149  1.00  0.00      PROA
ATOM   3487 HG23 ILE   870      24.684 -10.717   5.485  1.00  0.00      PROA
ATOM   3488  CG1 ILE   870      23.378 -13.177   5.135  1.00  0.00      PROA
ATOM   3489 HG11 ILE   870      22.461 -13.766   4.925  1.00  0.00      PROA
ATOM   3490 HG12 ILE   870      24.128 -13.837   5.619  1.00  0.00      PROA
ATOM   3491  CD  ILE   870      23.948 -12.718   3.814  1.00  0.00      PROA
ATOM   3492  HD1 ILE   870      24.967 -12.301   3.962  1.00  0.00      PROA
ATOM   3493  HD2 ILE   870      23.301 -11.927   3.377  1.00  0.00      PROA
ATOM   3494  HD3 ILE   870      24.015 -13.577   3.112  1.00  0.00      PROA
ATOM   3495  C   ILE   870      22.235 -11.709   8.608  1.00  0.00      PROA
ATOM   3496  O   ILE   870      23.020 -11.784   9.538  1.00  0.00      PROA
ATOM   3497  N   MET   871      21.313 -10.804   8.494  1.00  0.00      PROA
ATOM   3498  HN  MET   871      20.729 -10.790   7.688  1.00  0.00      PROA
ATOM   3499  CA  MET   871      21.009  -9.725   9.481  1.00  0.00      PROA
ATOM   3500  HA  MET   871      21.952  -9.281   9.763  1.00  0.00      PROA
ATOM   3501  CB  MET   871      20.001  -8.553   8.927  1.00  0.00      PROA
ATOM   3502  HB1 MET   871      19.463  -8.103   9.788  1.00  0.00      PROA
ATOM   3503  HB2 MET   871      19.259  -9.010   8.239  1.00  0.00      PROA
ATOM   3504  CG  MET   871      20.761  -7.447   8.179  1.00  0.00      PROA
ATOM   3505  HG1 MET   871      20.032  -6.641   7.962  1.00  0.00      PROA
ATOM   3506  HG2 MET   871      21.103  -7.880   7.217  1.00  0.00      PROA
ATOM   3507  SD  MET   871      22.209  -6.693   9.007  1.00  0.00      PROA
ATOM   3508  CE  MET   871      23.428  -7.558   7.892  1.00  0.00      PROA
ATOM   3509  HE1 MET   871      23.268  -7.282   6.828  1.00  0.00      PROA
ATOM   3510  HE2 MET   871      23.315  -8.659   7.982  1.00  0.00      PROA
ATOM   3511  HE3 MET   871      24.467  -7.276   8.167  1.00  0.00      PROA
ATOM   3512  C   MET   871      20.521 -10.198  10.802  1.00  0.00      PROA
ATOM   3513  O   MET   871      21.114  -9.799  11.846  1.00  0.00      PROA
ATOM   3514  N   VAL   872      19.539 -11.172  10.788  1.00  0.00      PROA
ATOM   3515  HN  VAL   872      19.107 -11.458   9.937  1.00  0.00      PROA
ATOM   3516  CA  VAL   872      19.061 -11.849  11.982  1.00  0.00      PROA
ATOM   3517  HA  VAL   872      18.788 -11.082  12.691  1.00  0.00      PROA
ATOM   3518  CB  VAL   872      17.892 -12.756  11.759  1.00  0.00      PROA
ATOM   3519  HB  VAL   872      18.103 -13.374  10.862  1.00  0.00      PROA
ATOM   3520  CG1 VAL   872      17.557 -13.697  12.913  1.00  0.00      PROA
ATOM   3521 HG11 VAL   872      17.319 -13.111  13.827  1.00  0.00      PROA
ATOM   3522 HG12 VAL   872      18.426 -14.354  13.130  1.00  0.00      PROA
ATOM   3523 HG13 VAL   872      16.675 -14.318  12.650  1.00  0.00      PROA
ATOM   3524  CG2 VAL   872      16.608 -11.974  11.516  1.00  0.00      PROA
ATOM   3525 HG21 VAL   872      16.773 -11.202  10.735  1.00  0.00      PROA
ATOM   3526 HG22 VAL   872      16.290 -11.468  12.453  1.00  0.00      PROA
ATOM   3527 HG23 VAL   872      15.806 -12.661  11.171  1.00  0.00      PROA
ATOM   3528  C   VAL   872      20.192 -12.515  12.701  1.00  0.00      PROA
ATOM   3529  O   VAL   872      20.320 -12.403  13.934  1.00  0.00      PROA
ATOM   3530  N   THR   873      21.090 -13.271  12.004  1.00  0.00      PROA
ATOM   3531  HN  THR   873      20.938 -13.485  11.043  1.00  0.00      PROA
ATOM   3532  CA  THR   873      22.332 -13.831  12.573  1.00  0.00      PROA
ATOM   3533  HA  THR   873      22.066 -14.367  13.472  1.00  0.00      PROA
ATOM   3534  CB  THR   873      23.043 -14.764  11.606  1.00  0.00      PROA
ATOM   3535  HB  THR   873      23.352 -14.204  10.698  1.00  0.00      PROA
ATOM   3536  OG1 THR   873      22.174 -15.803  11.229  1.00  0.00      PROA
ATOM   3537  HG1 THR   873      21.503 -15.399  10.674  1.00  0.00      PROA
ATOM   3538  CG2 THR   873      24.328 -15.396  12.045  1.00  0.00      PROA
ATOM   3539 HG21 THR   873      24.202 -15.862  13.046  1.00  0.00      PROA
ATOM   3540 HG22 THR   873      25.126 -14.625  12.110  1.00  0.00      PROA
ATOM   3541 HG23 THR   873      24.628 -16.184  11.322  1.00  0.00      PROA
ATOM   3542  C   THR   873      23.395 -12.891  13.168  1.00  0.00      PROA
ATOM   3543  O   THR   873      23.884 -13.142  14.268  1.00  0.00      PROA
ATOM   3544  N   ILE   874      23.649 -11.784  12.445  1.00  0.00      PROA
ATOM   3545  HN  ILE   874      23.280 -11.670  11.526  1.00  0.00      PROA
ATOM   3546  CA  ILE   874      24.450 -10.702  12.918  1.00  0.00      PROA
ATOM   3547  HA  ILE   874      25.338 -11.125  13.364  1.00  0.00      PROA
ATOM   3548  CB  ILE   874      24.816  -9.792  11.872  1.00  0.00      PROA
ATOM   3549  HB  ILE   874      24.063  -9.869  11.060  1.00  0.00      PROA
ATOM   3550  CG2 ILE   874      24.903  -8.284  12.331  1.00  0.00      PROA
ATOM   3551 HG21 ILE   874      25.663  -8.172  13.133  1.00  0.00      PROA
ATOM   3552 HG22 ILE   874      23.919  -7.952  12.726  1.00  0.00      PROA
ATOM   3553 HG23 ILE   874      25.197  -7.644  11.472  1.00  0.00      PROA
ATOM   3554  CG1 ILE   874      26.198 -10.136  11.246  1.00  0.00      PROA
ATOM   3555 HG11 ILE   874      26.909 -10.355  12.070  1.00  0.00      PROA
ATOM   3556 HG12 ILE   874      26.558  -9.247  10.687  1.00  0.00      PROA
ATOM   3557  CD  ILE   874      26.188 -11.358  10.269  1.00  0.00      PROA
ATOM   3558  HD1 ILE   874      25.499 -11.162   9.420  1.00  0.00      PROA
ATOM   3559  HD2 ILE   874      25.842 -12.268  10.805  1.00  0.00      PROA
ATOM   3560  HD3 ILE   874      27.209 -11.527   9.865  1.00  0.00      PROA
ATOM   3561  C   ILE   874      23.849 -10.040  14.157  1.00  0.00      PROA
ATOM   3562  O   ILE   874      24.605  -9.849  15.134  1.00  0.00      PROA
ATOM   3563  N   ASP   875      22.524  -9.853  14.224  1.00  0.00      PROA
ATOM   3564  HN  ASP   875      21.941 -10.092  13.452  1.00  0.00      PROA
ATOM   3565  CA  ASP   875      21.810  -9.306  15.373  1.00  0.00      PROA
ATOM   3566  HA  ASP   875      22.265  -8.365  15.645  1.00  0.00      PROA
ATOM   3567  CB  ASP   875      20.278  -9.101  14.968  1.00  0.00      PROA
ATOM   3568  HB1 ASP   875      19.848 -10.105  14.774  1.00  0.00      PROA
ATOM   3569  HB2 ASP   875      20.259  -8.506  14.032  1.00  0.00      PROA
ATOM   3570  CG  ASP   875      19.353  -8.406  15.953  1.00  0.00      PROA
ATOM   3571  OD1 ASP   875      19.641  -7.253  16.317  1.00  0.00      PROA
ATOM   3572  OD2 ASP   875      18.329  -9.038  16.394  1.00  0.00      PROA
ATOM   3573  C   ASP   875      21.900 -10.155  16.649  1.00  0.00      PROA
ATOM   3574  O   ASP   875      22.149  -9.731  17.766  1.00  0.00      PROA
ATOM   3575  N   TYR   876      21.733 -11.463  16.421  1.00  0.00      PROA
ATOM   3576  HN  TYR   876      21.384 -11.829  15.562  1.00  0.00      PROA
ATOM   3577  CA  TYR   876      22.070 -12.417  17.463  1.00  0.00      PROA
ATOM   3578  HA  TYR   876      21.569 -12.140  18.378  1.00  0.00      PROA
ATOM   3579  CB  TYR   876      21.577 -13.801  16.936  1.00  0.00      PROA
ATOM   3580  HB1 TYR   876      21.736 -13.852  15.838  1.00  0.00      PROA
ATOM   3581  HB2 TYR   876      20.498 -13.918  17.171  1.00  0.00      PROA
ATOM   3582  CG  TYR   876      22.304 -14.992  17.552  1.00  0.00      PROA
ATOM   3583  CD1 TYR   876      23.386 -15.582  16.888  1.00  0.00      PROA
ATOM   3584  HD1 TYR   876      23.734 -15.170  15.952  1.00  0.00      PROA
ATOM   3585  CE1 TYR   876      24.019 -16.707  17.435  1.00  0.00      PROA
ATOM   3586  HE1 TYR   876      24.834 -17.183  16.910  1.00  0.00      PROA
ATOM   3587  CZ  TYR   876      23.589 -17.200  18.653  1.00  0.00      PROA
ATOM   3588  OH  TYR   876      24.212 -18.244  19.246  1.00  0.00      PROA
ATOM   3589  HH  TYR   876      23.762 -18.427  20.074  1.00  0.00      PROA
ATOM   3590  CD2 TYR   876      21.784 -15.546  18.678  1.00  0.00      PROA
ATOM   3591  HD2 TYR   876      20.835 -15.212  19.069  1.00  0.00      PROA
ATOM   3592  CE2 TYR   876      22.517 -16.576  19.331  1.00  0.00      PROA
ATOM   3593  HE2 TYR   876      22.257 -16.878  20.335  1.00  0.00      PROA
ATOM   3594  C   TYR   876      23.574 -12.444  17.867  1.00  0.00      PROA
ATOM   3595  O   TYR   876      23.877 -12.318  19.058  1.00  0.00      PROA
ATOM   3596  N   LEU   877      24.545 -12.427  16.927  1.00  0.00      PROA
ATOM   3597  HN  LEU   877      24.336 -12.470  15.953  1.00  0.00      PROA
ATOM   3598  CA  LEU   877      26.017 -12.341  17.284  1.00  0.00      PROA
ATOM   3599  HA  LEU   877      26.264 -13.150  17.955  1.00  0.00      PROA
ATOM   3600  CB  LEU   877      26.817 -12.452  15.948  1.00  0.00      PROA
ATOM   3601  HB1 LEU   877      27.881 -12.223  16.165  1.00  0.00      PROA
ATOM   3602  HB2 LEU   877      26.420 -11.690  15.246  1.00  0.00      PROA
ATOM   3603  CG  LEU   877      26.758 -13.804  15.257  1.00  0.00      PROA
ATOM   3604  HG  LEU   877      25.704 -14.088  15.052  1.00  0.00      PROA
ATOM   3605  CD1 LEU   877      27.547 -13.653  13.924  1.00  0.00      PROA
ATOM   3606 HD11 LEU   877      28.600 -13.365  14.134  1.00  0.00      PROA
ATOM   3607 HD12 LEU   877      27.082 -12.863  13.297  1.00  0.00      PROA
ATOM   3608 HD13 LEU   877      27.546 -14.617  13.373  1.00  0.00      PROA
ATOM   3609  CD2 LEU   877      27.182 -15.015  16.144  1.00  0.00      PROA
ATOM   3610 HD21 LEU   877      26.518 -15.089  17.032  1.00  0.00      PROA
ATOM   3611 HD22 LEU   877      28.228 -14.880  16.494  1.00  0.00      PROA
ATOM   3612 HD23 LEU   877      27.101 -15.957  15.561  1.00  0.00      PROA
ATOM   3613  C   LEU   877      26.390 -11.115  18.012  1.00  0.00      PROA
ATOM   3614  O   LEU   877      27.136 -11.202  18.984  1.00  0.00      PROA
ATOM   3615  N   VAL   878      25.893  -9.989  17.591  1.00  0.00      PROA
ATOM   3616  HN  VAL   878      25.276  -9.924  16.811  1.00  0.00      PROA
ATOM   3617  CA  VAL   878      26.242  -8.726  18.283  1.00  0.00      PROA
ATOM   3618  HA  VAL   878      27.310  -8.706  18.442  1.00  0.00      PROA
ATOM   3619  CB  VAL   878      25.797  -7.537  17.404  1.00  0.00      PROA
ATOM   3620  HB  VAL   878      24.809  -7.772  16.953  1.00  0.00      PROA
ATOM   3621  CG1 VAL   878      25.680  -6.225  18.215  1.00  0.00      PROA
ATOM   3622 HG11 VAL   878      26.604  -6.060  18.809  1.00  0.00      PROA
ATOM   3623 HG12 VAL   878      24.817  -6.287  18.911  1.00  0.00      PROA
ATOM   3624 HG13 VAL   878      25.544  -5.365  17.525  1.00  0.00      PROA
ATOM   3625  CG2 VAL   878      26.695  -7.513  16.075  1.00  0.00      PROA
ATOM   3626 HG21 VAL   878      26.709  -8.520  15.606  1.00  0.00      PROA
ATOM   3627 HG22 VAL   878      27.738  -7.225  16.328  1.00  0.00      PROA
ATOM   3628 HG23 VAL   878      26.273  -6.788  15.347  1.00  0.00      PROA
ATOM   3629  C   VAL   878      25.570  -8.703  19.683  1.00  0.00      PROA
ATOM   3630  O   VAL   878      26.351  -8.553  20.689  1.00  0.00      PROA
ATOM   3631  N   GLY   879      24.294  -9.005  19.749  1.00  0.00      PROA
ATOM   3632  HN  GLY   879      23.768  -9.264  18.943  1.00  0.00      PROA
ATOM   3633  CA  GLY   879      23.564  -8.979  21.015  1.00  0.00      PROA
ATOM   3634  HA1 GLY   879      24.211  -9.444  21.743  1.00  0.00      PROA
ATOM   3635  HA2 GLY   879      22.680  -9.578  20.863  1.00  0.00      PROA
ATOM   3636  C   GLY   879      23.106  -7.624  21.605  1.00  0.00      PROA
ATOM   3637  O   GLY   879      22.723  -7.536  22.756  1.00  0.00      PROA
ATOM   3638  N   VAL   880      23.070  -6.564  20.820  1.00  0.00      PROA
ATOM   3639  HN  VAL   880      23.555  -6.562  19.950  1.00  0.00      PROA
ATOM   3640  CA  VAL   880      22.363  -5.348  21.112  1.00  0.00      PROA
ATOM   3641  HA  VAL   880      22.367  -5.208  22.183  1.00  0.00      PROA
ATOM   3642  CB  VAL   880      23.027  -4.156  20.417  1.00  0.00      PROA
ATOM   3643  HB  VAL   880      23.085  -4.343  19.323  1.00  0.00      PROA
ATOM   3644  CG1 VAL   880      22.203  -2.912  20.681  1.00  0.00      PROA
ATOM   3645 HG11 VAL   880      21.992  -2.817  21.768  1.00  0.00      PROA
ATOM   3646 HG12 VAL   880      21.237  -2.976  20.137  1.00  0.00      PROA
ATOM   3647 HG13 VAL   880      22.761  -2.011  20.348  1.00  0.00      PROA
ATOM   3648  CG2 VAL   880      24.470  -3.868  21.009  1.00  0.00      PROA
ATOM   3649 HG21 VAL   880      25.123  -4.756  20.871  1.00  0.00      PROA
ATOM   3650 HG22 VAL   880      24.396  -3.647  22.095  1.00  0.00      PROA
ATOM   3651 HG23 VAL   880      24.930  -3.004  20.482  1.00  0.00      PROA
ATOM   3652  C   VAL   880      20.894  -5.490  20.916  1.00  0.00      PROA
ATOM   3653  O   VAL   880      20.535  -5.905  19.821  1.00  0.00      PROA
ATOM   3654  N   PRO   881      19.958  -5.253  21.865  1.00  0.00      PROA
ATOM   3655  CD  PRO   881      20.339  -5.125  23.246  1.00  0.00      PROA
ATOM   3656  HD1 PRO   881      20.709  -4.095  23.435  1.00  0.00      PROA
ATOM   3657  HD2 PRO   881      21.136  -5.862  23.481  1.00  0.00      PROA
ATOM   3658  CA  PRO   881      18.534  -5.375  21.663  1.00  0.00      PROA
ATOM   3659  HA  PRO   881      18.278  -6.374  21.348  1.00  0.00      PROA
ATOM   3660  CB  PRO   881      17.974  -4.963  23.034  1.00  0.00      PROA
ATOM   3661  HB1 PRO   881      17.012  -5.479  23.241  1.00  0.00      PROA
ATOM   3662  HB2 PRO   881      17.811  -3.865  23.082  1.00  0.00      PROA
ATOM   3663  CG  PRO   881      19.077  -5.409  24.051  1.00  0.00      PROA
ATOM   3664  HG1 PRO   881      19.042  -4.810  24.985  1.00  0.00      PROA
ATOM   3665  HG2 PRO   881      18.987  -6.485  24.309  1.00  0.00      PROA
ATOM   3666  C   PRO   881      17.962  -4.691  20.394  1.00  0.00      PROA
ATOM   3667  O   PRO   881      18.473  -3.655  19.942  1.00  0.00      PROA
ATOM   3668  N   SER   882      16.926  -5.233  19.816  1.00  0.00      PROA
ATOM   3669  HN  SER   882      16.493  -6.067  20.148  1.00  0.00      PROA
ATOM   3670  CA  SER   882      16.342  -4.607  18.611  1.00  0.00      PROA
ATOM   3671  HA  SER   882      16.463  -3.542  18.734  1.00  0.00      PROA
ATOM   3672  CB  SER   882      16.936  -5.018  17.244  1.00  0.00      PROA
ATOM   3673  HB1 SER   882      17.948  -4.568  17.183  1.00  0.00      PROA
ATOM   3674  HB2 SER   882      16.283  -4.579  16.462  1.00  0.00      PROA
ATOM   3675  OG  SER   882      17.098  -6.412  16.890  1.00  0.00      PROA
ATOM   3676  HG1 SER   882      18.037  -6.538  16.734  1.00  0.00      PROA
ATOM   3677  C   SER   882      14.879  -4.989  18.748  1.00  0.00      PROA
ATOM   3678  O   SER   882      14.583  -6.140  19.056  1.00  0.00      PROA
ATOM   3679  N   PRO   883      13.833  -4.123  18.531  1.00  0.00      PROA
ATOM   3680  CD  PRO   883      14.004  -2.787  18.147  1.00  0.00      PROA
ATOM   3681  HD1 PRO   883      14.811  -2.723  17.387  1.00  0.00      PROA
ATOM   3682  HD2 PRO   883      14.274  -2.180  19.037  1.00  0.00      PROA
ATOM   3683  CA  PRO   883      12.408  -4.545  18.462  1.00  0.00      PROA
ATOM   3684  HA  PRO   883      12.122  -5.086  19.350  1.00  0.00      PROA
ATOM   3685  CB  PRO   883      11.694  -3.175  18.261  1.00  0.00      PROA
ATOM   3686  HB1 PRO   883      11.406  -2.730  19.237  1.00  0.00      PROA
ATOM   3687  HB2 PRO   883      10.783  -3.290  17.636  1.00  0.00      PROA
ATOM   3688  CG  PRO   883      12.702  -2.342  17.577  1.00  0.00      PROA
ATOM   3689  HG1 PRO   883      12.674  -2.508  16.479  1.00  0.00      PROA
ATOM   3690  HG2 PRO   883      12.529  -1.264  17.781  1.00  0.00      PROA
ATOM   3691  C   PRO   883      12.178  -5.612  17.430  1.00  0.00      PROA
ATOM   3692  O   PRO   883      12.621  -5.514  16.272  1.00  0.00      PROA
ATOM   3693  N   LYS   884      11.417  -6.604  17.778  1.00  0.00      PROA
ATOM   3694  HN  LYS   884      11.018  -6.664  18.689  1.00  0.00      PROA
ATOM   3695  CA  LYS   884      11.087  -7.710  16.861  1.00  0.00      PROA
ATOM   3696  HA  LYS   884      11.414  -7.430  15.871  1.00  0.00      PROA
ATOM   3697  CB  LYS   884      11.772  -9.007  17.297  1.00  0.00      PROA
ATOM   3698  HB1 LYS   884      11.405  -9.842  16.662  1.00  0.00      PROA
ATOM   3699  HB2 LYS   884      11.509  -9.218  18.355  1.00  0.00      PROA
ATOM   3700  CG  LYS   884      13.272  -8.916  17.172  1.00  0.00      PROA
ATOM   3701  HG1 LYS   884      13.590  -7.905  17.503  1.00  0.00      PROA
ATOM   3702  HG2 LYS   884      13.542  -9.046  16.103  1.00  0.00      PROA
ATOM   3703  CD  LYS   884      14.030  -9.944  17.984  1.00  0.00      PROA
ATOM   3704  HD1 LYS   884      13.516 -10.922  17.873  1.00  0.00      PROA
ATOM   3705  HD2 LYS   884      13.995  -9.638  19.051  1.00  0.00      PROA
ATOM   3706  CE  LYS   884      15.485 -10.126  17.590  1.00  0.00      PROA
ATOM   3707  HE1 LYS   884      15.598 -10.174  16.486  1.00  0.00      PROA
ATOM   3708  HE2 LYS   884      15.916 -11.036  18.058  1.00  0.00      PROA
ATOM   3709  NZ  LYS   884      16.175  -8.964  18.088  1.00  0.00      PROA
ATOM   3710  HZ1 LYS   884      16.363  -9.081  19.104  1.00  0.00      PROA
ATOM   3711  HZ2 LYS   884      15.585  -8.120  17.940  1.00  0.00      PROA
ATOM   3712  HZ3 LYS   884      17.075  -8.851  17.579  1.00  0.00      PROA
ATOM   3713  C   LYS   884       9.565  -7.945  16.720  1.00  0.00      PROA
ATOM   3714  O   LYS   884       8.790  -7.552  17.570  1.00  0.00      PROA
ATOM   3715  N   LEU   885       9.075  -8.500  15.556  1.00  0.00      PROA
ATOM   3716  HN  LEU   885       9.712  -8.924  14.920  1.00  0.00      PROA
ATOM   3717  CA  LEU   885       7.729  -8.558  15.110  1.00  0.00      PROA
ATOM   3718  HA  LEU   885       7.318  -7.560  15.067  1.00  0.00      PROA
ATOM   3719  CB  LEU   885       7.812  -9.205  13.706  1.00  0.00      PROA
ATOM   3720  HB1 LEU   885       8.159 -10.253  13.823  1.00  0.00      PROA
ATOM   3721  HB2 LEU   885       8.558  -8.644  13.105  1.00  0.00      PROA
ATOM   3722  CG  LEU   885       6.468  -9.217  12.931  1.00  0.00      PROA
ATOM   3723  HG  LEU   885       5.758  -9.864  13.487  1.00  0.00      PROA
ATOM   3724  CD1 LEU   885       5.831  -7.911  12.735  1.00  0.00      PROA
ATOM   3725 HD11 LEU   885       6.505  -7.240  12.162  1.00  0.00      PROA
ATOM   3726 HD12 LEU   885       5.618  -7.443  13.720  1.00  0.00      PROA
ATOM   3727 HD13 LEU   885       4.885  -8.033  12.166  1.00  0.00      PROA
ATOM   3728  CD2 LEU   885       6.744  -9.774  11.513  1.00  0.00      PROA
ATOM   3729 HD21 LEU   885       7.153 -10.805  11.581  1.00  0.00      PROA
ATOM   3730 HD22 LEU   885       7.486  -9.132  10.992  1.00  0.00      PROA
ATOM   3731 HD23 LEU   885       5.800  -9.804  10.928  1.00  0.00      PROA
ATOM   3732  C   LEU   885       6.854  -9.315  16.059  1.00  0.00      PROA
ATOM   3733  O   LEU   885       7.206 -10.373  16.581  1.00  0.00      PROA
ATOM   3734  N   HSD   886       5.632  -8.818  16.330  1.00  0.00      PROA
ATOM   3735  HN  HSD   886       5.278  -8.043  15.814  1.00  0.00      PROA
ATOM   3736  CA  HSD   886       4.741  -9.314  17.337  1.00  0.00      PROA
ATOM   3737  HA  HSD   886       5.241 -10.130  17.838  1.00  0.00      PROA
ATOM   3738  CB  HSD   886       4.335  -8.232  18.374  1.00  0.00      PROA
ATOM   3739  HB1 HSD   886       3.627  -8.693  19.094  1.00  0.00      PROA
ATOM   3740  HB2 HSD   886       3.822  -7.410  17.832  1.00  0.00      PROA
ATOM   3741  ND1 HSD   886       6.095  -8.270  20.192  1.00  0.00      PROA
ATOM   3742  HD1 HSD   886       5.987  -9.238  20.420  1.00  0.00      PROA
ATOM   3743  CG  HSD   886       5.452  -7.626  19.162  1.00  0.00      PROA
ATOM   3744  CE1 HSD   886       6.890  -7.372  20.834  1.00  0.00      PROA
ATOM   3745  HE1 HSD   886       7.504  -7.626  21.698  1.00  0.00      PROA
ATOM   3746  NE2 HSD   886       6.808  -6.204  20.278  1.00  0.00      PROA
ATOM   3747  CD2 HSD   886       5.921  -6.376  19.220  1.00  0.00      PROA
ATOM   3748  HD2 HSD   886       5.701  -5.534  18.575  1.00  0.00      PROA
ATOM   3749  C   HSD   886       3.557 -10.222  16.810  1.00  0.00      PROA
ATOM   3750  O   HSD   886       2.375  -9.884  16.843  1.00  0.00      PROA
ATOM   3751  N   VAL   887       3.881 -11.403  16.185  1.00  0.00      PROA
ATOM   3752  HN  VAL   887       4.817 -11.742  16.210  1.00  0.00      PROA
ATOM   3753  CA  VAL   887       2.957 -12.258  15.452  1.00  0.00      PROA
ATOM   3754  HA  VAL   887       2.427 -11.629  14.752  1.00  0.00      PROA
ATOM   3755  CB  VAL   887       3.667 -13.446  14.668  1.00  0.00      PROA
ATOM   3756  HB  VAL   887       4.228 -14.057  15.406  1.00  0.00      PROA
ATOM   3757  CG1 VAL   887       2.739 -14.376  13.895  1.00  0.00      PROA
ATOM   3758 HG11 VAL   887       2.174 -13.802  13.130  1.00  0.00      PROA
ATOM   3759 HG12 VAL   887       2.014 -14.850  14.590  1.00  0.00      PROA
ATOM   3760 HG13 VAL   887       3.333 -15.162  13.381  1.00  0.00      PROA
ATOM   3761  CG2 VAL   887       4.709 -12.857  13.766  1.00  0.00      PROA
ATOM   3762 HG21 VAL   887       5.553 -12.456  14.368  1.00  0.00      PROA
ATOM   3763 HG22 VAL   887       4.270 -12.026  13.173  1.00  0.00      PROA
ATOM   3764 HG23 VAL   887       5.102 -13.638  13.081  1.00  0.00      PROA
ATOM   3765  C   VAL   887       2.065 -12.999  16.500  1.00  0.00      PROA
ATOM   3766  O   VAL   887       2.587 -13.413  17.492  1.00  0.00      PROA
ATOM   3767  N   PRO   888       0.653 -13.094  16.419  1.00  0.00      PROA
ATOM   3768  CD  PRO   888      -0.084 -12.464  15.360  1.00  0.00      PROA
ATOM   3769  HD1 PRO   888      -0.034 -13.096  14.448  1.00  0.00      PROA
ATOM   3770  HD2 PRO   888       0.351 -11.464  15.151  1.00  0.00      PROA
ATOM   3771  CA  PRO   888      -0.230 -13.783  17.317  1.00  0.00      PROA
ATOM   3772  HA  PRO   888      -0.158 -13.351  18.301  1.00  0.00      PROA
ATOM   3773  CB  PRO   888      -1.611 -13.677  16.692  1.00  0.00      PROA
ATOM   3774  HB1 PRO   888      -2.403 -13.590  17.465  1.00  0.00      PROA
ATOM   3775  HB2 PRO   888      -1.834 -14.551  16.045  1.00  0.00      PROA
ATOM   3776  CG  PRO   888      -1.475 -12.345  15.845  1.00  0.00      PROA
ATOM   3777  HG1 PRO   888      -2.202 -12.315  15.006  1.00  0.00      PROA
ATOM   3778  HG2 PRO   888      -1.615 -11.441  16.475  1.00  0.00      PROA
ATOM   3779  C   PRO   888       0.168 -15.206  17.689  1.00  0.00      PROA
ATOM   3780  O   PRO   888       0.908 -15.938  17.029  1.00  0.00      PROA
ATOM   3781  N   GLU   889      -0.170 -15.673  18.881  1.00  0.00      PROA
ATOM   3782  HN  GLU   889      -0.676 -15.085  19.503  1.00  0.00      PROA
ATOM   3783  CA  GLU   889       0.100 -16.961  19.428  1.00  0.00      PROA
ATOM   3784  HA  GLU   889       0.698 -17.506  18.713  1.00  0.00      PROA
ATOM   3785  CB  GLU   889       0.821 -16.854  20.726  1.00  0.00      PROA
ATOM   3786  HB1 GLU   889       1.725 -16.231  20.562  1.00  0.00      PROA
ATOM   3787  HB2 GLU   889       1.136 -17.876  21.025  1.00  0.00      PROA
ATOM   3788  CG  GLU   889       0.021 -16.232  21.917  1.00  0.00      PROA
ATOM   3789  HG1 GLU   889      -0.939 -16.780  22.025  1.00  0.00      PROA
ATOM   3790  HG2 GLU   889      -0.190 -15.167  21.685  1.00  0.00      PROA
ATOM   3791  CD  GLU   889       0.731 -16.290  23.206  1.00  0.00      PROA
ATOM   3792  OE1 GLU   889       0.999 -17.421  23.638  1.00  0.00      PROA
ATOM   3793  OE2 GLU   889       1.061 -15.232  23.772  1.00  0.00      PROA
ATOM   3794  C   GLU   889      -1.151 -17.662  19.690  1.00  0.00      PROA
ATOM   3795  O   GLU   889      -1.132 -18.746  20.234  1.00  0.00      PROA
ATOM   3796  N   LYS   890      -2.282 -17.104  19.372  1.00  0.00      PROA
ATOM   3797  HN  LYS   890      -2.311 -16.300  18.783  1.00  0.00      PROA
ATOM   3798  CA  LYS   890      -3.574 -17.578  19.826  1.00  0.00      PROA
ATOM   3799  HA  LYS   890      -3.528 -18.655  19.892  1.00  0.00      PROA
ATOM   3800  CB  LYS   890      -3.944 -16.969  21.216  1.00  0.00      PROA
ATOM   3801  HB1 LYS   890      -4.073 -15.874  21.086  1.00  0.00      PROA
ATOM   3802  HB2 LYS   890      -3.094 -17.153  21.906  1.00  0.00      PROA
ATOM   3803  CG  LYS   890      -5.229 -17.525  21.882  1.00  0.00      PROA
ATOM   3804  HG1 LYS   890      -6.112 -17.164  21.313  1.00  0.00      PROA
ATOM   3805  HG2 LYS   890      -5.289 -17.140  22.922  1.00  0.00      PROA
ATOM   3806  CD  LYS   890      -5.256 -19.051  21.919  1.00  0.00      PROA
ATOM   3807  HD1 LYS   890      -5.364 -19.423  20.878  1.00  0.00      PROA
ATOM   3808  HD2 LYS   890      -6.141 -19.369  22.509  1.00  0.00      PROA
ATOM   3809  CE  LYS   890      -4.003 -19.703  22.538  1.00  0.00      PROA
ATOM   3810  HE1 LYS   890      -3.101 -19.422  21.953  1.00  0.00      PROA
ATOM   3811  HE2 LYS   890      -4.119 -20.808  22.554  1.00  0.00      PROA
ATOM   3812  NZ  LYS   890      -3.808 -19.246  23.922  1.00  0.00      PROA
ATOM   3813  HZ1 LYS   890      -4.638 -19.505  24.493  1.00  0.00      PROA
ATOM   3814  HZ2 LYS   890      -3.688 -18.213  23.932  1.00  0.00      PROA
ATOM   3815  HZ3 LYS   890      -2.959 -19.697  24.320  1.00  0.00      PROA
ATOM   3816  C   LYS   890      -4.611 -17.305  18.806  1.00  0.00      PROA
ATOM   3817  O   LYS   890      -4.646 -16.174  18.248  1.00  0.00      PROA
ATOM   3818  N   PHE   891      -5.457 -18.285  18.406  1.00  0.00      PROA
ATOM   3819  HN  PHE   891      -5.439 -19.156  18.885  1.00  0.00      PROA
ATOM   3820  CA  PHE   891      -6.428 -18.256  17.338  1.00  0.00      PROA
ATOM   3821  HA  PHE   891      -5.999 -17.700  16.518  1.00  0.00      PROA
ATOM   3822  CB  PHE   891      -6.806 -19.667  16.875  1.00  0.00      PROA
ATOM   3823  HB1 PHE   891      -7.416 -20.136  17.675  1.00  0.00      PROA
ATOM   3824  HB2 PHE   891      -5.867 -20.239  16.724  1.00  0.00      PROA
ATOM   3825  CG  PHE   891      -7.631 -19.844  15.550  1.00  0.00      PROA
ATOM   3826  CD1 PHE   891      -9.048 -20.024  15.556  1.00  0.00      PROA
ATOM   3827  HD1 PHE   891      -9.593 -19.906  16.481  1.00  0.00      PROA
ATOM   3828  CE1 PHE   891      -9.729 -20.344  14.411  1.00  0.00      PROA
ATOM   3829  HE1 PHE   891     -10.784 -20.570  14.458  1.00  0.00      PROA
ATOM   3830  CZ  PHE   891      -9.051 -20.379  13.160  1.00  0.00      PROA
ATOM   3831  HZ  PHE   891      -9.610 -20.520  12.247  1.00  0.00      PROA
ATOM   3832  CD2 PHE   891      -6.951 -20.003  14.322  1.00  0.00      PROA
ATOM   3833  HD2 PHE   891      -5.873 -19.951  14.316  1.00  0.00      PROA
ATOM   3834  CE2 PHE   891      -7.620 -20.226  13.111  1.00  0.00      PROA
ATOM   3835  HE2 PHE   891      -7.082 -20.281  12.176  1.00  0.00      PROA
ATOM   3836  C   PHE   891      -7.644 -17.385  17.544  1.00  0.00      PROA
ATOM   3837  O   PHE   891      -8.099 -16.594  16.706  1.00  0.00      PROA
ATOM   3838  N   GLU   892      -8.139 -17.503  18.734  1.00  0.00      PROA
ATOM   3839  HN  GLU   892      -7.839 -18.210  19.370  1.00  0.00      PROA
ATOM   3840  CA  GLU   892      -9.232 -16.547  19.241  1.00  0.00      PROA
ATOM   3841  HA  GLU   892      -9.999 -16.510  18.482  1.00  0.00      PROA
ATOM   3842  CB  GLU   892      -9.838 -16.947  20.537  1.00  0.00      PROA
ATOM   3843  HB1 GLU   892     -10.402 -16.079  20.940  1.00  0.00      PROA
ATOM   3844  HB2 GLU   892      -9.018 -17.201  21.241  1.00  0.00      PROA
ATOM   3845  CG  GLU   892     -10.823 -18.184  20.456  1.00  0.00      PROA
ATOM   3846  HG1 GLU   892     -10.428 -18.908  19.712  1.00  0.00      PROA
ATOM   3847  HG2 GLU   892     -11.821 -17.827  20.123  1.00  0.00      PROA
ATOM   3848  CD  GLU   892     -10.996 -18.927  21.825  1.00  0.00      PROA
ATOM   3849  OE1 GLU   892     -11.769 -19.914  21.900  1.00  0.00      PROA
ATOM   3850  OE2 GLU   892     -10.287 -18.611  22.799  1.00  0.00      PROA
ATOM   3851  C   GLU   892      -8.926 -15.050  19.332  1.00  0.00      PROA
ATOM   3852  O   GLU   892      -7.877 -14.710  19.884  1.00  0.00      PROA
ATOM   3853  N   PRO   893      -9.715 -14.107  18.829  1.00  0.00      PROA
ATOM   3854  CD  PRO   893     -10.895 -14.312  18.037  1.00  0.00      PROA
ATOM   3855  HD1 PRO   893     -11.650 -14.837  18.660  1.00  0.00      PROA
ATOM   3856  HD2 PRO   893     -10.626 -14.940  17.161  1.00  0.00      PROA
ATOM   3857  CA  PRO   893      -9.713 -12.687  19.210  1.00  0.00      PROA
ATOM   3858  HA  PRO   893      -8.870 -12.185  18.763  1.00  0.00      PROA
ATOM   3859  CB  PRO   893     -11.076 -12.167  18.750  1.00  0.00      PROA
ATOM   3860  HB1 PRO   893     -11.011 -11.095  18.467  1.00  0.00      PROA
ATOM   3861  HB2 PRO   893     -11.831 -12.280  19.557  1.00  0.00      PROA
ATOM   3862  CG  PRO   893     -11.437 -12.996  17.576  1.00  0.00      PROA
ATOM   3863  HG1 PRO   893     -12.534 -13.031  17.410  1.00  0.00      PROA
ATOM   3864  HG2 PRO   893     -10.943 -12.643  16.647  1.00  0.00      PROA
ATOM   3865  C   PRO   893      -9.441 -12.367  20.708  1.00  0.00      PROA
ATOM   3866  O   PRO   893      -9.709 -13.116  21.623  1.00  0.00      PROA
ATOM   3867  N   THR   894      -8.835 -11.220  20.973  1.00  0.00      PROA
ATOM   3868  HN  THR   894      -8.728 -10.498  20.294  1.00  0.00      PROA
ATOM   3869  CA  THR   894      -8.273 -10.952  22.330  1.00  0.00      PROA
ATOM   3870  HA  THR   894      -8.168 -11.913  22.808  1.00  0.00      PROA
ATOM   3871  CB  THR   894      -6.937 -10.223  22.403  1.00  0.00      PROA
ATOM   3872  HB  THR   894      -6.682 -10.047  23.470  1.00  0.00      PROA
ATOM   3873  OG1 THR   894      -6.932  -8.953  21.732  1.00  0.00      PROA
ATOM   3874  HG1 THR   894      -7.485  -8.373  22.260  1.00  0.00      PROA
ATOM   3875  CG2 THR   894      -5.929 -11.107  21.685  1.00  0.00      PROA
ATOM   3876 HG21 THR   894      -6.238 -11.258  20.629  1.00  0.00      PROA
ATOM   3877 HG22 THR   894      -5.873 -12.098  22.183  1.00  0.00      PROA
ATOM   3878 HG23 THR   894      -4.928 -10.625  21.696  1.00  0.00      PROA
ATOM   3879  C   THR   894      -9.301 -10.197  23.315  1.00  0.00      PROA
ATOM   3880  O   THR   894      -9.151 -10.263  24.553  1.00  0.00      PROA
ATOM   3881  N   HSD   895     -10.303  -9.433  22.734  1.00  0.00      PROA
ATOM   3882  HN  HSD   895     -10.462  -9.306  21.760  1.00  0.00      PROA
ATOM   3883  CA  HSD   895     -11.175  -8.777  23.730  1.00  0.00      PROA
ATOM   3884  HA  HSD   895     -10.537  -8.295  24.456  1.00  0.00      PROA
ATOM   3885  CB  HSD   895     -12.122  -7.736  23.088  1.00  0.00      PROA
ATOM   3886  HB1 HSD   895     -12.858  -8.284  22.463  1.00  0.00      PROA
ATOM   3887  HB2 HSD   895     -11.511  -7.074  22.439  1.00  0.00      PROA
ATOM   3888  ND1 HSD   895     -12.274  -5.869  24.781  1.00  0.00      PROA
ATOM   3889  HD1 HSD   895     -11.305  -5.637  24.698  1.00  0.00      PROA
ATOM   3890  CG  HSD   895     -12.902  -6.849  24.034  1.00  0.00      PROA
ATOM   3891  CE1 HSD   895     -13.156  -5.280  25.628  1.00  0.00      PROA
ATOM   3892  HE1 HSD   895     -12.879  -4.441  26.266  1.00  0.00      PROA
ATOM   3893  NE2 HSD   895     -14.366  -5.836  25.586  1.00  0.00      PROA
ATOM   3894  CD2 HSD   895     -14.234  -6.792  24.557  1.00  0.00      PROA
ATOM   3895  HD2 HSD   895     -15.103  -7.369  24.266  1.00  0.00      PROA
ATOM   3896  C   HSD   895     -12.173  -9.848  24.430  1.00  0.00      PROA
ATOM   3897  O   HSD   895     -12.604 -10.762  23.686  1.00  0.00      PROA
ATOM   3898  N   PRO   896     -12.334  -9.800  25.764  1.00  0.00      PROA
ATOM   3899  CD  PRO   896     -11.679  -8.765  26.592  1.00  0.00      PROA
ATOM   3900  HD1 PRO   896     -11.815  -7.755  26.154  1.00  0.00      PROA
ATOM   3901  HD2 PRO   896     -10.600  -8.982  26.725  1.00  0.00      PROA
ATOM   3902  CA  PRO   896     -12.879 -10.894  26.572  1.00  0.00      PROA
ATOM   3903  HA  PRO   896     -12.409 -11.824  26.297  1.00  0.00      PROA
ATOM   3904  CB  PRO   896     -12.625 -10.453  28.065  1.00  0.00      PROA
ATOM   3905  HB1 PRO   896     -11.703 -10.911  28.482  1.00  0.00      PROA
ATOM   3906  HB2 PRO   896     -13.482 -10.704  28.724  1.00  0.00      PROA
ATOM   3907  CG  PRO   896     -12.478  -8.960  27.873  1.00  0.00      PROA
ATOM   3908  HG1 PRO   896     -13.477  -8.482  27.783  1.00  0.00      PROA
ATOM   3909  HG2 PRO   896     -11.941  -8.510  28.736  1.00  0.00      PROA
ATOM   3910  C   PRO   896     -14.354 -11.248  26.361  1.00  0.00      PROA
ATOM   3911  O   PRO   896     -14.778 -12.358  26.650  1.00  0.00      PROA
ATOM   3912  N   GLU   897     -15.158 -10.315  25.823  1.00  0.00      PROA
ATOM   3913  HN  GLU   897     -14.882  -9.359  25.763  1.00  0.00      PROA
ATOM   3914  CA  GLU   897     -16.480 -10.623  25.292  1.00  0.00      PROA
ATOM   3915  HA  GLU   897     -16.746 -11.626  25.592  1.00  0.00      PROA
ATOM   3916  CB  GLU   897     -17.462  -9.626  25.837  1.00  0.00      PROA
ATOM   3917  HB1 GLU   897     -17.643  -9.898  26.897  1.00  0.00      PROA
ATOM   3918  HB2 GLU   897     -18.402  -9.753  25.263  1.00  0.00      PROA
ATOM   3919  CG  GLU   897     -17.116  -8.095  25.812  1.00  0.00      PROA
ATOM   3920  HG1 GLU   897     -17.161  -7.718  24.768  1.00  0.00      PROA
ATOM   3921  HG2 GLU   897     -16.092  -7.936  26.213  1.00  0.00      PROA
ATOM   3922  CD  GLU   897     -18.100  -7.339  26.653  1.00  0.00      PROA
ATOM   3923  OE1 GLU   897     -17.733  -7.130  27.857  1.00  0.00      PROA
ATOM   3924  OE2 GLU   897     -19.201  -7.044  26.150  1.00  0.00      PROA
ATOM   3925  C   GLU   897     -16.630 -10.608  23.767  1.00  0.00      PROA
ATOM   3926  O   GLU   897     -17.704 -10.718  23.340  1.00  0.00      PROA
ATOM   3927  N   ARG   898     -15.554 -10.709  22.988  1.00  0.00      PROA
ATOM   3928  HN  ARG   898     -14.638 -10.695  23.381  1.00  0.00      PROA
ATOM   3929  CA  ARG   898     -15.593 -10.846  21.535  1.00  0.00      PROA
ATOM   3930  HA  ARG   898     -16.229 -10.066  21.145  1.00  0.00      PROA
ATOM   3931  CB  ARG   898     -14.150 -10.732  20.914  1.00  0.00      PROA
ATOM   3932  HB1 ARG   898     -13.709 -11.750  20.871  1.00  0.00      PROA
ATOM   3933  HB2 ARG   898     -13.532 -10.100  21.586  1.00  0.00      PROA
ATOM   3934  CG  ARG   898     -14.096 -10.113  19.471  1.00  0.00      PROA
ATOM   3935  HG1 ARG   898     -13.040  -9.867  19.228  1.00  0.00      PROA
ATOM   3936  HG2 ARG   898     -14.694  -9.178  19.462  1.00  0.00      PROA
ATOM   3937  CD  ARG   898     -14.655 -11.079  18.365  1.00  0.00      PROA
ATOM   3938  HD1 ARG   898     -15.758 -11.178  18.453  1.00  0.00      PROA
ATOM   3939  HD2 ARG   898     -14.174 -12.078  18.439  1.00  0.00      PROA
ATOM   3940  NE  ARG   898     -14.333 -10.490  17.031  1.00  0.00      PROA
ATOM   3941  HE  ARG   898     -13.552  -9.874  16.927  1.00  0.00      PROA
ATOM   3942  CZ  ARG   898     -15.096 -10.792  15.979  1.00  0.00      PROA
ATOM   3943  NH1 ARG   898     -16.071 -11.732  15.953  1.00  0.00      PROA
ATOM   3944 HH11 ARG   898     -16.269 -12.270  16.773  1.00  0.00      PROA
ATOM   3945 HH12 ARG   898     -16.593 -11.888  15.114  1.00  0.00      PROA
ATOM   3946  NH2 ARG   898     -14.878 -10.304  14.791  1.00  0.00      PROA
ATOM   3947 HH21 ARG   898     -14.114  -9.677  14.641  1.00  0.00      PROA
ATOM   3948 HH22 ARG   898     -15.475 -10.557  14.029  1.00  0.00      PROA
ATOM   3949  C   ARG   898     -16.279 -12.127  21.122  1.00  0.00      PROA
ATOM   3950  O   ARG   898     -15.851 -13.268  21.339  1.00  0.00      PROA
ATOM   3951  N   GLY   899     -17.462 -11.964  20.447  1.00  0.00      PROA
ATOM   3952  HN  GLY   899     -17.812 -11.064  20.198  1.00  0.00      PROA
ATOM   3953  CA  GLY   899     -18.304 -13.136  20.041  1.00  0.00      PROA
ATOM   3954  HA1 GLY   899     -19.284 -12.777  19.763  1.00  0.00      PROA
ATOM   3955  HA2 GLY   899     -18.379 -13.814  20.878  1.00  0.00      PROA
ATOM   3956  C   GLY   899     -17.669 -13.839  18.872  1.00  0.00      PROA
ATOM   3957  O   GLY   899     -16.599 -13.378  18.367  1.00  0.00      PROA
ATOM   3958  N   TRP   900     -18.235 -14.913  18.460  1.00  0.00      PROA
ATOM   3959  HN  TRP   900     -19.107 -15.193  18.849  1.00  0.00      PROA
ATOM   3960  CA  TRP   900     -17.737 -15.806  17.454  1.00  0.00      PROA
ATOM   3961  HA  TRP   900     -16.708 -15.540  17.263  1.00  0.00      PROA
ATOM   3962  CB  TRP   900     -17.823 -17.252  17.872  1.00  0.00      PROA
ATOM   3963  HB1 TRP   900     -18.893 -17.545  17.926  1.00  0.00      PROA
ATOM   3964  HB2 TRP   900     -17.364 -17.361  18.877  1.00  0.00      PROA
ATOM   3965  CG  TRP   900     -17.111 -18.207  16.913  1.00  0.00      PROA
ATOM   3966  CD1 TRP   900     -17.677 -19.096  16.087  1.00  0.00      PROA
ATOM   3967  HD1 TRP   900     -18.712 -19.113  15.782  1.00  0.00      PROA
ATOM   3968  NE1 TRP   900     -16.697 -19.988  15.696  1.00  0.00      PROA
ATOM   3969  HE1 TRP   900     -16.866 -20.757  15.121  1.00  0.00      PROA
ATOM   3970  CE2 TRP   900     -15.508 -19.688  16.183  1.00  0.00      PROA
ATOM   3971  CD2 TRP   900     -15.731 -18.556  17.022  1.00  0.00      PROA
ATOM   3972  CE3 TRP   900     -14.597 -17.971  17.677  1.00  0.00      PROA
ATOM   3973  HE3 TRP   900     -14.680 -17.082  18.285  1.00  0.00      PROA
ATOM   3974  CZ3 TRP   900     -13.343 -18.598  17.504  1.00  0.00      PROA
ATOM   3975  HZ3 TRP   900     -12.498 -18.244  18.076  1.00  0.00      PROA
ATOM   3976  CZ2 TRP   900     -14.285 -20.222  15.887  1.00  0.00      PROA
ATOM   3977  HZ2 TRP   900     -14.155 -21.008  15.158  1.00  0.00      PROA
ATOM   3978  CH2 TRP   900     -13.156 -19.689  16.594  1.00  0.00      PROA
ATOM   3979  HH2 TRP   900     -12.172 -20.107  16.441  1.00  0.00      PROA
ATOM   3980  C   TRP   900     -18.173 -15.508  16.077  1.00  0.00      PROA
ATOM   3981  O   TRP   900     -19.353 -15.666  15.693  1.00  0.00      PROA
ATOM   3982  N   ILE   901     -17.208 -15.163  15.233  1.00  0.00      PROA
ATOM   3983  HN  ILE   901     -16.271 -15.211  15.558  1.00  0.00      PROA
ATOM   3984  CA  ILE   901     -17.276 -14.705  13.850  1.00  0.00      PROA
ATOM   3985  HA  ILE   901     -16.300 -14.314  13.607  1.00  0.00      PROA
ATOM   3986  CB  ILE   901     -17.667 -15.771  12.798  1.00  0.00      PROA
ATOM   3987  HB  ILE   901     -18.710 -16.104  12.987  1.00  0.00      PROA
ATOM   3988  CG2 ILE   901     -17.569 -15.219  11.393  1.00  0.00      PROA
ATOM   3989 HG21 ILE   901     -16.529 -14.890  11.184  1.00  0.00      PROA
ATOM   3990 HG22 ILE   901     -18.246 -14.345  11.282  1.00  0.00      PROA
ATOM   3991 HG23 ILE   901     -17.847 -16.004  10.658  1.00  0.00      PROA
ATOM   3992  CG1 ILE   901     -16.700 -16.962  12.898  1.00  0.00      PROA
ATOM   3993 HG11 ILE   901     -16.904 -17.493  13.851  1.00  0.00      PROA
ATOM   3994 HG12 ILE   901     -15.664 -16.564  12.921  1.00  0.00      PROA
ATOM   3995  CD  ILE   901     -16.794 -17.993  11.743  1.00  0.00      PROA
ATOM   3996  HD1 ILE   901     -16.403 -17.549  10.802  1.00  0.00      PROA
ATOM   3997  HD2 ILE   901     -17.854 -18.286  11.583  1.00  0.00      PROA
ATOM   3998  HD3 ILE   901     -16.190 -18.892  11.989  1.00  0.00      PROA
ATOM   3999  C   ILE   901     -18.111 -13.392  13.683  1.00  0.00      PROA
ATOM   4000  O   ILE   901     -17.620 -12.285  13.584  1.00  0.00      PROA
ATOM   4001  N   ILE   902     -19.417 -13.573  13.596  1.00  0.00      PROA
ATOM   4002  HN  ILE   902     -19.802 -14.485  13.704  1.00  0.00      PROA
ATOM   4003  CA  ILE   902     -20.379 -12.566  13.355  1.00  0.00      PROA
ATOM   4004  HA  ILE   902     -19.984 -11.887  12.614  1.00  0.00      PROA
ATOM   4005  CB  ILE   902     -21.655 -13.203  12.866  1.00  0.00      PROA
ATOM   4006  HB  ILE   902     -22.132 -13.726  13.721  1.00  0.00      PROA
ATOM   4007  CG2 ILE   902     -22.637 -12.259  12.294  1.00  0.00      PROA
ATOM   4008 HG21 ILE   902     -22.145 -11.604  11.543  1.00  0.00      PROA
ATOM   4009 HG22 ILE   902     -23.060 -11.620  13.098  1.00  0.00      PROA
ATOM   4010 HG23 ILE   902     -23.454 -12.821  11.793  1.00  0.00      PROA
ATOM   4011  CG1 ILE   902     -21.440 -14.312  11.846  1.00  0.00      PROA
ATOM   4012 HG11 ILE   902     -22.357 -14.937  11.818  1.00  0.00      PROA
ATOM   4013 HG12 ILE   902     -20.589 -14.936  12.190  1.00  0.00      PROA
ATOM   4014  CD  ILE   902     -21.145 -13.853  10.443  1.00  0.00      PROA
ATOM   4015  HD1 ILE   902     -20.330 -13.098  10.452  1.00  0.00      PROA
ATOM   4016  HD2 ILE   902     -22.052 -13.391   9.998  1.00  0.00      PROA
ATOM   4017  HD3 ILE   902     -20.822 -14.716   9.823  1.00  0.00      PROA
ATOM   4018  C   ILE   902     -20.484 -11.461  14.387  1.00  0.00      PROA
ATOM   4019  O   ILE   902     -20.480 -11.608  15.593  1.00  0.00      PROA
ATOM   4020  N   SER   903     -20.735 -10.249  13.825  1.00  0.00      PROA
ATOM   4021  HN  SER   903     -20.585 -10.148  12.848  1.00  0.00      PROA
ATOM   4022  CA  SER   903     -21.214  -8.999  14.442  1.00  0.00      PROA
ATOM   4023  HA  SER   903     -20.892  -8.997  15.473  1.00  0.00      PROA
ATOM   4024  CB  SER   903     -20.660  -7.735  13.705  1.00  0.00      PROA
ATOM   4025  HB1 SER   903     -20.909  -7.835  12.628  1.00  0.00      PROA
ATOM   4026  HB2 SER   903     -19.557  -7.725  13.832  1.00  0.00      PROA
ATOM   4027  OG  SER   903     -21.130  -6.467  14.117  1.00  0.00      PROA
ATOM   4028  HG1 SER   903     -21.988  -6.355  13.701  1.00  0.00      PROA
ATOM   4029  C   SER   903     -22.705  -8.952  14.436  1.00  0.00      PROA
ATOM   4030  O   SER   903     -23.322  -9.342  13.466  1.00  0.00      PROA
ATOM   4031  N   PRO   904     -23.395  -8.421  15.522  1.00  0.00      PROA
ATOM   4032  CD  PRO   904     -22.785  -7.947  16.790  1.00  0.00      PROA
ATOM   4033  HD1 PRO   904     -21.881  -7.344  16.560  1.00  0.00      PROA
ATOM   4034  HD2 PRO   904     -22.507  -8.823  17.413  1.00  0.00      PROA
ATOM   4035  CA  PRO   904     -24.796  -7.993  15.371  1.00  0.00      PROA
ATOM   4036  HA  PRO   904     -25.404  -8.800  14.994  1.00  0.00      PROA
ATOM   4037  CB  PRO   904     -25.146  -7.523  16.808  1.00  0.00      PROA
ATOM   4038  HB1 PRO   904     -25.617  -8.354  17.375  1.00  0.00      PROA
ATOM   4039  HB2 PRO   904     -25.856  -6.670  16.766  1.00  0.00      PROA
ATOM   4040  CG  PRO   904     -23.848  -7.090  17.495  1.00  0.00      PROA
ATOM   4041  HG1 PRO   904     -23.655  -6.006  17.346  1.00  0.00      PROA
ATOM   4042  HG2 PRO   904     -23.879  -7.303  18.585  1.00  0.00      PROA
ATOM   4043  C   PRO   904     -25.053  -6.895  14.395  1.00  0.00      PROA
ATOM   4044  O   PRO   904     -24.229  -6.067  14.092  1.00  0.00      PROA
ATOM   4045  N   LEU   905     -26.281  -6.946  13.861  1.00  0.00      PROA
ATOM   4046  HN  LEU   905     -26.906  -7.664  14.151  1.00  0.00      PROA
ATOM   4047  CA  LEU   905     -26.858  -6.053  12.866  1.00  0.00      PROA
ATOM   4048  HA  LEU   905     -26.330  -5.112  12.892  1.00  0.00      PROA
ATOM   4049  CB  LEU   905     -26.703  -6.749  11.472  1.00  0.00      PROA
ATOM   4050  HB1 LEU   905     -27.138  -7.763  11.575  1.00  0.00      PROA
ATOM   4051  HB2 LEU   905     -25.614  -6.837  11.282  1.00  0.00      PROA
ATOM   4052  CG  LEU   905     -27.332  -6.123  10.182  1.00  0.00      PROA
ATOM   4053  HG  LEU   905     -28.429  -6.008  10.314  1.00  0.00      PROA
ATOM   4054  CD1 LEU   905     -26.676  -4.723   9.940  1.00  0.00      PROA
ATOM   4055 HD11 LEU   905     -25.579  -4.834   9.805  1.00  0.00      PROA
ATOM   4056 HD12 LEU   905     -26.861  -4.062  10.814  1.00  0.00      PROA
ATOM   4057 HD13 LEU   905     -27.101  -4.259   9.024  1.00  0.00      PROA
ATOM   4058  CD2 LEU   905     -27.180  -7.073   9.080  1.00  0.00      PROA
ATOM   4059 HD21 LEU   905     -27.698  -8.025   9.323  1.00  0.00      PROA
ATOM   4060 HD22 LEU   905     -26.103  -7.288   8.912  1.00  0.00      PROA
ATOM   4061 HD23 LEU   905     -27.626  -6.652   8.154  1.00  0.00      PROA
ATOM   4062  C   LEU   905     -28.360  -5.942  13.205  1.00  0.00      PROA
ATOM   4063  O   LEU   905     -28.921  -6.821  13.839  1.00  0.00      PROA
ATOM   4064  N   GLY   906     -29.075  -4.876  12.874  1.00  0.00      PROA
ATOM   4065  HN  GLY   906     -28.663  -4.078  12.441  1.00  0.00      PROA
ATOM   4066  CA  GLY   906     -30.510  -4.798  13.121  1.00  0.00      PROA
ATOM   4067  HA1 GLY   906     -30.894  -5.807  13.140  1.00  0.00      PROA
ATOM   4068  HA2 GLY   906     -30.953  -4.246  12.305  1.00  0.00      PROA
ATOM   4069  C   GLY   906     -30.863  -4.122  14.410  1.00  0.00      PROA
ATOM   4070  O   GLY   906     -32.010  -4.313  14.801  1.00  0.00      PROA
ATOM   4071  N   ASP   907     -30.024  -3.278  15.009  1.00  0.00      PROA
ATOM   4072  HN  ASP   907     -29.129  -3.066  14.624  1.00  0.00      PROA
ATOM   4073  CA  ASP   907     -30.352  -2.604  16.269  1.00  0.00      PROA
ATOM   4074  HA  ASP   907     -31.339  -2.928  16.563  1.00  0.00      PROA
ATOM   4075  CB  ASP   907     -29.350  -2.916  17.384  1.00  0.00      PROA
ATOM   4076  HB1 ASP   907     -29.535  -2.217  18.227  1.00  0.00      PROA
ATOM   4077  HB2 ASP   907     -28.325  -2.750  16.990  1.00  0.00      PROA
ATOM   4078  CG  ASP   907     -29.416  -4.296  17.914  1.00  0.00      PROA
ATOM   4079  OD1 ASP   907     -30.457  -4.920  17.877  1.00  0.00      PROA
ATOM   4080  OD2 ASP   907     -28.460  -4.671  18.694  1.00  0.00      PROA
ATOM   4081  C   ASP   907     -30.546  -1.087  16.139  1.00  0.00      PROA
ATOM   4082  O   ASP   907     -30.788  -0.416  17.093  1.00  0.00      PROA
ATOM   4083  N   ASN   908     -30.470  -0.541  14.961  1.00  0.00      PROA
ATOM   4084  HN  ASN   908     -30.281  -1.120  14.175  1.00  0.00      PROA
ATOM   4085  CA  ASN   908     -30.630   0.881  14.601  1.00  0.00      PROA
ATOM   4086  HA  ASN   908     -30.623   1.464  15.510  1.00  0.00      PROA
ATOM   4087  CB  ASN   908     -29.490   1.306  13.683  1.00  0.00      PROA
ATOM   4088  HB1 ASN   908     -29.526   2.398  13.482  1.00  0.00      PROA
ATOM   4089  HB2 ASN   908     -29.529   0.756  12.719  1.00  0.00      PROA
ATOM   4090  CG  ASN   908     -28.208   0.939  14.468  1.00  0.00      PROA
ATOM   4091  OD1 ASN   908     -27.620  -0.109  14.289  1.00  0.00      PROA
ATOM   4092  ND2 ASN   908     -27.774   1.828  15.304  1.00  0.00      PROA
ATOM   4093 HD21 ASN   908     -26.950   1.649  15.841  1.00  0.00      PROA
ATOM   4094 HD22 ASN   908     -28.263   2.693  15.413  1.00  0.00      PROA
ATOM   4095  C   ASN   908     -32.043   1.037  13.943  1.00  0.00      PROA
ATOM   4096  O   ASN   908     -32.321   0.530  12.875  1.00  0.00      PROA
ATOM   4097  N   PRO   909     -32.940   1.810  14.483  1.00  0.00      PROA
ATOM   4098  CD  PRO   909     -32.995   2.105  15.950  1.00  0.00      PROA
ATOM   4099  HD1 PRO   909     -32.199   2.839  16.199  1.00  0.00      PROA
ATOM   4100  HD2 PRO   909     -32.829   1.162  16.513  1.00  0.00      PROA
ATOM   4101  CA  PRO   909     -34.239   2.065  13.929  1.00  0.00      PROA
ATOM   4102  HA  PRO   909     -34.776   1.138  13.808  1.00  0.00      PROA
ATOM   4103  CB  PRO   909     -34.861   3.004  14.856  1.00  0.00      PROA
ATOM   4104  HB1 PRO   909     -35.967   2.906  14.810  1.00  0.00      PROA
ATOM   4105  HB2 PRO   909     -34.582   4.045  14.586  1.00  0.00      PROA
ATOM   4106  CG  PRO   909     -34.366   2.680  16.269  1.00  0.00      PROA
ATOM   4107  HG1 PRO   909     -34.296   3.590  16.902  1.00  0.00      PROA
ATOM   4108  HG2 PRO   909     -35.018   1.938  16.776  1.00  0.00      PROA
ATOM   4109  C   PRO   909     -34.324   2.570  12.493  1.00  0.00      PROA
ATOM   4110  O   PRO   909     -33.447   3.368  12.114  1.00  0.00      PROA
ATOM   4111  N   TRP   910     -35.387   2.207  11.677  1.00  0.00      PROA
ATOM   4112  HN  TRP   910     -36.239   1.873  12.071  1.00  0.00      PROA
ATOM   4113  CA  TRP   910     -35.373   2.273  10.196  1.00  0.00      PROA
ATOM   4114  HA  TRP   910     -34.550   1.648   9.889  1.00  0.00      PROA
ATOM   4115  CB  TRP   910     -36.663   1.835   9.357  1.00  0.00      PROA
ATOM   4116  HB1 TRP   910     -36.813   0.752   9.539  1.00  0.00      PROA
ATOM   4117  HB2 TRP   910     -36.422   1.999   8.287  1.00  0.00      PROA
ATOM   4118  CG  TRP   910     -37.967   2.481   9.594  1.00  0.00      PROA
ATOM   4119  CD1 TRP   910     -38.980   1.887  10.269  1.00  0.00      PROA
ATOM   4120  HD1 TRP   910     -38.960   0.865  10.618  1.00  0.00      PROA
ATOM   4121  NE1 TRP   910     -40.071   2.773  10.461  1.00  0.00      PROA
ATOM   4122  HE1 TRP   910     -40.852   2.596  11.019  1.00  0.00      PROA
ATOM   4123  CE2 TRP   910     -39.854   3.921   9.735  1.00  0.00      PROA
ATOM   4124  CD2 TRP   910     -38.605   3.730   9.106  1.00  0.00      PROA
ATOM   4125  CE3 TRP   910     -38.216   4.624   8.154  1.00  0.00      PROA
ATOM   4126  HE3 TRP   910     -37.320   4.445   7.579  1.00  0.00      PROA
ATOM   4127  CZ3 TRP   910     -38.931   5.761   7.895  1.00  0.00      PROA
ATOM   4128  HZ3 TRP   910     -38.578   6.488   7.179  1.00  0.00      PROA
ATOM   4129  CZ2 TRP   910     -40.632   4.999   9.464  1.00  0.00      PROA
ATOM   4130  HZ2 TRP   910     -41.608   5.117   9.910  1.00  0.00      PROA
ATOM   4131  CH2 TRP   910     -40.160   5.959   8.601  1.00  0.00      PROA
ATOM   4132  HH2 TRP   910     -40.721   6.870   8.454  1.00  0.00      PROA
ATOM   4133  C   TRP   910     -34.902   3.669   9.650  1.00  0.00      PROA
ATOM   4134  O   TRP   910     -34.198   3.714   8.706  1.00  0.00      PROA
ATOM   4135  N   TRP   911     -35.366   4.753  10.210  1.00  0.00      PROA
ATOM   4136  HN  TRP   911     -35.981   4.721  10.994  1.00  0.00      PROA
ATOM   4137  CA  TRP   911     -35.018   6.074   9.730  1.00  0.00      PROA
ATOM   4138  HA  TRP   911     -35.140   6.114   8.658  1.00  0.00      PROA
ATOM   4139  CB  TRP   911     -36.009   7.028  10.460  1.00  0.00      PROA
ATOM   4140  HB1 TRP   911     -36.133   6.660  11.500  1.00  0.00      PROA
ATOM   4141  HB2 TRP   911     -36.985   6.975   9.933  1.00  0.00      PROA
ATOM   4142  CG  TRP   911     -35.616   8.485  10.539  1.00  0.00      PROA
ATOM   4143  CD1 TRP   911     -35.164   9.077  11.682  1.00  0.00      PROA
ATOM   4144  HD1 TRP   911     -34.928   8.561  12.601  1.00  0.00      PROA
ATOM   4145  NE1 TRP   911     -35.055  10.432  11.482  1.00  0.00      PROA
ATOM   4146  HE1 TRP   911     -34.756  11.080  12.148  1.00  0.00      PROA
ATOM   4147  CE2 TRP   911     -35.419  10.720  10.242  1.00  0.00      PROA
ATOM   4148  CD2 TRP   911     -35.726   9.532   9.564  1.00  0.00      PROA
ATOM   4149  CE3 TRP   911     -36.089   9.509   8.242  1.00  0.00      PROA
ATOM   4150  HE3 TRP   911     -36.323   8.587   7.731  1.00  0.00      PROA
ATOM   4151  CZ3 TRP   911     -36.155  10.774   7.523  1.00  0.00      PROA
ATOM   4152  HZ3 TRP   911     -36.470  10.781   6.490  1.00  0.00      PROA
ATOM   4153  CZ2 TRP   911     -35.491  11.912   9.533  1.00  0.00      PROA
ATOM   4154  HZ2 TRP   911     -35.293  12.850  10.029  1.00  0.00      PROA
ATOM   4155  CH2 TRP   911     -35.828  11.943   8.128  1.00  0.00      PROA
ATOM   4156  HH2 TRP   911     -35.820  12.871   7.575  1.00  0.00      PROA
ATOM   4157  C   TRP   911     -33.535   6.395   9.886  1.00  0.00      PROA
ATOM   4158  O   TRP   911     -32.960   6.986   8.970  1.00  0.00      PROA
ATOM   4159  N   THR   912     -32.864   6.012  10.995  1.00  0.00      PROA
ATOM   4160  HN  THR   912     -33.391   5.635  11.747  1.00  0.00      PROA
ATOM   4161  CA  THR   912     -31.460   6.053  11.297  1.00  0.00      PROA
ATOM   4162  HA  THR   912     -31.114   7.032  11.002  1.00  0.00      PROA
ATOM   4163  CB  THR   912     -31.061   5.811  12.728  1.00  0.00      PROA
ATOM   4164  HB  THR   912     -30.005   6.133  12.849  1.00  0.00      PROA
ATOM   4165  OG1 THR   912     -31.147   4.468  13.207  1.00  0.00      PROA
ATOM   4166  HG1 THR   912     -31.954   4.105  12.835  1.00  0.00      PROA
ATOM   4167  CG2 THR   912     -31.923   6.721  13.596  1.00  0.00      PROA
ATOM   4168 HG21 THR   912     -32.976   6.368  13.590  1.00  0.00      PROA
ATOM   4169 HG22 THR   912     -31.894   7.759  13.201  1.00  0.00      PROA
ATOM   4170 HG23 THR   912     -31.551   6.709  14.643  1.00  0.00      PROA
ATOM   4171  C   THR   912     -30.602   5.310  10.362  1.00  0.00      PROA
ATOM   4172  O   THR   912     -29.487   5.683   9.968  1.00  0.00      PROA
ATOM   4173  N   LEU   913     -31.164   4.210   9.860  1.00  0.00      PROA
ATOM   4174  HN  LEU   913     -32.037   3.885  10.213  1.00  0.00      PROA
ATOM   4175  CA  LEU   913     -30.630   3.427   8.841  1.00  0.00      PROA
ATOM   4176  HA  LEU   913     -29.659   3.076   9.159  1.00  0.00      PROA
ATOM   4177  CB  LEU   913     -31.582   2.209   8.536  1.00  0.00      PROA
ATOM   4178  HB1 LEU   913     -32.395   2.567   7.870  1.00  0.00      PROA
ATOM   4179  HB2 LEU   913     -32.025   1.870   9.496  1.00  0.00      PROA
ATOM   4180  CG  LEU   913     -30.895   0.957   7.843  1.00  0.00      PROA
ATOM   4181  HG  LEU   913     -30.397   1.275   6.902  1.00  0.00      PROA
ATOM   4182  CD1 LEU   913     -29.853   0.359   8.808  1.00  0.00      PROA
ATOM   4183 HD11 LEU   913     -30.346   0.035   9.749  1.00  0.00      PROA
ATOM   4184 HD12 LEU   913     -29.084   1.122   9.055  1.00  0.00      PROA
ATOM   4185 HD13 LEU   913     -29.367  -0.524   8.340  1.00  0.00      PROA
ATOM   4186  CD2 LEU   913     -32.021  -0.177   7.440  1.00  0.00      PROA
ATOM   4187 HD21 LEU   913     -32.762   0.255   6.734  1.00  0.00      PROA
ATOM   4188 HD22 LEU   913     -32.557  -0.518   8.351  1.00  0.00      PROA
ATOM   4189 HD23 LEU   913     -31.527  -1.043   6.950  1.00  0.00      PROA
ATOM   4190  C   LEU   913     -30.336   4.170   7.499  1.00  0.00      PROA
ATOM   4191  O   LEU   913     -29.235   3.998   6.961  1.00  0.00      PROA
ATOM   4192  N   LEU   914     -31.271   4.998   6.947  1.00  0.00      PROA
ATOM   4193  HN  LEU   914     -32.163   5.008   7.377  1.00  0.00      PROA
ATOM   4194  CA  LEU   914     -31.239   5.936   5.781  1.00  0.00      PROA
ATOM   4195  HA  LEU   914     -30.858   5.392   4.929  1.00  0.00      PROA
ATOM   4196  CB  LEU   914     -32.687   6.515   5.458  1.00  0.00      PROA
ATOM   4197  HB1 LEU   914     -32.610   7.139   4.543  1.00  0.00      PROA
ATOM   4198  HB2 LEU   914     -32.996   7.158   6.308  1.00  0.00      PROA
ATOM   4199  CG  LEU   914     -33.798   5.463   5.227  1.00  0.00      PROA
ATOM   4200  HG  LEU   914     -34.053   4.986   6.197  1.00  0.00      PROA
ATOM   4201  CD1 LEU   914     -35.081   6.104   4.624  1.00  0.00      PROA
ATOM   4202 HD11 LEU   914     -34.848   6.578   3.646  1.00  0.00      PROA
ATOM   4203 HD12 LEU   914     -35.473   6.884   5.311  1.00  0.00      PROA
ATOM   4204 HD13 LEU   914     -35.855   5.323   4.464  1.00  0.00      PROA
ATOM   4205  CD2 LEU   914     -33.393   4.181   4.409  1.00  0.00      PROA
ATOM   4206 HD21 LEU   914     -32.575   3.639   4.930  1.00  0.00      PROA
ATOM   4207 HD22 LEU   914     -33.037   4.474   3.398  1.00  0.00      PROA
ATOM   4208 HD23 LEU   914     -34.266   3.501   4.315  1.00  0.00      PROA
ATOM   4209  C   LEU   914     -30.139   7.056   5.808  1.00  0.00      PROA
ATOM   4210  O   LEU   914     -29.402   7.189   4.884  1.00  0.00      PROA
ATOM   4211  N   ILE   915     -30.142   7.698   7.010  1.00  0.00      PROA
ATOM   4212  HN  ILE   915     -30.834   7.488   7.695  1.00  0.00      PROA
ATOM   4213  CA  ILE   915     -29.163   8.734   7.421  1.00  0.00      PROA
ATOM   4214  HA  ILE   915     -29.066   9.446   6.615  1.00  0.00      PROA
ATOM   4215  CB  ILE   915     -29.655   9.443   8.721  1.00  0.00      PROA
ATOM   4216  HB  ILE   915     -29.761   8.685   9.526  1.00  0.00      PROA
ATOM   4217  CG2 ILE   915     -28.665  10.559   9.203  1.00  0.00      PROA
ATOM   4218 HG21 ILE   915     -28.553  11.336   8.417  1.00  0.00      PROA
ATOM   4219 HG22 ILE   915     -27.667  10.116   9.408  1.00  0.00      PROA
ATOM   4220 HG23 ILE   915     -29.057  11.040  10.124  1.00  0.00      PROA
ATOM   4221  CG1 ILE   915     -31.100   9.842   8.658  1.00  0.00      PROA
ATOM   4222 HG11 ILE   915     -31.671   8.972   8.271  1.00  0.00      PROA
ATOM   4223 HG12 ILE   915     -31.185  10.680   7.936  1.00  0.00      PROA
ATOM   4224  CD  ILE   915     -31.761  10.285   9.955  1.00  0.00      PROA
ATOM   4225  HD1 ILE   915     -31.235  11.173  10.368  1.00  0.00      PROA
ATOM   4226  HD2 ILE   915     -31.713   9.465  10.703  1.00  0.00      PROA
ATOM   4227  HD3 ILE   915     -32.821  10.557   9.765  1.00  0.00      PROA
ATOM   4228  C   ILE   915     -27.731   8.126   7.351  1.00  0.00      PROA
ATOM   4229  O   ILE   915     -26.760   8.728   6.933  1.00  0.00      PROA
ATOM   4230  N   ALA   916     -27.492   6.818   7.733  1.00  0.00      PROA
ATOM   4231  HN  ALA   916     -28.241   6.241   8.046  1.00  0.00      PROA
ATOM   4232  CA  ALA   916     -26.208   6.168   7.725  1.00  0.00      PROA
ATOM   4233  HA  ALA   916     -25.450   6.873   8.034  1.00  0.00      PROA
ATOM   4234  CB  ALA   916     -26.323   4.964   8.740  1.00  0.00      PROA
ATOM   4235  HB1 ALA   916     -27.123   4.265   8.414  1.00  0.00      PROA
ATOM   4236  HB2 ALA   916     -26.576   5.346   9.752  1.00  0.00      PROA
ATOM   4237  HB3 ALA   916     -25.361   4.409   8.779  1.00  0.00      PROA
ATOM   4238  C   ALA   916     -25.668   5.717   6.360  1.00  0.00      PROA
ATOM   4239  O   ALA   916     -24.485   5.361   6.175  1.00  0.00      PROA
ATOM   4240  N   ALA   917     -26.473   5.818   5.294  1.00  0.00      PROA
ATOM   4241  HN  ALA   917     -27.453   5.934   5.424  1.00  0.00      PROA
ATOM   4242  CA  ALA   917     -26.060   5.776   3.873  1.00  0.00      PROA
ATOM   4243  HA  ALA   917     -25.414   4.924   3.721  1.00  0.00      PROA
ATOM   4244  CB  ALA   917     -27.302   5.662   3.053  1.00  0.00      PROA
ATOM   4245  HB1 ALA   917     -27.876   6.613   3.095  1.00  0.00      PROA
ATOM   4246  HB2 ALA   917     -27.942   4.844   3.447  1.00  0.00      PROA
ATOM   4247  HB3 ALA   917     -27.038   5.453   1.994  1.00  0.00      PROA
ATOM   4248  C   ALA   917     -25.090   6.994   3.437  1.00  0.00      PROA
ATOM   4249  O   ALA   917     -24.248   6.808   2.614  1.00  0.00      PROA
ATOM   4250  N   ILE   918     -25.364   8.165   4.000  1.00  0.00      PROA
ATOM   4251  HN  ILE   918     -26.105   8.248   4.661  1.00  0.00      PROA
ATOM   4252  CA  ILE   918     -24.652   9.405   3.733  1.00  0.00      PROA
ATOM   4253  HA  ILE   918     -24.585   9.482   2.659  1.00  0.00      PROA
ATOM   4254  CB  ILE   918     -25.234  10.718   4.275  1.00  0.00      PROA
ATOM   4255  HB  ILE   918     -25.004  10.792   5.359  1.00  0.00      PROA
ATOM   4256  CG2 ILE   918     -24.656  11.969   3.552  1.00  0.00      PROA
ATOM   4257 HG21 ILE   918     -24.886  11.923   2.466  1.00  0.00      PROA
ATOM   4258 HG22 ILE   918     -23.553  12.004   3.680  1.00  0.00      PROA
ATOM   4259 HG23 ILE   918     -25.110  12.892   3.972  1.00  0.00      PROA
ATOM   4260  CG1 ILE   918     -26.770  10.696   4.076  1.00  0.00      PROA
ATOM   4261 HG11 ILE   918     -27.175   9.778   4.552  1.00  0.00      PROA
ATOM   4262 HG12 ILE   918     -26.984  10.661   2.987  1.00  0.00      PROA
ATOM   4263  CD  ILE   918     -27.477  11.897   4.668  1.00  0.00      PROA
ATOM   4264  HD1 ILE   918     -27.239  12.809   4.079  1.00  0.00      PROA
ATOM   4265  HD2 ILE   918     -27.143  12.054   5.716  1.00  0.00      PROA
ATOM   4266  HD3 ILE   918     -28.576  11.738   4.646  1.00  0.00      PROA
ATOM   4267  C   ILE   918     -23.190   9.394   4.084  1.00  0.00      PROA
ATOM   4268  O   ILE   918     -22.335   9.764   3.242  1.00  0.00      PROA
ATOM   4269  N   PRO   919     -22.634   9.049   5.233  1.00  0.00      PROA
ATOM   4270  CD  PRO   919     -23.384   8.826   6.429  1.00  0.00      PROA
ATOM   4271  HD1 PRO   919     -24.237   8.148   6.217  1.00  0.00      PROA
ATOM   4272  HD2 PRO   919     -23.759   9.794   6.824  1.00  0.00      PROA
ATOM   4273  CA  PRO   919     -21.204   8.845   5.342  1.00  0.00      PROA
ATOM   4274  HA  PRO   919     -20.666   9.683   4.928  1.00  0.00      PROA
ATOM   4275  CB  PRO   919     -21.019   8.637   6.859  1.00  0.00      PROA
ATOM   4276  HB1 PRO   919     -20.710   9.587   7.345  1.00  0.00      PROA
ATOM   4277  HB2 PRO   919     -20.243   7.866   7.052  1.00  0.00      PROA
ATOM   4278  CG  PRO   919     -22.379   8.175   7.403  1.00  0.00      PROA
ATOM   4279  HG1 PRO   919     -22.463   7.068   7.386  1.00  0.00      PROA
ATOM   4280  HG2 PRO   919     -22.538   8.532   8.443  1.00  0.00      PROA
ATOM   4281  C   PRO   919     -20.696   7.666   4.545  1.00  0.00      PROA
ATOM   4282  O   PRO   919     -19.556   7.741   4.066  1.00  0.00      PROA
ATOM   4283  N   ALA   920     -21.503   6.568   4.279  1.00  0.00      PROA
ATOM   4284  HN  ALA   920     -22.412   6.508   4.680  1.00  0.00      PROA
ATOM   4285  CA  ALA   920     -21.161   5.470   3.461  1.00  0.00      PROA
ATOM   4286  HA  ALA   920     -20.211   5.080   3.796  1.00  0.00      PROA
ATOM   4287  CB  ALA   920     -22.247   4.397   3.559  1.00  0.00      PROA
ATOM   4288  HB1 ALA   920     -23.175   4.747   3.059  1.00  0.00      PROA
ATOM   4289  HB2 ALA   920     -22.476   4.187   4.626  1.00  0.00      PROA
ATOM   4290  HB3 ALA   920     -21.905   3.466   3.059  1.00  0.00      PROA
ATOM   4291  C   ALA   920     -20.886   5.885   1.941  1.00  0.00      PROA
ATOM   4292  O   ALA   920     -20.001   5.462   1.234  1.00  0.00      PROA
ATOM   4293  N   LEU   921     -21.703   6.791   1.488  1.00  0.00      PROA
ATOM   4294  HN  LEU   921     -22.438   7.147   2.058  1.00  0.00      PROA
ATOM   4295  CA  LEU   921     -21.634   7.364   0.143  1.00  0.00      PROA
ATOM   4296  HA  LEU   921     -21.613   6.554  -0.571  1.00  0.00      PROA
ATOM   4297  CB  LEU   921     -22.896   8.291  -0.102  1.00  0.00      PROA
ATOM   4298  HB1 LEU   921     -22.915   9.086   0.673  1.00  0.00      PROA
ATOM   4299  HB2 LEU   921     -23.817   7.677  -0.010  1.00  0.00      PROA
ATOM   4300  CG  LEU   921     -22.874   8.934  -1.457  1.00  0.00      PROA
ATOM   4301  HG  LEU   921     -21.867   9.376  -1.609  1.00  0.00      PROA
ATOM   4302  CD1 LEU   921     -23.168   8.010  -2.643  1.00  0.00      PROA
ATOM   4303 HD11 LEU   921     -24.180   7.563  -2.537  1.00  0.00      PROA
ATOM   4304 HD12 LEU   921     -22.420   7.189  -2.678  1.00  0.00      PROA
ATOM   4305 HD13 LEU   921     -23.133   8.589  -3.591  1.00  0.00      PROA
ATOM   4306  CD2 LEU   921     -23.864  10.117  -1.593  1.00  0.00      PROA
ATOM   4307 HD21 LEU   921     -23.618  10.908  -0.852  1.00  0.00      PROA
ATOM   4308 HD22 LEU   921     -24.901   9.766  -1.406  1.00  0.00      PROA
ATOM   4309 HD23 LEU   921     -23.795  10.553  -2.613  1.00  0.00      PROA
ATOM   4310  C   LEU   921     -20.339   8.175   0.011  1.00  0.00      PROA
ATOM   4311  O   LEU   921     -19.502   7.908  -0.892  1.00  0.00      PROA
ATOM   4312  N   LEU   922     -19.970   9.025   0.982  1.00  0.00      PROA
ATOM   4313  HN  LEU   922     -20.532   9.201   1.786  1.00  0.00      PROA
ATOM   4314  CA  LEU   922     -18.699   9.745   0.898  1.00  0.00      PROA
ATOM   4315  HA  LEU   922     -18.571  10.028  -0.136  1.00  0.00      PROA
ATOM   4316  CB  LEU   922     -18.583  11.016   1.793  1.00  0.00      PROA
ATOM   4317  HB1 LEU   922     -18.743  10.679   2.836  1.00  0.00      PROA
ATOM   4318  HB2 LEU   922     -19.413  11.686   1.494  1.00  0.00      PROA
ATOM   4319  CG  LEU   922     -17.323  11.873   1.807  1.00  0.00      PROA
ATOM   4320  HG  LEU   922     -16.472  11.245   2.146  1.00  0.00      PROA
ATOM   4321  CD1 LEU   922     -16.966  12.482   0.423  1.00  0.00      PROA
ATOM   4322 HD11 LEU   922     -17.795  13.130   0.066  1.00  0.00      PROA
ATOM   4323 HD12 LEU   922     -16.806  11.670  -0.318  1.00  0.00      PROA
ATOM   4324 HD13 LEU   922     -16.045  13.098   0.507  1.00  0.00      PROA
ATOM   4325  CD2 LEU   922     -17.426  13.036   2.798  1.00  0.00      PROA
ATOM   4326 HD21 LEU   922     -17.583  12.648   3.827  1.00  0.00      PROA
ATOM   4327 HD22 LEU   922     -18.285  13.687   2.529  1.00  0.00      PROA
ATOM   4328 HD23 LEU   922     -16.487  13.630   2.783  1.00  0.00      PROA
ATOM   4329  C   LEU   922     -17.481   8.697   1.004  1.00  0.00      PROA
ATOM   4330  O   LEU   922     -16.550   8.762   0.185  1.00  0.00      PROA
ATOM   4331  N   CYS   923     -17.586   7.709   1.894  1.00  0.00      PROA
ATOM   4332  HN  CYS   923     -18.369   7.647   2.507  1.00  0.00      PROA
ATOM   4333  CA  CYS   923     -16.622   6.687   2.044  1.00  0.00      PROA
ATOM   4334  HA  CYS   923     -15.660   7.152   2.198  1.00  0.00      PROA
ATOM   4335  CB  CYS   923     -16.992   5.764   3.272  1.00  0.00      PROA
ATOM   4336  HB1 CYS   923     -18.065   5.516   3.156  1.00  0.00      PROA
ATOM   4337  HB2 CYS   923     -16.868   6.393   4.175  1.00  0.00      PROA
ATOM   4338  SG  CYS   923     -16.142   4.249   3.577  1.00  0.00      PROA
ATOM   4339  HG1 CYS   923     -16.820   3.553   2.676  1.00  0.00      PROA
ATOM   4340  C   CYS   923     -16.412   5.837   0.798  1.00  0.00      PROA
ATOM   4341  O   CYS   923     -15.270   5.447   0.484  1.00  0.00      PROA
ATOM   4342  N   THR   924     -17.469   5.606  -0.016  1.00  0.00      PROA
ATOM   4343  HN  THR   924     -18.364   5.939   0.261  1.00  0.00      PROA
ATOM   4344  CA  THR   924     -17.503   4.916  -1.290  1.00  0.00      PROA
ATOM   4345  HA  THR   924     -16.991   3.974  -1.161  1.00  0.00      PROA
ATOM   4346  CB  THR   924     -18.915   4.668  -1.793  1.00  0.00      PROA
ATOM   4347  HB  THR   924     -19.469   5.630  -1.821  1.00  0.00      PROA
ATOM   4348  OG1 THR   924     -19.635   3.753  -0.944  1.00  0.00      PROA
ATOM   4349  HG1 THR   924     -19.801   4.226  -0.125  1.00  0.00      PROA
ATOM   4350  CG2 THR   924     -19.100   3.978  -3.223  1.00  0.00      PROA
ATOM   4351 HG21 THR   924     -18.623   2.975  -3.227  1.00  0.00      PROA
ATOM   4352 HG22 THR   924     -18.622   4.602  -4.008  1.00  0.00      PROA
ATOM   4353 HG23 THR   924     -20.181   3.858  -3.448  1.00  0.00      PROA
ATOM   4354  C   THR   924     -16.734   5.640  -2.345  1.00  0.00      PROA
ATOM   4355  O   THR   924     -15.974   5.079  -3.095  1.00  0.00      PROA
ATOM   4356  N   ILE   925     -16.974   6.960  -2.492  1.00  0.00      PROA
ATOM   4357  HN  ILE   925     -17.720   7.416  -2.013  1.00  0.00      PROA
ATOM   4358  CA  ILE   925     -16.166   7.801  -3.354  1.00  0.00      PROA
ATOM   4359  HA  ILE   925     -16.262   7.408  -4.355  1.00  0.00      PROA
ATOM   4360  CB  ILE   925     -16.545   9.270  -3.356  1.00  0.00      PROA
ATOM   4361  HB  ILE   925     -16.418   9.672  -2.329  1.00  0.00      PROA
ATOM   4362  CG2 ILE   925     -15.686  10.114  -4.330  1.00  0.00      PROA
ATOM   4363 HG21 ILE   925     -15.807   9.739  -5.369  1.00  0.00      PROA
ATOM   4364 HG22 ILE   925     -14.614  10.041  -4.049  1.00  0.00      PROA
ATOM   4365 HG23 ILE   925     -16.010  11.176  -4.296  1.00  0.00      PROA
ATOM   4366  CG1 ILE   925     -18.049   9.439  -3.618  1.00  0.00      PROA
ATOM   4367 HG11 ILE   925     -18.611   8.659  -3.061  1.00  0.00      PROA
ATOM   4368 HG12 ILE   925     -18.251   9.321  -4.704  1.00  0.00      PROA
ATOM   4369  CD  ILE   925     -18.528  10.875  -3.145  1.00  0.00      PROA
ATOM   4370  HD1 ILE   925     -17.977  11.664  -3.701  1.00  0.00      PROA
ATOM   4371  HD2 ILE   925     -18.329  11.001  -2.059  1.00  0.00      PROA
ATOM   4372  HD3 ILE   925     -19.614  10.995  -3.343  1.00  0.00      PROA
ATOM   4373  C   ILE   925     -14.638   7.640  -2.992  1.00  0.00      PROA
ATOM   4374  O   ILE   925     -13.768   7.541  -3.844  1.00  0.00      PROA
ATOM   4375  N   LEU   926     -14.306   7.646  -1.752  1.00  0.00      PROA
ATOM   4376  HN  LEU   926     -14.947   7.819  -1.008  1.00  0.00      PROA
ATOM   4377  CA  LEU   926     -12.901   7.383  -1.399  1.00  0.00      PROA
ATOM   4378  HA  LEU   926     -12.277   8.013  -2.015  1.00  0.00      PROA
ATOM   4379  CB  LEU   926     -12.648   7.683   0.117  1.00  0.00      PROA
ATOM   4380  HB1 LEU   926     -13.153   6.890   0.707  1.00  0.00      PROA
ATOM   4381  HB2 LEU   926     -13.116   8.662   0.351  1.00  0.00      PROA
ATOM   4382  CG  LEU   926     -11.157   7.746   0.582  1.00  0.00      PROA
ATOM   4383  HG  LEU   926     -10.496   7.798  -0.310  1.00  0.00      PROA
ATOM   4384  CD1 LEU   926     -10.910   8.998   1.480  1.00  0.00      PROA
ATOM   4385 HD11 LEU   926     -11.559   8.956   2.381  1.00  0.00      PROA
ATOM   4386 HD12 LEU   926     -11.150   9.923   0.913  1.00  0.00      PROA
ATOM   4387 HD13 LEU   926      -9.849   9.025   1.808  1.00  0.00      PROA
ATOM   4388  CD2 LEU   926     -10.753   6.435   1.315  1.00  0.00      PROA
ATOM   4389 HD21 LEU   926     -10.874   5.565   0.635  1.00  0.00      PROA
ATOM   4390 HD22 LEU   926     -11.402   6.284   2.204  1.00  0.00      PROA
ATOM   4391 HD23 LEU   926      -9.690   6.492   1.633  1.00  0.00      PROA
ATOM   4392  C   LEU   926     -12.343   5.988  -1.736  1.00  0.00      PROA
ATOM   4393  O   LEU   926     -11.342   5.785  -2.436  1.00  0.00      PROA
ATOM   4394  N   ILE   927     -13.091   4.880  -1.426  1.00  0.00      PROA
ATOM   4395  HN  ILE   927     -13.909   4.986  -0.870  1.00  0.00      PROA
ATOM   4396  CA  ILE   927     -12.842   3.519  -1.814  1.00  0.00      PROA
ATOM   4397  HA  ILE   927     -11.800   3.322  -1.614  1.00  0.00      PROA
ATOM   4398  CB  ILE   927     -13.663   2.517  -1.127  1.00  0.00      PROA
ATOM   4399  HB  ILE   927     -14.720   2.847  -1.193  1.00  0.00      PROA
ATOM   4400  CG2 ILE   927     -13.593   1.088  -1.646  1.00  0.00      PROA
ATOM   4401 HG21 ILE   927     -12.552   0.707  -1.576  1.00  0.00      PROA
ATOM   4402 HG22 ILE   927     -13.912   1.056  -2.710  1.00  0.00      PROA
ATOM   4403 HG23 ILE   927     -14.252   0.432  -1.038  1.00  0.00      PROA
ATOM   4404  CG1 ILE   927     -13.319   2.536   0.377  1.00  0.00      PROA
ATOM   4405 HG11 ILE   927     -13.259   3.593   0.712  1.00  0.00      PROA
ATOM   4406 HG12 ILE   927     -12.327   2.056   0.519  1.00  0.00      PROA
ATOM   4407  CD  ILE   927     -14.338   1.809   1.247  1.00  0.00      PROA
ATOM   4408  HD1 ILE   927     -14.161   0.713   1.207  1.00  0.00      PROA
ATOM   4409  HD2 ILE   927     -15.366   2.016   0.879  1.00  0.00      PROA
ATOM   4410  HD3 ILE   927     -14.243   2.146   2.302  1.00  0.00      PROA
ATOM   4411  C   ILE   927     -12.700   3.312  -3.310  1.00  0.00      PROA
ATOM   4412  O   ILE   927     -11.700   2.621  -3.670  1.00  0.00      PROA
ATOM   4413  N   PHE   928     -13.586   3.809  -4.166  1.00  0.00      PROA
ATOM   4414  HN  PHE   928     -14.369   4.340  -3.853  1.00  0.00      PROA
ATOM   4415  CA  PHE   928     -13.492   3.625  -5.608  1.00  0.00      PROA
ATOM   4416  HA  PHE   928     -13.454   2.566  -5.817  1.00  0.00      PROA
ATOM   4417  CB  PHE   928     -14.729   4.272  -6.273  1.00  0.00      PROA
ATOM   4418  HB1 PHE   928     -14.874   5.291  -5.855  1.00  0.00      PROA
ATOM   4419  HB2 PHE   928     -15.621   3.644  -6.067  1.00  0.00      PROA
ATOM   4420  CG  PHE   928     -14.626   4.426  -7.830  1.00  0.00      PROA
ATOM   4421  CD1 PHE   928     -14.989   3.388  -8.690  1.00  0.00      PROA
ATOM   4422  HD1 PHE   928     -15.304   2.460  -8.239  1.00  0.00      PROA
ATOM   4423  CE1 PHE   928     -14.978   3.453 -10.136  1.00  0.00      PROA
ATOM   4424  HE1 PHE   928     -15.175   2.590 -10.753  1.00  0.00      PROA
ATOM   4425  CZ  PHE   928     -14.692   4.721 -10.683  1.00  0.00      PROA
ATOM   4426  HZ  PHE   928     -14.774   4.863 -11.750  1.00  0.00      PROA
ATOM   4427  CD2 PHE   928     -14.338   5.659  -8.479  1.00  0.00      PROA
ATOM   4428  HD2 PHE   928     -14.130   6.534  -7.881  1.00  0.00      PROA
ATOM   4429  CE2 PHE   928     -14.317   5.768  -9.906  1.00  0.00      PROA
ATOM   4430  HE2 PHE   928     -14.000   6.691 -10.368  1.00  0.00      PROA
ATOM   4431  C   PHE   928     -12.146   4.324  -6.086  1.00  0.00      PROA
ATOM   4432  O   PHE   928     -11.311   3.721  -6.744  1.00  0.00      PROA
ATOM   4433  N   MET   929     -11.856   5.583  -5.605  1.00  0.00      PROA
ATOM   4434  HN  MET   929     -12.445   6.086  -4.978  1.00  0.00      PROA
ATOM   4435  CA  MET   929     -10.648   6.206  -6.023  1.00  0.00      PROA
ATOM   4436  HA  MET   929     -10.617   6.203  -7.102  1.00  0.00      PROA
ATOM   4437  CB  MET   929     -10.612   7.620  -5.492  1.00  0.00      PROA
ATOM   4438  HB1 MET   929      -9.622   8.081  -5.697  1.00  0.00      PROA
ATOM   4439  HB2 MET   929     -10.788   7.622  -4.395  1.00  0.00      PROA
ATOM   4440  CG  MET   929     -11.733   8.416  -6.215  1.00  0.00      PROA
ATOM   4441  HG1 MET   929     -12.702   8.015  -5.854  1.00  0.00      PROA
ATOM   4442  HG2 MET   929     -11.642   8.196  -7.298  1.00  0.00      PROA
ATOM   4443  SD  MET   929     -11.757  10.133  -6.018  1.00  0.00      PROA
ATOM   4444  CE  MET   929     -11.718  10.579  -4.217  1.00  0.00      PROA
ATOM   4445  HE1 MET   929     -10.729  10.349  -3.766  1.00  0.00      PROA
ATOM   4446  HE2 MET   929     -12.490  10.005  -3.663  1.00  0.00      PROA
ATOM   4447  HE3 MET   929     -11.910  11.665  -4.087  1.00  0.00      PROA
ATOM   4448  C   MET   929      -9.357   5.513  -5.650  1.00  0.00      PROA
ATOM   4449  O   MET   929      -8.460   5.462  -6.485  1.00  0.00      PROA
ATOM   4450  N   ASP   930      -9.312   5.001  -4.418  1.00  0.00      PROA
ATOM   4451  HN  ASP   930     -10.108   5.060  -3.822  1.00  0.00      PROA
ATOM   4452  CA  ASP   930      -8.152   4.323  -3.812  1.00  0.00      PROA
ATOM   4453  HA  ASP   930      -7.260   4.908  -3.979  1.00  0.00      PROA
ATOM   4454  CB  ASP   930      -8.526   4.230  -2.238  1.00  0.00      PROA
ATOM   4455  HB1 ASP   930      -9.403   3.560  -2.111  1.00  0.00      PROA
ATOM   4456  HB2 ASP   930      -8.784   5.244  -1.864  1.00  0.00      PROA
ATOM   4457  CG  ASP   930      -7.376   3.686  -1.413  1.00  0.00      PROA
ATOM   4458  OD1 ASP   930      -6.228   3.521  -1.993  1.00  0.00      PROA
ATOM   4459  OD2 ASP   930      -7.552   3.408  -0.238  1.00  0.00      PROA
ATOM   4460  C   ASP   930      -7.910   3.002  -4.529  1.00  0.00      PROA
ATOM   4461  O   ASP   930      -6.777   2.621  -4.858  1.00  0.00      PROA
ATOM   4462  N   GLN   931      -8.994   2.241  -4.881  1.00  0.00      PROA
ATOM   4463  HN  GLN   931      -9.907   2.545  -4.629  1.00  0.00      PROA
ATOM   4464  CA  GLN   931      -8.985   0.957  -5.627  1.00  0.00      PROA
ATOM   4465  HA  GLN   931      -8.282   0.294  -5.145  1.00  0.00      PROA
ATOM   4466  CB  GLN   931     -10.434   0.311  -5.639  1.00  0.00      PROA
ATOM   4467  HB1 GLN   931     -10.599  -0.146  -6.637  1.00  0.00      PROA
ATOM   4468  HB2 GLN   931     -11.174   1.124  -5.488  1.00  0.00      PROA
ATOM   4469  CG  GLN   931     -10.689  -0.774  -4.568  1.00  0.00      PROA
ATOM   4470  HG1 GLN   931     -11.696  -1.211  -4.735  1.00  0.00      PROA
ATOM   4471  HG2 GLN   931     -10.659  -0.299  -3.564  1.00  0.00      PROA
ATOM   4472  CD  GLN   931      -9.645  -1.927  -4.594  1.00  0.00      PROA
ATOM   4473  OE1 GLN   931      -8.933  -2.181  -3.627  1.00  0.00      PROA
ATOM   4474  NE2 GLN   931      -9.504  -2.628  -5.773  1.00  0.00      PROA
ATOM   4475 HE21 GLN   931      -8.844  -3.377  -5.834  1.00  0.00      PROA
ATOM   4476 HE22 GLN   931     -10.061  -2.387  -6.568  1.00  0.00      PROA
ATOM   4477  C   GLN   931      -8.456   1.176  -7.062  1.00  0.00      PROA
ATOM   4478  O   GLN   931      -7.543   0.473  -7.514  1.00  0.00      PROA
ATOM   4479  N   GLN   932      -8.972   2.234  -7.703  1.00  0.00      PROA
ATOM   4480  HN  GLN   932      -9.649   2.798  -7.241  1.00  0.00      PROA
ATOM   4481  CA  GLN   932      -8.668   2.689  -9.031  1.00  0.00      PROA
ATOM   4482  HA  GLN   932      -8.566   1.817  -9.659  1.00  0.00      PROA
ATOM   4483  CB  GLN   932      -9.743   3.604  -9.588  1.00  0.00      PROA
ATOM   4484  HB1 GLN   932      -9.313   4.203 -10.419  1.00  0.00      PROA
ATOM   4485  HB2 GLN   932     -10.082   4.293  -8.786  1.00  0.00      PROA
ATOM   4486  CG  GLN   932     -10.950   2.817 -10.113  1.00  0.00      PROA
ATOM   4487  HG1 GLN   932     -11.558   3.508 -10.733  1.00  0.00      PROA
ATOM   4488  HG2 GLN   932     -11.546   2.491  -9.236  1.00  0.00      PROA
ATOM   4489  CD  GLN   932     -10.673   1.561 -10.968  1.00  0.00      PROA
ATOM   4490  OE1 GLN   932     -10.683   0.451 -10.509  1.00  0.00      PROA
ATOM   4491  NE2 GLN   932     -10.418   1.817 -12.271  1.00  0.00      PROA
ATOM   4492 HE21 GLN   932     -10.227   1.064 -12.901  1.00  0.00      PROA
ATOM   4493 HE22 GLN   932     -10.420   2.760 -12.605  1.00  0.00      PROA
ATOM   4494  C   GLN   932      -7.342   3.362  -9.272  1.00  0.00      PROA
ATOM   4495  O   GLN   932      -6.723   3.019 -10.301  1.00  0.00      PROA
ATOM   4496  N   ILE   933      -6.789   4.262  -8.422  1.00  0.00      PROA
ATOM   4497  HN  ILE   933      -7.226   4.551  -7.574  1.00  0.00      PROA
ATOM   4498  CA  ILE   933      -5.470   4.864  -8.743  1.00  0.00      PROA
ATOM   4499  HA  ILE   933      -5.510   5.264  -9.745  1.00  0.00      PROA
ATOM   4500  CB  ILE   933      -5.182   5.941  -7.756  1.00  0.00      PROA
ATOM   4501  HB  ILE   933      -5.989   6.700  -7.829  1.00  0.00      PROA
ATOM   4502  CG2 ILE   933      -5.084   5.477  -6.262  1.00  0.00      PROA
ATOM   4503 HG21 ILE   933      -4.164   4.873  -6.109  1.00  0.00      PROA
ATOM   4504 HG22 ILE   933      -5.966   4.853  -6.001  1.00  0.00      PROA
ATOM   4505 HG23 ILE   933      -5.041   6.363  -5.593  1.00  0.00      PROA
ATOM   4506  CG1 ILE   933      -3.896   6.790  -8.021  1.00  0.00      PROA
ATOM   4507 HG11 ILE   933      -3.040   6.238  -7.581  1.00  0.00      PROA
ATOM   4508 HG12 ILE   933      -4.021   7.753  -7.485  1.00  0.00      PROA
ATOM   4509  CD  ILE   933      -3.533   7.115  -9.447  1.00  0.00      PROA
ATOM   4510  HD1 ILE   933      -4.351   7.694  -9.927  1.00  0.00      PROA
ATOM   4511  HD2 ILE   933      -3.378   6.177 -10.021  1.00  0.00      PROA
ATOM   4512  HD3 ILE   933      -2.605   7.726  -9.471  1.00  0.00      PROA
ATOM   4513  C   ILE   933      -4.341   3.820  -8.751  1.00  0.00      PROA
ATOM   4514  O   ILE   933      -3.515   3.696  -9.613  1.00  0.00      PROA
ATOM   4515  N   THR   934      -4.414   2.878  -7.767  1.00  0.00      PROA
ATOM   4516  HN  THR   934      -5.095   2.956  -7.044  1.00  0.00      PROA
ATOM   4517  CA  THR   934      -3.552   1.706  -7.658  1.00  0.00      PROA
ATOM   4518  HA  THR   934      -2.531   2.056  -7.615  1.00  0.00      PROA
ATOM   4519  CB  THR   934      -3.863   0.856  -6.420  1.00  0.00      PROA
ATOM   4520  HB  THR   934      -4.939   0.580  -6.419  1.00  0.00      PROA
ATOM   4521  OG1 THR   934      -3.577   1.573  -5.226  1.00  0.00      PROA
ATOM   4522  HG1 THR   934      -2.689   1.921  -5.333  1.00  0.00      PROA
ATOM   4523  CG2 THR   934      -2.987  -0.366  -6.358  1.00  0.00      PROA
ATOM   4524 HG21 THR   934      -1.922  -0.080  -6.495  1.00  0.00      PROA
ATOM   4525 HG22 THR   934      -3.270  -1.075  -7.165  1.00  0.00      PROA
ATOM   4526 HG23 THR   934      -3.097  -0.861  -5.369  1.00  0.00      PROA
ATOM   4527  C   THR   934      -3.519   0.856  -8.915  1.00  0.00      PROA
ATOM   4528  O   THR   934      -2.514   0.416  -9.416  1.00  0.00      PROA
ATOM   4529  N   ALA   935      -4.751   0.585  -9.492  1.00  0.00      PROA
ATOM   4530  HN  ALA   935      -5.593   0.935  -9.091  1.00  0.00      PROA
ATOM   4531  CA  ALA   935      -4.936  -0.243 -10.749  1.00  0.00      PROA
ATOM   4532  HA  ALA   935      -4.242  -1.069 -10.708  1.00  0.00      PROA
ATOM   4533  CB  ALA   935      -6.344  -0.752 -10.855  1.00  0.00      PROA
ATOM   4534  HB1 ALA   935      -7.039   0.088 -11.069  1.00  0.00      PROA
ATOM   4535  HB2 ALA   935      -6.647  -1.228  -9.898  1.00  0.00      PROA
ATOM   4536  HB3 ALA   935      -6.417  -1.492 -11.680  1.00  0.00      PROA
ATOM   4537  C   ALA   935      -4.602   0.496 -11.992  1.00  0.00      PROA
ATOM   4538  O   ALA   935      -3.963  -0.027 -12.927  1.00  0.00      PROA
ATOM   4539  N   VAL   936      -4.879   1.822 -12.011  1.00  0.00      PROA
ATOM   4540  HN  VAL   936      -5.413   2.244 -11.283  1.00  0.00      PROA
ATOM   4541  CA  VAL   936      -4.424   2.771 -13.099  1.00  0.00      PROA
ATOM   4542  HA  VAL   936      -4.649   2.335 -14.061  1.00  0.00      PROA
ATOM   4543  CB  VAL   936      -5.189   4.106 -12.898  1.00  0.00      PROA
ATOM   4544  HB  VAL   936      -5.242   4.346 -11.815  1.00  0.00      PROA
ATOM   4545  CG1 VAL   936      -4.457   5.236 -13.642  1.00  0.00      PROA
ATOM   4546 HG11 VAL   936      -4.404   5.007 -14.728  1.00  0.00      PROA
ATOM   4547 HG12 VAL   936      -3.422   5.338 -13.251  1.00  0.00      PROA
ATOM   4548 HG13 VAL   936      -5.004   6.194 -13.508  1.00  0.00      PROA
ATOM   4549  CG2 VAL   936      -6.577   3.976 -13.548  1.00  0.00      PROA
ATOM   4550 HG21 VAL   936      -7.144   3.146 -13.075  1.00  0.00      PROA
ATOM   4551 HG22 VAL   936      -6.468   3.759 -14.632  1.00  0.00      PROA
ATOM   4552 HG23 VAL   936      -7.148   4.919 -13.411  1.00  0.00      PROA
ATOM   4553  C   VAL   936      -2.918   2.708 -13.235  1.00  0.00      PROA
ATOM   4554  O   VAL   936      -2.394   2.592 -14.405  1.00  0.00      PROA
ATOM   4555  N   ILE   937      -2.200   2.805 -12.071  1.00  0.00      PROA
ATOM   4556  HN  ILE   937      -2.672   2.881 -11.198  1.00  0.00      PROA
ATOM   4557  CA  ILE   937      -0.784   2.809 -11.966  1.00  0.00      PROA
ATOM   4558  HA  ILE   937      -0.387   3.473 -12.720  1.00  0.00      PROA
ATOM   4559  CB  ILE   937      -0.382   3.289 -10.545  1.00  0.00      PROA
ATOM   4560  HB  ILE   937      -1.027   2.791  -9.791  1.00  0.00      PROA
ATOM   4561  CG2 ILE   937       1.113   2.943 -10.259  1.00  0.00      PROA
ATOM   4562 HG21 ILE   937       1.727   3.122 -11.167  1.00  0.00      PROA
ATOM   4563 HG22 ILE   937       1.206   1.873  -9.974  1.00  0.00      PROA
ATOM   4564 HG23 ILE   937       1.499   3.584  -9.438  1.00  0.00      PROA
ATOM   4565  CG1 ILE   937      -0.521   4.858 -10.538  1.00  0.00      PROA
ATOM   4566 HG11 ILE   937      -0.439   5.202  -9.486  1.00  0.00      PROA
ATOM   4567 HG12 ILE   937      -1.530   5.112 -10.923  1.00  0.00      PROA
ATOM   4568  CD  ILE   937       0.508   5.634 -11.368  1.00  0.00      PROA
ATOM   4569  HD1 ILE   937       0.443   5.333 -12.435  1.00  0.00      PROA
ATOM   4570  HD2 ILE   937       1.533   5.415 -11.000  1.00  0.00      PROA
ATOM   4571  HD3 ILE   937       0.309   6.724 -11.294  1.00  0.00      PROA
ATOM   4572  C   ILE   937      -0.159   1.428 -12.332  1.00  0.00      PROA
ATOM   4573  O   ILE   937       0.815   1.353 -13.032  1.00  0.00      PROA
ATOM   4574  N   ILE   938      -0.802   0.339 -11.840  1.00  0.00      PROA
ATOM   4575  HN  ILE   938      -1.567   0.419 -11.206  1.00  0.00      PROA
ATOM   4576  CA  ILE   938      -0.411  -1.035 -12.210  1.00  0.00      PROA
ATOM   4577  HA  ILE   938       0.618  -1.168 -11.910  1.00  0.00      PROA
ATOM   4578  CB  ILE   938      -1.286  -2.120 -11.552  1.00  0.00      PROA
ATOM   4579  HB  ILE   938      -2.341  -1.775 -11.580  1.00  0.00      PROA
ATOM   4580  CG2 ILE   938      -1.221  -3.517 -12.210  1.00  0.00      PROA
ATOM   4581 HG21 ILE   938      -0.163  -3.826 -12.345  1.00  0.00      PROA
ATOM   4582 HG22 ILE   938      -1.712  -3.489 -13.206  1.00  0.00      PROA
ATOM   4583 HG23 ILE   938      -1.729  -4.264 -11.563  1.00  0.00      PROA
ATOM   4584  CG1 ILE   938      -0.839  -2.226 -10.175  1.00  0.00      PROA
ATOM   4585 HG11 ILE   938      -0.541  -1.215  -9.826  1.00  0.00      PROA
ATOM   4586 HG12 ILE   938       0.049  -2.892 -10.147  1.00  0.00      PROA
ATOM   4587  CD  ILE   938      -1.847  -2.759  -9.242  1.00  0.00      PROA
ATOM   4588  HD1 ILE   938      -1.891  -3.866  -9.319  1.00  0.00      PROA
ATOM   4589  HD2 ILE   938      -2.848  -2.346  -9.491  1.00  0.00      PROA
ATOM   4590  HD3 ILE   938      -1.578  -2.486  -8.199  1.00  0.00      PROA
ATOM   4591  C   ILE   938      -0.488  -1.275 -13.699  1.00  0.00      PROA
ATOM   4592  O   ILE   938       0.372  -1.926 -14.318  1.00  0.00      PROA
ATOM   4593  N   ASN   939      -1.570  -0.831 -14.313  1.00  0.00      PROA
ATOM   4594  HN  ASN   939      -2.193  -0.228 -13.825  1.00  0.00      PROA
ATOM   4595  CA  ASN   939      -1.989  -1.113 -15.651  1.00  0.00      PROA
ATOM   4596  HA  ASN   939      -1.703  -2.134 -15.851  1.00  0.00      PROA
ATOM   4597  CB  ASN   939      -3.583  -0.939 -15.978  1.00  0.00      PROA
ATOM   4598  HB1 ASN   939      -3.789   0.137 -16.160  1.00  0.00      PROA
ATOM   4599  HB2 ASN   939      -4.162  -1.278 -15.094  1.00  0.00      PROA
ATOM   4600  CG  ASN   939      -4.057  -1.700 -17.154  1.00  0.00      PROA
ATOM   4601  OD1 ASN   939      -3.429  -2.527 -17.762  1.00  0.00      PROA
ATOM   4602  ND2 ASN   939      -5.302  -1.381 -17.653  1.00  0.00      PROA
ATOM   4603 HD21 ASN   939      -5.906  -0.772 -17.139  1.00  0.00      PROA
ATOM   4604 HD22 ASN   939      -5.601  -1.759 -18.529  1.00  0.00      PROA
ATOM   4605  C   ASN   939      -1.172  -0.375 -16.685  1.00  0.00      PROA
ATOM   4606  O   ASN   939      -1.442  -0.447 -17.897  1.00  0.00      PROA
ATOM   4607  N   ARG   940      -0.244   0.522 -16.242  1.00  0.00      PROA
ATOM   4608  HN  ARG   940      -0.058   0.672 -15.274  1.00  0.00      PROA
ATOM   4609  CA  ARG   940       0.536   1.320 -17.197  1.00  0.00      PROA
ATOM   4610  HA  ARG   940      -0.150   1.822 -17.863  1.00  0.00      PROA
ATOM   4611  CB  ARG   940       1.384   2.335 -16.430  1.00  0.00      PROA
ATOM   4612  HB1 ARG   940       2.160   2.714 -17.126  1.00  0.00      PROA
ATOM   4613  HB2 ARG   940       1.878   1.794 -15.597  1.00  0.00      PROA
ATOM   4614  CG  ARG   940       0.652   3.587 -15.812  1.00  0.00      PROA
ATOM   4615  HG1 ARG   940       0.644   3.458 -14.710  1.00  0.00      PROA
ATOM   4616  HG2 ARG   940      -0.393   3.579 -16.185  1.00  0.00      PROA
ATOM   4617  CD  ARG   940       1.234   4.968 -16.107  1.00  0.00      PROA
ATOM   4618  HD1 ARG   940       0.553   5.767 -15.744  1.00  0.00      PROA
ATOM   4619  HD2 ARG   940       1.422   5.091 -17.195  1.00  0.00      PROA
ATOM   4620  NE  ARG   940       2.532   5.077 -15.380  1.00  0.00      PROA
ATOM   4621  HE  ARG   940       2.770   4.349 -14.739  1.00  0.00      PROA
ATOM   4622  CZ  ARG   940       3.400   6.085 -15.529  1.00  0.00      PROA
ATOM   4623  NH1 ARG   940       3.198   7.148 -16.273  1.00  0.00      PROA
ATOM   4624 HH11 ARG   940       2.343   7.247 -16.782  1.00  0.00      PROA
ATOM   4625 HH12 ARG   940       3.899   7.858 -16.331  1.00  0.00      PROA
ATOM   4626  NH2 ARG   940       4.529   6.120 -14.827  1.00  0.00      PROA
ATOM   4627 HH21 ARG   940       4.738   5.388 -14.179  1.00  0.00      PROA
ATOM   4628 HH22 ARG   940       5.169   6.879 -14.947  1.00  0.00      PROA
ATOM   4629  C   ARG   940       1.397   0.533 -18.117  1.00  0.00      PROA
ATOM   4630  O   ARG   940       1.823  -0.605 -17.906  1.00  0.00      PROA
ATOM   4631  N   LYS   941       1.678   1.059 -19.363  1.00  0.00      PROA
ATOM   4632  HN  LYS   941       1.357   1.979 -19.543  1.00  0.00      PROA
ATOM   4633  CA  LYS   941       2.373   0.525 -20.510  1.00  0.00      PROA
ATOM   4634  HA  LYS   941       1.983  -0.466 -20.690  1.00  0.00      PROA
ATOM   4635  CB  LYS   941       2.202   1.414 -21.818  1.00  0.00      PROA
ATOM   4636  HB1 LYS   941       2.670   2.405 -21.635  1.00  0.00      PROA
ATOM   4637  HB2 LYS   941       1.117   1.558 -22.008  1.00  0.00      PROA
ATOM   4638  CG  LYS   941       2.852   0.785 -23.095  1.00  0.00      PROA
ATOM   4639  HG1 LYS   941       3.923   0.595 -22.875  1.00  0.00      PROA
ATOM   4640  HG2 LYS   941       2.778   1.527 -23.917  1.00  0.00      PROA
ATOM   4641  CD  LYS   941       2.226  -0.537 -23.590  1.00  0.00      PROA
ATOM   4642  HD1 LYS   941       2.228  -1.269 -22.754  1.00  0.00      PROA
ATOM   4643  HD2 LYS   941       2.846  -0.937 -24.420  1.00  0.00      PROA
ATOM   4644  CE  LYS   941       0.777  -0.360 -24.092  1.00  0.00      PROA
ATOM   4645  HE1 LYS   941       0.733   0.341 -24.952  1.00  0.00      PROA
ATOM   4646  HE2 LYS   941       0.109  -0.010 -23.277  1.00  0.00      PROA
ATOM   4647  NZ  LYS   941       0.351  -1.689 -24.529  1.00  0.00      PROA
ATOM   4648  HZ1 LYS   941       0.397  -2.350 -23.727  1.00  0.00      PROA
ATOM   4649  HZ2 LYS   941       0.978  -2.022 -25.289  1.00  0.00      PROA
ATOM   4650  HZ3 LYS   941      -0.626  -1.641 -24.883  1.00  0.00      PROA
ATOM   4651  C   LYS   941       3.718   0.001 -20.112  1.00  0.00      PROA
ATOM   4652  O   LYS   941       4.115  -1.038 -20.537  1.00  0.00      PROA
ATOM   4653  N   GLU   942       4.483   0.634 -19.180  1.00  0.00      PROA
ATOM   4654  HN  GLU   942       4.166   1.470 -18.739  1.00  0.00      PROA
ATOM   4655  CA  GLU   942       5.793   0.172 -18.748  1.00  0.00      PROA
ATOM   4656  HA  GLU   942       6.444   0.124 -19.609  1.00  0.00      PROA
ATOM   4657  CB  GLU   942       6.337   1.168 -17.701  1.00  0.00      PROA
ATOM   4658  HB1 GLU   942       5.799   0.996 -16.745  1.00  0.00      PROA
ATOM   4659  HB2 GLU   942       6.121   2.198 -18.056  1.00  0.00      PROA
ATOM   4660  CG  GLU   942       7.880   1.056 -17.424  1.00  0.00      PROA
ATOM   4661  HG1 GLU   942       8.468   1.497 -18.257  1.00  0.00      PROA
ATOM   4662  HG2 GLU   942       8.184  -0.003 -17.284  1.00  0.00      PROA
ATOM   4663  CD  GLU   942       8.087   1.842 -16.152  1.00  0.00      PROA
ATOM   4664  OE1 GLU   942       7.343   2.824 -15.871  1.00  0.00      PROA
ATOM   4665  OE2 GLU   942       8.923   1.342 -15.369  1.00  0.00      PROA
ATOM   4666  C   GLU   942       5.744  -1.272 -18.193  1.00  0.00      PROA
ATOM   4667  O   GLU   942       6.729  -2.043 -18.197  1.00  0.00      PROA
ATOM   4668  N   HSD   943       4.584  -1.681 -17.704  1.00  0.00      PROA
ATOM   4669  HN  HSD   943       3.761  -1.129 -17.811  1.00  0.00      PROA
ATOM   4670  CA  HSD   943       4.389  -2.955 -16.972  1.00  0.00      PROA
ATOM   4671  HA  HSD   943       5.362  -3.367 -16.747  1.00  0.00      PROA
ATOM   4672  CB  HSD   943       3.617  -2.709 -15.706  1.00  0.00      PROA
ATOM   4673  HB1 HSD   943       3.709  -3.606 -15.058  1.00  0.00      PROA
ATOM   4674  HB2 HSD   943       2.549  -2.556 -15.969  1.00  0.00      PROA
ATOM   4675  ND1 HSD   943       3.213  -0.702 -14.097  1.00  0.00      PROA
ATOM   4676  HD1 HSD   943       2.216  -0.724 -14.165  1.00  0.00      PROA
ATOM   4677  CG  HSD   943       4.090  -1.482 -14.894  1.00  0.00      PROA
ATOM   4678  CE1 HSD   943       3.941   0.070 -13.237  1.00  0.00      PROA
ATOM   4679  HE1 HSD   943       3.499   0.785 -12.544  1.00  0.00      PROA
ATOM   4680  NE2 HSD   943       5.242  -0.188 -13.381  1.00  0.00      PROA
ATOM   4681  CD2 HSD   943       5.329  -1.103 -14.449  1.00  0.00      PROA
ATOM   4682  HD2 HSD   943       6.306  -1.408 -14.804  1.00  0.00      PROA
ATOM   4683  C   HSD   943       3.740  -3.967 -17.844  1.00  0.00      PROA
ATOM   4684  O   HSD   943       3.362  -4.966 -17.362  1.00  0.00      PROA
ATOM   4685  N   LYS   944       3.596  -3.729 -19.156  1.00  0.00      PROA
ATOM   4686  HN  LYS   944       3.977  -2.881 -19.498  1.00  0.00      PROA
ATOM   4687  CA  LYS   944       2.963  -4.495 -20.249  1.00  0.00      PROA
ATOM   4688  HA  LYS   944       2.232  -3.855 -20.720  1.00  0.00      PROA
ATOM   4689  CB  LYS   944       3.994  -4.965 -21.281  1.00  0.00      PROA
ATOM   4690  HB1 LYS   944       3.438  -5.450 -22.109  1.00  0.00      PROA
ATOM   4691  HB2 LYS   944       4.639  -5.720 -20.787  1.00  0.00      PROA
ATOM   4692  CG  LYS   944       4.902  -3.926 -21.893  1.00  0.00      PROA
ATOM   4693  HG1 LYS   944       5.414  -3.424 -21.048  1.00  0.00      PROA
ATOM   4694  HG2 LYS   944       4.241  -3.198 -22.404  1.00  0.00      PROA
ATOM   4695  CD  LYS   944       5.991  -4.294 -22.896  1.00  0.00      PROA
ATOM   4696  HD1 LYS   944       5.529  -4.779 -23.782  1.00  0.00      PROA
ATOM   4697  HD2 LYS   944       6.702  -5.007 -22.426  1.00  0.00      PROA
ATOM   4698  CE  LYS   944       6.760  -3.014 -23.346  1.00  0.00      PROA
ATOM   4699  HE1 LYS   944       7.293  -2.545 -22.492  1.00  0.00      PROA
ATOM   4700  HE2 LYS   944       6.075  -2.280 -23.820  1.00  0.00      PROA
ATOM   4701  NZ  LYS   944       7.745  -3.474 -24.341  1.00  0.00      PROA
ATOM   4702  HZ1 LYS   944       7.250  -3.919 -25.140  1.00  0.00      PROA
ATOM   4703  HZ2 LYS   944       8.385  -4.166 -23.901  1.00  0.00      PROA
ATOM   4704  HZ3 LYS   944       8.296  -2.662 -24.684  1.00  0.00      PROA
ATOM   4705  C   LYS   944       1.887  -5.458 -19.874  1.00  0.00      PROA
ATOM   4706  O   LYS   944       2.011  -6.660 -20.082  1.00  0.00      PROA
ATOM   4707  N   LEU   945       0.859  -4.975 -19.183  1.00  0.00      PROA
ATOM   4708  HN  LEU   945       0.888  -4.033 -18.863  1.00  0.00      PROA
ATOM   4709  CA  LEU   945      -0.356  -5.665 -18.814  1.00  0.00      PROA
ATOM   4710  HA  LEU   945      -0.070  -6.541 -18.251  1.00  0.00      PROA
ATOM   4711  CB  LEU   945      -1.351  -4.771 -17.946  1.00  0.00      PROA
ATOM   4712  HB1 LEU   945      -2.400  -5.025 -18.210  1.00  0.00      PROA
ATOM   4713  HB2 LEU   945      -1.174  -3.698 -18.172  1.00  0.00      PROA
ATOM   4714  CG  LEU   945      -1.132  -5.016 -16.468  1.00  0.00      PROA
ATOM   4715  HG  LEU   945      -1.566  -4.169 -15.896  1.00  0.00      PROA
ATOM   4716  CD1 LEU   945      -1.815  -6.395 -15.960  1.00  0.00      PROA
ATOM   4717 HD11 LEU   945      -1.266  -7.268 -16.374  1.00  0.00      PROA
ATOM   4718 HD12 LEU   945      -2.870  -6.443 -16.304  1.00  0.00      PROA
ATOM   4719 HD13 LEU   945      -1.780  -6.448 -14.851  1.00  0.00      PROA
ATOM   4720  CD2 LEU   945       0.373  -4.906 -15.955  1.00  0.00      PROA
ATOM   4721 HD21 LEU   945       0.829  -3.957 -16.310  1.00  0.00      PROA
ATOM   4722 HD22 LEU   945       0.970  -5.756 -16.349  1.00  0.00      PROA
ATOM   4723 HD23 LEU   945       0.396  -4.916 -14.844  1.00  0.00      PROA
ATOM   4724  C   LEU   945      -1.023  -6.207 -20.050  1.00  0.00      PROA
ATOM   4725  O   LEU   945      -1.053  -5.618 -21.130  1.00  0.00      PROA
ATOM   4726  N   LYS   946      -1.533  -7.461 -19.876  1.00  0.00      PROA
ATOM   4727  HN  LYS   946      -1.420  -7.951 -19.015  1.00  0.00      PROA
ATOM   4728  CA  LYS   946      -2.283  -8.191 -20.926  1.00  0.00      PROA
ATOM   4729  HA  LYS   946      -2.095  -7.692 -21.865  1.00  0.00      PROA
ATOM   4730  CB  LYS   946      -1.866  -9.693 -21.031  1.00  0.00      PROA
ATOM   4731  HB1 LYS   946      -2.463 -10.174 -21.835  1.00  0.00      PROA
ATOM   4732  HB2 LYS   946      -2.091 -10.195 -20.066  1.00  0.00      PROA
ATOM   4733  CG  LYS   946      -0.339  -9.880 -21.354  1.00  0.00      PROA
ATOM   4734  HG1 LYS   946       0.247  -9.140 -20.769  1.00  0.00      PROA
ATOM   4735  HG2 LYS   946      -0.173  -9.695 -22.437  1.00  0.00      PROA
ATOM   4736  CD  LYS   946       0.154 -11.298 -21.006  1.00  0.00      PROA
ATOM   4737  HD1 LYS   946      -0.220 -11.970 -21.804  1.00  0.00      PROA
ATOM   4738  HD2 LYS   946      -0.323 -11.574 -20.044  1.00  0.00      PROA
ATOM   4739  CE  LYS   946       1.630 -11.582 -20.856  1.00  0.00      PROA
ATOM   4740  HE1 LYS   946       1.810 -12.646 -20.594  1.00  0.00      PROA
ATOM   4741  HE2 LYS   946       2.092 -10.917 -20.096  1.00  0.00      PROA
ATOM   4742  NZ  LYS   946       2.218 -11.300 -22.167  1.00  0.00      PROA
ATOM   4743  HZ1 LYS   946       1.905 -10.364 -22.494  1.00  0.00      PROA
ATOM   4744  HZ2 LYS   946       1.912 -12.025 -22.847  1.00  0.00      PROA
ATOM   4745  HZ3 LYS   946       3.255 -11.312 -22.092  1.00  0.00      PROA
ATOM   4746  C   LYS   946      -3.776  -8.044 -20.766  1.00  0.00      PROA
ATOM   4747  O   LYS   946      -4.379  -8.353 -19.740  1.00  0.00      PROA
ATOM   4748  N   LYS   947      -4.540  -7.654 -21.812  1.00  0.00      PROA
ATOM   4749  HN  LYS   947      -4.116  -7.445 -22.688  1.00  0.00      PROA
ATOM   4750  CA  LYS   947      -5.990  -7.497 -21.800  1.00  0.00      PROA
ATOM   4751  HA  LYS   947      -6.278  -7.038 -22.734  1.00  0.00      PROA
ATOM   4752  CB  LYS   947      -6.723  -8.864 -21.628  1.00  0.00      PROA
ATOM   4753  HB1 LYS   947      -7.810  -8.692 -21.771  1.00  0.00      PROA
ATOM   4754  HB2 LYS   947      -6.547  -9.221 -20.592  1.00  0.00      PROA
ATOM   4755  CG  LYS   947      -6.285  -9.973 -22.594  1.00  0.00      PROA
ATOM   4756  HG1 LYS   947      -6.950 -10.842 -22.415  1.00  0.00      PROA
ATOM   4757  HG2 LYS   947      -5.245 -10.249 -22.323  1.00  0.00      PROA
ATOM   4758  CD  LYS   947      -6.299  -9.702 -24.086  1.00  0.00      PROA
ATOM   4759  HD1 LYS   947      -5.682  -8.797 -24.259  1.00  0.00      PROA
ATOM   4760  HD2 LYS   947      -7.349  -9.485 -24.368  1.00  0.00      PROA
ATOM   4761  CE  LYS   947      -5.797 -10.769 -25.030  1.00  0.00      PROA
ATOM   4762  HE1 LYS   947      -6.140 -11.767 -24.682  1.00  0.00      PROA
ATOM   4763  HE2 LYS   947      -4.687 -10.739 -25.071  1.00  0.00      PROA
ATOM   4764  NZ  LYS   947      -6.289 -10.580 -26.368  1.00  0.00      PROA
ATOM   4765  HZ1 LYS   947      -5.974  -9.656 -26.726  1.00  0.00      PROA
ATOM   4766  HZ2 LYS   947      -7.328 -10.614 -26.363  1.00  0.00      PROA
ATOM   4767  HZ3 LYS   947      -5.921 -11.334 -26.983  1.00  0.00      PROA
ATOM   4768  C   LYS   947      -6.504  -6.461 -20.816  1.00  0.00      PROA
ATOM   4769  O   LYS   947      -7.666  -6.561 -20.446  1.00  0.00      PROA
ATOM   4770  N   GLY   948      -5.660  -5.514 -20.379  1.00  0.00      PROA
ATOM   4771  HN  GLY   948      -4.765  -5.398 -20.801  1.00  0.00      PROA
ATOM   4772  CA  GLY   948      -5.950  -4.562 -19.257  1.00  0.00      PROA
ATOM   4773  HA1 GLY   948      -6.848  -4.019 -19.512  1.00  0.00      PROA
ATOM   4774  HA2 GLY   948      -5.113  -3.884 -19.178  1.00  0.00      PROA
ATOM   4775  C   GLY   948      -6.155  -5.246 -17.915  1.00  0.00      PROA
ATOM   4776  O   GLY   948      -5.461  -6.172 -17.520  1.00  0.00      PROA
ATOM   4777  N   ALA   949      -7.111  -4.736 -17.105  1.00  0.00      PROA
ATOM   4778  HN  ALA   949      -7.790  -4.104 -17.467  1.00  0.00      PROA
ATOM   4779  CA  ALA   949      -7.264  -5.034 -15.659  1.00  0.00      PROA
ATOM   4780  HA  ALA   949      -6.631  -5.880 -15.438  1.00  0.00      PROA
ATOM   4781  CB  ALA   949      -6.891  -3.865 -14.750  1.00  0.00      PROA
ATOM   4782  HB1 ALA   949      -7.537  -2.988 -14.971  1.00  0.00      PROA
ATOM   4783  HB2 ALA   949      -5.831  -3.577 -14.920  1.00  0.00      PROA
ATOM   4784  HB3 ALA   949      -7.035  -4.152 -13.686  1.00  0.00      PROA
ATOM   4785  C   ALA   949      -8.692  -5.522 -15.263  1.00  0.00      PROA
ATOM   4786  O   ALA   949      -8.884  -6.181 -14.278  1.00  0.00      PROA
ATOM   4787  N   GLY   950      -9.664  -5.318 -16.129  1.00  0.00      PROA
ATOM   4788  HN  GLY   950      -9.498  -4.937 -17.035  1.00  0.00      PROA
ATOM   4789  CA  GLY   950     -10.997  -5.629 -15.820  1.00  0.00      PROA
ATOM   4790  HA1 GLY   950     -11.070  -6.705 -15.867  1.00  0.00      PROA
ATOM   4791  HA2 GLY   950     -11.595  -5.179 -16.597  1.00  0.00      PROA
ATOM   4792  C   GLY   950     -11.601  -5.186 -14.460  1.00  0.00      PROA
ATOM   4793  O   GLY   950     -11.960  -5.967 -13.566  1.00  0.00      PROA
ATOM   4794  N   TYR   951     -11.760  -3.827 -14.378  1.00  0.00      PROA
ATOM   4795  HN  TYR   951     -11.759  -3.265 -15.201  1.00  0.00      PROA
ATOM   4796  CA  TYR   951     -11.939  -3.090 -13.143  1.00  0.00      PROA
ATOM   4797  HA  TYR   951     -11.162  -3.400 -12.460  1.00  0.00      PROA
ATOM   4798  CB  TYR   951     -11.865  -1.502 -13.374  1.00  0.00      PROA
ATOM   4799  HB1 TYR   951     -11.847  -0.984 -12.391  1.00  0.00      PROA
ATOM   4800  HB2 TYR   951     -12.746  -1.171 -13.964  1.00  0.00      PROA
ATOM   4801  CG  TYR   951     -10.635  -1.087 -14.127  1.00  0.00      PROA
ATOM   4802  CD1 TYR   951      -9.366  -1.281 -13.540  1.00  0.00      PROA
ATOM   4803  HD1 TYR   951      -9.275  -1.829 -12.614  1.00  0.00      PROA
ATOM   4804  CE1 TYR   951      -8.252  -0.772 -14.149  1.00  0.00      PROA
ATOM   4805  HE1 TYR   951      -7.285  -0.932 -13.696  1.00  0.00      PROA
ATOM   4806  CZ  TYR   951      -8.334  -0.054 -15.337  1.00  0.00      PROA
ATOM   4807  OH  TYR   951      -7.108   0.469 -15.913  1.00  0.00      PROA
ATOM   4808  HH  TYR   951      -7.343   1.177 -16.518  1.00  0.00      PROA
ATOM   4809  CD2 TYR   951     -10.800  -0.382 -15.350  1.00  0.00      PROA
ATOM   4810  HD2 TYR   951     -11.761  -0.209 -15.807  1.00  0.00      PROA
ATOM   4811  CE2 TYR   951      -9.564   0.078 -15.919  1.00  0.00      PROA
ATOM   4812  HE2 TYR   951      -9.610   0.566 -16.880  1.00  0.00      PROA
ATOM   4813  C   TYR   951     -13.144  -3.446 -12.328  1.00  0.00      PROA
ATOM   4814  O   TYR   951     -13.047  -3.438 -11.097  1.00  0.00      PROA
ATOM   4815  N   HSD   952     -14.329  -3.619 -12.944  1.00  0.00      PROA
ATOM   4816  HN  HSD   952     -14.426  -3.641 -13.936  1.00  0.00      PROA
ATOM   4817  CA  HSD   952     -15.499  -3.779 -12.189  1.00  0.00      PROA
ATOM   4818  HA  HSD   952     -15.458  -3.090 -11.358  1.00  0.00      PROA
ATOM   4819  CB  HSD   952     -16.722  -3.508 -13.035  1.00  0.00      PROA
ATOM   4820  HB1 HSD   952     -17.624  -3.811 -12.462  1.00  0.00      PROA
ATOM   4821  HB2 HSD   952     -16.655  -4.118 -13.961  1.00  0.00      PROA
ATOM   4822  ND1 HSD   952     -16.652  -1.567 -14.718  1.00  0.00      PROA
ATOM   4823  HD1 HSD   952     -16.281  -2.079 -15.492  1.00  0.00      PROA
ATOM   4824  CG  HSD   952     -16.879  -2.096 -13.426  1.00  0.00      PROA
ATOM   4825  CE1 HSD   952     -17.026  -0.252 -14.714  1.00  0.00      PROA
ATOM   4826  HE1 HSD   952     -16.939   0.417 -15.569  1.00  0.00      PROA
ATOM   4827  NE2 HSD   952     -17.515   0.056 -13.471  1.00  0.00      PROA
ATOM   4828  CD2 HSD   952     -17.392  -1.081 -12.702  1.00  0.00      PROA
ATOM   4829  HD2 HSD   952     -17.696  -1.059 -11.663  1.00  0.00      PROA
ATOM   4830  C   HSD   952     -15.519  -5.140 -11.613  1.00  0.00      PROA
ATOM   4831  O   HSD   952     -16.104  -5.309 -10.554  1.00  0.00      PROA
ATOM   4832  N   LEU   953     -14.859  -6.126 -12.187  1.00  0.00      PROA
ATOM   4833  HN  LEU   953     -14.432  -6.009 -13.080  1.00  0.00      PROA
ATOM   4834  CA  LEU   953     -14.693  -7.454 -11.587  1.00  0.00      PROA
ATOM   4835  HA  LEU   953     -15.628  -7.708 -11.111  1.00  0.00      PROA
ATOM   4836  CB  LEU   953     -14.321  -8.535 -12.585  1.00  0.00      PROA
ATOM   4837  HB1 LEU   953     -13.443  -8.141 -13.132  1.00  0.00      PROA
ATOM   4838  HB2 LEU   953     -15.183  -8.608 -13.275  1.00  0.00      PROA
ATOM   4839  CG  LEU   953     -13.953 -10.020 -12.218  1.00  0.00      PROA
ATOM   4840  HG  LEU   953     -12.981 -10.024 -11.680  1.00  0.00      PROA
ATOM   4841  CD1 LEU   953     -15.016 -10.700 -11.328  1.00  0.00      PROA
ATOM   4842 HD11 LEU   953     -15.996 -10.720 -11.851  1.00  0.00      PROA
ATOM   4843 HD12 LEU   953     -15.132 -10.134 -10.379  1.00  0.00      PROA
ATOM   4844 HD13 LEU   953     -14.711 -11.745 -11.106  1.00  0.00      PROA
ATOM   4845  CD2 LEU   953     -13.814 -10.842 -13.538  1.00  0.00      PROA
ATOM   4846 HD21 LEU   953     -13.015 -10.408 -14.176  1.00  0.00      PROA
ATOM   4847 HD22 LEU   953     -14.771 -10.816 -14.102  1.00  0.00      PROA
ATOM   4848 HD23 LEU   953     -13.547 -11.894 -13.302  1.00  0.00      PROA
ATOM   4849  C   LEU   953     -13.775  -7.459 -10.374  1.00  0.00      PROA
ATOM   4850  O   LEU   953     -14.066  -8.018  -9.329  1.00  0.00      PROA
ATOM   4851  N   ASP   954     -12.672  -6.708 -10.485  1.00  0.00      PROA
ATOM   4852  HN  ASP   954     -12.421  -6.282 -11.350  1.00  0.00      PROA
ATOM   4853  CA  ASP   954     -11.737  -6.444  -9.349  1.00  0.00      PROA
ATOM   4854  HA  ASP   954     -11.381  -7.401  -8.997  1.00  0.00      PROA
ATOM   4855  CB  ASP   954     -10.548  -5.563  -9.733  1.00  0.00      PROA
ATOM   4856  HB1 ASP   954      -9.840  -5.483  -8.881  1.00  0.00      PROA
ATOM   4857  HB2 ASP   954     -10.899  -4.546 -10.011  1.00  0.00      PROA
ATOM   4858  CG  ASP   954      -9.839  -6.217 -10.940  1.00  0.00      PROA
ATOM   4859  OD1 ASP   954      -9.623  -7.405 -11.156  1.00  0.00      PROA
ATOM   4860  OD2 ASP   954      -9.511  -5.227 -11.783  1.00  0.00      PROA
ATOM   4861  HD2 ASP   954      -9.198  -5.514 -12.644  1.00  0.00      PROA
ATOM   4862  C   ASP   954     -12.382  -5.667  -8.191  1.00  0.00      PROA
ATOM   4863  O   ASP   954     -12.154  -6.151  -7.037  1.00  0.00      PROA
ATOM   4864  N   LEU   955     -13.123  -4.590  -8.415  1.00  0.00      PROA
ATOM   4865  HN  LEU   955     -13.225  -4.241  -9.342  1.00  0.00      PROA
ATOM   4866  CA  LEU   955     -13.853  -3.807  -7.396  1.00  0.00      PROA
ATOM   4867  HA  LEU   955     -13.216  -3.664  -6.536  1.00  0.00      PROA
ATOM   4868  CB  LEU   955     -14.215  -2.457  -8.059  1.00  0.00      PROA
ATOM   4869  HB1 LEU   955     -14.859  -2.656  -8.942  1.00  0.00      PROA
ATOM   4870  HB2 LEU   955     -13.279  -1.966  -8.400  1.00  0.00      PROA
ATOM   4871  CG  LEU   955     -14.952  -1.505  -7.122  1.00  0.00      PROA
ATOM   4872  HG  LEU   955     -15.870  -2.019  -6.767  1.00  0.00      PROA
ATOM   4873  CD1 LEU   955     -14.185  -1.039  -5.913  1.00  0.00      PROA
ATOM   4874 HD11 LEU   955     -13.267  -0.499  -6.228  1.00  0.00      PROA
ATOM   4875 HD12 LEU   955     -13.888  -1.912  -5.294  1.00  0.00      PROA
ATOM   4876 HD13 LEU   955     -14.813  -0.349  -5.310  1.00  0.00      PROA
ATOM   4877  CD2 LEU   955     -15.472  -0.314  -7.908  1.00  0.00      PROA
ATOM   4878 HD21 LEU   955     -16.171  -0.656  -8.701  1.00  0.00      PROA
ATOM   4879 HD22 LEU   955     -14.625   0.221  -8.388  1.00  0.00      PROA
ATOM   4880 HD23 LEU   955     -16.016   0.378  -7.230  1.00  0.00      PROA
ATOM   4881  C   LEU   955     -15.044  -4.503  -6.797  1.00  0.00      PROA
ATOM   4882  O   LEU   955     -15.279  -4.409  -5.616  1.00  0.00      PROA
ATOM   4883  N   LEU   956     -15.818  -5.313  -7.607  1.00  0.00      PROA
ATOM   4884  HN  LEU   956     -15.738  -5.294  -8.600  1.00  0.00      PROA
ATOM   4885  CA  LEU   956     -16.801  -6.248  -7.065  1.00  0.00      PROA
ATOM   4886  HA  LEU   956     -17.520  -5.697  -6.477  1.00  0.00      PROA
ATOM   4887  CB  LEU   956     -17.469  -6.937  -8.239  1.00  0.00      PROA
ATOM   4888  HB1 LEU   956     -16.760  -7.679  -8.664  1.00  0.00      PROA
ATOM   4889  HB2 LEU   956     -17.698  -6.175  -9.013  1.00  0.00      PROA
ATOM   4890  CG  LEU   956     -18.788  -7.671  -7.859  1.00  0.00      PROA
ATOM   4891  HG  LEU   956     -18.580  -8.397  -7.044  1.00  0.00      PROA
ATOM   4892  CD1 LEU   956     -19.884  -6.658  -7.379  1.00  0.00      PROA
ATOM   4893 HD11 LEU   956     -20.111  -5.930  -8.187  1.00  0.00      PROA
ATOM   4894 HD12 LEU   956     -19.519  -6.099  -6.491  1.00  0.00      PROA
ATOM   4895 HD13 LEU   956     -20.816  -7.204  -7.121  1.00  0.00      PROA
ATOM   4896  CD2 LEU   956     -19.298  -8.511  -9.085  1.00  0.00      PROA
ATOM   4897 HD21 LEU   956     -18.473  -9.136  -9.489  1.00  0.00      PROA
ATOM   4898 HD22 LEU   956     -19.654  -7.830  -9.888  1.00  0.00      PROA
ATOM   4899 HD23 LEU   956     -20.126  -9.179  -8.767  1.00  0.00      PROA
ATOM   4900  C   LEU   956     -16.324  -7.184  -6.033  1.00  0.00      PROA
ATOM   4901  O   LEU   956     -17.001  -7.397  -5.071  1.00  0.00      PROA
ATOM   4902  N   MET   957     -15.141  -7.806  -6.277  1.00  0.00      PROA
ATOM   4903  HN  MET   957     -14.649  -7.691  -7.136  1.00  0.00      PROA
ATOM   4904  CA  MET   957     -14.506  -8.699  -5.274  1.00  0.00      PROA
ATOM   4905  HA  MET   957     -15.287  -9.342  -4.898  1.00  0.00      PROA
ATOM   4906  CB  MET   957     -13.354  -9.562  -5.768  1.00  0.00      PROA
ATOM   4907  HB1 MET   957     -12.799  -9.929  -4.879  1.00  0.00      PROA
ATOM   4908  HB2 MET   957     -12.682  -8.918  -6.372  1.00  0.00      PROA
ATOM   4909  CG  MET   957     -13.727 -10.769  -6.615  1.00  0.00      PROA
ATOM   4910  HG1 MET   957     -12.787 -11.264  -6.936  1.00  0.00      PROA
ATOM   4911  HG2 MET   957     -14.255 -10.401  -7.519  1.00  0.00      PROA
ATOM   4912  SD  MET   957     -14.770 -11.984  -5.787  1.00  0.00      PROA
ATOM   4913  CE  MET   957     -16.199 -11.807  -6.846  1.00  0.00      PROA
ATOM   4914  HE1 MET   957     -15.952 -12.050  -7.901  1.00  0.00      PROA
ATOM   4915  HE2 MET   957     -16.573 -10.762  -6.814  1.00  0.00      PROA
ATOM   4916  HE3 MET   957     -17.008 -12.493  -6.516  1.00  0.00      PROA
ATOM   4917  C   MET   957     -14.047  -8.080  -4.013  1.00  0.00      PROA
ATOM   4918  O   MET   957     -14.260  -8.470  -2.869  1.00  0.00      PROA
ATOM   4919  N   VAL   958     -13.413  -6.853  -4.092  1.00  0.00      PROA
ATOM   4920  HN  VAL   958     -13.082  -6.464  -4.948  1.00  0.00      PROA
ATOM   4921  CA  VAL   958     -13.202  -6.059  -2.863  1.00  0.00      PROA
ATOM   4922  HA  VAL   958     -12.687  -6.669  -2.136  1.00  0.00      PROA
ATOM   4923  CB  VAL   958     -12.356  -4.825  -3.255  1.00  0.00      PROA
ATOM   4924  HB  VAL   958     -12.837  -4.271  -4.089  1.00  0.00      PROA
ATOM   4925  CG1 VAL   958     -12.287  -3.963  -2.017  1.00  0.00      PROA
ATOM   4926 HG11 VAL   958     -11.979  -4.575  -1.142  1.00  0.00      PROA
ATOM   4927 HG12 VAL   958     -13.285  -3.522  -1.807  1.00  0.00      PROA
ATOM   4928 HG13 VAL   958     -11.542  -3.151  -2.162  1.00  0.00      PROA
ATOM   4929  CG2 VAL   958     -11.000  -5.300  -3.727  1.00  0.00      PROA
ATOM   4930 HG21 VAL   958     -11.096  -5.816  -4.706  1.00  0.00      PROA
ATOM   4931 HG22 VAL   958     -10.571  -6.013  -2.990  1.00  0.00      PROA
ATOM   4932 HG23 VAL   958     -10.317  -4.432  -3.849  1.00  0.00      PROA
ATOM   4933  C   VAL   958     -14.556  -5.691  -2.195  1.00  0.00      PROA
ATOM   4934  O   VAL   958     -14.730  -5.794  -0.984  1.00  0.00      PROA
ATOM   4935  N   GLY   959     -15.533  -5.325  -2.996  1.00  0.00      PROA
ATOM   4936  HN  GLY   959     -15.380  -5.280  -3.979  1.00  0.00      PROA
ATOM   4937  CA  GLY   959     -16.943  -4.943  -2.573  1.00  0.00      PROA
ATOM   4938  HA1 GLY   959     -17.526  -4.817  -3.473  1.00  0.00      PROA
ATOM   4939  HA2 GLY   959     -16.876  -4.007  -2.038  1.00  0.00      PROA
ATOM   4940  C   GLY   959     -17.677  -6.013  -1.637  1.00  0.00      PROA
ATOM   4941  O   GLY   959     -18.051  -5.676  -0.495  1.00  0.00      PROA
ATOM   4942  N   VAL   960     -17.807  -7.286  -2.096  1.00  0.00      PROA
ATOM   4943  HN  VAL   960     -17.477  -7.477  -3.012  1.00  0.00      PROA
ATOM   4944  CA  VAL   960     -18.359  -8.469  -1.476  1.00  0.00      PROA
ATOM   4945  HA  VAL   960     -19.329  -8.192  -1.092  1.00  0.00      PROA
ATOM   4946  CB  VAL   960     -18.509  -9.661  -2.358  1.00  0.00      PROA
ATOM   4947  HB  VAL   960     -18.939 -10.512  -1.788  1.00  0.00      PROA
ATOM   4948  CG1 VAL   960     -19.433  -9.258  -3.470  1.00  0.00      PROA
ATOM   4949 HG11 VAL   960     -18.927  -8.533  -4.143  1.00  0.00      PROA
ATOM   4950 HG12 VAL   960     -20.343  -8.778  -3.050  1.00  0.00      PROA
ATOM   4951 HG13 VAL   960     -19.722 -10.151  -4.064  1.00  0.00      PROA
ATOM   4952  CG2 VAL   960     -17.327 -10.337  -2.906  1.00  0.00      PROA
ATOM   4953 HG21 VAL   960     -16.683 -10.710  -2.081  1.00  0.00      PROA
ATOM   4954 HG22 VAL   960     -16.737  -9.626  -3.523  1.00  0.00      PROA
ATOM   4955 HG23 VAL   960     -17.641 -11.202  -3.529  1.00  0.00      PROA
ATOM   4956  C   VAL   960     -17.552  -8.806  -0.292  1.00  0.00      PROA
ATOM   4957  O   VAL   960     -18.124  -9.224   0.705  1.00  0.00      PROA
ATOM   4958  N   MET   961     -16.194  -8.611  -0.285  1.00  0.00      PROA
ATOM   4959  HN  MET   961     -15.731  -8.324  -1.118  1.00  0.00      PROA
ATOM   4960  CA  MET   961     -15.325  -8.779   0.827  1.00  0.00      PROA
ATOM   4961  HA  MET   961     -15.601  -9.688   1.340  1.00  0.00      PROA
ATOM   4962  CB  MET   961     -13.853  -8.857   0.328  1.00  0.00      PROA
ATOM   4963  HB1 MET   961     -13.160  -8.639   1.169  1.00  0.00      PROA
ATOM   4964  HB2 MET   961     -13.690  -8.107  -0.475  1.00  0.00      PROA
ATOM   4965  CG  MET   961     -13.578 -10.269  -0.217  1.00  0.00      PROA
ATOM   4966  HG1 MET   961     -12.501 -10.323  -0.480  1.00  0.00      PROA
ATOM   4967  HG2 MET   961     -14.172 -10.391  -1.146  1.00  0.00      PROA
ATOM   4968  SD  MET   961     -13.975 -11.671   0.922  1.00  0.00      PROA
ATOM   4969  CE  MET   961     -15.469 -12.245   0.148  1.00  0.00      PROA
ATOM   4970  HE1 MET   961     -15.285 -12.559  -0.902  1.00  0.00      PROA
ATOM   4971  HE2 MET   961     -16.230 -11.436   0.135  1.00  0.00      PROA
ATOM   4972  HE3 MET   961     -15.877 -13.118   0.701  1.00  0.00      PROA
ATOM   4973  C   MET   961     -15.427  -7.829   1.900  1.00  0.00      PROA
ATOM   4974  O   MET   961     -15.502  -8.203   3.041  1.00  0.00      PROA
ATOM   4975  N   LEU   962     -15.619  -6.567   1.529  1.00  0.00      PROA
ATOM   4976  HN  LEU   962     -15.657  -6.348   0.559  1.00  0.00      PROA
ATOM   4977  CA  LEU   962     -15.794  -5.378   2.402  1.00  0.00      PROA
ATOM   4978  HA  LEU   962     -14.931  -5.284   3.044  1.00  0.00      PROA
ATOM   4979  CB  LEU   962     -15.934  -4.158   1.480  1.00  0.00      PROA
ATOM   4980  HB1 LEU   962     -16.940  -4.206   1.014  1.00  0.00      PROA
ATOM   4981  HB2 LEU   962     -15.163  -4.249   0.687  1.00  0.00      PROA
ATOM   4982  CG  LEU   962     -15.781  -2.735   2.125  1.00  0.00      PROA
ATOM   4983  HG  LEU   962     -14.875  -2.713   2.768  1.00  0.00      PROA
ATOM   4984  CD1 LEU   962     -15.656  -1.712   1.052  1.00  0.00      PROA
ATOM   4985 HD11 LEU   962     -16.467  -1.842   0.304  1.00  0.00      PROA
ATOM   4986 HD12 LEU   962     -14.678  -1.822   0.537  1.00  0.00      PROA
ATOM   4987 HD13 LEU   962     -15.736  -0.694   1.489  1.00  0.00      PROA
ATOM   4988  CD2 LEU   962     -17.036  -2.395   3.037  1.00  0.00      PROA
ATOM   4989 HD21 LEU   962     -17.028  -3.029   3.949  1.00  0.00      PROA
ATOM   4990 HD22 LEU   962     -17.975  -2.592   2.477  1.00  0.00      PROA
ATOM   4991 HD23 LEU   962     -17.001  -1.328   3.346  1.00  0.00      PROA
ATOM   4992  C   LEU   962     -17.065  -5.556   3.129  1.00  0.00      PROA
ATOM   4993  O   LEU   962     -17.141  -5.424   4.372  1.00  0.00      PROA
ATOM   4994  N   GLY   963     -18.132  -6.028   2.439  1.00  0.00      PROA
ATOM   4995  HN  GLY   963     -18.131  -6.010   1.443  1.00  0.00      PROA
ATOM   4996  CA  GLY   963     -19.351  -6.592   3.026  1.00  0.00      PROA
ATOM   4997  HA1 GLY   963     -19.912  -7.032   2.215  1.00  0.00      PROA
ATOM   4998  HA2 GLY   963     -19.900  -5.768   3.456  1.00  0.00      PROA
ATOM   4999  C   GLY   963     -19.183  -7.602   4.054  1.00  0.00      PROA
ATOM   5000  O   GLY   963     -19.761  -7.458   5.128  1.00  0.00      PROA
ATOM   5001  N   VAL   964     -18.542  -8.768   3.745  1.00  0.00      PROA
ATOM   5002  HN  VAL   964     -18.173  -8.920   2.832  1.00  0.00      PROA
ATOM   5003  CA  VAL   964     -18.343  -9.839   4.652  1.00  0.00      PROA
ATOM   5004  HA  VAL   964     -19.297 -10.108   5.081  1.00  0.00      PROA
ATOM   5005  CB  VAL   964     -17.721 -11.051   3.868  1.00  0.00      PROA
ATOM   5006  HB  VAL   964     -16.937 -10.675   3.177  1.00  0.00      PROA
ATOM   5007  CG1 VAL   964     -17.105 -12.061   4.822  1.00  0.00      PROA
ATOM   5008 HG11 VAL   964     -17.828 -12.318   5.625  1.00  0.00      PROA
ATOM   5009 HG12 VAL   964     -16.193 -11.632   5.290  1.00  0.00      PROA
ATOM   5010 HG13 VAL   964     -16.841 -12.989   4.271  1.00  0.00      PROA
ATOM   5011  CG2 VAL   964     -18.619 -11.693   2.789  1.00  0.00      PROA
ATOM   5012 HG21 VAL   964     -19.032 -10.908   2.120  1.00  0.00      PROA
ATOM   5013 HG22 VAL   964     -19.464 -12.230   3.271  1.00  0.00      PROA
ATOM   5014 HG23 VAL   964     -18.025 -12.404   2.177  1.00  0.00      PROA
ATOM   5015  C   VAL   964     -17.538  -9.418   5.832  1.00  0.00      PROA
ATOM   5016  O   VAL   964     -17.747  -9.756   6.978  1.00  0.00      PROA
ATOM   5017  N   CYS   965     -16.471  -8.619   5.603  1.00  0.00      PROA
ATOM   5018  HN  CYS   965     -16.179  -8.387   4.679  1.00  0.00      PROA
ATOM   5019  CA  CYS   965     -15.681  -8.047   6.676  1.00  0.00      PROA
ATOM   5020  HA  CYS   965     -15.293  -8.853   7.281  1.00  0.00      PROA
ATOM   5021  CB  CYS   965     -14.498  -7.195   6.056  1.00  0.00      PROA
ATOM   5022  HB1 CYS   965     -14.047  -6.582   6.864  1.00  0.00      PROA
ATOM   5023  HB2 CYS   965     -14.922  -6.509   5.293  1.00  0.00      PROA
ATOM   5024  SG  CYS   965     -13.228  -8.209   5.301  1.00  0.00      PROA
ATOM   5025  HG1 CYS   965     -13.980  -8.596   4.281  1.00  0.00      PROA
ATOM   5026  C   CYS   965     -16.484  -7.151   7.584  1.00  0.00      PROA
ATOM   5027  O   CYS   965     -16.412  -7.387   8.781  1.00  0.00      PROA
ATOM   5028  N   SER   966     -17.279  -6.206   7.098  1.00  0.00      PROA
ATOM   5029  HN  SER   966     -17.227  -5.909   6.148  1.00  0.00      PROA
ATOM   5030  CA  SER   966     -18.271  -5.546   7.913  1.00  0.00      PROA
ATOM   5031  HA  SER   966     -17.752  -5.018   8.699  1.00  0.00      PROA
ATOM   5032  CB  SER   966     -19.137  -4.548   7.080  1.00  0.00      PROA
ATOM   5033  HB1 SER   966     -19.726  -3.893   7.758  1.00  0.00      PROA
ATOM   5034  HB2 SER   966     -19.828  -5.105   6.412  1.00  0.00      PROA
ATOM   5035  OG  SER   966     -18.259  -3.740   6.286  1.00  0.00      PROA
ATOM   5036  HG1 SER   966     -18.022  -4.276   5.526  1.00  0.00      PROA
ATOM   5037  C   SER   966     -19.148  -6.455   8.729  1.00  0.00      PROA
ATOM   5038  O   SER   966     -19.284  -6.338   9.943  1.00  0.00      PROA
ATOM   5039  N   VAL   967     -19.730  -7.518   8.152  1.00  0.00      PROA
ATOM   5040  HN  VAL   967     -19.582  -7.762   7.197  1.00  0.00      PROA
ATOM   5041  CA  VAL   967     -20.643  -8.398   8.936  1.00  0.00      PROA
ATOM   5042  HA  VAL   967     -21.306  -7.802   9.543  1.00  0.00      PROA
ATOM   5043  CB  VAL   967     -21.363  -9.126   7.863  1.00  0.00      PROA
ATOM   5044  HB  VAL   967     -20.643  -9.543   7.126  1.00  0.00      PROA
ATOM   5045  CG1 VAL   967     -22.127 -10.245   8.550  1.00  0.00      PROA
ATOM   5046 HG11 VAL   967     -22.706  -9.841   9.408  1.00  0.00      PROA
ATOM   5047 HG12 VAL   967     -21.417 -11.010   8.930  1.00  0.00      PROA
ATOM   5048 HG13 VAL   967     -22.835 -10.715   7.834  1.00  0.00      PROA
ATOM   5049  CG2 VAL   967     -22.418  -8.208   7.191  1.00  0.00      PROA
ATOM   5050 HG21 VAL   967     -21.922  -7.320   6.744  1.00  0.00      PROA
ATOM   5051 HG22 VAL   967     -23.153  -7.860   7.948  1.00  0.00      PROA
ATOM   5052 HG23 VAL   967     -22.944  -8.763   6.385  1.00  0.00      PROA
ATOM   5053  C   VAL   967     -19.914  -9.324   9.980  1.00  0.00      PROA
ATOM   5054  O   VAL   967     -20.365  -9.783  11.055  1.00  0.00      PROA
ATOM   5055  N   MET   968     -18.619  -9.687   9.688  1.00  0.00      PROA
ATOM   5056  HN  MET   968     -18.173  -9.380   8.851  1.00  0.00      PROA
ATOM   5057  CA  MET   968     -17.812 -10.521  10.543  1.00  0.00      PROA
ATOM   5058  HA  MET   968     -18.474 -11.150  11.119  1.00  0.00      PROA
ATOM   5059  CB  MET   968     -16.820 -11.409   9.679  1.00  0.00      PROA
ATOM   5060  HB1 MET   968     -16.095 -11.912  10.353  1.00  0.00      PROA
ATOM   5061  HB2 MET   968     -16.262 -10.757   8.974  1.00  0.00      PROA
ATOM   5062  CG  MET   968     -17.582 -12.450   8.899  1.00  0.00      PROA
ATOM   5063  HG1 MET   968     -18.222 -11.960   8.134  1.00  0.00      PROA
ATOM   5064  HG2 MET   968     -18.239 -13.031   9.581  1.00  0.00      PROA
ATOM   5065  SD  MET   968     -16.341 -13.530   8.114  1.00  0.00      PROA
ATOM   5066  CE  MET   968     -17.587 -14.626   7.379  1.00  0.00      PROA
ATOM   5067  HE1 MET   968     -18.364 -14.047   6.835  1.00  0.00      PROA
ATOM   5068  HE2 MET   968     -18.092 -15.218   8.171  1.00  0.00      PROA
ATOM   5069  HE3 MET   968     -17.108 -15.321   6.656  1.00  0.00      PROA
ATOM   5070  C   MET   968     -17.029  -9.712  11.589  1.00  0.00      PROA
ATOM   5071  O   MET   968     -16.190 -10.159  12.327  1.00  0.00      PROA
ATOM   5072  N   GLY   969     -17.245  -8.362  11.656  1.00  0.00      PROA
ATOM   5073  HN  GLY   969     -17.899  -7.944  11.034  1.00  0.00      PROA
ATOM   5074  CA  GLY   969     -16.618  -7.405  12.558  1.00  0.00      PROA
ATOM   5075  HA1 GLY   969     -16.803  -7.728  13.572  1.00  0.00      PROA
ATOM   5076  HA2 GLY   969     -17.067  -6.438  12.387  1.00  0.00      PROA
ATOM   5077  C   GLY   969     -15.094  -7.308  12.324  1.00  0.00      PROA
ATOM   5078  O   GLY   969     -14.283  -7.328  13.256  1.00  0.00      PROA
ATOM   5079  N   LEU   970     -14.635  -7.402  11.088  1.00  0.00      PROA
ATOM   5080  HN  LEU   970     -15.277  -7.441  10.329  1.00  0.00      PROA
ATOM   5081  CA  LEU   970     -13.254  -7.458  10.677  1.00  0.00      PROA
ATOM   5082  HA  LEU   970     -12.657  -7.709  11.542  1.00  0.00      PROA
ATOM   5083  CB  LEU   970     -13.057  -8.525   9.554  1.00  0.00      PROA
ATOM   5084  HB1 LEU   970     -12.038  -8.418   9.124  1.00  0.00      PROA
ATOM   5085  HB2 LEU   970     -13.806  -8.352   8.752  1.00  0.00      PROA
ATOM   5086  CG  LEU   970     -13.226  -9.958  10.104  1.00  0.00      PROA
ATOM   5087  HG  LEU   970     -14.168 -10.004  10.689  1.00  0.00      PROA
ATOM   5088  CD1 LEU   970     -13.278 -11.030   9.006  1.00  0.00      PROA
ATOM   5089 HD11 LEU   970     -12.279 -11.140   8.532  1.00  0.00      PROA
ATOM   5090 HD12 LEU   970     -14.011 -10.736   8.225  1.00  0.00      PROA
ATOM   5091 HD13 LEU   970     -13.572 -12.007   9.445  1.00  0.00      PROA
ATOM   5092  CD2 LEU   970     -12.250 -10.306  11.227  1.00  0.00      PROA
ATOM   5093 HD21 LEU   970     -12.390  -9.612  12.083  1.00  0.00      PROA
ATOM   5094 HD22 LEU   970     -11.205 -10.212  10.862  1.00  0.00      PROA
ATOM   5095 HD23 LEU   970     -12.432 -11.344  11.578  1.00  0.00      PROA
ATOM   5096  C   LEU   970     -12.681  -6.121  10.097  1.00  0.00      PROA
ATOM   5097  O   LEU   970     -13.470  -5.595   9.315  1.00  0.00      PROA
ATOM   5098  N   PRO   971     -11.398  -5.702  10.334  1.00  0.00      PROA
ATOM   5099  CD  PRO   971     -10.526  -6.217  11.359  1.00  0.00      PROA
ATOM   5100  HD1 PRO   971     -10.133  -7.211  11.058  1.00  0.00      PROA
ATOM   5101  HD2 PRO   971     -11.078  -6.302  12.319  1.00  0.00      PROA
ATOM   5102  CA  PRO   971     -10.729  -4.605   9.601  1.00  0.00      PROA
ATOM   5103  HA  PRO   971     -11.157  -3.650   9.863  1.00  0.00      PROA
ATOM   5104  CB  PRO   971      -9.203  -4.808  10.037  1.00  0.00      PROA
ATOM   5105  HB1 PRO   971      -8.612  -3.872   9.953  1.00  0.00      PROA
ATOM   5106  HB2 PRO   971      -8.700  -5.607   9.453  1.00  0.00      PROA
ATOM   5107  CG  PRO   971      -9.434  -5.202  11.445  1.00  0.00      PROA
ATOM   5108  HG1 PRO   971      -8.516  -5.641  11.891  1.00  0.00      PROA
ATOM   5109  HG2 PRO   971      -9.749  -4.329  12.056  1.00  0.00      PROA
ATOM   5110  C   PRO   971     -10.879  -4.504   8.088  1.00  0.00      PROA
ATOM   5111  O   PRO   971     -10.653  -5.507   7.385  1.00  0.00      PROA
ATOM   5112  N   TRP   972     -11.163  -3.327   7.516  1.00  0.00      PROA
ATOM   5113  HN  TRP   972     -11.371  -2.525   8.070  1.00  0.00      PROA
ATOM   5114  CA  TRP   972     -11.196  -3.107   6.087  1.00  0.00      PROA
ATOM   5115  HA  TRP   972     -11.406  -4.053   5.610  1.00  0.00      PROA
ATOM   5116  CB  TRP   972     -12.288  -2.055   5.706  1.00  0.00      PROA
ATOM   5117  HB1 TRP   972     -12.344  -2.048   4.599  1.00  0.00      PROA
ATOM   5118  HB2 TRP   972     -11.917  -1.074   6.065  1.00  0.00      PROA
ATOM   5119  CG  TRP   972     -13.681  -2.160   6.181  1.00  0.00      PROA
ATOM   5120  CD1 TRP   972     -14.362  -3.221   6.777  1.00  0.00      PROA
ATOM   5121  HD1 TRP   972     -13.955  -4.212   6.916  1.00  0.00      PROA
ATOM   5122  NE1 TRP   972     -15.553  -2.854   7.142  1.00  0.00      PROA
ATOM   5123  HE1 TRP   972     -16.195  -3.443   7.580  1.00  0.00      PROA
ATOM   5124  CE2 TRP   972     -15.799  -1.556   6.842  1.00  0.00      PROA
ATOM   5125  CD2 TRP   972     -14.583  -1.007   6.312  1.00  0.00      PROA
ATOM   5126  CE3 TRP   972     -14.499   0.359   6.154  1.00  0.00      PROA
ATOM   5127  HE3 TRP   972     -13.560   0.866   5.988  1.00  0.00      PROA
ATOM   5128  CZ3 TRP   972     -15.666   1.066   6.215  1.00  0.00      PROA
ATOM   5129  HZ3 TRP   972     -15.650   2.084   5.857  1.00  0.00      PROA
ATOM   5130  CZ2 TRP   972     -16.906  -0.722   7.110  1.00  0.00      PROA
ATOM   5131  HZ2 TRP   972     -17.782  -1.084   7.627  1.00  0.00      PROA
ATOM   5132  CH2 TRP   972     -16.846   0.589   6.691  1.00  0.00      PROA
ATOM   5133  HH2 TRP   972     -17.718   1.224   6.740  1.00  0.00      PROA
ATOM   5134  C   TRP   972      -9.794  -2.820   5.526  1.00  0.00      PROA
ATOM   5135  O   TRP   972      -9.126  -1.932   5.950  1.00  0.00      PROA
ATOM   5136  N   PHE   973      -9.398  -3.595   4.476  1.00  0.00      PROA
ATOM   5137  HN  PHE   973      -9.975  -4.307   4.083  1.00  0.00      PROA
ATOM   5138  CA  PHE   973      -8.053  -3.404   3.858  1.00  0.00      PROA
ATOM   5139  HA  PHE   973      -7.636  -2.509   4.294  1.00  0.00      PROA
ATOM   5140  CB  PHE   973      -7.037  -4.589   4.049  1.00  0.00      PROA
ATOM   5141  HB1 PHE   973      -6.067  -4.303   3.590  1.00  0.00      PROA
ATOM   5142  HB2 PHE   973      -7.446  -5.492   3.549  1.00  0.00      PROA
ATOM   5143  CG  PHE   973      -6.746  -4.975   5.449  1.00  0.00      PROA
ATOM   5144  CD1 PHE   973      -7.655  -5.832   6.159  1.00  0.00      PROA
ATOM   5145  HD1 PHE   973      -8.572  -6.104   5.661  1.00  0.00      PROA
ATOM   5146  CE1 PHE   973      -7.452  -6.325   7.404  1.00  0.00      PROA
ATOM   5147  HE1 PHE   973      -8.156  -7.020   7.838  1.00  0.00      PROA
ATOM   5148  CZ  PHE   973      -6.319  -5.923   8.121  1.00  0.00      PROA
ATOM   5149  HZ  PHE   973      -6.228  -6.138   9.175  1.00  0.00      PROA
ATOM   5150  CD2 PHE   973      -5.505  -4.791   6.148  1.00  0.00      PROA
ATOM   5151  HD2 PHE   973      -4.693  -4.285   5.646  1.00  0.00      PROA
ATOM   5152  CE2 PHE   973      -5.314  -5.241   7.446  1.00  0.00      PROA
ATOM   5153  HE2 PHE   973      -4.371  -5.059   7.939  1.00  0.00      PROA
ATOM   5154  C   PHE   973      -8.317  -3.206   2.335  1.00  0.00      PROA
ATOM   5155  O   PHE   973      -9.144  -3.869   1.711  1.00  0.00      PROA
ATOM   5156  N   VAL   974      -7.537  -2.353   1.604  1.00  0.00      PROA
ATOM   5157  HN  VAL   974      -6.698  -1.983   1.992  1.00  0.00      PROA
ATOM   5158  CA  VAL   974      -7.809  -1.917   0.284  1.00  0.00      PROA
ATOM   5159  HA  VAL   974      -8.465  -2.633  -0.188  1.00  0.00      PROA
ATOM   5160  CB  VAL   974      -8.497  -0.482   0.367  1.00  0.00      PROA
ATOM   5161  HB  VAL   974      -8.010   0.060   1.203  1.00  0.00      PROA
ATOM   5162  CG1 VAL   974      -8.466   0.455  -0.850  1.00  0.00      PROA
ATOM   5163 HG11 VAL   974      -8.969  -0.026  -1.716  1.00  0.00      PROA
ATOM   5164 HG12 VAL   974      -7.414   0.677  -1.130  1.00  0.00      PROA
ATOM   5165 HG13 VAL   974      -8.997   1.401  -0.612  1.00  0.00      PROA
ATOM   5166  CG2 VAL   974     -10.005  -0.853   0.574  1.00  0.00      PROA
ATOM   5167 HG21 VAL   974     -10.128  -1.444   1.507  1.00  0.00      PROA
ATOM   5168 HG22 VAL   974     -10.365  -1.462  -0.282  1.00  0.00      PROA
ATOM   5169 HG23 VAL   974     -10.614   0.072   0.657  1.00  0.00      PROA
ATOM   5170  C   VAL   974      -6.523  -1.823  -0.470  1.00  0.00      PROA
ATOM   5171  O   VAL   974      -5.429  -1.746   0.096  1.00  0.00      PROA
ATOM   5172  N   ALA   975      -6.622  -1.785  -1.846  1.00  0.00      PROA
ATOM   5173  HN  ALA   975      -7.500  -1.841  -2.314  1.00  0.00      PROA
ATOM   5174  CA  ALA   975      -5.444  -1.660  -2.706  1.00  0.00      PROA
ATOM   5175  HA  ALA   975      -5.013  -2.638  -2.861  1.00  0.00      PROA
ATOM   5176  CB  ALA   975      -5.949  -1.032  -4.065  1.00  0.00      PROA
ATOM   5177  HB1 ALA   975      -6.407  -0.037  -3.879  1.00  0.00      PROA
ATOM   5178  HB2 ALA   975      -6.713  -1.693  -4.526  1.00  0.00      PROA
ATOM   5179  HB3 ALA   975      -5.094  -0.904  -4.763  1.00  0.00      PROA
ATOM   5180  C   ALA   975      -4.305  -0.610  -2.221  1.00  0.00      PROA
ATOM   5181  O   ALA   975      -4.593   0.553  -1.861  1.00  0.00      PROA
ATOM   5182  N   ALA   976      -3.077  -1.161  -2.154  1.00  0.00      PROA
ATOM   5183  HN  ALA   976      -2.915  -2.106  -2.427  1.00  0.00      PROA
ATOM   5184  CA  ALA   976      -1.964  -0.473  -1.709  1.00  0.00      PROA
ATOM   5185  HA  ALA   976      -2.222   0.564  -1.553  1.00  0.00      PROA
ATOM   5186  CB  ALA   976      -1.551  -1.168  -0.375  1.00  0.00      PROA
ATOM   5187  HB1 ALA   976      -1.314  -2.238  -0.559  1.00  0.00      PROA
ATOM   5188  HB2 ALA   976      -2.386  -1.110   0.356  1.00  0.00      PROA
ATOM   5189  HB3 ALA   976      -0.650  -0.673   0.046  1.00  0.00      PROA
ATOM   5190  C   ALA   976      -0.907  -0.555  -2.706  1.00  0.00      PROA
ATOM   5191  O   ALA   976      -0.343  -1.620  -2.952  1.00  0.00      PROA
[truncated: 6,337,749 more chars]
