# Supplementary material for: CryoEM and computational modeling structural insights into the pH regulator NBCn1
Source: Nat Commun. 2025 Nov 11;16:9932. doi: 10.1038/s41467-025-64868-z (PMC12606367; doi:10.1038/s41467-025-64868-z)
Supplement: Supplementary file 5 — Supplementary Data 3 [file 41467_2025_64868_MOESM5_ESM.zip]

Archive with 32 entries (32 files):
- climber_beads_for_OF_IF_transition/transition_rep2_traj8_bead.pdb
- climber_beads_for_OF_IF_transition/transition_rep2_traj3_bead.pdb
- climber_beads_for_OF_IF_transition/transition_rep1_traj10_bead.pdb
- climber_beads_for_OF_IF_transition/transition_rep2_traj4_bead.pdb
- climber_beads_for_OF_IF_transition/transition_rep2_traj15_bead.pdb
- climber_beads_for_OF_IF_transition/transition_rep2_traj2_bead.pdb
- climber_beads_for_OF_IF_transition/transition_rep2_traj16_bead.pdb
- climber_beads_for_OF_IF_transition/transition_rep1_traj7_bead.pdb
- climber_beads_for_OF_IF_transition/transition_rep2_traj7_bead.pdb
- climber_beads_for_OF_IF_transition/transition_rep1_traj15_bead.pdb
- climber_beads_for_OF_IF_transition/transition_rep1_traj14_bead.pdb
- climber_beads_for_OF_IF_transition/transition_rep1_traj16_bead.pdb
- climber_beads_for_OF_IF_transition/transition_rep2_traj14_bead.pdb
- climber_beads_for_OF_IF_transition/transition_rep1_traj3_bead.pdb
- climber_beads_for_OF_IF_transition/transition_rep2_traj9_bead.pdb
- climber_beads_for_OF_IF_transition/transition_rep1_traj2_bead.pdb
- climber_beads_for_OF_IF_transition/transition_rep2_traj10_bead.pdb
- climber_beads_for_OF_IF_transition/transition_rep2_traj1_bead.pdb
- climber_beads_for_OF_IF_transition/transition_rep1_traj5_bead.pdb
- climber_beads_for_OF_IF_transition/transition_rep1_traj12_bead.pdb
- climber_beads_for_OF_IF_transition/transition_rep1_traj9_bead.pdb
- climber_beads_for_OF_IF_transition/transition_rep2_traj13_bead.pdb
- climber_beads_for_OF_IF_transition/transition_rep2_traj5_bead.pdb
- climber_beads_for_OF_IF_transition/transition_rep2_traj6_bead.pdb
- climber_beads_for_OF_IF_transition/transition_rep2_traj11_bead.pdb
- climber_beads_for_OF_IF_transition/transition_rep1_traj1_bead.pdb
- climber_beads_for_OF_IF_transition/transition_rep1_traj11_bead.pdb
- climber_beads_for_OF_IF_transition/transition_rep1_traj6_bead.pdb
- climber_beads_for_OF_IF_transition/transition_rep2_traj12_bead.pdb
- climber_beads_for_OF_IF_transition/transition_rep1_traj4_bead.pdb
- climber_beads_for_OF_IF_transition/transition_rep1_traj13_bead.pdb
- climber_beads_for_OF_IF_transition/transition_rep1_traj8_bead.pdb
