# Supplementary material for: CryoEM and computational modeling structural insights into the pH regulator NBCn1
Source: Nat Commun. 2025 Nov 11;16:9932. doi: 10.1038/s41467-025-64868-z (PMC12606367; doi:10.1038/s41467-025-64868-z)
Supplement: Supplementary file 5 — Supplementary Data 3 [file 41467_2025_64868_MOESM5_ESM.zip › climber_beads_for_OF_IF_transition/transition_rep2_traj8_bead.pdb]

REMARK    GENERATED BY TRJCONV
TITLE     Title
REMARK    THIS IS A SIMULATION BOX
CRYST1  100.080  100.080  108.270  90.00  90.00  90.00 P 1           1
MODEL        1
ATOM      1  N   LEU A 585      23.225  37.165  39.255  1.00  0.00           N
ATOM      2  HT1 LEU A 585      24.175  37.115  38.765  1.00  0.00           H
ATOM      3  HT2 LEU A 585      23.305  37.975  39.895  1.00  0.00           H
ATOM      4  HT3 LEU A 585      22.475  37.355  38.575  1.00  0.00           H
ATOM      5  CA  LEU A 585      23.125  35.875  40.025  1.00  0.00           C
ATOM      6  HA  LEU A 585      24.075  35.795  40.525  1.00  0.00           H
ATOM      7  CB  LEU A 585      22.015  35.905  41.115  1.00  0.00           C
ATOM      8  HB1 LEU A 585      21.015  36.015  40.665  1.00  0.00           H
ATOM      9  HB2 LEU A 585      22.185  36.795  41.775  1.00  0.00           H
ATOM     10  CG  LEU A 585      22.025  34.655  42.045  1.00  0.00           C
ATOM     11  HG  LEU A 585      21.745  33.755  41.445  1.00  0.00           H
ATOM     12  CD1 LEU A 585      23.405  34.405  42.665  1.00  0.00           C
ATOM     13 HD11 LEU A 585      23.725  35.275  43.275  1.00  0.00           H
ATOM     14 HD12 LEU A 585      24.185  34.185  41.905  1.00  0.00           H
ATOM     15 HD13 LEU A 585      23.365  33.515  43.335  1.00  0.00           H
ATOM     16  CD2 LEU A 585      21.015  34.775  43.185  1.00  0.00           C
ATOM     17 HD21 LEU A 585      19.975  34.825  42.815  1.00  0.00           H
ATOM     18 HD22 LEU A 585      21.205  35.695  43.795  1.00  0.00           H
ATOM     19 HD23 LEU A 585      21.085  33.895  43.855  1.00  0.00           H
ATOM     20  C   LEU A 585      23.045  34.605  39.185  1.00  0.00           C
ATOM     21  O   LEU A 585      23.885  33.735  39.295  1.00  0.00           O
ATOM     22  N   ILE A 586      22.035  34.465  38.295  1.00  0.00           N
ATOM     23  HN  ILE A 586      21.275  35.095  38.245  1.00  0.00           H
ATOM     24  CA  ILE A 586      21.865  33.315  37.415  1.00  0.00           C
ATOM     25  HA  ILE A 586      21.655  32.435  37.995  1.00  0.00           H
ATOM     26  CB  ILE A 586      20.745  33.625  36.425  1.00  0.00           C
ATOM     27  HB  ILE A 586      21.015  34.445  35.715  1.00  0.00           H
ATOM     28  CG2 ILE A 586      20.435  32.355  35.595  1.00  0.00           C
ATOM     29 HG21 ILE A 586      20.335  31.465  36.255  1.00  0.00           H
ATOM     30 HG22 ILE A 586      21.245  32.155  34.855  1.00  0.00           H
ATOM     31 HG23 ILE A 586      19.495  32.475  35.025  1.00  0.00           H
ATOM     32  CG1 ILE A 586      19.525  34.135  37.175  1.00  0.00           C
ATOM     33 HG11 ILE A 586      19.705  34.845  38.005  1.00  0.00           H
ATOM     34 HG12 ILE A 586      19.205  33.195  37.645  1.00  0.00           H
ATOM     35  CD  ILE A 586      18.525  34.815  36.255  1.00  0.00           C
ATOM     36  HD1 ILE A 586      18.255  34.185  35.395  1.00  0.00           H
ATOM     37  HD2 ILE A 586      18.965  35.755  35.845  1.00  0.00           H
ATOM     38  HD3 ILE A 586      17.595  35.115  36.795  1.00  0.00           H
ATOM     39  C   ILE A 586      23.055  33.055  36.535  1.00  0.00           C
ATOM     40  O   ILE A 586      23.575  31.945  36.415  1.00  0.00           O
ATOM     41  N   LEU A 587      23.505  34.155  35.915  1.00  0.00           N
ATOM     42  HN  LEU A 587      22.985  34.985  36.005  1.00  0.00           H
ATOM     43  CA  LEU A 587      24.645  34.235  35.055  1.00  0.00           C
ATOM     44  HA  LEU A 587      24.495  33.545  34.245  1.00  0.00           H
ATOM     45  CB  LEU A 587      24.735  35.695  34.545  1.00  0.00           C
ATOM     46  HB1 LEU A 587      25.345  36.335  35.225  1.00  0.00           H
ATOM     47  HB2 LEU A 587      23.705  36.125  34.545  1.00  0.00           H
ATOM     48  CG  LEU A 587      25.215  35.875  33.085  1.00  0.00           C
ATOM     49  HG  LEU A 587      24.505  35.345  32.405  1.00  0.00           H
ATOM     50  CD1 LEU A 587      25.175  37.365  32.745  1.00  0.00           C
ATOM     51 HD11 LEU A 587      25.795  37.945  33.455  1.00  0.00           H
ATOM     52 HD12 LEU A 587      24.135  37.745  32.795  1.00  0.00           H
ATOM     53 HD13 LEU A 587      25.575  37.555  31.725  1.00  0.00           H
ATOM     54  CD2 LEU A 587      26.605  35.285  32.855  1.00  0.00           C
ATOM     55 HD21 LEU A 587      26.595  34.175  32.945  1.00  0.00           H
ATOM     56 HD22 LEU A 587      27.315  35.675  33.615  1.00  0.00           H
ATOM     57 HD23 LEU A 587      26.985  35.545  31.845  1.00  0.00           H
ATOM     58  C   LEU A 587      25.895  33.825  35.815  1.00  0.00           C
ATOM     59  O   LEU A 587      26.675  33.025  35.325  1.00  0.00           O
ATOM     60  N   ASP A 588      26.075  34.305  37.065  1.00  0.00           N
ATOM     61  HN  ASP A 588      25.485  35.015  37.455  1.00  0.00           H
ATOM     62  CA  ASP A 588      27.175  33.925  37.915  1.00  0.00           C
ATOM     63  HA  ASP A 588      28.085  34.175  37.395  1.00  0.00           H
ATOM     64  CB  ASP A 588      27.145  34.715  39.265  1.00  0.00           C
ATOM     65  HB1 ASP A 588      28.115  34.585  39.785  1.00  0.00           H
ATOM     66  HB2 ASP A 588      26.345  34.305  39.925  1.00  0.00           H
ATOM     67  CG  ASP A 588      26.865  36.215  39.155  1.00  0.00           C
ATOM     68  OD1 ASP A 588      25.775  36.615  38.665  1.00  0.00           O
ATOM     69  OD2 ASP A 588      27.665  37.005  39.705  1.00  0.00           O
ATOM     70  C   ASP A 588      27.235  32.415  38.205  1.00  0.00           C
ATOM     71  O   ASP A 588      28.285  31.785  38.025  1.00  0.00           O
ATOM     72  N   ILE A 589      26.095  31.785  38.565  1.00  0.00           N
ATOM     73  HN  ILE A 589      25.265  32.335  38.695  1.00  0.00           H
ATOM     74  CA  ILE A 589      25.965  30.345  38.785  1.00  0.00           C
ATOM     75  HA  ILE A 589      26.695  30.055  39.525  1.00  0.00           H
ATOM     76  CB  ILE A 589      24.575  29.985  39.305  1.00  0.00           C
ATOM     77  HB  ILE A 589      23.815  30.395  38.595  1.00  0.00           H
ATOM     78  CG2 ILE A 589      24.375  28.445  39.385  1.00  0.00           C
ATOM     79 HG21 ILE A 589      25.155  27.985  40.015  1.00  0.00           H
ATOM     80 HG22 ILE A 589      24.395  27.965  38.385  1.00  0.00           H
ATOM     81 HG23 ILE A 589      23.385  28.215  39.835  1.00  0.00           H
ATOM     82  CG1 ILE A 589      24.315  30.645  40.685  1.00  0.00           C
ATOM     83 HG11 ILE A 589      24.755  31.665  40.715  1.00  0.00           H
ATOM     84 HG12 ILE A 589      24.835  30.045  41.465  1.00  0.00           H
ATOM     85  CD  ILE A 589      22.825  30.785  41.025  1.00  0.00           C
ATOM     86  HD1 ILE A 589      22.325  29.795  41.075  1.00  0.00           H
ATOM     87  HD2 ILE A 589      22.305  31.395  40.255  1.00  0.00           H
ATOM     88  HD3 ILE A 589      22.695  31.285  42.015  1.00  0.00           H
ATOM     89  C   ILE A 589      26.275  29.515  37.535  1.00  0.00           C
ATOM     90  O   ILE A 589      27.075  28.575  37.575  1.00  0.00           O
ATOM     91  N   LYS A 590      25.665  29.875  36.385  1.00  0.00           N
ATOM     92  HN  LYS A 590      25.025  30.655  36.405  1.00  0.00           H
ATOM     93  CA  LYS A 590      25.885  29.215  35.105  1.00  0.00           C
ATOM     94  HA  LYS A 590      25.665  28.165  35.215  1.00  0.00           H
ATOM     95  CB  LYS A 590      25.015  29.845  33.985  1.00  0.00           C
ATOM     96  HB1 LYS A 590      25.275  29.415  32.985  1.00  0.00           H
ATOM     97  HB2 LYS A 590      25.245  30.935  33.945  1.00  0.00           H
ATOM     98  CG  LYS A 590      23.495  29.695  34.175  1.00  0.00           C
ATOM     99  HG1 LYS A 590      22.985  30.415  33.505  1.00  0.00           H
ATOM    100  HG2 LYS A 590      23.235  29.975  35.215  1.00  0.00           H
ATOM    101  CD  LYS A 590      22.975  28.275  33.905  1.00  0.00           C
ATOM    102  HD1 LYS A 590      23.535  27.595  34.575  1.00  0.00           H
ATOM    103  HD2 LYS A 590      23.175  27.985  32.855  1.00  0.00           H
ATOM    104  CE  LYS A 590      21.475  28.205  34.205  1.00  0.00           C
ATOM    105  HE1 LYS A 590      20.865  28.725  33.435  1.00  0.00           H
ATOM    106  HE2 LYS A 590      21.275  28.685  35.195  1.00  0.00           H
ATOM    107  NZ  LYS A 590      21.045  26.805  34.305  1.00  0.00           N
ATOM    108  HZ1 LYS A 590      21.695  26.325  34.965  1.00  0.00           H
ATOM    109  HZ2 LYS A 590      21.035  26.345  33.365  1.00  0.00           H
ATOM    110  HZ3 LYS A 590      20.075  26.785  34.685  1.00  0.00           H
ATOM    111  C   LYS A 590      27.335  29.285  34.655  1.00  0.00           C
ATOM    112  O   LYS A 590      27.945  28.295  34.275  1.00  0.00           O
ATOM    113  N   ARG A 591      27.915  30.495  34.765  1.00  0.00           N
ATOM    114  HN  ARG A 591      27.375  31.265  35.115  1.00  0.00           H
ATOM    115  CA  ARG A 591      29.285  30.775  34.435  1.00  0.00           C
ATOM    116  HA  ARG A 591      29.465  30.495  33.405  1.00  0.00           H
ATOM    117  CB  ARG A 591      29.505  32.295  34.635  1.00  0.00           C
ATOM    118  HB1 ARG A 591      29.255  32.515  35.695  1.00  0.00           H
ATOM    119  HB2 ARG A 591      28.755  32.855  34.035  1.00  0.00           H
ATOM    120  CG  ARG A 591      30.915  32.855  34.355  1.00  0.00           C
ATOM    121  HG1 ARG A 591      31.035  33.045  33.265  1.00  0.00           H
ATOM    122  HG2 ARG A 591      31.685  32.105  34.635  1.00  0.00           H
ATOM    123  CD  ARG A 591      31.215  34.115  35.185  1.00  0.00           C
ATOM    124  HD1 ARG A 591      32.275  34.445  35.055  1.00  0.00           H
ATOM    125  HD2 ARG A 591      31.015  33.885  36.255  1.00  0.00           H
ATOM    126  NE  ARG A 591      30.295  35.185  34.715  1.00  0.00           N
ATOM    127  HE  ARG A 591      29.765  34.995  33.885  1.00  0.00           H
ATOM    128  CZ  ARG A 591      30.225  36.425  35.195  1.00  0.00           C
ATOM    129  NH1 ARG A 591      30.985  36.815  36.185  1.00  0.00           N
ATOM    130 HH11 ARG A 591      30.745  37.655  36.635  1.00  0.00           H
ATOM    131 HH12 ARG A 591      31.345  36.055  36.755  1.00  0.00           H
ATOM    132  NH2 ARG A 591      29.385  37.285  34.665  1.00  0.00           N
ATOM    133 HH21 ARG A 591      28.735  36.995  33.975  1.00  0.00           H
ATOM    134 HH22 ARG A 591      29.345  38.225  34.965  1.00  0.00           H
ATOM    135  C   ARG A 591      30.275  29.985  35.275  1.00  0.00           C
ATOM    136  O   ARG A 591      31.215  29.405  34.755  1.00  0.00           O
ATOM    137  N   LYS A 592      30.055  29.945  36.615  1.00  0.00           N
ATOM    138  HN  LYS A 592      29.275  30.435  37.025  1.00  0.00           H
ATOM    139  CA  LYS A 592      30.965  29.295  37.525  1.00  0.00           C
ATOM    140  HA  LYS A 592      31.965  29.605  37.245  1.00  0.00           H
ATOM    141  CB  LYS A 592      30.735  29.735  38.995  1.00  0.00           C
ATOM    142  HB1 LYS A 592      31.215  29.035  39.705  1.00  0.00           H
ATOM    143  HB2 LYS A 592      29.635  29.685  39.195  1.00  0.00           H
ATOM    144  CG  LYS A 592      31.235  31.155  39.345  1.00  0.00           C
ATOM    145  HG1 LYS A 592      31.025  31.315  40.425  1.00  0.00           H
ATOM    146  HG2 LYS A 592      30.625  31.905  38.785  1.00  0.00           H
ATOM    147  CD  LYS A 592      32.725  31.435  39.065  1.00  0.00           C
ATOM    148  HD1 LYS A 592      32.975  32.395  39.565  1.00  0.00           H
ATOM    149  HD2 LYS A 592      32.845  31.595  37.965  1.00  0.00           H
ATOM    150  CE  LYS A 592      33.685  30.325  39.525  1.00  0.00           C
ATOM    151  HE1 LYS A 592      33.655  29.465  38.825  1.00  0.00           H
ATOM    152  HE2 LYS A 592      33.405  29.975  40.545  1.00  0.00           H
ATOM    153  NZ  LYS A 592      35.085  30.825  39.585  1.00  0.00           N
ATOM    154  HZ1 LYS A 592      35.145  31.425  40.435  1.00  0.00           H
ATOM    155  HZ2 LYS A 592      35.285  31.415  38.745  1.00  0.00           H
ATOM    156  HZ3 LYS A 592      35.775  30.045  39.675  1.00  0.00           H
ATOM    157  C   LYS A 592      31.005  27.785  37.465  1.00  0.00           C
ATOM    158  O   LYS A 592      32.055  27.215  37.775  1.00  0.00           O
ATOM    159  N   ALA A 593      29.895  27.115  37.095  1.00  0.00           N
ATOM    160  HN  ALA A 593      29.075  27.635  36.855  1.00  0.00           H
ATOM    161  CA  ALA A 593      29.745  25.675  37.165  1.00  0.00           C
ATOM    162  HA  ALA A 593      29.845  25.415  38.205  1.00  0.00           H
ATOM    163  CB  ALA A 593      28.305  25.295  36.745  1.00  0.00           C
ATOM    164  HB1 ALA A 593      28.065  25.645  35.715  1.00  0.00           H
ATOM    165  HB2 ALA A 593      27.575  25.795  37.415  1.00  0.00           H
ATOM    166  HB3 ALA A 593      28.125  24.205  36.805  1.00  0.00           H
ATOM    167  C   ALA A 593      30.805  24.845  36.445  1.00  0.00           C
ATOM    168  O   ALA A 593      31.315  23.905  37.065  1.00  0.00           O
ATOM    169  N   PRO A 594      31.265  25.095  35.215  1.00  0.00           N
ATOM    170  CD  PRO A 594      30.475  25.805  34.205  1.00  0.00           C
ATOM    171  HD1 PRO A 594      30.445  26.895  34.445  1.00  0.00           H
ATOM    172  HD2 PRO A 594      29.445  25.405  34.175  1.00  0.00           H
ATOM    173  CA  PRO A 594      32.365  24.325  34.645  1.00  0.00           C
ATOM    174  HA  PRO A 594      32.205  23.275  34.825  1.00  0.00           H
ATOM    175  CB  PRO A 594      32.365  24.655  33.135  1.00  0.00           C
ATOM    176  HB1 PRO A 594      32.295  23.735  32.535  1.00  0.00           H
ATOM    177  HB2 PRO A 594      33.275  25.225  32.835  1.00  0.00           H
ATOM    178  CG  PRO A 594      31.145  25.555  32.865  1.00  0.00           C
ATOM    179  HG1 PRO A 594      31.455  26.535  32.445  1.00  0.00           H
ATOM    180  HG2 PRO A 594      30.445  25.075  32.155  1.00  0.00           H
ATOM    181  C   PRO A 594      33.705  24.675  35.265  1.00  0.00           C
ATOM    182  O   PRO A 594      34.545  23.785  35.475  1.00  0.00           O
ATOM    183  N   PHE A 595      33.955  25.975  35.525  1.00  0.00           N
ATOM    184  HN  PHE A 595      33.245  26.645  35.315  1.00  0.00           H
ATOM    185  CA  PHE A 595      35.185  26.485  36.115  1.00  0.00           C
ATOM    186  HA  PHE A 595      35.995  26.135  35.485  1.00  0.00           H
ATOM    187  CB  PHE A 595      35.205  28.035  36.175  1.00  0.00           C
ATOM    188  HB1 PHE A 595      36.135  28.405  36.665  1.00  0.00           H
ATOM    189  HB2 PHE A 595      34.325  28.385  36.755  1.00  0.00           H
ATOM    190  CG  PHE A 595      35.155  28.675  34.805  1.00  0.00           C
ATOM    191  CD1 PHE A 595      36.095  28.335  33.805  1.00  0.00           C
ATOM    192  HD1 PHE A 595      36.855  27.595  34.005  1.00  0.00           H
ATOM    193  CE1 PHE A 595      36.055  28.955  32.555  1.00  0.00           C
ATOM    194  HE1 PHE A 595      36.785  28.695  31.795  1.00  0.00           H
ATOM    195  CZ  PHE A 595      35.085  29.925  32.275  1.00  0.00           C
ATOM    196  HZ  PHE A 595      35.065  30.385  31.305  1.00  0.00           H
ATOM    197  CD2 PHE A 595      34.225  29.685  34.525  1.00  0.00           C
ATOM    198  HD2 PHE A 595      33.515  29.975  35.285  1.00  0.00           H
ATOM    199  CE2 PHE A 595      34.155  30.285  33.265  1.00  0.00           C
ATOM    200  HE2 PHE A 595      33.395  31.025  33.065  1.00  0.00           H
ATOM    201  C   PHE A 595      35.455  25.905  37.495  1.00  0.00           C
ATOM    202  O   PHE A 595      36.575  25.495  37.795  1.00  0.00           O
ATOM    203  N   PHE A 596      34.395  25.785  38.335  1.00  0.00           N
ATOM    204  HN  PHE A 596      33.505  26.145  38.035  1.00  0.00           H
ATOM    205  CA  PHE A 596      34.435  25.245  39.685  1.00  0.00           C
ATOM    206  HA  PHE A 596      35.085  25.865  40.275  1.00  0.00           H
ATOM    207  CB  PHE A 596      32.975  25.275  40.235  1.00  0.00           C
ATOM    208  HB1 PHE A 596      32.305  24.635  39.625  1.00  0.00           H
ATOM    209  HB2 PHE A 596      32.585  26.315  40.175  1.00  0.00           H
ATOM    210  CG  PHE A 596      32.885  24.835  41.675  1.00  0.00           C
ATOM    211  CD1 PHE A 596      33.055  25.785  42.695  1.00  0.00           C
ATOM    212  HD1 PHE A 596      33.245  26.815  42.435  1.00  0.00           H
ATOM    213  CE1 PHE A 596      32.995  25.415  44.045  1.00  0.00           C
ATOM    214  HE1 PHE A 596      33.135  26.155  44.815  1.00  0.00           H
ATOM    215  CZ  PHE A 596      32.755  24.085  44.385  1.00  0.00           C
ATOM    216  HZ  PHE A 596      32.745  23.785  45.425  1.00  0.00           H
ATOM    217  CD2 PHE A 596      32.615  23.495  42.035  1.00  0.00           C
ATOM    218  HD2 PHE A 596      32.495  22.745  41.265  1.00  0.00           H
ATOM    219  CE2 PHE A 596      32.575  23.125  43.385  1.00  0.00           C
ATOM    220  HE2 PHE A 596      32.485  22.095  43.695  1.00  0.00           H
ATOM    221  C   PHE A 596      34.985  23.825  39.755  1.00  0.00           C
ATOM    222  O   PHE A 596      35.855  23.505  40.565  1.00  0.00           O
ATOM    223  N   LEU A 597      34.525  22.925  38.855  1.00  0.00           N
ATOM    224  HN  LEU A 597      33.825  23.215  38.195  1.00  0.00           H
ATOM    225  CA  LEU A 597      35.025  21.575  38.715  1.00  0.00           C
ATOM    226  HA  LEU A 597      34.915  21.065  39.665  1.00  0.00           H
ATOM    227  CB  LEU A 597      34.205  20.855  37.615  1.00  0.00           C
ATOM    228  HB1 LEU A 597      34.265  21.435  36.665  1.00  0.00           H
ATOM    229  HB2 LEU A 597      33.145  20.905  37.955  1.00  0.00           H
ATOM    230  CG  LEU A 597      34.525  19.375  37.315  1.00  0.00           C
ATOM    231  HG  LEU A 597      33.615  18.955  36.805  1.00  0.00           H
ATOM    232  CD1 LEU A 597      35.695  19.145  36.345  1.00  0.00           C
ATOM    233 HD11 LEU A 597      36.665  19.445  36.785  1.00  0.00           H
ATOM    234 HD12 LEU A 597      35.555  19.695  35.395  1.00  0.00           H
ATOM    235 HD13 LEU A 597      35.755  18.055  36.115  1.00  0.00           H
ATOM    236  CD2 LEU A 597      34.735  18.575  38.595  1.00  0.00           C
ATOM    237 HD21 LEU A 597      33.855  18.705  39.265  1.00  0.00           H
ATOM    238 HD22 LEU A 597      35.645  18.885  39.145  1.00  0.00           H
ATOM    239 HD23 LEU A 597      34.835  17.495  38.345  1.00  0.00           H
ATOM    240  C   LEU A 597      36.505  21.545  38.375  1.00  0.00           C
ATOM    241  O   LEU A 597      37.305  20.765  38.885  1.00  0.00           O
ATOM    242  N   SER A 598      36.895  22.475  37.485  1.00  0.00           N
ATOM    243  HN  SER A 598      36.225  23.175  37.225  1.00  0.00           H
ATOM    244  CA  SER A 598      38.235  22.615  36.975  1.00  0.00           C
ATOM    245  HA  SER A 598      38.585  21.625  36.725  1.00  0.00           H
ATOM    246  CB  SER A 598      38.235  23.425  35.655  1.00  0.00           C
ATOM    247  HB1 SER A 598      39.245  23.375  35.185  1.00  0.00           H
ATOM    248  HB2 SER A 598      37.985  24.495  35.835  1.00  0.00           H
ATOM    249  OG  SER A 598      37.265  22.875  34.745  1.00  0.00           O
ATOM    250  HG1 SER A 598      36.385  22.965  35.145  1.00  0.00           H
ATOM    251  C   SER A 598      39.215  23.165  38.005  1.00  0.00           C
ATOM    252  O   SER A 598      40.375  22.755  38.005  1.00  0.00           O
ATOM    253  N   ASP A 599      38.795  24.015  38.985  1.00  0.00           N
ATOM    254  HN  ASP A 599      37.875  24.395  38.985  1.00  0.00           H
ATOM    255  CA  ASP A 599      39.645  24.505  40.075  1.00  0.00           C
ATOM    256  HA  ASP A 599      40.455  25.085  39.645  1.00  0.00           H
ATOM    257  CB  ASP A 599      38.805  25.415  41.035  1.00  0.00           C
ATOM    258  HB1 ASP A 599      39.455  25.785  41.855  1.00  0.00           H
ATOM    259  HB2 ASP A 599      37.985  24.825  41.485  1.00  0.00           H
ATOM    260  CG  ASP A 599      38.175  26.655  40.405  1.00  0.00           C
ATOM    261  OD1 ASP A 599      38.685  27.165  39.365  1.00  0.00           O
ATOM    262  OD2 ASP A 599      37.205  27.195  41.005  1.00  0.00           O
ATOM    263  C   ASP A 599      40.325  23.365  40.865  1.00  0.00           C
ATOM    264  O   ASP A 599      41.545  23.335  41.055  1.00  0.00           O
ATOM    265  N   PHE A 600      39.555  22.315  41.255  1.00  0.00           N
ATOM    266  HN  PHE A 600      38.565  22.365  41.115  1.00  0.00           H
ATOM    267  CA  PHE A 600      40.045  21.085  41.865  1.00  0.00           C
ATOM    268  HA  PHE A 600      40.585  21.375  42.765  1.00  0.00           H
ATOM    269  CB  PHE A 600      38.875  20.155  42.265  1.00  0.00           C
ATOM    270  HB1 PHE A 600      39.235  19.225  42.755  1.00  0.00           H
ATOM    271  HB2 PHE A 600      38.265  19.885  41.375  1.00  0.00           H
ATOM    272  CG  PHE A 600      37.995  20.875  43.255  1.00  0.00           C
ATOM    273  CD1 PHE A 600      36.815  21.495  42.825  1.00  0.00           C
ATOM    274  HD1 PHE A 600      36.535  21.435  41.775  1.00  0.00           H
ATOM    275  CE1 PHE A 600      36.005  22.185  43.725  1.00  0.00           C
ATOM    276  HE1 PHE A 600      35.125  22.695  43.365  1.00  0.00           H
ATOM    277  CZ  PHE A 600      36.355  22.245  45.085  1.00  0.00           C
ATOM    278  HZ  PHE A 600      35.715  22.765  45.775  1.00  0.00           H
ATOM    279  CD2 PHE A 600      38.345  20.935  44.615  1.00  0.00           C
ATOM    280  HD2 PHE A 600      39.255  20.465  44.955  1.00  0.00           H
ATOM    281  CE2 PHE A 600      37.525  21.615  45.525  1.00  0.00           C
ATOM    282  HE2 PHE A 600      37.795  21.645  46.575  1.00  0.00           H
ATOM    283  C   PHE A 600      41.045  20.265  41.045  1.00  0.00           C
ATOM    284  O   PHE A 600      42.005  19.725  41.575  1.00  0.00           O
ATOM    285  N   LYS A 601      40.805  20.115  39.715  1.00  0.00           N
ATOM    286  HN  LYS A 601      40.015  20.565  39.305  1.00  0.00           H
ATOM    287  CA  LYS A 601      41.725  19.445  38.795  1.00  0.00           C
ATOM    288  HA  LYS A 601      41.935  18.475  39.215  1.00  0.00           H
ATOM    289  CB  LYS A 601      41.105  19.265  37.385  1.00  0.00           C
ATOM    290  HB1 LYS A 601      41.825  18.705  36.745  1.00  0.00           H
ATOM    291  HB2 LYS A 601      40.975  20.275  36.925  1.00  0.00           H
ATOM    292  CG  LYS A 601      39.735  18.545  37.325  1.00  0.00           C
ATOM    293  HG1 LYS A 601      39.385  18.585  36.275  1.00  0.00           H
ATOM    294  HG2 LYS A 601      38.995  19.105  37.935  1.00  0.00           H
ATOM    295  CD  LYS A 601      39.765  17.075  37.805  1.00  0.00           C
ATOM    296  HD1 LYS A 601      40.045  17.065  38.885  1.00  0.00           H
ATOM    297  HD2 LYS A 601      40.565  16.525  37.255  1.00  0.00           H
ATOM    298  CE  LYS A 601      38.435  16.315  37.665  1.00  0.00           C
ATOM    299  HE1 LYS A 601      37.605  16.905  38.135  1.00  0.00           H
ATOM    300  HE2 LYS A 601      38.485  15.325  38.155  1.00  0.00           H
ATOM    301  NZ  LYS A 601      38.085  16.115  36.245  1.00  0.00           N
ATOM    302  HZ1 LYS A 601      38.695  15.425  35.765  1.00  0.00           H
ATOM    303  HZ2 LYS A 601      38.105  17.005  35.725  1.00  0.00           H
ATOM    304  HZ3 LYS A 601      37.105  15.755  36.155  1.00  0.00           H
ATOM    305  C   LYS A 601      43.085  20.155  38.665  1.00  0.00           C
ATOM    306  O   LYS A 601      44.135  19.515  38.635  1.00  0.00           O
ATOM    307  N   ASP A 602      43.075  21.505  38.595  1.00  0.00           N
ATOM    308  HN  ASP A 602      42.205  22.005  38.555  1.00  0.00           H
ATOM    309  CA  ASP A 602      44.275  22.295  38.475  1.00  0.00           C
ATOM    310  HA  ASP A 602      44.925  21.835  37.745  1.00  0.00           H
ATOM    311  CB  ASP A 602      43.945  23.745  37.995  1.00  0.00           C
ATOM    312  HB1 ASP A 602      44.885  24.325  37.905  1.00  0.00           H
ATOM    313  HB2 ASP A 602      43.295  24.235  38.745  1.00  0.00           H
ATOM    314  CG  ASP A 602      43.265  23.845  36.625  1.00  0.00           C
ATOM    315  OD1 ASP A 602      43.665  23.205  35.635  1.00  0.00           O
ATOM    316  OD2 ASP A 602      42.365  24.735  36.535  1.00  0.00           O
ATOM    317  C   ASP A 602      45.055  22.365  39.805  1.00  0.00           C
ATOM    318  O   ASP A 602      46.275  22.585  39.835  1.00  0.00           O
ATOM    319  N   ALA A 603      44.395  22.115  40.965  1.00  0.00           N
ATOM    320  HN  ALA A 603      43.395  22.015  40.905  1.00  0.00           H
ATOM    321  CA  ALA A 603      44.935  22.075  42.315  1.00  0.00           C
ATOM    322  HA  ALA A 603      45.635  22.885  42.425  1.00  0.00           H
ATOM    323  CB  ALA A 603      43.795  22.285  43.325  1.00  0.00           C
ATOM    324  HB1 ALA A 603      43.085  21.425  43.305  1.00  0.00           H
ATOM    325  HB2 ALA A 603      43.235  23.205  43.065  1.00  0.00           H
ATOM    326  HB3 ALA A 603      44.195  22.385  44.355  1.00  0.00           H
ATOM    327  C   ALA A 603      45.705  20.795  42.655  1.00  0.00           C
ATOM    328  O   ALA A 603      45.655  20.255  43.765  1.00  0.00           O
ATOM    329  N   LEU A 604      46.465  20.305  41.665  1.00  0.00           N
ATOM    330  HN  LEU A 604      46.395  20.785  40.805  1.00  0.00           H
ATOM    331  CA  LEU A 604      47.195  19.065  41.715  1.00  0.00           C
ATOM    332  HA  LEU A 604      47.365  18.765  42.735  1.00  0.00           H
ATOM    333  CB  LEU A 604      46.325  18.035  40.935  1.00  0.00           C
ATOM    334  HB1 LEU A 604      46.185  18.395  39.895  1.00  0.00           H
ATOM    335  HB2 LEU A 604      45.305  18.045  41.405  1.00  0.00           H
ATOM    336  CG  LEU A 604      46.815  16.585  40.905  1.00  0.00           C
ATOM    337  HG  LEU A 604      47.845  16.565  40.495  1.00  0.00           H
ATOM    338  CD1 LEU A 604      46.805  15.965  42.315  1.00  0.00           C
ATOM    339 HD11 LEU A 604      45.775  15.995  42.735  1.00  0.00           H
ATOM    340 HD12 LEU A 604      47.475  16.525  42.995  1.00  0.00           H
ATOM    341 HD13 LEU A 604      47.145  14.905  42.275  1.00  0.00           H
ATOM    342  CD2 LEU A 604      45.905  15.775  39.965  1.00  0.00           C
ATOM    343 HD21 LEU A 604      45.905  16.225  38.955  1.00  0.00           H
ATOM    344 HD22 LEU A 604      44.865  15.785  40.345  1.00  0.00           H
ATOM    345 HD23 LEU A 604      46.245  14.715  39.895  1.00  0.00           H
ATOM    346  C   LEU A 604      48.555  19.245  41.035  1.00  0.00           C
ATOM    347  O   LEU A 604      49.535  18.555  41.335  1.00  0.00           O
ATOM    348  N   SER A 605      48.665  20.245  40.125  1.00  0.00           N
ATOM    349  HN  SER A 605      47.865  20.785  39.895  1.00  0.00           H
ATOM    350  CA  SER A 605      49.845  20.515  39.315  1.00  0.00           C
ATOM    351  HA  SER A 605      50.315  19.575  39.055  1.00  0.00           H
ATOM    352  CB  SER A 605      49.465  21.215  37.985  1.00  0.00           C
ATOM    353  HB1 SER A 605      50.375  21.435  37.395  1.00  0.00           H
ATOM    354  HB2 SER A 605      48.925  22.175  38.175  1.00  0.00           H
ATOM    355  OG  SER A 605      48.645  20.385  37.175  1.00  0.00           O
ATOM    356  HG1 SER A 605      47.765  20.335  37.575  1.00  0.00           H
ATOM    357  C   SER A 605      50.895  21.365  40.025  1.00  0.00           C
ATOM    358  O   SER A 605      51.315  22.425  39.535  1.00  0.00           O
ATOM    359  N   LEU A 606      51.335  20.895  41.205  1.00  0.00           N
ATOM    360  HN  LEU A 606      50.975  20.005  41.495  1.00  0.00           H
ATOM    361  CA  LEU A 606      52.245  21.575  42.105  1.00  0.00           C
ATOM    362  HA  LEU A 606      52.275  20.975  43.005  1.00  0.00           H
ATOM    363  CB  LEU A 606      53.685  21.635  41.515  1.00  0.00           C
ATOM    364  HB1 LEU A 606      54.395  22.125  42.215  1.00  0.00           H
ATOM    365  HB2 LEU A 606      53.675  22.215  40.565  1.00  0.00           H
ATOM    366  CG  LEU A 606      54.285  20.235  41.205  1.00  0.00           C
ATOM    367  HG  LEU A 606      53.555  19.645  40.595  1.00  0.00           H
ATOM    368  CD1 LEU A 606      55.575  20.315  40.395  1.00  0.00           C
ATOM    369 HD11 LEU A 606      56.385  20.765  41.005  1.00  0.00           H
ATOM    370 HD12 LEU A 606      55.445  20.925  39.475  1.00  0.00           H
ATOM    371 HD13 LEU A 606      55.915  19.295  40.095  1.00  0.00           H
ATOM    372  CD2 LEU A 606      54.575  19.475  42.505  1.00  0.00           C
ATOM    373 HD21 LEU A 606      53.625  19.125  42.975  1.00  0.00           H
ATOM    374 HD22 LEU A 606      55.125  20.115  43.215  1.00  0.00           H
ATOM    375 HD23 LEU A 606      55.215  18.595  42.275  1.00  0.00           H
ATOM    376  C   LEU A 606      51.725  22.935  42.555  1.00  0.00           C
ATOM    377  O   LEU A 606      50.525  23.195  42.515  1.00  0.00           O
ATOM    378  N   GLN A 607      52.595  23.845  43.035  1.00  0.00           N
ATOM    379  HN  GLN A 607      53.565  23.615  43.075  1.00  0.00           H
ATOM    380  CA  GLN A 607      52.245  25.235  43.305  1.00  0.00           C
ATOM    381  HA  GLN A 607      53.165  25.735  43.425  1.00  0.00           H
ATOM    382  CB  GLN A 607      51.525  25.935  42.125  1.00  0.00           C
ATOM    383  HB1 GLN A 607      50.505  25.505  41.995  1.00  0.00           H
ATOM    384  HB2 GLN A 607      52.105  25.685  41.215  1.00  0.00           H
ATOM    385  CG  GLN A 607      51.375  27.465  42.275  1.00  0.00           C
ATOM    386  HG1 GLN A 607      52.325  27.925  42.575  1.00  0.00           H
ATOM    387  HG2 GLN A 607      50.595  27.725  43.015  1.00  0.00           H
ATOM    388  CD  GLN A 607      50.965  28.035  40.915  1.00  0.00           C
ATOM    389  OE1 GLN A 607      50.235  27.385  40.165  1.00  0.00           O
ATOM    390  NE2 GLN A 607      51.455  29.235  40.545  1.00  0.00           N
ATOM    391 HE21 GLN A 607      51.125  29.605  39.685  1.00  0.00           H
ATOM    392 HE22 GLN A 607      52.065  29.755  41.155  1.00  0.00           H
ATOM    393  C   GLN A 607      51.525  25.485  44.615  1.00  0.00           C
ATOM    394  O   GLN A 607      51.955  26.285  45.435  1.00  0.00           O
ATOM    395  N   CYS A 608      50.445  24.735  44.875  1.00  0.00           N
ATOM    396  HN  CYS A 608      50.155  24.075  44.185  1.00  0.00           H
ATOM    397  CA  CYS A 608      49.545  24.905  45.995  1.00  0.00           C
ATOM    398  HA  CYS A 608      49.025  25.845  45.875  1.00  0.00           H
ATOM    399  CB  CYS A 608      48.495  23.745  45.975  1.00  0.00           C
ATOM    400  HB1 CYS A 608      47.805  23.965  45.135  1.00  0.00           H
ATOM    401  HB2 CYS A 608      47.875  23.755  46.895  1.00  0.00           H
ATOM    402  SG  CYS A 608      49.225  22.075  45.675  1.00  0.00           S
ATOM    403  HG1 CYS A 608      48.065  21.435  45.505  1.00  0.00           H
ATOM    404  C   CYS A 608      50.225  24.935  47.355  1.00  0.00           C
ATOM    405  O   CYS A 608      50.005  25.825  48.175  1.00  0.00           O
ATOM    406  N   LEU A 609      51.115  23.975  47.575  1.00  0.00           N
ATOM    407  HN  LEU A 609      51.205  23.295  46.865  1.00  0.00           H
ATOM    408  CA  LEU A 609      51.865  23.735  48.765  1.00  0.00           C
ATOM    409  HA  LEU A 609      51.175  23.565  49.575  1.00  0.00           H
ATOM    410  CB  LEU A 609      52.585  22.395  48.405  1.00  0.00           C
ATOM    411  HB1 LEU A 609      53.195  22.565  47.485  1.00  0.00           H
ATOM    412  HB2 LEU A 609      51.805  21.635  48.155  1.00  0.00           H
ATOM    413  CG  LEU A 609      53.485  21.795  49.475  1.00  0.00           C
ATOM    414  HG  LEU A 609      54.145  22.605  49.675  1.00  0.00           H
ATOM    415  CD1 LEU A 609      52.755  21.465  50.765  1.00  0.00           C
ATOM    416 HD11 LEU A 609      51.965  20.715  50.555  1.00  0.00           H
ATOM    417 HD12 LEU A 609      52.305  22.385  51.195  1.00  0.00           H
ATOM    418 HD13 LEU A 609      53.445  21.035  51.515  1.00  0.00           H
ATOM    419  CD2 LEU A 609      54.385  20.635  48.995  1.00  0.00           C
ATOM    420 HD21 LEU A 609      54.965  20.945  48.105  1.00  0.00           H
ATOM    421 HD22 LEU A 609      53.775  19.755  48.725  1.00  0.00           H
ATOM    422 HD23 LEU A 609      55.105  20.345  49.785  1.00  0.00           H
ATOM    423  C   LEU A 609      52.725  24.945  49.185  1.00  0.00           C
ATOM    424  O   LEU A 609      52.725  25.385  50.335  1.00  0.00           O
ATOM    425  N   ALA A 610      53.395  25.595  48.205  1.00  0.00           N
ATOM    426  HN  ALA A 610      53.315  25.285  47.255  1.00  0.00           H
ATOM    427  CA  ALA A 610      54.145  26.835  48.355  1.00  0.00           C
ATOM    428  HA  ALA A 610      54.975  26.685  49.015  1.00  0.00           H
ATOM    429  CB  ALA A 610      54.535  27.295  46.935  1.00  0.00           C
ATOM    430  HB1 ALA A 610      53.685  27.535  46.275  1.00  0.00           H
ATOM    431  HB2 ALA A 610      55.105  26.525  46.395  1.00  0.00           H
ATOM    432  HB3 ALA A 610      55.125  28.235  46.965  1.00  0.00           H
ATOM    433  C   ALA A 610      53.335  28.005  48.865  1.00  0.00           C
ATOM    434  O   ALA A 610      53.615  28.655  49.875  1.00  0.00           O
ATOM    435  N   SER A 611      52.245  28.215  48.115  1.00  0.00           N
ATOM    436  HN  SER A 611      52.085  27.605  47.335  1.00  0.00           H
ATOM    437  CA  SER A 611      51.295  29.285  48.245  1.00  0.00           C
ATOM    438  HA  SER A 611      51.815  30.235  48.165  1.00  0.00           H
ATOM    439  CB  SER A 611      50.215  29.175  47.125  1.00  0.00           C
ATOM    440  HB1 SER A 611      49.705  28.195  47.175  1.00  0.00           H
ATOM    441  HB2 SER A 611      50.725  29.235  46.135  1.00  0.00           H
ATOM    442  OG  SER A 611      49.235  30.195  47.195  1.00  0.00           O
ATOM    443  HG1 SER A 611      49.615  30.985  46.775  1.00  0.00           H
ATOM    444  C   SER A 611      50.635  29.235  49.595  1.00  0.00           C
ATOM    445  O   SER A 611      50.545  30.235  50.305  1.00  0.00           O
ATOM    446  N   ILE A 612      50.235  28.025  50.025  1.00  0.00           N
ATOM    447  HN  ILE A 612      50.265  27.235  49.415  1.00  0.00           H
ATOM    448  CA  ILE A 612      49.665  27.775  51.345  1.00  0.00           C
ATOM    449  HA  ILE A 612      48.785  28.395  51.445  1.00  0.00           H
ATOM    450  CB  ILE A 612      49.225  26.305  51.465  1.00  0.00           C
ATOM    451  HB  ILE A 612      50.065  25.665  51.085  1.00  0.00           H
ATOM    452  CG2 ILE A 612      48.935  25.895  52.925  1.00  0.00           C
ATOM    453 HG21 ILE A 612      48.185  26.575  53.375  1.00  0.00           H
ATOM    454 HG22 ILE A 612      49.855  25.905  53.545  1.00  0.00           H
ATOM    455 HG23 ILE A 612      48.515  24.865  52.965  1.00  0.00           H
ATOM    456  CG1 ILE A 612      47.995  26.035  50.565  1.00  0.00           C
ATOM    457 HG11 ILE A 612      48.105  26.595  49.615  1.00  0.00           H
ATOM    458 HG12 ILE A 612      47.095  26.435  51.075  1.00  0.00           H
ATOM    459  CD  ILE A 612      47.805  24.555  50.235  1.00  0.00           C
ATOM    460  HD1 ILE A 612      47.615  23.965  51.155  1.00  0.00           H
ATOM    461  HD2 ILE A 612      48.705  24.135  49.735  1.00  0.00           H
ATOM    462  HD3 ILE A 612      46.925  24.415  49.555  1.00  0.00           H
ATOM    463  C   ILE A 612      50.575  28.155  52.485  1.00  0.00           C
ATOM    464  O   ILE A 612      50.175  28.885  53.395  1.00  0.00           O
ATOM    465  N   LEU A 613      51.855  27.725  52.495  1.00  0.00           N
ATOM    466  HN  LEU A 613      52.195  27.125  51.765  1.00  0.00           H
ATOM    467  CA  LEU A 613      52.765  28.095  53.565  1.00  0.00           C
ATOM    468  HA  LEU A 613      52.305  27.845  54.505  1.00  0.00           H
ATOM    469  CB  LEU A 613      54.115  27.415  53.445  1.00  0.00           C
ATOM    470  HB1 LEU A 613      54.815  27.785  54.235  1.00  0.00           H
ATOM    471  HB2 LEU A 613      54.565  27.655  52.455  1.00  0.00           H
ATOM    472  CG  LEU A 613      54.055  25.905  53.605  1.00  0.00           C
ATOM    473  HG  LEU A 613      53.405  25.465  52.815  1.00  0.00           H
ATOM    474  CD1 LEU A 613      55.495  25.475  53.395  1.00  0.00           C
ATOM    475 HD11 LEU A 613      56.085  25.635  54.305  1.00  0.00           H
ATOM    476 HD12 LEU A 613      55.965  26.055  52.575  1.00  0.00           H
ATOM    477 HD13 LEU A 613      55.505  24.415  53.125  1.00  0.00           H
ATOM    478  CD2 LEU A 613      53.555  25.455  54.985  1.00  0.00           C
ATOM    479 HD21 LEU A 613      52.495  25.765  55.135  1.00  0.00           H
ATOM    480 HD22 LEU A 613      54.165  25.915  55.795  1.00  0.00           H
ATOM    481 HD23 LEU A 613      53.605  24.355  55.085  1.00  0.00           H
ATOM    482  C   LEU A 613      53.105  29.555  53.655  1.00  0.00           C
ATOM    483  O   LEU A 613      53.175  30.135  54.745  1.00  0.00           O
ATOM    484  N   PHE A 614      53.335  30.185  52.485  1.00  0.00           N
ATOM    485  HN  PHE A 614      53.295  29.675  51.625  1.00  0.00           H
ATOM    486  CA  PHE A 614      53.615  31.605  52.415  1.00  0.00           C
ATOM    487  HA  PHE A 614      54.455  31.825  53.055  1.00  0.00           H
ATOM    488  CB  PHE A 614      54.005  31.975  50.945  1.00  0.00           C
ATOM    489  HB1 PHE A 614      53.315  31.455  50.255  1.00  0.00           H
ATOM    490  HB2 PHE A 614      55.035  31.615  50.725  1.00  0.00           H
ATOM    491  CG  PHE A 614      53.975  33.455  50.615  1.00  0.00           C
ATOM    492  CD1 PHE A 614      54.575  34.405  51.455  1.00  0.00           C
ATOM    493  HD1 PHE A 614      55.095  34.095  52.345  1.00  0.00           H
ATOM    494  CE1 PHE A 614      54.505  35.775  51.145  1.00  0.00           C
ATOM    495  HE1 PHE A 614      54.945  36.505  51.805  1.00  0.00           H
ATOM    496  CZ  PHE A 614      53.865  36.195  49.975  1.00  0.00           C
ATOM    497  HZ  PHE A 614      53.815  37.245  49.725  1.00  0.00           H
ATOM    498  CD2 PHE A 614      53.345  33.885  49.445  1.00  0.00           C
ATOM    499  HD2 PHE A 614      52.895  33.155  48.775  1.00  0.00           H
ATOM    500  CE2 PHE A 614      53.295  35.255  49.115  1.00  0.00           C
ATOM    501  HE2 PHE A 614      52.825  35.575  48.195  1.00  0.00           H
ATOM    502  C   PHE A 614      52.455  32.435  52.955  1.00  0.00           C
ATOM    503  O   PHE A 614      52.635  33.265  53.835  1.00  0.00           O
ATOM    504  N   LEU A 615      51.215  32.145  52.495  1.00  0.00           N
ATOM    505  HN  LEU A 615      51.095  31.465  51.765  1.00  0.00           H
ATOM    506  CA  LEU A 615      50.015  32.815  52.945  1.00  0.00           C
ATOM    507  HA  LEU A 615      50.175  33.885  52.835  1.00  0.00           H
ATOM    508  CB  LEU A 615      48.765  32.425  52.115  1.00  0.00           C
ATOM    509  HB1 LEU A 615      47.855  32.405  52.755  1.00  0.00           H
ATOM    510  HB2 LEU A 615      48.895  31.395  51.725  1.00  0.00           H
ATOM    511  CG  LEU A 615      48.415  33.375  50.935  1.00  0.00           C
ATOM    512  HG  LEU A 615      47.595  32.895  50.355  1.00  0.00           H
ATOM    513  CD1 LEU A 615      47.865  34.715  51.455  1.00  0.00           C
ATOM    514 HD11 LEU A 615      48.655  35.265  52.025  1.00  0.00           H
ATOM    515 HD12 LEU A 615      47.005  34.555  52.135  1.00  0.00           H
ATOM    516 HD13 LEU A 615      47.545  35.365  50.615  1.00  0.00           H
ATOM    517  CD2 LEU A 615      49.595  33.615  49.975  1.00  0.00           C
ATOM    518 HD21 LEU A 615      49.965  32.645  49.575  1.00  0.00           H
ATOM    519 HD22 LEU A 615      50.425  34.125  50.495  1.00  0.00           H
ATOM    520 HD23 LEU A 615      49.265  34.235  49.125  1.00  0.00           H
ATOM    521  C   LEU A 615      49.735  32.605  54.415  1.00  0.00           C
ATOM    522  O   LEU A 615      49.415  33.555  55.125  1.00  0.00           O
ATOM    523  N   TYR A 616      49.895  31.365  54.915  1.00  0.00           N
ATOM    524  HN  TYR A 616      50.145  30.615  54.295  1.00  0.00           H
ATOM    525  CA  TYR A 616      49.665  31.025  56.305  1.00  0.00           C
ATOM    526  HA  TYR A 616      48.635  31.235  56.535  1.00  0.00           H
ATOM    527  CB  TYR A 616      49.925  29.495  56.465  1.00  0.00           C
ATOM    528  HB1 TYR A 616      50.905  29.255  56.005  1.00  0.00           H
ATOM    529  HB2 TYR A 616      49.155  28.925  55.915  1.00  0.00           H
ATOM    530  CG  TYR A 616      49.955  29.005  57.895  1.00  0.00           C
ATOM    531  CD1 TYR A 616      48.755  28.775  58.595  1.00  0.00           C
ATOM    532  HD1 TYR A 616      47.815  28.945  58.105  1.00  0.00           H
ATOM    533  CE1 TYR A 616      48.785  28.335  59.925  1.00  0.00           C
ATOM    534  HE1 TYR A 616      47.875  28.155  60.465  1.00  0.00           H
ATOM    535  CZ  TYR A 616      50.015  28.115  60.565  1.00  0.00           C
ATOM    536  OH  TYR A 616      50.035  27.695  61.895  1.00  0.00           O
ATOM    537  HH  TYR A 616      50.945  27.735  62.205  1.00  0.00           H
ATOM    538  CD2 TYR A 616      51.185  28.765  58.545  1.00  0.00           C
ATOM    539  HD2 TYR A 616      52.105  28.925  58.015  1.00  0.00           H
ATOM    540  CE2 TYR A 616      51.215  28.335  59.875  1.00  0.00           C
ATOM    541  HE2 TYR A 616      52.155  28.175  60.375  1.00  0.00           H
ATOM    542  C   TYR A 616      50.475  31.875  57.285  1.00  0.00           C
ATOM    543  O   TYR A 616      49.915  32.535  58.155  1.00  0.00           O
ATOM    544  N   CYS A 617      51.815  31.925  57.125  1.00  0.00           N
ATOM    545  HN  CYS A 617      52.235  31.375  56.405  1.00  0.00           H
ATOM    546  CA  CYS A 617      52.685  32.775  57.915  1.00  0.00           C
ATOM    547  HA  CYS A 617      52.385  32.665  58.945  1.00  0.00           H
ATOM    548  CB  CYS A 617      54.165  32.325  57.825  1.00  0.00           C
ATOM    549  HB1 CYS A 617      54.835  33.135  58.185  1.00  0.00           H
ATOM    550  HB2 CYS A 617      54.425  32.115  56.765  1.00  0.00           H
ATOM    551  SG  CYS A 617      54.425  30.855  58.865  1.00  0.00           S
ATOM    552  HG1 CYS A 617      55.705  30.675  58.545  1.00  0.00           H
ATOM    553  C   CYS A 617      52.535  34.275  57.675  1.00  0.00           C
ATOM    554  O   CYS A 617      52.555  35.055  58.625  1.00  0.00           O
ATOM    555  N   ALA A 618      52.365  34.715  56.405  1.00  0.00           N
ATOM    556  HN  ALA A 618      52.385  34.095  55.625  1.00  0.00           H
ATOM    557  CA  ALA A 618      52.125  36.125  56.095  1.00  0.00           C
ATOM    558  HA  ALA A 618      52.945  36.695  56.515  1.00  0.00           H
ATOM    559  CB  ALA A 618      52.115  36.305  54.565  1.00  0.00           C
ATOM    560  HB1 ALA A 618      51.275  35.745  54.105  1.00  0.00           H
ATOM    561  HB2 ALA A 618      53.055  35.915  54.125  1.00  0.00           H
ATOM    562  HB3 ALA A 618      52.025  37.375  54.285  1.00  0.00           H
ATOM    563  C   ALA A 618      50.845  36.695  56.695  1.00  0.00           C
ATOM    564  O   ALA A 618      50.835  37.785  57.265  1.00  0.00           O
ATOM    565  N   CYS A 619      49.735  35.935  56.605  1.00  0.00           N
ATOM    566  HN  CYS A 619      49.785  35.045  56.125  1.00  0.00           H
ATOM    567  CA  CYS A 619      48.405  36.305  57.065  1.00  0.00           C
ATOM    568  HA  CYS A 619      48.205  37.325  56.765  1.00  0.00           H
ATOM    569  CB  CYS A 619      47.365  35.345  56.405  1.00  0.00           C
ATOM    570  HB1 CYS A 619      47.595  34.305  56.715  1.00  0.00           H
ATOM    571  HB2 CYS A 619      47.535  35.385  55.305  1.00  0.00           H
ATOM    572  SG  CYS A 619      45.605  35.715  56.735  1.00  0.00           S
ATOM    573  HG1 CYS A 619      45.735  35.655  58.055  1.00  0.00           H
ATOM    574  C   CYS A 619      48.275  36.235  58.585  1.00  0.00           C
ATOM    575  O   CYS A 619      47.455  36.915  59.195  1.00  0.00           O
ATOM    576  N   MET A 620      49.145  35.435  59.235  1.00  0.00           N
ATOM    577  HN  MET A 620      49.765  34.855  58.715  1.00  0.00           H
ATOM    578  CA  MET A 620      49.175  35.265  60.685  1.00  0.00           C
ATOM    579  HA  MET A 620      48.205  34.895  60.995  1.00  0.00           H
ATOM    580  CB  MET A 620      50.275  34.245  61.065  1.00  0.00           C
ATOM    581  HB1 MET A 620      51.275  34.665  60.875  1.00  0.00           H
ATOM    582  HB2 MET A 620      50.175  33.365  60.395  1.00  0.00           H
ATOM    583  CG  MET A 620      50.205  33.735  62.525  1.00  0.00           C
ATOM    584  HG1 MET A 620      50.285  34.595  63.215  1.00  0.00           H
ATOM    585  HG2 MET A 620      51.095  33.085  62.705  1.00  0.00           H
ATOM    586  SD  MET A 620      48.705  32.785  62.925  1.00  0.00           S
ATOM    587  CE  MET A 620      49.075  31.265  62.005  1.00  0.00           C
ATOM    588  HE1 MET A 620      50.045  30.825  62.325  1.00  0.00           H
ATOM    589  HE2 MET A 620      49.125  31.435  60.915  1.00  0.00           H
ATOM    590  HE3 MET A 620      48.295  30.495  62.195  1.00  0.00           H
ATOM    591  C   MET A 620      49.415  36.585  61.425  1.00  0.00           C
ATOM    592  O   MET A 620      48.745  36.865  62.425  1.00  0.00           O
ATOM    593  N   SER A 621      50.335  37.435  60.925  1.00  0.00           N
ATOM    594  HN  SER A 621      50.835  37.175  60.095  1.00  0.00           H
ATOM    595  CA  SER A 621      50.595  38.765  61.495  1.00  0.00           C
ATOM    596  HA  SER A 621      50.835  38.595  62.535  1.00  0.00           H
ATOM    597  CB  SER A 621      51.865  39.465  60.895  1.00  0.00           C
ATOM    598  HB1 SER A 621      51.805  39.435  59.785  1.00  0.00           H
ATOM    599  HB2 SER A 621      52.765  38.895  61.215  1.00  0.00           H
ATOM    600  OG  SER A 621      51.985  40.835  61.335  1.00  0.00           O
ATOM    601  HG1 SER A 621      52.835  41.205  61.045  1.00  0.00           H
ATOM    602  C   SER A 621      49.405  39.715  61.535  1.00  0.00           C
ATOM    603  O   SER A 621      49.105  40.225  62.615  1.00  0.00           O
ATOM    604  N   PRO A 622      48.605  39.965  60.475  1.00  0.00           N
ATOM    605  CD  PRO A 622      49.075  39.895  59.095  1.00  0.00           C
ATOM    606  HD1 PRO A 622      49.375  38.865  58.845  1.00  0.00           H
ATOM    607  HD2 PRO A 622      49.925  40.595  58.955  1.00  0.00           H
ATOM    608  CA  PRO A 622      47.455  40.835  60.605  1.00  0.00           C
ATOM    609  HA  PRO A 622      47.745  41.735  61.135  1.00  0.00           H
ATOM    610  CB  PRO A 622      46.995  41.175  59.175  1.00  0.00           C
ATOM    611  HB1 PRO A 622      47.175  42.255  58.975  1.00  0.00           H
ATOM    612  HB2 PRO A 622      45.925  40.965  58.995  1.00  0.00           H
ATOM    613  CG  PRO A 622      47.885  40.325  58.235  1.00  0.00           C
ATOM    614  HG1 PRO A 622      47.315  39.415  57.915  1.00  0.00           H
ATOM    615  HG2 PRO A 622      48.205  40.885  57.335  1.00  0.00           H
ATOM    616  C   PRO A 622      46.375  40.165  61.415  1.00  0.00           C
ATOM    617  O   PRO A 622      45.755  40.835  62.245  1.00  0.00           O
ATOM    618  N   VAL A 623      46.115  38.865  61.215  1.00  0.00           N
ATOM    619  HN  VAL A 623      46.635  38.345  60.525  1.00  0.00           H
ATOM    620  CA  VAL A 623      45.055  38.165  61.925  1.00  0.00           C
ATOM    621  HA  VAL A 623      44.125  38.665  61.725  1.00  0.00           H
ATOM    622  CB  VAL A 623      44.935  36.715  61.435  1.00  0.00           C
ATOM    623  HB  VAL A 623      45.955  36.275  61.355  1.00  0.00           H
ATOM    624  CG1 VAL A 623      44.105  35.815  62.385  1.00  0.00           C
ATOM    625 HG11 VAL A 623      43.105  36.245  62.555  1.00  0.00           H
ATOM    626 HG12 VAL A 623      44.615  35.665  63.365  1.00  0.00           H
ATOM    627 HG13 VAL A 623      43.975  34.815  61.925  1.00  0.00           H
ATOM    628  CG2 VAL A 623      44.285  36.725  60.035  1.00  0.00           C
ATOM    629 HG21 VAL A 623      44.885  37.325  59.325  1.00  0.00           H
ATOM    630 HG22 VAL A 623      43.265  37.155  60.085  1.00  0.00           H
ATOM    631 HG23 VAL A 623      44.205  35.685  59.645  1.00  0.00           H
ATOM    632  C   VAL A 623      45.215  38.195  63.445  1.00  0.00           C
ATOM    633  O   VAL A 623      44.285  38.555  64.165  1.00  0.00           O
ATOM    634  N   ILE A 624      46.425  37.895  63.965  1.00  0.00           N
ATOM    635  HN  ILE A 624      47.165  37.575  63.375  1.00  0.00           H
ATOM    636  CA  ILE A 624      46.715  38.025  65.385  1.00  0.00           C
ATOM    637  HA  ILE A 624      45.905  37.545  65.925  1.00  0.00           H
ATOM    638  CB  ILE A 624      47.985  37.265  65.745  1.00  0.00           C
ATOM    639  HB  ILE A 624      48.815  37.595  65.065  1.00  0.00           H
ATOM    640  CG2 ILE A 624      48.425  37.555  67.195  1.00  0.00           C
ATOM    641 HG21 ILE A 624      47.655  37.205  67.915  1.00  0.00           H
ATOM    642 HG22 ILE A 624      48.625  38.635  67.375  1.00  0.00           H
ATOM    643 HG23 ILE A 624      49.375  37.035  67.425  1.00  0.00           H
ATOM    644  CG1 ILE A 624      47.735  35.755  65.525  1.00  0.00           C
ATOM    645 HG11 ILE A 624      47.535  35.565  64.445  1.00  0.00           H
ATOM    646 HG12 ILE A 624      46.815  35.455  66.075  1.00  0.00           H
ATOM    647  CD  ILE A 624      48.885  34.845  65.965  1.00  0.00           C
ATOM    648  HD1 ILE A 624      48.995  34.865  67.075  1.00  0.00           H
ATOM    649  HD2 ILE A 624      49.845  35.175  65.505  1.00  0.00           H
ATOM    650  HD3 ILE A 624      48.685  33.795  65.665  1.00  0.00           H
ATOM    651  C   ILE A 624      46.715  39.475  65.875  1.00  0.00           C
ATOM    652  O   ILE A 624      46.115  39.795  66.895  1.00  0.00           O
ATOM    653  N   THR A 625      47.365  40.395  65.115  1.00  0.00           N
ATOM    654  HN  THR A 625      47.865  40.105  64.305  1.00  0.00           H
ATOM    655  CA  THR A 625      47.495  41.815  65.475  1.00  0.00           C
ATOM    656  HA  THR A 625      47.965  41.875  66.445  1.00  0.00           H
ATOM    657  CB  THR A 625      48.345  42.605  64.475  1.00  0.00           C
ATOM    658  HB  THR A 625      48.035  42.365  63.435  1.00  0.00           H
ATOM    659  OG1 THR A 625      49.725  42.295  64.625  1.00  0.00           O
ATOM    660  HG1 THR A 625      49.895  41.575  64.005  1.00  0.00           H
ATOM    661  CG2 THR A 625      48.245  44.135  64.665  1.00  0.00           C
ATOM    662 HG21 THR A 625      48.465  44.415  65.715  1.00  0.00           H
ATOM    663 HG22 THR A 625      47.245  44.545  64.395  1.00  0.00           H
ATOM    664 HG23 THR A 625      48.985  44.645  64.015  1.00  0.00           H
ATOM    665  C   THR A 625      46.175  42.525  65.615  1.00  0.00           C
ATOM    666  O   THR A 625      45.885  43.155  66.625  1.00  0.00           O
ATOM    667  N   PHE A 626      45.285  42.385  64.595  1.00  0.00           N
ATOM    668  HN  PHE A 626      45.505  41.835  63.785  1.00  0.00           H
ATOM    669  CA  PHE A 626      43.965  42.995  64.605  1.00  0.00           C
ATOM    670  HA  PHE A 626      44.095  44.055  64.835  1.00  0.00           H
ATOM    671  CB  PHE A 626      43.245  42.865  63.235  1.00  0.00           C
ATOM    672  HB1 PHE A 626      42.145  42.985  63.355  1.00  0.00           H
ATOM    673  HB2 PHE A 626      43.435  41.865  62.785  1.00  0.00           H
ATOM    674  CG  PHE A 626      43.705  43.925  62.255  1.00  0.00           C
ATOM    675  CD1 PHE A 626      42.785  44.885  61.805  1.00  0.00           C
ATOM    676  HD1 PHE A 626      41.775  44.855  62.155  1.00  0.00           H
ATOM    677  CE1 PHE A 626      43.175  45.885  60.905  1.00  0.00           C
ATOM    678  HE1 PHE A 626      42.475  46.645  60.595  1.00  0.00           H
ATOM    679  CZ  PHE A 626      44.485  45.925  60.425  1.00  0.00           C
ATOM    680  HZ  PHE A 626      44.795  46.705  59.745  1.00  0.00           H
ATOM    681  CD2 PHE A 626      45.025  43.975  61.755  1.00  0.00           C
ATOM    682  HD2 PHE A 626      45.745  43.245  62.085  1.00  0.00           H
ATOM    683  CE2 PHE A 626      45.415  44.955  60.845  1.00  0.00           C
ATOM    684  HE2 PHE A 626      46.425  44.985  60.475  1.00  0.00           H
ATOM    685  C   PHE A 626      43.095  42.455  65.725  1.00  0.00           C
ATOM    686  O   PHE A 626      42.445  43.205  66.455  1.00  0.00           O
ATOM    687  N   GLY A 627      43.145  41.115  65.915  1.00  0.00           N
ATOM    688  HN  GLY A 627      43.665  40.545  65.275  1.00  0.00           H
ATOM    689  CA  GLY A 627      42.465  40.445  67.015  1.00  0.00           C
ATOM    690  HA1 GLY A 627      42.655  39.385  66.905  1.00  0.00           H
ATOM    691  HA2 GLY A 627      41.415  40.685  66.965  1.00  0.00           H
ATOM    692  C   GLY A 627      42.955  40.835  68.375  1.00  0.00           C
ATOM    693  O   GLY A 627      42.185  41.005  69.305  1.00  0.00           O
ATOM    694  N   GLY A 628      44.275  41.005  68.575  1.00  0.00           N
ATOM    695  HN  GLY A 628      44.915  40.815  67.825  1.00  0.00           H
ATOM    696  CA  GLY A 628      44.815  41.475  69.855  1.00  0.00           C
ATOM    697  HA1 GLY A 628      45.885  41.455  69.775  1.00  0.00           H
ATOM    698  HA2 GLY A 628      44.425  40.845  70.645  1.00  0.00           H
ATOM    699  C   GLY A 628      44.425  42.905  70.175  1.00  0.00           C
ATOM    700  O   GLY A 628      44.055  43.225  71.305  1.00  0.00           O
ATOM    701  N   LEU A 629      44.485  43.775  69.145  1.00  0.00           N
ATOM    702  HN  LEU A 629      44.805  43.475  68.245  1.00  0.00           H
ATOM    703  CA  LEU A 629      44.085  45.165  69.215  1.00  0.00           C
ATOM    704  HA  LEU A 629      44.625  45.625  70.035  1.00  0.00           H
ATOM    705  CB  LEU A 629      44.405  45.905  67.885  1.00  0.00           C
ATOM    706  HB1 LEU A 629      43.555  46.515  67.505  1.00  0.00           H
ATOM    707  HB2 LEU A 629      44.585  45.155  67.085  1.00  0.00           H
ATOM    708  CG  LEU A 629      45.625  46.845  67.955  1.00  0.00           C
ATOM    709  HG  LEU A 629      45.495  47.535  68.815  1.00  0.00           H
ATOM    710  CD1 LEU A 629      46.935  46.075  68.175  1.00  0.00           C
ATOM    711 HD11 LEU A 629      47.075  45.315  67.375  1.00  0.00           H
ATOM    712 HD12 LEU A 629      46.925  45.545  69.155  1.00  0.00           H
ATOM    713 HD13 LEU A 629      47.805  46.765  68.155  1.00  0.00           H
ATOM    714  CD2 LEU A 629      45.715  47.675  66.665  1.00  0.00           C
ATOM    715 HD21 LEU A 629      44.815  48.295  66.505  1.00  0.00           H
ATOM    716 HD22 LEU A 629      45.825  47.015  65.775  1.00  0.00           H
ATOM    717 HD23 LEU A 629      46.595  48.345  66.685  1.00  0.00           H
ATOM    718  C   LEU A 629      42.615  45.365  69.515  1.00  0.00           C
ATOM    719  O   LEU A 629      42.255  46.315  70.215  1.00  0.00           O
ATOM    720  N   LEU A 630      41.745  44.535  68.925  1.00  0.00           N
ATOM    721  HN  LEU A 630      42.065  43.875  68.225  1.00  0.00           H
ATOM    722  CA  LEU A 630      40.345  44.475  69.295  1.00  0.00           C
ATOM    723  HA  LEU A 630      39.935  45.475  69.265  1.00  0.00           H
ATOM    724  CB  LEU A 630      39.555  43.585  68.305  1.00  0.00           C
ATOM    725  HB1 LEU A 630      38.545  43.345  68.695  1.00  0.00           H
ATOM    726  HB2 LEU A 630      40.105  42.625  68.185  1.00  0.00           H
ATOM    727  CG  LEU A 630      39.355  44.225  66.915  1.00  0.00           C
ATOM    728  HG  LEU A 630      40.335  44.645  66.575  1.00  0.00           H
ATOM    729  CD1 LEU A 630      38.955  43.135  65.915  1.00  0.00           C
ATOM    730 HD11 LEU A 630      38.015  42.635  66.235  1.00  0.00           H
ATOM    731 HD12 LEU A 630      39.755  42.365  65.835  1.00  0.00           H
ATOM    732 HD13 LEU A 630      38.795  43.575  64.905  1.00  0.00           H
ATOM    733  CD2 LEU A 630      38.305  45.345  66.955  1.00  0.00           C
ATOM    734 HD21 LEU A 630      38.595  46.145  67.665  1.00  0.00           H
ATOM    735 HD22 LEU A 630      37.325  44.935  67.285  1.00  0.00           H
ATOM    736 HD23 LEU A 630      38.165  45.795  65.955  1.00  0.00           H
ATOM    737  C   LEU A 630      40.125  43.975  70.705  1.00  0.00           C
ATOM    738  O   LEU A 630      39.405  44.615  71.465  1.00  0.00           O
ATOM    739  N   GLY A 631      40.775  42.855  71.085  1.00  0.00           N
ATOM    740  HN  GLY A 631      41.295  42.355  70.385  1.00  0.00           H
ATOM    741  CA  GLY A 631      40.645  42.225  72.395  1.00  0.00           C
ATOM    742  HA1 GLY A 631      41.285  41.365  72.385  1.00  0.00           H
ATOM    743  HA2 GLY A 631      39.605  41.965  72.545  1.00  0.00           H
ATOM    744  C   GLY A 631      41.065  43.075  73.565  1.00  0.00           C
ATOM    745  O   GLY A 631      40.375  43.115  74.575  1.00  0.00           O
ATOM    746  N   GLU A 632      42.195  43.775  73.445  1.00  0.00           N
ATOM    747  HN  GLU A 632      42.775  43.645  72.635  1.00  0.00           H
ATOM    748  CA  GLU A 632      42.695  44.725  74.425  1.00  0.00           C
ATOM    749  HA  GLU A 632      42.865  44.205  75.355  1.00  0.00           H
ATOM    750  CB  GLU A 632      44.045  45.285  73.905  1.00  0.00           C
ATOM    751  HB1 GLU A 632      43.925  45.695  72.875  1.00  0.00           H
ATOM    752  HB2 GLU A 632      44.735  44.415  73.825  1.00  0.00           H
ATOM    753  CG  GLU A 632      44.735  46.365  74.785  1.00  0.00           C
ATOM    754  HG1 GLU A 632      44.885  45.945  75.805  1.00  0.00           H
ATOM    755  HG2 GLU A 632      44.135  47.285  74.865  1.00  0.00           H
ATOM    756  CD  GLU A 632      46.115  46.735  74.235  1.00  0.00           C
ATOM    757  OE1 GLU A 632      46.915  45.805  73.955  1.00  0.00           O
ATOM    758  OE2 GLU A 632      46.445  47.945  74.185  1.00  0.00           O
ATOM    759  C   GLU A 632      41.715  45.855  74.705  1.00  0.00           C
ATOM    760  O   GLU A 632      41.205  46.005  75.815  1.00  0.00           O
ATOM    761  N   ALA A 633      41.335  46.595  73.635  1.00  0.00           N
ATOM    762  HN  ALA A 633      41.745  46.395  72.745  1.00  0.00           H
ATOM    763  CA  ALA A 633      40.435  47.735  73.695  1.00  0.00           C
ATOM    764  HA  ALA A 633      40.845  48.425  74.425  1.00  0.00           H
ATOM    765  CB  ALA A 633      40.395  48.425  72.315  1.00  0.00           C
ATOM    766  HB1 ALA A 633      39.975  47.735  71.555  1.00  0.00           H
ATOM    767  HB2 ALA A 633      41.425  48.705  72.015  1.00  0.00           H
ATOM    768  HB3 ALA A 633      39.775  49.345  72.365  1.00  0.00           H
ATOM    769  C   ALA A 633      39.025  47.415  74.145  1.00  0.00           C
ATOM    770  O   ALA A 633      38.445  48.095  74.985  1.00  0.00           O
ATOM    771  N   THR A 634      38.455  46.305  73.625  1.00  0.00           N
ATOM    772  HN  THR A 634      38.985  45.755  72.975  1.00  0.00           H
ATOM    773  CA  THR A 634      37.045  45.935  73.835  1.00  0.00           C
ATOM    774  HA  THR A 634      36.455  46.835  73.855  1.00  0.00           H
ATOM    775  CB  THR A 634      36.515  45.045  72.705  1.00  0.00           C
ATOM    776  HB  THR A 634      36.975  44.035  72.765  1.00  0.00           H
ATOM    777  OG1 THR A 634      36.845  45.605  71.455  1.00  0.00           O
ATOM    778  HG1 THR A 634      37.765  45.345  71.295  1.00  0.00           H
ATOM    779  CG2 THR A 634      34.985  44.925  72.685  1.00  0.00           C
ATOM    780 HG21 THR A 634      34.525  45.925  72.525  1.00  0.00           H
ATOM    781 HG22 THR A 634      34.575  44.495  73.625  1.00  0.00           H
ATOM    782 HG23 THR A 634      34.665  44.275  71.845  1.00  0.00           H
ATOM    783  C   THR A 634      36.865  45.245  75.175  1.00  0.00           C
ATOM    784  O   THR A 634      35.745  45.055  75.655  1.00  0.00           O
ATOM    785  N   GLU A 635      38.005  44.865  75.805  1.00  0.00           N
ATOM    786  HN  GLU A 635      38.895  45.095  75.405  1.00  0.00           H
ATOM    787  CA  GLU A 635      38.045  44.345  77.165  1.00  0.00           C
ATOM    788  HA  GLU A 635      39.075  44.455  77.485  1.00  0.00           H
ATOM    789  CB  GLU A 635      37.205  45.155  78.185  1.00  0.00           C
ATOM    790  HB1 GLU A 635      36.115  44.965  78.055  1.00  0.00           H
ATOM    791  HB2 GLU A 635      37.395  46.225  77.935  1.00  0.00           H
ATOM    792  CG  GLU A 635      37.615  44.945  79.655  1.00  0.00           C
ATOM    793  HG1 GLU A 635      37.355  45.865  80.215  1.00  0.00           H
ATOM    794  HG2 GLU A 635      38.705  44.785  79.725  1.00  0.00           H
ATOM    795  CD  GLU A 635      36.885  43.805  80.345  1.00  0.00           C
ATOM    796  OE1 GLU A 635      35.635  43.755  80.315  1.00  0.00           O
ATOM    797  OE2 GLU A 635      37.595  43.025  81.035  1.00  0.00           O
ATOM    798  C   GLU A 635      37.785  42.845  77.175  1.00  0.00           C
ATOM    799  O   GLU A 635      36.755  42.325  77.595  1.00  0.00           O
ATOM    800  N   GLY A 636      38.745  42.085  76.595  1.00  0.00           N
ATOM    801  HN  GLY A 636      39.495  42.565  76.135  1.00  0.00           H
ATOM    802  CA  GLY A 636      38.815  40.625  76.675  1.00  0.00           C
ATOM    803  HA1 GLY A 636      38.685  40.335  77.705  1.00  0.00           H
ATOM    804  HA2 GLY A 636      39.765  40.325  76.265  1.00  0.00           H
ATOM    805  C   GLY A 636      37.755  39.925  75.875  1.00  0.00           C
ATOM    806  O   GLY A 636      37.385  38.795  76.195  1.00  0.00           O
ATOM    807  N   ARG A 637      37.215  40.595  74.845  1.00  0.00           N
ATOM    808  HN  ARG A 637      37.545  41.515  74.665  1.00  0.00           H
ATOM    809  CA  ARG A 637      36.035  40.105  74.145  1.00  0.00           C
ATOM    810  HA  ARG A 637      35.565  39.335  74.725  1.00  0.00           H
ATOM    811  CB  ARG A 637      34.995  41.245  73.915  1.00  0.00           C
ATOM    812  HB1 ARG A 637      34.095  40.835  73.405  1.00  0.00           H
ATOM    813  HB2 ARG A 637      35.435  42.025  73.255  1.00  0.00           H
ATOM    814  CG  ARG A 637      34.535  41.945  75.215  1.00  0.00           C
ATOM    815  HG1 ARG A 637      33.815  42.755  74.975  1.00  0.00           H
ATOM    816  HG2 ARG A 637      35.425  42.445  75.635  1.00  0.00           H
ATOM    817  CD  ARG A 637      33.865  41.035  76.275  1.00  0.00           C
ATOM    818  HD1 ARG A 637      34.395  40.065  76.375  1.00  0.00           H
ATOM    819  HD2 ARG A 637      32.795  40.865  76.035  1.00  0.00           H
ATOM    820  NE  ARG A 637      34.005  41.755  77.575  1.00  0.00           N
ATOM    821  HE  ARG A 637      34.885  42.215  77.765  1.00  0.00           H
ATOM    822  CZ  ARG A 637      33.345  41.475  78.685  1.00  0.00           C
ATOM    823  NH1 ARG A 637      32.265  40.735  78.705  1.00  0.00           N
ATOM    824 HH11 ARG A 637      31.835  40.635  79.615  1.00  0.00           H
ATOM    825 HH12 ARG A 637      31.595  41.085  78.045  1.00  0.00           H
ATOM    826  NH2 ARG A 637      33.695  42.005  79.825  1.00  0.00           N
ATOM    827 HH21 ARG A 637      34.515  42.625  79.925  1.00  0.00           H
ATOM    828 HH22 ARG A 637      33.125  41.815  80.625  1.00  0.00           H
ATOM    829  C   ARG A 637      36.345  39.455  72.815  1.00  0.00           C
ATOM    830  O   ARG A 637      35.965  38.305  72.605  1.00  0.00           O
ATOM    831  N   LEU A 638      36.975  40.195  71.875  1.00  0.00           N
ATOM    832  HN  LEU A 638      37.275  41.115  72.095  1.00  0.00           H
ATOM    833  CA  LEU A 638      37.245  39.735  70.525  1.00  0.00           C
ATOM    834  HA  LEU A 638      36.845  38.745  70.395  1.00  0.00           H
ATOM    835  CB  LEU A 638      36.625  40.665  69.435  1.00  0.00           C
ATOM    836  HB1 LEU A 638      36.835  40.235  68.435  1.00  0.00           H
ATOM    837  HB2 LEU A 638      37.125  41.665  69.475  1.00  0.00           H
ATOM    838  CG  LEU A 638      35.105  40.935  69.535  1.00  0.00           C
ATOM    839  HG  LEU A 638      34.915  41.465  70.495  1.00  0.00           H
ATOM    840  CD1 LEU A 638      34.645  41.845  68.395  1.00  0.00           C
ATOM    841 HD11 LEU A 638      34.785  41.365  67.405  1.00  0.00           H
ATOM    842 HD12 LEU A 638      35.215  42.805  68.395  1.00  0.00           H
ATOM    843 HD13 LEU A 638      33.565  42.105  68.505  1.00  0.00           H
ATOM    844  CD2 LEU A 638      34.275  39.635  69.555  1.00  0.00           C
ATOM    845 HD21 LEU A 638      34.555  39.005  70.425  1.00  0.00           H
ATOM    846 HD22 LEU A 638      34.475  39.045  68.635  1.00  0.00           H
ATOM    847 HD23 LEU A 638      33.195  39.855  69.605  1.00  0.00           H
ATOM    848  C   LEU A 638      38.745  39.625  70.295  1.00  0.00           C
ATOM    849  O   LEU A 638      39.355  40.495  69.685  1.00  0.00           O
ATOM    850  N   SER A 639      39.385  38.555  70.805  1.00  0.00           N
ATOM    851  HN  SER A 639      38.855  37.785  71.205  1.00  0.00           H
ATOM    852  CA  SER A 639      40.825  38.395  70.855  1.00  0.00           C
ATOM    853  HA  SER A 639      41.255  39.395  70.915  1.00  0.00           H
ATOM    854  CB  SER A 639      41.285  37.605  72.115  1.00  0.00           C
ATOM    855  HB1 SER A 639      40.715  37.995  72.985  1.00  0.00           H
ATOM    856  HB2 SER A 639      42.365  37.775  72.305  1.00  0.00           H
ATOM    857  OG  SER A 639      41.085  36.185  72.045  1.00  0.00           O
ATOM    858  HG1 SER A 639      40.105  36.065  71.935  1.00  0.00           H
ATOM    859  C   SER A 639      41.395  37.745  69.595  1.00  0.00           C
ATOM    860  O   SER A 639      40.735  37.555  68.575  1.00  0.00           O
ATOM    861  N   ALA A 640      42.705  37.395  69.625  1.00  0.00           N
ATOM    862  HN  ALA A 640      43.255  37.605  70.435  1.00  0.00           H
ATOM    863  CA  ALA A 640      43.385  36.625  68.605  1.00  0.00           C
ATOM    864  HA  ALA A 640      43.305  37.155  67.675  1.00  0.00           H
ATOM    865  CB  ALA A 640      44.865  36.465  68.975  1.00  0.00           C
ATOM    866  HB1 ALA A 640      44.995  35.945  69.955  1.00  0.00           H
ATOM    867  HB2 ALA A 640      45.345  37.465  69.055  1.00  0.00           H
ATOM    868  HB3 ALA A 640      45.415  35.885  68.195  1.00  0.00           H
ATOM    869  C   ALA A 640      42.775  35.235  68.385  1.00  0.00           C
ATOM    870  O   ALA A 640      42.745  34.715  67.275  1.00  0.00           O
ATOM    871  N   ILE A 641      42.265  34.605  69.465  1.00  0.00           N
ATOM    872  HN  ILE A 641      42.255  35.055  70.365  1.00  0.00           H
ATOM    873  CA  ILE A 641      41.505  33.365  69.395  1.00  0.00           C
ATOM    874  HA  ILE A 641      42.105  32.635  68.875  1.00  0.00           H
ATOM    875  CB  ILE A 641      41.225  32.845  70.805  1.00  0.00           C
ATOM    876  HB  ILE A 641      40.805  33.675  71.405  1.00  0.00           H
ATOM    877  CG2 ILE A 641      40.185  31.695  70.815  1.00  0.00           C
ATOM    878 HG21 ILE A 641      40.525  30.845  70.185  1.00  0.00           H
ATOM    879 HG22 ILE A 641      39.185  32.025  70.465  1.00  0.00           H
ATOM    880 HG23 ILE A 641      40.055  31.325  71.855  1.00  0.00           H
ATOM    881  CG1 ILE A 641      42.555  32.395  71.465  1.00  0.00           C
ATOM    882 HG11 ILE A 641      43.405  32.975  71.075  1.00  0.00           H
ATOM    883 HG12 ILE A 641      42.745  31.325  71.195  1.00  0.00           H
ATOM    884  CD  ILE A 641      42.545  32.535  72.995  1.00  0.00           C
ATOM    885  HD1 ILE A 641      41.665  32.005  73.435  1.00  0.00           H
ATOM    886  HD2 ILE A 641      42.505  33.605  73.295  1.00  0.00           H
ATOM    887  HD3 ILE A 641      43.465  32.065  73.425  1.00  0.00           H
ATOM    888  C   ILE A 641      40.225  33.525  68.575  1.00  0.00           C
ATOM    889  O   ILE A 641      39.965  32.735  67.665  1.00  0.00           O
ATOM    890  N   GLU A 642      39.435  34.595  68.825  1.00  0.00           N
ATOM    891  HN  GLU A 642      39.585  35.185  69.615  1.00  0.00           H
ATOM    892  CA  GLU A 642      38.265  34.935  68.025  1.00  0.00           C
ATOM    893  HA  GLU A 642      37.585  34.085  68.065  1.00  0.00           H
ATOM    894  CB  GLU A 642      37.515  36.185  68.565  1.00  0.00           C
ATOM    895  HB1 GLU A 642      36.805  36.575  67.805  1.00  0.00           H
ATOM    896  HB2 GLU A 642      38.265  36.985  68.765  1.00  0.00           H
ATOM    897  CG  GLU A 642      36.665  35.945  69.835  1.00  0.00           C
ATOM    898  HG1 GLU A 642      35.885  35.195  69.605  1.00  0.00           H
ATOM    899  HG2 GLU A 642      36.145  36.875  70.145  1.00  0.00           H
ATOM    900  CD  GLU A 642      37.475  35.445  71.025  1.00  0.00           C
ATOM    901  OE1 GLU A 642      38.545  36.025  71.345  1.00  0.00           O
ATOM    902  OE2 GLU A 642      36.995  34.455  71.625  1.00  0.00           O
ATOM    903  C   GLU A 642      38.545  35.205  66.565  1.00  0.00           C
ATOM    904  O   GLU A 642      37.835  34.725  65.685  1.00  0.00           O
ATOM    905  N   SER A 643      39.595  36.005  66.265  1.00  0.00           N
ATOM    906  HN  SER A 643      40.155  36.405  67.005  1.00  0.00           H
ATOM    907  CA  SER A 643      39.995  36.285  64.895  1.00  0.00           C
ATOM    908  HA  SER A 643      39.115  36.635  64.385  1.00  0.00           H
ATOM    909  CB  SER A 643      41.055  37.415  64.735  1.00  0.00           C
ATOM    910  HB1 SER A 643      40.635  38.355  65.165  1.00  0.00           H
ATOM    911  HB2 SER A 643      41.265  37.595  63.655  1.00  0.00           H
ATOM    912  OG  SER A 643      42.275  37.135  65.425  1.00  0.00           O
ATOM    913  HG1 SER A 643      42.975  37.655  65.015  1.00  0.00           H
ATOM    914  C   SER A 643      40.435  35.055  64.125  1.00  0.00           C
ATOM    915  O   SER A 643      39.935  34.825  63.025  1.00  0.00           O
ATOM    916  N   LEU A 644      41.305  34.195  64.695  1.00  0.00           N
ATOM    917  HN  LEU A 644      41.745  34.435  65.565  1.00  0.00           H
ATOM    918  CA  LEU A 644      41.695  32.925  64.085  1.00  0.00           C
ATOM    919  HA  LEU A 644      42.135  33.125  63.125  1.00  0.00           H
ATOM    920  CB  LEU A 644      42.725  32.195  65.005  1.00  0.00           C
ATOM    921  HB1 LEU A 644      42.815  31.115  64.745  1.00  0.00           H
ATOM    922  HB2 LEU A 644      42.355  32.265  66.055  1.00  0.00           H
ATOM    923  CG  LEU A 644      44.155  32.765  64.945  1.00  0.00           C
ATOM    924  HG  LEU A 644      44.095  33.875  64.925  1.00  0.00           H
ATOM    925  CD1 LEU A 644      44.955  32.365  66.195  1.00  0.00           C
ATOM    926 HD11 LEU A 644      45.035  31.255  66.265  1.00  0.00           H
ATOM    927 HD12 LEU A 644      44.455  32.735  67.115  1.00  0.00           H
ATOM    928 HD13 LEU A 644      45.975  32.785  66.155  1.00  0.00           H
ATOM    929  CD2 LEU A 644      44.885  32.275  63.685  1.00  0.00           C
ATOM    930 HD21 LEU A 644      44.305  32.515  62.775  1.00  0.00           H
ATOM    931 HD22 LEU A 644      45.015  31.175  63.725  1.00  0.00           H
ATOM    932 HD23 LEU A 644      45.885  32.745  63.615  1.00  0.00           H
ATOM    933  C   LEU A 644      40.545  31.955  63.855  1.00  0.00           C
ATOM    934  O   LEU A 644      40.325  31.455  62.755  1.00  0.00           O
ATOM    935  N   PHE A 645      39.735  31.695  64.915  1.00  0.00           N
ATOM    936  HN  PHE A 645      39.935  32.135  65.795  1.00  0.00           H
ATOM    937  CA  PHE A 645      38.625  30.765  64.885  1.00  0.00           C
ATOM    938  HA  PHE A 645      38.995  29.825  64.515  1.00  0.00           H
ATOM    939  CB  PHE A 645      38.125  30.545  66.345  1.00  0.00           C
ATOM    940  HB1 PHE A 645      37.955  31.535  66.835  1.00  0.00           H
ATOM    941  HB2 PHE A 645      38.895  30.005  66.935  1.00  0.00           H
ATOM    942  CG  PHE A 645      36.845  29.775  66.415  1.00  0.00           C
ATOM    943  CD1 PHE A 645      36.805  28.475  65.895  1.00  0.00           C
ATOM    944  HD1 PHE A 645      37.715  28.015  65.535  1.00  0.00           H
ATOM    945  CE1 PHE A 645      35.575  27.825  65.705  1.00  0.00           C
ATOM    946  HE1 PHE A 645      35.545  26.875  65.205  1.00  0.00           H
ATOM    947  CZ  PHE A 645      34.395  28.475  66.075  1.00  0.00           C
ATOM    948  HZ  PHE A 645      33.445  28.025  65.845  1.00  0.00           H
ATOM    949  CD2 PHE A 645      35.655  30.375  66.875  1.00  0.00           C
ATOM    950  HD2 PHE A 645      35.685  31.355  67.315  1.00  0.00           H
ATOM    951  CE2 PHE A 645      34.435  29.725  66.705  1.00  0.00           C
ATOM    952  HE2 PHE A 645      33.515  30.215  67.005  1.00  0.00           H
ATOM    953  C   PHE A 645      37.515  31.175  63.905  1.00  0.00           C
ATOM    954  O   PHE A 645      37.025  30.395  63.085  1.00  0.00           O
ATOM    955  N   GLY A 646      37.135  32.465  63.955  1.00  0.00           N
ATOM    956  HN  GLY A 646      37.545  33.085  64.625  1.00  0.00           H
ATOM    957  CA  GLY A 646      36.105  33.035  63.095  1.00  0.00           C
ATOM    958  HA1 GLY A 646      35.935  34.045  63.415  1.00  0.00           H
ATOM    959  HA2 GLY A 646      35.225  32.405  63.145  1.00  0.00           H
ATOM    960  C   GLY A 646      36.515  33.105  61.645  1.00  0.00           C
ATOM    961  O   GLY A 646      35.755  32.695  60.765  1.00  0.00           O
ATOM    962  N   ALA A 647      37.735  33.585  61.365  1.00  0.00           N
ATOM    963  HN  ALA A 647      38.335  33.915  62.095  1.00  0.00           H
ATOM    964  CA  ALA A 647      38.265  33.685  60.015  1.00  0.00           C
ATOM    965  HA  ALA A 647      37.585  34.285  59.425  1.00  0.00           H
ATOM    966  CB  ALA A 647      39.645  34.375  60.015  1.00  0.00           C
ATOM    967  HB1 ALA A 647      40.395  33.785  60.585  1.00  0.00           H
ATOM    968  HB2 ALA A 647      39.565  35.375  60.505  1.00  0.00           H
ATOM    969  HB3 ALA A 647      40.025  34.535  58.985  1.00  0.00           H
ATOM    970  C   ALA A 647      38.385  32.335  59.325  1.00  0.00           C
ATOM    971  O   ALA A 647      37.975  32.165  58.175  1.00  0.00           O
ATOM    972  N   SER A 648      38.875  31.315  60.065  1.00  0.00           N
ATOM    973  HN  SER A 648      39.215  31.515  60.985  1.00  0.00           H
ATOM    974  CA  SER A 648      38.895  29.915  59.655  1.00  0.00           C
ATOM    975  HA  SER A 648      39.595  29.815  58.835  1.00  0.00           H
ATOM    976  CB  SER A 648      39.355  29.005  60.825  1.00  0.00           C
ATOM    977  HB1 SER A 648      38.725  29.205  61.725  1.00  0.00           H
ATOM    978  HB2 SER A 648      40.395  29.275  61.095  1.00  0.00           H
ATOM    979  OG  SER A 648      39.265  27.625  60.515  1.00  0.00           O
ATOM    980  HG1 SER A 648      40.025  27.435  59.935  1.00  0.00           H
ATOM    981  C   SER A 648      37.555  29.415  59.135  1.00  0.00           C
ATOM    982  O   SER A 648      37.375  29.075  57.965  1.00  0.00           O
ATOM    983  N   LEU A 649      36.555  29.435  60.015  1.00  0.00           N
ATOM    984  HN  LEU A 649      36.735  29.715  60.955  1.00  0.00           H
ATOM    985  CA  LEU A 649      35.225  28.995  59.745  1.00  0.00           C
ATOM    986  HA  LEU A 649      35.255  27.935  59.495  1.00  0.00           H
ATOM    987  CB  LEU A 649      34.505  29.245  61.065  1.00  0.00           C
ATOM    988  HB1 LEU A 649      34.625  30.325  61.315  1.00  0.00           H
ATOM    989  HB2 LEU A 649      35.035  28.685  61.865  1.00  0.00           H
ATOM    990  CG  LEU A 649      33.025  28.875  61.125  1.00  0.00           C
ATOM    991  HG  LEU A 649      32.475  29.375  60.295  1.00  0.00           H
ATOM    992  CD1 LEU A 649      32.905  27.345  60.975  1.00  0.00           C
ATOM    993 HD11 LEU A 649      33.545  26.855  61.745  1.00  0.00           H
ATOM    994 HD12 LEU A 649      33.275  27.025  59.975  1.00  0.00           H
ATOM    995 HD13 LEU A 649      31.885  26.975  61.105  1.00  0.00           H
ATOM    996  CD2 LEU A 649      32.505  29.435  62.445  1.00  0.00           C
ATOM    997 HD21 LEU A 649      33.135  30.285  62.805  1.00  0.00           H
ATOM    998 HD22 LEU A 649      32.505  28.665  63.245  1.00  0.00           H
ATOM    999 HD23 LEU A 649      31.495  29.865  62.305  1.00  0.00           H
ATOM   1000  C   LEU A 649      34.525  29.725  58.605  1.00  0.00           C
ATOM   1001  O   LEU A 649      33.945  29.115  57.705  1.00  0.00           O
ATOM   1002  N   THR A 650      34.615  31.075  58.625  1.00  0.00           N
ATOM   1003  HN  THR A 650      35.105  31.495  59.385  1.00  0.00           H
ATOM   1004  CA  THR A 650      34.065  31.975  57.615  1.00  0.00           C
ATOM   1005  HA  THR A 650      33.005  31.755  57.525  1.00  0.00           H
ATOM   1006  CB  THR A 650      34.215  33.445  57.975  1.00  0.00           C
ATOM   1007  HB  THR A 650      35.285  33.765  57.935  1.00  0.00           H
ATOM   1008  OG1 THR A 650      33.755  33.685  59.295  1.00  0.00           O
ATOM   1009  HG1 THR A 650      34.415  33.295  59.885  1.00  0.00           H
ATOM   1010  CG2 THR A 650      33.365  34.345  57.075  1.00  0.00           C
ATOM   1011 HG21 THR A 650      32.305  34.035  57.145  1.00  0.00           H
ATOM   1012 HG22 THR A 650      33.675  34.255  56.015  1.00  0.00           H
ATOM   1013 HG23 THR A 650      33.445  35.405  57.385  1.00  0.00           H
ATOM   1014  C   THR A 650      34.685  31.755  56.245  1.00  0.00           C
ATOM   1015  O   THR A 650      34.005  31.685  55.225  1.00  0.00           O
ATOM   1016  N   GLY A 651      36.025  31.595  56.205  1.00  0.00           N
ATOM   1017  HN  GLY A 651      36.565  31.665  57.055  1.00  0.00           H
ATOM   1018  CA  GLY A 651      36.815  31.385  54.995  1.00  0.00           C
ATOM   1019  HA1 GLY A 651      37.845  31.435  55.285  1.00  0.00           H
ATOM   1020  HA2 GLY A 651      36.545  32.145  54.275  1.00  0.00           H
ATOM   1021  C   GLY A 651      36.605  30.035  54.345  1.00  0.00           C
ATOM   1022  O   GLY A 651      36.495  29.945  53.125  1.00  0.00           O
ATOM   1023  N   ILE A 652      36.475  28.975  55.155  1.00  0.00           N
ATOM   1024  HN  ILE A 652      36.625  29.095  56.145  1.00  0.00           H
ATOM   1025  CA  ILE A 652      36.055  27.655  54.705  1.00  0.00           C
ATOM   1026  HA  ILE A 652      36.745  27.295  53.955  1.00  0.00           H
ATOM   1027  CB  ILE A 652      36.015  26.685  55.895  1.00  0.00           C
ATOM   1028  HB  ILE A 652      35.565  27.245  56.755  1.00  0.00           H
ATOM   1029  CG2 ILE A 652      35.095  25.465  55.625  1.00  0.00           C
ATOM   1030 HG21 ILE A 652      35.495  24.835  54.805  1.00  0.00           H
ATOM   1031 HG22 ILE A 652      34.045  25.735  55.385  1.00  0.00           H
ATOM   1032 HG23 ILE A 652      35.015  24.865  56.545  1.00  0.00           H
ATOM   1033  CG1 ILE A 652      37.445  26.275  56.315  1.00  0.00           C
ATOM   1034 HG11 ILE A 652      38.125  27.145  56.185  1.00  0.00           H
ATOM   1035 HG12 ILE A 652      37.805  25.475  55.645  1.00  0.00           H
ATOM   1036  CD  ILE A 652      37.545  25.845  57.785  1.00  0.00           C
ATOM   1037  HD1 ILE A 652      36.885  24.975  58.005  1.00  0.00           H
ATOM   1038  HD2 ILE A 652      37.225  26.655  58.465  1.00  0.00           H
ATOM   1039  HD3 ILE A 652      38.585  25.555  58.045  1.00  0.00           H
ATOM   1040  C   ILE A 652      34.695  27.705  54.055  1.00  0.00           C
ATOM   1041  O   ILE A 652      34.515  27.275  52.915  1.00  0.00           O
ATOM   1042  N   ALA A 653      33.715  28.305  54.765  1.00  0.00           N
ATOM   1043  HN  ALA A 653      33.905  28.665  55.685  1.00  0.00           H
ATOM   1044  CA  ALA A 653      32.345  28.405  54.325  1.00  0.00           C
ATOM   1045  HA  ALA A 653      31.955  27.405  54.155  1.00  0.00           H
ATOM   1046  CB  ALA A 653      31.535  29.115  55.415  1.00  0.00           C
ATOM   1047  HB1 ALA A 653      31.925  30.145  55.595  1.00  0.00           H
ATOM   1048  HB2 ALA A 653      31.615  28.555  56.375  1.00  0.00           H
ATOM   1049  HB3 ALA A 653      30.465  29.195  55.145  1.00  0.00           H
ATOM   1050  C   ALA A 653      32.205  29.165  53.025  1.00  0.00           C
ATOM   1051  O   ALA A 653      31.525  28.735  52.085  1.00  0.00           O
ATOM   1052  N   TYR A 654      32.905  30.305  52.925  1.00  0.00           N
ATOM   1053  HN  TYR A 654      33.395  30.655  53.725  1.00  0.00           H
ATOM   1054  CA  TYR A 654      33.005  31.095  51.725  1.00  0.00           C
ATOM   1055  HA  TYR A 654      31.995  31.395  51.435  1.00  0.00           H
ATOM   1056  CB  TYR A 654      33.835  32.365  52.075  1.00  0.00           C
ATOM   1057  HB1 TYR A 654      34.825  32.065  52.475  1.00  0.00           H
ATOM   1058  HB2 TYR A 654      33.315  32.935  52.875  1.00  0.00           H
ATOM   1059  CG  TYR A 654      34.055  33.275  50.895  1.00  0.00           C
ATOM   1060  CD1 TYR A 654      35.215  33.165  50.115  1.00  0.00           C
ATOM   1061  HD1 TYR A 654      35.955  32.425  50.355  1.00  0.00           H
ATOM   1062  CE1 TYR A 654      35.375  33.955  48.975  1.00  0.00           C
ATOM   1063  HE1 TYR A 654      36.235  33.835  48.335  1.00  0.00           H
ATOM   1064  CZ  TYR A 654      34.395  34.905  48.645  1.00  0.00           C
ATOM   1065  OH  TYR A 654      34.555  35.665  47.475  1.00  0.00           O
ATOM   1066  HH  TYR A 654      33.975  36.445  47.555  1.00  0.00           H
ATOM   1067  CD2 TYR A 654      33.085  34.245  50.565  1.00  0.00           C
ATOM   1068  HD2 TYR A 654      32.195  34.335  51.175  1.00  0.00           H
ATOM   1069  CE2 TYR A 654      33.265  35.055  49.445  1.00  0.00           C
ATOM   1070  HE2 TYR A 654      32.505  35.785  49.185  1.00  0.00           H
ATOM   1071  C   TYR A 654      33.595  30.345  50.535  1.00  0.00           C
ATOM   1072  O   TYR A 654      32.985  30.245  49.475  1.00  0.00           O
ATOM   1073  N   SER A 655      34.795  29.765  50.705  1.00  0.00           N
ATOM   1074  HN  SER A 655      35.215  29.785  51.615  1.00  0.00           H
ATOM   1075  CA  SER A 655      35.615  29.175  49.645  1.00  0.00           C
ATOM   1076  HA  SER A 655      35.755  29.925  48.885  1.00  0.00           H
ATOM   1077  CB  SER A 655      37.015  28.785  50.185  1.00  0.00           C
ATOM   1078  HB1 SER A 655      36.905  28.065  51.025  1.00  0.00           H
ATOM   1079  HB2 SER A 655      37.505  29.695  50.595  1.00  0.00           H
ATOM   1080  OG  SER A 655      37.855  28.245  49.175  1.00  0.00           O
ATOM   1081  HG1 SER A 655      37.505  27.375  48.935  1.00  0.00           H
ATOM   1082  C   SER A 655      34.975  27.975  48.955  1.00  0.00           C
ATOM   1083  O   SER A 655      35.135  27.765  47.745  1.00  0.00           O
ATOM   1084  N   LEU A 656      34.215  27.175  49.715  1.00  0.00           N
ATOM   1085  HN  LEU A 656      34.135  27.345  50.705  1.00  0.00           H
ATOM   1086  CA  LEU A 656      33.465  26.045  49.225  1.00  0.00           C
ATOM   1087  HA  LEU A 656      34.165  25.335  48.795  1.00  0.00           H
ATOM   1088  CB  LEU A 656      32.685  25.375  50.385  1.00  0.00           C
ATOM   1089  HB1 LEU A 656      31.945  24.635  49.995  1.00  0.00           H
ATOM   1090  HB2 LEU A 656      32.115  26.165  50.915  1.00  0.00           H
ATOM   1091  CG  LEU A 656      33.585  24.645  51.395  1.00  0.00           C
ATOM   1092  HG  LEU A 656      34.495  25.255  51.595  1.00  0.00           H
ATOM   1093  CD1 LEU A 656      32.845  24.475  52.725  1.00  0.00           C
ATOM   1094 HD11 LEU A 656      31.855  24.005  52.545  1.00  0.00           H
ATOM   1095 HD12 LEU A 656      32.675  25.475  53.185  1.00  0.00           H
ATOM   1096 HD13 LEU A 656      33.435  23.865  53.435  1.00  0.00           H
ATOM   1097  CD2 LEU A 656      34.075  23.295  50.825  1.00  0.00           C
ATOM   1098 HD21 LEU A 656      34.745  23.465  49.955  1.00  0.00           H
ATOM   1099 HD22 LEU A 656      33.215  22.685  50.495  1.00  0.00           H
ATOM   1100 HD23 LEU A 656      34.635  22.745  51.605  1.00  0.00           H
ATOM   1101  C   LEU A 656      32.465  26.365  48.125  1.00  0.00           C
ATOM   1102  O   LEU A 656      32.335  25.605  47.175  1.00  0.00           O
ATOM   1103  N   PHE A 657      31.765  27.515  48.235  1.00  0.00           N
ATOM   1104  HN  PHE A 657      31.945  28.115  49.005  1.00  0.00           H
ATOM   1105  CA  PHE A 657      30.645  27.855  47.375  1.00  0.00           C
ATOM   1106  HA  PHE A 657      30.445  27.055  46.675  1.00  0.00           H
ATOM   1107  CB  PHE A 657      29.405  28.115  48.275  1.00  0.00           C
ATOM   1108  HB1 PHE A 657      28.535  28.455  47.675  1.00  0.00           H
ATOM   1109  HB2 PHE A 657      29.645  28.905  49.025  1.00  0.00           H
ATOM   1110  CG  PHE A 657      28.995  26.865  48.995  1.00  0.00           C
ATOM   1111  CD1 PHE A 657      28.445  25.805  48.265  1.00  0.00           C
ATOM   1112  HD1 PHE A 657      28.385  25.875  47.185  1.00  0.00           H
ATOM   1113  CE1 PHE A 657      27.925  24.695  48.915  1.00  0.00           C
ATOM   1114  HE1 PHE A 657      27.455  23.905  48.345  1.00  0.00           H
ATOM   1115  CZ  PHE A 657      27.935  24.645  50.315  1.00  0.00           C
ATOM   1116  HZ  PHE A 657      27.485  23.795  50.795  1.00  0.00           H
ATOM   1117  CD2 PHE A 657      29.065  26.775  50.395  1.00  0.00           C
ATOM   1118  HD2 PHE A 657      29.485  27.595  50.975  1.00  0.00           H
ATOM   1119  CE2 PHE A 657      28.535  25.665  51.065  1.00  0.00           C
ATOM   1120  HE2 PHE A 657      28.535  25.625  52.135  1.00  0.00           H
ATOM   1121  C   PHE A 657      30.835  29.115  46.545  1.00  0.00           C
ATOM   1122  O   PHE A 657      30.245  29.265  45.475  1.00  0.00           O
ATOM   1123  N   ALA A 658      31.655  30.065  47.015  1.00  0.00           N
ATOM   1124  HN  ALA A 658      32.135  29.945  47.885  1.00  0.00           H
ATOM   1125  CA  ALA A 658      31.805  31.375  46.415  1.00  0.00           C
ATOM   1126  HA  ALA A 658      30.815  31.775  46.285  1.00  0.00           H
ATOM   1127  CB  ALA A 658      32.565  32.345  47.335  1.00  0.00           C
ATOM   1128  HB1 ALA A 658      33.585  31.965  47.545  1.00  0.00           H
ATOM   1129  HB2 ALA A 658      32.035  32.425  48.305  1.00  0.00           H
ATOM   1130  HB3 ALA A 658      32.665  33.355  46.895  1.00  0.00           H
ATOM   1131  C   ALA A 658      32.425  31.405  45.025  1.00  0.00           C
ATOM   1132  O   ALA A 658      33.245  30.555  44.645  1.00  0.00           O
ATOM   1133  N   GLY A 659      32.025  32.425  44.235  1.00  0.00           N
ATOM   1134  HN  GLY A 659      31.325  33.035  44.595  1.00  0.00           H
ATOM   1135  CA  GLY A 659      32.485  32.655  42.875  1.00  0.00           C
ATOM   1136  HA1 GLY A 659      32.045  33.595  42.555  1.00  0.00           H
ATOM   1137  HA2 GLY A 659      32.155  31.815  42.275  1.00  0.00           H
ATOM   1138  C   GLY A 659      33.975  32.785  42.695  1.00  0.00           C
ATOM   1139  O   GLY A 659      34.615  31.895  42.115  1.00  0.00           O
ATOM   1140  N   GLN A 660      34.585  33.885  43.195  1.00  0.00           N
ATOM   1141  HN  GLN A 660      34.095  34.605  43.675  1.00  0.00           H
ATOM   1142  CA  GLN A 660      36.045  33.995  43.235  1.00  0.00           C
ATOM   1143  HA  GLN A 660      36.455  33.415  42.435  1.00  0.00           H
ATOM   1144  CB  GLN A 660      36.565  35.445  42.975  1.00  0.00           C
ATOM   1145  HB1 GLN A 660      36.455  35.655  41.895  1.00  0.00           H
ATOM   1146  HB2 GLN A 660      37.655  35.475  43.225  1.00  0.00           H
ATOM   1147  CG  GLN A 660      35.825  36.565  43.755  1.00  0.00           C
ATOM   1148  HG1 GLN A 660      35.725  36.265  44.825  1.00  0.00           H
ATOM   1149  HG2 GLN A 660      34.815  36.755  43.355  1.00  0.00           H
ATOM   1150  CD  GLN A 660      36.605  37.895  43.785  1.00  0.00           C
ATOM   1151  OE1 GLN A 660      36.665  38.575  44.805  1.00  0.00           O
ATOM   1152  NE2 GLN A 660      37.175  38.295  42.635  1.00  0.00           N
ATOM   1153 HE21 GLN A 660      37.755  39.105  42.665  1.00  0.00           H
ATOM   1154 HE22 GLN A 660      37.025  37.835  41.765  1.00  0.00           H
ATOM   1155  C   GLN A 660      36.585  33.445  44.565  1.00  0.00           C
ATOM   1156  O   GLN A 660      36.085  33.855  45.605  1.00  0.00           O
ATOM   1157  N   PRO A 661      37.555  32.525  44.635  1.00  0.00           N
ATOM   1158  CD  PRO A 661      37.975  31.665  43.525  1.00  0.00           C
ATOM   1159  HD1 PRO A 661      38.525  32.265  42.765  1.00  0.00           H
ATOM   1160  HD2 PRO A 661      37.085  31.195  43.055  1.00  0.00           H
ATOM   1161  CA  PRO A 661      38.105  32.095  45.925  1.00  0.00           C
ATOM   1162  HA  PRO A 661      37.315  32.045  46.655  1.00  0.00           H
ATOM   1163  CB  PRO A 661      38.695  30.695  45.645  1.00  0.00           C
ATOM   1164  HB1 PRO A 661      37.935  29.935  45.955  1.00  0.00           H
ATOM   1165  HB2 PRO A 661      39.625  30.485  46.215  1.00  0.00           H
ATOM   1166  CG  PRO A 661      38.895  30.595  44.125  1.00  0.00           C
ATOM   1167  HG1 PRO A 661      39.955  30.795  43.865  1.00  0.00           H
ATOM   1168  HG2 PRO A 661      38.615  29.585  43.755  1.00  0.00           H
ATOM   1169  C   PRO A 661      39.145  33.055  46.455  1.00  0.00           C
ATOM   1170  O   PRO A 661      39.435  33.035  47.655  1.00  0.00           O
ATOM   1171  N   LEU A 662      39.785  33.865  45.595  1.00  0.00           N
ATOM   1172  HN  LEU A 662      39.455  33.885  44.655  1.00  0.00           H
ATOM   1173  CA  LEU A 662      40.965  34.675  45.875  1.00  0.00           C
ATOM   1174  HA  LEU A 662      41.595  34.115  46.545  1.00  0.00           H
ATOM   1175  CB  LEU A 662      41.755  34.945  44.565  1.00  0.00           C
ATOM   1176  HB1 LEU A 662      42.735  35.395  44.825  1.00  0.00           H
ATOM   1177  HB2 LEU A 662      41.195  35.685  43.945  1.00  0.00           H
ATOM   1178  CG  LEU A 662      42.005  33.695  43.695  1.00  0.00           C
ATOM   1179  HG  LEU A 662      41.025  33.305  43.325  1.00  0.00           H
ATOM   1180  CD1 LEU A 662      42.845  34.075  42.465  1.00  0.00           C
ATOM   1181 HD11 LEU A 662      43.855  34.415  42.775  1.00  0.00           H
ATOM   1182 HD12 LEU A 662      42.355  34.885  41.885  1.00  0.00           H
ATOM   1183 HD13 LEU A 662      42.965  33.195  41.795  1.00  0.00           H
ATOM   1184  CD2 LEU A 662      42.695  32.575  44.485  1.00  0.00           C
ATOM   1185 HD21 LEU A 662      42.065  32.205  45.325  1.00  0.00           H
ATOM   1186 HD22 LEU A 662      43.655  32.945  44.925  1.00  0.00           H
ATOM   1187 HD23 LEU A 662      42.925  31.715  43.825  1.00  0.00           H
ATOM   1188  C   LEU A 662      40.645  35.995  46.565  1.00  0.00           C
ATOM   1189  O   LEU A 662      41.115  37.075  46.205  1.00  0.00           O
ATOM   1190  N   THR A 663      39.805  35.905  47.605  1.00  0.00           N
ATOM   1191  HN  THR A 663      39.405  35.005  47.755  1.00  0.00           H
ATOM   1192  CA  THR A 663      39.135  37.055  48.195  1.00  0.00           C
ATOM   1193  HA  THR A 663      39.285  37.935  47.575  1.00  0.00           H
ATOM   1194  CB  THR A 663      37.645  36.795  48.315  1.00  0.00           C
ATOM   1195  HB  THR A 663      37.445  35.955  49.025  1.00  0.00           H
ATOM   1196  OG1 THR A 663      37.185  36.395  47.045  1.00  0.00           O
ATOM   1197  HG1 THR A 663      36.285  36.035  47.165  1.00  0.00           H
ATOM   1198  CG2 THR A 663      36.865  38.045  48.735  1.00  0.00           C
ATOM   1199 HG21 THR A 663      37.005  38.845  47.975  1.00  0.00           H
ATOM   1200 HG22 THR A 663      37.195  38.405  49.725  1.00  0.00           H
ATOM   1201 HG23 THR A 663      35.775  37.805  48.795  1.00  0.00           H
ATOM   1202  C   THR A 663      39.675  37.335  49.565  1.00  0.00           C
ATOM   1203  O   THR A 663      39.945  38.485  49.895  1.00  0.00           O
ATOM   1204  N   ILE A 664      39.865  36.275  50.375  1.00  0.00           N
ATOM   1205  HN  ILE A 664      39.655  35.385  50.005  1.00  0.00           H
ATOM   1206  CA  ILE A 664      40.405  36.295  51.745  1.00  0.00           C
ATOM   1207  HA  ILE A 664      40.145  35.325  52.135  1.00  0.00           H
ATOM   1208  CB  ILE A 664      41.935  36.325  51.835  1.00  0.00           C
ATOM   1209  HB  ILE A 664      42.305  37.175  51.215  1.00  0.00           H
ATOM   1210  CG2 ILE A 664      42.405  36.555  53.295  1.00  0.00           C
ATOM   1211 HG21 ILE A 664      41.975  35.805  53.985  1.00  0.00           H
ATOM   1212 HG22 ILE A 664      42.125  37.575  53.655  1.00  0.00           H
ATOM   1213 HG23 ILE A 664      43.515  36.505  53.365  1.00  0.00           H
ATOM   1214  CG1 ILE A 664      42.535  35.015  51.275  1.00  0.00           C
ATOM   1215 HG11 ILE A 664      42.015  34.735  50.335  1.00  0.00           H
ATOM   1216 HG12 ILE A 664      42.355  34.195  52.025  1.00  0.00           H
ATOM   1217  CD  ILE A 664      44.035  35.105  50.975  1.00  0.00           C
ATOM   1218  HD1 ILE A 664      44.615  35.385  51.875  1.00  0.00           H
ATOM   1219  HD2 ILE A 664      44.215  35.885  50.195  1.00  0.00           H
ATOM   1220  HD3 ILE A 664      44.435  34.135  50.605  1.00  0.00           H
ATOM   1221  C   ILE A 664      39.695  37.255  52.685  1.00  0.00           C
ATOM   1222  O   ILE A 664      39.925  38.465  52.725  1.00  0.00           O
ATOM   1223  N   LEU A 665      38.785  36.725  53.515  1.00  0.00           N
ATOM   1224  HN  LEU A 665      38.625  35.755  53.585  1.00  0.00           H
ATOM   1225  CA  LEU A 665      38.025  37.535  54.435  1.00  0.00           C
ATOM   1226  HA  LEU A 665      37.875  38.525  54.015  1.00  0.00           H
ATOM   1227  CB  LEU A 665      36.635  36.905  54.695  1.00  0.00           C
ATOM   1228  HB1 LEU A 665      36.025  37.595  55.315  1.00  0.00           H
ATOM   1229  HB2 LEU A 665      36.765  35.955  55.265  1.00  0.00           H
ATOM   1230  CG  LEU A 665      35.825  36.575  53.415  1.00  0.00           C
ATOM   1231  HG  LEU A 665      36.415  35.895  52.765  1.00  0.00           H
ATOM   1232  CD1 LEU A 665      34.535  35.825  53.785  1.00  0.00           C
ATOM   1233 HD11 LEU A 665      33.925  36.435  54.495  1.00  0.00           H
ATOM   1234 HD12 LEU A 665      34.775  34.855  54.255  1.00  0.00           H
ATOM   1235 HD13 LEU A 665      33.925  35.645  52.875  1.00  0.00           H
ATOM   1236  CD2 LEU A 665      35.475  37.835  52.605  1.00  0.00           C
ATOM   1237 HD21 LEU A 665      36.385  38.355  52.265  1.00  0.00           H
ATOM   1238 HD22 LEU A 665      34.865  38.535  53.225  1.00  0.00           H
ATOM   1239 HD23 LEU A 665      34.875  37.555  51.715  1.00  0.00           H
ATOM   1240  C   LEU A 665      38.795  37.685  55.725  1.00  0.00           C
ATOM   1241  O   LEU A 665      39.235  36.705  56.325  1.00  0.00           O
ATOM   1242  N   GLY A 666      39.015  38.925  56.175  1.00  0.00           N
ATOM   1243  HN  GLY A 666      38.605  39.725  55.705  1.00  0.00           H
ATOM   1244  CA  GLY A 666      39.745  39.205  57.395  1.00  0.00           C
ATOM   1245  HA1 GLY A 666      40.795  39.295  57.135  1.00  0.00           H
ATOM   1246  HA2 GLY A 666      39.535  38.435  58.125  1.00  0.00           H
ATOM   1247  C   GLY A 666      39.305  40.495  57.995  1.00  0.00           C
ATOM   1248  O   GLY A 666      38.385  41.175  57.535  1.00  0.00           O
ATOM   1249  N   SER A 667      39.945  40.895  59.095  1.00  0.00           N
ATOM   1250  HN  SER A 667      40.685  40.365  59.505  1.00  0.00           H
ATOM   1251  CA  SER A 667      39.615  42.135  59.775  1.00  0.00           C
ATOM   1252  HA  SER A 667      38.555  42.345  59.665  1.00  0.00           H
ATOM   1253  CB  SER A 667      39.945  42.075  61.285  1.00  0.00           C
ATOM   1254  HB1 SER A 667      39.635  43.015  61.805  1.00  0.00           H
ATOM   1255  HB2 SER A 667      41.045  41.955  61.425  1.00  0.00           H
ATOM   1256  OG  SER A 667      39.315  40.945  61.895  1.00  0.00           O
ATOM   1257  HG1 SER A 667      38.355  41.075  61.795  1.00  0.00           H
ATOM   1258  C   SER A 667      40.405  43.255  59.145  1.00  0.00           C
ATOM   1259  O   SER A 667      41.625  43.305  59.245  1.00  0.00           O
ATOM   1260  N   THR A 668      39.745  44.165  58.415  1.00  0.00           N
ATOM   1261  HN  THR A 668      38.765  44.105  58.255  1.00  0.00           H
ATOM   1262  CA  THR A 668      40.405  45.205  57.635  1.00  0.00           C
ATOM   1263  HA  THR A 668      41.395  44.855  57.375  1.00  0.00           H
ATOM   1264  CB  THR A 668      39.665  45.485  56.335  1.00  0.00           C
ATOM   1265  HB  THR A 668      40.245  46.175  55.685  1.00  0.00           H
ATOM   1266  OG1 THR A 668      38.395  46.065  56.575  1.00  0.00           O
ATOM   1267  HG1 THR A 668      37.955  46.095  55.685  1.00  0.00           H
ATOM   1268  CG2 THR A 668      39.455  44.175  55.555  1.00  0.00           C
ATOM   1269 HG21 THR A 668      38.735  43.515  56.075  1.00  0.00           H
ATOM   1270 HG22 THR A 668      40.405  43.635  55.415  1.00  0.00           H
ATOM   1271 HG23 THR A 668      39.025  44.395  54.545  1.00  0.00           H
ATOM   1272  C   THR A 668      40.565  46.485  58.435  1.00  0.00           C
ATOM   1273  O   THR A 668      40.035  46.655  59.535  1.00  0.00           O
ATOM   1274  N   GLY A 669      41.335  47.455  57.895  1.00  0.00           N
ATOM   1275  HN  GLY A 669      41.775  47.265  57.025  1.00  0.00           H
ATOM   1276  CA  GLY A 669      41.495  48.805  58.435  1.00  0.00           C
ATOM   1277  HA1 GLY A 669      42.065  49.385  57.725  1.00  0.00           H
ATOM   1278  HA2 GLY A 669      41.995  48.705  59.385  1.00  0.00           H
ATOM   1279  C   GLY A 669      40.205  49.565  58.725  1.00  0.00           C
ATOM   1280  O   GLY A 669      40.085  50.075  59.835  1.00  0.00           O
ATOM   1281  N   PRO A 670      39.215  49.655  57.825  1.00  0.00           N
ATOM   1282  CD  PRO A 670      39.435  49.505  56.375  1.00  0.00           C
ATOM   1283  HD1 PRO A 670      39.535  48.425  56.125  1.00  0.00           H
ATOM   1284  HD2 PRO A 670      40.355  50.045  56.055  1.00  0.00           H
ATOM   1285  CA  PRO A 670      37.975  50.345  58.115  1.00  0.00           C
ATOM   1286  HA  PRO A 670      38.205  51.325  58.525  1.00  0.00           H
ATOM   1287  CB  PRO A 670      37.205  50.425  56.775  1.00  0.00           C
ATOM   1288  HB1 PRO A 670      36.775  51.435  56.635  1.00  0.00           H
ATOM   1289  HB2 PRO A 670      36.375  49.685  56.725  1.00  0.00           H
ATOM   1290  CG  PRO A 670      38.215  50.085  55.665  1.00  0.00           C
ATOM   1291  HG1 PRO A 670      37.785  49.325  54.975  1.00  0.00           H
ATOM   1292  HG2 PRO A 670      38.485  50.995  55.085  1.00  0.00           H
ATOM   1293  C   PRO A 670      37.155  49.605  59.155  1.00  0.00           C
ATOM   1294  O   PRO A 670      36.505  50.245  59.985  1.00  0.00           O
ATOM   1295  N   VAL A 671      37.155  48.255  59.115  1.00  0.00           N
ATOM   1296  HN  VAL A 671      37.645  47.775  58.395  1.00  0.00           H
ATOM   1297  CA  VAL A 671      36.485  47.425  60.105  1.00  0.00           C
ATOM   1298  HA  VAL A 671      35.445  47.705  60.125  1.00  0.00           H
ATOM   1299  CB  VAL A 671      36.585  45.935  59.765  1.00  0.00           C
ATOM   1300  HB  VAL A 671      37.625  45.705  59.465  1.00  0.00           H
ATOM   1301  CG1 VAL A 671      36.205  45.035  60.965  1.00  0.00           C
ATOM   1302 HG11 VAL A 671      35.195  45.295  61.345  1.00  0.00           H
ATOM   1303 HG12 VAL A 671      36.945  45.095  61.785  1.00  0.00           H
ATOM   1304 HG13 VAL A 671      36.175  43.975  60.635  1.00  0.00           H
ATOM   1305  CG2 VAL A 671      35.655  45.635  58.565  1.00  0.00           C
ATOM   1306 HG21 VAL A 671      35.935  46.235  57.675  1.00  0.00           H
ATOM   1307 HG22 VAL A 671      34.605  45.845  58.825  1.00  0.00           H
ATOM   1308 HG23 VAL A 671      35.735  44.555  58.295  1.00  0.00           H
ATOM   1309  C   VAL A 671      37.005  47.685  61.505  1.00  0.00           C
ATOM   1310  O   VAL A 671      36.225  47.935  62.425  1.00  0.00           O
ATOM   1311  N   LEU A 672      38.345  47.705  61.705  1.00  0.00           N
ATOM   1312  HN  LEU A 672      38.965  47.535  60.935  1.00  0.00           H
ATOM   1313  CA  LEU A 672      38.965  47.935  62.995  1.00  0.00           C
ATOM   1314  HA  LEU A 672      38.655  47.155  63.675  1.00  0.00           H
ATOM   1315  CB  LEU A 672      40.505  47.905  62.815  1.00  0.00           C
ATOM   1316  HB1 LEU A 672      40.785  48.675  62.055  1.00  0.00           H
ATOM   1317  HB2 LEU A 672      40.785  46.925  62.375  1.00  0.00           H
ATOM   1318  CG  LEU A 672      41.375  48.135  64.075  1.00  0.00           C
ATOM   1319  HG  LEU A 672      40.975  49.015  64.645  1.00  0.00           H
ATOM   1320  CD1 LEU A 672      41.355  46.905  64.985  1.00  0.00           C
ATOM   1321 HD11 LEU A 672      41.745  46.015  64.435  1.00  0.00           H
ATOM   1322 HD12 LEU A 672      40.325  46.685  65.335  1.00  0.00           H
ATOM   1323 HD13 LEU A 672      42.015  47.055  65.865  1.00  0.00           H
ATOM   1324  CD2 LEU A 672      42.815  48.495  63.675  1.00  0.00           C
ATOM   1325 HD21 LEU A 672      42.835  49.405  63.045  1.00  0.00           H
ATOM   1326 HD22 LEU A 672      43.285  47.665  63.105  1.00  0.00           H
ATOM   1327 HD23 LEU A 672      43.445  48.685  64.565  1.00  0.00           H
ATOM   1328  C   LEU A 672      38.575  49.265  63.615  1.00  0.00           C
ATOM   1329  O   LEU A 672      38.215  49.345  64.785  1.00  0.00           O
ATOM   1330  N   VAL A 673      38.625  50.335  62.795  1.00  0.00           N
ATOM   1331  HN  VAL A 673      38.935  50.215  61.855  1.00  0.00           H
ATOM   1332  CA  VAL A 673      38.245  51.675  63.185  1.00  0.00           C
ATOM   1333  HA  VAL A 673      38.805  51.945  64.075  1.00  0.00           H
ATOM   1334  CB  VAL A 673      38.615  52.645  62.065  1.00  0.00           C
ATOM   1335  HB  VAL A 673      38.185  52.275  61.105  1.00  0.00           H
ATOM   1336  CG1 VAL A 673      38.085  54.065  62.325  1.00  0.00           C
ATOM   1337 HG11 VAL A 673      38.415  54.425  63.325  1.00  0.00           H
ATOM   1338 HG12 VAL A 673      36.975  54.095  62.275  1.00  0.00           H
ATOM   1339 HG13 VAL A 673      38.475  54.765  61.555  1.00  0.00           H
ATOM   1340  CG2 VAL A 673      40.155  52.655  61.935  1.00  0.00           C
ATOM   1341 HG21 VAL A 673      40.555  51.645  61.705  1.00  0.00           H
ATOM   1342 HG22 VAL A 673      40.615  52.995  62.885  1.00  0.00           H
ATOM   1343 HG23 VAL A 673      40.465  53.345  61.125  1.00  0.00           H
ATOM   1344  C   VAL A 673      36.775  51.785  63.565  1.00  0.00           C
ATOM   1345  O   VAL A 673      36.425  52.305  64.615  1.00  0.00           O
ATOM   1346  N   PHE A 674      35.875  51.265  62.705  1.00  0.00           N
ATOM   1347  HN  PHE A 674      36.185  50.835  61.855  1.00  0.00           H
ATOM   1348  CA  PHE A 674      34.435  51.305  62.895  1.00  0.00           C
ATOM   1349  HA  PHE A 674      34.195  52.335  63.115  1.00  0.00           H
ATOM   1350  CB  PHE A 674      33.755  50.925  61.555  1.00  0.00           C
ATOM   1351  HB1 PHE A 674      33.975  49.855  61.315  1.00  0.00           H
ATOM   1352  HB2 PHE A 674      34.185  51.545  60.745  1.00  0.00           H
ATOM   1353  CG  PHE A 674      32.265  51.155  61.545  1.00  0.00           C
ATOM   1354  CD1 PHE A 674      31.745  52.445  61.755  1.00  0.00           C
ATOM   1355  HD1 PHE A 674      32.425  53.255  61.965  1.00  0.00           H
ATOM   1356  CE1 PHE A 674      30.365  52.675  61.695  1.00  0.00           C
ATOM   1357  HE1 PHE A 674      29.975  53.675  61.855  1.00  0.00           H
ATOM   1358  CZ  PHE A 674      29.495  51.615  61.415  1.00  0.00           C
ATOM   1359  HZ  PHE A 674      28.425  51.795  61.375  1.00  0.00           H
ATOM   1360  CD2 PHE A 674      31.385  50.115  61.235  1.00  0.00           C
ATOM   1361  HD2 PHE A 674      31.775  49.135  61.015  1.00  0.00           H
ATOM   1362  CE2 PHE A 674      30.005  50.335  61.185  1.00  0.00           C
ATOM   1363  HE2 PHE A 674      29.335  49.515  60.965  1.00  0.00           H
ATOM   1364  C   PHE A 674      33.935  50.505  64.105  1.00  0.00           C
ATOM   1365  O   PHE A 674      33.125  51.015  64.895  1.00  0.00           O
ATOM   1366  N   GLU A 675      34.445  49.265  64.325  1.00  0.00           N
ATOM   1367  HN  GLU A 675      35.055  48.845  63.655  1.00  0.00           H
ATOM   1368  CA  GLU A 675      34.135  48.425  65.475  1.00  0.00           C
ATOM   1369  HA  GLU A 675      33.065  48.255  65.505  1.00  0.00           H
ATOM   1370  CB  GLU A 675      34.845  47.035  65.405  1.00  0.00           C
ATOM   1371  HB1 GLU A 675      34.845  46.535  66.395  1.00  0.00           H
ATOM   1372  HB2 GLU A 675      35.915  47.225  65.135  1.00  0.00           H
ATOM   1373  CG  GLU A 675      34.275  46.015  64.365  1.00  0.00           C
ATOM   1374  HG1 GLU A 675      35.115  45.365  64.015  1.00  0.00           H
ATOM   1375  HG2 GLU A 675      33.875  46.545  63.475  1.00  0.00           H
ATOM   1376  CD  GLU A 675      33.195  45.065  64.905  1.00  0.00           C
ATOM   1377  OE1 GLU A 675      32.425  45.495  65.805  1.00  0.00           O
ATOM   1378  OE2 GLU A 675      33.125  43.895  64.435  1.00  0.00           O
ATOM   1379  C   GLU A 675      34.515  49.095  66.795  1.00  0.00           C
ATOM   1380  O   GLU A 675      33.735  49.155  67.745  1.00  0.00           O
ATOM   1381  N   LYS A 676      35.725  49.705  66.855  1.00  0.00           N
ATOM   1382  HN  LYS A 676      36.365  49.635  66.085  1.00  0.00           H
ATOM   1383  CA  LYS A 676      36.165  50.515  67.975  1.00  0.00           C
ATOM   1384  HA  LYS A 676      36.025  49.905  68.865  1.00  0.00           H
ATOM   1385  CB  LYS A 676      37.675  50.825  67.885  1.00  0.00           C
ATOM   1386  HB1 LYS A 676      37.955  51.545  68.685  1.00  0.00           H
ATOM   1387  HB2 LYS A 676      37.905  51.285  66.905  1.00  0.00           H
ATOM   1388  CG  LYS A 676      38.505  49.555  68.085  1.00  0.00           C
ATOM   1389  HG1 LYS A 676      38.325  48.845  67.245  1.00  0.00           H
ATOM   1390  HG2 LYS A 676      38.155  49.045  69.015  1.00  0.00           H
ATOM   1391  CD  LYS A 676      40.015  49.835  68.205  1.00  0.00           C
ATOM   1392  HD1 LYS A 676      40.145  50.565  69.045  1.00  0.00           H
ATOM   1393  HD2 LYS A 676      40.365  50.315  67.265  1.00  0.00           H
ATOM   1394  CE  LYS A 676      40.795  48.555  68.485  1.00  0.00           C
ATOM   1395  HE1 LYS A 676      40.725  47.855  67.625  1.00  0.00           H
ATOM   1396  HE2 LYS A 676      40.375  48.045  69.375  1.00  0.00           H
ATOM   1397  NZ  LYS A 676      42.215  48.835  68.745  1.00  0.00           N
ATOM   1398  HZ1 LYS A 676      42.305  49.635  69.415  1.00  0.00           H
ATOM   1399  HZ2 LYS A 676      42.705  49.075  67.855  1.00  0.00           H
ATOM   1400  HZ3 LYS A 676      42.645  47.985  69.175  1.00  0.00           H
ATOM   1401  C   LYS A 676      35.355  51.775  68.255  1.00  0.00           C
ATOM   1402  O   LYS A 676      35.045  52.075  69.415  1.00  0.00           O
ATOM   1403  N   ILE A 677      34.965  52.525  67.215  1.00  0.00           N
ATOM   1404  HN  ILE A 677      35.305  52.315  66.295  1.00  0.00           H
ATOM   1405  CA  ILE A 677      34.055  53.665  67.315  1.00  0.00           C
ATOM   1406  HA  ILE A 677      34.475  54.365  68.025  1.00  0.00           H
ATOM   1407  CB  ILE A 677      33.935  54.385  65.975  1.00  0.00           C
ATOM   1408  HB  ILE A 677      33.755  53.625  65.175  1.00  0.00           H
ATOM   1409  CG2 ILE A 677      32.745  55.385  65.965  1.00  0.00           C
ATOM   1410 HG21 ILE A 677      32.835  56.095  66.805  1.00  0.00           H
ATOM   1411 HG22 ILE A 677      31.765  54.865  66.045  1.00  0.00           H
ATOM   1412 HG23 ILE A 677      32.725  55.965  65.015  1.00  0.00           H
ATOM   1413  CG1 ILE A 677      35.265  55.115  65.645  1.00  0.00           C
ATOM   1414 HG11 ILE A 677      36.115  54.435  65.835  1.00  0.00           H
ATOM   1415 HG12 ILE A 677      35.375  55.975  66.335  1.00  0.00           H
ATOM   1416  CD  ILE A 677      35.355  55.585  64.195  1.00  0.00           C
ATOM   1417  HD1 ILE A 677      34.605  56.375  63.975  1.00  0.00           H
ATOM   1418  HD2 ILE A 677      35.185  54.735  63.495  1.00  0.00           H
ATOM   1419  HD3 ILE A 677      36.365  56.005  63.995  1.00  0.00           H
ATOM   1420  C   ILE A 677      32.685  53.285  67.865  1.00  0.00           C
ATOM   1421  O   ILE A 677      32.165  53.915  68.785  1.00  0.00           O
ATOM   1422  N   LEU A 678      32.105  52.175  67.365  1.00  0.00           N
ATOM   1423  HN  LEU A 678      32.525  51.705  66.575  1.00  0.00           H
ATOM   1424  CA  LEU A 678      30.855  51.625  67.865  1.00  0.00           C
ATOM   1425  HA  LEU A 678      30.095  52.395  67.795  1.00  0.00           H
ATOM   1426  CB  LEU A 678      30.445  50.405  66.995  1.00  0.00           C
ATOM   1427  HB1 LEU A 678      31.275  49.675  67.005  1.00  0.00           H
ATOM   1428  HB2 LEU A 678      30.335  50.755  65.945  1.00  0.00           H
ATOM   1429  CG  LEU A 678      29.155  49.665  67.405  1.00  0.00           C
ATOM   1430  HG  LEU A 678      29.265  49.285  68.445  1.00  0.00           H
ATOM   1431  CD1 LEU A 678      27.915  50.575  67.365  1.00  0.00           C
ATOM   1432 HD11 LEU A 678      27.775  50.995  66.345  1.00  0.00           H
ATOM   1433 HD12 LEU A 678      28.005  51.415  68.085  1.00  0.00           H
ATOM   1434 HD13 LEU A 678      27.005  49.995  67.635  1.00  0.00           H
ATOM   1435  CD2 LEU A 678      28.945  48.455  66.485  1.00  0.00           C
ATOM   1436 HD21 LEU A 678      29.835  47.785  66.525  1.00  0.00           H
ATOM   1437 HD22 LEU A 678      28.815  48.795  65.435  1.00  0.00           H
ATOM   1438 HD23 LEU A 678      28.055  47.875  66.795  1.00  0.00           H
ATOM   1439  C   LEU A 678      30.935  51.215  69.325  1.00  0.00           C
ATOM   1440  O   LEU A 678      30.075  51.575  70.135  1.00  0.00           O
ATOM   1441  N   TYR A 679      32.005  50.495  69.715  1.00  0.00           N
ATOM   1442  HN  TYR A 679      32.655  50.135  69.035  1.00  0.00           H
ATOM   1443  CA  TYR A 679      32.265  50.155  71.105  1.00  0.00           C
ATOM   1444  HA  TYR A 679      31.395  49.625  71.465  1.00  0.00           H
ATOM   1445  CB  TYR A 679      33.495  49.195  71.235  1.00  0.00           C
ATOM   1446  HB1 TYR A 679      34.415  49.685  70.845  1.00  0.00           H
ATOM   1447  HB2 TYR A 679      33.325  48.275  70.635  1.00  0.00           H
ATOM   1448  CG  TYR A 679      33.725  48.785  72.675  1.00  0.00           C
ATOM   1449  CD1 TYR A 679      34.785  49.325  73.435  1.00  0.00           C
ATOM   1450  HD1 TYR A 679      35.445  50.045  72.985  1.00  0.00           H
ATOM   1451  CE1 TYR A 679      34.995  48.915  74.755  1.00  0.00           C
ATOM   1452  HE1 TYR A 679      35.835  49.315  75.305  1.00  0.00           H
ATOM   1453  CZ  TYR A 679      34.165  47.955  75.335  1.00  0.00           C
ATOM   1454  OH  TYR A 679      34.455  47.465  76.625  1.00  0.00           O
ATOM   1455  HH  TYR A 679      34.455  46.495  76.545  1.00  0.00           H
ATOM   1456  CD2 TYR A 679      32.885  47.835  73.275  1.00  0.00           C
ATOM   1457  HD2 TYR A 679      32.075  47.415  72.695  1.00  0.00           H
ATOM   1458  CE2 TYR A 679      33.095  47.415  74.595  1.00  0.00           C
ATOM   1459  HE2 TYR A 679      32.455  46.665  75.035  1.00  0.00           H
ATOM   1460  C   TYR A 679      32.425  51.375  72.015  1.00  0.00           C
ATOM   1461  O   TYR A 679      31.875  51.415  73.105  1.00  0.00           O
ATOM   1462  N   LYS A 680      33.155  52.415  71.555  1.00  0.00           N
ATOM   1463  HN  LYS A 680      33.615  52.355  70.665  1.00  0.00           H
ATOM   1464  CA  LYS A 680      33.385  53.645  72.315  1.00  0.00           C
ATOM   1465  HA  LYS A 680      33.875  53.375  73.235  1.00  0.00           H
ATOM   1466  CB  LYS A 680      34.305  54.605  71.515  1.00  0.00           C
ATOM   1467  HB1 LYS A 680      33.875  54.755  70.495  1.00  0.00           H
ATOM   1468  HB2 LYS A 680      35.285  54.095  71.385  1.00  0.00           H
ATOM   1469  CG  LYS A 680      34.515  55.985  72.175  1.00  0.00           C
ATOM   1470  HG1 LYS A 680      34.835  55.815  73.225  1.00  0.00           H
ATOM   1471  HG2 LYS A 680      33.545  56.545  72.215  1.00  0.00           H
ATOM   1472  CD  LYS A 680      35.565  56.855  71.445  1.00  0.00           C
ATOM   1473  HD1 LYS A 680      35.165  57.155  70.455  1.00  0.00           H
ATOM   1474  HD2 LYS A 680      36.455  56.215  71.255  1.00  0.00           H
ATOM   1475  CE  LYS A 680      36.065  58.085  72.225  1.00  0.00           C
ATOM   1476  HE1 LYS A 680      36.865  58.585  71.645  1.00  0.00           H
ATOM   1477  HE2 LYS A 680      36.475  57.795  73.215  1.00  0.00           H
ATOM   1478  NZ  LYS A 680      34.985  59.075  72.445  1.00  0.00           N
ATOM   1479  HZ1 LYS A 680      34.375  58.845  73.265  1.00  0.00           H
ATOM   1480  HZ2 LYS A 680      34.385  59.145  71.605  1.00  0.00           H
ATOM   1481  HZ3 LYS A 680      35.385  60.015  72.655  1.00  0.00           H
ATOM   1482  C   LYS A 680      32.115  54.385  72.705  1.00  0.00           C
ATOM   1483  O   LYS A 680      31.925  54.735  73.865  1.00  0.00           O
ATOM   1484  N   PHE A 681      31.185  54.575  71.745  1.00  0.00           N
ATOM   1485  HN  PHE A 681      31.385  54.315  70.795  1.00  0.00           H
ATOM   1486  CA  PHE A 681      29.845  55.095  72.005  1.00  0.00           C
ATOM   1487  HA  PHE A 681      29.955  56.035  72.535  1.00  0.00           H
ATOM   1488  CB  PHE A 681      29.055  55.315  70.695  1.00  0.00           C
ATOM   1489  HB1 PHE A 681      27.995  55.595  70.915  1.00  0.00           H
ATOM   1490  HB2 PHE A 681      29.045  54.395  70.075  1.00  0.00           H
ATOM   1491  CG  PHE A 681      29.595  56.455  69.865  1.00  0.00           C
ATOM   1492  CD1 PHE A 681      29.595  57.765  70.395  1.00  0.00           C
ATOM   1493  HD1 PHE A 681      29.265  57.945  71.405  1.00  0.00           H
ATOM   1494  CE1 PHE A 681      29.965  58.865  69.595  1.00  0.00           C
ATOM   1495  HE1 PHE A 681      29.885  59.865  70.005  1.00  0.00           H
ATOM   1496  CZ  PHE A 681      30.345  58.665  68.265  1.00  0.00           C
ATOM   1497  HZ  PHE A 681      30.615  59.515  67.655  1.00  0.00           H
ATOM   1498  CD2 PHE A 681      29.975  56.275  68.525  1.00  0.00           C
ATOM   1499  HD2 PHE A 681      29.955  55.285  68.085  1.00  0.00           H
ATOM   1500  CE2 PHE A 681      30.345  57.375  67.725  1.00  0.00           C
ATOM   1501  HE2 PHE A 681      30.615  57.225  66.695  1.00  0.00           H
ATOM   1502  C   PHE A 681      29.015  54.195  72.925  1.00  0.00           C
ATOM   1503  O   PHE A 681      28.375  54.675  73.855  1.00  0.00           O
ATOM   1504  N   CYS A 682      29.025  52.865  72.705  1.00  0.00           N
ATOM   1505  HN  CYS A 682      29.525  52.495  71.915  1.00  0.00           H
ATOM   1506  CA  CYS A 682      28.335  51.915  73.565  1.00  0.00           C
ATOM   1507  HA  CYS A 682      27.295  52.215  73.605  1.00  0.00           H
ATOM   1508  CB  CYS A 682      28.405  50.475  72.985  1.00  0.00           C
ATOM   1509  HB1 CYS A 682      27.995  49.755  73.715  1.00  0.00           H
ATOM   1510  HB2 CYS A 682      29.465  50.215  72.815  1.00  0.00           H
ATOM   1511  SG  CYS A 682      27.445  50.315  71.445  1.00  0.00           S
ATOM   1512  HG1 CYS A 682      28.285  51.035  70.715  1.00  0.00           H
ATOM   1513  C   CYS A 682      28.805  51.905  75.015  1.00  0.00           C
ATOM   1514  O   CYS A 682      28.015  51.845  75.955  1.00  0.00           O
ATOM   1515  N   ARG A 683      30.125  51.985  75.245  1.00  0.00           N
ATOM   1516  HN  ARG A 683      30.755  51.895  74.465  1.00  0.00           H
ATOM   1517  CA  ARG A 683      30.755  52.175  76.545  1.00  0.00           C
ATOM   1518  HA  ARG A 683      30.405  51.385  77.195  1.00  0.00           H
ATOM   1519  CB  ARG A 683      32.295  52.025  76.415  1.00  0.00           C
ATOM   1520  HB1 ARG A 683      32.655  52.785  75.685  1.00  0.00           H
ATOM   1521  HB2 ARG A 683      32.515  51.025  75.975  1.00  0.00           H
ATOM   1522  CG  ARG A 683      33.105  52.215  77.725  1.00  0.00           C
ATOM   1523  HG1 ARG A 683      32.755  53.125  78.265  1.00  0.00           H
ATOM   1524  HG2 ARG A 683      34.165  52.405  77.455  1.00  0.00           H
ATOM   1525  CD  ARG A 683      33.025  51.025  78.705  1.00  0.00           C
ATOM   1526  HD1 ARG A 683      32.035  50.525  78.645  1.00  0.00           H
ATOM   1527  HD2 ARG A 683      33.185  51.355  79.755  1.00  0.00           H
ATOM   1528  NE  ARG A 683      34.075  50.035  78.305  1.00  0.00           N
ATOM   1529  HE  ARG A 683      33.845  49.365  77.595  1.00  0.00           H
ATOM   1530  CZ  ARG A 683      35.325  49.985  78.755  1.00  0.00           C
ATOM   1531  NH1 ARG A 683      35.845  50.815  79.625  1.00  0.00           N
ATOM   1532 HH11 ARG A 683      35.285  51.515  80.055  1.00  0.00           H
ATOM   1533 HH12 ARG A 683      36.635  50.435  80.085  1.00  0.00           H
ATOM   1534  NH2 ARG A 683      36.095  49.025  78.285  1.00  0.00           N
ATOM   1535 HH21 ARG A 683      35.695  48.445  77.575  1.00  0.00           H
ATOM   1536 HH22 ARG A 683      37.085  49.075  78.385  1.00  0.00           H
ATOM   1537  C   ARG A 683      30.395  53.485  77.245  1.00  0.00           C
ATOM   1538  O   ARG A 683      30.055  53.475  78.435  1.00  0.00           O
ATOM   1539  N   ASP A 684      30.425  54.635  76.525  1.00  0.00           N
ATOM   1540  HN  ASP A 684      30.745  54.615  75.575  1.00  0.00           H
ATOM   1541  CA  ASP A 684      30.145  55.985  77.015  1.00  0.00           C
ATOM   1542  HA  ASP A 684      30.815  56.195  77.835  1.00  0.00           H
ATOM   1543  CB  ASP A 684      30.425  57.005  75.855  1.00  0.00           C
ATOM   1544  HB1 ASP A 684      29.665  56.855  75.055  1.00  0.00           H
ATOM   1545  HB2 ASP A 684      31.415  56.755  75.415  1.00  0.00           H
ATOM   1546  CG  ASP A 684      30.465  58.515  76.125  1.00  0.00           C
ATOM   1547  OD1 ASP A 684      30.425  59.005  77.275  1.00  0.00           O
ATOM   1548  OD2 ASP A 684      30.665  59.255  75.115  1.00  0.00           O
ATOM   1549  C   ASP A 684      28.725  56.095  77.585  1.00  0.00           C
ATOM   1550  O   ASP A 684      28.475  56.645  78.655  1.00  0.00           O
ATOM   1551  N   TYR A 685      27.745  55.495  76.875  1.00  0.00           N
ATOM   1552  HN  TYR A 685      27.985  55.115  75.985  1.00  0.00           H
ATOM   1553  CA  TYR A 685      26.335  55.595  77.225  1.00  0.00           C
ATOM   1554  HA  TYR A 685      26.205  56.405  77.915  1.00  0.00           H
ATOM   1555  CB  TYR A 685      25.495  55.855  75.935  1.00  0.00           C
ATOM   1556  HB1 TYR A 685      24.415  56.005  76.165  1.00  0.00           H
ATOM   1557  HB2 TYR A 685      25.595  54.985  75.245  1.00  0.00           H
ATOM   1558  CG  TYR A 685      26.005  57.095  75.235  1.00  0.00           C
ATOM   1559  CD1 TYR A 685      26.345  58.235  75.985  1.00  0.00           C
ATOM   1560  HD1 TYR A 685      26.215  58.255  77.055  1.00  0.00           H
ATOM   1561  CE1 TYR A 685      27.015  59.305  75.395  1.00  0.00           C
ATOM   1562  HE1 TYR A 685      27.375  60.115  76.005  1.00  0.00           H
ATOM   1563  CZ  TYR A 685      27.315  59.275  74.035  1.00  0.00           C
ATOM   1564  OH  TYR A 685      28.185  60.265  73.565  1.00  0.00           O
ATOM   1565  HH  TYR A 685      29.055  60.035  73.915  1.00  0.00           H
ATOM   1566  CD2 TYR A 685      26.255  57.105  73.845  1.00  0.00           C
ATOM   1567  HD2 TYR A 685      26.005  56.235  73.245  1.00  0.00           H
ATOM   1568  CE2 TYR A 685      26.905  58.185  73.245  1.00  0.00           C
ATOM   1569  HE2 TYR A 685      27.145  58.175  72.195  1.00  0.00           H
ATOM   1570  C   TYR A 685      25.785  54.395  77.975  1.00  0.00           C
ATOM   1571  O   TYR A 685      24.605  54.365  78.305  1.00  0.00           O
ATOM   1572  N   GLN A 686      26.665  53.425  78.315  1.00  0.00           N
ATOM   1573  HN  GLN A 686      27.615  53.585  78.065  1.00  0.00           H
ATOM   1574  CA  GLN A 686      26.365  52.195  79.065  1.00  0.00           C
ATOM   1575  HA  GLN A 686      27.285  51.645  79.105  1.00  0.00           H
ATOM   1576  CB  GLN A 686      25.915  52.475  80.525  1.00  0.00           C
ATOM   1577  HB1 GLN A 686      24.905  52.935  80.515  1.00  0.00           H
ATOM   1578  HB2 GLN A 686      26.625  53.215  80.965  1.00  0.00           H
ATOM   1579  CG  GLN A 686      25.915  51.195  81.405  1.00  0.00           C
ATOM   1580  HG1 GLN A 686      26.965  50.835  81.495  1.00  0.00           H
ATOM   1581  HG2 GLN A 686      25.325  50.385  80.945  1.00  0.00           H
ATOM   1582  CD  GLN A 686      25.385  51.425  82.825  1.00  0.00           C
ATOM   1583  OE1 GLN A 686      26.145  51.715  83.755  1.00  0.00           O
ATOM   1584  NE2 GLN A 686      24.065  51.235  83.025  1.00  0.00           N
ATOM   1585 HE21 GLN A 686      23.665  51.455  83.905  1.00  0.00           H
ATOM   1586 HE22 GLN A 686      23.485  50.915  82.275  1.00  0.00           H
ATOM   1587  C   GLN A 686      25.355  51.295  78.365  1.00  0.00           C
ATOM   1588  O   GLN A 686      24.255  51.025  78.845  1.00  0.00           O
ATOM   1589  N   LEU A 687      25.705  50.815  77.175  1.00  0.00           N
ATOM   1590  HN  LEU A 687      26.615  51.035  76.795  1.00  0.00           H
ATOM   1591  CA  LEU A 687      24.795  50.145  76.265  1.00  0.00           C
ATOM   1592  HA  LEU A 687      23.885  49.885  76.785  1.00  0.00           H
ATOM   1593  CB  LEU A 687      24.525  51.095  75.085  1.00  0.00           C
ATOM   1594  HB1 LEU A 687      25.425  51.145  74.425  1.00  0.00           H
ATOM   1595  HB2 LEU A 687      24.395  52.125  75.505  1.00  0.00           H
ATOM   1596  CG  LEU A 687      23.275  50.815  74.225  1.00  0.00           C
ATOM   1597  HG  LEU A 687      23.315  49.755  73.875  1.00  0.00           H
ATOM   1598  CD1 LEU A 687      21.985  51.035  75.015  1.00  0.00           C
ATOM   1599 HD11 LEU A 687      22.005  52.045  75.495  1.00  0.00           H
ATOM   1600 HD12 LEU A 687      21.875  50.285  75.825  1.00  0.00           H
ATOM   1601 HD13 LEU A 687      21.095  50.975  74.355  1.00  0.00           H
ATOM   1602  CD2 LEU A 687      23.285  51.715  72.985  1.00  0.00           C
ATOM   1603 HD21 LEU A 687      24.175  51.475  72.355  1.00  0.00           H
ATOM   1604 HD22 LEU A 687      23.375  52.785  73.275  1.00  0.00           H
ATOM   1605 HD23 LEU A 687      22.375  51.565  72.375  1.00  0.00           H
ATOM   1606  C   LEU A 687      25.455  48.855  75.805  1.00  0.00           C
ATOM   1607  O   LEU A 687      26.665  48.795  75.575  1.00  0.00           O
ATOM   1608  N   SER A 688      24.685  47.755  75.665  1.00  0.00           N
ATOM   1609  HN  SER A 688      23.685  47.795  75.785  1.00  0.00           H
ATOM   1610  CA  SER A 688      25.255  46.475  75.275  1.00  0.00           C
ATOM   1611  HA  SER A 688      26.155  46.325  75.855  1.00  0.00           H
ATOM   1612  CB  SER A 688      24.335  45.255  75.585  1.00  0.00           C
ATOM   1613  HB1 SER A 688      23.365  45.385  75.065  1.00  0.00           H
ATOM   1614  HB2 SER A 688      24.125  45.255  76.675  1.00  0.00           H
ATOM   1615  OG  SER A 688      24.905  43.985  75.215  1.00  0.00           O
ATOM   1616  HG1 SER A 688      24.125  43.415  75.055  1.00  0.00           H
ATOM   1617  C   SER A 688      25.675  46.435  73.815  1.00  0.00           C
ATOM   1618  O   SER A 688      24.845  46.335  72.905  1.00  0.00           O
ATOM   1619  N   TYR A 689      27.005  46.475  73.575  1.00  0.00           N
ATOM   1620  HN  TYR A 689      27.585  46.795  74.315  1.00  0.00           H
ATOM   1621  CA  TYR A 689      27.645  46.295  72.285  1.00  0.00           C
ATOM   1622  HA  TYR A 689      27.335  47.105  71.645  1.00  0.00           H
ATOM   1623  CB  TYR A 689      29.185  46.375  72.515  1.00  0.00           C
ATOM   1624  HB1 TYR A 689      29.435  45.705  73.375  1.00  0.00           H
ATOM   1625  HB2 TYR A 689      29.455  47.405  72.815  1.00  0.00           H
ATOM   1626  CG  TYR A 689      30.065  45.975  71.345  1.00  0.00           C
ATOM   1627  CD1 TYR A 689      30.315  46.875  70.295  1.00  0.00           C
ATOM   1628  HD1 TYR A 689      29.825  47.845  70.285  1.00  0.00           H
ATOM   1629  CE1 TYR A 689      31.215  46.545  69.265  1.00  0.00           C
ATOM   1630  HE1 TYR A 689      31.415  47.245  68.455  1.00  0.00           H
ATOM   1631  CZ  TYR A 689      31.875  45.305  69.295  1.00  0.00           C
ATOM   1632  OH  TYR A 689      32.815  44.915  68.315  1.00  0.00           O
ATOM   1633  HH  TYR A 689      32.635  45.365  67.455  1.00  0.00           H
ATOM   1634  CD2 TYR A 689      30.725  44.735  71.345  1.00  0.00           C
ATOM   1635  HD2 TYR A 689      30.575  44.045  72.165  1.00  0.00           H
ATOM   1636  CE2 TYR A 689      31.625  44.405  70.335  1.00  0.00           C
ATOM   1637  HE2 TYR A 689      32.155  43.465  70.355  1.00  0.00           H
ATOM   1638  C   TYR A 689      27.255  45.015  71.555  1.00  0.00           C
ATOM   1639  O   TYR A 689      26.945  45.055  70.365  1.00  0.00           O
ATOM   1640  N   LEU A 690      27.235  43.845  72.235  1.00  0.00           N
ATOM   1641  HN  LEU A 690      27.455  43.825  73.205  1.00  0.00           H
ATOM   1642  CA  LEU A 690      26.835  42.585  71.635  1.00  0.00           C
ATOM   1643  HA  LEU A 690      27.465  42.395  70.775  1.00  0.00           H
ATOM   1644  CB  LEU A 690      26.975  41.415  72.645  1.00  0.00           C
ATOM   1645  HB1 LEU A 690      26.535  40.485  72.235  1.00  0.00           H
ATOM   1646  HB2 LEU A 690      26.395  41.675  73.565  1.00  0.00           H
ATOM   1647  CG  LEU A 690      28.425  41.115  73.085  1.00  0.00           C
ATOM   1648  HG  LEU A 690      28.965  42.075  73.245  1.00  0.00           H
ATOM   1649  CD1 LEU A 690      28.445  40.365  74.425  1.00  0.00           C
ATOM   1650 HD11 LEU A 690      27.855  39.425  74.355  1.00  0.00           H
ATOM   1651 HD12 LEU A 690      27.985  40.995  75.225  1.00  0.00           H
ATOM   1652 HD13 LEU A 690      29.485  40.135  74.735  1.00  0.00           H
ATOM   1653  CD2 LEU A 690      29.155  40.295  72.005  1.00  0.00           C
ATOM   1654 HD21 LEU A 690      29.205  40.865  71.055  1.00  0.00           H
ATOM   1655 HD22 LEU A 690      28.595  39.345  71.805  1.00  0.00           H
ATOM   1656 HD23 LEU A 690      30.175  40.035  72.325  1.00  0.00           H
ATOM   1657  C   LEU A 690      25.405  42.595  71.125  1.00  0.00           C
ATOM   1658  O   LEU A 690      25.135  42.325  69.955  1.00  0.00           O
ATOM   1659  N   SER A 691      24.455  43.005  72.005  1.00  0.00           N
ATOM   1660  HN  SER A 691      24.695  43.215  72.945  1.00  0.00           H
ATOM   1661  CA  SER A 691      23.035  43.055  71.705  1.00  0.00           C
ATOM   1662  HA  SER A 691      22.735  42.065  71.395  1.00  0.00           H
ATOM   1663  CB  SER A 691      22.195  43.435  72.965  1.00  0.00           C
ATOM   1664  HB1 SER A 691      21.125  43.175  72.795  1.00  0.00           H
ATOM   1665  HB2 SER A 691      22.275  44.525  73.165  1.00  0.00           H
ATOM   1666  OG  SER A 691      22.695  42.745  74.115  1.00  0.00           O
ATOM   1667  HG1 SER A 691      21.995  42.145  74.475  1.00  0.00           H
ATOM   1668  C   SER A 691      22.715  44.015  70.565  1.00  0.00           C
ATOM   1669  O   SER A 691      21.925  43.695  69.685  1.00  0.00           O
ATOM   1670  N   LEU A 692      23.365  45.205  70.505  1.00  0.00           N
ATOM   1671  HN  LEU A 692      24.035  45.455  71.215  1.00  0.00           H
ATOM   1672  CA  LEU A 692      23.235  46.135  69.405  1.00  0.00           C
ATOM   1673  HA  LEU A 692      22.175  46.355  69.285  1.00  0.00           H
ATOM   1674  CB  LEU A 692      23.985  47.445  69.745  1.00  0.00           C
ATOM   1675  HB1 LEU A 692      25.075  47.385  69.505  1.00  0.00           H
ATOM   1676  HB2 LEU A 692      23.925  47.575  70.845  1.00  0.00           H
ATOM   1677  CG  LEU A 692      23.385  48.745  69.145  1.00  0.00           C
ATOM   1678  HG  LEU A 692      22.285  48.735  69.345  1.00  0.00           H
ATOM   1679  CD1 LEU A 692      23.975  49.965  69.865  1.00  0.00           C
ATOM   1680 HD11 LEU A 692      25.065  50.025  69.685  1.00  0.00           H
ATOM   1681 HD12 LEU A 692      23.795  49.865  70.955  1.00  0.00           H
ATOM   1682 HD13 LEU A 692      23.495  50.895  69.505  1.00  0.00           H
ATOM   1683  CD2 LEU A 692      23.585  48.885  67.625  1.00  0.00           C
ATOM   1684 HD21 LEU A 692      22.985  48.135  67.075  1.00  0.00           H
ATOM   1685 HD22 LEU A 692      24.655  48.755  67.355  1.00  0.00           H
ATOM   1686 HD23 LEU A 692      23.265  49.895  67.295  1.00  0.00           H
ATOM   1687  C   LEU A 692      23.735  45.565  68.085  1.00  0.00           C
ATOM   1688  O   LEU A 692      23.065  45.655  67.055  1.00  0.00           O
ATOM   1689  N   ARG A 693      24.925  44.915  68.105  1.00  0.00           N
ATOM   1690  HN  ARG A 693      25.435  44.805  68.965  1.00  0.00           H
ATOM   1691  CA  ARG A 693      25.625  44.485  66.905  1.00  0.00           C
ATOM   1692  HA  ARG A 693      25.585  45.315  66.215  1.00  0.00           H
ATOM   1693  CB  ARG A 693      27.115  44.185  67.235  1.00  0.00           C
ATOM   1694  HB1 ARG A 693      27.215  43.245  67.815  1.00  0.00           H
ATOM   1695  HB2 ARG A 693      27.475  45.015  67.885  1.00  0.00           H
ATOM   1696  CG  ARG A 693      28.025  44.155  65.985  1.00  0.00           C
ATOM   1697  HG1 ARG A 693      27.695  44.985  65.315  1.00  0.00           H
ATOM   1698  HG2 ARG A 693      27.885  43.205  65.425  1.00  0.00           H
ATOM   1699  CD  ARG A 693      29.535  44.405  66.215  1.00  0.00           C
ATOM   1700  HD1 ARG A 693      29.705  45.335  66.795  1.00  0.00           H
ATOM   1701  HD2 ARG A 693      30.075  44.525  65.245  1.00  0.00           H
ATOM   1702  NE  ARG A 693      30.105  43.255  66.985  1.00  0.00           N
ATOM   1703  HE  ARG A 693      30.295  43.395  67.945  1.00  0.00           H
ATOM   1704  CZ  ARG A 693      30.565  42.155  66.405  1.00  0.00           C
ATOM   1705  NH1 ARG A 693      30.565  41.945  65.115  1.00  0.00           N
ATOM   1706 HH11 ARG A 693      30.695  42.765  64.555  1.00  0.00           H
ATOM   1707 HH12 ARG A 693      31.045  41.125  64.805  1.00  0.00           H
ATOM   1708  NH2 ARG A 693      31.075  41.195  67.145  1.00  0.00           N
ATOM   1709 HH21 ARG A 693      31.315  41.385  68.085  1.00  0.00           H
ATOM   1710 HH22 ARG A 693      31.475  40.445  66.605  1.00  0.00           H
ATOM   1711  C   ARG A 693      24.945  43.305  66.205  1.00  0.00           C
ATOM   1712  O   ARG A 693      25.095  43.125  64.995  1.00  0.00           O
ATOM   1713  N   THR A 694      24.105  42.515  66.915  1.00  0.00           N
ATOM   1714  HN  THR A 694      24.085  42.605  67.915  1.00  0.00           H
ATOM   1715  CA  THR A 694      23.225  41.525  66.305  1.00  0.00           C
ATOM   1716  HA  THR A 694      23.855  40.825  65.765  1.00  0.00           H
ATOM   1717  CB  THR A 694      22.405  40.705  67.315  1.00  0.00           C
ATOM   1718  HB  THR A 694      21.905  39.865  66.765  1.00  0.00           H
ATOM   1719  OG1 THR A 694      21.395  41.485  67.935  1.00  0.00           O
ATOM   1720  HG1 THR A 694      21.805  41.955  68.685  1.00  0.00           H
ATOM   1721  CG2 THR A 694      23.255  40.085  68.425  1.00  0.00           C
ATOM   1722 HG21 THR A 694      23.525  40.835  69.195  1.00  0.00           H
ATOM   1723 HG22 THR A 694      24.185  39.645  68.025  1.00  0.00           H
ATOM   1724 HG23 THR A 694      22.685  39.275  68.945  1.00  0.00           H
ATOM   1725  C   THR A 694      22.235  42.135  65.295  1.00  0.00           C
ATOM   1726  O   THR A 694      22.095  41.645  64.185  1.00  0.00           O
ATOM   1727  N   SER A 695      21.565  43.255  65.655  1.00  0.00           N
ATOM   1728  HN  SER A 695      21.675  43.595  66.585  1.00  0.00           H
ATOM   1729  CA  SER A 695      20.575  43.905  64.795  1.00  0.00           C
ATOM   1730  HA  SER A 695      19.965  43.125  64.355  1.00  0.00           H
ATOM   1731  CB  SER A 695      19.605  44.865  65.555  1.00  0.00           C
ATOM   1732  HB1 SER A 695      19.175  44.325  66.435  1.00  0.00           H
ATOM   1733  HB2 SER A 695      18.755  45.125  64.885  1.00  0.00           H
ATOM   1734  OG  SER A 695      20.225  46.075  65.985  1.00  0.00           O
ATOM   1735  HG1 SER A 695      20.955  45.845  66.575  1.00  0.00           H
ATOM   1736  C   SER A 695      21.235  44.635  63.645  1.00  0.00           C
ATOM   1737  O   SER A 695      20.695  44.665  62.545  1.00  0.00           O
ATOM   1738  N   ILE A 696      22.465  45.165  63.865  1.00  0.00           N
ATOM   1739  HN  ILE A 696      22.805  45.255  64.795  1.00  0.00           H
ATOM   1740  CA  ILE A 696      23.315  45.665  62.785  1.00  0.00           C
ATOM   1741  HA  ILE A 696      22.775  46.465  62.275  1.00  0.00           H
ATOM   1742  CB  ILE A 696      24.665  46.185  63.275  1.00  0.00           C
ATOM   1743  HB  ILE A 696      25.205  45.355  63.795  1.00  0.00           H
ATOM   1744  CG2 ILE A 696      25.565  46.615  62.085  1.00  0.00           C
ATOM   1745 HG21 ILE A 696      25.015  47.315  61.415  1.00  0.00           H
ATOM   1746 HG22 ILE A 696      25.895  45.755  61.475  1.00  0.00           H
ATOM   1747 HG23 ILE A 696      26.475  47.135  62.445  1.00  0.00           H
ATOM   1748  CG1 ILE A 696      24.525  47.335  64.305  1.00  0.00           C
ATOM   1749 HG11 ILE A 696      25.535  47.575  64.685  1.00  0.00           H
ATOM   1750 HG12 ILE A 696      23.925  46.985  65.165  1.00  0.00           H
ATOM   1751  CD  ILE A 696      23.905  48.615  63.745  1.00  0.00           C
ATOM   1752  HD1 ILE A 696      22.855  48.445  63.425  1.00  0.00           H
ATOM   1753  HD2 ILE A 696      24.485  48.995  62.875  1.00  0.00           H
ATOM   1754  HD3 ILE A 696      23.895  49.405  64.525  1.00  0.00           H
ATOM   1755  C   ILE A 696      23.565  44.575  61.755  1.00  0.00           C
ATOM   1756  O   ILE A 696      23.405  44.775  60.545  1.00  0.00           O
ATOM   1757  N   GLY A 697      23.905  43.365  62.245  1.00  0.00           N
ATOM   1758  HN  GLY A 697      24.055  43.255  63.225  1.00  0.00           H
ATOM   1759  CA  GLY A 697      24.075  42.165  61.425  1.00  0.00           C
ATOM   1760  HA1 GLY A 697      24.305  41.345  62.085  1.00  0.00           H
ATOM   1761  HA2 GLY A 697      24.865  42.365  60.715  1.00  0.00           H
ATOM   1762  C   GLY A 697      22.855  41.765  60.655  1.00  0.00           C
ATOM   1763  O   GLY A 697      22.945  41.465  59.465  1.00  0.00           O
ATOM   1764  N   LEU A 698      21.665  41.755  61.285  1.00  0.00           N
ATOM   1765  HN  LEU A 698      21.635  41.895  62.285  1.00  0.00           H
ATOM   1766  CA  LEU A 698      20.405  41.505  60.595  1.00  0.00           C
ATOM   1767  HA  LEU A 698      20.455  40.535  60.125  1.00  0.00           H
ATOM   1768  CB  LEU A 698      19.225  41.515  61.605  1.00  0.00           C
ATOM   1769  HB1 LEU A 698      18.265  41.355  61.065  1.00  0.00           H
ATOM   1770  HB2 LEU A 698      19.165  42.515  62.105  1.00  0.00           H
ATOM   1771  CG  LEU A 698      19.305  40.435  62.705  1.00  0.00           C
ATOM   1772  HG  LEU A 698      20.235  40.575  63.285  1.00  0.00           H
ATOM   1773  CD1 LEU A 698      18.135  40.605  63.695  1.00  0.00           C
ATOM   1774 HD11 LEU A 698      17.165  40.555  63.165  1.00  0.00           H
ATOM   1775 HD12 LEU A 698      18.195  41.595  64.205  1.00  0.00           H
ATOM   1776 HD13 LEU A 698      18.165  39.815  64.475  1.00  0.00           H
ATOM   1777  CD2 LEU A 698      19.375  39.035  62.095  1.00  0.00           C
ATOM   1778 HD21 LEU A 698      20.355  38.875  61.605  1.00  0.00           H
ATOM   1779 HD22 LEU A 698      18.595  38.935  61.315  1.00  0.00           H
ATOM   1780 HD23 LEU A 698      19.235  38.245  62.865  1.00  0.00           H
ATOM   1781  C   LEU A 698      20.085  42.495  59.475  1.00  0.00           C
ATOM   1782  O   LEU A 698      19.825  42.105  58.345  1.00  0.00           O
ATOM   1783  N   TRP A 699      20.155  43.815  59.735  1.00  0.00           N
ATOM   1784  HN  TRP A 699      20.315  44.145  60.675  1.00  0.00           H
ATOM   1785  CA  TRP A 699      20.005  44.825  58.695  1.00  0.00           C
ATOM   1786  HA  TRP A 699      19.065  44.615  58.195  1.00  0.00           H
ATOM   1787  CB  TRP A 699      19.925  46.265  59.275  1.00  0.00           C
ATOM   1788  HB1 TRP A 699      20.295  47.015  58.535  1.00  0.00           H
ATOM   1789  HB2 TRP A 699      20.585  46.325  60.175  1.00  0.00           H
ATOM   1790  CG  TRP A 699      18.545  46.695  59.655  1.00  0.00           C
ATOM   1791  CD1 TRP A 699      17.515  46.855  58.765  1.00  0.00           C
ATOM   1792  HD1 TRP A 699      17.585  46.665  57.705  1.00  0.00           H
ATOM   1793  NE1 TRP A 699      16.405  47.315  59.435  1.00  0.00           N
ATOM   1794  HE1 TRP A 699      15.505  47.465  59.075  1.00  0.00           H
ATOM   1795  CE2 TRP A 699      16.705  47.475  60.755  1.00  0.00           C
ATOM   1796  CD2 TRP A 699      18.055  47.095  60.945  1.00  0.00           C
ATOM   1797  CE3 TRP A 699      18.625  47.195  62.215  1.00  0.00           C
ATOM   1798  HE3 TRP A 699      19.665  46.945  62.395  1.00  0.00           H
ATOM   1799  CZ3 TRP A 699      17.845  47.665  63.265  1.00  0.00           C
ATOM   1800  HZ3 TRP A 699      18.275  47.755  64.255  1.00  0.00           H
ATOM   1801  CZ2 TRP A 699      15.925  47.955  61.805  1.00  0.00           C
ATOM   1802  HZ2 TRP A 699      14.905  48.255  61.655  1.00  0.00           H
ATOM   1803  CH2 TRP A 699      16.515  48.035  63.065  1.00  0.00           C
ATOM   1804  HH2 TRP A 699      15.945  48.395  63.915  1.00  0.00           H
ATOM   1805  C   TRP A 699      21.035  44.765  57.585  1.00  0.00           C
ATOM   1806  O   TRP A 699      20.715  44.865  56.405  1.00  0.00           O
ATOM   1807  N   THR A 700      22.325  44.595  57.905  1.00  0.00           N
ATOM   1808  HN  THR A 700      22.585  44.515  58.875  1.00  0.00           H
ATOM   1809  CA  THR A 700      23.405  44.525  56.915  1.00  0.00           C
ATOM   1810  HA  THR A 700      23.355  45.415  56.305  1.00  0.00           H
ATOM   1811  CB  THR A 700      24.785  44.505  57.575  1.00  0.00           C
ATOM   1812  HB  THR A 700      24.915  43.595  58.195  1.00  0.00           H
ATOM   1813  OG1 THR A 700      24.945  45.645  58.415  1.00  0.00           O
ATOM   1814  HG1 THR A 700      24.255  45.575  59.095  1.00  0.00           H
ATOM   1815  CG2 THR A 700      25.915  44.585  56.545  1.00  0.00           C
ATOM   1816 HG21 THR A 700      25.805  45.495  55.915  1.00  0.00           H
ATOM   1817 HG22 THR A 700      25.935  43.695  55.875  1.00  0.00           H
ATOM   1818 HG23 THR A 700      26.895  44.635  57.055  1.00  0.00           H
ATOM   1819  C   THR A 700      23.285  43.345  55.975  1.00  0.00           C
ATOM   1820  O   THR A 700      23.435  43.455  54.755  1.00  0.00           O
ATOM   1821  N   SER A 701      22.975  42.145  56.525  1.00  0.00           N
ATOM   1822  HN  SER A 701      22.835  42.085  57.515  1.00  0.00           H
ATOM   1823  CA  SER A 701      22.685  40.925  55.765  1.00  0.00           C
ATOM   1824  HA  SER A 701      23.515  40.775  55.085  1.00  0.00           H
ATOM   1825  CB  SER A 701      22.585  39.665  56.675  1.00  0.00           C
ATOM   1826  HB1 SER A 701      23.575  39.505  57.165  1.00  0.00           H
ATOM   1827  HB2 SER A 701      22.385  38.765  56.055  1.00  0.00           H
ATOM   1828  OG  SER A 701      21.595  39.775  57.695  1.00  0.00           O
ATOM   1829  HG1 SER A 701      21.935  40.355  58.405  1.00  0.00           H
ATOM   1830  C   SER A 701      21.455  41.035  54.885  1.00  0.00           C
ATOM   1831  O   SER A 701      21.495  40.655  53.715  1.00  0.00           O
ATOM   1832  N   PHE A 702      20.365  41.645  55.435  1.00  0.00           N
ATOM   1833  HN  PHE A 702      20.365  41.825  56.425  1.00  0.00           H
ATOM   1834  CA  PHE A 702      19.135  42.005  54.745  1.00  0.00           C
ATOM   1835  HA  PHE A 702      18.675  41.085  54.435  1.00  0.00           H
ATOM   1836  CB  PHE A 702      18.205  42.875  55.695  1.00  0.00           C
ATOM   1837  HB1 PHE A 702      18.785  43.775  55.975  1.00  0.00           H
ATOM   1838  HB2 PHE A 702      17.995  42.425  56.675  1.00  0.00           H
ATOM   1839  CG  PHE A 702      16.945  43.415  55.045  1.00  0.00           C
ATOM   1840  CD1 PHE A 702      15.825  42.645  54.685  1.00  0.00           C
ATOM   1841  HD1 PHE A 702      15.625  41.735  55.175  1.00  0.00           H
ATOM   1842  CE1 PHE A 702      15.025  42.985  53.605  1.00  0.00           C
ATOM   1843  HE1 PHE A 702      14.285  42.305  53.215  1.00  0.00           H
ATOM   1844  CZ  PHE A 702      15.195  44.245  53.045  1.00  0.00           C
ATOM   1845  HZ  PHE A 702      14.665  44.525  52.155  1.00  0.00           H
ATOM   1846  CD2 PHE A 702      16.905  44.755  54.655  1.00  0.00           C
ATOM   1847  HD2 PHE A 702      17.625  45.435  55.075  1.00  0.00           H
ATOM   1848  CE2 PHE A 702      16.045  45.175  53.635  1.00  0.00           C
ATOM   1849  HE2 PHE A 702      16.135  46.185  53.235  1.00  0.00           H
ATOM   1850  C   PHE A 702      19.435  42.815  53.495  1.00  0.00           C
ATOM   1851  O   PHE A 702      19.035  42.495  52.365  1.00  0.00           O
ATOM   1852  N   LEU A 703      20.205  43.895  53.705  1.00  0.00           N
ATOM   1853  HN  LEU A 703      20.485  44.125  54.635  1.00  0.00           H
ATOM   1854  CA  LEU A 703      20.625  44.825  52.695  1.00  0.00           C
ATOM   1855  HA  LEU A 703      19.725  45.175  52.235  1.00  0.00           H
ATOM   1856  CB  LEU A 703      21.435  45.985  53.335  1.00  0.00           C
ATOM   1857  HB1 LEU A 703      22.345  46.235  52.745  1.00  0.00           H
ATOM   1858  HB2 LEU A 703      21.795  45.695  54.345  1.00  0.00           H
ATOM   1859  CG  LEU A 703      20.625  47.285  53.415  1.00  0.00           C
ATOM   1860  HG  LEU A 703      21.285  48.045  53.905  1.00  0.00           H
ATOM   1861  CD1 LEU A 703      20.255  47.725  51.995  1.00  0.00           C
ATOM   1862 HD11 LEU A 703      20.005  46.885  51.325  1.00  0.00           H
ATOM   1863 HD12 LEU A 703      21.105  48.265  51.535  1.00  0.00           H
ATOM   1864 HD13 LEU A 703      19.355  48.375  52.025  1.00  0.00           H
ATOM   1865  CD2 LEU A 703      19.365  47.135  54.265  1.00  0.00           C
ATOM   1866 HD21 LEU A 703      19.615  46.665  55.245  1.00  0.00           H
ATOM   1867 HD22 LEU A 703      18.655  46.495  53.715  1.00  0.00           H
ATOM   1868 HD23 LEU A 703      18.885  48.115  54.455  1.00  0.00           H
ATOM   1869  C   LEU A 703      21.445  44.235  51.585  1.00  0.00           C
ATOM   1870  O   LEU A 703      21.175  44.485  50.415  1.00  0.00           O
ATOM   1871  N   CYS A 704      22.435  43.385  51.915  1.00  0.00           N
ATOM   1872  HN  CYS A 704      22.665  43.285  52.885  1.00  0.00           H
ATOM   1873  CA  CYS A 704      23.255  42.685  50.945  1.00  0.00           C
ATOM   1874  HA  CYS A 704      23.735  43.425  50.315  1.00  0.00           H
ATOM   1875  CB  CYS A 704      24.365  41.855  51.635  1.00  0.00           C
ATOM   1876  HB1 CYS A 704      24.895  41.235  50.875  1.00  0.00           H
ATOM   1877  HB2 CYS A 704      23.895  41.155  52.365  1.00  0.00           H
ATOM   1878  SG  CYS A 704      25.605  42.905  52.475  1.00  0.00           S
ATOM   1879  HG1 CYS A 704      24.765  43.415  53.375  1.00  0.00           H
ATOM   1880  C   CYS A 704      22.445  41.815  50.005  1.00  0.00           C
ATOM   1881  O   CYS A 704      22.645  41.835  48.795  1.00  0.00           O
ATOM   1882  N   ILE A 705      21.455  41.065  50.525  1.00  0.00           N
ATOM   1883  HN  ILE A 705      21.295  41.065  51.505  1.00  0.00           H
ATOM   1884  CA  ILE A 705      20.515  40.285  49.725  1.00  0.00           C
ATOM   1885  HA  ILE A 705      21.105  39.665  49.065  1.00  0.00           H
ATOM   1886  CB  ILE A 705      19.715  39.335  50.615  1.00  0.00           C
ATOM   1887  HB  ILE A 705      19.295  39.915  51.465  1.00  0.00           H
ATOM   1888  CG2 ILE A 705      18.555  38.675  49.825  1.00  0.00           C
ATOM   1889 HG21 ILE A 705      18.945  38.205  48.905  1.00  0.00           H
ATOM   1890 HG22 ILE A 705      17.775  39.425  49.555  1.00  0.00           H
ATOM   1891 HG23 ILE A 705      18.085  37.885  50.435  1.00  0.00           H
ATOM   1892  CG1 ILE A 705      20.675  38.255  51.185  1.00  0.00           C
ATOM   1893 HG11 ILE A 705      21.665  38.695  51.405  1.00  0.00           H
ATOM   1894 HG12 ILE A 705      20.825  37.485  50.395  1.00  0.00           H
ATOM   1895  CD  ILE A 705      20.185  37.595  52.475  1.00  0.00           C
ATOM   1896  HD1 ILE A 705      19.185  37.145  52.335  1.00  0.00           H
ATOM   1897  HD2 ILE A 705      20.135  38.335  53.295  1.00  0.00           H
ATOM   1898  HD3 ILE A 705      20.885  36.795  52.785  1.00  0.00           H
ATOM   1899  C   ILE A 705      19.645  41.125  48.795  1.00  0.00           C
ATOM   1900  O   ILE A 705      19.465  40.815  47.615  1.00  0.00           O
ATOM   1901  N   VAL A 706      19.105  42.265  49.295  1.00  0.00           N
ATOM   1902  HN  VAL A 706      19.185  42.475  50.265  1.00  0.00           H
ATOM   1903  CA  VAL A 706      18.405  43.245  48.455  1.00  0.00           C
ATOM   1904  HA  VAL A 706      17.585  42.735  47.965  1.00  0.00           H
ATOM   1905  CB  VAL A 706      17.835  44.375  49.305  1.00  0.00           C
ATOM   1906  HB  VAL A 706      18.625  44.775  49.975  1.00  0.00           H
ATOM   1907  CG1 VAL A 706      17.265  45.545  48.465  1.00  0.00           C
ATOM   1908 HG11 VAL A 706      16.505  45.165  47.745  1.00  0.00           H
ATOM   1909 HG12 VAL A 706      18.055  46.085  47.905  1.00  0.00           H
ATOM   1910 HG13 VAL A 706      16.765  46.275  49.145  1.00  0.00           H
ATOM   1911  CG2 VAL A 706      16.705  43.785  50.155  1.00  0.00           C
ATOM   1912 HG21 VAL A 706      17.075  43.035  50.875  1.00  0.00           H
ATOM   1913 HG22 VAL A 706      15.935  43.315  49.515  1.00  0.00           H
ATOM   1914 HG23 VAL A 706      16.235  44.615  50.725  1.00  0.00           H
ATOM   1915  C   VAL A 706      19.275  43.825  47.355  1.00  0.00           C
ATOM   1916  O   VAL A 706      18.875  43.885  46.195  1.00  0.00           O
ATOM   1917  N   LEU A 707      20.515  44.225  47.685  1.00  0.00           N
ATOM   1918  HN  LEU A 707      20.795  44.205  48.645  1.00  0.00           H
ATOM   1919  CA  LEU A 707      21.515  44.715  46.755  1.00  0.00           C
ATOM   1920  HA  LEU A 707      21.095  45.555  46.225  1.00  0.00           H
ATOM   1921  CB  LEU A 707      22.775  45.195  47.525  1.00  0.00           C
ATOM   1922  HB1 LEU A 707      23.635  45.375  46.845  1.00  0.00           H
ATOM   1923  HB2 LEU A 707      23.075  44.395  48.235  1.00  0.00           H
ATOM   1924  CG  LEU A 707      22.555  46.505  48.325  1.00  0.00           C
ATOM   1925  HG  LEU A 707      21.585  46.445  48.865  1.00  0.00           H
ATOM   1926  CD1 LEU A 707      23.655  46.685  49.385  1.00  0.00           C
ATOM   1927 HD11 LEU A 707      24.655  46.755  48.895  1.00  0.00           H
ATOM   1928 HD12 LEU A 707      23.665  45.845  50.105  1.00  0.00           H
ATOM   1929 HD13 LEU A 707      23.485  47.625  49.955  1.00  0.00           H
ATOM   1930  CD2 LEU A 707      22.515  47.745  47.405  1.00  0.00           C
ATOM   1931 HD21 LEU A 707      21.695  47.665  46.675  1.00  0.00           H
ATOM   1932 HD22 LEU A 707      23.485  47.835  46.855  1.00  0.00           H
ATOM   1933 HD23 LEU A 707      22.375  48.665  48.005  1.00  0.00           H
ATOM   1934  C   LEU A 707      21.895  43.695  45.675  1.00  0.00           C
ATOM   1935  O   LEU A 707      22.065  44.065  44.515  1.00  0.00           O
ATOM   1936  N   VAL A 708      22.015  42.395  46.015  1.00  0.00           N
ATOM   1937  HN  VAL A 708      22.015  42.135  46.985  1.00  0.00           H
ATOM   1938  CA  VAL A 708      22.165  41.325  45.045  1.00  0.00           C
ATOM   1939  HA  VAL A 708      23.045  41.535  44.445  1.00  0.00           H
ATOM   1940  CB  VAL A 708      22.385  39.975  45.755  1.00  0.00           C
ATOM   1941  HB  VAL A 708      21.645  39.875  46.585  1.00  0.00           H
ATOM   1942  CG1 VAL A 708      22.205  38.765  44.805  1.00  0.00           C
ATOM   1943 HG11 VAL A 708      22.885  38.875  43.935  1.00  0.00           H
ATOM   1944 HG12 VAL A 708      21.165  38.665  44.455  1.00  0.00           H
ATOM   1945 HG13 VAL A 708      22.475  37.835  45.335  1.00  0.00           H
ATOM   1946  CG2 VAL A 708      23.795  39.955  46.365  1.00  0.00           C
ATOM   1947 HG21 VAL A 708      23.955  40.805  47.055  1.00  0.00           H
ATOM   1948 HG22 VAL A 708      24.565  40.005  45.565  1.00  0.00           H
ATOM   1949 HG23 VAL A 708      23.965  39.015  46.935  1.00  0.00           H
ATOM   1950  C   VAL A 708      21.005  41.225  44.065  1.00  0.00           C
ATOM   1951  O   VAL A 708      21.215  41.215  42.855  1.00  0.00           O
ATOM   1952  N   ALA A 709      19.745  41.235  44.565  1.00  0.00           N
ATOM   1953  HN  ALA A 709      19.605  41.235  45.555  1.00  0.00           H
ATOM   1954  CA  ALA A 709      18.535  41.175  43.755  1.00  0.00           C
ATOM   1955  HA  ALA A 709      18.605  40.295  43.125  1.00  0.00           H
ATOM   1956  CB  ALA A 709      17.295  41.045  44.665  1.00  0.00           C
ATOM   1957  HB1 ALA A 709      17.185  41.945  45.315  1.00  0.00           H
ATOM   1958  HB2 ALA A 709      17.405  40.155  45.325  1.00  0.00           H
ATOM   1959  HB3 ALA A 709      16.375  40.925  44.065  1.00  0.00           H
ATOM   1960  C   ALA A 709      18.365  42.355  42.805  1.00  0.00           C
ATOM   1961  O   ALA A 709      17.925  42.225  41.675  1.00  0.00           O
ATOM   1962  N   THR A 710      18.755  43.555  43.285  1.00  0.00           N
ATOM   1963  HN  THR A 710      19.105  43.575  44.215  1.00  0.00           H
ATOM   1964  CA  THR A 710      18.665  44.825  42.565  1.00  0.00           C
ATOM   1965  HA  THR A 710      17.715  44.865  42.055  1.00  0.00           H
ATOM   1966  CB  THR A 710      18.755  45.995  43.555  1.00  0.00           C
ATOM   1967  HB  THR A 710      19.765  46.025  44.015  1.00  0.00           H
ATOM   1968  OG1 THR A 710      17.795  45.825  44.595  1.00  0.00           O
ATOM   1969  HG1 THR A 710      18.055  45.035  45.095  1.00  0.00           H
ATOM   1970  CG2 THR A 710      18.445  47.355  42.925  1.00  0.00           C
ATOM   1971 HG21 THR A 710      17.455  47.325  42.415  1.00  0.00           H
ATOM   1972 HG22 THR A 710      19.215  47.655  42.185  1.00  0.00           H
ATOM   1973 HG23 THR A 710      18.405  48.145  43.705  1.00  0.00           H
ATOM   1974  C   THR A 710      19.755  44.975  41.505  1.00  0.00           C
ATOM   1975  O   THR A 710      19.675  45.825  40.625  1.00  0.00           O
ATOM   1976  N   ASP A 711      20.805  44.125  41.565  1.00  0.00           N
ATOM   1977  HN  ASP A 711      20.745  43.335  42.165  1.00  0.00           H
ATOM   1978  CA  ASP A 711      22.025  44.225  40.795  1.00  0.00           C
ATOM   1979  HA  ASP A 711      22.645  43.435  41.185  1.00  0.00           H
ATOM   1980  CB  ASP A 711      21.865  43.845  39.295  1.00  0.00           C
ATOM   1981  HB1 ASP A 711      21.345  44.655  38.755  1.00  0.00           H
ATOM   1982  HB2 ASP A 711      21.245  42.925  39.215  1.00  0.00           H
ATOM   1983  CG  ASP A 711      23.185  43.575  38.585  1.00  0.00           C
ATOM   1984  OD1 ASP A 711      24.095  44.455  38.685  1.00  0.00           O
ATOM   1985  OD2 ASP A 711      23.315  42.525  37.905  1.00  0.00           O
ATOM   1986  C   ASP A 711      22.785  45.505  41.115  1.00  0.00           C
ATOM   1987  O   ASP A 711      22.895  46.485  40.375  1.00  0.00           O
ATOM   1988  N   ALA A 712      23.365  45.515  42.335  1.00  0.00           N
ATOM   1989  HN  ALA A 712      23.115  44.805  42.995  1.00  0.00           H
ATOM   1990  CA  ALA A 712      24.295  46.545  42.745  1.00  0.00           C
ATOM   1991  HA  ALA A 712      23.925  47.495  42.395  1.00  0.00           H
ATOM   1992  CB  ALA A 712      24.375  46.585  44.285  1.00  0.00           C
ATOM   1993  HB1 ALA A 712      24.815  45.645  44.695  1.00  0.00           H
ATOM   1994  HB2 ALA A 712      23.355  46.715  44.705  1.00  0.00           H
ATOM   1995  HB3 ALA A 712      24.995  47.445  44.625  1.00  0.00           H
ATOM   1996  C   ALA A 712      25.685  46.355  42.135  1.00  0.00           C
ATOM   1997  O   ALA A 712      26.545  47.235  42.225  1.00  0.00           O
ATOM   1998  N   SER A 713      25.935  45.195  41.465  1.00  0.00           N
ATOM   1999  HN  SER A 713      25.205  44.525  41.345  1.00  0.00           H
ATOM   2000  CA  SER A 713      27.145  44.895  40.695  1.00  0.00           C
ATOM   2001  HA  SER A 713      27.995  44.975  41.365  1.00  0.00           H
ATOM   2002  CB  SER A 713      27.105  43.485  40.075  1.00  0.00           C
ATOM   2003  HB1 SER A 713      28.075  43.255  39.595  1.00  0.00           H
ATOM   2004  HB2 SER A 713      26.295  43.405  39.315  1.00  0.00           H
ATOM   2005  OG  SER A 713      26.865  42.505  41.085  1.00  0.00           O
ATOM   2006  HG1 SER A 713      26.005  42.065  40.865  1.00  0.00           H
ATOM   2007  C   SER A 713      27.365  45.895  39.575  1.00  0.00           C
ATOM   2008  O   SER A 713      28.475  46.355  39.325  1.00  0.00           O
ATOM   2009  N   SER A 714      26.265  46.315  38.925  1.00  0.00           N
ATOM   2010  HN  SER A 714      25.395  45.805  39.045  1.00  0.00           H
ATOM   2011  CA  SER A 714      26.235  47.385  37.935  1.00  0.00           C
ATOM   2012  HA  SER A 714      26.825  47.055  37.095  1.00  0.00           H
ATOM   2013  CB  SER A 714      24.785  47.625  37.445  1.00  0.00           C
ATOM   2014  HB1 SER A 714      24.725  48.495  36.755  1.00  0.00           H
ATOM   2015  HB2 SER A 714      24.105  47.815  38.305  1.00  0.00           H
ATOM   2016  OG  SER A 714      24.305  46.485  36.735  1.00  0.00           O
ATOM   2017  HG1 SER A 714      24.095  45.795  37.415  1.00  0.00           H
ATOM   2018  C   SER A 714      26.825  48.725  38.375  1.00  0.00           C
ATOM   2019  O   SER A 714      27.385  49.465  37.555  1.00  0.00           O
ATOM   2020  N   LEU A 715      26.715  49.095  39.665  1.00  0.00           N
ATOM   2021  HN  LEU A 715      26.315  48.455  40.325  1.00  0.00           H
ATOM   2022  CA  LEU A 715      27.125  50.385  40.195  1.00  0.00           C
ATOM   2023  HA  LEU A 715      26.785  51.145  39.505  1.00  0.00           H
ATOM   2024  CB  LEU A 715      26.485  50.625  41.585  1.00  0.00           C
ATOM   2025  HB1 LEU A 715      26.805  51.615  41.985  1.00  0.00           H
ATOM   2026  HB2 LEU A 715      26.845  49.845  42.295  1.00  0.00           H
ATOM   2027  CG  LEU A 715      24.935  50.605  41.615  1.00  0.00           C
ATOM   2028  HG  LEU A 715      24.585  49.615  41.215  1.00  0.00           H
ATOM   2029  CD1 LEU A 715      24.415  50.725  43.055  1.00  0.00           C
ATOM   2030 HD11 LEU A 715      24.735  51.695  43.495  1.00  0.00           H
ATOM   2031 HD12 LEU A 715      24.815  49.905  43.685  1.00  0.00           H
ATOM   2032 HD13 LEU A 715      23.305  50.675  43.065  1.00  0.00           H
ATOM   2033  CD2 LEU A 715      24.335  51.715  40.745  1.00  0.00           C
ATOM   2034 HD21 LEU A 715      24.595  51.575  39.675  1.00  0.00           H
ATOM   2035 HD22 LEU A 715      24.695  52.705  41.075  1.00  0.00           H
ATOM   2036 HD23 LEU A 715      23.225  51.695  40.825  1.00  0.00           H
ATOM   2037  C   LEU A 715      28.625  50.575  40.335  1.00  0.00           C
ATOM   2038  O   LEU A 715      29.115  51.705  40.365  1.00  0.00           O
ATOM   2039  N   VAL A 716      29.415  49.465  40.405  1.00  0.00           N
ATOM   2040  HN  VAL A 716      29.015  48.555  40.335  1.00  0.00           H
ATOM   2041  CA  VAL A 716      30.845  49.525  40.715  1.00  0.00           C
ATOM   2042  HA  VAL A 716      30.965  50.215  41.535  1.00  0.00           H
ATOM   2043  CB  VAL A 716      31.435  48.185  41.165  1.00  0.00           C
ATOM   2044  HB  VAL A 716      32.435  48.385  41.635  1.00  0.00           H
ATOM   2045  CG1 VAL A 716      30.555  47.535  42.255  1.00  0.00           C
ATOM   2046 HG11 VAL A 716      29.575  47.225  41.845  1.00  0.00           H
ATOM   2047 HG12 VAL A 716      30.375  48.245  43.095  1.00  0.00           H
ATOM   2048 HG13 VAL A 716      31.055  46.635  42.665  1.00  0.00           H
ATOM   2049  CG2 VAL A 716      31.675  47.215  39.985  1.00  0.00           C
ATOM   2050 HG21 VAL A 716      32.485  47.585  39.315  1.00  0.00           H
ATOM   2051 HG22 VAL A 716      30.755  47.085  39.385  1.00  0.00           H
ATOM   2052 HG23 VAL A 716      31.975  46.215  40.365  1.00  0.00           H
ATOM   2053  C   VAL A 716      31.655  50.085  39.555  1.00  0.00           C
ATOM   2054  O   VAL A 716      32.795  50.505  39.715  1.00  0.00           O
ATOM   2055  N   CYS A 717      31.035  50.165  38.355  1.00  0.00           N
ATOM   2056  HN  CYS A 717      30.125  49.775  38.255  1.00  0.00           H
ATOM   2057  CA  CYS A 717      31.595  50.815  37.175  1.00  0.00           C
ATOM   2058  HA  CYS A 717      32.515  50.305  36.935  1.00  0.00           H
ATOM   2059  CB  CYS A 717      30.625  50.715  35.955  1.00  0.00           C
ATOM   2060  HB1 CYS A 717      31.105  51.245  35.095  1.00  0.00           H
ATOM   2061  HB2 CYS A 717      29.685  51.265  36.185  1.00  0.00           H
ATOM   2062  SG  CYS A 717      30.255  49.005  35.455  1.00  0.00           S
ATOM   2063  HG1 CYS A 717      29.285  48.815  36.335  1.00  0.00           H
ATOM   2064  C   CYS A 717      31.955  52.275  37.405  1.00  0.00           C
ATOM   2065  O   CYS A 717      32.945  52.785  36.875  1.00  0.00           O
ATOM   2066  N   TYR A 718      31.165  52.995  38.225  1.00  0.00           N
ATOM   2067  HN  TYR A 718      30.405  52.565  38.695  1.00  0.00           H
ATOM   2068  CA  TYR A 718      31.315  54.435  38.415  1.00  0.00           C
ATOM   2069  HA  TYR A 718      31.735  54.865  37.515  1.00  0.00           H
ATOM   2070  CB  TYR A 718      29.945  55.085  38.705  1.00  0.00           C
ATOM   2071  HB1 TYR A 718      30.035  56.195  38.775  1.00  0.00           H
ATOM   2072  HB2 TYR A 718      29.545  54.715  39.685  1.00  0.00           H
ATOM   2073  CG  TYR A 718      28.945  54.755  37.625  1.00  0.00           C
ATOM   2074  CD1 TYR A 718      29.115  55.245  36.315  1.00  0.00           C
ATOM   2075  HD1 TYR A 718      30.005  55.815  36.055  1.00  0.00           H
ATOM   2076  CE1 TYR A 718      28.155  54.975  35.325  1.00  0.00           C
ATOM   2077  HE1 TYR A 718      28.285  55.345  34.325  1.00  0.00           H
ATOM   2078  CZ  TYR A 718      27.035  54.185  35.625  1.00  0.00           C
ATOM   2079  OH  TYR A 718      26.055  53.945  34.625  1.00  0.00           O
ATOM   2080  HH  TYR A 718      25.455  53.275  34.955  1.00  0.00           H
ATOM   2081  CD2 TYR A 718      27.825  53.965  37.905  1.00  0.00           C
ATOM   2082  HD2 TYR A 718      27.685  53.585  38.905  1.00  0.00           H
ATOM   2083  CE2 TYR A 718      26.885  53.665  36.905  1.00  0.00           C
ATOM   2084  HE2 TYR A 718      26.035  53.055  37.155  1.00  0.00           H
ATOM   2085  C   TYR A 718      32.265  54.775  39.555  1.00  0.00           C
ATOM   2086  O   TYR A 718      32.405  55.945  39.915  1.00  0.00           O
ATOM   2087  N   ILE A 719      32.975  53.775  40.115  1.00  0.00           N
ATOM   2088  HN  ILE A 719      32.795  52.835  39.815  1.00  0.00           H
ATOM   2089  CA  ILE A 719      34.015  53.935  41.135  1.00  0.00           C
ATOM   2090  HA  ILE A 719      33.565  54.455  41.965  1.00  0.00           H
ATOM   2091  CB  ILE A 719      34.485  52.545  41.595  1.00  0.00           C
ATOM   2092  HB  ILE A 719      34.595  51.925  40.675  1.00  0.00           H
ATOM   2093  CG2 ILE A 719      35.875  52.535  42.265  1.00  0.00           C
ATOM   2094 HG21 ILE A 719      35.915  53.235  43.125  1.00  0.00           H
ATOM   2095 HG22 ILE A 719      36.685  52.815  41.555  1.00  0.00           H
ATOM   2096 HG23 ILE A 719      36.095  51.515  42.635  1.00  0.00           H
ATOM   2097  CG1 ILE A 719      33.425  51.845  42.485  1.00  0.00           C
ATOM   2098 HG11 ILE A 719      33.675  50.765  42.525  1.00  0.00           H
ATOM   2099 HG12 ILE A 719      32.425  51.935  41.995  1.00  0.00           H
ATOM   2100  CD  ILE A 719      33.335  52.365  43.925  1.00  0.00           C
ATOM   2101  HD1 ILE A 719      33.105  53.455  43.945  1.00  0.00           H
ATOM   2102  HD2 ILE A 719      34.295  52.205  44.465  1.00  0.00           H
ATOM   2103  HD3 ILE A 719      32.545  51.825  44.485  1.00  0.00           H
ATOM   2104  C   ILE A 719      35.195  54.805  40.685  1.00  0.00           C
ATOM   2105  O   ILE A 719      35.635  55.695  41.415  1.00  0.00           O
ATOM   2106  N   THR A 720      35.695  54.595  39.445  1.00  0.00           N
ATOM   2107  HN  THR A 720      35.235  53.905  38.895  1.00  0.00           H
ATOM   2108  CA  THR A 720      36.855  55.275  38.845  1.00  0.00           C
ATOM   2109  HA  THR A 720      36.995  54.805  37.885  1.00  0.00           H
ATOM   2110  CB  THR A 720      36.655  56.765  38.525  1.00  0.00           C
ATOM   2111  HB  THR A 720      37.505  57.155  37.915  1.00  0.00           H
ATOM   2112  OG1 THR A 720      36.555  57.555  39.705  1.00  0.00           O
ATOM   2113  HG1 THR A 720      36.135  56.975  40.355  1.00  0.00           H
ATOM   2114  CG2 THR A 720      35.365  56.955  37.725  1.00  0.00           C
ATOM   2115 HG21 THR A 720      34.465  56.715  38.335  1.00  0.00           H
ATOM   2116 HG22 THR A 720      35.365  56.305  36.825  1.00  0.00           H
ATOM   2117 HG23 THR A 720      35.285  58.005  37.385  1.00  0.00           H
ATOM   2118  C   THR A 720      38.185  55.065  39.575  1.00  0.00           C
ATOM   2119  O   THR A 720      38.225  54.705  40.745  1.00  0.00           O
ATOM   2120  N   ARG A 721      39.345  55.265  38.915  1.00  0.00           N
ATOM   2121  HN  ARG A 721      39.415  55.715  38.015  1.00  0.00           H
ATOM   2122  CA  ARG A 721      40.615  54.985  39.575  1.00  0.00           C
ATOM   2123  HA  ARG A 721      40.505  54.095  40.175  1.00  0.00           H
ATOM   2124  CB  ARG A 721      41.755  54.705  38.565  1.00  0.00           C
ATOM   2125  HB1 ARG A 721      42.675  54.435  39.145  1.00  0.00           H
ATOM   2126  HB2 ARG A 721      41.995  55.605  37.965  1.00  0.00           H
ATOM   2127  CG  ARG A 721      41.405  53.535  37.625  1.00  0.00           C
ATOM   2128  HG1 ARG A 721      40.755  53.935  36.815  1.00  0.00           H
ATOM   2129  HG2 ARG A 721      40.795  52.775  38.185  1.00  0.00           H
ATOM   2130  CD  ARG A 721      42.595  52.815  36.985  1.00  0.00           C
ATOM   2131  HD1 ARG A 721      43.325  53.535  36.555  1.00  0.00           H
ATOM   2132  HD2 ARG A 721      42.195  52.155  36.185  1.00  0.00           H
ATOM   2133  NE  ARG A 721      43.255  51.975  38.025  1.00  0.00           N
ATOM   2134  HE  ARG A 721      42.945  52.015  38.985  1.00  0.00           H
ATOM   2135  CZ  ARG A 721      44.095  50.975  37.745  1.00  0.00           C
ATOM   2136  NH1 ARG A 721      44.525  50.655  36.545  1.00  0.00           N
ATOM   2137 HH11 ARG A 721      44.145  51.115  35.735  1.00  0.00           H
ATOM   2138 HH12 ARG A 721      45.045  49.785  36.415  1.00  0.00           H
ATOM   2139  NH2 ARG A 721      44.485  50.265  38.785  1.00  0.00           N
ATOM   2140 HH21 ARG A 721      44.025  50.495  39.655  1.00  0.00           H
ATOM   2141 HH22 ARG A 721      45.105  49.515  38.585  1.00  0.00           H
ATOM   2142  C   ARG A 721      41.005  56.095  40.515  1.00  0.00           C
ATOM   2143  O   ARG A 721      41.685  55.885  41.515  1.00  0.00           O
ATOM   2144  N   PHE A 722      40.475  57.315  40.275  1.00  0.00           N
ATOM   2145  HN  PHE A 722      40.055  57.455  39.375  1.00  0.00           H
ATOM   2146  CA  PHE A 722      40.495  58.455  41.165  1.00  0.00           C
ATOM   2147  HA  PHE A 722      41.505  58.835  41.185  1.00  0.00           H
ATOM   2148  CB  PHE A 722      39.555  59.545  40.565  1.00  0.00           C
ATOM   2149  HB1 PHE A 722      38.555  59.085  40.395  1.00  0.00           H
ATOM   2150  HB2 PHE A 722      39.945  59.845  39.565  1.00  0.00           H
ATOM   2151  CG  PHE A 722      39.375  60.785  41.415  1.00  0.00           C
ATOM   2152  CD1 PHE A 722      40.365  61.775  41.435  1.00  0.00           C
ATOM   2153  HD1 PHE A 722      41.285  61.635  40.895  1.00  0.00           H
ATOM   2154  CE1 PHE A 722      40.175  62.965  42.155  1.00  0.00           C
ATOM   2155  HE1 PHE A 722      40.935  63.735  42.145  1.00  0.00           H
ATOM   2156  CZ  PHE A 722      38.985  63.165  42.855  1.00  0.00           C
ATOM   2157  HZ  PHE A 722      38.835  64.085  43.425  1.00  0.00           H
ATOM   2158  CD2 PHE A 722      38.175  61.005  42.115  1.00  0.00           C
ATOM   2159  HD2 PHE A 722      37.395  60.265  42.095  1.00  0.00           H
ATOM   2160  CE2 PHE A 722      37.985  62.185  42.845  1.00  0.00           C
ATOM   2161  HE2 PHE A 722      37.065  62.355  43.385  1.00  0.00           H
ATOM   2162  C   PHE A 722      40.145  58.135  42.625  1.00  0.00           C
ATOM   2163  O   PHE A 722      40.895  58.485  43.535  1.00  0.00           O
ATOM   2164  N   THR A 723      39.015  57.445  42.895  1.00  0.00           N
ATOM   2165  HN  THR A 723      38.425  57.135  42.145  1.00  0.00           H
ATOM   2166  CA  THR A 723      38.655  57.065  44.265  1.00  0.00           C
ATOM   2167  HA  THR A 723      38.935  57.885  44.905  1.00  0.00           H
ATOM   2168  CB  THR A 723      37.165  56.825  44.525  1.00  0.00           C
ATOM   2169  HB  THR A 723      36.995  56.825  45.635  1.00  0.00           H
ATOM   2170  OG1 THR A 723      36.685  55.595  44.035  1.00  0.00           O
ATOM   2171  HG1 THR A 723      36.415  55.735  43.105  1.00  0.00           H
ATOM   2172  CG2 THR A 723      36.325  57.955  43.915  1.00  0.00           C
ATOM   2173 HG21 THR A 723      36.385  57.955  42.805  1.00  0.00           H
ATOM   2174 HG22 THR A 723      36.665  58.945  44.285  1.00  0.00           H
ATOM   2175 HG23 THR A 723      35.255  57.815  44.195  1.00  0.00           H
ATOM   2176  C   THR A 723      39.455  55.855  44.775  1.00  0.00           C
ATOM   2177  O   THR A 723      39.835  55.835  45.945  1.00  0.00           O
ATOM   2178  N   GLU A 724      39.755  54.865  43.895  1.00  0.00           N
ATOM   2179  HN  GLU A 724      39.435  54.915  42.955  1.00  0.00           H
ATOM   2180  CA  GLU A 724      40.495  53.645  44.215  1.00  0.00           C
ATOM   2181  HA  GLU A 724      39.955  53.075  44.955  1.00  0.00           H
ATOM   2182  CB  GLU A 724      40.665  52.775  42.905  1.00  0.00           C
ATOM   2183  HB1 GLU A 724      41.115  53.425  42.125  1.00  0.00           H
ATOM   2184  HB2 GLU A 724      39.655  52.485  42.555  1.00  0.00           H
ATOM   2185  CG  GLU A 724      41.565  51.505  43.005  1.00  0.00           C
ATOM   2186  HG1 GLU A 724      41.075  50.785  43.685  1.00  0.00           H
ATOM   2187  HG2 GLU A 724      42.565  51.745  43.425  1.00  0.00           H
ATOM   2188  CD  GLU A 724      41.835  50.775  41.665  1.00  0.00           C
ATOM   2189  OE1 GLU A 724      41.185  49.725  41.435  1.00  0.00           O
ATOM   2190  OE2 GLU A 724      42.735  51.185  40.885  1.00  0.00           O
ATOM   2191  C   GLU A 724      41.875  53.925  44.785  1.00  0.00           C
ATOM   2192  O   GLU A 724      42.245  53.475  45.875  1.00  0.00           O
ATOM   2193  N   GLU A 725      42.635  54.765  44.065  1.00  0.00           N
ATOM   2194  HN  GLU A 725      42.305  55.075  43.165  1.00  0.00           H
ATOM   2195  CA  GLU A 725      43.955  55.225  44.435  1.00  0.00           C
ATOM   2196  HA  GLU A 725      44.595  54.365  44.575  1.00  0.00           H
ATOM   2197  CB  GLU A 725      44.495  56.075  43.265  1.00  0.00           C
ATOM   2198  HB1 GLU A 725      45.405  56.635  43.565  1.00  0.00           H
ATOM   2199  HB2 GLU A 725      43.725  56.825  42.985  1.00  0.00           H
ATOM   2200  CG  GLU A 725      44.835  55.235  41.995  1.00  0.00           C
ATOM   2201  HG1 GLU A 725      44.915  55.915  41.125  1.00  0.00           H
ATOM   2202  HG2 GLU A 725      44.035  54.495  41.775  1.00  0.00           H
ATOM   2203  CD  GLU A 725      46.165  54.495  42.075  1.00  0.00           C
ATOM   2204  OE1 GLU A 725      47.115  55.045  42.695  1.00  0.00           O
ATOM   2205  OE2 GLU A 725      46.285  53.425  41.425  1.00  0.00           O
ATOM   2206  C   GLU A 725      43.995  56.025  45.725  1.00  0.00           C
ATOM   2207  O   GLU A 725      44.785  55.755  46.625  1.00  0.00           O
ATOM   2208  N   ALA A 726      43.085  57.005  45.875  1.00  0.00           N
ATOM   2209  HN  ALA A 726      42.435  57.185  45.145  1.00  0.00           H
ATOM   2210  CA  ALA A 726      42.975  57.825  47.065  1.00  0.00           C
ATOM   2211  HA  ALA A 726      43.935  58.275  47.255  1.00  0.00           H
ATOM   2212  CB  ALA A 726      41.945  58.945  46.795  1.00  0.00           C
ATOM   2213  HB1 ALA A 726      40.935  58.515  46.595  1.00  0.00           H
ATOM   2214  HB2 ALA A 726      42.245  59.525  45.905  1.00  0.00           H
ATOM   2215  HB3 ALA A 726      41.875  59.635  47.665  1.00  0.00           H
ATOM   2216  C   ALA A 726      42.595  57.055  48.335  1.00  0.00           C
ATOM   2217  O   ALA A 726      43.205  57.225  49.395  1.00  0.00           O
ATOM   2218  N   PHE A 727      41.595  56.155  48.245  1.00  0.00           N
ATOM   2219  HN  PHE A 727      41.115  56.035  47.365  1.00  0.00           H
ATOM   2220  CA  PHE A 727      41.145  55.305  49.325  1.00  0.00           C
ATOM   2221  HA  PHE A 727      40.865  55.935  50.165  1.00  0.00           H
ATOM   2222  CB  PHE A 727      39.895  54.545  48.795  1.00  0.00           C
ATOM   2223  HB1 PHE A 727      40.165  53.895  47.935  1.00  0.00           H
ATOM   2224  HB2 PHE A 727      39.165  55.295  48.415  1.00  0.00           H
ATOM   2225  CG  PHE A 727      39.175  53.705  49.825  1.00  0.00           C
ATOM   2226  CD1 PHE A 727      38.215  54.295  50.675  1.00  0.00           C
ATOM   2227  HD1 PHE A 727      38.045  55.365  50.625  1.00  0.00           H
ATOM   2228  CE1 PHE A 727      37.465  53.515  51.555  1.00  0.00           C
ATOM   2229  HE1 PHE A 727      36.725  53.975  52.195  1.00  0.00           H
ATOM   2230  CZ  PHE A 727      37.665  52.125  51.605  1.00  0.00           C
ATOM   2231  HZ  PHE A 727      37.095  51.515  52.285  1.00  0.00           H
ATOM   2232  CD2 PHE A 727      39.355  52.315  49.875  1.00  0.00           C
ATOM   2233  HD2 PHE A 727      40.065  51.845  49.205  1.00  0.00           H
ATOM   2234  CE2 PHE A 727      38.605  51.525  50.755  1.00  0.00           C
ATOM   2235  HE2 PHE A 727      38.765  50.455  50.795  1.00  0.00           H
ATOM   2236  C   PHE A 727      42.225  54.355  49.825  1.00  0.00           C
ATOM   2237  O   PHE A 727      42.525  54.275  51.015  1.00  0.00           O
ATOM   2238  N   ALA A 728      42.905  53.665  48.875  1.00  0.00           N
ATOM   2239  HN  ALA A 728      42.655  53.755  47.915  1.00  0.00           H
ATOM   2240  CA  ALA A 728      44.015  52.785  49.155  1.00  0.00           C
ATOM   2241  HA  ALA A 728      43.685  52.045  49.875  1.00  0.00           H
ATOM   2242  CB  ALA A 728      44.425  52.085  47.845  1.00  0.00           C
ATOM   2243  HB1 ALA A 728      44.765  52.825  47.085  1.00  0.00           H
ATOM   2244  HB2 ALA A 728      43.555  51.545  47.425  1.00  0.00           H
ATOM   2245  HB3 ALA A 728      45.245  51.345  48.025  1.00  0.00           H
ATOM   2246  C   ALA A 728      45.225  53.485  49.785  1.00  0.00           C
ATOM   2247  O   ALA A 728      45.815  53.005  50.755  1.00  0.00           O
ATOM   2248  N   ALA A 729      45.615  54.665  49.255  1.00  0.00           N
ATOM   2249  HN  ALA A 729      45.135  55.025  48.445  1.00  0.00           H
ATOM   2250  CA  ALA A 729      46.715  55.455  49.745  1.00  0.00           C
ATOM   2251  HA  ALA A 729      47.605  54.845  49.725  1.00  0.00           H
ATOM   2252  CB  ALA A 729      46.925  56.665  48.805  1.00  0.00           C
ATOM   2253  HB1 ALA A 729      46.035  57.335  48.815  1.00  0.00           H
ATOM   2254  HB2 ALA A 729      47.075  56.315  47.765  1.00  0.00           H
ATOM   2255  HB3 ALA A 729      47.815  57.265  49.105  1.00  0.00           H
ATOM   2256  C   ALA A 729      46.545  55.925  51.185  1.00  0.00           C
ATOM   2257  O   ALA A 729      47.465  55.805  51.995  1.00  0.00           O
ATOM   2258  N   LEU A 730      45.335  56.415  51.535  1.00  0.00           N
ATOM   2259  HN  LEU A 730      44.615  56.515  50.855  1.00  0.00           H
ATOM   2260  CA  LEU A 730      44.995  56.805  52.895  1.00  0.00           C
ATOM   2261  HA  LEU A 730      45.715  57.555  53.205  1.00  0.00           H
ATOM   2262  CB  LEU A 730      43.565  57.405  52.965  1.00  0.00           C
ATOM   2263  HB1 LEU A 730      42.825  56.605  52.805  1.00  0.00           H
ATOM   2264  HB2 LEU A 730      43.445  58.125  52.125  1.00  0.00           H
ATOM   2265  CG  LEU A 730      43.255  58.155  54.285  1.00  0.00           C
ATOM   2266  HG  LEU A 730      43.685  57.575  55.145  1.00  0.00           H
ATOM   2267  CD1 LEU A 730      43.905  59.555  54.305  1.00  0.00           C
ATOM   2268 HD11 LEU A 730      43.515  60.165  53.455  1.00  0.00           H
ATOM   2269 HD12 LEU A 730      45.005  59.475  54.205  1.00  0.00           H
ATOM   2270 HD13 LEU A 730      43.675  60.085  55.255  1.00  0.00           H
ATOM   2271  CD2 LEU A 730      41.745  58.275  54.525  1.00  0.00           C
ATOM   2272 HD21 LEU A 730      41.285  57.265  54.595  1.00  0.00           H
ATOM   2273 HD22 LEU A 730      41.275  58.825  53.685  1.00  0.00           H
ATOM   2274 HD23 LEU A 730      41.545  58.835  55.465  1.00  0.00           H
ATOM   2275  C   LEU A 730      45.095  55.645  53.885  1.00  0.00           C
ATOM   2276  O   LEU A 730      45.675  55.785  54.965  1.00  0.00           O
ATOM   2277  N   ILE A 731      44.575  54.465  53.515  1.00  0.00           N
ATOM   2278  HN  ILE A 731      44.075  54.385  52.655  1.00  0.00           H
ATOM   2279  CA  ILE A 731      44.665  53.245  54.305  1.00  0.00           C
ATOM   2280  HA  ILE A 731      44.245  53.455  55.285  1.00  0.00           H
ATOM   2281  CB  ILE A 731      43.825  52.125  53.675  1.00  0.00           C
ATOM   2282  HB  ILE A 731      44.075  52.075  52.585  1.00  0.00           H
ATOM   2283  CG2 ILE A 731      44.125  50.745  54.295  1.00  0.00           C
ATOM   2284 HG21 ILE A 731      43.935  50.765  55.395  1.00  0.00           H
ATOM   2285 HG22 ILE A 731      45.175  50.425  54.125  1.00  0.00           H
ATOM   2286 HG23 ILE A 731      43.485  49.965  53.845  1.00  0.00           H
ATOM   2287  CG1 ILE A 731      42.325  52.485  53.795  1.00  0.00           C
ATOM   2288 HG11 ILE A 731      42.165  53.555  53.515  1.00  0.00           H
ATOM   2289 HG12 ILE A 731      42.025  52.375  54.865  1.00  0.00           H
ATOM   2290  CD  ILE A 731      41.415  51.645  52.905  1.00  0.00           C
ATOM   2291  HD1 ILE A 731      41.505  50.565  53.125  1.00  0.00           H
ATOM   2292  HD2 ILE A 731      41.655  51.805  51.825  1.00  0.00           H
ATOM   2293  HD3 ILE A 731      40.355  51.935  53.055  1.00  0.00           H
ATOM   2294  C   ILE A 731      46.105  52.815  54.565  1.00  0.00           C
ATOM   2295  O   ILE A 731      46.465  52.505  55.705  1.00  0.00           O
ATOM   2296  N   CYS A 732      46.975  52.845  53.535  1.00  0.00           N
ATOM   2297  HN  CYS A 732      46.645  53.085  52.625  1.00  0.00           H
ATOM   2298  CA  CYS A 732      48.395  52.545  53.685  1.00  0.00           C
ATOM   2299  HA  CYS A 732      48.475  51.545  54.105  1.00  0.00           H
ATOM   2300  CB  CYS A 732      49.155  52.545  52.335  1.00  0.00           C
ATOM   2301  HB1 CYS A 732      50.235  52.365  52.515  1.00  0.00           H
ATOM   2302  HB2 CYS A 732      49.065  53.545  51.855  1.00  0.00           H
ATOM   2303  SG  CYS A 732      48.525  51.255  51.215  1.00  0.00           S
ATOM   2304  HG1 CYS A 732      47.335  51.805  51.045  1.00  0.00           H
ATOM   2305  C   CYS A 732      49.115  53.465  54.665  1.00  0.00           C
ATOM   2306  O   CYS A 732      49.895  52.995  55.495  1.00  0.00           O
ATOM   2307  N   ILE A 733      48.845  54.785  54.605  1.00  0.00           N
ATOM   2308  HN  ILE A 733      48.235  55.135  53.895  1.00  0.00           H
ATOM   2309  CA  ILE A 733      49.395  55.755  55.545  1.00  0.00           C
ATOM   2310  HA  ILE A 733      50.465  55.665  55.515  1.00  0.00           H
ATOM   2311  CB  ILE A 733      49.025  57.175  55.135  1.00  0.00           C
ATOM   2312  HB  ILE A 733      47.915  57.225  54.985  1.00  0.00           H
ATOM   2313  CG2 ILE A 733      49.395  58.185  56.255  1.00  0.00           C
ATOM   2314 HG21 ILE A 733      50.455  58.055  56.555  1.00  0.00           H
ATOM   2315 HG22 ILE A 733      48.745  58.075  57.145  1.00  0.00           H
ATOM   2316 HG23 ILE A 733      49.265  59.225  55.895  1.00  0.00           H
ATOM   2317  CG1 ILE A 733      49.705  57.545  53.795  1.00  0.00           C
ATOM   2318 HG11 ILE A 733      49.705  56.665  53.115  1.00  0.00           H
ATOM   2319 HG12 ILE A 733      50.765  57.805  54.005  1.00  0.00           H
ATOM   2320  CD  ILE A 733      49.015  58.695  53.055  1.00  0.00           C
ATOM   2321  HD1 ILE A 733      48.955  59.605  53.695  1.00  0.00           H
ATOM   2322  HD2 ILE A 733      47.985  58.405  52.765  1.00  0.00           H
ATOM   2323  HD3 ILE A 733      49.575  58.955  52.135  1.00  0.00           H
ATOM   2324  C   ILE A 733      48.995  55.475  56.985  1.00  0.00           C
ATOM   2325  O   ILE A 733      49.835  55.455  57.885  1.00  0.00           O
ATOM   2326  N   ILE A 734      47.695  55.195  57.235  1.00  0.00           N
ATOM   2327  HN  ILE A 734      47.025  55.265  56.485  1.00  0.00           H
ATOM   2328  CA  ILE A 734      47.155  54.805  58.535  1.00  0.00           C
ATOM   2329  HA  ILE A 734      47.405  55.585  59.245  1.00  0.00           H
ATOM   2330  CB  ILE A 734      45.625  54.695  58.465  1.00  0.00           C
ATOM   2331  HB  ILE A 734      45.365  54.035  57.605  1.00  0.00           H
ATOM   2332  CG2 ILE A 734      45.035  54.065  59.755  1.00  0.00           C
ATOM   2333 HG21 ILE A 734      45.335  54.645  60.645  1.00  0.00           H
ATOM   2334 HG22 ILE A 734      45.375  53.015  59.895  1.00  0.00           H
ATOM   2335 HG23 ILE A 734      43.925  54.045  59.715  1.00  0.00           H
ATOM   2336  CG1 ILE A 734      44.995  56.085  58.195  1.00  0.00           C
ATOM   2337 HG11 ILE A 734      45.595  56.625  57.435  1.00  0.00           H
ATOM   2338 HG12 ILE A 734      45.035  56.685  59.135  1.00  0.00           H
ATOM   2339  CD  ILE A 734      43.555  56.025  57.665  1.00  0.00           C
ATOM   2340  HD1 ILE A 734      42.895  55.515  58.405  1.00  0.00           H
ATOM   2341  HD2 ILE A 734      43.525  55.465  56.705  1.00  0.00           H
ATOM   2342  HD3 ILE A 734      43.175  57.055  57.485  1.00  0.00           H
ATOM   2343  C   ILE A 734      47.795  53.525  59.065  1.00  0.00           C
ATOM   2344  O   ILE A 734      48.225  53.465  60.215  1.00  0.00           O
ATOM   2345  N   PHE A 735      47.915  52.495  58.205  1.00  0.00           N
ATOM   2346  HN  PHE A 735      47.525  52.605  57.285  1.00  0.00           H
ATOM   2347  CA  PHE A 735      48.485  51.185  58.495  1.00  0.00           C
ATOM   2348  HA  PHE A 735      47.935  50.745  59.315  1.00  0.00           H
ATOM   2349  CB  PHE A 735      48.315  50.345  57.195  1.00  0.00           C
ATOM   2350  HB1 PHE A 735      48.975  50.725  56.385  1.00  0.00           H
ATOM   2351  HB2 PHE A 735      47.265  50.455  56.835  1.00  0.00           H
ATOM   2352  CG  PHE A 735      48.565  48.875  57.365  1.00  0.00           C
ATOM   2353  CD1 PHE A 735      47.535  48.035  57.805  1.00  0.00           C
ATOM   2354  HD1 PHE A 735      46.585  48.465  58.085  1.00  0.00           H
ATOM   2355  CE1 PHE A 735      47.715  46.645  57.875  1.00  0.00           C
ATOM   2356  HE1 PHE A 735      46.915  46.015  58.225  1.00  0.00           H
ATOM   2357  CZ  PHE A 735      48.945  46.085  57.495  1.00  0.00           C
ATOM   2358  HZ  PHE A 735      49.095  45.015  57.575  1.00  0.00           H
ATOM   2359  CD2 PHE A 735      49.785  48.295  56.965  1.00  0.00           C
ATOM   2360  HD2 PHE A 735      50.585  48.925  56.595  1.00  0.00           H
ATOM   2361  CE2 PHE A 735      49.975  46.915  57.045  1.00  0.00           C
ATOM   2362  HE2 PHE A 735      50.925  46.485  56.745  1.00  0.00           H
ATOM   2363  C   PHE A 735      49.955  51.265  58.915  1.00  0.00           C
ATOM   2364  O   PHE A 735      50.365  50.695  59.925  1.00  0.00           O
ATOM   2365  N   ILE A 736      50.775  52.035  58.165  1.00  0.00           N
ATOM   2366  HN  ILE A 736      50.425  52.465  57.325  1.00  0.00           H
ATOM   2367  CA  ILE A 736      52.165  52.335  58.515  1.00  0.00           C
ATOM   2368  HA  ILE A 736      52.665  51.395  58.695  1.00  0.00           H
ATOM   2369  CB  ILE A 736      52.875  53.035  57.355  1.00  0.00           C
ATOM   2370  HB  ILE A 736      52.235  53.875  57.015  1.00  0.00           H
ATOM   2371  CG2 ILE A 736      54.245  53.615  57.795  1.00  0.00           C
ATOM   2372 HG21 ILE A 736      54.875  52.825  58.255  1.00  0.00           H
ATOM   2373 HG22 ILE A 736      54.135  54.445  58.515  1.00  0.00           H
ATOM   2374 HG23 ILE A 736      54.795  54.025  56.915  1.00  0.00           H
ATOM   2375  CG1 ILE A 736      53.045  52.055  56.175  1.00  0.00           C
ATOM   2376 HG11 ILE A 736      52.145  51.415  56.085  1.00  0.00           H
ATOM   2377 HG12 ILE A 736      53.915  51.385  56.375  1.00  0.00           H
ATOM   2378  CD  ILE A 736      53.235  52.765  54.825  1.00  0.00           C
ATOM   2379  HD1 ILE A 736      54.145  53.395  54.835  1.00  0.00           H
ATOM   2380  HD2 ILE A 736      52.365  53.405  54.585  1.00  0.00           H
ATOM   2381  HD3 ILE A 736      53.345  52.015  54.005  1.00  0.00           H
ATOM   2382  C   ILE A 736      52.285  53.125  59.815  1.00  0.00           C
ATOM   2383  O   ILE A 736      53.105  52.805  60.675  1.00  0.00           O
ATOM   2384  N   TYR A 737      51.425  54.145  59.985  1.00  0.00           N
ATOM   2385  HN  TYR A 737      50.785  54.385  59.255  1.00  0.00           H
ATOM   2386  CA  TYR A 737      51.365  54.975  61.185  1.00  0.00           C
ATOM   2387  HA  TYR A 737      52.355  55.395  61.335  1.00  0.00           H
ATOM   2388  CB  TYR A 737      50.365  56.155  60.965  1.00  0.00           C
ATOM   2389  HB1 TYR A 737      49.415  55.765  60.565  1.00  0.00           H
ATOM   2390  HB2 TYR A 737      50.785  56.855  60.205  1.00  0.00           H
ATOM   2391  CG  TYR A 737      50.065  56.935  62.225  1.00  0.00           C
ATOM   2392  CD1 TYR A 737      50.925  57.955  62.675  1.00  0.00           C
ATOM   2393  HD1 TYR A 737      51.795  58.205  62.085  1.00  0.00           H
ATOM   2394  CE1 TYR A 737      50.685  58.605  63.895  1.00  0.00           C
ATOM   2395  HE1 TYR A 737      51.365  59.355  64.265  1.00  0.00           H
ATOM   2396  CZ  TYR A 737      49.585  58.225  64.675  1.00  0.00           C
ATOM   2397  OH  TYR A 737      49.405  58.775  65.965  1.00  0.00           O
ATOM   2398  HH  TYR A 737      48.965  58.065  66.495  1.00  0.00           H
ATOM   2399  CD2 TYR A 737      48.935  56.615  62.995  1.00  0.00           C
ATOM   2400  HD2 TYR A 737      48.265  55.825  62.685  1.00  0.00           H
ATOM   2401  CE2 TYR A 737      48.705  57.245  64.225  1.00  0.00           C
ATOM   2402  HE2 TYR A 737      47.875  56.945  64.845  1.00  0.00           H
ATOM   2403  C   TYR A 737      51.085  54.165  62.455  1.00  0.00           C
ATOM   2404  O   TYR A 737      51.765  54.345  63.465  1.00  0.00           O
ATOM   2405  N   GLU A 738      50.125  53.225  62.395  1.00  0.00           N
ATOM   2406  HN  GLU A 738      49.555  53.115  61.575  1.00  0.00           H
ATOM   2407  CA  GLU A 738      49.765  52.375  63.515  1.00  0.00           C
ATOM   2408  HA  GLU A 738      49.425  53.005  64.325  1.00  0.00           H
ATOM   2409  CB  GLU A 738      48.625  51.435  63.085  1.00  0.00           C
ATOM   2410  HB1 GLU A 738      48.935  50.855  62.175  1.00  0.00           H
ATOM   2411  HB2 GLU A 738      47.755  52.055  62.775  1.00  0.00           H
ATOM   2412  CG  GLU A 738      48.185  50.435  64.175  1.00  0.00           C
ATOM   2413  HG1 GLU A 738      47.885  50.995  65.085  1.00  0.00           H
ATOM   2414  HG2 GLU A 738      48.985  49.715  64.445  1.00  0.00           H
ATOM   2415  CD  GLU A 738      46.995  49.605  63.715  1.00  0.00           C
ATOM   2416  OE1 GLU A 738      45.885  49.855  64.255  1.00  0.00           O
ATOM   2417  OE2 GLU A 738      47.185  48.705  62.855  1.00  0.00           O
ATOM   2418  C   GLU A 738      50.925  51.545  64.055  1.00  0.00           C
ATOM   2419  O   GLU A 738      51.185  51.525  65.255  1.00  0.00           O
ATOM   2420  N   ALA A 739      51.695  50.905  63.155  1.00  0.00           N
ATOM   2421  HN  ALA A 739      51.455  50.945  62.185  1.00  0.00           H
ATOM   2422  CA  ALA A 739      52.895  50.155  63.505  1.00  0.00           C
ATOM   2423  HA  ALA A 739      52.605  49.405  64.235  1.00  0.00           H
ATOM   2424  CB  ALA A 739      53.445  49.445  62.245  1.00  0.00           C
ATOM   2425  HB1 ALA A 739      53.775  50.185  61.485  1.00  0.00           H
ATOM   2426  HB2 ALA A 739      52.635  48.825  61.795  1.00  0.00           H
ATOM   2427  HB3 ALA A 739      54.295  48.785  62.495  1.00  0.00           H
ATOM   2428  C   ALA A 739      53.975  51.015  64.155  1.00  0.00           C
ATOM   2429  O   ALA A 739      54.535  50.635  65.195  1.00  0.00           O
ATOM   2430  N   LEU A 740      54.265  52.205  63.605  1.00  0.00           N
ATOM   2431  HN  LEU A 740      53.815  52.475  62.745  1.00  0.00           H
ATOM   2432  CA  LEU A 740      55.185  53.165  64.185  1.00  0.00           C
ATOM   2433  HA  LEU A 740      56.135  52.665  64.345  1.00  0.00           H
ATOM   2434  CB  LEU A 740      55.405  54.375  63.235  1.00  0.00           C
ATOM   2435  HB1 LEU A 740      56.055  55.135  63.735  1.00  0.00           H
ATOM   2436  HB2 LEU A 740      54.425  54.845  63.025  1.00  0.00           H
ATOM   2437  CG  LEU A 740      56.075  54.035  61.885  1.00  0.00           C
ATOM   2438  HG  LEU A 740      55.535  53.175  61.425  1.00  0.00           H
ATOM   2439  CD1 LEU A 740      55.965  55.215  60.915  1.00  0.00           C
ATOM   2440 HD11 LEU A 740      56.455  56.115  61.355  1.00  0.00           H
ATOM   2441 HD12 LEU A 740      54.905  55.455  60.715  1.00  0.00           H
ATOM   2442 HD13 LEU A 740      56.465  54.985  59.955  1.00  0.00           H
ATOM   2443  CD2 LEU A 740      57.545  53.615  62.065  1.00  0.00           C
ATOM   2444 HD21 LEU A 740      57.615  52.685  62.655  1.00  0.00           H
ATOM   2445 HD22 LEU A 740      58.115  54.415  62.595  1.00  0.00           H
ATOM   2446 HD23 LEU A 740      58.025  53.445  61.075  1.00  0.00           H
ATOM   2447  C   LEU A 740      54.755  53.685  65.555  1.00  0.00           C
ATOM   2448  O   LEU A 740      55.545  53.715  66.495  1.00  0.00           O
ATOM   2449  N   GLU A 741      53.475  54.065  65.715  1.00  0.00           N
ATOM   2450  HN  GLU A 741      52.845  54.055  64.935  1.00  0.00           H
ATOM   2451  CA  GLU A 741      52.895  54.535  66.965  1.00  0.00           C
ATOM   2452  HA  GLU A 741      53.415  55.425  67.295  1.00  0.00           H
ATOM   2453  CB  GLU A 741      51.405  54.885  66.695  1.00  0.00           C
ATOM   2454  HB1 GLU A 741      50.915  53.995  66.255  1.00  0.00           H
ATOM   2455  HB2 GLU A 741      51.365  55.685  65.925  1.00  0.00           H
ATOM   2456  CG  GLU A 741      50.575  55.365  67.915  1.00  0.00           C
ATOM   2457  HG1 GLU A 741      50.905  56.375  68.225  1.00  0.00           H
ATOM   2458  HG2 GLU A 741      50.665  54.695  68.795  1.00  0.00           H
ATOM   2459  CD  GLU A 741      49.105  55.435  67.525  1.00  0.00           C
ATOM   2460  OE1 GLU A 741      48.485  54.335  67.405  1.00  0.00           O
ATOM   2461  OE2 GLU A 741      48.585  56.555  67.295  1.00  0.00           O
ATOM   2462  C   GLU A 741      53.005  53.515  68.085  1.00  0.00           C
ATOM   2463  O   GLU A 741      53.565  53.775  69.145  1.00  0.00           O
ATOM   2464  N   LYS A 742      52.585  52.255  67.785  1.00  0.00           N
ATOM   2465  HN  LYS A 742      52.175  52.065  66.885  1.00  0.00           H
ATOM   2466  CA  LYS A 742      52.695  51.135  68.705  1.00  0.00           C
ATOM   2467  HA  LYS A 742      52.185  51.425  69.615  1.00  0.00           H
ATOM   2468  CB  LYS A 742      52.025  49.855  68.125  1.00  0.00           C
ATOM   2469  HB1 LYS A 742      52.195  48.985  68.795  1.00  0.00           H
ATOM   2470  HB2 LYS A 742      52.505  49.625  67.145  1.00  0.00           H
ATOM   2471  CG  LYS A 742      50.505  49.995  67.895  1.00  0.00           C
ATOM   2472  HG1 LYS A 742      50.155  49.165  67.245  1.00  0.00           H
ATOM   2473  HG2 LYS A 742      50.325  50.945  67.345  1.00  0.00           H
ATOM   2474  CD  LYS A 742      49.665  50.025  69.185  1.00  0.00           C
ATOM   2475  HD1 LYS A 742      50.205  50.555  69.995  1.00  0.00           H
ATOM   2476  HD2 LYS A 742      49.505  48.975  69.525  1.00  0.00           H
ATOM   2477  CE  LYS A 742      48.285  50.695  68.985  1.00  0.00           C
ATOM   2478  HE1 LYS A 742      47.665  50.515  69.895  1.00  0.00           H
ATOM   2479  HE2 LYS A 742      47.765  50.275  68.095  1.00  0.00           H
ATOM   2480  NZ  LYS A 742      48.425  52.155  68.815  1.00  0.00           N
ATOM   2481  HZ1 LYS A 742      48.845  52.465  67.905  1.00  0.00           H
ATOM   2482  HZ2 LYS A 742      48.995  52.615  69.555  1.00  0.00           H
ATOM   2483  HZ3 LYS A 742      47.505  52.655  68.795  1.00  0.00           H
ATOM   2484  C   LYS A 742      54.125  50.835  69.125  1.00  0.00           C
ATOM   2485  O   LYS A 742      54.385  50.605  70.305  1.00  0.00           O
ATOM   2486  N   LEU A 743      55.075  50.875  68.175  1.00  0.00           N
ATOM   2487  HN  LEU A 743      54.825  51.015  67.215  1.00  0.00           H
ATOM   2488  CA  LEU A 743      56.495  50.745  68.465  1.00  0.00           C
ATOM   2489  HA  LEU A 743      56.645  49.815  68.995  1.00  0.00           H
ATOM   2490  CB  LEU A 743      57.305  50.725  67.145  1.00  0.00           C
ATOM   2491  HB1 LEU A 743      57.075  51.655  66.585  1.00  0.00           H
ATOM   2492  HB2 LEU A 743      56.935  49.885  66.515  1.00  0.00           H
ATOM   2493  CG  LEU A 743      58.845  50.625  67.265  1.00  0.00           C
ATOM   2494  HG  LEU A 743      59.215  51.365  68.015  1.00  0.00           H
ATOM   2495  CD1 LEU A 743      59.315  49.225  67.695  1.00  0.00           C
ATOM   2496 HD11 LEU A 743      58.995  48.475  66.935  1.00  0.00           H
ATOM   2497 HD12 LEU A 743      58.885  48.955  68.675  1.00  0.00           H
ATOM   2498 HD13 LEU A 743      60.425  49.195  67.775  1.00  0.00           H
ATOM   2499  CD2 LEU A 743      59.475  51.025  65.925  1.00  0.00           C
ATOM   2500 HD21 LEU A 743      59.175  52.055  65.645  1.00  0.00           H
ATOM   2501 HD22 LEU A 743      59.135  50.325  65.135  1.00  0.00           H
ATOM   2502 HD23 LEU A 743      60.585  50.985  65.985  1.00  0.00           H
ATOM   2503  C   LEU A 743      57.035  51.845  69.375  1.00  0.00           C
ATOM   2504  O   LEU A 743      57.695  51.555  70.375  1.00  0.00           O
ATOM   2505  N   PHE A 744      56.745  53.135  69.085  1.00  0.00           N
ATOM   2506  HN  PHE A 744      56.235  53.355  68.245  1.00  0.00           H
ATOM   2507  CA  PHE A 744      57.135  54.265  69.915  1.00  0.00           C
ATOM   2508  HA  PHE A 744      58.205  54.195  70.055  1.00  0.00           H
ATOM   2509  CB  PHE A 744      56.795  55.645  69.255  1.00  0.00           C
ATOM   2510  HB1 PHE A 744      56.925  56.475  69.975  1.00  0.00           H
ATOM   2511  HB2 PHE A 744      55.745  55.645  68.915  1.00  0.00           H
ATOM   2512  CG  PHE A 744      57.715  55.955  68.095  1.00  0.00           C
ATOM   2513  CD1 PHE A 744      59.095  56.075  68.305  1.00  0.00           C
ATOM   2514  HD1 PHE A 744      59.505  55.945  69.295  1.00  0.00           H
ATOM   2515  CE1 PHE A 744      59.955  56.375  67.235  1.00  0.00           C
ATOM   2516  HE1 PHE A 744      61.025  56.395  67.385  1.00  0.00           H
ATOM   2517  CZ  PHE A 744      59.435  56.595  65.955  1.00  0.00           C
ATOM   2518  HZ  PHE A 744      60.095  56.835  65.135  1.00  0.00           H
ATOM   2519  CD2 PHE A 744      57.195  56.205  66.805  1.00  0.00           C
ATOM   2520  HD2 PHE A 744      56.135  56.155  66.635  1.00  0.00           H
ATOM   2521  CE2 PHE A 744      58.055  56.515  65.745  1.00  0.00           C
ATOM   2522  HE2 PHE A 744      57.645  56.685  64.755  1.00  0.00           H
ATOM   2523  C   PHE A 744      56.555  54.255  71.315  1.00  0.00           C
ATOM   2524  O   PHE A 744      57.305  54.415  72.285  1.00  0.00           O
ATOM   2525  N   ASP A 745      55.235  54.025  71.475  1.00  0.00           N
ATOM   2526  HN  ASP A 745      54.625  53.985  70.665  1.00  0.00           H
ATOM   2527  CA  ASP A 745      54.565  53.965  72.765  1.00  0.00           C
ATOM   2528  HA  ASP A 745      54.705  54.905  73.285  1.00  0.00           H
ATOM   2529  CB  ASP A 745      53.055  53.655  72.595  1.00  0.00           C
ATOM   2530  HB1 ASP A 745      52.565  53.455  73.565  1.00  0.00           H
ATOM   2531  HB2 ASP A 745      52.935  52.755  71.945  1.00  0.00           H
ATOM   2532  CG  ASP A 745      52.245  54.765  71.945  1.00  0.00           C
ATOM   2533  OD1 ASP A 745      52.715  55.925  71.855  1.00  0.00           O
ATOM   2534  OD2 ASP A 745      51.075  54.425  71.635  1.00  0.00           O
ATOM   2535  C   ASP A 745      55.095  52.855  73.665  1.00  0.00           C
ATOM   2536  O   ASP A 745      55.345  53.045  74.865  1.00  0.00           O
ATOM   2537  N   LEU A 746      55.265  51.645  73.085  1.00  0.00           N
ATOM   2538  HN  LEU A 746      55.025  51.505  72.125  1.00  0.00           H
ATOM   2539  CA  LEU A 746      55.845  50.525  73.805  1.00  0.00           C
ATOM   2540  HA  LEU A 746      55.305  50.415  74.735  1.00  0.00           H
ATOM   2541  CB  LEU A 746      55.685  49.205  73.005  1.00  0.00           C
ATOM   2542  HB1 LEU A 746      56.205  49.275  72.025  1.00  0.00           H
ATOM   2543  HB2 LEU A 746      54.595  49.115  72.785  1.00  0.00           H
ATOM   2544  CG  LEU A 746      56.125  47.935  73.765  1.00  0.00           C
ATOM   2545  HG  LEU A 746      56.125  48.175  74.855  1.00  0.00           H
ATOM   2546  CD1 LEU A 746      55.115  46.795  73.555  1.00  0.00           C
ATOM   2547 HD11 LEU A 746      55.065  46.525  72.485  1.00  0.00           H
ATOM   2548 HD12 LEU A 746      54.105  47.105  73.895  1.00  0.00           H
ATOM   2549 HD13 LEU A 746      55.415  45.895  74.135  1.00  0.00           H
ATOM   2550  CD2 LEU A 746      57.545  47.475  73.375  1.00  0.00           C
ATOM   2551 HD21 LEU A 746      58.295  48.285  73.545  1.00  0.00           H
ATOM   2552 HD22 LEU A 746      57.575  47.185  72.305  1.00  0.00           H
ATOM   2553 HD23 LEU A 746      57.845  46.605  73.985  1.00  0.00           H
ATOM   2554  C   LEU A 746      57.295  50.765  74.165  1.00  0.00           C
ATOM   2555  O   LEU A 746      57.685  50.595  75.325  1.00  0.00           O
ATOM   2556  N   GLY A 747      58.095  51.275  73.205  1.00  0.00           N
ATOM   2557  HN  GLY A 747      57.725  51.405  72.275  1.00  0.00           H
ATOM   2558  CA  GLY A 747      59.495  51.615  73.405  1.00  0.00           C
ATOM   2559  HA1 GLY A 747      59.855  52.085  72.495  1.00  0.00           H
ATOM   2560  HA2 GLY A 747      60.035  50.715  73.645  1.00  0.00           H
ATOM   2561  C   GLY A 747      59.765  52.585  74.525  1.00  0.00           C
ATOM   2562  O   GLY A 747      60.685  52.365  75.295  1.00  0.00           O
ATOM   2563  N   GLU A 748      58.925  53.645  74.665  1.00  0.00           N
ATOM   2564  HN  GLU A 748      58.195  53.795  73.995  1.00  0.00           H
ATOM   2565  CA  GLU A 748      59.045  54.675  75.695  1.00  0.00           C
ATOM   2566  HA  GLU A 748      59.985  55.185  75.555  1.00  0.00           H
ATOM   2567  CB  GLU A 748      57.885  55.715  75.565  1.00  0.00           C
ATOM   2568  HB1 GLU A 748      56.905  55.195  75.665  1.00  0.00           H
ATOM   2569  HB2 GLU A 748      57.935  56.095  74.515  1.00  0.00           H
ATOM   2570  CG  GLU A 748      57.965  56.945  76.515  1.00  0.00           C
ATOM   2571  HG1 GLU A 748      57.585  57.845  75.985  1.00  0.00           H
ATOM   2572  HG2 GLU A 748      59.025  57.135  76.785  1.00  0.00           H
ATOM   2573  CD  GLU A 748      57.155  56.865  77.815  1.00  0.00           C
ATOM   2574  OE1 GLU A 748      56.445  55.855  78.025  1.00  0.00           O
ATOM   2575  OE2 GLU A 748      57.235  57.835  78.635  1.00  0.00           O
ATOM   2576  C   GLU A 748      59.065  54.095  77.115  1.00  0.00           C
ATOM   2577  O   GLU A 748      59.885  54.485  77.945  1.00  0.00           O
ATOM   2578  N   THR A 749      58.205  53.095  77.375  1.00  0.00           N
ATOM   2579  HN  THR A 749      57.555  52.865  76.655  1.00  0.00           H
ATOM   2580  CA  THR A 749      58.015  52.445  78.675  1.00  0.00           C
ATOM   2581  HA  THR A 749      58.025  53.235  79.405  1.00  0.00           H
ATOM   2582  CB  THR A 749      56.675  51.715  78.805  1.00  0.00           C
ATOM   2583  HB  THR A 749      56.535  51.435  79.875  1.00  0.00           H
ATOM   2584  OG1 THR A 749      56.545  50.535  78.025  1.00  0.00           O
ATOM   2585  HG1 THR A 749      56.775  50.775  77.105  1.00  0.00           H
ATOM   2586  CG2 THR A 749      55.525  52.635  78.375  1.00  0.00           C
ATOM   2587 HG21 THR A 749      55.545  52.825  77.285  1.00  0.00           H
ATOM   2588 HG22 THR A 749      55.615  53.615  78.865  1.00  0.00           H
ATOM   2589 HG23 THR A 749      54.545  52.185  78.635  1.00  0.00           H
ATOM   2590  C   THR A 749      59.115  51.475  79.075  1.00  0.00           C
ATOM   2591  O   THR A 749      59.175  51.025  80.225  1.00  0.00           O
ATOM   2592  N   TYR A 750      60.015  51.125  78.125  1.00  0.00           N
ATOM   2593  HN  TYR A 750      59.985  51.605  77.245  1.00  0.00           H
ATOM   2594  CA  TYR A 750      61.075  50.145  78.275  1.00  0.00           C
ATOM   2595  HA  TYR A 750      60.965  49.675  79.235  1.00  0.00           H
ATOM   2596  CB  TYR A 750      60.985  49.035  77.175  1.00  0.00           C
ATOM   2597  HB1 TYR A 750      61.965  48.565  76.995  1.00  0.00           H
ATOM   2598  HB2 TYR A 750      60.655  49.495  76.215  1.00  0.00           H
ATOM   2599  CG  TYR A 750      60.025  47.925  77.555  1.00  0.00           C
ATOM   2600  CD1 TYR A 750      60.445  46.895  78.415  1.00  0.00           C
ATOM   2601  HD1 TYR A 750      61.425  46.935  78.855  1.00  0.00           H
ATOM   2602  CE1 TYR A 750      59.595  45.815  78.705  1.00  0.00           C
ATOM   2603  HE1 TYR A 750      59.915  45.025  79.375  1.00  0.00           H
ATOM   2604  CZ  TYR A 750      58.305  45.775  78.175  1.00  0.00           C
ATOM   2605  OH  TYR A 750      57.455  44.715  78.535  1.00  0.00           O
ATOM   2606  HH  TYR A 750      56.545  45.035  78.535  1.00  0.00           H
ATOM   2607  CD2 TYR A 750      58.745  47.845  76.995  1.00  0.00           C
ATOM   2608  HD2 TYR A 750      58.425  48.615  76.315  1.00  0.00           H
ATOM   2609  CE2 TYR A 750      57.875  46.795  77.315  1.00  0.00           C
ATOM   2610  HE2 TYR A 750      56.875  46.775  76.885  1.00  0.00           H
ATOM   2611  C   TYR A 750      62.475  50.745  78.235  1.00  0.00           C
ATOM   2612  O   TYR A 750      62.825  51.555  77.385  1.00  0.00           O
ATOM   2613  N   ALA A 751      63.365  50.305  79.155  1.00  0.00           N
ATOM   2614  HN  ALA A 751      62.985  49.845  79.965  1.00  0.00           H
ATOM   2615  CA  ALA A 751      64.755  50.745  79.205  1.00  0.00           C
ATOM   2616  HA  ALA A 751      64.725  51.815  79.115  1.00  0.00           H
ATOM   2617  CB  ALA A 751      65.355  50.405  80.585  1.00  0.00           C
ATOM   2618  HB1 ALA A 751      65.455  49.305  80.755  1.00  0.00           H
ATOM   2619  HB2 ALA A 751      64.675  50.795  81.375  1.00  0.00           H
ATOM   2620  HB3 ALA A 751      66.335  50.905  80.735  1.00  0.00           H
ATOM   2621  C   ALA A 751      65.675  50.235  78.055  1.00  0.00           C
ATOM   2622  O   ALA A 751      65.645  50.735  76.945  1.00  0.00           O
ATOM   2623  N   ASP A 752      66.545  49.215  78.285  1.00  0.00           N
ATOM   2624  HN  ASP A 752      66.705  48.875  79.205  1.00  0.00           H
ATOM   2625  CA  ASP A 752      67.415  48.635  77.245  1.00  0.00           C
ATOM   2626  HA  ASP A 752      68.015  49.435  76.825  1.00  0.00           H
ATOM   2627  CB  ASP A 752      68.335  47.595  77.915  1.00  0.00           C
ATOM   2628  HB1 ASP A 752      67.765  46.705  78.265  1.00  0.00           H
ATOM   2629  HB2 ASP A 752      68.845  48.045  78.785  1.00  0.00           H
ATOM   2630  CG  ASP A 752      69.455  47.095  77.015  1.00  0.00           C
ATOM   2631  OD1 ASP A 752      69.865  45.925  77.205  1.00  0.00           O
ATOM   2632  OD2 ASP A 752      69.985  47.875  76.195  1.00  0.00           O
ATOM   2633  C   ASP A 752      66.645  48.005  76.085  1.00  0.00           C
ATOM   2634  O   ASP A 752      66.985  48.135  74.905  1.00  0.00           O
ATOM   2635  N   VAL A 753      65.525  47.335  76.405  1.00  0.00           N
ATOM   2636  HN  VAL A 753      65.355  47.165  77.375  1.00  0.00           H
ATOM   2637  CA  VAL A 753      64.605  46.675  75.485  1.00  0.00           C
ATOM   2638  HA  VAL A 753      65.165  45.885  75.005  1.00  0.00           H
ATOM   2639  CB  VAL A 753      63.485  45.995  76.295  1.00  0.00           C
ATOM   2640  HB  VAL A 753      63.095  46.715  77.055  1.00  0.00           H
ATOM   2641  CG1 VAL A 753      62.295  45.545  75.415  1.00  0.00           C
ATOM   2642 HG11 VAL A 753      62.655  44.865  74.615  1.00  0.00           H
ATOM   2643 HG12 VAL A 753      61.765  46.405  74.965  1.00  0.00           H
ATOM   2644 HG13 VAL A 753      61.565  44.985  76.035  1.00  0.00           H
ATOM   2645  CG2 VAL A 753      64.085  44.795  77.035  1.00  0.00           C
ATOM   2646 HG21 VAL A 753      64.885  45.085  77.745  1.00  0.00           H
ATOM   2647 HG22 VAL A 753      64.535  44.055  76.335  1.00  0.00           H
ATOM   2648 HG23 VAL A 753      63.305  44.255  77.615  1.00  0.00           H
ATOM   2649  C   VAL A 753      64.085  47.545  74.335  1.00  0.00           C
ATOM   2650  O   VAL A 753      63.805  47.045  73.245  1.00  0.00           O
ATOM   2651  N   LEU A 754      64.025  48.885  74.525  1.00  0.00           N
ATOM   2652  HN  LEU A 754      64.295  49.275  75.405  1.00  0.00           H
ATOM   2653  CA  LEU A 754      63.705  49.855  73.485  1.00  0.00           C
ATOM   2654  HA  LEU A 754      62.685  49.705  73.165  1.00  0.00           H
ATOM   2655  CB  LEU A 754      63.845  51.245  74.145  1.00  0.00           C
ATOM   2656  HB1 LEU A 754      64.885  51.395  74.515  1.00  0.00           H
ATOM   2657  HB2 LEU A 754      63.195  51.215  75.045  1.00  0.00           H
ATOM   2658  CG  LEU A 754      63.415  52.505  73.365  1.00  0.00           C
ATOM   2659  HG  LEU A 754      62.395  52.345  72.965  1.00  0.00           H
ATOM   2660  CD1 LEU A 754      63.365  53.715  74.325  1.00  0.00           C
ATOM   2661 HD11 LEU A 754      64.395  54.015  74.635  1.00  0.00           H
ATOM   2662 HD12 LEU A 754      62.805  53.465  75.245  1.00  0.00           H
ATOM   2663 HD13 LEU A 754      62.885  54.585  73.835  1.00  0.00           H
ATOM   2664  CD2 LEU A 754      64.375  52.855  72.235  1.00  0.00           C
ATOM   2665 HD21 LEU A 754      64.215  52.205  71.345  1.00  0.00           H
ATOM   2666 HD22 LEU A 754      65.415  52.765  72.595  1.00  0.00           H
ATOM   2667 HD23 LEU A 754      64.205  53.905  71.945  1.00  0.00           H
ATOM   2668  C   LEU A 754      64.625  49.735  72.265  1.00  0.00           C
ATOM   2669  O   LEU A 754      64.165  49.635  71.135  1.00  0.00           O
ATOM   2670  N   PHE A 755      65.955  49.665  72.475  1.00  0.00           N
ATOM   2671  HN  PHE A 755      66.315  49.735  73.405  1.00  0.00           H
ATOM   2672  CA  PHE A 755      66.955  49.505  71.435  1.00  0.00           C
ATOM   2673  HA  PHE A 755      66.815  50.285  70.695  1.00  0.00           H
ATOM   2674  CB  PHE A 755      68.365  49.565  72.075  1.00  0.00           C
ATOM   2675  HB1 PHE A 755      69.185  49.445  71.345  1.00  0.00           H
ATOM   2676  HB2 PHE A 755      68.455  48.755  72.845  1.00  0.00           H
ATOM   2677  CG  PHE A 755      68.545  50.885  72.785  1.00  0.00           C
ATOM   2678  CD1 PHE A 755      68.135  52.085  72.185  1.00  0.00           C
ATOM   2679  HD1 PHE A 755      67.705  52.085  71.195  1.00  0.00           H
ATOM   2680  CE1 PHE A 755      68.185  53.275  72.905  1.00  0.00           C
ATOM   2681  HE1 PHE A 755      67.735  54.135  72.455  1.00  0.00           H
ATOM   2682  CZ  PHE A 755      68.665  53.295  74.215  1.00  0.00           C
ATOM   2683  HZ  PHE A 755      68.615  54.215  74.785  1.00  0.00           H
ATOM   2684  CD2 PHE A 755      69.065  50.915  74.085  1.00  0.00           C
ATOM   2685  HD2 PHE A 755      69.385  49.985  74.545  1.00  0.00           H
ATOM   2686  CE2 PHE A 755      69.125  52.105  74.805  1.00  0.00           C
ATOM   2687  HE2 PHE A 755      69.495  52.095  75.825  1.00  0.00           H
ATOM   2688  C   PHE A 755      66.835  48.215  70.665  1.00  0.00           C
ATOM   2689  O   PHE A 755      66.795  48.175  69.435  1.00  0.00           O
ATOM   2690  N   TRP A 756      66.705  47.115  71.425  1.00  0.00           N
ATOM   2691  HN  TRP A 756      66.775  47.225  72.415  1.00  0.00           H
ATOM   2692  CA  TRP A 756      66.555  45.765  70.935  1.00  0.00           C
ATOM   2693  HA  TRP A 756      67.385  45.535  70.295  1.00  0.00           H
ATOM   2694  CB  TRP A 756      66.575  44.825  72.165  1.00  0.00           C
ATOM   2695  HB1 TRP A 756      65.695  45.055  72.815  1.00  0.00           H
ATOM   2696  HB2 TRP A 756      67.485  45.065  72.755  1.00  0.00           H
ATOM   2697  CG  TRP A 756      66.595  43.355  71.885  1.00  0.00           C
ATOM   2698  CD1 TRP A 756      65.665  42.425  72.265  1.00  0.00           C
ATOM   2699  HD1 TRP A 756      64.795  42.635  72.865  1.00  0.00           H
ATOM   2700  NE1 TRP A 756      66.075  41.175  71.865  1.00  0.00           N
ATOM   2701  HE1 TRP A 756      65.615  40.325  72.035  1.00  0.00           H
ATOM   2702  CE2 TRP A 756      67.265  41.275  71.225  1.00  0.00           C
ATOM   2703  CD2 TRP A 756      67.645  42.635  71.205  1.00  0.00           C
ATOM   2704  CE3 TRP A 756      68.845  43.015  70.625  1.00  0.00           C
ATOM   2705  HE3 TRP A 756      69.155  44.055  70.585  1.00  0.00           H
ATOM   2706  CZ3 TRP A 756      69.665  42.025  70.075  1.00  0.00           C
ATOM   2707  HZ3 TRP A 756      70.595  42.305  69.605  1.00  0.00           H
ATOM   2708  CZ2 TRP A 756      68.085  40.285  70.695  1.00  0.00           C
ATOM   2709  HZ2 TRP A 756      67.805  39.245  70.725  1.00  0.00           H
ATOM   2710  CH2 TRP A 756      69.295  40.685  70.115  1.00  0.00           C
ATOM   2711  HH2 TRP A 756      69.955  39.935  69.695  1.00  0.00           H
ATOM   2712  C   TRP A 756      65.305  45.585  70.085  1.00  0.00           C
ATOM   2713  O   TRP A 756      65.345  45.025  68.985  1.00  0.00           O
ATOM   2714  N   CYS A 757      64.145  46.115  70.535  1.00  0.00           N
ATOM   2715  HN  CYS A 757      64.115  46.555  71.435  1.00  0.00           H
ATOM   2716  CA  CYS A 757      62.905  46.105  69.765  1.00  0.00           C
ATOM   2717  HA  CYS A 757      62.695  45.075  69.505  1.00  0.00           H
ATOM   2718  CB  CYS A 757      61.695  46.675  70.565  1.00  0.00           C
ATOM   2719  HB1 CYS A 757      60.805  46.745  69.895  1.00  0.00           H
ATOM   2720  HB2 CYS A 757      61.925  47.705  70.905  1.00  0.00           H
ATOM   2721  SG  CYS A 757      61.255  45.615  71.975  1.00  0.00           S
ATOM   2722  HG1 CYS A 757      62.355  45.935  72.665  1.00  0.00           H
ATOM   2723  C   CYS A 757      63.015  46.845  68.455  1.00  0.00           C
ATOM   2724  O   CYS A 757      62.585  46.345  67.405  1.00  0.00           O
ATOM   2725  N   VAL A 758      63.635  48.045  68.475  1.00  0.00           N
ATOM   2726  HN  VAL A 758      63.935  48.455  69.335  1.00  0.00           H
ATOM   2727  CA  VAL A 758      63.935  48.825  67.285  1.00  0.00           C
ATOM   2728  HA  VAL A 758      63.005  48.945  66.735  1.00  0.00           H
ATOM   2729  CB  VAL A 758      64.405  50.215  67.675  1.00  0.00           C
ATOM   2730  HB  VAL A 758      65.205  50.145  68.445  1.00  0.00           H
ATOM   2731  CG1 VAL A 758      64.935  51.015  66.465  1.00  0.00           C
ATOM   2732 HG11 VAL A 758      64.165  51.065  65.675  1.00  0.00           H
ATOM   2733 HG12 VAL A 758      65.855  50.555  66.045  1.00  0.00           H
ATOM   2734 HG13 VAL A 758      65.195  52.055  66.765  1.00  0.00           H
ATOM   2735  CG2 VAL A 758      63.175  50.935  68.285  1.00  0.00           C
ATOM   2736 HG21 VAL A 758      62.805  50.395  69.185  1.00  0.00           H
ATOM   2737 HG22 VAL A 758      62.355  50.985  67.545  1.00  0.00           H
ATOM   2738 HG23 VAL A 758      63.415  51.965  68.595  1.00  0.00           H
ATOM   2739  C   VAL A 758      64.865  48.115  66.315  1.00  0.00           C
ATOM   2740  O   VAL A 758      64.615  48.125  65.105  1.00  0.00           O
ATOM   2741  N   ILE A 759      65.935  47.435  66.805  1.00  0.00           N
ATOM   2742  HN  ILE A 759      66.155  47.485  67.795  1.00  0.00           H
ATOM   2743  CA  ILE A 759      66.805  46.575  65.985  1.00  0.00           C
ATOM   2744  HA  ILE A 759      67.275  47.195  65.225  1.00  0.00           H
ATOM   2745  CB  ILE A 759      67.905  45.825  66.755  1.00  0.00           C
ATOM   2746  HB  ILE A 759      67.455  45.305  67.635  1.00  0.00           H
ATOM   2747  CG2 ILE A 759      68.605  44.735  65.885  1.00  0.00           C
ATOM   2748 HG21 ILE A 759      68.975  45.165  64.935  1.00  0.00           H
ATOM   2749 HG22 ILE A 759      67.925  43.885  65.655  1.00  0.00           H
ATOM   2750 HG23 ILE A 759      69.465  44.275  66.415  1.00  0.00           H
ATOM   2751  CG1 ILE A 759      68.975  46.785  67.295  1.00  0.00           C
ATOM   2752 HG11 ILE A 759      68.465  47.715  67.615  1.00  0.00           H
ATOM   2753 HG12 ILE A 759      69.665  47.035  66.465  1.00  0.00           H
ATOM   2754  CD  ILE A 759      69.795  46.225  68.465  1.00  0.00           C
ATOM   2755  HD1 ILE A 759      70.125  45.185  68.275  1.00  0.00           H
ATOM   2756  HD2 ILE A 759      69.195  46.245  69.395  1.00  0.00           H
ATOM   2757  HD3 ILE A 759      70.705  46.845  68.645  1.00  0.00           H
ATOM   2758  C   ILE A 759      66.025  45.515  65.245  1.00  0.00           C
ATOM   2759  O   ILE A 759      66.125  45.415  64.015  1.00  0.00           O
ATOM   2760  N   LEU A 760      65.235  44.695  65.975  1.00  0.00           N
ATOM   2761  HN  LEU A 760      65.195  44.815  66.975  1.00  0.00           H
ATOM   2762  CA  LEU A 760      64.495  43.575  65.425  1.00  0.00           C
ATOM   2763  HA  LEU A 760      65.195  42.895  64.945  1.00  0.00           H
ATOM   2764  CB  LEU A 760      63.745  42.805  66.545  1.00  0.00           C
ATOM   2765  HB1 LEU A 760      63.065  42.025  66.115  1.00  0.00           H
ATOM   2766  HB2 LEU A 760      63.105  43.535  67.095  1.00  0.00           H
ATOM   2767  CG  LEU A 760      64.645  42.095  67.585  1.00  0.00           C
ATOM   2768  HG  LEU A 760      65.455  42.785  67.905  1.00  0.00           H
ATOM   2769  CD1 LEU A 760      63.835  41.755  68.845  1.00  0.00           C
ATOM   2770 HD11 LEU A 760      62.985  41.085  68.595  1.00  0.00           H
ATOM   2771 HD12 LEU A 760      63.445  42.665  69.335  1.00  0.00           H
ATOM   2772 HD13 LEU A 760      64.475  41.215  69.585  1.00  0.00           H
ATOM   2773  CD2 LEU A 760      65.295  40.825  67.015  1.00  0.00           C
ATOM   2774 HD21 LEU A 760      65.975  41.085  66.175  1.00  0.00           H
ATOM   2775 HD22 LEU A 760      64.515  40.115  66.655  1.00  0.00           H
ATOM   2776 HD23 LEU A 760      65.895  40.325  67.805  1.00  0.00           H
ATOM   2777  C   LEU A 760      63.485  43.985  64.365  1.00  0.00           C
ATOM   2778  O   LEU A 760      63.435  43.405  63.275  1.00  0.00           O
ATOM   2779  N   PHE A 761      62.705  45.035  64.655  1.00  0.00           N
ATOM   2780  HN  PHE A 761      62.755  45.425  65.575  1.00  0.00           H
ATOM   2781  CA  PHE A 761      61.775  45.685  63.755  1.00  0.00           C
ATOM   2782  HA  PHE A 761      60.985  44.985  63.535  1.00  0.00           H
ATOM   2783  CB  PHE A 761      61.175  46.895  64.525  1.00  0.00           C
ATOM   2784  HB1 PHE A 761      62.005  47.535  64.915  1.00  0.00           H
ATOM   2785  HB2 PHE A 761      60.625  46.525  65.415  1.00  0.00           H
ATOM   2786  CG  PHE A 761      60.255  47.755  63.715  1.00  0.00           C
ATOM   2787  CD1 PHE A 761      58.915  47.365  63.525  1.00  0.00           C
ATOM   2788  HD1 PHE A 761      58.575  46.425  63.945  1.00  0.00           H
ATOM   2789  CE1 PHE A 761      58.035  48.195  62.835  1.00  0.00           C
ATOM   2790  HE1 PHE A 761      57.005  47.885  62.675  1.00  0.00           H
ATOM   2791  CZ  PHE A 761      58.475  49.425  62.335  1.00  0.00           C
ATOM   2792  HZ  PHE A 761      57.785  50.065  61.805  1.00  0.00           H
ATOM   2793  CD2 PHE A 761      60.685  48.985  63.205  1.00  0.00           C
ATOM   2794  HD2 PHE A 761      61.715  49.295  63.365  1.00  0.00           H
ATOM   2795  CE2 PHE A 761      59.805  49.815  62.515  1.00  0.00           C
ATOM   2796  HE2 PHE A 761      60.155  50.765  62.125  1.00  0.00           H
ATOM   2797  C   PHE A 761      62.365  46.075  62.395  1.00  0.00           C
ATOM   2798  O   PHE A 761      61.975  45.545  61.355  1.00  0.00           O
ATOM   2799  N   PHE A 762      63.385  46.975  62.375  1.00  0.00           N
ATOM   2800  HN  PHE A 762      63.695  47.395  63.225  1.00  0.00           H
ATOM   2801  CA  PHE A 762      64.065  47.385  61.155  1.00  0.00           C
ATOM   2802  HA  PHE A 762      63.305  47.735  60.475  1.00  0.00           H
ATOM   2803  CB  PHE A 762      65.085  48.525  61.415  1.00  0.00           C
ATOM   2804  HB1 PHE A 762      65.825  48.615  60.595  1.00  0.00           H
ATOM   2805  HB2 PHE A 762      65.635  48.345  62.375  1.00  0.00           H
ATOM   2806  CG  PHE A 762      64.355  49.825  61.485  1.00  0.00           C
ATOM   2807  CD1 PHE A 762      63.875  50.405  60.295  1.00  0.00           C
ATOM   2808  HD1 PHE A 762      64.055  49.915  59.355  1.00  0.00           H
ATOM   2809  CE1 PHE A 762      63.125  51.585  60.335  1.00  0.00           C
ATOM   2810  HE1 PHE A 762      62.745  52.005  59.415  1.00  0.00           H
ATOM   2811  CZ  PHE A 762      62.865  52.215  61.555  1.00  0.00           C
ATOM   2812  HZ  PHE A 762      62.265  53.115  61.585  1.00  0.00           H
ATOM   2813  CD2 PHE A 762      64.115  50.485  62.705  1.00  0.00           C
ATOM   2814  HD2 PHE A 762      64.485  50.045  63.615  1.00  0.00           H
ATOM   2815  CE2 PHE A 762      63.365  51.665  62.745  1.00  0.00           C
ATOM   2816  HE2 PHE A 762      63.155  52.145  63.685  1.00  0.00           H
ATOM   2817  C   PHE A 762      64.745  46.265  60.405  1.00  0.00           C
ATOM   2818  O   PHE A 762      64.615  46.135  59.185  1.00  0.00           O
ATOM   2819  N   THR A 763      65.445  45.375  61.125  1.00  0.00           N
ATOM   2820  HN  THR A 763      65.525  45.505  62.125  1.00  0.00           H
ATOM   2821  CA  THR A 763      66.145  44.235  60.545  1.00  0.00           C
ATOM   2822  HA  THR A 763      66.885  44.595  59.845  1.00  0.00           H
ATOM   2823  CB  THR A 763      66.805  43.395  61.615  1.00  0.00           C
ATOM   2824  HB  THR A 763      66.065  43.115  62.405  1.00  0.00           H
ATOM   2825  OG1 THR A 763      67.815  44.185  62.215  1.00  0.00           O
ATOM   2826  HG1 THR A 763      67.345  44.825  62.775  1.00  0.00           H
ATOM   2827  CG2 THR A 763      67.415  42.115  61.035  1.00  0.00           C
ATOM   2828 HG21 THR A 763      68.085  42.335  60.175  1.00  0.00           H
ATOM   2829 HG22 THR A 763      66.645  41.395  60.695  1.00  0.00           H
ATOM   2830 HG23 THR A 763      68.005  41.595  61.815  1.00  0.00           H
ATOM   2831  C   THR A 763      65.235  43.315  59.785  1.00  0.00           C
ATOM   2832  O   THR A 763      65.525  42.925  58.645  1.00  0.00           O
ATOM   2833  N   THR A 764      64.065  42.995  60.385  1.00  0.00           N
ATOM   2834  HN  THR A 764      63.875  43.355  61.305  1.00  0.00           H
ATOM   2835  CA  THR A 764      63.045  42.155  59.765  1.00  0.00           C
ATOM   2836  HA  THR A 764      63.505  41.205  59.515  1.00  0.00           H
ATOM   2837  CB  THR A 764      61.845  41.885  60.675  1.00  0.00           C
ATOM   2838  HB  THR A 764      61.285  42.815  60.905  1.00  0.00           H
ATOM   2839  OG1 THR A 764      62.275  41.335  61.915  1.00  0.00           O
ATOM   2840  HG1 THR A 764      62.705  42.055  62.385  1.00  0.00           H
ATOM   2841  CG2 THR A 764      60.905  40.855  60.045  1.00  0.00           C
ATOM   2842 HG21 THR A 764      61.465  39.925  59.785  1.00  0.00           H
ATOM   2843 HG22 THR A 764      60.415  41.245  59.125  1.00  0.00           H
ATOM   2844 HG23 THR A 764      60.095  40.585  60.755  1.00  0.00           H
ATOM   2845  C   THR A 764      62.515  42.755  58.475  1.00  0.00           C
ATOM   2846  O   THR A 764      62.415  42.065  57.455  1.00  0.00           O
ATOM   2847  N   PHE A 765      62.205  44.075  58.485  1.00  0.00           N
ATOM   2848  HN  PHE A 765      62.285  44.595  59.335  1.00  0.00           H
ATOM   2849  CA  PHE A 765      61.805  44.815  57.305  1.00  0.00           C
ATOM   2850  HA  PHE A 765      60.935  44.325  56.885  1.00  0.00           H
ATOM   2851  CB  PHE A 765      61.375  46.255  57.735  1.00  0.00           C
ATOM   2852  HB1 PHE A 765      62.125  46.645  58.455  1.00  0.00           H
ATOM   2853  HB2 PHE A 765      60.395  46.215  58.265  1.00  0.00           H
ATOM   2854  CG  PHE A 765      61.265  47.245  56.605  1.00  0.00           C
ATOM   2855  CD1 PHE A 765      60.295  47.075  55.605  1.00  0.00           C
ATOM   2856  HD1 PHE A 765      59.615  46.235  55.645  1.00  0.00           H
ATOM   2857  CE1 PHE A 765      60.205  47.985  54.535  1.00  0.00           C
ATOM   2858  HE1 PHE A 765      59.445  47.845  53.775  1.00  0.00           H
ATOM   2859  CZ  PHE A 765      61.085  49.065  54.465  1.00  0.00           C
ATOM   2860  HZ  PHE A 765      61.015  49.765  53.645  1.00  0.00           H
ATOM   2861  CD2 PHE A 765      62.135  48.345  56.525  1.00  0.00           C
ATOM   2862  HD2 PHE A 765      62.895  48.485  57.285  1.00  0.00           H
ATOM   2863  CE2 PHE A 765      62.055  49.255  55.465  1.00  0.00           C
ATOM   2864  HE2 PHE A 765      62.735  50.085  55.415  1.00  0.00           H
ATOM   2865  C   PHE A 765      62.835  44.835  56.175  1.00  0.00           C
ATOM   2866  O   PHE A 765      62.545  44.445  55.045  1.00  0.00           O
ATOM   2867  N   PHE A 766      64.085  45.255  56.475  1.00  0.00           N
ATOM   2868  HN  PHE A 766      64.295  45.605  57.395  1.00  0.00           H
ATOM   2869  CA  PHE A 766      65.155  45.335  55.485  1.00  0.00           C
ATOM   2870  HA  PHE A 766      64.805  45.975  54.685  1.00  0.00           H
ATOM   2871  CB  PHE A 766      66.445  45.935  56.115  1.00  0.00           C
ATOM   2872  HB1 PHE A 766      67.315  45.825  55.425  1.00  0.00           H
ATOM   2873  HB2 PHE A 766      66.685  45.405  57.065  1.00  0.00           H
ATOM   2874  CG  PHE A 766      66.345  47.415  56.395  1.00  0.00           C
ATOM   2875  CD1 PHE A 766      66.155  48.315  55.335  1.00  0.00           C
ATOM   2876  HD1 PHE A 766      65.975  47.935  54.335  1.00  0.00           H
ATOM   2877  CE1 PHE A 766      66.245  49.695  55.535  1.00  0.00           C
ATOM   2878  HE1 PHE A 766      66.175  50.385  54.715  1.00  0.00           H
ATOM   2879  CZ  PHE A 766      66.475  50.205  56.825  1.00  0.00           C
ATOM   2880  HZ  PHE A 766      66.545  51.265  56.985  1.00  0.00           H
ATOM   2881  CD2 PHE A 766      66.595  47.935  57.675  1.00  0.00           C
ATOM   2882  HD2 PHE A 766      66.775  47.265  58.505  1.00  0.00           H
ATOM   2883  CE2 PHE A 766      66.635  49.325  57.895  1.00  0.00           C
ATOM   2884  HE2 PHE A 766      66.835  49.715  58.875  1.00  0.00           H
ATOM   2885  C   PHE A 766      65.485  44.005  54.835  1.00  0.00           C
ATOM   2886  O   PHE A 766      65.565  43.885  53.615  1.00  0.00           O
ATOM   2887  N   LEU A 767      65.635  42.945  55.655  1.00  0.00           N
ATOM   2888  HN  LEU A 767      65.535  43.065  56.635  1.00  0.00           H
ATOM   2889  CA  LEU A 767      65.925  41.595  55.205  1.00  0.00           C
ATOM   2890  HA  LEU A 767      66.835  41.635  54.615  1.00  0.00           H
ATOM   2891  CB  LEU A 767      66.165  40.725  56.465  1.00  0.00           C
ATOM   2892  HB1 LEU A 767      65.235  40.715  57.085  1.00  0.00           H
ATOM   2893  HB2 LEU A 767      66.945  41.225  57.085  1.00  0.00           H
ATOM   2894  CG  LEU A 767      66.615  39.275  56.225  1.00  0.00           C
ATOM   2895  HG  LEU A 767      65.835  38.745  55.635  1.00  0.00           H
ATOM   2896  CD1 LEU A 767      67.915  39.215  55.435  1.00  0.00           C
ATOM   2897 HD11 LEU A 767      68.715  39.785  55.955  1.00  0.00           H
ATOM   2898 HD12 LEU A 767      67.775  39.655  54.415  1.00  0.00           H
ATOM   2899 HD13 LEU A 767      68.235  38.165  55.305  1.00  0.00           H
ATOM   2900  CD2 LEU A 767      66.805  38.525  57.555  1.00  0.00           C
ATOM   2901 HD21 LEU A 767      65.865  38.515  58.145  1.00  0.00           H
ATOM   2902 HD22 LEU A 767      67.595  39.025  58.155  1.00  0.00           H
ATOM   2903 HD23 LEU A 767      67.115  37.475  57.365  1.00  0.00           H
ATOM   2904  C   LEU A 767      64.845  40.985  54.315  1.00  0.00           C
ATOM   2905  O   LEU A 767      65.115  40.445  53.245  1.00  0.00           O
ATOM   2906  N   SER A 768      63.565  41.125  54.735  1.00  0.00           N
ATOM   2907  HN  SER A 768      63.395  41.575  55.605  1.00  0.00           H
ATOM   2908  CA  SER A 768      62.405  40.645  53.975  1.00  0.00           C
ATOM   2909  HA  SER A 768      62.575  39.605  53.755  1.00  0.00           H
ATOM   2910  CB  SER A 768      61.075  40.765  54.765  1.00  0.00           C
ATOM   2911  HB1 SER A 768      60.245  40.295  54.195  1.00  0.00           H
ATOM   2912  HB2 SER A 768      60.805  41.835  54.955  1.00  0.00           H
ATOM   2913  OG  SER A 768      61.175  40.095  56.015  1.00  0.00           O
ATOM   2914  HG1 SER A 768      61.645  40.715  56.615  1.00  0.00           H
ATOM   2915  C   SER A 768      62.235  41.355  52.655  1.00  0.00           C
ATOM   2916  O   SER A 768      62.005  40.735  51.615  1.00  0.00           O
ATOM   2917  N   SER A 769      62.385  42.695  52.655  1.00  0.00           N
ATOM   2918  HN  SER A 769      62.555  43.185  53.515  1.00  0.00           H
ATOM   2919  CA  SER A 769      62.365  43.525  51.455  1.00  0.00           C
ATOM   2920  HA  SER A 769      61.425  43.355  50.935  1.00  0.00           H
ATOM   2921  CB  SER A 769      62.465  45.025  51.805  1.00  0.00           C
ATOM   2922  HB1 SER A 769      63.415  45.245  52.345  1.00  0.00           H
ATOM   2923  HB2 SER A 769      61.635  45.295  52.495  1.00  0.00           H
ATOM   2924  OG  SER A 769      62.365  45.855  50.645  1.00  0.00           O
ATOM   2925  HG1 SER A 769      62.915  45.445  49.965  1.00  0.00           H
ATOM   2926  C   SER A 769      63.475  43.195  50.465  1.00  0.00           C
ATOM   2927  O   SER A 769      63.255  43.095  49.255  1.00  0.00           O
ATOM   2928  N   PHE A 770      64.715  43.015  50.975  1.00  0.00           N
ATOM   2929  HN  PHE A 770      64.895  43.175  51.945  1.00  0.00           H
ATOM   2930  CA  PHE A 770      65.875  42.655  50.175  1.00  0.00           C
ATOM   2931  HA  PHE A 770      65.995  43.405  49.405  1.00  0.00           H
ATOM   2932  CB  PHE A 770      67.155  42.695  51.095  1.00  0.00           C
ATOM   2933  HB1 PHE A 770      67.005  42.055  51.985  1.00  0.00           H
ATOM   2934  HB2 PHE A 770      67.315  43.735  51.445  1.00  0.00           H
ATOM   2935  CG  PHE A 770      68.395  42.225  50.365  1.00  0.00           C
ATOM   2936  CD1 PHE A 770      69.195  43.145  49.685  1.00  0.00           C
ATOM   2937  HD1 PHE A 770      68.975  44.205  49.765  1.00  0.00           H
ATOM   2938  CE1 PHE A 770      70.225  42.715  48.845  1.00  0.00           C
ATOM   2939  HE1 PHE A 770      70.825  43.425  48.295  1.00  0.00           H
ATOM   2940  CZ  PHE A 770      70.455  41.335  48.675  1.00  0.00           C
ATOM   2941  HZ  PHE A 770      71.195  40.995  47.975  1.00  0.00           H
ATOM   2942  CD2 PHE A 770      68.695  40.855  50.275  1.00  0.00           C
ATOM   2943  HD2 PHE A 770      68.065  40.135  50.775  1.00  0.00           H
ATOM   2944  CE2 PHE A 770      69.695  40.415  49.405  1.00  0.00           C
ATOM   2945  HE2 PHE A 770      69.835  39.355  49.235  1.00  0.00           H
ATOM   2946  C   PHE A 770      65.715  41.325  49.455  1.00  0.00           C
ATOM   2947  O   PHE A 770      65.935  41.225  48.255  1.00  0.00           O
ATOM   2948  N   LEU A 771      65.255  40.295  50.195  1.00  0.00           N
ATOM   2949  HN  LEU A 771      65.125  40.395  51.185  1.00  0.00           H
ATOM   2950  CA  LEU A 771      64.995  38.975  49.645  1.00  0.00           C
ATOM   2951  HA  LEU A 771      65.905  38.635  49.175  1.00  0.00           H
ATOM   2952  CB  LEU A 771      64.615  37.975  50.775  1.00  0.00           C
ATOM   2953  HB1 LEU A 771      64.235  37.025  50.345  1.00  0.00           H
ATOM   2954  HB2 LEU A 771      63.795  38.425  51.375  1.00  0.00           H
ATOM   2955  CG  LEU A 771      65.785  37.605  51.715  1.00  0.00           C
ATOM   2956  HG  LEU A 771      66.315  38.535  52.025  1.00  0.00           H
ATOM   2957  CD1 LEU A 771      65.245  36.945  52.995  1.00  0.00           C
ATOM   2958 HD11 LEU A 771      64.685  36.015  52.735  1.00  0.00           H
ATOM   2959 HD12 LEU A 771      64.555  37.625  53.525  1.00  0.00           H
ATOM   2960 HD13 LEU A 771      66.075  36.675  53.675  1.00  0.00           H
ATOM   2961  CD2 LEU A 771      66.795  36.675  51.035  1.00  0.00           C
ATOM   2962 HD21 LEU A 771      67.255  37.165  50.155  1.00  0.00           H
ATOM   2963 HD22 LEU A 771      66.285  35.745  50.685  1.00  0.00           H
ATOM   2964 HD23 LEU A 771      67.595  36.385  51.745  1.00  0.00           H
ATOM   2965  C   LEU A 771      63.935  38.965  48.565  1.00  0.00           C
ATOM   2966  O   LEU A 771      64.075  38.295  47.545  1.00  0.00           O
ATOM   2967  N   LYS A 772      62.835  39.725  48.735  1.00  0.00           N
ATOM   2968  HN  LYS A 772      62.695  40.215  49.595  1.00  0.00           H
ATOM   2969  CA  LYS A 772      61.845  39.925  47.695  1.00  0.00           C
ATOM   2970  HA  LYS A 772      61.515  38.945  47.375  1.00  0.00           H
ATOM   2971  CB  LYS A 772      60.635  40.695  48.285  1.00  0.00           C
ATOM   2972  HB1 LYS A 772      61.005  41.655  48.705  1.00  0.00           H
ATOM   2973  HB2 LYS A 772      60.245  40.095  49.145  1.00  0.00           H
ATOM   2974  CG  LYS A 772      59.475  40.985  47.315  1.00  0.00           C
ATOM   2975  HG1 LYS A 772      59.835  41.645  46.495  1.00  0.00           H
ATOM   2976  HG2 LYS A 772      58.715  41.565  47.885  1.00  0.00           H
ATOM   2977  CD  LYS A 772      58.845  39.715  46.735  1.00  0.00           C
ATOM   2978  HD1 LYS A 772      58.615  38.995  47.555  1.00  0.00           H
ATOM   2979  HD2 LYS A 772      59.595  39.205  46.075  1.00  0.00           H
ATOM   2980  CE  LYS A 772      57.595  39.975  45.885  1.00  0.00           C
ATOM   2981  HE1 LYS A 772      57.245  39.035  45.405  1.00  0.00           H
ATOM   2982  HE2 LYS A 772      57.815  40.715  45.095  1.00  0.00           H
ATOM   2983  NZ  LYS A 772      56.505  40.505  46.735  1.00  0.00           N
ATOM   2984  HZ1 LYS A 772      56.885  41.225  47.385  1.00  0.00           H
ATOM   2985  HZ2 LYS A 772      56.115  39.725  47.315  1.00  0.00           H
ATOM   2986  HZ3 LYS A 772      55.745  40.915  46.165  1.00  0.00           H
ATOM   2987  C   LYS A 772      62.375  40.625  46.445  1.00  0.00           C
ATOM   2988  O   LYS A 772      62.135  40.215  45.315  1.00  0.00           O
ATOM   2989  N   GLN A 773      63.165  41.705  46.645  1.00  0.00           N
ATOM   2990  HN  GLN A 773      63.315  42.025  47.585  1.00  0.00           H
ATOM   2991  CA  GLN A 773      63.745  42.515  45.595  1.00  0.00           C
ATOM   2992  HA  GLN A 773      62.965  42.725  44.865  1.00  0.00           H
ATOM   2993  CB  GLN A 773      64.245  43.835  46.245  1.00  0.00           C
ATOM   2994  HB1 GLN A 773      64.985  43.585  47.035  1.00  0.00           H
ATOM   2995  HB2 GLN A 773      63.375  44.295  46.765  1.00  0.00           H
ATOM   2996  CG  GLN A 773      64.865  44.895  45.295  1.00  0.00           C
ATOM   2997  HG1 GLN A 773      65.845  44.535  44.915  1.00  0.00           H
ATOM   2998  HG2 GLN A 773      65.045  45.835  45.845  1.00  0.00           H
ATOM   2999  CD  GLN A 773      63.985  45.185  44.075  1.00  0.00           C
ATOM   3000  OE1 GLN A 773      64.315  44.805  42.945  1.00  0.00           O
ATOM   3001  NE2 GLN A 773      62.845  45.875  44.305  1.00  0.00           N
ATOM   3002 HE21 GLN A 773      62.255  46.045  43.515  1.00  0.00           H
ATOM   3003 HE22 GLN A 773      62.585  46.065  45.245  1.00  0.00           H
ATOM   3004  C   GLN A 773      64.885  41.825  44.845  1.00  0.00           C
ATOM   3005  O   GLN A 773      65.225  42.175  43.715  1.00  0.00           O
ATOM   3006  N   PHE A 774      65.515  40.805  45.435  1.00  0.00           N
ATOM   3007  HN  PHE A 774      65.325  40.625  46.415  1.00  0.00           H
ATOM   3008  CA  PHE A 774      66.535  39.975  44.835  1.00  0.00           C
ATOM   3009  HA  PHE A 774      67.365  40.615  44.565  1.00  0.00           H
ATOM   3010  CB  PHE A 774      67.015  38.995  45.925  1.00  0.00           C
ATOM   3011  HB1 PHE A 774      66.135  38.445  46.325  1.00  0.00           H
ATOM   3012  HB2 PHE A 774      67.455  39.565  46.775  1.00  0.00           H
ATOM   3013  CG  PHE A 774      68.015  37.975  45.465  1.00  0.00           C
ATOM   3014  CD1 PHE A 774      69.335  38.365  45.185  1.00  0.00           C
ATOM   3015  HD1 PHE A 774      69.615  39.415  45.275  1.00  0.00           H
ATOM   3016  CE1 PHE A 774      70.305  37.415  44.855  1.00  0.00           C
ATOM   3017  HE1 PHE A 774      71.325  37.715  44.675  1.00  0.00           H
ATOM   3018  CZ  PHE A 774      69.945  36.055  44.785  1.00  0.00           C
ATOM   3019  HZ  PHE A 774      70.695  35.315  44.545  1.00  0.00           H
ATOM   3020  CD2 PHE A 774      67.675  36.615  45.405  1.00  0.00           C
ATOM   3021  HD2 PHE A 774      66.675  36.315  45.665  1.00  0.00           H
ATOM   3022  CE2 PHE A 774      68.635  35.665  45.055  1.00  0.00           C
ATOM   3023  HE2 PHE A 774      68.365  34.615  45.045  1.00  0.00           H
ATOM   3024  C   PHE A 774      66.105  39.275  43.535  1.00  0.00           C
ATOM   3025  O   PHE A 774      66.895  39.155  42.585  1.00  0.00           O
ATOM   3026  N   LYS A 775      64.825  38.855  43.485  1.00  0.00           N
ATOM   3027  HN  LYS A 775      64.235  39.055  44.265  1.00  0.00           H
ATOM   3028  CA  LYS A 775      64.155  38.135  42.415  1.00  0.00           C
ATOM   3029  HA  LYS A 775      64.715  37.225  42.245  1.00  0.00           H
ATOM   3030  CB  LYS A 775      62.735  37.745  42.905  1.00  0.00           C
ATOM   3031  HB1 LYS A 775      62.255  38.685  43.285  1.00  0.00           H
ATOM   3032  HB2 LYS A 775      62.835  37.075  43.785  1.00  0.00           H
ATOM   3033  CG  LYS A 775      61.755  37.135  41.885  1.00  0.00           C
ATOM   3034  HG1 LYS A 775      61.605  37.815  41.025  1.00  0.00           H
ATOM   3035  HG2 LYS A 775      60.765  37.075  42.415  1.00  0.00           H
ATOM   3036  CD  LYS A 775      62.095  35.725  41.375  1.00  0.00           C
ATOM   3037  HD1 LYS A 775      62.375  35.085  42.235  1.00  0.00           H
ATOM   3038  HD2 LYS A 775      62.935  35.755  40.655  1.00  0.00           H
ATOM   3039  CE  LYS A 775      60.835  35.155  40.705  1.00  0.00           C
ATOM   3040  HE1 LYS A 775      60.515  35.795  39.855  1.00  0.00           H
ATOM   3041  HE2 LYS A 775      60.025  35.185  41.465  1.00  0.00           H
ATOM   3042  NZ  LYS A 775      60.915  33.755  40.205  1.00  0.00           N
ATOM   3043  HZ1 LYS A 775      61.305  33.065  40.875  1.00  0.00           H
ATOM   3044  HZ2 LYS A 775      61.335  33.675  39.275  1.00  0.00           H
ATOM   3045  HZ3 LYS A 775      59.875  33.505  40.135  1.00  0.00           H
ATOM   3046  C   LYS A 775      64.095  38.835  41.055  1.00  0.00           C
ATOM   3047  O   LYS A 775      64.095  38.165  40.025  1.00  0.00           O
ATOM   3048  N   THR A 776      64.035  40.185  41.035  1.00  0.00           N
ATOM   3049  HN  THR A 776      64.105  40.685  41.895  1.00  0.00           H
ATOM   3050  CA  THR A 776      63.815  41.025  39.855  1.00  0.00           C
ATOM   3051  HA  THR A 776      62.935  40.655  39.335  1.00  0.00           H
ATOM   3052  CB  THR A 776      63.585  42.505  40.215  1.00  0.00           C
ATOM   3053  HB  THR A 776      63.385  43.105  39.295  1.00  0.00           H
ATOM   3054  OG1 THR A 776      64.685  43.075  40.925  1.00  0.00           O
ATOM   3055  HG1 THR A 776      64.265  43.655  41.595  1.00  0.00           H
ATOM   3056  CG2 THR A 776      62.345  42.605  41.135  1.00  0.00           C
ATOM   3057 HG21 THR A 776      62.525  42.115  42.105  1.00  0.00           H
ATOM   3058 HG22 THR A 776      61.475  42.125  40.655  1.00  0.00           H
ATOM   3059 HG23 THR A 776      62.095  43.675  41.315  1.00  0.00           H
ATOM   3060  C   THR A 776      64.935  41.015  38.825  1.00  0.00           C
ATOM   3061  O   THR A 776      64.735  41.255  37.635  1.00  0.00           O
ATOM   3062  N   LYS A 777      66.165  40.765  39.305  1.00  0.00           N
ATOM   3063  HN  LYS A 777      66.215  40.525  40.275  1.00  0.00           H
ATOM   3064  CA  LYS A 777      67.385  40.795  38.535  1.00  0.00           C
ATOM   3065  HA  LYS A 777      67.285  41.555  37.765  1.00  0.00           H
ATOM   3066  CB  LYS A 777      68.525  41.205  39.495  1.00  0.00           C
ATOM   3067  HB1 LYS A 777      69.525  40.905  39.115  1.00  0.00           H
ATOM   3068  HB2 LYS A 777      68.375  40.645  40.445  1.00  0.00           H
ATOM   3069  CG  LYS A 777      68.515  42.725  39.765  1.00  0.00           C
ATOM   3070  HG1 LYS A 777      67.465  43.085  39.775  1.00  0.00           H
ATOM   3071  HG2 LYS A 777      68.995  43.235  38.905  1.00  0.00           H
ATOM   3072  CD  LYS A 777      69.235  43.135  41.065  1.00  0.00           C
ATOM   3073  HD1 LYS A 777      69.405  44.245  41.045  1.00  0.00           H
ATOM   3074  HD2 LYS A 777      70.245  42.665  41.085  1.00  0.00           H
ATOM   3075  CE  LYS A 777      68.475  42.765  42.345  1.00  0.00           C
ATOM   3076  HE1 LYS A 777      69.085  43.005  43.245  1.00  0.00           H
ATOM   3077  HE2 LYS A 777      68.235  41.675  42.365  1.00  0.00           H
ATOM   3078  NZ  LYS A 777      67.205  43.525  42.435  1.00  0.00           N
ATOM   3079  HZ1 LYS A 777      66.715  43.525  41.515  1.00  0.00           H
ATOM   3080  HZ2 LYS A 777      67.395  44.515  42.685  1.00  0.00           H
ATOM   3081  HZ3 LYS A 777      66.535  43.095  43.115  1.00  0.00           H
ATOM   3082  C   LYS A 777      67.695  39.505  37.795  1.00  0.00           C
ATOM   3083  O   LYS A 777      67.095  38.455  38.055  1.00  0.00           O
ATOM   3084  N   ARG A 778      68.675  39.485  36.865  1.00  0.00           N
ATOM   3085  HN  ARG A 778      69.125  40.325  36.585  1.00  0.00           H
ATOM   3086  CA  ARG A 778      69.145  38.275  36.235  1.00  0.00           C
ATOM   3087  HA  ARG A 778      68.585  37.415  36.575  1.00  0.00           H
ATOM   3088  CB  ARG A 778      68.995  38.325  34.685  1.00  0.00           C
ATOM   3089  HB1 ARG A 778      69.395  37.365  34.265  1.00  0.00           H
ATOM   3090  HB2 ARG A 778      69.615  39.145  34.265  1.00  0.00           H
ATOM   3091  CG  ARG A 778      67.535  38.475  34.225  1.00  0.00           C
ATOM   3092  HG1 ARG A 778      67.255  39.555  34.275  1.00  0.00           H
ATOM   3093  HG2 ARG A 778      66.895  37.905  34.935  1.00  0.00           H
ATOM   3094  CD  ARG A 778      67.295  37.925  32.805  1.00  0.00           C
ATOM   3095  HD1 ARG A 778      67.605  36.855  32.775  1.00  0.00           H
ATOM   3096  HD2 ARG A 778      67.875  38.515  32.055  1.00  0.00           H
ATOM   3097  NE  ARG A 778      65.825  38.035  32.535  1.00  0.00           N
ATOM   3098  HE  ARG A 778      65.225  38.385  33.255  1.00  0.00           H
ATOM   3099  CZ  ARG A 778      65.185  37.515  31.495  1.00  0.00           C
ATOM   3100  NH1 ARG A 778      65.835  36.835  30.585  1.00  0.00           N
ATOM   3101 HH11 ARG A 778      66.815  36.955  30.535  1.00  0.00           H
ATOM   3102 HH12 ARG A 778      65.285  36.555  29.765  1.00  0.00           H
ATOM   3103  NH2 ARG A 778      63.895  37.715  31.365  1.00  0.00           N
ATOM   3104 HH21 ARG A 778      63.455  38.385  31.945  1.00  0.00           H
ATOM   3105 HH22 ARG A 778      63.425  37.545  30.475  1.00  0.00           H
ATOM   3106  C   ARG A 778      70.605  38.035  36.565  1.00  0.00           C
ATOM   3107  O   ARG A 778      71.455  38.815  36.175  1.00  0.00           O
ATOM   3108  N   TYR A 779      70.915  36.935  37.305  1.00  0.00           N
ATOM   3109  HN  TYR A 779      70.225  36.255  37.535  1.00  0.00           H
ATOM   3110  CA  TYR A 779      72.295  36.575  37.635  1.00  0.00           C
ATOM   3111  HA  TYR A 779      72.825  36.415  36.705  1.00  0.00           H
ATOM   3112  CB  TYR A 779      73.005  37.645  38.485  1.00  0.00           C
ATOM   3113  HB1 TYR A 779      72.625  37.695  39.525  1.00  0.00           H
ATOM   3114  HB2 TYR A 779      72.845  38.645  38.045  1.00  0.00           H
ATOM   3115  CG  TYR A 779      74.495  37.445  38.515  1.00  0.00           C
ATOM   3116  CD1 TYR A 779      75.275  38.125  37.555  1.00  0.00           C
ATOM   3117  HD1 TYR A 779      74.795  38.575  36.705  1.00  0.00           H
ATOM   3118  CE1 TYR A 779      76.645  38.305  37.755  1.00  0.00           C
ATOM   3119  HE1 TYR A 779      77.215  38.865  37.035  1.00  0.00           H
ATOM   3120  CZ  TYR A 779      77.255  37.805  38.915  1.00  0.00           C
ATOM   3121  OH  TYR A 779      78.595  38.115  39.195  1.00  0.00           O
ATOM   3122  HH  TYR A 779      78.845  38.855  38.645  1.00  0.00           H
ATOM   3123  CD2 TYR A 779      75.135  36.865  39.625  1.00  0.00           C
ATOM   3124  HD2 TYR A 779      74.555  36.365  40.385  1.00  0.00           H
ATOM   3125  CE2 TYR A 779      76.505  37.055  39.825  1.00  0.00           C
ATOM   3126  HE2 TYR A 779      76.985  36.675  40.725  1.00  0.00           H
ATOM   3127  C   TYR A 779      72.355  35.275  38.435  1.00  0.00           C
ATOM   3128  O   TYR A 779      73.085  34.355  38.075  1.00  0.00           O
ATOM   3129  N   PHE A 780      71.575  35.135  39.525  1.00  0.00           N
ATOM   3130  HN  PHE A 780      71.025  35.895  39.855  1.00  0.00           H
ATOM   3131  CA  PHE A 780      71.485  33.905  40.285  1.00  0.00           C
ATOM   3132  HA  PHE A 780      72.435  33.395  40.185  1.00  0.00           H
ATOM   3133  CB  PHE A 780      71.235  34.185  41.785  1.00  0.00           C
ATOM   3134  HB1 PHE A 780      70.975  33.255  42.345  1.00  0.00           H
ATOM   3135  HB2 PHE A 780      70.395  34.895  41.925  1.00  0.00           H
ATOM   3136  CG  PHE A 780      72.475  34.765  42.395  1.00  0.00           C
ATOM   3137  CD1 PHE A 780      72.625  36.145  42.585  1.00  0.00           C
ATOM   3138  HD1 PHE A 780      71.845  36.815  42.275  1.00  0.00           H
ATOM   3139  CE1 PHE A 780      73.785  36.665  43.195  1.00  0.00           C
ATOM   3140  HE1 PHE A 780      73.885  37.735  43.335  1.00  0.00           H
ATOM   3141  CZ  PHE A 780      74.795  35.795  43.605  1.00  0.00           C
ATOM   3142  HZ  PHE A 780      75.695  36.195  44.075  1.00  0.00           H
ATOM   3143  CD2 PHE A 780      73.505  33.905  42.835  1.00  0.00           C
ATOM   3144  HD2 PHE A 780      73.395  32.835  42.705  1.00  0.00           H
ATOM   3145  CE2 PHE A 780      74.665  34.415  43.425  1.00  0.00           C
ATOM   3146  HE2 PHE A 780      75.445  33.755  43.745  1.00  0.00           H
ATOM   3147  C   PHE A 780      70.415  32.985  39.715  1.00  0.00           C
ATOM   3148  O   PHE A 780      69.455  33.515  39.135  1.00  0.00           O
ATOM   3149  N   PRO A 781      70.515  31.655  39.825  1.00  0.00           N
ATOM   3150  CD  PRO A 781      71.625  30.975  40.505  1.00  0.00           C
ATOM   3151  HD1 PRO A 781      71.705  31.335  41.555  1.00  0.00           H
ATOM   3152  HD2 PRO A 781      72.575  31.205  39.965  1.00  0.00           H
ATOM   3153  CA  PRO A 781      69.595  30.705  39.215  1.00  0.00           C
ATOM   3154  HA  PRO A 781      69.695  30.855  38.145  1.00  0.00           H
ATOM   3155  CB  PRO A 781      70.055  29.295  39.645  1.00  0.00           C
ATOM   3156  HB1 PRO A 781      70.255  28.695  38.735  1.00  0.00           H
ATOM   3157  HB2 PRO A 781      69.285  28.785  40.265  1.00  0.00           H
ATOM   3158  CG  PRO A 781      71.345  29.465  40.475  1.00  0.00           C
ATOM   3159  HG1 PRO A 781      71.195  29.095  41.515  1.00  0.00           H
ATOM   3160  HG2 PRO A 781      72.195  28.935  40.015  1.00  0.00           H
ATOM   3161  C   PRO A 781      68.125  30.945  39.515  1.00  0.00           C
ATOM   3162  O   PRO A 781      67.765  31.375  40.615  1.00  0.00           O
ATOM   3163  N   THR A 782      67.255  30.625  38.555  1.00  0.00           N
ATOM   3164  HN  THR A 782      67.525  30.225  37.675  1.00  0.00           H
ATOM   3165  CA  THR A 782      65.815  30.785  38.635  1.00  0.00           C
ATOM   3166  HA  THR A 782      65.605  31.825  38.815  1.00  0.00           H
ATOM   3167  CB  THR A 782      65.185  30.375  37.315  1.00  0.00           C
ATOM   3168  HB  THR A 782      64.075  30.305  37.375  1.00  0.00           H
ATOM   3169  OG1 THR A 782      65.745  29.155  36.845  1.00  0.00           O
ATOM   3170  HG1 THR A 782      65.065  28.485  37.135  1.00  0.00           H
ATOM   3171  CG2 THR A 782      65.545  31.435  36.255  1.00  0.00           C
ATOM   3172 HG21 THR A 782      66.645  31.515  36.115  1.00  0.00           H
ATOM   3173 HG22 THR A 782      65.135  32.425  36.535  1.00  0.00           H
ATOM   3174 HG23 THR A 782      65.095  31.135  35.285  1.00  0.00           H
ATOM   3175  C   THR A 782      65.175  30.025  39.795  1.00  0.00           C
ATOM   3176  O   THR A 782      64.435  30.605  40.585  1.00  0.00           O
ATOM   3177  N   LYS A 783      65.535  28.755  39.995  1.00  0.00           N
ATOM   3178  HN  LYS A 783      65.985  28.315  39.225  1.00  0.00           H
ATOM   3179  CA  LYS A 783      64.985  27.865  40.995  1.00  0.00           C
ATOM   3180  HA  LYS A 783      63.945  27.725  40.765  1.00  0.00           H
ATOM   3181  CB  LYS A 783      65.725  26.505  40.845  1.00  0.00           C
ATOM   3182  HB1 LYS A 783      65.425  26.075  39.865  1.00  0.00           H
ATOM   3183  HB2 LYS A 783      65.395  25.795  41.635  1.00  0.00           H
ATOM   3184  CG  LYS A 783      67.265  26.655  40.845  1.00  0.00           C
ATOM   3185  HG1 LYS A 783      67.605  27.215  41.745  1.00  0.00           H
ATOM   3186  HG2 LYS A 783      67.595  27.225  39.955  1.00  0.00           H
ATOM   3187  CD  LYS A 783      67.985  25.315  40.925  1.00  0.00           C
ATOM   3188  HD1 LYS A 783      67.755  24.735  40.005  1.00  0.00           H
ATOM   3189  HD2 LYS A 783      67.525  24.785  41.795  1.00  0.00           H
ATOM   3190  CE  LYS A 783      69.485  25.435  41.205  1.00  0.00           C
ATOM   3191  HE1 LYS A 783      69.905  24.525  41.655  1.00  0.00           H
ATOM   3192  HE2 LYS A 783      69.685  26.275  41.905  1.00  0.00           H
ATOM   3193  NZ  LYS A 783      70.245  25.675  39.965  1.00  0.00           N
ATOM   3194  HZ1 LYS A 783      70.065  26.635  39.615  1.00  0.00           H
ATOM   3195  HZ2 LYS A 783      69.965  24.985  39.235  1.00  0.00           H
ATOM   3196  HZ3 LYS A 783      71.265  25.565  40.155  1.00  0.00           H
ATOM   3197  C   LYS A 783      65.065  28.325  42.455  1.00  0.00           C
ATOM   3198  O   LYS A 783      64.105  28.255  43.215  1.00  0.00           O
ATOM   3199  N   VAL A 784      66.235  28.835  42.895  1.00  0.00           N
ATOM   3200  HN  VAL A 784      66.975  28.945  42.245  1.00  0.00           H
ATOM   3201  CA  VAL A 784      66.465  29.345  44.245  1.00  0.00           C
ATOM   3202  HA  VAL A 784      66.025  28.635  44.935  1.00  0.00           H
ATOM   3203  CB  VAL A 784      67.955  29.425  44.595  1.00  0.00           C
ATOM   3204  HB  VAL A 784      68.365  28.395  44.515  1.00  0.00           H
ATOM   3205  CG1 VAL A 784      68.745  30.335  43.635  1.00  0.00           C
ATOM   3206 HG11 VAL A 784      68.385  31.375  43.665  1.00  0.00           H
ATOM   3207 HG12 VAL A 784      68.685  29.965  42.585  1.00  0.00           H
ATOM   3208 HG13 VAL A 784      69.815  30.345  43.925  1.00  0.00           H
ATOM   3209  CG2 VAL A 784      68.145  29.885  46.065  1.00  0.00           C
ATOM   3210 HG21 VAL A 784      67.555  29.245  46.755  1.00  0.00           H
ATOM   3211 HG22 VAL A 784      67.835  30.935  46.205  1.00  0.00           H
ATOM   3212 HG23 VAL A 784      69.215  29.795  46.355  1.00  0.00           H
ATOM   3213  C   VAL A 784      65.705  30.635  44.445  1.00  0.00           C
ATOM   3214  O   VAL A 784      65.055  30.855  45.465  1.00  0.00           O
ATOM   3215  N   ARG A 785      65.695  31.505  43.425  1.00  0.00           N
ATOM   3216  HN  ARG A 785      66.265  31.315  42.625  1.00  0.00           H
ATOM   3217  CA  ARG A 785      64.875  32.695  43.355  1.00  0.00           C
ATOM   3218  HA  ARG A 785      65.085  33.285  44.235  1.00  0.00           H
ATOM   3219  CB  ARG A 785      65.275  33.525  42.125  1.00  0.00           C
ATOM   3220  HB1 ARG A 785      64.475  34.245  41.835  1.00  0.00           H
ATOM   3221  HB2 ARG A 785      65.445  32.835  41.265  1.00  0.00           H
ATOM   3222  CG  ARG A 785      66.535  34.355  42.395  1.00  0.00           C
ATOM   3223  HG1 ARG A 785      67.335  33.695  42.805  1.00  0.00           H
ATOM   3224  HG2 ARG A 785      66.285  35.125  43.145  1.00  0.00           H
ATOM   3225  CD  ARG A 785      67.045  34.985  41.105  1.00  0.00           C
ATOM   3226  HD1 ARG A 785      66.215  35.505  40.575  1.00  0.00           H
ATOM   3227  HD2 ARG A 785      67.485  34.205  40.445  1.00  0.00           H
ATOM   3228  NE  ARG A 785      68.085  35.985  41.495  1.00  0.00           N
ATOM   3229  HE  ARG A 785      68.195  36.215  42.455  1.00  0.00           H
ATOM   3230  CZ  ARG A 785      68.615  36.825  40.615  1.00  0.00           C
ATOM   3231  NH1 ARG A 785      68.495  36.575  39.325  1.00  0.00           N
ATOM   3232 HH11 ARG A 785      68.065  37.345  38.825  1.00  0.00           H
ATOM   3233 HH12 ARG A 785      68.125  35.675  39.125  1.00  0.00           H
ATOM   3234  NH2 ARG A 785      69.245  37.905  41.025  1.00  0.00           N
ATOM   3235 HH21 ARG A 785      69.715  38.475  40.355  1.00  0.00           H
ATOM   3236 HH22 ARG A 785      69.025  38.215  41.945  1.00  0.00           H
ATOM   3237  C   ARG A 785      63.365  32.485  43.375  1.00  0.00           C
ATOM   3238  O   ARG A 785      62.645  33.175  44.075  1.00  0.00           O
ATOM   3239  N   SER A 786      62.855  31.515  42.605  1.00  0.00           N
ATOM   3240  HN  SER A 786      63.445  31.035  41.935  1.00  0.00           H
ATOM   3241  CA  SER A 786      61.465  31.075  42.595  1.00  0.00           C
ATOM   3242  HA  SER A 786      60.835  31.935  42.405  1.00  0.00           H
ATOM   3243  CB  SER A 786      61.235  30.055  41.455  1.00  0.00           C
ATOM   3244  HB1 SER A 786      60.215  29.615  41.465  1.00  0.00           H
ATOM   3245  HB2 SER A 786      61.985  29.255  41.525  1.00  0.00           H
ATOM   3246  OG  SER A 786      61.455  30.705  40.195  1.00  0.00           O
ATOM   3247  HG1 SER A 786      61.695  29.965  39.565  1.00  0.00           H
ATOM   3248  C   SER A 786      61.035  30.545  43.955  1.00  0.00           C
ATOM   3249  O   SER A 786      59.985  30.905  44.475  1.00  0.00           O
ATOM   3250  N   THR A 787      61.905  29.765  44.605  1.00  0.00           N
ATOM   3251  HN  THR A 787      62.705  29.425  44.115  1.00  0.00           H
ATOM   3252  CA  THR A 787      61.785  29.375  46.015  1.00  0.00           C
ATOM   3253  HA  THR A 787      60.855  28.845  46.135  1.00  0.00           H
ATOM   3254  CB  THR A 787      62.945  28.445  46.405  1.00  0.00           C
ATOM   3255  HB  THR A 787      63.915  28.995  46.395  1.00  0.00           H
ATOM   3256  OG1 THR A 787      63.065  27.365  45.495  1.00  0.00           O
ATOM   3257  HG1 THR A 787      63.395  27.705  44.655  1.00  0.00           H
ATOM   3258  CG2 THR A 787      62.775  27.825  47.785  1.00  0.00           C
ATOM   3259 HG21 THR A 787      61.795  27.305  47.835  1.00  0.00           H
ATOM   3260 HG22 THR A 787      62.855  28.585  48.585  1.00  0.00           H
ATOM   3261 HG23 THR A 787      63.565  27.065  47.975  1.00  0.00           H
ATOM   3262  C   THR A 787      61.725  30.585  46.955  1.00  0.00           C
ATOM   3263  O   THR A 787      60.745  30.795  47.665  1.00  0.00           O
ATOM   3264  N   ILE A 788      62.715  31.495  46.905  1.00  0.00           N
ATOM   3265  HN  ILE A 788      63.515  31.325  46.315  1.00  0.00           H
ATOM   3266  CA  ILE A 788      62.805  32.715  47.725  1.00  0.00           C
ATOM   3267  HA  ILE A 788      62.735  32.395  48.755  1.00  0.00           H
ATOM   3268  CB  ILE A 788      64.165  33.405  47.545  1.00  0.00           C
ATOM   3269  HB  ILE A 788      64.375  33.485  46.455  1.00  0.00           H
ATOM   3270  CG2 ILE A 788      64.195  34.855  48.105  1.00  0.00           C
ATOM   3271 HG21 ILE A 788      63.855  34.865  49.165  1.00  0.00           H
ATOM   3272 HG22 ILE A 788      63.545  35.535  47.525  1.00  0.00           H
ATOM   3273 HG23 ILE A 788      65.225  35.265  48.065  1.00  0.00           H
ATOM   3274  CG1 ILE A 788      65.325  32.565  48.165  1.00  0.00           C
ATOM   3275 HG11 ILE A 788      66.285  33.065  47.875  1.00  0.00           H
ATOM   3276 HG12 ILE A 788      65.335  31.555  47.725  1.00  0.00           H
ATOM   3277  CD  ILE A 788      65.295  32.435  49.695  1.00  0.00           C
ATOM   3278  HD1 ILE A 788      64.365  31.925  50.045  1.00  0.00           H
ATOM   3279  HD2 ILE A 788      65.335  33.435  50.185  1.00  0.00           H
ATOM   3280  HD3 ILE A 788      66.165  31.855  50.055  1.00  0.00           H
ATOM   3281  C   ILE A 788      61.625  33.665  47.565  1.00  0.00           C
ATOM   3282  O   ILE A 788      61.225  34.305  48.545  1.00  0.00           O
ATOM   3283  N   SER A 789      61.015  33.775  46.355  1.00  0.00           N
ATOM   3284  HN  SER A 789      61.405  33.285  45.565  1.00  0.00           H
ATOM   3285  CA  SER A 789      59.925  34.695  46.035  1.00  0.00           C
ATOM   3286  HA  SER A 789      60.295  35.705  46.115  1.00  0.00           H
ATOM   3287  CB  SER A 789      59.395  34.425  44.585  1.00  0.00           C
ATOM   3288  HB1 SER A 789      58.795  33.495  44.545  1.00  0.00           H
ATOM   3289  HB2 SER A 789      60.275  34.285  43.915  1.00  0.00           H
ATOM   3290  OG  SER A 789      58.625  35.515  44.065  1.00  0.00           O
ATOM   3291  HG1 SER A 789      58.095  35.185  43.325  1.00  0.00           H
ATOM   3292  C   SER A 789      58.745  34.575  46.995  1.00  0.00           C
ATOM   3293  O   SER A 789      58.275  35.565  47.545  1.00  0.00           O
ATOM   3294  N   ASP A 790      58.335  33.325  47.265  1.00  0.00           N
ATOM   3295  HN  ASP A 790      58.665  32.555  46.725  1.00  0.00           H
ATOM   3296  CA  ASP A 790      57.335  33.005  48.255  1.00  0.00           C
ATOM   3297  HA  ASP A 790      56.605  33.805  48.315  1.00  0.00           H
ATOM   3298  CB  ASP A 790      56.675  31.685  47.815  1.00  0.00           C
ATOM   3299  HB1 ASP A 790      56.225  31.145  48.675  1.00  0.00           H
ATOM   3300  HB2 ASP A 790      57.445  31.045  47.355  1.00  0.00           H
ATOM   3301  CG  ASP A 790      55.555  31.855  46.785  1.00  0.00           C
ATOM   3302  OD1 ASP A 790      55.485  32.865  46.055  1.00  0.00           O
ATOM   3303  OD2 ASP A 790      54.765  30.875  46.695  1.00  0.00           O
ATOM   3304  C   ASP A 790      57.945  32.855  49.665  1.00  0.00           C
ATOM   3305  O   ASP A 790      57.365  33.245  50.685  1.00  0.00           O
ATOM   3306  N   PHE A 791      59.165  32.305  49.795  1.00  0.00           N
ATOM   3307  HN  PHE A 791      59.665  31.985  48.985  1.00  0.00           H
ATOM   3308  CA  PHE A 791      59.685  31.965  51.115  1.00  0.00           C
ATOM   3309  HA  PHE A 791      58.845  31.715  51.745  1.00  0.00           H
ATOM   3310  CB  PHE A 791      60.715  30.845  51.055  1.00  0.00           C
ATOM   3311  HB1 PHE A 791      61.325  30.705  51.975  1.00  0.00           H
ATOM   3312  HB2 PHE A 791      61.405  31.005  50.195  1.00  0.00           H
ATOM   3313  CG  PHE A 791      59.935  29.615  50.915  1.00  0.00           C
ATOM   3314  CD1 PHE A 791      58.935  29.235  51.825  1.00  0.00           C
ATOM   3315  HD1 PHE A 791      58.615  29.885  52.625  1.00  0.00           H
ATOM   3316  CE1 PHE A 791      58.355  27.975  51.705  1.00  0.00           C
ATOM   3317  HE1 PHE A 791      57.565  27.665  52.355  1.00  0.00           H
ATOM   3318  CZ  PHE A 791      58.905  27.095  50.775  1.00  0.00           C
ATOM   3319  HZ  PHE A 791      58.855  26.055  50.915  1.00  0.00           H
ATOM   3320  CD2 PHE A 791      60.245  28.805  49.855  1.00  0.00           C
ATOM   3321  HD2 PHE A 791      61.005  29.115  49.165  1.00  0.00           H
ATOM   3322  CE2 PHE A 791      59.745  27.535  49.765  1.00  0.00           C
ATOM   3323  HE2 PHE A 791      60.065  26.885  48.965  1.00  0.00           H
ATOM   3324  C   PHE A 791      60.345  33.025  51.925  1.00  0.00           C
ATOM   3325  O   PHE A 791      60.605  32.795  53.105  1.00  0.00           O
ATOM   3326  N   ALA A 792      60.625  34.195  51.355  1.00  0.00           N
ATOM   3327  HN  ALA A 792      60.455  34.315  50.375  1.00  0.00           H
ATOM   3328  CA  ALA A 792      61.285  35.275  52.045  1.00  0.00           C
ATOM   3329  HA  ALA A 792      62.305  34.985  52.225  1.00  0.00           H
ATOM   3330  CB  ALA A 792      61.255  36.505  51.105  1.00  0.00           C
ATOM   3331  HB1 ALA A 792      60.225  36.755  50.785  1.00  0.00           H
ATOM   3332  HB2 ALA A 792      61.835  36.265  50.185  1.00  0.00           H
ATOM   3333  HB3 ALA A 792      61.715  37.395  51.575  1.00  0.00           H
ATOM   3334  C   ALA A 792      60.675  35.625  53.405  1.00  0.00           C
ATOM   3335  O   ALA A 792      61.355  35.555  54.415  1.00  0.00           O
ATOM   3336  N   VAL A 793      59.355  35.905  53.435  1.00  0.00           N
ATOM   3337  HN  VAL A 793      58.865  35.955  52.575  1.00  0.00           H
ATOM   3338  CA  VAL A 793      58.585  36.195  54.635  1.00  0.00           C
ATOM   3339  HA  VAL A 793      59.045  37.035  55.135  1.00  0.00           H
ATOM   3340  CB  VAL A 793      57.145  36.585  54.255  1.00  0.00           C
ATOM   3341  HB  VAL A 793      56.695  35.765  53.645  1.00  0.00           H
ATOM   3342  CG1 VAL A 793      56.265  36.805  55.505  1.00  0.00           C
ATOM   3343 HG11 VAL A 793      56.735  37.555  56.175  1.00  0.00           H
ATOM   3344 HG12 VAL A 793      56.115  35.875  56.085  1.00  0.00           H
ATOM   3345 HG13 VAL A 793      55.265  37.185  55.215  1.00  0.00           H
ATOM   3346  CG2 VAL A 793      57.155  37.875  53.415  1.00  0.00           C
ATOM   3347 HG21 VAL A 793      57.755  37.765  52.485  1.00  0.00           H
ATOM   3348 HG22 VAL A 793      57.585  38.715  54.005  1.00  0.00           H
ATOM   3349 HG23 VAL A 793      56.115  38.145  53.125  1.00  0.00           H
ATOM   3350  C   VAL A 793      58.585  35.055  55.635  1.00  0.00           C
ATOM   3351  O   VAL A 793      58.695  35.235  56.855  1.00  0.00           O
ATOM   3352  N   PHE A 794      58.465  33.815  55.145  1.00  0.00           N
ATOM   3353  HN  PHE A 794      58.435  33.675  54.165  1.00  0.00           H
ATOM   3354  CA  PHE A 794      58.455  32.635  55.985  1.00  0.00           C
ATOM   3355  HA  PHE A 794      57.635  32.725  56.695  1.00  0.00           H
ATOM   3356  CB  PHE A 794      58.275  31.405  55.045  1.00  0.00           C
ATOM   3357  HB1 PHE A 794      59.205  31.105  54.515  1.00  0.00           H
ATOM   3358  HB2 PHE A 794      57.515  31.655  54.265  1.00  0.00           H
ATOM   3359  CG  PHE A 794      57.785  30.255  55.845  1.00  0.00           C
ATOM   3360  CD1 PHE A 794      56.445  29.855  55.715  1.00  0.00           C
ATOM   3361  HD1 PHE A 794      55.825  30.305  54.955  1.00  0.00           H
ATOM   3362  CE1 PHE A 794      55.885  28.975  56.635  1.00  0.00           C
ATOM   3363  HE1 PHE A 794      54.825  28.765  56.595  1.00  0.00           H
ATOM   3364  CZ  PHE A 794      56.645  28.555  57.725  1.00  0.00           C
ATOM   3365  HZ  PHE A 794      56.125  28.105  58.555  1.00  0.00           H
ATOM   3366  CD2 PHE A 794      58.605  29.635  56.825  1.00  0.00           C
ATOM   3367  HD2 PHE A 794      59.645  29.885  56.925  1.00  0.00           H
ATOM   3368  CE2 PHE A 794      58.025  28.815  57.785  1.00  0.00           C
ATOM   3369  HE2 PHE A 794      58.605  28.475  58.635  1.00  0.00           H
ATOM   3370  C   PHE A 794      59.755  32.475  56.755  1.00  0.00           C
ATOM   3371  O   PHE A 794      59.795  32.245  57.965  1.00  0.00           O
ATOM   3372  N   LEU A 795      60.875  32.585  56.015  1.00  0.00           N
ATOM   3373  HN  LEU A 795      60.805  32.775  55.035  1.00  0.00           H
ATOM   3374  CA  LEU A 795      62.205  32.455  56.555  1.00  0.00           C
ATOM   3375  HA  LEU A 795      62.245  31.535  57.125  1.00  0.00           H
ATOM   3376  CB  LEU A 795      63.225  32.455  55.405  1.00  0.00           C
ATOM   3377  HB1 LEU A 795      64.265  32.505  55.795  1.00  0.00           H
ATOM   3378  HB2 LEU A 795      63.055  33.355  54.775  1.00  0.00           H
ATOM   3379  CG  LEU A 795      63.105  31.205  54.525  1.00  0.00           C
ATOM   3380  HG  LEU A 795      62.025  31.025  54.305  1.00  0.00           H
ATOM   3381  CD1 LEU A 795      63.805  31.445  53.185  1.00  0.00           C
ATOM   3382 HD11 LEU A 795      64.895  31.605  53.345  1.00  0.00           H
ATOM   3383 HD12 LEU A 795      63.395  32.355  52.685  1.00  0.00           H
ATOM   3384 HD13 LEU A 795      63.665  30.585  52.505  1.00  0.00           H
ATOM   3385  CD2 LEU A 795      63.635  29.985  55.305  1.00  0.00           C
ATOM   3386 HD21 LEU A 795      63.225  29.955  56.325  1.00  0.00           H
ATOM   3387 HD22 LEU A 795      64.745  30.035  55.385  1.00  0.00           H
ATOM   3388 HD23 LEU A 795      63.335  29.045  54.805  1.00  0.00           H
ATOM   3389  C   LEU A 795      62.575  33.535  57.515  1.00  0.00           C
ATOM   3390  O   LEU A 795      63.085  33.265  58.595  1.00  0.00           O
ATOM   3391  N   THR A 796      62.295  34.805  57.155  1.00  0.00           N
ATOM   3392  HN  THR A 796      61.835  35.015  56.285  1.00  0.00           H
ATOM   3393  CA  THR A 796      62.625  35.945  58.005  1.00  0.00           C
ATOM   3394  HA  THR A 796      63.675  35.855  58.245  1.00  0.00           H
ATOM   3395  CB  THR A 796      62.445  37.305  57.365  1.00  0.00           C
ATOM   3396  HB  THR A 796      62.655  38.135  58.095  1.00  0.00           H
ATOM   3397  OG1 THR A 796      61.145  37.465  56.845  1.00  0.00           O
ATOM   3398  HG1 THR A 796      61.105  38.355  56.455  1.00  0.00           H
ATOM   3399  CG2 THR A 796      63.445  37.425  56.205  1.00  0.00           C
ATOM   3400 HG21 THR A 796      63.245  36.665  55.435  1.00  0.00           H
ATOM   3401 HG22 THR A 796      64.475  37.275  56.575  1.00  0.00           H
ATOM   3402 HG23 THR A 796      63.375  38.425  55.735  1.00  0.00           H
ATOM   3403  C   THR A 796      61.915  35.905  59.325  1.00  0.00           C
ATOM   3404  O   THR A 796      62.535  36.165  60.355  1.00  0.00           O
ATOM   3405  N   ILE A 797      60.625  35.505  59.365  1.00  0.00           N
ATOM   3406  HN  ILE A 797      60.115  35.365  58.515  1.00  0.00           H
ATOM   3407  CA  ILE A 797      59.935  35.275  60.635  1.00  0.00           C
ATOM   3408  HA  ILE A 797      59.945  36.205  61.185  1.00  0.00           H
ATOM   3409  CB  ILE A 797      58.465  34.875  60.395  1.00  0.00           C
ATOM   3410  HB  ILE A 797      58.445  34.045  59.645  1.00  0.00           H
ATOM   3411  CG2 ILE A 797      57.815  34.345  61.705  1.00  0.00           C
ATOM   3412 HG21 ILE A 797      57.915  35.095  62.515  1.00  0.00           H
ATOM   3413 HG22 ILE A 797      58.255  33.385  62.035  1.00  0.00           H
ATOM   3414 HG23 ILE A 797      56.725  34.155  61.545  1.00  0.00           H
ATOM   3415  CG1 ILE A 797      57.665  36.065  59.815  1.00  0.00           C
ATOM   3416 HG11 ILE A 797      58.275  36.575  59.035  1.00  0.00           H
ATOM   3417 HG12 ILE A 797      57.485  36.795  60.625  1.00  0.00           H
ATOM   3418  CD  ILE A 797      56.335  35.655  59.175  1.00  0.00           C
ATOM   3419  HD1 ILE A 797      55.655  35.165  59.905  1.00  0.00           H
ATOM   3420  HD2 ILE A 797      56.515  34.945  58.335  1.00  0.00           H
ATOM   3421  HD3 ILE A 797      55.825  36.545  58.755  1.00  0.00           H
ATOM   3422  C   ILE A 797      60.635  34.245  61.515  1.00  0.00           C
ATOM   3423  O   ILE A 797      60.975  34.525  62.665  1.00  0.00           O
ATOM   3424  N   VAL A 798      60.955  33.045  60.975  1.00  0.00           N
ATOM   3425  HN  VAL A 798      60.705  32.855  60.025  1.00  0.00           H
ATOM   3426  CA  VAL A 798      61.615  31.975  61.715  1.00  0.00           C
ATOM   3427  HA  VAL A 798      61.015  31.765  62.595  1.00  0.00           H
ATOM   3428  CB  VAL A 798      61.695  30.705  60.885  1.00  0.00           C
ATOM   3429  HB  VAL A 798      62.155  30.925  59.885  1.00  0.00           H
ATOM   3430  CG1 VAL A 798      62.535  29.605  61.575  1.00  0.00           C
ATOM   3431 HG11 VAL A 798      62.145  29.405  62.595  1.00  0.00           H
ATOM   3432 HG12 VAL A 798      63.605  29.885  61.645  1.00  0.00           H
ATOM   3433 HG13 VAL A 798      62.475  28.665  60.985  1.00  0.00           H
ATOM   3434  CG2 VAL A 798      60.255  30.185  60.645  1.00  0.00           C
ATOM   3435 HG21 VAL A 798      59.635  30.925  60.095  1.00  0.00           H
ATOM   3436 HG22 VAL A 798      59.765  29.975  61.625  1.00  0.00           H
ATOM   3437 HG23 VAL A 798      60.285  29.245  60.055  1.00  0.00           H
ATOM   3438  C   VAL A 798      62.995  32.365  62.235  1.00  0.00           C
ATOM   3439  O   VAL A 798      63.325  32.145  63.405  1.00  0.00           O
ATOM   3440  N   ILE A 799      63.815  32.995  61.375  1.00  0.00           N
ATOM   3441  HN  ILE A 799      63.515  33.135  60.425  1.00  0.00           H
ATOM   3442  CA  ILE A 799      65.145  33.485  61.695  1.00  0.00           C
ATOM   3443  HA  ILE A 799      65.735  32.655  62.065  1.00  0.00           H
ATOM   3444  CB  ILE A 799      65.815  34.035  60.425  1.00  0.00           C
ATOM   3445  HB  ILE A 799      65.095  34.725  59.935  1.00  0.00           H
ATOM   3446  CG2 ILE A 799      67.095  34.835  60.755  1.00  0.00           C
ATOM   3447 HG21 ILE A 799      67.805  34.205  61.335  1.00  0.00           H
ATOM   3448 HG22 ILE A 799      66.875  35.755  61.345  1.00  0.00           H
ATOM   3449 HG23 ILE A 799      67.605  35.155  59.825  1.00  0.00           H
ATOM   3450  CG1 ILE A 799      66.115  32.875  59.445  1.00  0.00           C
ATOM   3451 HG11 ILE A 799      65.255  32.185  59.405  1.00  0.00           H
ATOM   3452 HG12 ILE A 799      66.985  32.295  59.835  1.00  0.00           H
ATOM   3453  CD  ILE A 799      66.415  33.345  58.015  1.00  0.00           C
ATOM   3454  HD1 ILE A 799      67.325  33.975  57.975  1.00  0.00           H
ATOM   3455  HD2 ILE A 799      65.565  33.945  57.615  1.00  0.00           H
ATOM   3456  HD3 ILE A 799      66.565  32.475  57.345  1.00  0.00           H
ATOM   3457  C   ILE A 799      65.145  34.515  62.815  1.00  0.00           C
ATOM   3458  O   ILE A 799      65.855  34.395  63.805  1.00  0.00           O
ATOM   3459  N   MET A 800      64.285  35.555  62.725  1.00  0.00           N
ATOM   3460  HN  MET A 800      63.695  35.675  61.925  1.00  0.00           H
ATOM   3461  CA  MET A 800      64.245  36.595  63.725  1.00  0.00           C
ATOM   3462  HA  MET A 800      65.265  36.865  63.965  1.00  0.00           H
ATOM   3463  CB  MET A 800      63.575  37.865  63.145  1.00  0.00           C
ATOM   3464  HB1 MET A 800      63.525  38.665  63.915  1.00  0.00           H
ATOM   3465  HB2 MET A 800      62.535  37.625  62.845  1.00  0.00           H
ATOM   3466  CG  MET A 800      64.325  38.415  61.905  1.00  0.00           C
ATOM   3467  HG1 MET A 800      63.775  39.315  61.545  1.00  0.00           H
ATOM   3468  HG2 MET A 800      64.265  37.675  61.085  1.00  0.00           H
ATOM   3469  SD  MET A 800      66.075  38.835  62.145  1.00  0.00           S
ATOM   3470  CE  MET A 800      65.855  40.085  63.445  1.00  0.00           C
ATOM   3471  HE1 MET A 800      65.505  39.615  64.385  1.00  0.00           H
ATOM   3472  HE2 MET A 800      65.115  40.855  63.135  1.00  0.00           H
ATOM   3473  HE3 MET A 800      66.825  40.595  63.665  1.00  0.00           H
ATOM   3474  C   MET A 800      63.635  36.165  65.045  1.00  0.00           C
ATOM   3475  O   MET A 800      64.085  36.575  66.115  1.00  0.00           O
ATOM   3476  N   VAL A 801      62.605  35.265  65.015  1.00  0.00           N
ATOM   3477  HN  VAL A 801      62.225  34.975  64.135  1.00  0.00           H
ATOM   3478  CA  VAL A 801      62.025  34.635  66.205  1.00  0.00           C
ATOM   3479  HA  VAL A 801      61.655  35.405  66.865  1.00  0.00           H
ATOM   3480  CB  VAL A 801      60.865  33.695  65.805  1.00  0.00           C
ATOM   3481  HB  VAL A 801      61.205  33.075  64.945  1.00  0.00           H
ATOM   3482  CG1 VAL A 801      60.435  32.745  66.945  1.00  0.00           C
ATOM   3483 HG11 VAL A 801      60.165  33.315  67.855  1.00  0.00           H
ATOM   3484 HG12 VAL A 801      61.215  32.005  67.205  1.00  0.00           H
ATOM   3485 HG13 VAL A 801      59.535  32.165  66.635  1.00  0.00           H
ATOM   3486  CG2 VAL A 801      59.645  34.515  65.355  1.00  0.00           C
ATOM   3487 HG21 VAL A 801      59.935  35.375  64.715  1.00  0.00           H
ATOM   3488 HG22 VAL A 801      59.105  34.905  66.235  1.00  0.00           H
ATOM   3489 HG23 VAL A 801      58.945  33.875  64.785  1.00  0.00           H
ATOM   3490  C   VAL A 801      63.045  33.825  66.995  1.00  0.00           C
ATOM   3491  O   VAL A 801      63.215  33.985  68.205  1.00  0.00           O
ATOM   3492  N   THR A 802      63.795  32.945  66.285  1.00  0.00           N
ATOM   3493  HN  THR A 802      63.605  32.835  65.305  1.00  0.00           H
ATOM   3494  CA  THR A 802      64.865  32.145  66.855  1.00  0.00           C
ATOM   3495  HA  THR A 802      64.455  31.655  67.725  1.00  0.00           H
ATOM   3496  CB  THR A 802      65.375  31.015  65.965  1.00  0.00           C
ATOM   3497  HB  THR A 802      66.265  30.505  66.415  1.00  0.00           H
ATOM   3498  OG1 THR A 802      65.725  31.465  64.665  1.00  0.00           O
ATOM   3499  HG1 THR A 802      64.905  31.795  64.255  1.00  0.00           H
ATOM   3500  CG2 THR A 802      64.255  29.975  65.805  1.00  0.00           C
ATOM   3501 HG21 THR A 802      63.335  30.435  65.405  1.00  0.00           H
ATOM   3502 HG22 THR A 802      64.025  29.495  66.775  1.00  0.00           H
ATOM   3503 HG23 THR A 802      64.575  29.185  65.095  1.00  0.00           H
ATOM   3504  C   THR A 802      66.025  32.955  67.385  1.00  0.00           C
ATOM   3505  O   THR A 802      66.525  32.655  68.465  1.00  0.00           O
ATOM   3506  N   ILE A 803      66.435  34.025  66.675  1.00  0.00           N
ATOM   3507  HN  ILE A 803      66.065  34.215  65.765  1.00  0.00           H
ATOM   3508  CA  ILE A 803      67.495  34.915  67.165  1.00  0.00           C
ATOM   3509  HA  ILE A 803      68.375  34.305  67.335  1.00  0.00           H
ATOM   3510  CB  ILE A 803      67.885  35.965  66.125  1.00  0.00           C
ATOM   3511  HB  ILE A 803      66.955  36.415  65.705  1.00  0.00           H
ATOM   3512  CG2 ILE A 803      68.735  37.105  66.745  1.00  0.00           C
ATOM   3513 HG21 ILE A 803      69.615  36.695  67.285  1.00  0.00           H
ATOM   3514 HG22 ILE A 803      68.145  37.725  67.445  1.00  0.00           H
ATOM   3515 HG23 ILE A 803      69.105  37.785  65.955  1.00  0.00           H
ATOM   3516  CG1 ILE A 803      68.645  35.275  64.975  1.00  0.00           C
ATOM   3517 HG11 ILE A 803      68.115  34.345  64.675  1.00  0.00           H
ATOM   3518 HG12 ILE A 803      69.635  34.945  65.365  1.00  0.00           H
ATOM   3519  CD  ILE A 803      68.815  36.145  63.725  1.00  0.00           C
ATOM   3520  HD1 ILE A 803      69.435  37.035  63.935  1.00  0.00           H
ATOM   3521  HD2 ILE A 803      67.825  36.475  63.355  1.00  0.00           H
ATOM   3522  HD3 ILE A 803      69.305  35.565  62.915  1.00  0.00           H
ATOM   3523  C   ILE A 803      67.205  35.555  68.525  1.00  0.00           C
ATOM   3524  O   ILE A 803      68.045  35.455  69.415  1.00  0.00           O
ATOM   3525  N   ASP A 804      66.015  36.155  68.765  1.00  0.00           N
ATOM   3526  HN  ASP A 804      65.325  36.225  68.045  1.00  0.00           H
ATOM   3527  CA  ASP A 804      65.655  36.735  70.065  1.00  0.00           C
ATOM   3528  HA  ASP A 804      66.435  37.435  70.335  1.00  0.00           H
ATOM   3529  CB  ASP A 804      64.305  37.535  69.955  1.00  0.00           C
ATOM   3530  HB1 ASP A 804      63.595  36.915  69.375  1.00  0.00           H
ATOM   3531  HB2 ASP A 804      64.485  38.465  69.375  1.00  0.00           H
ATOM   3532  CG  ASP A 804      63.555  37.915  71.235  1.00  0.00           C
ATOM   3533  OD1 ASP A 804      63.285  39.125  71.475  1.00  0.00           O
ATOM   3534  OD2 ASP A 804      63.135  36.995  71.975  1.00  0.00           O
ATOM   3535  C   ASP A 804      65.685  35.685  71.175  1.00  0.00           C
ATOM   3536  O   ASP A 804      66.335  35.845  72.215  1.00  0.00           O
ATOM   3537  N   TYR A 805      65.025  34.535  70.915  1.00  0.00           N
ATOM   3538  HN  TYR A 805      64.495  34.475  70.075  1.00  0.00           H
ATOM   3539  CA  TYR A 805      64.905  33.435  71.845  1.00  0.00           C
ATOM   3540  HA  TYR A 805      64.435  33.825  72.735  1.00  0.00           H
ATOM   3541  CB  TYR A 805      63.965  32.405  71.155  1.00  0.00           C
ATOM   3542  HB1 TYR A 805      64.445  31.985  70.245  1.00  0.00           H
ATOM   3543  HB2 TYR A 805      63.025  32.905  70.835  1.00  0.00           H
ATOM   3544  CG  TYR A 805      63.595  31.285  72.095  1.00  0.00           C
ATOM   3545  CD1 TYR A 805      62.705  31.555  73.145  1.00  0.00           C
ATOM   3546  HD1 TYR A 805      62.295  32.545  73.245  1.00  0.00           H
ATOM   3547  CE1 TYR A 805      62.365  30.555  74.055  1.00  0.00           C
ATOM   3548  HE1 TYR A 805      61.685  30.775  74.875  1.00  0.00           H
ATOM   3549  CZ  TYR A 805      62.905  29.285  73.935  1.00  0.00           C
ATOM   3550  OH  TYR A 805      62.485  28.325  74.875  1.00  0.00           O
ATOM   3551  HH  TYR A 805      63.045  27.545  74.835  1.00  0.00           H
ATOM   3552  CD2 TYR A 805      64.135  29.995  71.955  1.00  0.00           C
ATOM   3553  HD2 TYR A 805      64.825  29.785  71.155  1.00  0.00           H
ATOM   3554  CE2 TYR A 805      63.815  29.005  72.895  1.00  0.00           C
ATOM   3555  HE2 TYR A 805      64.275  28.035  72.815  1.00  0.00           H
ATOM   3556  C   TYR A 805      66.235  32.805  72.265  1.00  0.00           C
ATOM   3557  O   TYR A 805      66.505  32.545  73.445  1.00  0.00           O
ATOM   3558  N   LEU A 806      67.145  32.555  71.305  1.00  0.00           N
ATOM   3559  HN  LEU A 806      66.925  32.765  70.345  1.00  0.00           H
ATOM   3560  CA  LEU A 806      68.425  31.935  71.605  1.00  0.00           C
ATOM   3561  HA  LEU A 806      68.255  31.145  72.325  1.00  0.00           H
ATOM   3562  CB  LEU A 806      69.115  31.395  70.355  1.00  0.00           C
ATOM   3563  HB1 LEU A 806      70.105  30.935  70.585  1.00  0.00           H
ATOM   3564  HB2 LEU A 806      69.285  32.235  69.635  1.00  0.00           H
ATOM   3565  CG  LEU A 806      68.265  30.335  69.675  1.00  0.00           C
ATOM   3566  HG  LEU A 806      67.215  30.705  69.595  1.00  0.00           H
ATOM   3567  CD1 LEU A 806      68.775  30.165  68.255  1.00  0.00           C
ATOM   3568 HD11 LEU A 806      69.695  29.545  68.215  1.00  0.00           H
ATOM   3569 HD12 LEU A 806      69.005  31.155  67.795  1.00  0.00           H
ATOM   3570 HD13 LEU A 806      67.985  29.725  67.625  1.00  0.00           H
ATOM   3571  CD2 LEU A 806      68.215  29.075  70.535  1.00  0.00           C
ATOM   3572 HD21 LEU A 806      68.345  29.285  71.615  1.00  0.00           H
ATOM   3573 HD22 LEU A 806      69.015  28.365  70.235  1.00  0.00           H
ATOM   3574 HD23 LEU A 806      67.215  28.625  70.425  1.00  0.00           H
ATOM   3575  C   LEU A 806      69.415  32.855  72.225  1.00  0.00           C
ATOM   3576  O   LEU A 806      70.165  32.465  73.125  1.00  0.00           O
ATOM   3577  N   VAL A 807      69.395  34.135  71.805  1.00  0.00           N
ATOM   3578  HN  VAL A 807      68.795  34.435  71.065  1.00  0.00           H
ATOM   3579  CA  VAL A 807      70.235  35.155  72.385  1.00  0.00           C
ATOM   3580  HA  VAL A 807      71.255  34.825  72.345  1.00  0.00           H
ATOM   3581  CB  VAL A 807      70.125  36.465  71.615  1.00  0.00           C
ATOM   3582  HB  VAL A 807      69.055  36.665  71.345  1.00  0.00           H
ATOM   3583  CG1 VAL A 807      70.645  37.675  72.415  1.00  0.00           C
ATOM   3584 HG11 VAL A 807      71.615  37.435  72.895  1.00  0.00           H
ATOM   3585 HG12 VAL A 807      69.915  37.995  73.185  1.00  0.00           H
ATOM   3586 HG13 VAL A 807      70.815  38.535  71.725  1.00  0.00           H
ATOM   3587  CG2 VAL A 807      70.955  36.295  70.325  1.00  0.00           C
ATOM   3588 HG21 VAL A 807      70.605  35.425  69.725  1.00  0.00           H
ATOM   3589 HG22 VAL A 807      72.025  36.135  70.575  1.00  0.00           H
ATOM   3590 HG23 VAL A 807      70.885  37.215  69.715  1.00  0.00           H
ATOM   3591  C   VAL A 807      69.915  35.295  73.855  1.00  0.00           C
ATOM   3592  O   VAL A 807      70.805  35.305  74.705  1.00  0.00           O
ATOM   3593  N   GLY A 808      68.605  35.235  74.195  1.00  0.00           N
ATOM   3594  HN  GLY A 808      67.905  35.145  73.485  1.00  0.00           H
ATOM   3595  CA  GLY A 808      68.155  35.245  75.585  1.00  0.00           C
ATOM   3596  HA1 GLY A 808      68.895  34.785  76.225  1.00  0.00           H
ATOM   3597  HA2 GLY A 808      67.205  34.725  75.615  1.00  0.00           H
ATOM   3598  C   GLY A 808      67.915  36.625  76.105  1.00  0.00           C
ATOM   3599  O   GLY A 808      68.115  36.935  77.275  1.00  0.00           O
ATOM   3600  N   VAL A 809      67.465  37.535  75.225  1.00  0.00           N
ATOM   3601  HN  VAL A 809      67.325  37.305  74.255  1.00  0.00           H
ATOM   3602  CA  VAL A 809      67.045  38.865  75.635  1.00  0.00           C
ATOM   3603  HA  VAL A 809      67.115  39.005  76.705  1.00  0.00           H
ATOM   3604  CB  VAL A 809      67.895  39.945  74.975  1.00  0.00           C
ATOM   3605  HB  VAL A 809      67.875  39.825  73.865  1.00  0.00           H
ATOM   3606  CG1 VAL A 809      67.375  41.355  75.325  1.00  0.00           C
ATOM   3607 HG11 VAL A 809      67.345  41.505  76.425  1.00  0.00           H
ATOM   3608 HG12 VAL A 809      66.355  41.525  74.935  1.00  0.00           H
ATOM   3609 HG13 VAL A 809      68.045  42.125  74.885  1.00  0.00           H
ATOM   3610  CG2 VAL A 809      69.355  39.805  75.445  1.00  0.00           C
ATOM   3611 HG21 VAL A 809      69.775  38.805  75.205  1.00  0.00           H
ATOM   3612 HG22 VAL A 809      69.425  39.975  76.535  1.00  0.00           H
ATOM   3613 HG23 VAL A 809      69.985  40.565  74.935  1.00  0.00           H
ATOM   3614  C   VAL A 809      65.605  38.985  75.195  1.00  0.00           C
ATOM   3615  O   VAL A 809      65.375  39.265  74.025  1.00  0.00           O
ATOM   3616  N   PRO A 810      64.565  38.785  76.005  1.00  0.00           N
ATOM   3617  CD  PRO A 810      64.715  38.145  77.315  1.00  0.00           C
ATOM   3618  HD1 PRO A 810      65.195  38.855  78.015  1.00  0.00           H
ATOM   3619  HD2 PRO A 810      65.345  37.225  77.225  1.00  0.00           H
ATOM   3620  CA  PRO A 810      63.245  38.555  75.445  1.00  0.00           C
ATOM   3621  HA  PRO A 810      63.325  38.075  74.475  1.00  0.00           H
ATOM   3622  CB  PRO A 810      62.555  37.595  76.445  1.00  0.00           C
ATOM   3623  HB1 PRO A 810      62.715  36.555  76.075  1.00  0.00           H
ATOM   3624  HB2 PRO A 810      61.465  37.775  76.555  1.00  0.00           H
ATOM   3625  CG  PRO A 810      63.305  37.765  77.765  1.00  0.00           C
ATOM   3626  HG1 PRO A 810      62.875  38.605  78.355  1.00  0.00           H
ATOM   3627  HG2 PRO A 810      63.295  36.835  78.375  1.00  0.00           H
ATOM   3628  C   PRO A 810      62.475  39.845  75.235  1.00  0.00           C
ATOM   3629  O   PRO A 810      61.925  40.405  76.175  1.00  0.00           O
ATOM   3630  N   SER A 811      62.335  40.285  73.965  1.00  0.00           N
ATOM   3631  HN  SER A 811      62.835  39.845  73.215  1.00  0.00           H
ATOM   3632  CA  SER A 811      61.325  41.285  73.605  1.00  0.00           C
ATOM   3633  HA  SER A 811      61.465  42.105  74.295  1.00  0.00           H
ATOM   3634  CB  SER A 811      61.505  41.865  72.165  1.00  0.00           C
ATOM   3635  HB1 SER A 811      62.535  42.275  72.085  1.00  0.00           H
ATOM   3636  HB2 SER A 811      60.795  42.695  71.985  1.00  0.00           H
ATOM   3637  OG  SER A 811      61.325  40.895  71.145  1.00  0.00           O
ATOM   3638  HG1 SER A 811      62.075  40.265  71.215  1.00  0.00           H
ATOM   3639  C   SER A 811      59.895  40.745  73.805  1.00  0.00           C
ATOM   3640  O   SER A 811      59.705  39.525  73.665  1.00  0.00           O
ATOM   3641  N   PRO A 812      58.875  41.545  74.185  1.00  0.00           N
ATOM   3642  CD  PRO A 812      59.015  42.985  74.445  1.00  0.00           C
ATOM   3643  HD1 PRO A 812      59.515  43.495  73.595  1.00  0.00           H
ATOM   3644  HD2 PRO A 812      59.605  43.135  75.375  1.00  0.00           H
ATOM   3645  CA  PRO A 812      57.525  41.075  74.485  1.00  0.00           C
ATOM   3646  HA  PRO A 812      57.615  40.455  75.365  1.00  0.00           H
ATOM   3647  CB  PRO A 812      56.665  42.325  74.785  1.00  0.00           C
ATOM   3648  HB1 PRO A 812      56.305  42.285  75.835  1.00  0.00           H
ATOM   3649  HB2 PRO A 812      55.785  42.415  74.125  1.00  0.00           H
ATOM   3650  CG  PRO A 812      57.595  43.545  74.605  1.00  0.00           C
ATOM   3651  HG1 PRO A 812      57.305  44.095  73.675  1.00  0.00           H
ATOM   3652  HG2 PRO A 812      57.545  44.235  75.475  1.00  0.00           H
ATOM   3653  C   PRO A 812      56.905  40.185  73.425  1.00  0.00           C
ATOM   3654  O   PRO A 812      57.235  40.325  72.255  1.00  0.00           O
ATOM   3655  N   LYS A 813      56.075  39.205  73.835  1.00  0.00           N
ATOM   3656  HN  LYS A 813      55.765  39.135  74.775  1.00  0.00           H
ATOM   3657  CA  LYS A 813      55.645  38.125  72.985  1.00  0.00           C
ATOM   3658  HA  LYS A 813      55.915  38.345  71.955  1.00  0.00           H
ATOM   3659  CB  LYS A 813      56.345  36.805  73.405  1.00  0.00           C
ATOM   3660  HB1 LYS A 813      56.075  36.015  72.675  1.00  0.00           H
ATOM   3661  HB2 LYS A 813      56.005  36.475  74.405  1.00  0.00           H
ATOM   3662  CG  LYS A 813      57.885  36.945  73.395  1.00  0.00           C
ATOM   3663  HG1 LYS A 813      58.215  37.505  74.295  1.00  0.00           H
ATOM   3664  HG2 LYS A 813      58.145  37.565  72.515  1.00  0.00           H
ATOM   3665  CD  LYS A 813      58.645  35.615  73.285  1.00  0.00           C
ATOM   3666  HD1 LYS A 813      58.045  34.905  72.675  1.00  0.00           H
ATOM   3667  HD2 LYS A 813      58.755  35.155  74.275  1.00  0.00           H
ATOM   3668  CE  LYS A 813      60.025  35.725  72.605  1.00  0.00           C
ATOM   3669  HE1 LYS A 813      59.885  35.965  71.535  1.00  0.00           H
ATOM   3670  HE2 LYS A 813      60.585  34.775  72.685  1.00  0.00           H
ATOM   3671  NZ  LYS A 813      60.835  36.815  73.205  1.00  0.00           N
ATOM   3672  HZ1 LYS A 813      61.115  36.605  74.165  1.00  0.00           H
ATOM   3673  HZ2 LYS A 813      60.355  37.735  73.175  1.00  0.00           H
ATOM   3674  HZ3 LYS A 813      61.745  36.905  72.645  1.00  0.00           H
ATOM   3675  C   LYS A 813      54.135  37.995  72.985  1.00  0.00           C
ATOM   3676  O   LYS A 813      53.385  38.695  73.675  1.00  0.00           O
ATOM   3677  N   LEU A 814      53.625  37.055  72.165  1.00  0.00           N
ATOM   3678  HN  LEU A 814      54.245  36.545  71.555  1.00  0.00           H
ATOM   3679  CA  LEU A 814      52.225  36.695  72.085  1.00  0.00           C
ATOM   3680  HA  LEU A 814      51.655  37.615  72.035  1.00  0.00           H
ATOM   3681  CB  LEU A 814      51.925  35.865  70.815  1.00  0.00           C
ATOM   3682  HB1 LEU A 814      50.845  35.585  70.795  1.00  0.00           H
ATOM   3683  HB2 LEU A 814      52.515  34.915  70.855  1.00  0.00           H
ATOM   3684  CG  LEU A 814      52.255  36.575  69.485  1.00  0.00           C
ATOM   3685  HG  LEU A 814      53.345  36.825  69.465  1.00  0.00           H
ATOM   3686  CD1 LEU A 814      51.965  35.655  68.295  1.00  0.00           C
ATOM   3687 HD11 LEU A 814      50.895  35.365  68.275  1.00  0.00           H
ATOM   3688 HD12 LEU A 814      52.575  34.725  68.355  1.00  0.00           H
ATOM   3689 HD13 LEU A 814      52.205  36.165  67.335  1.00  0.00           H
ATOM   3690  CD2 LEU A 814      51.465  37.885  69.345  1.00  0.00           C
ATOM   3691 HD21 LEU A 814      51.745  38.605  70.135  1.00  0.00           H
ATOM   3692 HD22 LEU A 814      50.375  37.685  69.425  1.00  0.00           H
ATOM   3693 HD23 LEU A 814      51.665  38.355  68.355  1.00  0.00           H
ATOM   3694  C   LEU A 814      51.715  35.955  73.315  1.00  0.00           C
ATOM   3695  O   LEU A 814      51.555  34.735  73.335  1.00  0.00           O
ATOM   3696  N   HSD A 815      51.405  36.685  74.395  1.00  0.00           N
ATOM   3697  HN  HSD A 815      51.645  37.655  74.395  1.00  0.00           H
ATOM   3698  CA  HSD A 815      50.885  36.115  75.615  1.00  0.00           C
ATOM   3699  HA  HSD A 815      51.385  35.175  75.805  1.00  0.00           H
ATOM   3700  CB  HSD A 815      51.225  37.065  76.785  1.00  0.00           C
ATOM   3701  HB1 HSD A 815      50.935  36.585  77.745  1.00  0.00           H
ATOM   3702  HB2 HSD A 815      50.655  38.015  76.655  1.00  0.00           H
ATOM   3703  ND1 HSD A 815      53.695  36.525  77.145  1.00  0.00           N
ATOM   3704  HD1 HSD A 815      53.575  35.545  77.295  1.00  0.00           H
ATOM   3705  CG  HSD A 815      52.695  37.415  76.825  1.00  0.00           C
ATOM   3706  CE1 HSD A 815      54.865  37.195  77.085  1.00  0.00           C
ATOM   3707  HE1 HSD A 815      55.825  36.695  77.255  1.00  0.00           H
ATOM   3708  NE2 HSD A 815      54.695  38.465  76.785  1.00  0.00           N
ATOM   3709  CD2 HSD A 815      53.315  38.605  76.615  1.00  0.00           C
ATOM   3710  HD2 HSD A 815      52.885  39.565  76.335  1.00  0.00           H
ATOM   3711  C   HSD A 815      49.375  35.815  75.555  1.00  0.00           C
ATOM   3712  O   HSD A 815      48.535  36.495  76.145  1.00  0.00           O
ATOM   3713  N   VAL A 816      49.015  34.775  74.785  1.00  0.00           N
ATOM   3714  HN  VAL A 816      49.735  34.235  74.345  1.00  0.00           H
ATOM   3715  CA  VAL A 816      47.655  34.415  74.435  1.00  0.00           C
ATOM   3716  HA  VAL A 816      46.975  35.195  74.765  1.00  0.00           H
ATOM   3717  CB  VAL A 816      47.495  34.275  72.915  1.00  0.00           C
ATOM   3718  HB  VAL A 816      48.225  33.515  72.535  1.00  0.00           H
ATOM   3719  CG1 VAL A 816      46.075  33.845  72.505  1.00  0.00           C
ATOM   3720 HG11 VAL A 816      45.325  34.575  72.865  1.00  0.00           H
ATOM   3721 HG12 VAL A 816      45.815  32.845  72.915  1.00  0.00           H
ATOM   3722 HG13 VAL A 816      45.985  33.785  71.395  1.00  0.00           H
ATOM   3723  CG2 VAL A 816      47.805  35.615  72.215  1.00  0.00           C
ATOM   3724 HG21 VAL A 816      48.795  36.015  72.495  1.00  0.00           H
ATOM   3725 HG22 VAL A 816      47.025  36.365  72.475  1.00  0.00           H
ATOM   3726 HG23 VAL A 816      47.785  35.485  71.115  1.00  0.00           H
ATOM   3727  C   VAL A 816      47.355  33.105  75.175  1.00  0.00           C
ATOM   3728  O   VAL A 816      48.235  32.235  75.215  1.00  0.00           O
ATOM   3729  N   PRO A 817      46.205  32.855  75.835  1.00  0.00           N
ATOM   3730  CD  PRO A 817      45.105  33.805  75.915  1.00  0.00           C
ATOM   3731  HD1 PRO A 817      44.635  33.895  74.905  1.00  0.00           H
ATOM   3732  HD2 PRO A 817      45.455  34.805  76.255  1.00  0.00           H
ATOM   3733  CA  PRO A 817      45.825  31.525  76.325  1.00  0.00           C
ATOM   3734  HA  PRO A 817      46.565  31.255  77.055  1.00  0.00           H
ATOM   3735  CB  PRO A 817      44.445  31.715  76.985  1.00  0.00           C
ATOM   3736  HB1 PRO A 817      44.465  31.385  78.045  1.00  0.00           H
ATOM   3737  HB2 PRO A 817      43.655  31.135  76.455  1.00  0.00           H
ATOM   3738  CG  PRO A 817      44.095  33.215  76.905  1.00  0.00           C
ATOM   3739  HG1 PRO A 817      43.055  33.355  76.555  1.00  0.00           H
ATOM   3740  HG2 PRO A 817      44.225  33.705  77.895  1.00  0.00           H
ATOM   3741  C   PRO A 817      45.825  30.415  75.275  1.00  0.00           C
ATOM   3742  O   PRO A 817      45.615  30.685  74.105  1.00  0.00           O
ATOM   3743  N   GLU A 818      46.025  29.145  75.695  1.00  0.00           N
ATOM   3744  HN  GLU A 818      46.145  28.925  76.655  1.00  0.00           H
ATOM   3745  CA  GLU A 818      45.955  27.985  74.805  1.00  0.00           C
ATOM   3746  HA  GLU A 818      46.385  28.235  73.845  1.00  0.00           H
ATOM   3747  CB  GLU A 818      46.765  26.825  75.465  1.00  0.00           C
ATOM   3748  HB1 GLU A 818      46.285  26.555  76.425  1.00  0.00           H
ATOM   3749  HB2 GLU A 818      47.785  27.205  75.695  1.00  0.00           H
ATOM   3750  CG  GLU A 818      46.915  25.555  74.595  1.00  0.00           C
ATOM   3751  HG1 GLU A 818      45.925  25.225  74.205  1.00  0.00           H
ATOM   3752  HG2 GLU A 818      47.355  24.735  75.195  1.00  0.00           H
ATOM   3753  CD  GLU A 818      47.825  25.805  73.415  1.00  0.00           C
ATOM   3754  OE1 GLU A 818      47.335  25.835  72.265  1.00  0.00           O
ATOM   3755  OE2 GLU A 818      49.045  25.995  73.645  1.00  0.00           O
ATOM   3756  C   GLU A 818      44.505  27.545  74.565  1.00  0.00           C
ATOM   3757  O   GLU A 818      44.135  26.815  73.645  1.00  0.00           O
ATOM   3758  N   LYS A 819      43.595  27.995  75.435  1.00  0.00           N
ATOM   3759  HN  LYS A 819      43.865  28.595  76.175  1.00  0.00           H
ATOM   3760  CA  LYS A 819      42.185  27.735  75.335  1.00  0.00           C
ATOM   3761  HA  LYS A 819      42.045  26.665  75.365  1.00  0.00           H
ATOM   3762  CB  LYS A 819      41.445  28.365  76.535  1.00  0.00           C
ATOM   3763  HB1 LYS A 819      40.355  28.195  76.405  1.00  0.00           H
ATOM   3764  HB2 LYS A 819      41.615  29.465  76.525  1.00  0.00           H
ATOM   3765  CG  LYS A 819      41.895  27.815  77.905  1.00  0.00           C
ATOM   3766  HG1 LYS A 819      42.935  28.155  78.105  1.00  0.00           H
ATOM   3767  HG2 LYS A 819      41.895  26.705  77.895  1.00  0.00           H
ATOM   3768  CD  LYS A 819      40.985  28.325  79.045  1.00  0.00           C
ATOM   3769  HD1 LYS A 819      40.895  29.425  78.905  1.00  0.00           H
ATOM   3770  HD2 LYS A 819      41.475  28.165  80.025  1.00  0.00           H
ATOM   3771  CE  LYS A 819      39.605  27.655  79.035  1.00  0.00           C
ATOM   3772  HE1 LYS A 819      39.635  26.735  79.655  1.00  0.00           H
ATOM   3773  HE2 LYS A 819      39.295  27.375  78.005  1.00  0.00           H
ATOM   3774  NZ  LYS A 819      38.565  28.555  79.565  1.00  0.00           N
ATOM   3775  HZ1 LYS A 819      38.685  29.505  79.175  1.00  0.00           H
ATOM   3776  HZ2 LYS A 819      38.545  28.555  80.595  1.00  0.00           H
ATOM   3777  HZ3 LYS A 819      37.645  28.155  79.185  1.00  0.00           H
ATOM   3778  C   LYS A 819      41.535  28.225  74.045  1.00  0.00           C
ATOM   3779  O   LYS A 819      41.855  29.285  73.515  1.00  0.00           O
ATOM   3780  N   PHE A 820      40.565  27.445  73.545  1.00  0.00           N
ATOM   3781  HN  PHE A 820      40.385  26.535  73.925  1.00  0.00           H
ATOM   3782  CA  PHE A 820      39.805  27.795  72.355  1.00  0.00           C
ATOM   3783  HA  PHE A 820      40.385  28.465  71.725  1.00  0.00           H
ATOM   3784  CB  PHE A 820      39.485  26.495  71.545  1.00  0.00           C
ATOM   3785  HB1 PHE A 820      40.445  26.095  71.135  1.00  0.00           H
ATOM   3786  HB2 PHE A 820      38.805  26.705  70.685  1.00  0.00           H
ATOM   3787  CG  PHE A 820      38.875  25.445  72.445  1.00  0.00           C
ATOM   3788  CD1 PHE A 820      39.675  24.475  73.075  1.00  0.00           C
ATOM   3789  HD1 PHE A 820      40.725  24.405  72.835  1.00  0.00           H
ATOM   3790  CE1 PHE A 820      39.135  23.645  74.065  1.00  0.00           C
ATOM   3791  HE1 PHE A 820      39.755  22.905  74.555  1.00  0.00           H
ATOM   3792  CZ  PHE A 820      37.795  23.785  74.435  1.00  0.00           C
ATOM   3793  HZ  PHE A 820      37.365  23.155  75.205  1.00  0.00           H
ATOM   3794  CD2 PHE A 820      37.505  25.505  72.765  1.00  0.00           C
ATOM   3795  HD2 PHE A 820      36.875  26.245  72.285  1.00  0.00           H
ATOM   3796  CE2 PHE A 820      36.975  24.695  73.765  1.00  0.00           C
ATOM   3797  HE2 PHE A 820      35.935  24.795  74.055  1.00  0.00           H
ATOM   3798  C   PHE A 820      38.525  28.525  72.725  1.00  0.00           C
ATOM   3799  O   PHE A 820      37.805  29.035  71.865  1.00  0.00           O
ATOM   3800  N   GLU A 821      38.185  28.555  74.025  1.00  0.00           N
ATOM   3801  HN  GLU A 821      38.765  28.085  74.675  1.00  0.00           H
ATOM   3802  CA  GLU A 821      37.105  29.335  74.615  1.00  0.00           C
ATOM   3803  HA  GLU A 821      36.255  29.195  73.975  1.00  0.00           H
ATOM   3804  CB  GLU A 821      36.785  28.835  76.055  1.00  0.00           C
ATOM   3805  HB1 GLU A 821      36.005  29.485  76.515  1.00  0.00           H
ATOM   3806  HB2 GLU A 821      37.695  28.935  76.675  1.00  0.00           H
ATOM   3807  CG  GLU A 821      36.285  27.365  76.105  1.00  0.00           C
ATOM   3808  HG1 GLU A 821      37.065  26.695  75.715  1.00  0.00           H
ATOM   3809  HG2 GLU A 821      35.385  27.255  75.465  1.00  0.00           H
ATOM   3810  CD  GLU A 821      35.925  26.875  77.505  1.00  0.00           C
ATOM   3811  OE1 GLU A 821      36.555  27.325  78.505  1.00  0.00           O
ATOM   3812  OE2 GLU A 821      35.055  25.985  77.595  1.00  0.00           O
ATOM   3813  C   GLU A 821      37.475  30.815  74.675  1.00  0.00           C
ATOM   3814  O   GLU A 821      38.665  31.125  74.805  1.00  0.00           O
ATOM   3815  N   PRO A 822      36.545  31.765  74.575  1.00  0.00           N
ATOM   3816  CD  PRO A 822      35.125  31.485  74.345  1.00  0.00           C
ATOM   3817  HD1 PRO A 822      34.725  30.845  75.165  1.00  0.00           H
ATOM   3818  HD2 PRO A 822      35.015  30.975  73.365  1.00  0.00           H
ATOM   3819  CA  PRO A 822      36.825  33.195  74.635  1.00  0.00           C
ATOM   3820  HA  PRO A 822      37.465  33.405  73.795  1.00  0.00           H
ATOM   3821  CB  PRO A 822      35.475  33.905  74.525  1.00  0.00           C
ATOM   3822  HB1 PRO A 822      35.495  34.605  73.665  1.00  0.00           H
ATOM   3823  HB2 PRO A 822      35.225  34.495  75.435  1.00  0.00           H
ATOM   3824  CG  PRO A 822      34.395  32.835  74.305  1.00  0.00           C
ATOM   3825  HG1 PRO A 822      33.635  32.885  75.115  1.00  0.00           H
ATOM   3826  HG2 PRO A 822      33.905  32.985  73.325  1.00  0.00           H
ATOM   3827  C   PRO A 822      37.595  33.665  75.855  1.00  0.00           C
ATOM   3828  O   PRO A 822      37.655  32.995  76.895  1.00  0.00           O
ATOM   3829  N   THR A 823      38.165  34.875  75.765  1.00  0.00           N
ATOM   3830  HN  THR A 823      38.105  35.405  74.915  1.00  0.00           H
ATOM   3831  CA  THR A 823      39.115  35.375  76.735  1.00  0.00           C
ATOM   3832  HA  THR A 823      39.715  34.545  77.085  1.00  0.00           H
ATOM   3833  CB  THR A 823      40.055  36.395  76.085  1.00  0.00           C
ATOM   3834  HB  THR A 823      40.515  37.095  76.825  1.00  0.00           H
ATOM   3835  OG1 THR A 823      39.385  37.135  75.055  1.00  0.00           O
ATOM   3836  HG1 THR A 823      38.675  37.625  75.495  1.00  0.00           H
ATOM   3837  CG2 THR A 823      41.185  35.625  75.385  1.00  0.00           C
ATOM   3838 HG21 THR A 823      40.775  34.965  74.585  1.00  0.00           H
ATOM   3839 HG22 THR A 823      41.725  35.005  76.125  1.00  0.00           H
ATOM   3840 HG23 THR A 823      41.905  36.335  74.925  1.00  0.00           H
ATOM   3841  C   THR A 823      38.475  35.975  77.975  1.00  0.00           C
ATOM   3842  O   THR A 823      39.175  36.485  78.835  1.00  0.00           O
ATOM   3843  N   HSD A 824      37.135  35.925  78.115  1.00  0.00           N
ATOM   3844  HN  HSD A 824      36.575  35.445  77.445  1.00  0.00           H
ATOM   3845  CA  HSD A 824      36.485  36.435  79.315  1.00  0.00           C
ATOM   3846  HA  HSD A 824      37.155  36.305  80.155  1.00  0.00           H
ATOM   3847  CB  HSD A 824      36.205  37.965  79.195  1.00  0.00           C
ATOM   3848  HB1 HSD A 824      35.475  38.175  78.385  1.00  0.00           H
ATOM   3849  HB2 HSD A 824      37.145  38.475  78.915  1.00  0.00           H
ATOM   3850  ND1 HSD A 824      34.465  38.995  80.765  1.00  0.00           N
ATOM   3851  HD1 HSD A 824      33.725  39.115  80.105  1.00  0.00           H
ATOM   3852  CG  HSD A 824      35.755  38.585  80.495  1.00  0.00           C
ATOM   3853  CE1 HSD A 824      34.475  39.495  82.025  1.00  0.00           C
ATOM   3854  HE1 HSD A 824      33.595  39.935  82.495  1.00  0.00           H
ATOM   3855  NE2 HSD A 824      35.685  39.445  82.585  1.00  0.00           N
ATOM   3856  CD2 HSD A 824      36.485  38.905  81.595  1.00  0.00           C
ATOM   3857  HD2 HSD A 824      37.555  38.795  81.755  1.00  0.00           H
ATOM   3858  C   HSD A 824      35.185  35.665  79.585  1.00  0.00           C
ATOM   3859  O   HSD A 824      34.425  35.495  78.625  1.00  0.00           O
ATOM   3860  N   PRO A 825      34.845  35.155  80.795  1.00  0.00           N
ATOM   3861  CD  PRO A 825      35.745  35.125  81.955  1.00  0.00           C
ATOM   3862  HD1 PRO A 825      35.865  36.145  82.375  1.00  0.00           H
ATOM   3863  HD2 PRO A 825      36.735  34.715  81.645  1.00  0.00           H
ATOM   3864  CA  PRO A 825      33.745  34.195  80.935  1.00  0.00           C
ATOM   3865  HA  PRO A 825      33.625  33.585  80.055  1.00  0.00           H
ATOM   3866  CB  PRO A 825      34.165  33.305  82.115  1.00  0.00           C
ATOM   3867  HB1 PRO A 825      34.755  32.445  81.705  1.00  0.00           H
ATOM   3868  HB2 PRO A 825      33.315  32.885  82.695  1.00  0.00           H
ATOM   3869  CG  PRO A 825      35.095  34.175  82.965  1.00  0.00           C
ATOM   3870  HG1 PRO A 825      34.495  34.755  83.695  1.00  0.00           H
ATOM   3871  HG2 PRO A 825      35.855  33.575  83.505  1.00  0.00           H
ATOM   3872  C   PRO A 825      32.415  34.915  81.155  1.00  0.00           C
ATOM   3873  O   PRO A 825      31.805  34.865  82.215  1.00  0.00           O
ATOM   3874  N   GLU A 826      31.965  35.535  80.065  1.00  0.00           N
ATOM   3875  HN  GLU A 826      32.655  35.565  79.335  1.00  0.00           H
ATOM   3876  CA  GLU A 826      30.705  36.225  79.835  1.00  0.00           C
ATOM   3877  HA  GLU A 826      29.895  35.755  80.375  1.00  0.00           H
ATOM   3878  CB  GLU A 826      30.795  37.735  80.195  1.00  0.00           C
ATOM   3879  HB1 GLU A 826      29.865  38.245  79.855  1.00  0.00           H
ATOM   3880  HB2 GLU A 826      31.645  38.185  79.655  1.00  0.00           H
ATOM   3881  CG  GLU A 826      30.965  38.035  81.695  1.00  0.00           C
ATOM   3882  HG1 GLU A 826      31.985  37.745  82.035  1.00  0.00           H
ATOM   3883  HG2 GLU A 826      30.245  37.435  82.285  1.00  0.00           H
ATOM   3884  CD  GLU A 826      30.775  39.515  81.995  1.00  0.00           C
ATOM   3885  OE1 GLU A 826      31.375  40.375  81.305  1.00  0.00           O
ATOM   3886  OE2 GLU A 826      29.985  39.805  82.935  1.00  0.00           O
ATOM   3887  C   GLU A 826      30.375  36.205  78.355  1.00  0.00           C
ATOM   3888  O   GLU A 826      29.285  36.575  77.925  1.00  0.00           O
ATOM   3889  N   ARG A 827      31.345  35.745  77.535  1.00  0.00           N
ATOM   3890  HN  ARG A 827      32.185  35.355  77.905  1.00  0.00           H
ATOM   3891  CA  ARG A 827      31.255  35.535  76.115  1.00  0.00           C
ATOM   3892  HA  ARG A 827      30.395  36.065  75.725  1.00  0.00           H
ATOM   3893  CB  ARG A 827      32.555  35.975  75.385  1.00  0.00           C
ATOM   3894  HB1 ARG A 827      32.655  35.455  74.405  1.00  0.00           H
ATOM   3895  HB2 ARG A 827      33.415  35.635  76.005  1.00  0.00           H
ATOM   3896  CG  ARG A 827      32.705  37.485  75.115  1.00  0.00           C
ATOM   3897  HG1 ARG A 827      33.715  37.655  74.665  1.00  0.00           H
ATOM   3898  HG2 ARG A 827      32.695  38.025  76.085  1.00  0.00           H
ATOM   3899  CD  ARG A 827      31.655  38.105  74.175  1.00  0.00           C
ATOM   3900  HD1 ARG A 827      31.905  39.175  73.975  1.00  0.00           H
ATOM   3901  HD2 ARG A 827      30.645  38.075  74.655  1.00  0.00           H
ATOM   3902  NE  ARG A 827      31.675  37.365  72.865  1.00  0.00           N
ATOM   3903  HE  ARG A 827      32.525  37.335  72.335  1.00  0.00           H
ATOM   3904  CZ  ARG A 827      30.675  36.625  72.395  1.00  0.00           C
ATOM   3905  NH1 ARG A 827      29.485  36.555  72.955  1.00  0.00           N
ATOM   3906 HH11 ARG A 827      29.185  37.195  73.655  1.00  0.00           H
ATOM   3907 HH12 ARG A 827      28.785  35.935  72.595  1.00  0.00           H
ATOM   3908  NH2 ARG A 827      30.845  35.895  71.305  1.00  0.00           N
ATOM   3909 HH21 ARG A 827      31.675  36.025  70.765  1.00  0.00           H
ATOM   3910 HH22 ARG A 827      30.025  35.545  70.835  1.00  0.00           H
ATOM   3911  C   ARG A 827      31.035  34.065  75.835  1.00  0.00           C
ATOM   3912  O   ARG A 827      31.355  33.185  76.635  1.00  0.00           O
ATOM   3913  N   GLY A 828      30.515  33.765  74.645  1.00  0.00           N
ATOM   3914  HN  GLY A 828      30.235  34.475  74.005  1.00  0.00           H
ATOM   3915  CA  GLY A 828      30.315  32.415  74.195  1.00  0.00           C
ATOM   3916  HA1 GLY A 828      29.705  31.885  74.915  1.00  0.00           H
ATOM   3917  HA2 GLY A 828      31.265  31.955  73.985  1.00  0.00           H
ATOM   3918  C   GLY A 828      29.545  32.585  72.935  1.00  0.00           C
ATOM   3919  O   GLY A 828      28.925  33.625  72.705  1.00  0.00           O
ATOM   3920  N   TRP A 829      29.515  31.565  72.075  1.00  0.00           N
ATOM   3921  HN  TRP A 829      30.025  30.725  72.265  1.00  0.00           H
ATOM   3922  CA  TRP A 829      28.995  31.675  70.715  1.00  0.00           C
ATOM   3923  HA  TRP A 829      29.275  32.635  70.305  1.00  0.00           H
ATOM   3924  CB  TRP A 829      29.525  30.535  69.815  1.00  0.00           C
ATOM   3925  HB1 TRP A 829      29.445  30.835  68.755  1.00  0.00           H
ATOM   3926  HB2 TRP A 829      28.925  29.605  69.935  1.00  0.00           H
ATOM   3927  CG  TRP A 829      30.945  30.195  70.135  1.00  0.00           C
ATOM   3928  CD1 TRP A 829      31.415  29.055  70.725  1.00  0.00           C
ATOM   3929  HD1 TRP A 829      30.825  28.155  70.885  1.00  0.00           H
ATOM   3930  NE1 TRP A 829      32.755  29.205  70.985  1.00  0.00           N
ATOM   3931  HE1 TRP A 829      33.385  28.505  71.255  1.00  0.00           H
ATOM   3932  CE2 TRP A 829      33.165  30.445  70.585  1.00  0.00           C
ATOM   3933  CD2 TRP A 829      32.045  31.105  70.035  1.00  0.00           C
ATOM   3934  CE3 TRP A 829      32.185  32.415  69.565  1.00  0.00           C
ATOM   3935  HE3 TRP A 829      31.345  32.955  69.155  1.00  0.00           H
ATOM   3936  CZ3 TRP A 829      33.435  33.025  69.655  1.00  0.00           C
ATOM   3937  HZ3 TRP A 829      33.585  34.045  69.305  1.00  0.00           H
ATOM   3938  CZ2 TRP A 829      34.405  31.035  70.645  1.00  0.00           C
ATOM   3939  HZ2 TRP A 829      35.275  30.525  71.035  1.00  0.00           H
ATOM   3940  CH2 TRP A 829      34.525  32.345  70.185  1.00  0.00           C
ATOM   3941  HH2 TRP A 829      35.485  32.845  70.265  1.00  0.00           H
ATOM   3942  C   TRP A 829      27.505  31.575  70.715  1.00  0.00           C
ATOM   3943  O   TRP A 829      26.905  31.245  69.715  1.00  0.00           O
ATOM   3944  N   ILE A 830      26.895  31.835  71.855  1.00  0.00           N
ATOM   3945  HN  ILE A 830      27.475  32.035  72.635  1.00  0.00           H
ATOM   3946  CA  ILE A 830      25.495  31.825  72.055  1.00  0.00           C
ATOM   3947  HA  ILE A 830      25.065  32.185  71.135  1.00  0.00           H
ATOM   3948  CB  ILE A 830      25.105  30.455  72.535  1.00  0.00           C
ATOM   3949  HB  ILE A 830      25.485  29.715  71.785  1.00  0.00           H
ATOM   3950  CG2 ILE A 830      25.725  30.055  73.895  1.00  0.00           C
ATOM   3951 HG21 ILE A 830      25.365  30.725  74.705  1.00  0.00           H
ATOM   3952 HG22 ILE A 830      26.835  30.105  73.865  1.00  0.00           H
ATOM   3953 HG23 ILE A 830      25.425  29.025  74.155  1.00  0.00           H
ATOM   3954  CG1 ILE A 830      23.585  30.415  72.525  1.00  0.00           C
ATOM   3955 HG11 ILE A 830      23.065  31.225  73.065  1.00  0.00           H
ATOM   3956 HG12 ILE A 830      23.265  29.565  73.095  1.00  0.00           H
ATOM   3957  CD  ILE A 830      23.215  30.465  71.065  1.00  0.00           C
ATOM   3958  HD1 ILE A 830      23.805  29.735  70.495  1.00  0.00           H
ATOM   3959  HD2 ILE A 830      23.395  31.495  70.715  1.00  0.00           H
ATOM   3960  HD3 ILE A 830      22.195  30.305  70.745  1.00  0.00           H
ATOM   3961  C   ILE A 830      25.105  32.825  73.095  1.00  0.00           C
ATOM   3962  O   ILE A 830      23.955  33.245  73.225  1.00  0.00           O
ATOM   3963  N   ILE A 831      26.075  33.305  73.885  1.00  0.00           N
ATOM   3964  HN  ILE A 831      27.035  33.145  73.725  1.00  0.00           H
ATOM   3965  CA  ILE A 831      25.815  34.225  74.955  1.00  0.00           C
ATOM   3966  HA  ILE A 831      24.835  34.025  75.375  1.00  0.00           H
ATOM   3967  CB  ILE A 831      26.865  34.035  76.045  1.00  0.00           C
ATOM   3968  HB  ILE A 831      27.865  34.385  75.705  1.00  0.00           H
ATOM   3969  CG2 ILE A 831      26.455  34.885  77.265  1.00  0.00           C
ATOM   3970 HG21 ILE A 831      25.455  34.585  77.645  1.00  0.00           H
ATOM   3971 HG22 ILE A 831      26.445  35.955  77.005  1.00  0.00           H
ATOM   3972 HG23 ILE A 831      27.205  34.775  78.085  1.00  0.00           H
ATOM   3973  CG1 ILE A 831      26.995  32.525  76.415  1.00  0.00           C
ATOM   3974 HG11 ILE A 831      27.435  31.975  75.555  1.00  0.00           H
ATOM   3975 HG12 ILE A 831      25.965  32.125  76.585  1.00  0.00           H
ATOM   3976  CD  ILE A 831      27.855  32.205  77.645  1.00  0.00           C
ATOM   3977  HD1 ILE A 831      27.415  32.635  78.565  1.00  0.00           H
ATOM   3978  HD2 ILE A 831      28.885  32.585  77.535  1.00  0.00           H
ATOM   3979  HD3 ILE A 831      27.905  31.095  77.775  1.00  0.00           H
ATOM   3980  C   ILE A 831      25.785  35.595  74.285  1.00  0.00           C
ATOM   3981  O   ILE A 831      26.805  36.235  74.085  1.00  0.00           O
ATOM   3982  N   SER A 832      24.575  35.965  73.825  1.00  0.00           N
ATOM   3983  HN  SER A 832      23.835  35.305  73.885  1.00  0.00           H
ATOM   3984  CA  SER A 832      24.345  37.125  72.965  1.00  0.00           C
ATOM   3985  HA  SER A 832      24.915  37.975  73.325  1.00  0.00           H
ATOM   3986  CB  SER A 832      24.785  36.815  71.505  1.00  0.00           C
ATOM   3987  HB1 SER A 832      24.115  36.055  71.045  1.00  0.00           H
ATOM   3988  HB2 SER A 832      25.805  36.365  71.525  1.00  0.00           H
ATOM   3989  OG  SER A 832      24.855  37.985  70.685  1.00  0.00           O
ATOM   3990  HG1 SER A 832      24.985  37.655  69.775  1.00  0.00           H
ATOM   3991  C   SER A 832      22.855  37.485  72.975  1.00  0.00           C
ATOM   3992  O   SER A 832      22.175  37.355  71.955  1.00  0.00           O
ATOM   3993  N   PRO A 833      22.255  37.825  74.125  1.00  0.00           N
ATOM   3994  CD  PRO A 833      22.975  38.305  75.295  1.00  0.00           C
ATOM   3995  HD1 PRO A 833      23.595  39.185  75.015  1.00  0.00           H
ATOM   3996  HD2 PRO A 833      23.625  37.505  75.715  1.00  0.00           H
ATOM   3997  CA  PRO A 833      20.865  38.265  74.165  1.00  0.00           C
ATOM   3998  HA  PRO A 833      20.265  37.475  73.735  1.00  0.00           H
ATOM   3999  CB  PRO A 833      20.575  38.465  75.665  1.00  0.00           C
ATOM   4000  HB1 PRO A 833      20.125  37.545  76.085  1.00  0.00           H
ATOM   4001  HB2 PRO A 833      19.885  39.315  75.875  1.00  0.00           H
ATOM   4002  CG  PRO A 833      21.935  38.715  76.335  1.00  0.00           C
ATOM   4003  HG1 PRO A 833      22.065  39.795  76.575  1.00  0.00           H
ATOM   4004  HG2 PRO A 833      22.035  38.145  77.285  1.00  0.00           H
ATOM   4005  C   PRO A 833      20.555  39.505  73.345  1.00  0.00           C
ATOM   4006  O   PRO A 833      21.445  40.295  73.035  1.00  0.00           O
ATOM   4007  N   LEU A 834      19.275  39.695  72.975  1.00  0.00           N
ATOM   4008  HN  LEU A 834      18.605  38.985  73.105  1.00  0.00           H
ATOM   4009  CA  LEU A 834      18.825  40.935  72.325  1.00  0.00           C
ATOM   4010  HA  LEU A 834      19.665  41.445  71.865  1.00  0.00           H
ATOM   4011  CB  LEU A 834      17.755  40.645  71.225  1.00  0.00           C
ATOM   4012  HB1 LEU A 834      16.965  41.425  71.175  1.00  0.00           H
ATOM   4013  HB2 LEU A 834      17.245  39.695  71.465  1.00  0.00           H
ATOM   4014  CG  LEU A 834      18.305  40.525  69.785  1.00  0.00           C
ATOM   4015  HG  LEU A 834      17.535  40.025  69.155  1.00  0.00           H
ATOM   4016  CD1 LEU A 834      18.525  41.915  69.165  1.00  0.00           C
ATOM   4017 HD11 LEU A 834      19.315  42.475  69.715  1.00  0.00           H
ATOM   4018 HD12 LEU A 834      17.585  42.505  69.185  1.00  0.00           H
ATOM   4019 HD13 LEU A 834      18.845  41.815  68.115  1.00  0.00           H
ATOM   4020  CD2 LEU A 834      19.605  39.715  69.695  1.00  0.00           C
ATOM   4021 HD21 LEU A 834      19.565  38.765  70.265  1.00  0.00           H
ATOM   4022 HD22 LEU A 834      20.455  40.305  70.115  1.00  0.00           H
ATOM   4023 HD23 LEU A 834      19.845  39.485  68.635  1.00  0.00           H
ATOM   4024  C   LEU A 834      18.235  41.925  73.315  1.00  0.00           C
ATOM   4025  O   LEU A 834      18.305  43.135  73.125  1.00  0.00           O
ATOM   4026  N   GLY A 835      17.625  41.425  74.415  1.00  0.00           N
ATOM   4027  HN  GLY A 835      17.855  40.485  74.685  1.00  0.00           H
ATOM   4028  CA  GLY A 835      16.795  42.215  75.325  1.00  0.00           C
ATOM   4029  HA1 GLY A 835      16.075  41.555  75.785  1.00  0.00           H
ATOM   4030  HA2 GLY A 835      16.325  43.025  74.795  1.00  0.00           H
ATOM   4031  C   GLY A 835      17.595  42.805  76.435  1.00  0.00           C
ATOM   4032  O   GLY A 835      17.385  42.485  77.595  1.00  0.00           O
ATOM   4033  N   ASP A 836      18.505  43.715  76.075  1.00  0.00           N
ATOM   4034  HN  ASP A 836      18.685  43.795  75.105  1.00  0.00           H
ATOM   4035  CA  ASP A 836      19.355  44.415  77.015  1.00  0.00           C
ATOM   4036  HA  ASP A 836      19.095  44.165  78.035  1.00  0.00           H
ATOM   4037  CB  ASP A 836      20.845  44.095  76.725  1.00  0.00           C
ATOM   4038  HB1 ASP A 836      21.495  44.675  77.405  1.00  0.00           H
ATOM   4039  HB2 ASP A 836      21.105  44.355  75.675  1.00  0.00           H
ATOM   4040  CG  ASP A 836      21.165  42.615  76.895  1.00  0.00           C
ATOM   4041  OD1 ASP A 836      21.805  42.315  77.945  1.00  0.00           O
ATOM   4042  OD2 ASP A 836      20.825  41.785  76.015  1.00  0.00           O
ATOM   4043  C   ASP A 836      19.165  45.925  76.845  1.00  0.00           C
ATOM   4044  O   ASP A 836      19.105  46.695  77.805  1.00  0.00           O
ATOM   4045  N   ASN A 837      19.055  46.375  75.575  1.00  0.00           N
ATOM   4046  HN  ASN A 837      18.935  45.705  74.855  1.00  0.00           H
ATOM   4047  CA  ASN A 837      19.055  47.765  75.165  1.00  0.00           C
ATOM   4048  HA  ASN A 837      19.495  48.355  75.965  1.00  0.00           H
ATOM   4049  CB  ASN A 837      19.865  47.995  73.845  1.00  0.00           C
ATOM   4050  HB1 ASN A 837      19.825  49.065  73.565  1.00  0.00           H
ATOM   4051  HB2 ASN A 837      19.425  47.385  73.025  1.00  0.00           H
ATOM   4052  CG  ASN A 837      21.345  47.645  73.985  1.00  0.00           C
ATOM   4053  OD1 ASN A 837      21.885  47.545  75.085  1.00  0.00           O
ATOM   4054  ND2 ASN A 837      22.045  47.445  72.845  1.00  0.00           N
ATOM   4055 HD21 ASN A 837      23.035  47.315  72.925  1.00  0.00           H
ATOM   4056 HD22 ASN A 837      21.585  47.475  71.965  1.00  0.00           H
ATOM   4057  C   ASN A 837      17.615  48.195  74.925  1.00  0.00           C
ATOM   4058  O   ASN A 837      16.845  47.405  74.385  1.00  0.00           O
ATOM   4059  N   PRO A 838      17.145  49.395  75.275  1.00  0.00           N
ATOM   4060  CD  PRO A 838      17.935  50.415  75.945  1.00  0.00           C
ATOM   4061  HD1 PRO A 838      18.745  50.765  75.265  1.00  0.00           H
ATOM   4062  HD2 PRO A 838      18.365  50.005  76.885  1.00  0.00           H
ATOM   4063  CA  PRO A 838      15.805  49.845  74.935  1.00  0.00           C
ATOM   4064  HA  PRO A 838      15.155  49.125  75.395  1.00  0.00           H
ATOM   4065  CB  PRO A 838      15.665  51.255  75.535  1.00  0.00           C
ATOM   4066  HB1 PRO A 838      14.805  51.285  76.235  1.00  0.00           H
ATOM   4067  HB2 PRO A 838      15.505  52.015  74.745  1.00  0.00           H
ATOM   4068  CG  PRO A 838      16.965  51.565  76.275  1.00  0.00           C
ATOM   4069  HG1 PRO A 838      17.385  52.545  75.955  1.00  0.00           H
ATOM   4070  HG2 PRO A 838      16.785  51.575  77.375  1.00  0.00           H
ATOM   4071  C   PRO A 838      15.425  49.805  73.465  1.00  0.00           C
ATOM   4072  O   PRO A 838      16.295  49.975  72.605  1.00  0.00           O
ATOM   4073  N   TRP A 839      14.125  49.635  73.165  1.00  0.00           N
ATOM   4074  HN  TRP A 839      13.465  49.525  73.915  1.00  0.00           H
ATOM   4075  CA  TRP A 839      13.595  49.495  71.805  1.00  0.00           C
ATOM   4076  HA  TRP A 839      14.075  48.655  71.335  1.00  0.00           H
ATOM   4077  CB  TRP A 839      12.045  49.285  71.825  1.00  0.00           C
ATOM   4078  HB1 TRP A 839      11.835  48.275  72.245  1.00  0.00           H
ATOM   4079  HB2 TRP A 839      11.645  49.275  70.785  1.00  0.00           H
ATOM   4080  CG  TRP A 839      11.315  50.285  72.655  1.00  0.00           C
ATOM   4081  CD1 TRP A 839      10.935  51.525  72.225  1.00  0.00           C
ATOM   4082  HD1 TRP A 839      11.035  51.845  71.195  1.00  0.00           H
ATOM   4083  NE1 TRP A 839      10.505  52.255  73.295  1.00  0.00           N
ATOM   4084  HE1 TRP A 839       9.985  53.075  73.325  1.00  0.00           H
ATOM   4085  CE2 TRP A 839      10.525  51.515  74.415  1.00  0.00           C
ATOM   4086  CD2 TRP A 839      11.035  50.255  74.075  1.00  0.00           C
ATOM   4087  CE3 TRP A 839      11.165  49.285  75.065  1.00  0.00           C
ATOM   4088  HE3 TRP A 839      11.525  48.295  74.835  1.00  0.00           H
ATOM   4089  CZ3 TRP A 839      10.785  49.625  76.365  1.00  0.00           C
ATOM   4090  HZ3 TRP A 839      10.845  48.895  77.155  1.00  0.00           H
ATOM   4091  CZ2 TRP A 839      10.165  51.855  75.695  1.00  0.00           C
ATOM   4092  HZ2 TRP A 839       9.755  52.825  75.955  1.00  0.00           H
ATOM   4093  CH2 TRP A 839      10.295  50.885  76.675  1.00  0.00           C
ATOM   4094  HH2 TRP A 839      10.005  51.095  77.695  1.00  0.00           H
ATOM   4095  C   TRP A 839      13.945  50.615  70.865  1.00  0.00           C
ATOM   4096  O   TRP A 839      14.255  50.395  69.695  1.00  0.00           O
ATOM   4097  N   TRP A 840      13.935  51.865  71.345  1.00  0.00           N
ATOM   4098  HN  TRP A 840      13.775  52.005  72.315  1.00  0.00           H
ATOM   4099  CA  TRP A 840      14.295  52.995  70.525  1.00  0.00           C
ATOM   4100  HA  TRP A 840      13.715  52.935  69.615  1.00  0.00           H
ATOM   4101  CB  TRP A 840      13.975  54.335  71.185  1.00  0.00           C
ATOM   4102  HB1 TRP A 840      12.905  54.425  70.995  1.00  0.00           H
ATOM   4103  HB2 TRP A 840      14.445  55.175  70.625  1.00  0.00           H
ATOM   4104  CG  TRP A 840      14.275  54.475  72.645  1.00  0.00           C
ATOM   4105  CD1 TRP A 840      13.665  53.925  73.745  1.00  0.00           C
ATOM   4106  HD1 TRP A 840      12.885  53.185  73.715  1.00  0.00           H
ATOM   4107  NE1 TRP A 840      14.315  54.335  74.885  1.00  0.00           N
ATOM   4108  HE1 TRP A 840      14.235  53.975  75.795  1.00  0.00           H
ATOM   4109  CE2 TRP A 840      15.335  55.175  74.535  1.00  0.00           C
ATOM   4110  CD2 TRP A 840      15.355  55.285  73.125  1.00  0.00           C
ATOM   4111  CE3 TRP A 840      16.305  56.085  72.495  1.00  0.00           C
ATOM   4112  HE3 TRP A 840      16.335  56.185  71.415  1.00  0.00           H
ATOM   4113  CZ3 TRP A 840      17.235  56.755  73.285  1.00  0.00           C
ATOM   4114  HZ3 TRP A 840      17.985  57.385  72.815  1.00  0.00           H
ATOM   4115  CZ2 TRP A 840      16.285  55.805  75.315  1.00  0.00           C
ATOM   4116  HZ2 TRP A 840      16.305  55.685  76.385  1.00  0.00           H
ATOM   4117  CH2 TRP A 840      17.225  56.615  74.665  1.00  0.00           C
ATOM   4118  HH2 TRP A 840      17.945  57.175  75.235  1.00  0.00           H
ATOM   4119  C   TRP A 840      15.715  53.045  70.055  1.00  0.00           C
ATOM   4120  O   TRP A 840      15.965  53.475  68.935  1.00  0.00           O
ATOM   4121  N   THR A 841      16.675  52.625  70.895  1.00  0.00           N
ATOM   4122  HN  THR A 841      16.455  52.315  71.805  1.00  0.00           H
ATOM   4123  CA  THR A 841      18.075  52.515  70.495  1.00  0.00           C
ATOM   4124  HA  THR A 841      18.365  53.475  70.075  1.00  0.00           H
ATOM   4125  CB  THR A 841      19.025  52.235  71.655  1.00  0.00           C
ATOM   4126  HB  THR A 841      20.075  52.395  71.305  1.00  0.00           H
ATOM   4127  OG1 THR A 841      18.955  50.905  72.155  1.00  0.00           O
ATOM   4128  HG1 THR A 841      18.055  50.755  72.485  1.00  0.00           H
ATOM   4129  CG2 THR A 841      18.755  53.195  72.815  1.00  0.00           C
ATOM   4130 HG21 THR A 841      17.755  53.025  73.265  1.00  0.00           H
ATOM   4131 HG22 THR A 841      18.805  54.245  72.465  1.00  0.00           H
ATOM   4132 HG23 THR A 841      19.525  53.075  73.615  1.00  0.00           H
ATOM   4133  C   THR A 841      18.235  51.495  69.375  1.00  0.00           C
ATOM   4134  O   THR A 841      18.995  51.685  68.425  1.00  0.00           O
ATOM   4135  N   LEU A 842      17.485  50.375  69.475  1.00  0.00           N
ATOM   4136  HN  LEU A 842      16.925  50.245  70.285  1.00  0.00           H
ATOM   4137  CA  LEU A 842      17.395  49.335  68.485  1.00  0.00           C
ATOM   4138  HA  LEU A 842      18.415  49.025  68.255  1.00  0.00           H
ATOM   4139  CB  LEU A 842      16.635  48.125  69.065  1.00  0.00           C
ATOM   4140  HB1 LEU A 842      15.535  48.265  68.935  1.00  0.00           H
ATOM   4141  HB2 LEU A 842      16.825  48.055  70.155  1.00  0.00           H
ATOM   4142  CG  LEU A 842      17.075  46.805  68.425  1.00  0.00           C
ATOM   4143  HG  LEU A 842      17.205  46.955  67.325  1.00  0.00           H
ATOM   4144  CD1 LEU A 842      18.405  46.325  69.025  1.00  0.00           C
ATOM   4145 HD11 LEU A 842      18.315  46.215  70.125  1.00  0.00           H
ATOM   4146 HD12 LEU A 842      19.215  47.045  68.795  1.00  0.00           H
ATOM   4147 HD13 LEU A 842      18.695  45.335  68.595  1.00  0.00           H
ATOM   4148  CD2 LEU A 842      16.025  45.715  68.615  1.00  0.00           C
ATOM   4149 HD21 LEU A 842      15.065  45.985  68.115  1.00  0.00           H
ATOM   4150 HD22 LEU A 842      15.835  45.515  69.685  1.00  0.00           H
ATOM   4151 HD23 LEU A 842      16.445  44.805  68.135  1.00  0.00           H
ATOM   4152  C   LEU A 842      16.785  49.765  67.155  1.00  0.00           C
ATOM   4153  O   LEU A 842      17.235  49.375  66.085  1.00  0.00           O
ATOM   4154  N   LEU A 843      15.735  50.615  67.165  1.00  0.00           N
ATOM   4155  HN  LEU A 843      15.275  50.805  68.035  1.00  0.00           H
ATOM   4156  CA  LEU A 843      15.265  51.315  65.975  1.00  0.00           C
ATOM   4157  HA  LEU A 843      15.045  50.585  65.215  1.00  0.00           H
ATOM   4158  CB  LEU A 843      13.995  52.135  66.305  1.00  0.00           C
ATOM   4159  HB1 LEU A 843      13.945  53.055  65.685  1.00  0.00           H
ATOM   4160  HB2 LEU A 843      14.035  52.455  67.365  1.00  0.00           H
ATOM   4161  CG  LEU A 843      12.665  51.405  66.045  1.00  0.00           C
ATOM   4162  HG  LEU A 843      12.655  51.095  64.975  1.00  0.00           H
ATOM   4163  CD1 LEU A 843      12.455  50.145  66.895  1.00  0.00           C
ATOM   4164 HD11 LEU A 843      12.465  50.405  67.975  1.00  0.00           H
ATOM   4165 HD12 LEU A 843      13.265  49.405  66.695  1.00  0.00           H
ATOM   4166 HD13 LEU A 843      11.475  49.665  66.665  1.00  0.00           H
ATOM   4167  CD2 LEU A 843      11.525  52.405  66.255  1.00  0.00           C
ATOM   4168 HD21 LEU A 843      11.665  53.285  65.595  1.00  0.00           H
ATOM   4169 HD22 LEU A 843      11.505  52.755  67.315  1.00  0.00           H
ATOM   4170 HD23 LEU A 843      10.545  51.945  66.015  1.00  0.00           H
ATOM   4171  C   LEU A 843      16.295  52.265  65.365  1.00  0.00           C
ATOM   4172  O   LEU A 843      16.525  52.285  64.165  1.00  0.00           O
ATOM   4173  N   ILE A 844      16.965  53.065  66.225  1.00  0.00           N
ATOM   4174  HN  ILE A 844      16.715  53.055  67.195  1.00  0.00           H
ATOM   4175  CA  ILE A 844      18.005  54.015  65.845  1.00  0.00           C
ATOM   4176  HA  ILE A 844      17.595  54.645  65.075  1.00  0.00           H
ATOM   4177  CB  ILE A 844      18.375  54.925  67.025  1.00  0.00           C
ATOM   4178  HB  ILE A 844      18.515  54.295  67.925  1.00  0.00           H
ATOM   4179  CG2 ILE A 844      19.705  55.685  66.775  1.00  0.00           C
ATOM   4180 HG21 ILE A 844      19.635  56.285  65.845  1.00  0.00           H
ATOM   4181 HG22 ILE A 844      20.565  54.985  66.685  1.00  0.00           H
ATOM   4182 HG23 ILE A 844      19.925  56.375  67.615  1.00  0.00           H
ATOM   4183  CG1 ILE A 844      17.215  55.915  67.295  1.00  0.00           C
ATOM   4184 HG11 ILE A 844      16.245  55.355  67.275  1.00  0.00           H
ATOM   4185 HG12 ILE A 844      17.165  56.655  66.455  1.00  0.00           H
ATOM   4186  CD  ILE A 844      17.315  56.655  68.635  1.00  0.00           C
ATOM   4187  HD1 ILE A 844      18.185  57.345  68.635  1.00  0.00           H
ATOM   4188  HD2 ILE A 844      17.455  55.915  69.455  1.00  0.00           H
ATOM   4189  HD3 ILE A 844      16.395  57.245  68.835  1.00  0.00           H
ATOM   4190  C   ILE A 844      19.195  53.325  65.195  1.00  0.00           C
ATOM   4191  O   ILE A 844      19.795  53.875  64.275  1.00  0.00           O
ATOM   4192  N   ALA A 845      19.515  52.085  65.625  1.00  0.00           N
ATOM   4193  HN  ALA A 845      19.025  51.715  66.425  1.00  0.00           H
ATOM   4194  CA  ALA A 845      20.525  51.185  65.085  1.00  0.00           C
ATOM   4195  HA  ALA A 845      21.475  51.625  65.325  1.00  0.00           H
ATOM   4196  CB  ALA A 845      20.455  49.815  65.775  1.00  0.00           C
ATOM   4197  HB1 ALA A 845      19.545  49.255  65.475  1.00  0.00           H
ATOM   4198  HB2 ALA A 845      20.435  49.935  66.875  1.00  0.00           H
ATOM   4199  HB3 ALA A 845      21.335  49.185  65.505  1.00  0.00           H
ATOM   4200  C   ALA A 845      20.505  50.995  63.565  1.00  0.00           C
ATOM   4201  O   ALA A 845      21.545  50.735  62.955  1.00  0.00           O
ATOM   4202  N   ALA A 846      19.365  51.215  62.895  1.00  0.00           N
ATOM   4203  HN  ALA A 846      18.525  51.435  63.385  1.00  0.00           H
ATOM   4204  CA  ALA A 846      19.255  51.235  61.445  1.00  0.00           C
ATOM   4205  HA  ALA A 846      19.525  50.245  61.085  1.00  0.00           H
ATOM   4206  CB  ALA A 846      17.795  51.525  61.055  1.00  0.00           C
ATOM   4207  HB1 ALA A 846      17.475  52.525  61.435  1.00  0.00           H
ATOM   4208  HB2 ALA A 846      17.125  50.765  61.505  1.00  0.00           H
ATOM   4209  HB3 ALA A 846      17.655  51.495  59.955  1.00  0.00           H
ATOM   4210  C   ALA A 846      20.205  52.235  60.775  1.00  0.00           C
ATOM   4211  O   ALA A 846      20.795  51.945  59.735  1.00  0.00           O
ATOM   4212  N   ILE A 847      20.405  53.425  61.365  1.00  0.00           N
ATOM   4213  HN  ILE A 847      19.935  53.635  62.225  1.00  0.00           H
ATOM   4214  CA  ILE A 847      21.355  54.425  60.895  1.00  0.00           C
ATOM   4215  HA  ILE A 847      21.145  54.585  59.845  1.00  0.00           H
ATOM   4216  CB  ILE A 847      21.125  55.765  61.595  1.00  0.00           C
ATOM   4217  HB  ILE A 847      21.135  55.595  62.695  1.00  0.00           H
ATOM   4218  CG2 ILE A 847      22.235  56.775  61.235  1.00  0.00           C
ATOM   4219 HG21 ILE A 847      22.325  56.875  60.135  1.00  0.00           H
ATOM   4220 HG22 ILE A 847      23.225  56.475  61.645  1.00  0.00           H
ATOM   4221 HG23 ILE A 847      21.975  57.765  61.655  1.00  0.00           H
ATOM   4222  CG1 ILE A 847      19.725  56.335  61.255  1.00  0.00           C
ATOM   4223 HG11 ILE A 847      18.995  55.505  61.085  1.00  0.00           H
ATOM   4224 HG12 ILE A 847      19.785  56.905  60.305  1.00  0.00           H
ATOM   4225  CD  ILE A 847      19.155  57.215  62.375  1.00  0.00           C
ATOM   4226  HD1 ILE A 847      19.815  58.075  62.575  1.00  0.00           H
ATOM   4227  HD2 ILE A 847      19.035  56.635  63.315  1.00  0.00           H
ATOM   4228  HD3 ILE A 847      18.155  57.605  62.075  1.00  0.00           H
ATOM   4229  C   ILE A 847      22.835  53.975  60.915  1.00  0.00           C
ATOM   4230  O   ILE A 847      23.505  54.125  59.895  1.00  0.00           O
ATOM   4231  N   PRO A 848      23.405  53.365  61.955  1.00  0.00           N
ATOM   4232  CD  PRO A 848      23.065  53.695  63.345  1.00  0.00           C
ATOM   4233  HD1 PRO A 848      22.045  53.325  63.575  1.00  0.00           H
ATOM   4234  HD2 PRO A 848      23.115  54.795  63.485  1.00  0.00           H
ATOM   4235  CA  PRO A 848      24.745  52.785  61.865  1.00  0.00           C
ATOM   4236  HA  PRO A 848      25.395  53.505  61.385  1.00  0.00           H
ATOM   4237  CB  PRO A 848      25.205  52.485  63.305  1.00  0.00           C
ATOM   4238  HB1 PRO A 848      26.165  53.005  63.505  1.00  0.00           H
ATOM   4239  HB2 PRO A 848      25.355  51.395  63.495  1.00  0.00           H
ATOM   4240  CG  PRO A 848      24.105  53.015  64.245  1.00  0.00           C
ATOM   4241  HG1 PRO A 848      23.635  52.165  64.785  1.00  0.00           H
ATOM   4242  HG2 PRO A 848      24.515  53.735  64.975  1.00  0.00           H
ATOM   4243  C   PRO A 848      24.755  51.545  60.995  1.00  0.00           C
ATOM   4244  O   PRO A 848      25.785  51.275  60.375  1.00  0.00           O
ATOM   4245  N   ALA A 849      23.665  50.765  60.925  1.00  0.00           N
ATOM   4246  HN  ALA A 849      22.875  50.935  61.515  1.00  0.00           H
ATOM   4247  CA  ALA A 849      23.555  49.645  59.995  1.00  0.00           C
ATOM   4248  HA  ALA A 849      24.395  48.995  60.185  1.00  0.00           H
ATOM   4249  CB  ALA A 849      22.255  48.855  60.255  1.00  0.00           C
ATOM   4250  HB1 ALA A 849      21.355  49.435  59.985  1.00  0.00           H
ATOM   4251  HB2 ALA A 849      22.175  48.585  61.325  1.00  0.00           H
ATOM   4252  HB3 ALA A 849      22.255  47.915  59.665  1.00  0.00           H
ATOM   4253  C   ALA A 849      23.675  50.075  58.535  1.00  0.00           C
ATOM   4254  O   ALA A 849      24.355  49.445  57.725  1.00  0.00           O
ATOM   4255  N   LEU A 850      23.045  51.205  58.165  1.00  0.00           N
ATOM   4256  HN  LEU A 850      22.415  51.635  58.815  1.00  0.00           H
ATOM   4257  CA  LEU A 850      23.175  51.865  56.875  1.00  0.00           C
ATOM   4258  HA  LEU A 850      22.845  51.175  56.105  1.00  0.00           H
ATOM   4259  CB  LEU A 850      22.245  53.105  56.915  1.00  0.00           C
ATOM   4260  HB1 LEU A 850      22.505  53.725  57.785  1.00  0.00           H
ATOM   4261  HB2 LEU A 850      21.205  52.745  57.085  1.00  0.00           H
ATOM   4262  CG  LEU A 850      22.245  54.025  55.685  1.00  0.00           C
ATOM   4263  HG  LEU A 850      23.285  54.395  55.505  1.00  0.00           H
ATOM   4264  CD1 LEU A 850      21.735  53.285  54.465  1.00  0.00           C
ATOM   4265 HD11 LEU A 850      20.685  52.975  54.675  1.00  0.00           H
ATOM   4266 HD12 LEU A 850      22.355  52.395  54.235  1.00  0.00           H
ATOM   4267 HD13 LEU A 850      21.715  53.955  53.585  1.00  0.00           H
ATOM   4268  CD2 LEU A 850      21.335  55.245  55.915  1.00  0.00           C
ATOM   4269 HD21 LEU A 850      21.705  55.845  56.775  1.00  0.00           H
ATOM   4270 HD22 LEU A 850      20.305  54.905  56.155  1.00  0.00           H
ATOM   4271 HD23 LEU A 850      21.295  55.885  55.015  1.00  0.00           H
ATOM   4272  C   LEU A 850      24.615  52.255  56.555  1.00  0.00           C
ATOM   4273  O   LEU A 850      25.145  51.975  55.485  1.00  0.00           O
ATOM   4274  N   LEU A 851      25.335  52.855  57.535  1.00  0.00           N
ATOM   4275  HN  LEU A 851      24.875  53.155  58.375  1.00  0.00           H
ATOM   4276  CA  LEU A 851      26.765  53.095  57.445  1.00  0.00           C
ATOM   4277  HA  LEU A 851      26.945  53.645  56.525  1.00  0.00           H
ATOM   4278  CB  LEU A 851      27.275  53.925  58.635  1.00  0.00           C
ATOM   4279  HB1 LEU A 851      28.365  54.135  58.515  1.00  0.00           H
ATOM   4280  HB2 LEU A 851      27.145  53.335  59.575  1.00  0.00           H
ATOM   4281  CG  LEU A 851      26.545  55.265  58.805  1.00  0.00           C
ATOM   4282  HG  LEU A 851      25.445  55.075  58.845  1.00  0.00           H
ATOM   4283  CD1 LEU A 851      26.935  55.895  60.135  1.00  0.00           C
ATOM   4284 HD11 LEU A 851      27.965  56.295  60.095  1.00  0.00           H
ATOM   4285 HD12 LEU A 851      26.875  55.145  60.965  1.00  0.00           H
ATOM   4286 HD13 LEU A 851      26.225  56.715  60.365  1.00  0.00           H
ATOM   4287  CD2 LEU A 851      26.805  56.205  57.615  1.00  0.00           C
ATOM   4288 HD21 LEU A 851      26.545  55.705  56.655  1.00  0.00           H
ATOM   4289 HD22 LEU A 851      27.875  56.505  57.575  1.00  0.00           H
ATOM   4290 HD23 LEU A 851      26.175  57.105  57.685  1.00  0.00           H
ATOM   4291  C   LEU A 851      27.615  51.845  57.325  1.00  0.00           C
ATOM   4292  O   LEU A 851      28.505  51.765  56.485  1.00  0.00           O
ATOM   4293  N   CYS A 852      27.325  50.795  58.125  1.00  0.00           N
ATOM   4294  HN  CYS A 852      26.615  50.905  58.835  1.00  0.00           H
ATOM   4295  CA  CYS A 852      28.005  49.505  58.075  1.00  0.00           C
ATOM   4296  HA  CYS A 852      29.055  49.665  58.285  1.00  0.00           H
ATOM   4297  CB  CYS A 852      27.405  48.515  59.125  1.00  0.00           C
ATOM   4298  HB1 CYS A 852      26.365  48.245  58.855  1.00  0.00           H
ATOM   4299  HB2 CYS A 852      27.345  49.055  60.095  1.00  0.00           H
ATOM   4300  SG  CYS A 852      28.405  46.995  59.345  1.00  0.00           S
ATOM   4301  HG1 CYS A 852      28.135  46.485  58.155  1.00  0.00           H
ATOM   4302  C   CYS A 852      27.875  48.885  56.695  1.00  0.00           C
ATOM   4303  O   CYS A 852      28.855  48.405  56.115  1.00  0.00           O
ATOM   4304  N   THR A 853      26.665  48.965  56.115  1.00  0.00           N
ATOM   4305  HN  THR A 853      25.905  49.325  56.655  1.00  0.00           H
ATOM   4306  CA  THR A 853      26.375  48.555  54.745  1.00  0.00           C
ATOM   4307  HA  THR A 853      26.655  47.515  54.655  1.00  0.00           H
ATOM   4308  CB  THR A 853      24.895  48.675  54.385  1.00  0.00           C
ATOM   4309  HB  THR A 853      24.565  49.735  54.425  1.00  0.00           H
ATOM   4310  OG1 THR A 853      24.085  47.915  55.285  1.00  0.00           O
ATOM   4311  HG1 THR A 853      24.195  48.315  56.155  1.00  0.00           H
ATOM   4312  CG2 THR A 853      24.615  48.115  52.975  1.00  0.00           C
ATOM   4313 HG21 THR A 853      24.895  47.035  52.945  1.00  0.00           H
ATOM   4314 HG22 THR A 853      25.185  48.655  52.195  1.00  0.00           H
ATOM   4315 HG23 THR A 853      23.535  48.195  52.745  1.00  0.00           H
ATOM   4316  C   THR A 853      27.235  49.305  53.735  1.00  0.00           C
ATOM   4317  O   THR A 853      27.825  48.665  52.865  1.00  0.00           O
ATOM   4318  N   ILE A 854      27.405  50.655  53.845  1.00  0.00           N
ATOM   4319  HN  ILE A 854      26.915  51.175  54.535  1.00  0.00           H
ATOM   4320  CA  ILE A 854      28.395  51.365  53.015  1.00  0.00           C
ATOM   4321  HA  ILE A 854      28.155  51.195  51.975  1.00  0.00           H
ATOM   4322  CB  ILE A 854      28.455  52.885  53.255  1.00  0.00           C
ATOM   4323  HB  ILE A 854      28.635  53.065  54.345  1.00  0.00           H
ATOM   4324  CG2 ILE A 854      29.635  53.525  52.475  1.00  0.00           C
ATOM   4325 HG21 ILE A 854      29.675  53.105  51.445  1.00  0.00           H
ATOM   4326 HG22 ILE A 854      30.615  53.325  52.955  1.00  0.00           H
ATOM   4327 HG23 ILE A 854      29.545  54.625  52.385  1.00  0.00           H
ATOM   4328  CG1 ILE A 854      27.165  53.635  52.895  1.00  0.00           C
ATOM   4329 HG11 ILE A 854      26.255  53.065  53.165  1.00  0.00           H
ATOM   4330 HG12 ILE A 854      27.165  53.815  51.795  1.00  0.00           H
ATOM   4331  CD  ILE A 854      27.175  54.975  53.645  1.00  0.00           C
ATOM   4332  HD1 ILE A 854      28.215  55.285  53.915  1.00  0.00           H
ATOM   4333  HD2 ILE A 854      26.595  54.905  54.595  1.00  0.00           H
ATOM   4334  HD3 ILE A 854      26.775  55.805  53.025  1.00  0.00           H
ATOM   4335  C   ILE A 854      29.835  50.905  53.215  1.00  0.00           C
ATOM   4336  O   ILE A 854      30.535  50.615  52.245  1.00  0.00           O
ATOM   4337  N   LEU A 855      30.295  50.805  54.485  1.00  0.00           N
ATOM   4338  HN  LEU A 855      29.695  51.065  55.255  1.00  0.00           H
ATOM   4339  CA  LEU A 855      31.675  50.455  54.835  1.00  0.00           C
ATOM   4340  HA  LEU A 855      32.335  51.205  54.435  1.00  0.00           H
ATOM   4341  CB  LEU A 855      31.845  50.305  56.395  1.00  0.00           C
ATOM   4342  HB1 LEU A 855      32.575  49.505  56.635  1.00  0.00           H
ATOM   4343  HB2 LEU A 855      30.875  49.985  56.825  1.00  0.00           H
ATOM   4344  CG  LEU A 855      32.365  51.525  57.195  1.00  0.00           C
ATOM   4345  HG  LEU A 855      32.575  51.145  58.235  1.00  0.00           H
ATOM   4346  CD1 LEU A 855      33.695  52.055  56.645  1.00  0.00           C
ATOM   4347 HD11 LEU A 855      33.555  52.545  55.665  1.00  0.00           H
ATOM   4348 HD12 LEU A 855      34.415  51.215  56.525  1.00  0.00           H
ATOM   4349 HD13 LEU A 855      34.135  52.795  57.355  1.00  0.00           H
ATOM   4350  CD2 LEU A 855      31.325  52.645  57.365  1.00  0.00           C
ATOM   4351 HD21 LEU A 855      30.435  52.255  57.895  1.00  0.00           H
ATOM   4352 HD22 LEU A 855      31.005  53.035  56.375  1.00  0.00           H
ATOM   4353 HD23 LEU A 855      31.735  53.475  57.975  1.00  0.00           H
ATOM   4354  C   LEU A 855      32.075  49.135  54.225  1.00  0.00           C
ATOM   4355  O   LEU A 855      33.055  49.035  53.485  1.00  0.00           O
ATOM   4356  N   ILE A 856      31.265  48.105  54.505  1.00  0.00           N
ATOM   4357  HN  ILE A 856      30.465  48.255  55.085  1.00  0.00           H
ATOM   4358  CA  ILE A 856      31.455  46.755  54.005  1.00  0.00           C
ATOM   4359  HA  ILE A 856      32.475  46.475  54.225  1.00  0.00           H
ATOM   4360  CB  ILE A 856      30.565  45.765  54.765  1.00  0.00           C
ATOM   4361  HB  ILE A 856      29.505  46.105  54.695  1.00  0.00           H
ATOM   4362  CG2 ILE A 856      30.655  44.355  54.135  1.00  0.00           C
ATOM   4363 HG21 ILE A 856      31.685  43.965  54.175  1.00  0.00           H
ATOM   4364 HG22 ILE A 856      30.315  44.345  53.075  1.00  0.00           H
ATOM   4365 HG23 ILE A 856      29.985  43.645  54.675  1.00  0.00           H
ATOM   4366  CG1 ILE A 856      30.985  45.785  56.265  1.00  0.00           C
ATOM   4367 HG11 ILE A 856      30.715  46.765  56.705  1.00  0.00           H
ATOM   4368 HG12 ILE A 856      32.095  45.685  56.325  1.00  0.00           H
ATOM   4369  CD  ILE A 856      30.365  44.675  57.125  1.00  0.00           C
ATOM   4370  HD1 ILE A 856      30.795  43.685  56.865  1.00  0.00           H
ATOM   4371  HD2 ILE A 856      29.265  44.635  56.985  1.00  0.00           H
ATOM   4372  HD3 ILE A 856      30.575  44.855  58.205  1.00  0.00           H
ATOM   4373  C   ILE A 856      31.335  46.655  52.495  1.00  0.00           C
ATOM   4374  O   ILE A 856      32.185  46.035  51.845  1.00  0.00           O
ATOM   4375  N   PHE A 857      30.325  47.305  51.885  1.00  0.00           N
ATOM   4376  HN  PHE A 857      29.655  47.825  52.415  1.00  0.00           H
ATOM   4377  CA  PHE A 857      30.145  47.295  50.445  1.00  0.00           C
ATOM   4378  HA  PHE A 857      30.095  46.265  50.125  1.00  0.00           H
ATOM   4379  CB  PHE A 857      28.805  47.995  50.065  1.00  0.00           C
ATOM   4380  HB1 PHE A 857      28.835  49.065  50.375  1.00  0.00           H
ATOM   4381  HB2 PHE A 857      27.985  47.505  50.625  1.00  0.00           H
ATOM   4382  CG  PHE A 857      28.485  47.925  48.595  1.00  0.00           C
ATOM   4383  CD1 PHE A 857      27.785  46.825  48.085  1.00  0.00           C
ATOM   4384  HD1 PHE A 857      27.495  46.015  48.745  1.00  0.00           H
ATOM   4385  CE1 PHE A 857      27.435  46.765  46.725  1.00  0.00           C
ATOM   4386  HE1 PHE A 857      26.905  45.905  46.335  1.00  0.00           H
ATOM   4387  CZ  PHE A 857      27.785  47.815  45.865  1.00  0.00           C
ATOM   4388  HZ  PHE A 857      27.525  47.775  44.825  1.00  0.00           H
ATOM   4389  CD2 PHE A 857      28.815  48.985  47.725  1.00  0.00           C
ATOM   4390  HD2 PHE A 857      29.335  49.845  48.115  1.00  0.00           H
ATOM   4391  CE2 PHE A 857      28.465  48.925  46.375  1.00  0.00           C
ATOM   4392  HE2 PHE A 857      28.725  49.745  45.715  1.00  0.00           H
ATOM   4393  C   PHE A 857      31.335  47.915  49.705  1.00  0.00           C
ATOM   4394  O   PHE A 857      31.855  47.325  48.755  1.00  0.00           O
ATOM   4395  N   MET A 858      31.835  49.075  50.175  1.00  0.00           N
ATOM   4396  HN  MET A 858      31.415  49.545  50.965  1.00  0.00           H
ATOM   4397  CA  MET A 858      33.015  49.695  49.595  1.00  0.00           C
ATOM   4398  HA  MET A 858      32.815  49.865  48.545  1.00  0.00           H
ATOM   4399  CB  MET A 858      33.325  51.065  50.265  1.00  0.00           C
ATOM   4400  HB1 MET A 858      34.355  51.405  49.975  1.00  0.00           H
ATOM   4401  HB2 MET A 858      33.305  50.935  51.365  1.00  0.00           H
ATOM   4402  CG  MET A 858      32.365  52.205  49.875  1.00  0.00           C
ATOM   4403  HG1 MET A 858      31.325  51.895  50.135  1.00  0.00           H
ATOM   4404  HG2 MET A 858      32.415  52.335  48.775  1.00  0.00           H
ATOM   4405  SD  MET A 858      32.785  53.765  50.705  1.00  0.00           S
ATOM   4406  CE  MET A 858      31.595  54.765  49.765  1.00  0.00           C
ATOM   4407  HE1 MET A 858      30.585  54.305  49.785  1.00  0.00           H
ATOM   4408  HE2 MET A 858      31.905  54.855  48.705  1.00  0.00           H
ATOM   4409  HE3 MET A 858      31.515  55.785  50.195  1.00  0.00           H
ATOM   4410  C   MET A 858      34.265  48.845  49.645  1.00  0.00           C
ATOM   4411  O   MET A 858      34.885  48.605  48.605  1.00  0.00           O
ATOM   4412  N   ASP A 859      34.635  48.335  50.825  1.00  0.00           N
ATOM   4413  HN  ASP A 859      34.105  48.525  51.655  1.00  0.00           H
ATOM   4414  CA  ASP A 859      35.825  47.525  51.065  1.00  0.00           C
ATOM   4415  HA  ASP A 859      36.685  48.075  50.715  1.00  0.00           H
ATOM   4416  CB  ASP A 859      35.895  47.335  52.605  1.00  0.00           C
ATOM   4417  HB1 ASP A 859      35.105  46.655  52.965  1.00  0.00           H
ATOM   4418  HB2 ASP A 859      35.735  48.325  53.085  1.00  0.00           H
ATOM   4419  CG  ASP A 859      37.235  46.835  53.125  1.00  0.00           C
ATOM   4420  OD1 ASP A 859      38.275  47.035  52.445  1.00  0.00           O
ATOM   4421  OD2 ASP A 859      37.235  46.355  54.285  1.00  0.00           O
ATOM   4422  C   ASP A 859      35.795  46.185  50.305  1.00  0.00           C
ATOM   4423  O   ASP A 859      36.735  45.775  49.615  1.00  0.00           O
ATOM   4424  N   GLN A 860      34.645  45.495  50.355  1.00  0.00           N
ATOM   4425  HN  GLN A 860      33.905  45.845  50.945  1.00  0.00           H
ATOM   4426  CA  GLN A 860      34.395  44.245  49.675  1.00  0.00           C
ATOM   4427  HA  GLN A 860      35.185  43.565  49.965  1.00  0.00           H
ATOM   4428  CB  GLN A 860      33.015  43.725  50.145  1.00  0.00           C
ATOM   4429  HB1 GLN A 860      32.215  44.425  49.815  1.00  0.00           H
ATOM   4430  HB2 GLN A 860      33.015  43.765  51.265  1.00  0.00           H
ATOM   4431  CG  GLN A 860      32.645  42.285  49.735  1.00  0.00           C
ATOM   4432  HG1 GLN A 860      32.545  42.215  48.635  1.00  0.00           H
ATOM   4433  HG2 GLN A 860      31.665  42.025  50.185  1.00  0.00           H
ATOM   4434  CD  GLN A 860      33.665  41.275  50.255  1.00  0.00           C
ATOM   4435  OE1 GLN A 860      34.015  41.205  51.435  1.00  0.00           O
ATOM   4436  NE2 GLN A 860      34.165  40.415  49.345  1.00  0.00           N
ATOM   4437 HE21 GLN A 860      34.635  39.605  49.675  1.00  0.00           H
ATOM   4438 HE22 GLN A 860      34.105  40.645  48.385  1.00  0.00           H
ATOM   4439  C   GLN A 860      34.405  44.345  48.155  1.00  0.00           C
ATOM   4440  O   GLN A 860      35.065  43.545  47.475  1.00  0.00           O
ATOM   4441  N   GLN A 861      33.675  45.325  47.575  1.00  0.00           N
ATOM   4442  HN  GLN A 861      33.135  45.955  48.135  1.00  0.00           H
ATOM   4443  CA  GLN A 861      33.625  45.555  46.145  1.00  0.00           C
ATOM   4444  HA  GLN A 861      33.495  44.585  45.675  1.00  0.00           H
ATOM   4445  CB  GLN A 861      32.415  46.425  45.735  1.00  0.00           C
ATOM   4446  HB1 GLN A 861      32.475  46.645  44.645  1.00  0.00           H
ATOM   4447  HB2 GLN A 861      32.455  47.395  46.285  1.00  0.00           H
ATOM   4448  CG  GLN A 861      31.025  45.765  45.985  1.00  0.00           C
ATOM   4449  HG1 GLN A 861      30.235  46.435  45.605  1.00  0.00           H
ATOM   4450  HG2 GLN A 861      30.875  45.645  47.085  1.00  0.00           H
ATOM   4451  CD  GLN A 861      30.875  44.395  45.305  1.00  0.00           C
ATOM   4452  OE1 GLN A 861      31.375  44.185  44.195  1.00  0.00           O
ATOM   4453  NE2 GLN A 861      30.155  43.445  45.945  1.00  0.00           N
ATOM   4454 HE21 GLN A 861      29.975  42.625  45.405  1.00  0.00           H
ATOM   4455 HE22 GLN A 861      29.625  43.675  46.755  1.00  0.00           H
ATOM   4456  C   GLN A 861      34.925  46.075  45.545  1.00  0.00           C
ATOM   4457  O   GLN A 861      35.365  45.605  44.495  1.00  0.00           O
ATOM   4458  N   ILE A 862      35.615  47.035  46.215  1.00  0.00           N
ATOM   4459  HN  ILE A 862      35.265  47.425  47.075  1.00  0.00           H
ATOM   4460  CA  ILE A 862      36.895  47.555  45.725  1.00  0.00           C
ATOM   4461  HA  ILE A 862      36.725  47.895  44.715  1.00  0.00           H
ATOM   4462  CB  ILE A 862      37.385  48.785  46.525  1.00  0.00           C
ATOM   4463  HB  ILE A 862      36.495  49.415  46.745  1.00  0.00           H
ATOM   4464  CG2 ILE A 862      38.015  48.405  47.885  1.00  0.00           C
ATOM   4465 HG21 ILE A 862      38.955  47.825  47.765  1.00  0.00           H
ATOM   4466 HG22 ILE A 862      37.305  47.805  48.485  1.00  0.00           H
ATOM   4467 HG23 ILE A 862      38.255  49.325  48.465  1.00  0.00           H
ATOM   4468  CG1 ILE A 862      38.375  49.655  45.715  1.00  0.00           C
ATOM   4469 HG11 ILE A 862      39.055  49.015  45.115  1.00  0.00           H
ATOM   4470 HG12 ILE A 862      38.995  50.235  46.425  1.00  0.00           H
ATOM   4471  CD  ILE A 862      37.665  50.655  44.795  1.00  0.00           C
ATOM   4472  HD1 ILE A 862      37.085  51.395  45.385  1.00  0.00           H
ATOM   4473  HD2 ILE A 862      36.965  50.125  44.105  1.00  0.00           H
ATOM   4474  HD3 ILE A 862      38.395  51.205  44.175  1.00  0.00           H
ATOM   4475  C   ILE A 862      37.925  46.435  45.625  1.00  0.00           C
ATOM   4476  O   ILE A 862      38.615  46.285  44.615  1.00  0.00           O
ATOM   4477  N   THR A 863      37.985  45.545  46.645  1.00  0.00           N
ATOM   4478  HN  THR A 863      37.445  45.715  47.475  1.00  0.00           H
ATOM   4479  CA  THR A 863      38.835  44.365  46.625  1.00  0.00           C
ATOM   4480  HA  THR A 863      39.845  44.695  46.435  1.00  0.00           H
ATOM   4481  CB  THR A 863      38.855  43.635  47.965  1.00  0.00           C
ATOM   4482  HB  THR A 863      37.855  43.225  48.225  1.00  0.00           H
ATOM   4483  OG1 THR A 863      39.265  44.525  48.995  1.00  0.00           O
ATOM   4484  HG1 THR A 863      38.465  44.895  49.405  1.00  0.00           H
ATOM   4485  CG2 THR A 863      39.905  42.515  47.955  1.00  0.00           C
ATOM   4486 HG21 THR A 863      40.895  42.905  47.635  1.00  0.00           H
ATOM   4487 HG22 THR A 863      39.615  41.685  47.275  1.00  0.00           H
ATOM   4488 HG23 THR A 863      40.035  42.085  48.975  1.00  0.00           H
ATOM   4489  C   THR A 863      38.495  43.395  45.505  1.00  0.00           C
ATOM   4490  O   THR A 863      39.365  42.945  44.765  1.00  0.00           O
ATOM   4491  N   ALA A 864      37.195  43.105  45.285  1.00  0.00           N
ATOM   4492  HN  ALA A 864      36.485  43.485  45.875  1.00  0.00           H
ATOM   4493  CA  ALA A 864      36.735  42.265  44.185  1.00  0.00           C
ATOM   4494  HA  ALA A 864      37.245  41.305  44.275  1.00  0.00           H
ATOM   4495  CB  ALA A 864      35.225  42.025  44.315  1.00  0.00           C
ATOM   4496  HB1 ALA A 864      34.655  42.975  44.225  1.00  0.00           H
ATOM   4497  HB2 ALA A 864      35.005  41.595  45.315  1.00  0.00           H
ATOM   4498  HB3 ALA A 864      34.865  41.315  43.545  1.00  0.00           H
ATOM   4499  C   ALA A 864      37.075  42.825  42.805  1.00  0.00           C
ATOM   4500  O   ALA A 864      37.555  42.115  41.925  1.00  0.00           O
ATOM   4501  N   VAL A 865      36.855  44.145  42.595  1.00  0.00           N
ATOM   4502  HN  VAL A 865      36.425  44.695  43.315  1.00  0.00           H
ATOM   4503  CA  VAL A 865      37.225  44.865  41.385  1.00  0.00           C
ATOM   4504  HA  VAL A 865      36.755  44.375  40.545  1.00  0.00           H
ATOM   4505  CB  VAL A 865      36.725  46.315  41.445  1.00  0.00           C
ATOM   4506  HB  VAL A 865      36.975  46.745  42.445  1.00  0.00           H
ATOM   4507  CG1 VAL A 865      37.365  47.215  40.365  1.00  0.00           C
ATOM   4508 HG11 VAL A 865      37.255  46.775  39.355  1.00  0.00           H
ATOM   4509 HG12 VAL A 865      38.445  47.385  40.565  1.00  0.00           H
ATOM   4510 HG13 VAL A 865      36.875  48.215  40.355  1.00  0.00           H
ATOM   4511  CG2 VAL A 865      35.185  46.325  41.285  1.00  0.00           C
ATOM   4512 HG21 VAL A 865      34.695  45.705  42.065  1.00  0.00           H
ATOM   4513 HG22 VAL A 865      34.905  45.935  40.285  1.00  0.00           H
ATOM   4514 HG23 VAL A 865      34.795  47.365  41.365  1.00  0.00           H
ATOM   4515  C   VAL A 865      38.715  44.815  41.095  1.00  0.00           C
ATOM   4516  O   VAL A 865      39.125  44.455  39.995  1.00  0.00           O
ATOM   4517  N   ILE A 866      39.545  45.075  42.125  1.00  0.00           N
ATOM   4518  HN  ILE A 866      39.165  45.415  42.995  1.00  0.00           H
ATOM   4519  CA  ILE A 866      40.995  44.985  42.095  1.00  0.00           C
ATOM   4520  HA  ILE A 866      41.335  45.635  41.305  1.00  0.00           H
ATOM   4521  CB  ILE A 866      41.615  45.485  43.405  1.00  0.00           C
ATOM   4522  HB  ILE A 866      41.025  45.055  44.245  1.00  0.00           H
ATOM   4523  CG2 ILE A 866      43.085  45.035  43.575  1.00  0.00           C
ATOM   4524 HG21 ILE A 866      43.685  45.325  42.685  1.00  0.00           H
ATOM   4525 HG22 ILE A 866      43.165  43.935  43.725  1.00  0.00           H
ATOM   4526 HG23 ILE A 866      43.535  45.515  44.465  1.00  0.00           H
ATOM   4527  CG1 ILE A 866      41.475  47.025  43.485  1.00  0.00           C
ATOM   4528 HG11 ILE A 866      40.455  47.325  43.165  1.00  0.00           H
ATOM   4529 HG12 ILE A 866      42.185  47.505  42.775  1.00  0.00           H
ATOM   4530  CD  ILE A 866      41.695  47.585  44.895  1.00  0.00           C
ATOM   4531  HD1 ILE A 866      42.725  47.375  45.255  1.00  0.00           H
ATOM   4532  HD2 ILE A 866      40.975  47.135  45.615  1.00  0.00           H
ATOM   4533  HD3 ILE A 866      41.545  48.685  44.895  1.00  0.00           H
ATOM   4534  C   ILE A 866      41.495  43.595  41.735  1.00  0.00           C
ATOM   4535  O   ILE A 866      42.445  43.455  40.955  1.00  0.00           O
ATOM   4536  N   ILE A 867      40.885  42.535  42.285  1.00  0.00           N
ATOM   4537  HN  ILE A 867      40.145  42.665  42.945  1.00  0.00           H
ATOM   4538  CA  ILE A 867      41.185  41.145  41.935  1.00  0.00           C
ATOM   4539  HA  ILE A 867      42.255  41.025  41.985  1.00  0.00           H
ATOM   4540  CB  ILE A 867      40.575  40.175  42.935  1.00  0.00           C
ATOM   4541  HB  ILE A 867      39.495  40.435  43.045  1.00  0.00           H
ATOM   4542  CG2 ILE A 867      40.665  38.715  42.455  1.00  0.00           C
ATOM   4543 HG21 ILE A 867      41.715  38.455  42.185  1.00  0.00           H
ATOM   4544 HG22 ILE A 867      40.015  38.525  41.575  1.00  0.00           H
ATOM   4545 HG23 ILE A 867      40.345  38.035  43.275  1.00  0.00           H
ATOM   4546  CG1 ILE A 867      41.225  40.345  44.345  1.00  0.00           C
ATOM   4547 HG11 ILE A 867      40.625  39.755  45.065  1.00  0.00           H
ATOM   4548 HG12 ILE A 867      41.175  41.405  44.665  1.00  0.00           H
ATOM   4549  CD  ILE A 867      42.685  39.885  44.425  1.00  0.00           C
ATOM   4550  HD1 ILE A 867      43.325  40.365  43.665  1.00  0.00           H
ATOM   4551  HD2 ILE A 867      42.745  38.785  44.305  1.00  0.00           H
ATOM   4552  HD3 ILE A 867      43.105  40.135  45.425  1.00  0.00           H
ATOM   4553  C   ILE A 867      40.835  40.775  40.495  1.00  0.00           C
ATOM   4554  O   ILE A 867      41.675  40.205  39.785  1.00  0.00           O
ATOM   4555  N   ASN A 868      39.625  41.145  40.015  1.00  0.00           N
ATOM   4556  HN  ASN A 868      38.975  41.585  40.625  1.00  0.00           H
ATOM   4557  CA  ASN A 868      39.175  40.815  38.665  1.00  0.00           C
ATOM   4558  HA  ASN A 868      39.425  39.785  38.455  1.00  0.00           H
ATOM   4559  CB  ASN A 868      37.635  41.015  38.545  1.00  0.00           C
ATOM   4560  HB1 ASN A 868      37.295  40.785  37.515  1.00  0.00           H
ATOM   4561  HB2 ASN A 868      37.385  42.075  38.775  1.00  0.00           H
ATOM   4562  CG  ASN A 868      36.875  40.095  39.485  1.00  0.00           C
ATOM   4563  OD1 ASN A 868      37.265  38.975  39.805  1.00  0.00           O
ATOM   4564  ND2 ASN A 868      35.705  40.585  39.975  1.00  0.00           N
ATOM   4565 HD21 ASN A 868      35.305  41.405  39.545  1.00  0.00           H
ATOM   4566 HD22 ASN A 868      35.225  40.075  40.685  1.00  0.00           H
ATOM   4567  C   ASN A 868      39.815  41.665  37.565  1.00  0.00           C
ATOM   4568  O   ASN A 868      39.805  41.285  36.395  1.00  0.00           O
ATOM   4569  N   ARG A 869      40.345  42.845  37.935  1.00  0.00           N
ATOM   4570  HN  ARG A 869      40.245  43.075  38.895  1.00  0.00           H
ATOM   4571  CA  ARG A 869      41.075  43.835  37.155  1.00  0.00           C
ATOM   4572  HA  ARG A 869      40.315  44.475  36.715  1.00  0.00           H
ATOM   4573  CB  ARG A 869      41.885  44.675  38.165  1.00  0.00           C
ATOM   4574  HB1 ARG A 869      42.615  43.985  38.635  1.00  0.00           H
ATOM   4575  HB2 ARG A 869      41.195  45.035  38.955  1.00  0.00           H
ATOM   4576  CG  ARG A 869      42.665  45.885  37.625  1.00  0.00           C
ATOM   4577  HG1 ARG A 869      41.995  46.495  36.985  1.00  0.00           H
ATOM   4578  HG2 ARG A 869      43.495  45.515  36.985  1.00  0.00           H
ATOM   4579  CD  ARG A 869      43.225  46.825  38.715  1.00  0.00           C
ATOM   4580  HD1 ARG A 869      42.405  47.205  39.365  1.00  0.00           H
ATOM   4581  HD2 ARG A 869      43.725  47.685  38.215  1.00  0.00           H
ATOM   4582  NE  ARG A 869      44.225  46.065  39.535  1.00  0.00           N
ATOM   4583  HE  ARG A 869      44.385  45.105  39.325  1.00  0.00           H
ATOM   4584  CZ  ARG A 869      44.995  46.595  40.485  1.00  0.00           C
ATOM   4585  NH1 ARG A 869      44.765  47.785  41.005  1.00  0.00           N
ATOM   4586 HH11 ARG A 869      43.925  48.275  40.755  1.00  0.00           H
ATOM   4587 HH12 ARG A 869      45.365  48.185  41.675  1.00  0.00           H
ATOM   4588  NH2 ARG A 869      46.015  45.885  40.935  1.00  0.00           N
ATOM   4589 HH21 ARG A 869      46.245  45.005  40.505  1.00  0.00           H
ATOM   4590 HH22 ARG A 869      46.675  46.305  41.545  1.00  0.00           H
ATOM   4591  C   ARG A 869      41.955  43.365  36.005  1.00  0.00           C
ATOM   4592  O   ARG A 869      42.665  42.365  36.105  1.00  0.00           O
ATOM   4593  N   LYS A 870      41.955  44.125  34.885  1.00  0.00           N
ATOM   4594  HN  LYS A 870      41.435  44.965  34.905  1.00  0.00           H
ATOM   4595  CA  LYS A 870      42.705  43.935  33.645  1.00  0.00           C
ATOM   4596  HA  LYS A 870      42.185  43.185  33.065  1.00  0.00           H
ATOM   4597  CB  LYS A 870      42.675  45.295  32.885  1.00  0.00           C
ATOM   4598  HB1 LYS A 870      43.195  46.055  33.525  1.00  0.00           H
ATOM   4599  HB2 LYS A 870      41.615  45.645  32.825  1.00  0.00           H
ATOM   4600  CG  LYS A 870      43.335  45.375  31.485  1.00  0.00           C
ATOM   4601  HG1 LYS A 870      44.315  44.855  31.515  1.00  0.00           H
ATOM   4602  HG2 LYS A 870      43.565  46.445  31.305  1.00  0.00           H
ATOM   4603  CD  LYS A 870      42.465  44.855  30.315  1.00  0.00           C
ATOM   4604  HD1 LYS A 870      42.215  43.785  30.505  1.00  0.00           H
ATOM   4605  HD2 LYS A 870      43.065  44.915  29.385  1.00  0.00           H
ATOM   4606  CE  LYS A 870      41.135  45.605  30.095  1.00  0.00           C
ATOM   4607  HE1 LYS A 870      40.475  45.525  30.985  1.00  0.00           H
ATOM   4608  HE2 LYS A 870      40.605  45.175  29.225  1.00  0.00           H
ATOM   4609  NZ  LYS A 870      41.355  47.045  29.835  1.00  0.00           N
ATOM   4610  HZ1 LYS A 870      42.195  47.245  29.265  1.00  0.00           H
ATOM   4611  HZ2 LYS A 870      41.515  47.555  30.765  1.00  0.00           H
ATOM   4612  HZ3 LYS A 870      40.525  47.535  29.455  1.00  0.00           H
ATOM   4613  C   LYS A 870      44.145  43.455  33.815  1.00  0.00           C
ATOM   4614  O   LYS A 870      44.565  42.445  33.235  1.00  0.00           O
ATOM   4615  N   GLU A 871      44.945  44.135  34.665  1.00  0.00           N
ATOM   4616  HN  GLU A 871      44.665  45.075  34.935  1.00  0.00           H
ATOM   4617  CA  GLU A 871      46.285  43.765  35.085  1.00  0.00           C
ATOM   4618  HA  GLU A 871      46.925  43.825  34.215  1.00  0.00           H
ATOM   4619  CB  GLU A 871      46.775  44.765  36.185  1.00  0.00           C
ATOM   4620  HB1 GLU A 871      47.795  44.435  36.505  1.00  0.00           H
ATOM   4621  HB2 GLU A 871      46.115  44.705  37.075  1.00  0.00           H
ATOM   4622  CG  GLU A 871      46.945  46.245  35.715  1.00  0.00           C
ATOM   4623  HG1 GLU A 871      47.215  46.285  34.645  1.00  0.00           H
ATOM   4624  HG2 GLU A 871      47.755  46.715  36.315  1.00  0.00           H
ATOM   4625  CD  GLU A 871      45.705  47.115  35.945  1.00  0.00           C
ATOM   4626  OE1 GLU A 871      45.785  48.095  36.745  1.00  0.00           O
ATOM   4627  OE2 GLU A 871      44.635  46.795  35.365  1.00  0.00           O
ATOM   4628  C   GLU A 871      46.425  42.325  35.625  1.00  0.00           C
ATOM   4629  O   GLU A 871      47.375  41.595  35.335  1.00  0.00           O
ATOM   4630  N   HSD A 872      45.465  41.855  36.445  1.00  0.00           N
ATOM   4631  HN  HSD A 872      44.635  42.405  36.585  1.00  0.00           H
ATOM   4632  CA  HSD A 872      45.445  40.525  37.035  1.00  0.00           C
ATOM   4633  HA  HSD A 872      46.465  40.175  37.175  1.00  0.00           H
ATOM   4634  CB  HSD A 872      44.735  40.515  38.395  1.00  0.00           C
ATOM   4635  HB1 HSD A 872      44.695  39.485  38.825  1.00  0.00           H
ATOM   4636  HB2 HSD A 872      43.685  40.855  38.255  1.00  0.00           H
ATOM   4637  ND1 HSD A 872      44.755  41.805  40.555  1.00  0.00           N
ATOM   4638  HD1 HSD A 872      43.785  41.635  40.765  1.00  0.00           H
ATOM   4639  CG  HSD A 872      45.385  41.415  39.405  1.00  0.00           C
ATOM   4640  CE1 HSD A 872      45.585  42.645  41.205  1.00  0.00           C
ATOM   4641  HE1 HSD A 872      45.345  43.105  42.165  1.00  0.00           H
ATOM   4642  NE2 HSD A 872      46.705  42.845  40.525  1.00  0.00           N
ATOM   4643  CD2 HSD A 872      46.585  42.055  39.395  1.00  0.00           C
ATOM   4644  HD2 HSD A 872      47.365  42.045  38.645  1.00  0.00           H
ATOM   4645  C   HSD A 872      44.765  39.505  36.135  1.00  0.00           C
ATOM   4646  O   HSD A 872      43.705  38.975  36.465  1.00  0.00           O
ATOM   4647  N   LYS A 873      45.375  39.195  34.975  1.00  0.00           N
ATOM   4648  HN  LYS A 873      46.235  39.645  34.745  1.00  0.00           H
ATOM   4649  CA  LYS A 873      44.765  38.375  33.945  1.00  0.00           C
ATOM   4650  HA  LYS A 873      43.885  38.905  33.605  1.00  0.00           H
ATOM   4651  CB  LYS A 873      45.705  38.225  32.745  1.00  0.00           C
ATOM   4652  HB1 LYS A 873      45.235  37.575  31.975  1.00  0.00           H
ATOM   4653  HB2 LYS A 873      46.645  37.725  33.095  1.00  0.00           H
ATOM   4654  CG  LYS A 873      46.035  39.565  32.065  1.00  0.00           C
ATOM   4655  HG1 LYS A 873      46.585  40.225  32.775  1.00  0.00           H
ATOM   4656  HG2 LYS A 873      45.095  40.085  31.795  1.00  0.00           H
ATOM   4657  CD  LYS A 873      46.895  39.355  30.815  1.00  0.00           C
ATOM   4658  HD1 LYS A 873      47.015  40.345  30.305  1.00  0.00           H
ATOM   4659  HD2 LYS A 873      46.335  38.685  30.125  1.00  0.00           H
ATOM   4660  CE  LYS A 873      48.255  38.735  31.115  1.00  0.00           C
ATOM   4661  HE1 LYS A 873      48.155  37.695  31.515  1.00  0.00           H
ATOM   4662  HE2 LYS A 873      48.815  39.355  31.845  1.00  0.00           H
ATOM   4663  NZ  LYS A 873      49.015  38.665  29.875  1.00  0.00           N
ATOM   4664  HZ1 LYS A 873      49.125  39.635  29.485  1.00  0.00           H
ATOM   4665  HZ2 LYS A 873      48.515  38.085  29.155  1.00  0.00           H
ATOM   4666  HZ3 LYS A 873      49.965  38.295  30.025  1.00  0.00           H
ATOM   4667  C   LYS A 873      44.305  36.985  34.365  1.00  0.00           C
ATOM   4668  O   LYS A 873      45.105  36.055  34.485  1.00  0.00           O
ATOM   4669  N   LEU A 874      42.995  36.845  34.585  1.00  0.00           N
ATOM   4670  HN  LEU A 874      42.465  37.675  34.715  1.00  0.00           H
ATOM   4671  CA  LEU A 874      42.245  35.635  34.815  1.00  0.00           C
ATOM   4672  HA  LEU A 874      42.705  35.115  35.645  1.00  0.00           H
ATOM   4673  CB  LEU A 874      40.785  35.965  35.185  1.00  0.00           C
ATOM   4674  HB1 LEU A 874      40.145  35.055  35.155  1.00  0.00           H
ATOM   4675  HB2 LEU A 874      40.385  36.685  34.435  1.00  0.00           H
ATOM   4676  CG  LEU A 874      40.615  36.575  36.595  1.00  0.00           C
ATOM   4677  HG  LEU A 874      41.445  37.295  36.785  1.00  0.00           H
ATOM   4678  CD1 LEU A 874      39.295  37.345  36.705  1.00  0.00           C
ATOM   4679 HD11 LEU A 874      38.435  36.665  36.495  1.00  0.00           H
ATOM   4680 HD12 LEU A 874      39.255  38.205  36.015  1.00  0.00           H
ATOM   4681 HD13 LEU A 874      39.175  37.735  37.745  1.00  0.00           H
ATOM   4682  CD2 LEU A 874      40.665  35.455  37.645  1.00  0.00           C
ATOM   4683 HD21 LEU A 874      41.625  34.905  37.595  1.00  0.00           H
ATOM   4684 HD22 LEU A 874      39.845  34.725  37.465  1.00  0.00           H
ATOM   4685 HD23 LEU A 874      40.555  35.885  38.665  1.00  0.00           H
ATOM   4686  C   LEU A 874      42.255  34.645  33.665  1.00  0.00           C
ATOM   4687  O   LEU A 874      42.425  34.995  32.485  1.00  0.00           O
ATOM   4688  N   LYS A 875      42.075  33.355  33.965  1.00  0.00           N
ATOM   4689  HN  LYS A 875      41.985  33.035  34.925  1.00  0.00           H
ATOM   4690  CA  LYS A 875      41.825  32.365  32.935  1.00  0.00           C
ATOM   4691  HA  LYS A 875      42.015  32.755  31.955  1.00  0.00           H
ATOM   4692  CB  LYS A 875      42.705  31.105  33.165  1.00  0.00           C
ATOM   4693  HB1 LYS A 875      42.545  30.385  32.345  1.00  0.00           H
ATOM   4694  HB2 LYS A 875      42.365  30.625  34.115  1.00  0.00           H
ATOM   4695  CG  LYS A 875      44.195  31.415  33.345  1.00  0.00           C
ATOM   4696  HG1 LYS A 875      44.735  30.485  33.625  1.00  0.00           H
ATOM   4697  HG2 LYS A 875      44.295  32.095  34.215  1.00  0.00           H
ATOM   4698  CD  LYS A 875      44.915  32.095  32.165  1.00  0.00           C
ATOM   4699  HD1 LYS A 875      45.945  32.335  32.525  1.00  0.00           H
ATOM   4700  HD2 LYS A 875      44.415  33.065  31.935  1.00  0.00           H
ATOM   4701  CE  LYS A 875      45.005  31.235  30.895  1.00  0.00           C
ATOM   4702  HE1 LYS A 875      44.025  31.155  30.385  1.00  0.00           H
ATOM   4703  HE2 LYS A 875      45.345  30.215  31.175  1.00  0.00           H
ATOM   4704  NZ  LYS A 875      45.985  31.805  29.955  1.00  0.00           N
ATOM   4705  HZ1 LYS A 875      46.755  32.275  30.505  1.00  0.00           H
ATOM   4706  HZ2 LYS A 875      45.525  32.515  29.355  1.00  0.00           H
ATOM   4707  HZ3 LYS A 875      46.445  31.075  29.365  1.00  0.00           H
ATOM   4708  C   LYS A 875      40.355  31.975  32.985  1.00  0.00           C
ATOM   4709  O   LYS A 875      39.775  31.545  31.985  1.00  0.00           O
ATOM   4710  N   LYS A 876      39.715  32.135  34.165  1.00  0.00           N
ATOM   4711  HN  LYS A 876      40.255  32.405  34.975  1.00  0.00           H
ATOM   4712  CA  LYS A 876      38.375  31.695  34.435  1.00  0.00           C
ATOM   4713  HA  LYS A 876      37.925  31.315  33.535  1.00  0.00           H
ATOM   4714  CB  LYS A 876      38.385  30.575  35.505  1.00  0.00           C
ATOM   4715  HB1 LYS A 876      37.355  30.215  35.705  1.00  0.00           H
ATOM   4716  HB2 LYS A 876      38.795  31.005  36.455  1.00  0.00           H
ATOM   4717  CG  LYS A 876      39.265  29.365  35.135  1.00  0.00           C
ATOM   4718  HG1 LYS A 876      40.315  29.725  35.005  1.00  0.00           H
ATOM   4719  HG2 LYS A 876      38.945  28.925  34.165  1.00  0.00           H
ATOM   4720  CD  LYS A 876      39.295  28.295  36.245  1.00  0.00           C
ATOM   4721  HD1 LYS A 876      38.335  27.725  36.265  1.00  0.00           H
ATOM   4722  HD2 LYS A 876      39.365  28.845  37.215  1.00  0.00           H
ATOM   4723  CE  LYS A 876      40.475  27.325  36.145  1.00  0.00           C
ATOM   4724  HE1 LYS A 876      41.425  27.895  36.025  1.00  0.00           H
ATOM   4725  HE2 LYS A 876      40.345  26.655  35.265  1.00  0.00           H
ATOM   4726  NZ  LYS A 876      40.615  26.495  37.355  1.00  0.00           N
ATOM   4727  HZ1 LYS A 876      39.705  26.235  37.775  1.00  0.00           H
ATOM   4728  HZ2 LYS A 876      41.135  26.995  38.115  1.00  0.00           H
ATOM   4729  HZ3 LYS A 876      41.205  25.645  37.125  1.00  0.00           H
ATOM   4730  C   LYS A 876      37.485  32.835  34.935  1.00  0.00           C
ATOM   4731  O   LYS A 876      37.915  33.915  35.345  1.00  0.00           O
ATOM   4732  N   GLY A 877      36.165  32.635  34.855  1.00  0.00           N
ATOM   4733  HN  GLY A 877      35.855  31.775  34.465  1.00  0.00           H
ATOM   4734  CA  GLY A 877      35.165  33.585  35.345  1.00  0.00           C
ATOM   4735  HA1 GLY A 877      34.215  33.215  35.005  1.00  0.00           H
ATOM   4736  HA2 GLY A 877      35.405  34.555  34.935  1.00  0.00           H
ATOM   4737  C   GLY A 877      35.045  33.755  36.855  1.00  0.00           C
ATOM   4738  O   GLY A 877      35.235  32.815  37.635  1.00  0.00           O
ATOM   4739  N   ALA A 878      34.645  34.965  37.285  1.00  0.00           N
ATOM   4740  HN  ALA A 878      34.555  35.715  36.645  1.00  0.00           H
ATOM   4741  CA  ALA A 878      34.355  35.315  38.675  1.00  0.00           C
ATOM   4742  HA  ALA A 878      34.745  34.555  39.325  1.00  0.00           H
ATOM   4743  CB  ALA A 878      35.025  36.665  39.025  1.00  0.00           C
ATOM   4744  HB1 ALA A 878      34.605  37.505  38.425  1.00  0.00           H
ATOM   4745  HB2 ALA A 878      36.115  36.605  38.795  1.00  0.00           H
ATOM   4746  HB3 ALA A 878      34.925  36.915  40.105  1.00  0.00           H
ATOM   4747  C   ALA A 878      32.835  35.395  38.925  1.00  0.00           C
ATOM   4748  O   ALA A 878      32.035  35.075  38.045  1.00  0.00           O
ATOM   4749  N   GLY A 879      32.405  35.825  40.135  1.00  0.00           N
ATOM   4750  HN  GLY A 879      33.065  36.115  40.815  1.00  0.00           H
ATOM   4751  CA  GLY A 879      30.985  35.965  40.475  1.00  0.00           C
ATOM   4752  HA1 GLY A 879      30.635  35.005  40.825  1.00  0.00           H
ATOM   4753  HA2 GLY A 879      30.435  36.325  39.625  1.00  0.00           H
ATOM   4754  C   GLY A 879      30.785  36.935  41.605  1.00  0.00           C
ATOM   4755  O   GLY A 879      31.005  36.615  42.765  1.00  0.00           O
ATOM   4756  N   TYR A 880      30.385  38.175  41.265  1.00  0.00           N
ATOM   4757  HN  TYR A 880      30.175  38.375  40.315  1.00  0.00           H
ATOM   4758  CA  TYR A 880      30.055  39.265  42.175  1.00  0.00           C
ATOM   4759  HA  TYR A 880      30.905  39.435  42.825  1.00  0.00           H
ATOM   4760  CB  TYR A 880      29.735  40.555  41.365  1.00  0.00           C
ATOM   4761  HB1 TYR A 880      29.295  41.335  42.025  1.00  0.00           H
ATOM   4762  HB2 TYR A 880      29.005  40.335  40.565  1.00  0.00           H
ATOM   4763  CG  TYR A 880      30.975  41.155  40.765  1.00  0.00           C
ATOM   4764  CD1 TYR A 880      31.805  41.955  41.565  1.00  0.00           C
ATOM   4765  HD1 TYR A 880      31.565  42.085  42.615  1.00  0.00           H
ATOM   4766  CE1 TYR A 880      32.915  42.625  41.025  1.00  0.00           C
ATOM   4767  HE1 TYR A 880      33.535  43.225  41.665  1.00  0.00           H
ATOM   4768  CZ  TYR A 880      33.215  42.485  39.665  1.00  0.00           C
ATOM   4769  OH  TYR A 880      34.355  43.125  39.135  1.00  0.00           O
ATOM   4770  HH  TYR A 880      34.645  43.755  39.795  1.00  0.00           H
ATOM   4771  CD2 TYR A 880      31.275  41.045  39.395  1.00  0.00           C
ATOM   4772  HD2 TYR A 880      30.635  40.455  38.755  1.00  0.00           H
ATOM   4773  CE2 TYR A 880      32.395  41.695  38.845  1.00  0.00           C
ATOM   4774  HE2 TYR A 880      32.625  41.605  37.795  1.00  0.00           H
ATOM   4775  C   TYR A 880      28.885  38.975  43.095  1.00  0.00           C
ATOM   4776  O   TYR A 880      28.935  39.165  44.315  1.00  0.00           O
ATOM   4777  N   HSD A 881      27.775  38.455  42.535  1.00  0.00           N
ATOM   4778  HN  HSD A 881      27.765  38.285  41.545  1.00  0.00           H
ATOM   4779  CA  HSD A 881      26.575  38.135  43.265  1.00  0.00           C
ATOM   4780  HA  HSD A 881      26.285  39.015  43.835  1.00  0.00           H
ATOM   4781  CB  HSD A 881      25.435  37.815  42.275  1.00  0.00           C
ATOM   4782  HB1 HSD A 881      24.505  37.575  42.825  1.00  0.00           H
ATOM   4783  HB2 HSD A 881      25.725  36.945  41.645  1.00  0.00           H
ATOM   4784  ND1 HSD A 881      25.485  39.115  40.065  1.00  0.00           N
ATOM   4785  HD1 HSD A 881      26.025  38.445  39.545  1.00  0.00           H
ATOM   4786  CG  HSD A 881      25.185  39.015  41.415  1.00  0.00           C
ATOM   4787  CE1 HSD A 881      25.075  40.345  39.665  1.00  0.00           C
ATOM   4788  HE1 HSD A 881      25.165  40.725  38.645  1.00  0.00           H
ATOM   4789  NE2 HSD A 881      24.555  41.025  40.655  1.00  0.00           N
ATOM   4790  CD2 HSD A 881      24.605  40.195  41.755  1.00  0.00           C
ATOM   4791  HD2 HSD A 881      24.245  40.545  42.715  1.00  0.00           H
ATOM   4792  C   HSD A 881      26.725  37.015  44.285  1.00  0.00           C
ATOM   4793  O   HSD A 881      26.265  37.135  45.415  1.00  0.00           O
ATOM   4794  N   LEU A 882      27.425  35.935  43.905  1.00  0.00           N
ATOM   4795  HN  LEU A 882      27.805  35.885  42.985  1.00  0.00           H
ATOM   4796  CA  LEU A 882      27.785  34.835  44.795  1.00  0.00           C
ATOM   4797  HA  LEU A 882      26.875  34.435  45.225  1.00  0.00           H
ATOM   4798  CB  LEU A 882      28.535  33.715  44.015  1.00  0.00           C
ATOM   4799  HB1 LEU A 882      28.915  32.945  44.735  1.00  0.00           H
ATOM   4800  HB2 LEU A 882      29.415  34.165  43.505  1.00  0.00           H
ATOM   4801  CG  LEU A 882      27.695  32.955  42.975  1.00  0.00           C
ATOM   4802  HG  LEU A 882      27.125  33.685  42.355  1.00  0.00           H
ATOM   4803  CD1 LEU A 882      28.595  32.145  42.025  1.00  0.00           C
ATOM   4804 HD11 LEU A 882      29.205  31.415  42.605  1.00  0.00           H
ATOM   4805 HD12 LEU A 882      29.275  32.815  41.465  1.00  0.00           H
ATOM   4806 HD13 LEU A 882      27.975  31.575  41.295  1.00  0.00           H
ATOM   4807  CD2 LEU A 882      26.685  32.025  43.655  1.00  0.00           C
ATOM   4808 HD21 LEU A 882      25.955  32.595  44.275  1.00  0.00           H
ATOM   4809 HD22 LEU A 882      27.205  31.295  44.315  1.00  0.00           H
ATOM   4810 HD23 LEU A 882      26.105  31.445  42.905  1.00  0.00           H
ATOM   4811  C   LEU A 882      28.655  35.275  45.955  1.00  0.00           C
ATOM   4812  O   LEU A 882      28.465  34.885  47.105  1.00  0.00           O
ATOM   4813  N   ASP A 883      29.655  36.125  45.655  1.00  0.00           N
ATOM   4814  HN  ASP A 883      29.785  36.445  44.715  1.00  0.00           H
ATOM   4815  CA  ASP A 883      30.535  36.705  46.655  1.00  0.00           C
ATOM   4816  HA  ASP A 883      31.025  35.905  47.195  1.00  0.00           H
ATOM   4817  CB  ASP A 883      31.565  37.575  45.875  1.00  0.00           C
ATOM   4818  HB1 ASP A 883      31.035  38.265  45.195  1.00  0.00           H
ATOM   4819  HB2 ASP A 883      32.175  36.895  45.245  1.00  0.00           H
ATOM   4820  CG  ASP A 883      32.535  38.365  46.745  1.00  0.00           C
ATOM   4821  OD1 ASP A 883      33.175  37.925  47.675  1.00  0.00           O
ATOM   4822  OD2 ASP A 883      32.655  39.655  46.325  1.00  0.00           O
ATOM   4823  HD2 ASP A 883      33.465  40.005  46.675  1.00  0.00           H
ATOM   4824  C   ASP A 883      29.765  37.535  47.685  1.00  0.00           C
ATOM   4825  O   ASP A 883      29.915  37.345  48.895  1.00  0.00           O
ATOM   4826  N   LEU A 884      28.915  38.465  47.205  1.00  0.00           N
ATOM   4827  HN  LEU A 884      28.805  38.595  46.215  1.00  0.00           H
ATOM   4828  CA  LEU A 884      28.105  39.325  48.045  1.00  0.00           C
ATOM   4829  HA  LEU A 884      28.785  39.765  48.755  1.00  0.00           H
ATOM   4830  CB  LEU A 884      27.505  40.485  47.205  1.00  0.00           C
ATOM   4831  HB1 LEU A 884      26.815  40.065  46.445  1.00  0.00           H
ATOM   4832  HB2 LEU A 884      28.345  40.975  46.645  1.00  0.00           H
ATOM   4833  CG  LEU A 884      26.775  41.595  48.005  1.00  0.00           C
ATOM   4834  HG  LEU A 884      25.885  41.115  48.505  1.00  0.00           H
ATOM   4835  CD1 LEU A 884      27.645  42.225  49.105  1.00  0.00           C
ATOM   4836 HD11 LEU A 884      28.555  42.685  48.665  1.00  0.00           H
ATOM   4837 HD12 LEU A 884      27.955  41.465  49.855  1.00  0.00           H
ATOM   4838 HD13 LEU A 884      27.075  43.005  49.645  1.00  0.00           H
ATOM   4839  CD2 LEU A 884      26.245  42.695  47.075  1.00  0.00           C
ATOM   4840 HD21 LEU A 884      25.625  42.265  46.255  1.00  0.00           H
ATOM   4841 HD22 LEU A 884      27.085  43.255  46.615  1.00  0.00           H
ATOM   4842 HD23 LEU A 884      25.605  43.405  47.655  1.00  0.00           H
ATOM   4843  C   LEU A 884      27.075  38.585  48.885  1.00  0.00           C
ATOM   4844  O   LEU A 884      26.905  38.885  50.075  1.00  0.00           O
ATOM   4845  N   LEU A 885      26.385  37.555  48.325  1.00  0.00           N
ATOM   4846  HN  LEU A 885      26.485  37.365  47.345  1.00  0.00           H
ATOM   4847  CA  LEU A 885      25.495  36.685  49.085  1.00  0.00           C
ATOM   4848  HA  LEU A 885      24.715  37.285  49.525  1.00  0.00           H
ATOM   4849  CB  LEU A 885      24.885  35.575  48.195  1.00  0.00           C
ATOM   4850  HB1 LEU A 885      24.445  34.755  48.815  1.00  0.00           H
ATOM   4851  HB2 LEU A 885      25.705  35.115  47.585  1.00  0.00           H
ATOM   4852  CG  LEU A 885      23.765  36.005  47.225  1.00  0.00           C
ATOM   4853  HG  LEU A 885      24.135  36.865  46.625  1.00  0.00           H
ATOM   4854  CD1 LEU A 885      23.455  34.855  46.265  1.00  0.00           C
ATOM   4855 HD11 LEU A 885      23.125  33.955  46.835  1.00  0.00           H
ATOM   4856 HD12 LEU A 885      24.355  34.585  45.675  1.00  0.00           H
ATOM   4857 HD13 LEU A 885      22.645  35.145  45.565  1.00  0.00           H
ATOM   4858  CD2 LEU A 885      22.505  36.445  47.985  1.00  0.00           C
ATOM   4859 HD21 LEU A 885      22.705  37.345  48.595  1.00  0.00           H
ATOM   4860 HD22 LEU A 885      22.145  35.635  48.645  1.00  0.00           H
ATOM   4861 HD23 LEU A 885      21.695  36.695  47.265  1.00  0.00           H
ATOM   4862  C   LEU A 885      26.175  35.955  50.225  1.00  0.00           C
ATOM   4863  O   LEU A 885      25.725  36.015  51.375  1.00  0.00           O
ATOM   4864  N   MET A 886      27.305  35.265  49.945  1.00  0.00           N
ATOM   4865  HN  MET A 886      27.665  35.235  49.005  1.00  0.00           H
ATOM   4866  CA  MET A 886      28.045  34.535  50.965  1.00  0.00           C
ATOM   4867  HA  MET A 886      27.345  33.855  51.445  1.00  0.00           H
ATOM   4868  CB  MET A 886      29.205  33.705  50.355  1.00  0.00           C
ATOM   4869  HB1 MET A 886      29.845  33.295  51.175  1.00  0.00           H
ATOM   4870  HB2 MET A 886      29.845  34.365  49.735  1.00  0.00           H
ATOM   4871  CG  MET A 886      28.745  32.505  49.485  1.00  0.00           C
ATOM   4872  HG1 MET A 886      29.655  32.005  49.085  1.00  0.00           H
ATOM   4873  HG2 MET A 886      28.185  32.905  48.615  1.00  0.00           H
ATOM   4874  SD  MET A 886      27.715  31.265  50.335  1.00  0.00           S
ATOM   4875  CE  MET A 886      28.925  30.665  51.535  1.00  0.00           C
ATOM   4876  HE1 MET A 886      29.145  31.425  52.315  1.00  0.00           H
ATOM   4877  HE2 MET A 886      29.885  30.385  51.045  1.00  0.00           H
ATOM   4878  HE3 MET A 886      28.555  29.755  52.055  1.00  0.00           H
ATOM   4879  C   MET A 886      28.575  35.415  52.065  1.00  0.00           C
ATOM   4880  O   MET A 886      28.435  35.105  53.245  1.00  0.00           O
ATOM   4881  N   VAL A 887      29.165  36.575  51.705  1.00  0.00           N
ATOM   4882  HN  VAL A 887      29.255  36.805  50.735  1.00  0.00           H
ATOM   4883  CA  VAL A 887      29.655  37.555  52.655  1.00  0.00           C
ATOM   4884  HA  VAL A 887      30.335  37.065  53.335  1.00  0.00           H
ATOM   4885  CB  VAL A 887      30.455  38.645  51.925  1.00  0.00           C
ATOM   4886  HB  VAL A 887      29.875  38.995  51.045  1.00  0.00           H
ATOM   4887  CG1 VAL A 887      30.775  39.845  52.825  1.00  0.00           C
ATOM   4888 HG11 VAL A 887      31.275  39.515  53.755  1.00  0.00           H
ATOM   4889 HG12 VAL A 887      29.855  40.415  53.095  1.00  0.00           H
ATOM   4890 HG13 VAL A 887      31.455  40.555  52.305  1.00  0.00           H
ATOM   4891  CG2 VAL A 887      31.775  38.005  51.435  1.00  0.00           C
ATOM   4892 HG21 VAL A 887      31.595  37.155  50.755  1.00  0.00           H
ATOM   4893 HG22 VAL A 887      32.375  37.645  52.305  1.00  0.00           H
ATOM   4894 HG23 VAL A 887      32.395  38.755  50.895  1.00  0.00           H
ATOM   4895  C   VAL A 887      28.565  38.135  53.535  1.00  0.00           C
ATOM   4896  O   VAL A 887      28.675  38.145  54.755  1.00  0.00           O
ATOM   4897  N   GLY A 888      27.415  38.555  52.945  1.00  0.00           N
ATOM   4898  HN  GLY A 888      27.335  38.515  51.945  1.00  0.00           H
ATOM   4899  CA  GLY A 888      26.295  39.125  53.685  1.00  0.00           C
ATOM   4900  HA1 GLY A 888      25.535  39.375  52.965  1.00  0.00           H
ATOM   4901  HA2 GLY A 888      26.655  39.995  54.235  1.00  0.00           H
ATOM   4902  C   GLY A 888      25.685  38.185  54.685  1.00  0.00           C
ATOM   4903  O   GLY A 888      25.455  38.535  55.845  1.00  0.00           O
ATOM   4904  N   VAL A 889      25.415  36.945  54.255  1.00  0.00           N
ATOM   4905  HN  VAL A 889      25.585  36.685  53.295  1.00  0.00           H
ATOM   4906  CA  VAL A 889      24.915  35.885  55.115  1.00  0.00           C
ATOM   4907  HA  VAL A 889      24.005  36.225  55.585  1.00  0.00           H
ATOM   4908  CB  VAL A 889      24.615  34.655  54.275  1.00  0.00           C
ATOM   4909  HB  VAL A 889      25.475  34.465  53.585  1.00  0.00           H
ATOM   4910  CG1 VAL A 889      24.415  33.405  55.145  1.00  0.00           C
ATOM   4911 HG11 VAL A 889      23.545  33.535  55.825  1.00  0.00           H
ATOM   4912 HG12 VAL A 889      25.305  33.135  55.745  1.00  0.00           H
ATOM   4913 HG13 VAL A 889      24.235  32.565  54.455  1.00  0.00           H
ATOM   4914  CG2 VAL A 889      23.355  34.925  53.435  1.00  0.00           C
ATOM   4915 HG21 VAL A 889      23.515  35.765  52.725  1.00  0.00           H
ATOM   4916 HG22 VAL A 889      22.505  35.185  54.105  1.00  0.00           H
ATOM   4917 HG23 VAL A 889      23.085  34.025  52.855  1.00  0.00           H
ATOM   4918  C   VAL A 889      25.855  35.515  56.245  1.00  0.00           C
ATOM   4919  O   VAL A 889      25.445  35.385  57.405  1.00  0.00           O
ATOM   4920  N   MET A 890      27.165  35.345  55.945  1.00  0.00           N
ATOM   4921  HN  MET A 890      27.485  35.435  54.995  1.00  0.00           H
ATOM   4922  CA  MET A 890      28.185  35.045  56.935  1.00  0.00           C
ATOM   4923  HA  MET A 890      27.875  34.155  57.475  1.00  0.00           H
ATOM   4924  CB  MET A 890      29.565  34.775  56.285  1.00  0.00           C
ATOM   4925  HB1 MET A 890      30.355  34.815  57.075  1.00  0.00           H
ATOM   4926  HB2 MET A 890      29.785  35.585  55.555  1.00  0.00           H
ATOM   4927  CG  MET A 890      29.705  33.405  55.585  1.00  0.00           C
ATOM   4928  HG1 MET A 890      30.685  33.395  55.055  1.00  0.00           H
ATOM   4929  HG2 MET A 890      28.915  33.305  54.805  1.00  0.00           H
ATOM   4930  SD  MET A 890      29.645  31.995  56.725  1.00  0.00           S
ATOM   4931  CE  MET A 890      28.025  31.395  56.165  1.00  0.00           C
ATOM   4932  HE1 MET A 890      28.085  30.965  55.145  1.00  0.00           H
ATOM   4933  HE2 MET A 890      27.285  32.215  56.165  1.00  0.00           H
ATOM   4934  HE3 MET A 890      27.645  30.615  56.855  1.00  0.00           H
ATOM   4935  C   MET A 890      28.325  36.115  58.005  1.00  0.00           C
ATOM   4936  O   MET A 890      28.355  35.825  59.205  1.00  0.00           O
ATOM   4937  N   LEU A 891      28.365  37.405  57.595  1.00  0.00           N
ATOM   4938  HN  LEU A 891      28.365  37.605  56.605  1.00  0.00           H
ATOM   4939  CA  LEU A 891      28.455  38.545  58.485  1.00  0.00           C
ATOM   4940  HA  LEU A 891      29.355  38.455  59.075  1.00  0.00           H
ATOM   4941  CB  LEU A 891      28.475  39.875  57.695  1.00  0.00           C
ATOM   4942  HB1 LEU A 891      28.305  40.745  58.355  1.00  0.00           H
ATOM   4943  HB2 LEU A 891      27.645  39.845  56.955  1.00  0.00           H
ATOM   4944  CG  LEU A 891      29.785  40.135  56.925  1.00  0.00           C
ATOM   4945  HG  LEU A 891      30.115  39.205  56.405  1.00  0.00           H
ATOM   4946  CD1 LEU A 891      29.545  41.205  55.855  1.00  0.00           C
ATOM   4947 HD11 LEU A 891      29.165  42.135  56.335  1.00  0.00           H
ATOM   4948 HD12 LEU A 891      28.795  40.865  55.115  1.00  0.00           H
ATOM   4949 HD13 LEU A 891      30.485  41.435  55.325  1.00  0.00           H
ATOM   4950  CD2 LEU A 891      30.935  40.575  57.845  1.00  0.00           C
ATOM   4951 HD21 LEU A 891      31.155  39.795  58.605  1.00  0.00           H
ATOM   4952 HD22 LEU A 891      30.665  41.525  58.365  1.00  0.00           H
ATOM   4953 HD23 LEU A 891      31.855  40.755  57.255  1.00  0.00           H
ATOM   4954  C   LEU A 891      27.305  38.605  59.475  1.00  0.00           C
ATOM   4955  O   LEU A 891      27.515  38.835  60.675  1.00  0.00           O
ATOM   4956  N   GLY A 892      26.065  38.365  59.005  1.00  0.00           N
ATOM   4957  HN  GLY A 892      25.945  38.195  58.025  1.00  0.00           H
ATOM   4958  CA  GLY A 892      24.865  38.275  59.845  1.00  0.00           C
ATOM   4959  HA1 GLY A 892      24.035  37.995  59.195  1.00  0.00           H
ATOM   4960  HA2 GLY A 892      24.715  39.225  60.325  1.00  0.00           H
ATOM   4961  C   GLY A 892      24.945  37.235  60.925  1.00  0.00           C
ATOM   4962  O   GLY A 892      24.805  37.535  62.105  1.00  0.00           O
ATOM   4963  N   VAL A 893      25.255  35.975  60.555  1.00  0.00           N
ATOM   4964  HN  VAL A 893      25.365  35.745  59.585  1.00  0.00           H
ATOM   4965  CA  VAL A 893      25.485  34.885  61.505  1.00  0.00           C
ATOM   4966  HA  VAL A 893      24.595  34.785  62.105  1.00  0.00           H
ATOM   4967  CB  VAL A 893      25.705  33.575  60.755  1.00  0.00           C
ATOM   4968  HB  VAL A 893      26.555  33.695  60.025  1.00  0.00           H
ATOM   4969  CG1 VAL A 893      26.055  32.425  61.725  1.00  0.00           C
ATOM   4970 HG11 VAL A 893      25.255  32.305  62.485  1.00  0.00           H
ATOM   4971 HG12 VAL A 893      27.015  32.585  62.245  1.00  0.00           H
ATOM   4972 HG13 VAL A 893      26.145  31.475  61.155  1.00  0.00           H
ATOM   4973  CG2 VAL A 893      24.435  33.215  59.965  1.00  0.00           C
ATOM   4974 HG21 VAL A 893      24.195  33.985  59.195  1.00  0.00           H
ATOM   4975 HG22 VAL A 893      23.565  33.125  60.655  1.00  0.00           H
ATOM   4976 HG23 VAL A 893      24.565  32.245  59.445  1.00  0.00           H
ATOM   4977  C   VAL A 893      26.635  35.155  62.475  1.00  0.00           C
ATOM   4978  O   VAL A 893      26.505  34.985  63.685  1.00  0.00           O
ATOM   4979  N   CYS A 894      27.795  35.635  61.985  1.00  0.00           N
ATOM   4980  HN  CYS A 894      27.895  35.755  60.995  1.00  0.00           H
ATOM   4981  CA  CYS A 894      28.935  35.985  62.815  1.00  0.00           C
ATOM   4982  HA  CYS A 894      29.185  35.105  63.405  1.00  0.00           H
ATOM   4983  CB  CYS A 894      30.175  36.325  61.945  1.00  0.00           C
ATOM   4984  HB1 CYS A 894      30.995  36.745  62.575  1.00  0.00           H
ATOM   4985  HB2 CYS A 894      29.905  37.115  61.215  1.00  0.00           H
ATOM   4986  SG  CYS A 894      30.815  34.855  61.085  1.00  0.00           S
ATOM   4987  HG1 CYS A 894      29.795  34.775  60.235  1.00  0.00           H
ATOM   4988  C   CYS A 894      28.675  37.085  63.845  1.00  0.00           C
ATOM   4989  O   CYS A 894      29.085  36.995  64.995  1.00  0.00           O
ATOM   4990  N   SER A 895      27.935  38.135  63.445  1.00  0.00           N
ATOM   4991  HN  SER A 895      27.655  38.195  62.485  1.00  0.00           H
ATOM   4992  CA  SER A 895      27.505  39.225  64.315  1.00  0.00           C
ATOM   4993  HA  SER A 895      28.385  39.665  64.765  1.00  0.00           H
ATOM   4994  CB  SER A 895      26.725  40.335  63.555  1.00  0.00           C
ATOM   4995  HB1 SER A 895      26.505  41.185  64.245  1.00  0.00           H
ATOM   4996  HB2 SER A 895      25.755  39.935  63.175  1.00  0.00           H
ATOM   4997  OG  SER A 895      27.485  40.835  62.455  1.00  0.00           O
ATOM   4998  HG1 SER A 895      27.545  40.095  61.815  1.00  0.00           H
ATOM   4999  C   SER A 895      26.615  38.765  65.465  1.00  0.00           C
ATOM   5000  O   SER A 895      26.785  39.195  66.605  1.00  0.00           O
ATOM   5001  N   VAL A 896      25.655  37.845  65.175  1.00  0.00           N
ATOM   5002  HN  VAL A 896      25.505  37.575  64.225  1.00  0.00           H
ATOM   5003  CA  VAL A 896      24.815  37.195  66.175  1.00  0.00           C
ATOM   5004  HA  VAL A 896      24.305  37.955  66.735  1.00  0.00           H
ATOM   5005  CB  VAL A 896      23.765  36.315  65.495  1.00  0.00           C
ATOM   5006  HB  VAL A 896      24.255  35.615  64.785  1.00  0.00           H
ATOM   5007  CG1 VAL A 896      22.945  35.485  66.515  1.00  0.00           C
ATOM   5008 HG11 VAL A 896      22.495  36.165  67.275  1.00  0.00           H
ATOM   5009 HG12 VAL A 896      23.575  34.735  67.035  1.00  0.00           H
ATOM   5010 HG13 VAL A 896      22.135  34.945  65.995  1.00  0.00           H
ATOM   5011  CG2 VAL A 896      22.795  37.225  64.705  1.00  0.00           C
ATOM   5012 HG21 VAL A 896      23.325  37.915  64.015  1.00  0.00           H
ATOM   5013 HG22 VAL A 896      22.175  37.825  65.405  1.00  0.00           H
ATOM   5014 HG23 VAL A 896      22.105  36.595  64.095  1.00  0.00           H
ATOM   5015  C   VAL A 896      25.595  36.385  67.225  1.00  0.00           C
ATOM   5016  O   VAL A 896      25.395  36.535  68.425  1.00  0.00           O
ATOM   5017  N   MET A 897      26.565  35.555  66.785  1.00  0.00           N
ATOM   5018  HN  MET A 897      26.695  35.395  65.805  1.00  0.00           H
ATOM   5019  CA  MET A 897      27.415  34.785  67.695  1.00  0.00           C
ATOM   5020  HA  MET A 897      26.775  34.295  68.425  1.00  0.00           H
ATOM   5021  CB  MET A 897      28.215  33.715  66.915  1.00  0.00           C
ATOM   5022  HB1 MET A 897      28.885  33.185  67.625  1.00  0.00           H
ATOM   5023  HB2 MET A 897      28.845  34.225  66.155  1.00  0.00           H
ATOM   5024  CG  MET A 897      27.305  32.675  66.235  1.00  0.00           C
ATOM   5025  HG1 MET A 897      26.725  33.135  65.415  1.00  0.00           H
ATOM   5026  HG2 MET A 897      26.575  32.355  67.005  1.00  0.00           H
ATOM   5027  SD  MET A 897      28.155  31.185  65.665  1.00  0.00           S
ATOM   5028  CE  MET A 897      29.275  31.975  64.475  1.00  0.00           C
ATOM   5029  HE1 MET A 897      29.985  32.655  64.995  1.00  0.00           H
ATOM   5030  HE2 MET A 897      28.715  32.565  63.715  1.00  0.00           H
ATOM   5031  HE3 MET A 897      29.885  31.215  63.945  1.00  0.00           H
ATOM   5032  C   MET A 897      28.385  35.655  68.465  1.00  0.00           C
ATOM   5033  O   MET A 897      28.785  35.335  69.595  1.00  0.00           O
ATOM   5034  N   GLY A 898      28.805  36.795  67.865  1.00  0.00           N
ATOM   5035  HN  GLY A 898      28.445  37.015  66.955  1.00  0.00           H
ATOM   5036  CA  GLY A 898      29.695  37.755  68.505  1.00  0.00           C
ATOM   5037  HA1 GLY A 898      29.655  37.645  69.575  1.00  0.00           H
ATOM   5038  HA2 GLY A 898      29.365  38.735  68.195  1.00  0.00           H
ATOM   5039  C   GLY A 898      31.125  37.615  68.075  1.00  0.00           C
ATOM   5040  O   GLY A 898      32.015  37.535  68.915  1.00  0.00           O
ATOM   5041  N   LEU A 899      31.365  37.545  66.745  1.00  0.00           N
ATOM   5042  HN  LEU A 899      30.575  37.485  66.125  1.00  0.00           H
ATOM   5043  CA  LEU A 899      32.675  37.565  66.105  1.00  0.00           C
ATOM   5044  HA  LEU A 899      33.435  37.485  66.875  1.00  0.00           H
ATOM   5045  CB  LEU A 899      32.805  36.375  65.125  1.00  0.00           C
ATOM   5046  HB1 LEU A 899      33.665  36.505  64.435  1.00  0.00           H
ATOM   5047  HB2 LEU A 899      31.885  36.365  64.505  1.00  0.00           H
ATOM   5048  CG  LEU A 899      32.955  34.985  65.795  1.00  0.00           C
ATOM   5049  HG  LEU A 899      32.225  34.915  66.635  1.00  0.00           H
ATOM   5050  CD1 LEU A 899      32.625  33.875  64.785  1.00  0.00           C
ATOM   5051 HD11 LEU A 899      33.335  33.905  63.935  1.00  0.00           H
ATOM   5052 HD12 LEU A 899      31.605  34.015  64.385  1.00  0.00           H
ATOM   5053 HD13 LEU A 899      32.695  32.875  65.275  1.00  0.00           H
ATOM   5054  CD2 LEU A 899      34.375  34.775  66.355  1.00  0.00           C
ATOM   5055 HD21 LEU A 899      34.595  35.505  67.155  1.00  0.00           H
ATOM   5056 HD22 LEU A 899      35.135  34.875  65.555  1.00  0.00           H
ATOM   5057 HD23 LEU A 899      34.465  33.755  66.795  1.00  0.00           H
ATOM   5058  C   LEU A 899      32.895  38.885  65.345  1.00  0.00           C
ATOM   5059  O   LEU A 899      31.905  39.525  64.985  1.00  0.00           O
ATOM   5060  N   PRO A 900      34.115  39.405  65.105  1.00  0.00           N
ATOM   5061  CD  PRO A 900      35.355  38.745  65.505  1.00  0.00           C
[truncated: 7,490,555 more chars]
