# Supplementary material for: CryoEM and computational modeling structural insights into the pH regulator NBCn1
Source: Nat Commun. 2025 Nov 11;16:9932. doi: 10.1038/s41467-025-64868-z (PMC12606367; doi:10.1038/s41467-025-64868-z)
Supplement: Supplementary file 5 — Supplementary Data 3 [file 41467_2025_64868_MOESM5_ESM.zip › climber_beads_for_OF_IF_transition/transition_rep2_traj3_bead.pdb]

REMARK    GENERATED BY TRJCONV
TITLE     Title
REMARK    THIS IS A SIMULATION BOX
CRYST1  100.180  100.180  108.270  90.00  90.00  90.00 P 1           1
MODEL        1
ATOM      1  N   LEU A 585      23.500  38.455  41.260  1.00  0.00           N
ATOM      2  HT1 LEU A 585      24.420  38.375  40.730  1.00  0.00           H
ATOM      3  HT2 LEU A 585      23.650  39.265  41.900  1.00  0.00           H
ATOM      4  HT3 LEU A 585      22.710  38.675  40.630  1.00  0.00           H
ATOM      5  CA  LEU A 585      23.380  37.175  42.030  1.00  0.00           C
ATOM      6  HA  LEU A 585      24.330  37.105  42.540  1.00  0.00           H
ATOM      7  CB  LEU A 585      22.280  37.205  43.120  1.00  0.00           C
ATOM      8  HB1 LEU A 585      21.260  37.275  42.660  1.00  0.00           H
ATOM      9  HB2 LEU A 585      22.420  38.115  43.750  1.00  0.00           H
ATOM     10  CG  LEU A 585      22.330  35.975  44.060  1.00  0.00           C
ATOM     11  HG  LEU A 585      22.120  35.045  43.460  1.00  0.00           H
ATOM     12  CD1 LEU A 585      23.710  35.795  44.710  1.00  0.00           C
ATOM     13 HD11 LEU A 585      23.990  36.705  45.280  1.00  0.00           H
ATOM     14 HD12 LEU A 585      24.500  35.575  43.970  1.00  0.00           H
ATOM     15 HD13 LEU A 585      23.690  34.935  45.420  1.00  0.00           H
ATOM     16  CD2 LEU A 585      21.250  36.045  45.150  1.00  0.00           C
ATOM     17 HD21 LEU A 585      20.230  36.125  44.700  1.00  0.00           H
ATOM     18 HD22 LEU A 585      21.420  36.915  45.810  1.00  0.00           H
ATOM     19 HD23 LEU A 585      21.280  35.125  45.780  1.00  0.00           H
ATOM     20  C   LEU A 585      23.320  35.885  41.210  1.00  0.00           C
ATOM     21  O   LEU A 585      24.240  35.075  41.300  1.00  0.00           O
ATOM     22  N   ILE A 586      22.290  35.635  40.370  1.00  0.00           N
ATOM     23  HN  ILE A 586      21.440  36.155  40.350  1.00  0.00           H
ATOM     24  CA  ILE A 586      22.230  34.425  39.540  1.00  0.00           C
ATOM     25  HA  ILE A 586      22.230  33.565  40.190  1.00  0.00           H
ATOM     26  CB  ILE A 586      20.940  34.435  38.730  1.00  0.00           C
ATOM     27  HB  ILE A 586      20.840  35.425  38.210  1.00  0.00           H
ATOM     28  CG2 ILE A 586      20.910  33.335  37.640  1.00  0.00           C
ATOM     29 HG21 ILE A 586      21.100  32.335  38.100  1.00  0.00           H
ATOM     30 HG22 ILE A 586      21.650  33.515  36.840  1.00  0.00           H
ATOM     31 HG23 ILE A 586      19.910  33.305  37.160  1.00  0.00           H
ATOM     32  CG1 ILE A 586      19.720  34.305  39.670  1.00  0.00           C
ATOM     33 HG11 ILE A 586      19.920  34.695  40.690  1.00  0.00           H
ATOM     34 HG12 ILE A 586      19.490  33.225  39.790  1.00  0.00           H
ATOM     35  CD  ILE A 586      18.500  35.025  39.110  1.00  0.00           C
ATOM     36  HD1 ILE A 586      18.310  34.735  38.060  1.00  0.00           H
ATOM     37  HD2 ILE A 586      18.630  36.125  39.120  1.00  0.00           H
ATOM     38  HD3 ILE A 586      17.590  34.775  39.700  1.00  0.00           H
ATOM     39  C   ILE A 586      23.430  34.265  38.610  1.00  0.00           C
ATOM     40  O   ILE A 586      23.980  33.175  38.460  1.00  0.00           O
ATOM     41  N   LEU A 587      23.850  35.385  38.000  1.00  0.00           N
ATOM     42  HN  LEU A 587      23.330  36.225  38.100  1.00  0.00           H
ATOM     43  CA  LEU A 587      25.060  35.465  37.200  1.00  0.00           C
ATOM     44  HA  LEU A 587      24.970  34.735  36.410  1.00  0.00           H
ATOM     45  CB  LEU A 587      25.160  36.895  36.590  1.00  0.00           C
ATOM     46  HB1 LEU A 587      25.770  37.575  37.220  1.00  0.00           H
ATOM     47  HB2 LEU A 587      24.130  37.325  36.560  1.00  0.00           H
ATOM     48  CG  LEU A 587      25.650  36.935  35.130  1.00  0.00           C
ATOM     49  HG  LEU A 587      24.940  36.345  34.500  1.00  0.00           H
ATOM     50  CD1 LEU A 587      25.640  38.385  34.600  1.00  0.00           C
ATOM     51 HD11 LEU A 587      26.320  39.025  35.200  1.00  0.00           H
ATOM     52 HD12 LEU A 587      24.630  38.825  34.650  1.00  0.00           H
ATOM     53 HD13 LEU A 587      25.970  38.415  33.540  1.00  0.00           H
ATOM     54  CD2 LEU A 587      27.050  36.335  34.950  1.00  0.00           C
ATOM     55 HD21 LEU A 587      27.050  35.255  35.190  1.00  0.00           H
ATOM     56 HD22 LEU A 587      27.770  36.865  35.600  1.00  0.00           H
ATOM     57 HD23 LEU A 587      27.370  36.455  33.890  1.00  0.00           H
ATOM     58  C   LEU A 587      26.310  35.115  38.000  1.00  0.00           C
ATOM     59  O   LEU A 587      27.130  34.315  37.550  1.00  0.00           O
ATOM     60  N   ASP A 588      26.470  35.655  39.220  1.00  0.00           N
ATOM     61  HN  ASP A 588      25.890  36.395  39.560  1.00  0.00           H
ATOM     62  CA  ASP A 588      27.590  35.385  40.120  1.00  0.00           C
ATOM     63  HA  ASP A 588      28.490  35.655  39.590  1.00  0.00           H
ATOM     64  CB  ASP A 588      27.490  36.235  41.420  1.00  0.00           C
ATOM     65  HB1 ASP A 588      28.460  36.195  41.970  1.00  0.00           H
ATOM     66  HB2 ASP A 588      26.710  35.805  42.090  1.00  0.00           H
ATOM     67  CG  ASP A 588      27.110  37.685  41.210  1.00  0.00           C
ATOM     68  OD1 ASP A 588      26.020  37.945  40.630  1.00  0.00           O
ATOM     69  OD2 ASP A 588      27.800  38.585  41.760  1.00  0.00           O
ATOM     70  C   ASP A 588      27.710  33.905  40.490  1.00  0.00           C
ATOM     71  O   ASP A 588      28.800  33.325  40.430  1.00  0.00           O
ATOM     72  N   ILE A 589      26.580  33.245  40.830  1.00  0.00           N
ATOM     73  HN  ILE A 589      25.720  33.755  40.880  1.00  0.00           H
ATOM     74  CA  ILE A 589      26.540  31.825  41.120  1.00  0.00           C
ATOM     75  HA  ILE A 589      27.250  31.615  41.900  1.00  0.00           H
ATOM     76  CB  ILE A 589      25.140  31.395  41.600  1.00  0.00           C
ATOM     77  HB  ILE A 589      24.390  31.765  40.850  1.00  0.00           H
ATOM     78  CG2 ILE A 589      25.020  29.855  41.700  1.00  0.00           C
ATOM     79 HG21 ILE A 589      25.770  29.455  42.420  1.00  0.00           H
ATOM     80 HG22 ILE A 589      25.160  29.345  40.730  1.00  0.00           H
ATOM     81 HG23 ILE A 589      24.010  29.585  42.080  1.00  0.00           H
ATOM     82  CG1 ILE A 589      24.830  32.075  42.960  1.00  0.00           C
ATOM     83 HG11 ILE A 589      25.200  33.125  42.950  1.00  0.00           H
ATOM     84 HG12 ILE A 589      25.380  31.535  43.760  1.00  0.00           H
ATOM     85  CD  ILE A 589      23.330  32.135  43.290  1.00  0.00           C
ATOM     86  HD1 ILE A 589      22.890  31.115  43.340  1.00  0.00           H
ATOM     87  HD2 ILE A 589      22.780  32.715  42.520  1.00  0.00           H
ATOM     88  HD3 ILE A 589      23.180  32.615  44.280  1.00  0.00           H
ATOM     89  C   ILE A 589      26.960  30.995  39.920  1.00  0.00           C
ATOM     90  O   ILE A 589      27.840  30.145  40.030  1.00  0.00           O
ATOM     91  N   LYS A 590      26.390  31.265  38.720  1.00  0.00           N
ATOM     92  HN  LYS A 590      25.690  31.985  38.660  1.00  0.00           H
ATOM     93  CA  LYS A 590      26.740  30.555  37.490  1.00  0.00           C
ATOM     94  HA  LYS A 590      26.630  29.495  37.680  1.00  0.00           H
ATOM     95  CB  LYS A 590      25.800  30.955  36.330  1.00  0.00           C
ATOM     96  HB1 LYS A 590      26.140  30.485  35.380  1.00  0.00           H
ATOM     97  HB2 LYS A 590      25.860  32.065  36.200  1.00  0.00           H
ATOM     98  CG  LYS A 590      24.330  30.565  36.550  1.00  0.00           C
ATOM     99  HG1 LYS A 590      23.710  31.095  35.790  1.00  0.00           H
ATOM    100  HG2 LYS A 590      23.980  30.885  37.550  1.00  0.00           H
ATOM    101  CD  LYS A 590      24.100  29.055  36.380  1.00  0.00           C
ATOM    102  HD1 LYS A 590      24.650  28.515  37.190  1.00  0.00           H
ATOM    103  HD2 LYS A 590      24.580  28.755  35.420  1.00  0.00           H
ATOM    104  CE  LYS A 590      22.640  28.615  36.380  1.00  0.00           C
ATOM    105  HE1 LYS A 590      22.060  29.125  35.590  1.00  0.00           H
ATOM    106  HE2 LYS A 590      22.150  28.805  37.370  1.00  0.00           H
ATOM    107  NZ  LYS A 590      22.600  27.165  36.110  1.00  0.00           N
ATOM    108  HZ1 LYS A 590      23.080  26.625  36.860  1.00  0.00           H
ATOM    109  HZ2 LYS A 590      23.090  26.975  35.220  1.00  0.00           H
ATOM    110  HZ3 LYS A 590      21.590  26.855  35.990  1.00  0.00           H
ATOM    111  C   LYS A 590      28.190  30.735  37.050  1.00  0.00           C
ATOM    112  O   LYS A 590      28.880  29.795  36.660  1.00  0.00           O
ATOM    113  N   ARG A 591      28.680  31.975  37.150  1.00  0.00           N
ATOM    114  HN  ARG A 591      28.050  32.705  37.420  1.00  0.00           H
ATOM    115  CA  ARG A 591      30.050  32.355  36.880  1.00  0.00           C
ATOM    116  HA  ARG A 591      30.280  32.145  35.850  1.00  0.00           H
ATOM    117  CB  ARG A 591      30.150  33.875  37.180  1.00  0.00           C
ATOM    118  HB1 ARG A 591      29.750  34.035  38.200  1.00  0.00           H
ATOM    119  HB2 ARG A 591      29.450  34.415  36.510  1.00  0.00           H
ATOM    120  CG  ARG A 591      31.560  34.515  37.130  1.00  0.00           C
ATOM    121  HG1 ARG A 591      31.900  34.595  36.080  1.00  0.00           H
ATOM    122  HG2 ARG A 591      32.300  33.885  37.660  1.00  0.00           H
ATOM    123  CD  ARG A 591      31.610  35.875  37.830  1.00  0.00           C
ATOM    124  HD1 ARG A 591      32.660  36.245  37.910  1.00  0.00           H
ATOM    125  HD2 ARG A 591      31.170  35.775  38.850  1.00  0.00           H
ATOM    126  NE  ARG A 591      30.800  36.825  37.010  1.00  0.00           N
ATOM    127  HE  ARG A 591      30.370  36.465  36.180  1.00  0.00           H
ATOM    128  CZ  ARG A 591      30.500  38.065  37.390  1.00  0.00           C
ATOM    129  NH1 ARG A 591      30.880  38.605  38.520  1.00  0.00           N
ATOM    130 HH11 ARG A 591      30.380  39.415  38.800  1.00  0.00           H
ATOM    131 HH12 ARG A 591      31.330  38.005  39.190  1.00  0.00           H
ATOM    132  NH2 ARG A 591      29.860  38.825  36.530  1.00  0.00           N
ATOM    133 HH21 ARG A 591      29.980  38.555  35.570  1.00  0.00           H
ATOM    134 HH22 ARG A 591      29.730  39.785  36.750  1.00  0.00           H
ATOM    135  C   ARG A 591      31.090  31.665  37.750  1.00  0.00           C
ATOM    136  O   ARG A 591      32.110  31.175  37.260  1.00  0.00           O
ATOM    137  N   LYS A 592      30.850  31.645  39.080  1.00  0.00           N
ATOM    138  HN  LYS A 592      30.040  32.095  39.460  1.00  0.00           H
ATOM    139  CA  LYS A 592      31.830  31.185  40.040  1.00  0.00           C
ATOM    140  HA  LYS A 592      32.800  31.535  39.730  1.00  0.00           H
ATOM    141  CB  LYS A 592      31.520  31.715  41.460  1.00  0.00           C
ATOM    142  HB1 LYS A 592      32.090  31.135  42.230  1.00  0.00           H
ATOM    143  HB2 LYS A 592      30.440  31.545  41.680  1.00  0.00           H
ATOM    144  CG  LYS A 592      31.840  33.205  41.680  1.00  0.00           C
ATOM    145  HG1 LYS A 592      31.650  33.425  42.760  1.00  0.00           H
ATOM    146  HG2 LYS A 592      31.130  33.835  41.100  1.00  0.00           H
ATOM    147  CD  LYS A 592      33.280  33.645  41.330  1.00  0.00           C
ATOM    148  HD1 LYS A 592      33.390  34.695  41.690  1.00  0.00           H
ATOM    149  HD2 LYS A 592      33.380  33.675  40.220  1.00  0.00           H
ATOM    150  CE  LYS A 592      34.390  32.765  41.920  1.00  0.00           C
ATOM    151  HE1 LYS A 592      34.410  31.775  41.410  1.00  0.00           H
ATOM    152  HE2 LYS A 592      34.240  32.605  43.010  1.00  0.00           H
ATOM    153  NZ  LYS A 592      35.710  33.405  41.730  1.00  0.00           N
ATOM    154  HZ1 LYS A 592      35.850  34.115  42.490  1.00  0.00           H
ATOM    155  HZ2 LYS A 592      35.720  33.935  40.830  1.00  0.00           H
ATOM    156  HZ3 LYS A 592      36.500  32.725  41.760  1.00  0.00           H
ATOM    157  C   LYS A 592      31.970  29.695  40.100  1.00  0.00           C
ATOM    158  O   LYS A 592      32.970  29.155  40.570  1.00  0.00           O
ATOM    159  N   ALA A 593      30.950  28.995  39.620  1.00  0.00           N
ATOM    160  HN  ALA A 593      30.180  29.485  39.220  1.00  0.00           H
ATOM    161  CA  ALA A 593      30.830  27.585  39.700  1.00  0.00           C
ATOM    162  HA  ALA A 593      30.840  27.325  40.750  1.00  0.00           H
ATOM    163  CB  ALA A 593      29.430  27.405  39.130  1.00  0.00           C
ATOM    164  HB1 ALA A 593      29.370  27.585  38.040  1.00  0.00           H
ATOM    165  HB2 ALA A 593      28.740  28.115  39.610  1.00  0.00           H
ATOM    166  HB3 ALA A 593      29.000  26.425  39.350  1.00  0.00           H
ATOM    167  C   ALA A 593      31.960  26.745  39.040  1.00  0.00           C
ATOM    168  O   ALA A 593      32.520  25.885  39.740  1.00  0.00           O
ATOM    169  N   PRO A 594      32.450  26.925  37.810  1.00  0.00           N
ATOM    170  CD  PRO A 594      31.780  27.645  36.730  1.00  0.00           C
ATOM    171  HD1 PRO A 594      31.600  28.705  37.020  1.00  0.00           H
ATOM    172  HD2 PRO A 594      30.820  27.155  36.470  1.00  0.00           H
ATOM    173  CA  PRO A 594      33.640  26.205  37.350  1.00  0.00           C
ATOM    174  HA  PRO A 594      33.560  25.155  37.620  1.00  0.00           H
ATOM    175  CB  PRO A 594      33.660  26.395  35.820  1.00  0.00           C
ATOM    176  HB1 PRO A 594      33.250  25.475  35.350  1.00  0.00           H
ATOM    177  HB2 PRO A 594      34.680  26.575  35.420  1.00  0.00           H
ATOM    178  CG  PRO A 594      32.730  27.575  35.530  1.00  0.00           C
ATOM    179  HG1 PRO A 594      33.310  28.525  35.460  1.00  0.00           H
ATOM    180  HG2 PRO A 594      32.170  27.445  34.580  1.00  0.00           H
ATOM    181  C   PRO A 594      34.900  26.735  37.990  1.00  0.00           C
ATOM    182  O   PRO A 594      35.840  25.975  38.220  1.00  0.00           O
ATOM    183  N   PHE A 595      34.980  28.055  38.240  1.00  0.00           N
ATOM    184  HN  PHE A 595      34.230  28.645  37.960  1.00  0.00           H
ATOM    185  CA  PHE A 595      36.130  28.685  38.860  1.00  0.00           C
ATOM    186  HA  PHE A 595      37.000  28.435  38.270  1.00  0.00           H
ATOM    187  CB  PHE A 595      35.980  30.235  38.920  1.00  0.00           C
ATOM    188  HB1 PHE A 595      36.850  30.695  39.430  1.00  0.00           H
ATOM    189  HB2 PHE A 595      35.050  30.475  39.490  1.00  0.00           H
ATOM    190  CG  PHE A 595      35.890  30.875  37.570  1.00  0.00           C
ATOM    191  CD1 PHE A 595      36.710  30.475  36.500  1.00  0.00           C
ATOM    192  HD1 PHE A 595      37.410  29.655  36.620  1.00  0.00           H
ATOM    193  CE1 PHE A 595      36.650  31.135  35.260  1.00  0.00           C
ATOM    194  HE1 PHE A 595      37.280  30.805  34.440  1.00  0.00           H
ATOM    195  CZ  PHE A 595      35.790  32.225  35.090  1.00  0.00           C
ATOM    196  HZ  PHE A 595      35.770  32.735  34.140  1.00  0.00           H
ATOM    197  CD2 PHE A 595      35.040  31.975  37.380  1.00  0.00           C
ATOM    198  HD2 PHE A 595      34.420  32.315  38.190  1.00  0.00           H
ATOM    199  CE2 PHE A 595      34.990  32.645  36.160  1.00  0.00           C
ATOM    200  HE2 PHE A 595      34.340  33.505  36.080  1.00  0.00           H
ATOM    201  C   PHE A 595      36.440  28.175  40.260  1.00  0.00           C
ATOM    202  O   PHE A 595      37.590  27.835  40.530  1.00  0.00           O
ATOM    203  N   PHE A 596      35.420  28.035  41.130  1.00  0.00           N
ATOM    204  HN  PHE A 596      34.490  28.325  40.860  1.00  0.00           H
ATOM    205  CA  PHE A 596      35.510  27.515  42.490  1.00  0.00           C
ATOM    206  HA  PHE A 596      36.120  28.175  43.080  1.00  0.00           H
ATOM    207  CB  PHE A 596      34.050  27.465  43.070  1.00  0.00           C
ATOM    208  HB1 PHE A 596      33.370  27.055  42.290  1.00  0.00           H
ATOM    209  HB2 PHE A 596      33.700  28.495  43.290  1.00  0.00           H
ATOM    210  CG  PHE A 596      33.870  26.615  44.310  1.00  0.00           C
ATOM    211  CD1 PHE A 596      34.080  27.165  45.590  1.00  0.00           C
ATOM    212  HD1 PHE A 596      34.340  28.205  45.690  1.00  0.00           H
ATOM    213  CE1 PHE A 596      33.950  26.365  46.730  1.00  0.00           C
ATOM    214  HE1 PHE A 596      34.130  26.785  47.710  1.00  0.00           H
ATOM    215  CZ  PHE A 596      33.590  25.025  46.620  1.00  0.00           C
ATOM    216  HZ  PHE A 596      33.530  24.405  47.500  1.00  0.00           H
ATOM    217  CD2 PHE A 596      33.480  25.265  44.210  1.00  0.00           C
ATOM    218  HD2 PHE A 596      33.320  24.835  43.240  1.00  0.00           H
ATOM    219  CE2 PHE A 596      33.350  24.465  45.350  1.00  0.00           C
ATOM    220  HE2 PHE A 596      33.080  23.425  45.250  1.00  0.00           H
ATOM    221  C   PHE A 596      36.170  26.145  42.550  1.00  0.00           C
ATOM    222  O   PHE A 596      37.130  25.895  43.290  1.00  0.00           O
ATOM    223  N   LEU A 597      35.690  25.245  41.680  1.00  0.00           N
ATOM    224  HN  LEU A 597      34.900  25.505  41.130  1.00  0.00           H
ATOM    225  CA  LEU A 597      36.160  23.895  41.490  1.00  0.00           C
ATOM    226  HA  LEU A 597      36.070  23.375  42.430  1.00  0.00           H
ATOM    227  CB  LEU A 597      35.160  23.375  40.430  1.00  0.00           C
ATOM    228  HB1 LEU A 597      35.380  23.825  39.440  1.00  0.00           H
ATOM    229  HB2 LEU A 597      34.150  23.745  40.720  1.00  0.00           H
ATOM    230  CG  LEU A 597      35.000  21.855  40.270  1.00  0.00           C
ATOM    231  HG  LEU A 597      34.160  21.715  39.530  1.00  0.00           H
ATOM    232  CD1 LEU A 597      36.240  21.285  39.570  1.00  0.00           C
ATOM    233 HD11 LEU A 597      37.150  21.305  40.200  1.00  0.00           H
ATOM    234 HD12 LEU A 597      36.450  21.895  38.670  1.00  0.00           H
ATOM    235 HD13 LEU A 597      36.020  20.265  39.210  1.00  0.00           H
ATOM    236  CD2 LEU A 597      34.510  21.185  41.570  1.00  0.00           C
ATOM    237 HD21 LEU A 597      33.490  21.555  41.800  1.00  0.00           H
ATOM    238 HD22 LEU A 597      35.160  21.435  42.430  1.00  0.00           H
ATOM    239 HD23 LEU A 597      34.460  20.085  41.450  1.00  0.00           H
ATOM    240  C   LEU A 597      37.640  23.865  41.070  1.00  0.00           C
ATOM    241  O   LEU A 597      38.470  23.075  41.550  1.00  0.00           O
ATOM    242  N   SER A 598      38.010  24.795  40.170  1.00  0.00           N
ATOM    243  HN  SER A 598      37.300  25.445  39.870  1.00  0.00           H
ATOM    244  CA  SER A 598      39.360  25.015  39.680  1.00  0.00           C
ATOM    245  HA  SER A 598      39.750  24.045  39.410  1.00  0.00           H
ATOM    246  CB  SER A 598      39.400  25.865  38.390  1.00  0.00           C
ATOM    247  HB1 SER A 598      40.440  25.895  38.000  1.00  0.00           H
ATOM    248  HB2 SER A 598      39.070  26.905  38.600  1.00  0.00           H
ATOM    249  OG  SER A 598      38.560  25.285  37.390  1.00  0.00           O
ATOM    250  HG1 SER A 598      37.630  25.395  37.700  1.00  0.00           H
ATOM    251  C   SER A 598      40.330  25.585  40.720  1.00  0.00           C
ATOM    252  O   SER A 598      41.490  25.195  40.720  1.00  0.00           O
ATOM    253  N   ASP A 599      39.910  26.465  41.670  1.00  0.00           N
ATOM    254  HN  ASP A 599      38.960  26.805  41.680  1.00  0.00           H
ATOM    255  CA  ASP A 599      40.760  27.065  42.690  1.00  0.00           C
ATOM    256  HA  ASP A 599      41.520  27.655  42.210  1.00  0.00           H
ATOM    257  CB  ASP A 599      39.900  27.995  43.620  1.00  0.00           C
ATOM    258  HB1 ASP A 599      40.550  28.425  44.400  1.00  0.00           H
ATOM    259  HB2 ASP A 599      39.110  27.395  44.120  1.00  0.00           H
ATOM    260  CG  ASP A 599      39.220  29.165  42.920  1.00  0.00           C
ATOM    261  OD1 ASP A 599      39.740  29.675  41.890  1.00  0.00           O
ATOM    262  OD2 ASP A 599      38.200  29.665  43.460  1.00  0.00           O
ATOM    263  C   ASP A 599      41.530  26.025  43.540  1.00  0.00           C
ATOM    264  O   ASP A 599      42.740  26.125  43.760  1.00  0.00           O
ATOM    265  N   PHE A 600      40.840  24.925  43.940  1.00  0.00           N
ATOM    266  HN  PHE A 600      39.860  24.895  43.790  1.00  0.00           H
ATOM    267  CA  PHE A 600      41.410  23.755  44.620  1.00  0.00           C
ATOM    268  HA  PHE A 600      41.840  24.105  45.550  1.00  0.00           H
ATOM    269  CB  PHE A 600      40.300  22.715  44.940  1.00  0.00           C
ATOM    270  HB1 PHE A 600      40.720  21.805  45.410  1.00  0.00           H
ATOM    271  HB2 PHE A 600      39.770  22.415  44.010  1.00  0.00           H
ATOM    272  CG  PHE A 600      39.300  23.295  45.900  1.00  0.00           C
ATOM    273  CD1 PHE A 600      38.080  23.815  45.430  1.00  0.00           C
ATOM    274  HD1 PHE A 600      37.870  23.795  44.370  1.00  0.00           H
ATOM    275  CE1 PHE A 600      37.150  24.375  46.320  1.00  0.00           C
ATOM    276  HE1 PHE A 600      36.240  24.805  45.920  1.00  0.00           H
ATOM    277  CZ  PHE A 600      37.420  24.385  47.690  1.00  0.00           C
ATOM    278  HZ  PHE A 600      36.690  24.805  48.380  1.00  0.00           H
ATOM    279  CD2 PHE A 600      39.550  23.305  47.290  1.00  0.00           C
ATOM    280  HD2 PHE A 600      40.480  22.905  47.660  1.00  0.00           H
ATOM    281  CE2 PHE A 600      38.620  23.845  48.180  1.00  0.00           C
ATOM    282  HE2 PHE A 600      38.820  23.845  49.240  1.00  0.00           H
ATOM    283  C   PHE A 600      42.530  23.035  43.870  1.00  0.00           C
ATOM    284  O   PHE A 600      43.510  22.595  44.470  1.00  0.00           O
ATOM    285  N   LYS A 601      42.410  22.895  42.530  1.00  0.00           N
ATOM    286  HN  LYS A 601      41.630  23.325  42.070  1.00  0.00           H
ATOM    287  CA  LYS A 601      43.450  22.355  41.650  1.00  0.00           C
ATOM    288  HA  LYS A 601      43.740  21.385  42.020  1.00  0.00           H
ATOM    289  CB  LYS A 601      43.010  22.305  40.170  1.00  0.00           C
ATOM    290  HB1 LYS A 601      43.790  21.755  39.580  1.00  0.00           H
ATOM    291  HB2 LYS A 601      42.940  23.325  39.720  1.00  0.00           H
ATOM    292  CG  LYS A 601      41.670  21.645  39.950  1.00  0.00           C
ATOM    293  HG1 LYS A 601      41.500  21.615  38.850  1.00  0.00           H
ATOM    294  HG2 LYS A 601      40.880  22.295  40.400  1.00  0.00           H
ATOM    295  CD  LYS A 601      41.620  20.265  40.590  1.00  0.00           C
ATOM    296  HD1 LYS A 601      41.740  20.355  41.700  1.00  0.00           H
ATOM    297  HD2 LYS A 601      42.440  19.615  40.220  1.00  0.00           H
ATOM    298  CE  LYS A 601      40.250  19.735  40.320  1.00  0.00           C
ATOM    299  HE1 LYS A 601      39.490  20.535  40.460  1.00  0.00           H
ATOM    300  HE2 LYS A 601      39.980  18.915  40.990  1.00  0.00           H
ATOM    301  NZ  LYS A 601      40.180  19.305  38.910  1.00  0.00           N
ATOM    302  HZ1 LYS A 601      40.940  18.635  38.720  1.00  0.00           H
ATOM    303  HZ2 LYS A 601      40.270  20.135  38.290  1.00  0.00           H
ATOM    304  HZ3 LYS A 601      39.230  18.855  38.800  1.00  0.00           H
ATOM    305  C   LYS A 601      44.690  23.205  41.600  1.00  0.00           C
ATOM    306  O   LYS A 601      45.810  22.685  41.630  1.00  0.00           O
ATOM    307  N   ASP A 602      44.490  24.525  41.510  1.00  0.00           N
ATOM    308  HN  ASP A 602      43.570  24.895  41.410  1.00  0.00           H
ATOM    309  CA  ASP A 602      45.570  25.485  41.390  1.00  0.00           C
ATOM    310  HA  ASP A 602      46.280  25.125  40.650  1.00  0.00           H
ATOM    311  CB  ASP A 602      45.020  26.865  40.950  1.00  0.00           C
ATOM    312  HB1 ASP A 602      45.850  27.595  40.850  1.00  0.00           H
ATOM    313  HB2 ASP A 602      44.290  27.245  41.690  1.00  0.00           H
ATOM    314  CG  ASP A 602      44.340  26.805  39.580  1.00  0.00           C
ATOM    315  OD1 ASP A 602      44.780  26.025  38.710  1.00  0.00           O
ATOM    316  OD2 ASP A 602      43.420  27.645  39.370  1.00  0.00           O
ATOM    317  C   ASP A 602      46.330  25.605  42.720  1.00  0.00           C
ATOM    318  O   ASP A 602      47.530  25.895  42.760  1.00  0.00           O
ATOM    319  N   ALA A 603      45.660  25.305  43.850  1.00  0.00           N
ATOM    320  HN  ALA A 603      44.680  25.125  43.760  1.00  0.00           H
ATOM    321  CA  ALA A 603      46.160  25.375  45.210  1.00  0.00           C
ATOM    322  HA  ALA A 603      46.770  26.255  45.310  1.00  0.00           H
ATOM    323  CB  ALA A 603      44.950  25.505  46.160  1.00  0.00           C
ATOM    324  HB1 ALA A 603      44.340  24.575  46.150  1.00  0.00           H
ATOM    325  HB2 ALA A 603      44.300  26.345  45.830  1.00  0.00           H
ATOM    326  HB3 ALA A 603      45.300  25.695  47.190  1.00  0.00           H
ATOM    327  C   ALA A 603      47.020  24.185  45.650  1.00  0.00           C
ATOM    328  O   ALA A 603      47.090  23.805  46.820  1.00  0.00           O
ATOM    329  N   LEU A 604      47.740  23.615  44.680  1.00  0.00           N
ATOM    330  HN  LEU A 604      47.560  23.935  43.760  1.00  0.00           H
ATOM    331  CA  LEU A 604      48.590  22.465  44.820  1.00  0.00           C
ATOM    332  HA  LEU A 604      48.750  22.225  45.870  1.00  0.00           H
ATOM    333  CB  LEU A 604      47.830  21.345  44.080  1.00  0.00           C
ATOM    334  HB1 LEU A 604      47.620  21.695  43.040  1.00  0.00           H
ATOM    335  HB2 LEU A 604      46.840  21.215  44.580  1.00  0.00           H
ATOM    336  CG  LEU A 604      48.510  19.975  43.990  1.00  0.00           C
ATOM    337  HG  LEU A 604      49.490  20.095  43.480  1.00  0.00           H
ATOM    338  CD1 LEU A 604      48.730  19.385  45.390  1.00  0.00           C
ATOM    339 HD11 LEU A 604      47.760  19.245  45.900  1.00  0.00           H
ATOM    340 HD12 LEU A 604      49.350  20.075  46.010  1.00  0.00           H
ATOM    341 HD13 LEU A 604      49.260  18.415  45.330  1.00  0.00           H
ATOM    342  CD2 LEU A 604      47.630  19.075  43.100  1.00  0.00           C
ATOM    343 HD21 LEU A 604      47.220  19.655  42.250  1.00  0.00           H
ATOM    344 HD22 LEU A 604      46.780  18.655  43.680  1.00  0.00           H
ATOM    345 HD23 LEU A 604      48.230  18.245  42.670  1.00  0.00           H
ATOM    346  C   LEU A 604      49.940  22.735  44.160  1.00  0.00           C
ATOM    347  O   LEU A 604      50.980  22.175  44.520  1.00  0.00           O
ATOM    348  N   SER A 605      49.970  23.675  43.190  1.00  0.00           N
ATOM    349  HN  SER A 605      49.130  24.145  42.930  1.00  0.00           H
ATOM    350  CA  SER A 605      51.140  24.025  42.390  1.00  0.00           C
ATOM    351  HA  SER A 605      51.720  23.125  42.240  1.00  0.00           H
ATOM    352  CB  SER A 605      50.750  24.565  40.980  1.00  0.00           C
ATOM    353  HB1 SER A 605      51.670  24.895  40.440  1.00  0.00           H
ATOM    354  HB2 SER A 605      50.060  25.435  41.070  1.00  0.00           H
ATOM    355  OG  SER A 605      50.160  23.565  40.150  1.00  0.00           O
ATOM    356  HG1 SER A 605      49.240  23.445  40.410  1.00  0.00           H
ATOM    357  C   SER A 605      52.050  25.035  43.070  1.00  0.00           C
ATOM    358  O   SER A 605      52.480  26.015  42.460  1.00  0.00           O
ATOM    359  N   LEU A 606      52.370  24.795  44.360  1.00  0.00           N
ATOM    360  HN  LEU A 606      51.950  23.995  44.790  1.00  0.00           H
ATOM    361  CA  LEU A 606      53.300  25.575  45.160  1.00  0.00           C
ATOM    362  HA  LEU A 606      53.420  25.025  46.090  1.00  0.00           H
ATOM    363  CB  LEU A 606      54.690  25.695  44.500  1.00  0.00           C
ATOM    364  HB1 LEU A 606      55.430  26.075  45.230  1.00  0.00           H
ATOM    365  HB2 LEU A 606      54.660  26.435  43.660  1.00  0.00           H
ATOM    366  CG  LEU A 606      55.210  24.355  43.940  1.00  0.00           C
ATOM    367  HG  LEU A 606      54.600  24.075  43.050  1.00  0.00           H
ATOM    368  CD1 LEU A 606      56.670  24.465  43.480  1.00  0.00           C
ATOM    369 HD11 LEU A 606      57.300  24.855  44.300  1.00  0.00           H
ATOM    370 HD12 LEU A 606      56.760  25.135  42.600  1.00  0.00           H
ATOM    371 HD13 LEU A 606      57.040  23.455  43.190  1.00  0.00           H
ATOM    372  CD2 LEU A 606      55.040  23.255  44.990  1.00  0.00           C
ATOM    373 HD21 LEU A 606      54.010  23.145  45.360  1.00  0.00           H
ATOM    374 HD22 LEU A 606      55.680  23.535  45.840  1.00  0.00           H
ATOM    375 HD23 LEU A 606      55.310  22.275  44.550  1.00  0.00           H
ATOM    376  C   LEU A 606      52.750  26.915  45.590  1.00  0.00           C
ATOM    377  O   LEU A 606      51.590  27.245  45.320  1.00  0.00           O
ATOM    378  N   GLN A 607      53.550  27.695  46.360  1.00  0.00           N
ATOM    379  HN  GLN A 607      54.490  27.405  46.560  1.00  0.00           H
ATOM    380  CA  GLN A 607      53.270  29.075  46.770  1.00  0.00           C
ATOM    381  HA  GLN A 607      54.200  29.475  47.130  1.00  0.00           H
ATOM    382  CB  GLN A 607      52.860  29.945  45.550  1.00  0.00           C
ATOM    383  HB1 GLN A 607      51.840  29.695  45.190  1.00  0.00           H
ATOM    384  HB2 GLN A 607      53.580  29.705  44.730  1.00  0.00           H
ATOM    385  CG  GLN A 607      52.940  31.475  45.790  1.00  0.00           C
ATOM    386  HG1 GLN A 607      53.930  31.725  46.220  1.00  0.00           H
ATOM    387  HG2 GLN A 607      52.150  31.805  46.500  1.00  0.00           H
ATOM    388  CD  GLN A 607      52.730  32.235  44.470  1.00  0.00           C
ATOM    389  OE1 GLN A 607      51.710  32.105  43.790  1.00  0.00           O
ATOM    390  NE2 GLN A 607      53.750  33.045  44.100  1.00  0.00           N
ATOM    391 HE21 GLN A 607      54.610  33.035  44.610  1.00  0.00           H
ATOM    392 HE22 GLN A 607      53.590  33.725  43.380  1.00  0.00           H
ATOM    393  C   GLN A 607      52.280  29.165  47.940  1.00  0.00           C
ATOM    394  O   GLN A 607      52.420  29.965  48.860  1.00  0.00           O
ATOM    395  N   CYS A 608      51.270  28.265  47.950  1.00  0.00           N
ATOM    396  HN  CYS A 608      51.190  27.665  47.160  1.00  0.00           H
ATOM    397  CA  CYS A 608      50.200  28.185  48.940  1.00  0.00           C
ATOM    398  HA  CYS A 608      49.590  29.065  48.840  1.00  0.00           H
ATOM    399  CB  CYS A 608      49.300  26.935  48.650  1.00  0.00           C
ATOM    400  HB1 CYS A 608      48.670  27.185  47.770  1.00  0.00           H
ATOM    401  HB2 CYS A 608      48.580  26.775  49.490  1.00  0.00           H
ATOM    402  SG  CYS A 608      50.210  25.395  48.260  1.00  0.00           S
ATOM    403  HG1 CYS A 608      49.140  24.665  47.960  1.00  0.00           H
ATOM    404  C   CYS A 608      50.660  28.155  50.380  1.00  0.00           C
ATOM    405  O   CYS A 608      50.220  28.955  51.200  1.00  0.00           O
ATOM    406  N   LEU A 609      51.600  27.265  50.720  1.00  0.00           N
ATOM    407  HN  LEU A 609      51.880  26.605  50.040  1.00  0.00           H
ATOM    408  CA  LEU A 609      52.180  27.145  52.040  1.00  0.00           C
ATOM    409  HA  LEU A 609      51.380  26.945  52.740  1.00  0.00           H
ATOM    410  CB  LEU A 609      53.150  25.945  52.000  1.00  0.00           C
ATOM    411  HB1 LEU A 609      53.880  26.115  51.170  1.00  0.00           H
ATOM    412  HB2 LEU A 609      52.560  25.035  51.730  1.00  0.00           H
ATOM    413  CG  LEU A 609      53.940  25.655  53.280  1.00  0.00           C
ATOM    414  HG  LEU A 609      54.540  26.555  53.540  1.00  0.00           H
ATOM    415  CD1 LEU A 609      52.990  25.335  54.450  1.00  0.00           C
ATOM    416 HD11 LEU A 609      52.460  24.375  54.270  1.00  0.00           H
ATOM    417 HD12 LEU A 609      52.230  26.145  54.560  1.00  0.00           H
ATOM    418 HD13 LEU A 609      53.530  25.285  55.410  1.00  0.00           H
ATOM    419  CD2 LEU A 609      54.920  24.515  52.970  1.00  0.00           C
ATOM    420 HD21 LEU A 609      55.310  24.615  51.940  1.00  0.00           H
ATOM    421 HD22 LEU A 609      54.430  23.525  53.050  1.00  0.00           H
ATOM    422 HD23 LEU A 609      55.800  24.545  53.650  1.00  0.00           H
ATOM    423  C   LEU A 609      52.890  28.395  52.550  1.00  0.00           C
ATOM    424  O   LEU A 609      52.660  28.855  53.670  1.00  0.00           O
ATOM    425  N   ALA A 610      53.740  29.025  51.710  1.00  0.00           N
ATOM    426  HN  ALA A 610      53.910  28.665  50.800  1.00  0.00           H
ATOM    427  CA  ALA A 610      54.420  30.265  52.010  1.00  0.00           C
ATOM    428  HA  ALA A 610      54.990  30.125  52.930  1.00  0.00           H
ATOM    429  CB  ALA A 610      55.380  30.605  50.860  1.00  0.00           C
ATOM    430  HB1 ALA A 610      54.840  30.775  49.910  1.00  0.00           H
ATOM    431  HB2 ALA A 610      56.100  29.775  50.690  1.00  0.00           H
ATOM    432  HB3 ALA A 610      55.970  31.515  51.100  1.00  0.00           H
ATOM    433  C   ALA A 610      53.470  31.425  52.240  1.00  0.00           C
ATOM    434  O   ALA A 610      53.620  32.215  53.180  1.00  0.00           O
ATOM    435  N   SER A 611      52.450  31.535  51.370  1.00  0.00           N
ATOM    436  HN  SER A 611      52.420  30.925  50.560  1.00  0.00           H
ATOM    437  CA  SER A 611      51.370  32.495  51.490  1.00  0.00           C
ATOM    438  HA  SER A 611      51.810  33.485  51.520  1.00  0.00           H
ATOM    439  CB  SER A 611      50.380  32.415  50.290  1.00  0.00           C
ATOM    440  HB1 SER A 611      49.910  31.405  50.260  1.00  0.00           H
ATOM    441  HB2 SER A 611      50.960  32.535  49.340  1.00  0.00           H
ATOM    442  OG  SER A 611      49.380  33.425  50.360  1.00  0.00           O
ATOM    443  HG1 SER A 611      48.670  33.185  49.750  1.00  0.00           H
ATOM    444  C   SER A 611      50.590  32.325  52.780  1.00  0.00           C
ATOM    445  O   SER A 611      50.360  33.305  53.500  1.00  0.00           O
ATOM    446  N   ILE A 612      50.250  31.075  53.150  1.00  0.00           N
ATOM    447  HN  ILE A 612      50.470  30.285  52.580  1.00  0.00           H
ATOM    448  CA  ILE A 612      49.560  30.775  54.410  1.00  0.00           C
ATOM    449  HA  ILE A 612      48.650  31.355  54.430  1.00  0.00           H
ATOM    450  CB  ILE A 612      49.200  29.285  54.500  1.00  0.00           C
ATOM    451  HB  ILE A 612      50.110  28.695  54.210  1.00  0.00           H
ATOM    452  CG2 ILE A 612      48.800  28.865  55.940  1.00  0.00           C
ATOM    453 HG21 ILE A 612      47.980  29.515  56.320  1.00  0.00           H
ATOM    454 HG22 ILE A 612      49.650  28.935  56.650  1.00  0.00           H
ATOM    455 HG23 ILE A 612      48.440  27.815  55.950  1.00  0.00           H
ATOM    456  CG1 ILE A 612      48.070  28.935  53.510  1.00  0.00           C
ATOM    457 HG11 ILE A 612      48.200  29.535  52.580  1.00  0.00           H
ATOM    458 HG12 ILE A 612      47.110  29.245  53.960  1.00  0.00           H
ATOM    459  CD  ILE A 612      48.020  27.455  53.130  1.00  0.00           C
ATOM    460  HD1 ILE A 612      47.880  26.815  54.030  1.00  0.00           H
ATOM    461  HD2 ILE A 612      48.970  27.135  52.640  1.00  0.00           H
ATOM    462  HD3 ILE A 612      47.190  27.255  52.430  1.00  0.00           H
ATOM    463  C   ILE A 612      50.360  31.215  55.620  1.00  0.00           C
ATOM    464  O   ILE A 612      49.850  31.945  56.470  1.00  0.00           O
ATOM    465  N   LEU A 613      51.650  30.835  55.700  1.00  0.00           N
ATOM    466  HN  LEU A 613      52.030  30.235  55.000  1.00  0.00           H
ATOM    467  CA  LEU A 613      52.530  31.195  56.800  1.00  0.00           C
ATOM    468  HA  LEU A 613      52.080  30.845  57.720  1.00  0.00           H
ATOM    469  CB  LEU A 613      53.890  30.495  56.590  1.00  0.00           C
ATOM    470  HB1 LEU A 613      54.640  30.845  57.330  1.00  0.00           H
ATOM    471  HB2 LEU A 613      54.260  30.765  55.580  1.00  0.00           H
ATOM    472  CG  LEU A 613      53.810  28.955  56.680  1.00  0.00           C
ATOM    473  HG  LEU A 613      52.880  28.595  56.190  1.00  0.00           H
ATOM    474  CD1 LEU A 613      54.980  28.345  55.910  1.00  0.00           C
ATOM    475 HD11 LEU A 613      55.910  28.905  56.120  1.00  0.00           H
ATOM    476 HD12 LEU A 613      54.790  28.405  54.820  1.00  0.00           H
ATOM    477 HD13 LEU A 613      55.120  27.275  56.190  1.00  0.00           H
ATOM    478  CD2 LEU A 613      53.760  28.485  58.140  1.00  0.00           C
ATOM    479 HD21 LEU A 613      52.790  28.775  58.610  1.00  0.00           H
ATOM    480 HD22 LEU A 613      54.580  28.935  58.730  1.00  0.00           H
ATOM    481 HD23 LEU A 613      53.850  27.375  58.190  1.00  0.00           H
ATOM    482  C   LEU A 613      52.740  32.695  56.970  1.00  0.00           C
ATOM    483  O   LEU A 613      52.670  33.225  58.080  1.00  0.00           O
ATOM    484  N   PHE A 614      52.980  33.405  55.850  1.00  0.00           N
ATOM    485  HN  PHE A 614      53.000  32.935  54.960  1.00  0.00           H
ATOM    486  CA  PHE A 614      53.170  34.845  55.830  1.00  0.00           C
ATOM    487  HA  PHE A 614      53.960  35.095  56.520  1.00  0.00           H
ATOM    488  CB  PHE A 614      53.620  35.225  54.380  1.00  0.00           C
ATOM    489  HB1 PHE A 614      52.900  34.745  53.670  1.00  0.00           H
ATOM    490  HB2 PHE A 614      54.610  34.785  54.180  1.00  0.00           H
ATOM    491  CG  PHE A 614      53.700  36.695  54.010  1.00  0.00           C
ATOM    492  CD1 PHE A 614      53.950  37.705  54.950  1.00  0.00           C
ATOM    493  HD1 PHE A 614      54.100  37.455  55.980  1.00  0.00           H
ATOM    494  CE1 PHE A 614      54.000  39.055  54.550  1.00  0.00           C
ATOM    495  HE1 PHE A 614      54.170  39.825  55.290  1.00  0.00           H
ATOM    496  CZ  PHE A 614      53.840  39.395  53.210  1.00  0.00           C
ATOM    497  HZ  PHE A 614      53.900  40.425  52.900  1.00  0.00           H
ATOM    498  CD2 PHE A 614      53.540  37.055  52.650  1.00  0.00           C
ATOM    499  HD2 PHE A 614      53.360  36.285  51.920  1.00  0.00           H
ATOM    500  CE2 PHE A 614      53.620  38.395  52.250  1.00  0.00           C
ATOM    501  HE2 PHE A 614      53.500  38.665  51.210  1.00  0.00           H
ATOM    502  C   PHE A 614      51.940  35.625  56.290  1.00  0.00           C
ATOM    503  O   PHE A 614      52.010  36.445  57.210  1.00  0.00           O
ATOM    504  N   LEU A 615      50.770  35.355  55.680  1.00  0.00           N
ATOM    505  HN  LEU A 615      50.740  34.685  54.930  1.00  0.00           H
ATOM    506  CA  LEU A 615      49.520  36.005  56.020  1.00  0.00           C
ATOM    507  HA  LEU A 615      49.720  37.065  56.050  1.00  0.00           H
ATOM    508  CB  LEU A 615      48.440  35.775  54.930  1.00  0.00           C
ATOM    509  HB1 LEU A 615      47.420  35.845  55.370  1.00  0.00           H
ATOM    510  HB2 LEU A 615      48.550  34.745  54.530  1.00  0.00           H
ATOM    511  CG  LEU A 615      48.460  36.775  53.740  1.00  0.00           C
ATOM    512  HG  LEU A 615      47.690  36.415  53.010  1.00  0.00           H
ATOM    513  CD1 LEU A 615      48.040  38.195  54.180  1.00  0.00           C
ATOM    514 HD11 LEU A 615      48.830  38.675  54.790  1.00  0.00           H
ATOM    515 HD12 LEU A 615      47.110  38.165  54.780  1.00  0.00           H
ATOM    516 HD13 LEU A 615      47.860  38.835  53.290  1.00  0.00           H
ATOM    517  CD2 LEU A 615      49.800  36.835  52.990  1.00  0.00           C
ATOM    518 HD21 LEU A 615      50.100  35.815  52.660  1.00  0.00           H
ATOM    519 HD22 LEU A 615      50.600  37.245  53.640  1.00  0.00           H
ATOM    520 HD23 LEU A 615      49.710  37.475  52.090  1.00  0.00           H
ATOM    521  C   LEU A 615      49.010  35.675  57.410  1.00  0.00           C
ATOM    522  O   LEU A 615      48.510  36.545  58.120  1.00  0.00           O
ATOM    523  N   TYR A 616      49.160  34.405  57.860  1.00  0.00           N
ATOM    524  HN  TYR A 616      49.550  33.705  57.260  1.00  0.00           H
ATOM    525  CA  TYR A 616      48.790  33.975  59.200  1.00  0.00           C
ATOM    526  HA  TYR A 616      47.740  34.185  59.350  1.00  0.00           H
ATOM    527  CB  TYR A 616      49.040  32.435  59.320  1.00  0.00           C
ATOM    528  HB1 TYR A 616      50.070  32.215  58.950  1.00  0.00           H
ATOM    529  HB2 TYR A 616      48.330  31.895  58.660  1.00  0.00           H
ATOM    530  CG  TYR A 616      48.910  31.885  60.720  1.00  0.00           C
ATOM    531  CD1 TYR A 616      47.650  31.835  61.320  1.00  0.00           C
ATOM    532  HD1 TYR A 616      46.790  32.185  60.790  1.00  0.00           H
ATOM    533  CE1 TYR A 616      47.510  31.325  62.620  1.00  0.00           C
ATOM    534  HE1 TYR A 616      46.540  31.305  63.100  1.00  0.00           H
ATOM    535  CZ  TYR A 616      48.620  30.855  63.320  1.00  0.00           C
ATOM    536  OH  TYR A 616      48.430  30.325  64.620  1.00  0.00           O
ATOM    537  HH  TYR A 616      49.290  30.135  64.990  1.00  0.00           H
ATOM    538  CD2 TYR A 616      50.030  31.415  61.430  1.00  0.00           C
ATOM    539  HD2 TYR A 616      51.010  31.445  60.970  1.00  0.00           H
ATOM    540  CE2 TYR A 616      49.890  30.905  62.730  1.00  0.00           C
ATOM    541  HE2 TYR A 616      50.760  30.545  63.270  1.00  0.00           H
ATOM    542  C   TYR A 616      49.530  34.725  60.310  1.00  0.00           C
ATOM    543  O   TYR A 616      48.910  35.295  61.210  1.00  0.00           O
ATOM    544  N   CYS A 617      50.870  34.785  60.210  1.00  0.00           N
ATOM    545  HN  CYS A 617      51.340  34.315  59.460  1.00  0.00           H
ATOM    546  CA  CYS A 617      51.700  35.515  61.150  1.00  0.00           C
ATOM    547  HA  CYS A 617      51.450  35.175  62.150  1.00  0.00           H
ATOM    548  CB  CYS A 617      53.210  35.225  60.920  1.00  0.00           C
ATOM    549  HB1 CYS A 617      53.810  35.845  61.630  1.00  0.00           H
ATOM    550  HB2 CYS A 617      53.490  35.535  59.890  1.00  0.00           H
ATOM    551  SG  CYS A 617      53.620  33.475  61.190  1.00  0.00           S
ATOM    552  HG1 CYS A 617      53.090  33.055  60.050  1.00  0.00           H
ATOM    553  C   CYS A 617      51.440  37.005  61.150  1.00  0.00           C
ATOM    554  O   CYS A 617      51.330  37.635  62.200  1.00  0.00           O
ATOM    555  N   ALA A 618      51.280  37.605  59.950  1.00  0.00           N
ATOM    556  HN  ALA A 618      51.410  37.085  59.100  1.00  0.00           H
ATOM    557  CA  ALA A 618      50.910  38.995  59.790  1.00  0.00           C
ATOM    558  HA  ALA A 618      51.640  39.585  60.340  1.00  0.00           H
ATOM    559  CB  ALA A 618      50.990  39.365  58.300  1.00  0.00           C
ATOM    560  HB1 ALA A 618      50.210  38.835  57.710  1.00  0.00           H
ATOM    561  HB2 ALA A 618      51.980  39.075  57.880  1.00  0.00           H
ATOM    562  HB3 ALA A 618      50.870  40.455  58.150  1.00  0.00           H
ATOM    563  C   ALA A 618      49.540  39.365  60.360  1.00  0.00           C
ATOM    564  O   ALA A 618      49.400  40.365  61.060  1.00  0.00           O
ATOM    565  N   CYS A 619      48.480  38.565  60.090  1.00  0.00           N
ATOM    566  HN  CYS A 619      48.610  37.765  59.490  1.00  0.00           H
ATOM    567  CA  CYS A 619      47.110  38.835  60.510  1.00  0.00           C
ATOM    568  HA  CYS A 619      46.900  39.875  60.340  1.00  0.00           H
ATOM    569  CB  CYS A 619      46.120  37.975  59.650  1.00  0.00           C
ATOM    570  HB1 CYS A 619      46.310  36.905  59.850  1.00  0.00           H
ATOM    571  HB2 CYS A 619      46.380  38.155  58.580  1.00  0.00           H
ATOM    572  SG  CYS A 619      44.350  38.375  59.900  1.00  0.00           S
ATOM    573  HG1 CYS A 619      44.370  38.165  61.210  1.00  0.00           H
ATOM    574  C   CYS A 619      46.860  38.555  61.990  1.00  0.00           C
ATOM    575  O   CYS A 619      45.960  39.125  62.610  1.00  0.00           O
ATOM    576  N   MET A 620      47.690  37.695  62.610  1.00  0.00           N
ATOM    577  HN  MET A 620      48.330  37.145  62.070  1.00  0.00           H
ATOM    578  CA  MET A 620      47.630  37.395  64.030  1.00  0.00           C
ATOM    579  HA  MET A 620      46.650  37.005  64.240  1.00  0.00           H
ATOM    580  CB  MET A 620      48.690  36.315  64.340  1.00  0.00           C
ATOM    581  HB1 MET A 620      49.710  36.715  64.140  1.00  0.00           H
ATOM    582  HB2 MET A 620      48.540  35.475  63.640  1.00  0.00           H
ATOM    583  CG  MET A 620      48.660  35.765  65.780  1.00  0.00           C
ATOM    584  HG1 MET A 620      48.940  36.575  66.490  1.00  0.00           H
ATOM    585  HG2 MET A 620      49.440  34.975  65.870  1.00  0.00           H
ATOM    586  SD  MET A 620      47.060  35.075  66.290  1.00  0.00           S
ATOM    587  CE  MET A 620      47.000  33.665  65.160  1.00  0.00           C
ATOM    588  HE1 MET A 620      47.840  32.965  65.350  1.00  0.00           H
ATOM    589  HE2 MET A 620      47.050  33.985  64.090  1.00  0.00           H
ATOM    590  HE3 MET A 620      46.050  33.095  65.290  1.00  0.00           H
ATOM    591  C   MET A 620      47.820  38.615  64.930  1.00  0.00           C
ATOM    592  O   MET A 620      47.120  38.775  65.930  1.00  0.00           O
ATOM    593  N   SER A 621      48.770  39.515  64.580  1.00  0.00           N
ATOM    594  HN  SER A 621      49.310  39.355  63.750  1.00  0.00           H
ATOM    595  CA  SER A 621      49.000  40.755  65.320  1.00  0.00           C
ATOM    596  HA  SER A 621      49.180  40.455  66.340  1.00  0.00           H
ATOM    597  CB  SER A 621      50.290  41.495  64.860  1.00  0.00           C
ATOM    598  HB1 SER A 621      50.290  41.555  63.750  1.00  0.00           H
ATOM    599  HB2 SER A 621      51.180  40.905  65.160  1.00  0.00           H
ATOM    600  OG  SER A 621      50.390  42.825  65.380  1.00  0.00           O
ATOM    601  HG1 SER A 621      50.730  42.775  66.280  1.00  0.00           H
ATOM    602  C   SER A 621      47.800  41.715  65.420  1.00  0.00           C
ATOM    603  O   SER A 621      47.480  42.085  66.550  1.00  0.00           O
ATOM    604  N   PRO A 622      47.060  42.125  64.380  1.00  0.00           N
ATOM    605  CD  PRO A 622      47.540  42.115  63.000  1.00  0.00           C
ATOM    606  HD1 PRO A 622      47.720  41.075  62.660  1.00  0.00           H
ATOM    607  HD2 PRO A 622      48.480  42.695  62.930  1.00  0.00           H
ATOM    608  CA  PRO A 622      45.970  43.065  64.560  1.00  0.00           C
ATOM    609  HA  PRO A 622      46.300  43.875  65.200  1.00  0.00           H
ATOM    610  CB  PRO A 622      45.610  43.595  63.150  1.00  0.00           C
ATOM    611  HB1 PRO A 622      45.900  44.665  63.090  1.00  0.00           H
ATOM    612  HB2 PRO A 622      44.520  43.525  62.920  1.00  0.00           H
ATOM    613  CG  PRO A 622      46.440  42.775  62.160  1.00  0.00           C
ATOM    614  HG1 PRO A 622      45.820  41.985  61.690  1.00  0.00           H
ATOM    615  HG2 PRO A 622      46.880  43.405  61.360  1.00  0.00           H
ATOM    616  C   PRO A 622      44.820  42.385  65.250  1.00  0.00           C
ATOM    617  O   PRO A 622      44.170  43.015  66.080  1.00  0.00           O
ATOM    618  N   VAL A 623      44.550  41.105  64.930  1.00  0.00           N
ATOM    619  HN  VAL A 623      45.120  40.625  64.260  1.00  0.00           H
ATOM    620  CA  VAL A 623      43.470  40.355  65.560  1.00  0.00           C
ATOM    621  HA  VAL A 623      42.560  40.915  65.410  1.00  0.00           H
ATOM    622  CB  VAL A 623      43.300  38.995  64.890  1.00  0.00           C
ATOM    623  HB  VAL A 623      44.290  38.515  64.780  1.00  0.00           H
ATOM    624  CG1 VAL A 623      42.390  38.035  65.690  1.00  0.00           C
ATOM    625 HG11 VAL A 623      41.400  38.505  65.890  1.00  0.00           H
ATOM    626 HG12 VAL A 623      42.840  37.745  66.650  1.00  0.00           H
ATOM    627 HG13 VAL A 623      42.210  37.105  65.110  1.00  0.00           H
ATOM    628  CG2 VAL A 623      42.700  39.255  63.480  1.00  0.00           C
ATOM    629 HG21 VAL A 623      43.410  39.845  62.860  1.00  0.00           H
ATOM    630 HG22 VAL A 623      41.750  39.815  63.560  1.00  0.00           H
ATOM    631 HG23 VAL A 623      42.490  38.295  62.960  1.00  0.00           H
ATOM    632  C   VAL A 623      43.610  40.235  67.080  1.00  0.00           C
ATOM    633  O   VAL A 623      42.670  40.505  67.820  1.00  0.00           O
ATOM    634  N   ILE A 624      44.820  39.885  67.580  1.00  0.00           N
ATOM    635  HN  ILE A 624      45.550  39.585  66.970  1.00  0.00           H
ATOM    636  CA  ILE A 624      45.140  39.965  69.010  1.00  0.00           C
ATOM    637  HA  ILE A 624      44.340  39.465  69.540  1.00  0.00           H
ATOM    638  CB  ILE A 624      46.420  39.165  69.320  1.00  0.00           C
ATOM    639  HB  ILE A 624      47.180  39.385  68.530  1.00  0.00           H
ATOM    640  CG2 ILE A 624      47.050  39.555  70.680  1.00  0.00           C
ATOM    641 HG21 ILE A 624      46.360  39.325  71.520  1.00  0.00           H
ATOM    642 HG22 ILE A 624      47.330  40.625  70.730  1.00  0.00           H
ATOM    643 HG23 ILE A 624      47.990  38.985  70.850  1.00  0.00           H
ATOM    644  CG1 ILE A 624      46.070  37.655  69.260  1.00  0.00           C
ATOM    645 HG11 ILE A 624      45.680  37.415  68.240  1.00  0.00           H
ATOM    646 HG12 ILE A 624      45.250  37.445  69.980  1.00  0.00           H
ATOM    647  CD  ILE A 624      47.230  36.705  69.560  1.00  0.00           C
ATOM    648  HD1 ILE A 624      47.590  36.805  70.610  1.00  0.00           H
ATOM    649  HD2 ILE A 624      48.080  36.905  68.870  1.00  0.00           H
ATOM    650  HD3 ILE A 624      46.910  35.655  69.410  1.00  0.00           H
ATOM    651  C   ILE A 624      45.150  41.385  69.590  1.00  0.00           C
ATOM    652  O   ILE A 624      44.610  41.625  70.670  1.00  0.00           O
ATOM    653  N   THR A 625      45.760  42.365  68.880  1.00  0.00           N
ATOM    654  HN  THR A 625      46.210  42.135  68.020  1.00  0.00           H
ATOM    655  CA  THR A 625      45.880  43.755  69.350  1.00  0.00           C
ATOM    656  HA  THR A 625      46.350  43.735  70.320  1.00  0.00           H
ATOM    657  CB  THR A 625      46.740  44.635  68.420  1.00  0.00           C
ATOM    658  HB  THR A 625      46.300  44.665  67.400  1.00  0.00           H
ATOM    659  OG1 THR A 625      48.080  44.155  68.310  1.00  0.00           O
ATOM    660  HG1 THR A 625      48.020  43.335  67.800  1.00  0.00           H
ATOM    661  CG2 THR A 625      46.850  46.065  68.970  1.00  0.00           C
ATOM    662 HG21 THR A 625      47.200  46.045  70.020  1.00  0.00           H
ATOM    663 HG22 THR A 625      45.870  46.595  68.940  1.00  0.00           H
ATOM    664 HG23 THR A 625      47.570  46.655  68.370  1.00  0.00           H
ATOM    665  C   THR A 625      44.540  44.435  69.530  1.00  0.00           C
ATOM    666  O   THR A 625      44.230  44.975  70.600  1.00  0.00           O
ATOM    667  N   PHE A 626      43.650  44.375  68.510  1.00  0.00           N
ATOM    668  HN  PHE A 626      43.900  43.935  67.640  1.00  0.00           H
ATOM    669  CA  PHE A 626      42.290  44.855  68.590  1.00  0.00           C
ATOM    670  HA  PHE A 626      42.320  45.875  68.960  1.00  0.00           H
ATOM    671  CB  PHE A 626      41.570  44.875  67.210  1.00  0.00           C
ATOM    672  HB1 PHE A 626      40.470  44.895  67.330  1.00  0.00           H
ATOM    673  HB2 PHE A 626      41.830  43.965  66.620  1.00  0.00           H
ATOM    674  CG  PHE A 626      41.950  46.095  66.400  1.00  0.00           C
ATOM    675  CD1 PHE A 626      41.020  47.145  66.250  1.00  0.00           C
ATOM    676  HD1 PHE A 626      40.060  47.065  66.730  1.00  0.00           H
ATOM    677  CE1 PHE A 626      41.320  48.265  65.470  1.00  0.00           C
ATOM    678  HE1 PHE A 626      40.590  49.065  65.370  1.00  0.00           H
ATOM    679  CZ  PHE A 626      42.560  48.365  64.830  1.00  0.00           C
ATOM    680  HZ  PHE A 626      42.800  49.225  64.240  1.00  0.00           H
ATOM    681  CD2 PHE A 626      43.190  46.205  65.750  1.00  0.00           C
ATOM    682  HD2 PHE A 626      43.920  45.425  65.840  1.00  0.00           H
ATOM    683  CE2 PHE A 626      43.490  47.335  64.970  1.00  0.00           C
ATOM    684  HE2 PHE A 626      44.450  47.415  64.470  1.00  0.00           H
ATOM    685  C   PHE A 626      41.450  44.105  69.610  1.00  0.00           C
ATOM    686  O   PHE A 626      40.680  44.705  70.350  1.00  0.00           O
ATOM    687  N   GLY A 627      41.620  42.765  69.680  1.00  0.00           N
ATOM    688  HN  GLY A 627      42.240  42.305  69.050  1.00  0.00           H
ATOM    689  CA  GLY A 627      40.900  41.915  70.620  1.00  0.00           C
ATOM    690  HA1 GLY A 627      41.190  40.895  70.440  1.00  0.00           H
ATOM    691  HA2 GLY A 627      39.840  42.075  70.500  1.00  0.00           H
ATOM    692  C   GLY A 627      41.220  42.195  72.070  1.00  0.00           C
ATOM    693  O   GLY A 627      40.350  42.145  72.930  1.00  0.00           O
ATOM    694  N   GLY A 628      42.500  42.505  72.360  1.00  0.00           N
ATOM    695  HN  GLY A 628      43.190  42.445  71.630  1.00  0.00           H
ATOM    696  CA  GLY A 628      42.930  42.935  73.690  1.00  0.00           C
ATOM    697  HA1 GLY A 628      44.000  43.055  73.650  1.00  0.00           H
ATOM    698  HA2 GLY A 628      42.610  42.195  74.410  1.00  0.00           H
ATOM    699  C   GLY A 628      42.350  44.245  74.110  1.00  0.00           C
ATOM    700  O   GLY A 628      41.890  44.405  75.250  1.00  0.00           O
ATOM    701  N   LEU A 629      42.360  45.225  73.180  1.00  0.00           N
ATOM    702  HN  LEU A 629      42.780  45.035  72.290  1.00  0.00           H
ATOM    703  CA  LEU A 629      41.780  46.555  73.350  1.00  0.00           C
ATOM    704  HA  LEU A 629      42.210  46.995  74.250  1.00  0.00           H
ATOM    705  CB  LEU A 629      42.100  47.465  72.130  1.00  0.00           C
ATOM    706  HB1 LEU A 629      41.220  48.105  71.870  1.00  0.00           H
ATOM    707  HB2 LEU A 629      42.290  46.825  71.240  1.00  0.00           H
ATOM    708  CG  LEU A 629      43.280  48.445  72.320  1.00  0.00           C
ATOM    709  HG  LEU A 629      43.100  49.025  73.260  1.00  0.00           H
ATOM    710  CD1 LEU A 629      44.640  47.735  72.470  1.00  0.00           C
ATOM    711 HD11 LEU A 629      44.870  47.125  71.580  1.00  0.00           H
ATOM    712 HD12 LEU A 629      44.630  47.065  73.360  1.00  0.00           H
ATOM    713 HD13 LEU A 629      45.450  48.485  72.600  1.00  0.00           H
ATOM    714  CD2 LEU A 629      43.330  49.435  71.150  1.00  0.00           C
ATOM    715 HD21 LEU A 629      42.380  49.995  71.060  1.00  0.00           H
ATOM    716 HD22 LEU A 629      43.500  48.895  70.190  1.00  0.00           H
ATOM    717 HD23 LEU A 629      44.160  50.165  71.290  1.00  0.00           H
ATOM    718  C   LEU A 629      40.280  46.515  73.580  1.00  0.00           C
ATOM    719  O   LEU A 629      39.760  47.175  74.480  1.00  0.00           O
ATOM    720  N   LEU A 630      39.540  45.735  72.760  1.00  0.00           N
ATOM    721  HN  LEU A 630      39.980  45.285  71.980  1.00  0.00           H
ATOM    722  CA  LEU A 630      38.120  45.475  72.940  1.00  0.00           C
ATOM    723  HA  LEU A 630      37.600  46.425  72.960  1.00  0.00           H
ATOM    724  CB  LEU A 630      37.580  44.615  71.770  1.00  0.00           C
ATOM    725  HB1 LEU A 630      36.580  44.195  72.020  1.00  0.00           H
ATOM    726  HB2 LEU A 630      38.270  43.745  71.640  1.00  0.00           H
ATOM    727  CG  LEU A 630      37.440  45.345  70.430  1.00  0.00           C
ATOM    728  HG  LEU A 630      38.360  45.965  70.260  1.00  0.00           H
ATOM    729  CD1 LEU A 630      37.360  44.325  69.280  1.00  0.00           C
ATOM    730 HD11 LEU A 630      36.510  43.635  69.460  1.00  0.00           H
ATOM    731 HD12 LEU A 630      38.290  43.735  69.230  1.00  0.00           H
ATOM    732 HD13 LEU A 630      37.200  44.845  68.310  1.00  0.00           H
ATOM    733  CD2 LEU A 630      36.210  46.265  70.420  1.00  0.00           C
ATOM    734 HD21 LEU A 630      36.290  47.025  71.230  1.00  0.00           H
ATOM    735 HD22 LEU A 630      35.290  45.675  70.600  1.00  0.00           H
ATOM    736 HD23 LEU A 630      36.100  46.795  69.450  1.00  0.00           H
ATOM    737  C   LEU A 630      37.790  44.785  74.260  1.00  0.00           C
ATOM    738  O   LEU A 630      36.880  45.185  74.990  1.00  0.00           O
ATOM    739  N   GLY A 631      38.570  43.745  74.630  1.00  0.00           N
ATOM    740  HN  GLY A 631      39.240  43.395  73.960  1.00  0.00           H
ATOM    741  CA  GLY A 631      38.410  43.005  75.870  1.00  0.00           C
ATOM    742  HA1 GLY A 631      39.180  42.245  75.900  1.00  0.00           H
ATOM    743  HA2 GLY A 631      37.420  42.585  75.900  1.00  0.00           H
ATOM    744  C   GLY A 631      38.580  43.855  77.110  1.00  0.00           C
ATOM    745  O   GLY A 631      37.800  43.765  78.050  1.00  0.00           O
ATOM    746  N   GLU A 632      39.610  44.705  77.130  1.00  0.00           N
ATOM    747  HN  GLU A 632      40.270  44.745  76.370  1.00  0.00           H
ATOM    748  CA  GLU A 632      39.840  45.685  78.180  1.00  0.00           C
ATOM    749  HA  GLU A 632      39.930  45.155  79.120  1.00  0.00           H
ATOM    750  CB  GLU A 632      41.190  46.405  77.900  1.00  0.00           C
ATOM    751  HB1 GLU A 632      41.120  46.905  76.910  1.00  0.00           H
ATOM    752  HB2 GLU A 632      42.000  45.645  77.820  1.00  0.00           H
ATOM    753  CG  GLU A 632      41.610  47.455  78.970  1.00  0.00           C
ATOM    754  HG1 GLU A 632      41.870  46.945  79.920  1.00  0.00           H
ATOM    755  HG2 GLU A 632      40.790  48.175  79.180  1.00  0.00           H
ATOM    756  CD  GLU A 632      42.830  48.275  78.540  1.00  0.00           C
ATOM    757  OE1 GLU A 632      43.830  47.685  78.070  1.00  0.00           O
ATOM    758  OE2 GLU A 632      42.750  49.535  78.640  1.00  0.00           O
ATOM    759  C   GLU A 632      38.710  46.695  78.320  1.00  0.00           C
ATOM    760  O   GLU A 632      38.050  46.795  79.360  1.00  0.00           O
ATOM    761  N   ALA A 633      38.390  47.405  77.220  1.00  0.00           N
ATOM    762  HN  ALA A 633      38.940  47.295  76.390  1.00  0.00           H
ATOM    763  CA  ALA A 633      37.420  48.485  77.140  1.00  0.00           C
ATOM    764  HA  ALA A 633      37.690  49.225  77.880  1.00  0.00           H
ATOM    765  CB  ALA A 633      37.510  49.145  75.740  1.00  0.00           C
ATOM    766  HB1 ALA A 633      37.250  48.415  74.950  1.00  0.00           H
ATOM    767  HB2 ALA A 633      38.560  49.485  75.570  1.00  0.00           H
ATOM    768  HB3 ALA A 633      36.850  50.025  75.670  1.00  0.00           H
ATOM    769  C   ALA A 633      35.980  48.095  77.440  1.00  0.00           C
ATOM    770  O   ALA A 633      35.210  48.865  78.020  1.00  0.00           O
ATOM    771  N   THR A 634      35.560  46.885  77.030  1.00  0.00           N
ATOM    772  HN  THR A 634      36.200  46.265  76.560  1.00  0.00           H
ATOM    773  CA  THR A 634      34.160  46.435  77.110  1.00  0.00           C
ATOM    774  HA  THR A 634      33.510  47.295  77.150  1.00  0.00           H
ATOM    775  CB  THR A 634      33.750  45.575  75.920  1.00  0.00           C
ATOM    776  HB  THR A 634      34.140  44.535  76.020  1.00  0.00           H
ATOM    777  OG1 THR A 634      34.290  46.105  74.730  1.00  0.00           O
ATOM    778  HG1 THR A 634      35.240  45.915  74.770  1.00  0.00           H
ATOM    779  CG2 THR A 634      32.230  45.535  75.720  1.00  0.00           C
ATOM    780 HG21 THR A 634      31.840  46.565  75.570  1.00  0.00           H
ATOM    781 HG22 THR A 634      31.700  45.075  76.570  1.00  0.00           H
ATOM    782 HG23 THR A 634      31.990  44.955  74.800  1.00  0.00           H
ATOM    783  C   THR A 634      33.960  45.625  78.380  1.00  0.00           C
ATOM    784  O   THR A 634      32.870  45.155  78.680  1.00  0.00           O
ATOM    785  N   GLU A 635      35.040  45.465  79.160  1.00  0.00           N
ATOM    786  HN  GLU A 635      35.860  46.015  78.970  1.00  0.00           H
ATOM    787  CA  GLU A 635      35.060  44.705  80.380  1.00  0.00           C
ATOM    788  HA  GLU A 635      36.060  44.765  80.740  1.00  0.00           H
ATOM    789  CB  GLU A 635      34.220  45.405  81.480  1.00  0.00           C
ATOM    790  HB1 GLU A 635      33.150  45.415  81.190  1.00  0.00           H
ATOM    791  HB2 GLU A 635      34.560  46.465  81.490  1.00  0.00           H
ATOM    792  CG  GLU A 635      34.390  44.855  82.910  1.00  0.00           C
ATOM    793  HG1 GLU A 635      34.130  45.645  83.640  1.00  0.00           H
ATOM    794  HG2 GLU A 635      35.440  44.545  83.060  1.00  0.00           H
ATOM    795  CD  GLU A 635      33.470  43.685  83.190  1.00  0.00           C
ATOM    796  OE1 GLU A 635      32.230  43.875  83.090  1.00  0.00           O
ATOM    797  OE2 GLU A 635      34.000  42.605  83.540  1.00  0.00           O
ATOM    798  C   GLU A 635      34.820  43.205  80.160  1.00  0.00           C
ATOM    799  O   GLU A 635      33.760  42.645  80.440  1.00  0.00           O
ATOM    800  N   GLY A 636      35.830  42.535  79.580  1.00  0.00           N
ATOM    801  HN  GLY A 636      36.620  43.055  79.260  1.00  0.00           H
ATOM    802  CA  GLY A 636      35.910  41.075  79.460  1.00  0.00           C
ATOM    803  HA1 GLY A 636      35.830  40.665  80.460  1.00  0.00           H
ATOM    804  HA2 GLY A 636      36.860  40.835  78.990  1.00  0.00           H
ATOM    805  C   GLY A 636      34.850  40.395  78.640  1.00  0.00           C
ATOM    806  O   GLY A 636      34.400  39.295  78.960  1.00  0.00           O
ATOM    807  N   ARG A 637      34.400  41.025  77.540  1.00  0.00           N
ATOM    808  HN  ARG A 637      34.760  41.935  77.340  1.00  0.00           H
ATOM    809  CA  ARG A 637      33.290  40.535  76.730  1.00  0.00           C
ATOM    810  HA  ARG A 637      32.870  39.645  77.180  1.00  0.00           H
ATOM    811  CB  ARG A 637      32.170  41.615  76.600  1.00  0.00           C
ATOM    812  HB1 ARG A 637      31.300  41.195  76.050  1.00  0.00           H
ATOM    813  HB2 ARG A 637      32.540  42.475  76.010  1.00  0.00           H
ATOM    814  CG  ARG A 637      31.660  42.175  77.950  1.00  0.00           C
ATOM    815  HG1 ARG A 637      30.830  42.885  77.760  1.00  0.00           H
ATOM    816  HG2 ARG A 637      32.490  42.775  78.380  1.00  0.00           H
ATOM    817  CD  ARG A 637      31.210  41.125  78.970  1.00  0.00           C
ATOM    818  HD1 ARG A 637      32.000  40.355  79.120  1.00  0.00           H
ATOM    819  HD2 ARG A 637      30.270  40.625  78.660  1.00  0.00           H
ATOM    820  NE  ARG A 637      31.070  41.845  80.270  1.00  0.00           N
ATOM    821  HE  ARG A 637      31.910  42.225  80.690  1.00  0.00           H
ATOM    822  CZ  ARG A 637      29.950  42.115  80.920  1.00  0.00           C
ATOM    823  NH1 ARG A 637      28.770  41.705  80.520  1.00  0.00           N
ATOM    824 HH11 ARG A 637      28.060  41.595  81.240  1.00  0.00           H
ATOM    825 HH12 ARG A 637      28.690  41.165  79.710  1.00  0.00           H
ATOM    826  NH2 ARG A 637      30.020  42.805  82.040  1.00  0.00           N
ATOM    827 HH21 ARG A 637      30.930  43.115  82.390  1.00  0.00           H
ATOM    828 HH22 ARG A 637      29.200  42.865  82.590  1.00  0.00           H
ATOM    829  C   ARG A 637      33.670  40.155  75.320  1.00  0.00           C
ATOM    830  O   ARG A 637      33.090  39.205  74.790  1.00  0.00           O
ATOM    831  N   LEU A 638      34.590  40.905  74.690  1.00  0.00           N
ATOM    832  HN  LEU A 638      35.050  41.645  75.170  1.00  0.00           H
ATOM    833  CA  LEU A 638      35.020  40.685  73.320  1.00  0.00           C
ATOM    834  HA  LEU A 638      34.730  39.695  73.000  1.00  0.00           H
ATOM    835  CB  LEU A 638      34.460  41.755  72.330  1.00  0.00           C
ATOM    836  HB1 LEU A 638      34.870  41.575  71.320  1.00  0.00           H
ATOM    837  HB2 LEU A 638      34.810  42.765  72.660  1.00  0.00           H
ATOM    838  CG  LEU A 638      32.920  41.835  72.210  1.00  0.00           C
ATOM    839  HG  LEU A 638      32.500  42.085  73.210  1.00  0.00           H
ATOM    840  CD1 LEU A 638      32.520  42.955  71.230  1.00  0.00           C
ATOM    841 HD11 LEU A 638      32.880  42.735  70.210  1.00  0.00           H
ATOM    842 HD12 LEU A 638      32.940  43.925  71.560  1.00  0.00           H
ATOM    843 HD13 LEU A 638      31.410  43.065  71.200  1.00  0.00           H
ATOM    844  CD2 LEU A 638      32.290  40.505  71.750  1.00  0.00           C
ATOM    845 HD21 LEU A 638      32.570  39.675  72.420  1.00  0.00           H
ATOM    846 HD22 LEU A 638      32.650  40.265  70.720  1.00  0.00           H
ATOM    847 HD23 LEU A 638      31.190  40.585  71.720  1.00  0.00           H
ATOM    848  C   LEU A 638      36.530  40.725  73.300  1.00  0.00           C
ATOM    849  O   LEU A 638      37.150  41.655  72.800  1.00  0.00           O
ATOM    850  N   SER A 639      37.160  39.715  73.920  1.00  0.00           N
ATOM    851  HN  SER A 639      36.640  38.905  74.250  1.00  0.00           H
ATOM    852  CA  SER A 639      38.580  39.625  74.170  1.00  0.00           C
ATOM    853  HA  SER A 639      38.970  40.615  74.280  1.00  0.00           H
ATOM    854  CB  SER A 639      38.870  38.825  75.500  1.00  0.00           C
ATOM    855  HB1 SER A 639      38.140  39.165  76.260  1.00  0.00           H
ATOM    856  HB2 SER A 639      39.880  39.065  75.880  1.00  0.00           H
ATOM    857  OG  SER A 639      38.770  37.405  75.390  1.00  0.00           O
ATOM    858  HG1 SER A 639      37.820  37.225  75.190  1.00  0.00           H
ATOM    859  C   SER A 639      39.260  38.985  72.970  1.00  0.00           C
ATOM    860  O   SER A 639      38.690  38.775  71.900  1.00  0.00           O
ATOM    861  N   ALA A 640      40.560  38.685  73.130  1.00  0.00           N
ATOM    862  HN  ALA A 640      41.010  38.985  73.970  1.00  0.00           H
ATOM    863  CA  ALA A 640      41.350  37.945  72.180  1.00  0.00           C
ATOM    864  HA  ALA A 640      41.370  38.495  71.250  1.00  0.00           H
ATOM    865  CB  ALA A 640      42.790  37.825  72.720  1.00  0.00           C
ATOM    866  HB1 ALA A 640      42.800  37.355  73.730  1.00  0.00           H
ATOM    867  HB2 ALA A 640      43.230  38.835  72.810  1.00  0.00           H
ATOM    868  HB3 ALA A 640      43.430  37.225  72.030  1.00  0.00           H
ATOM    869  C   ALA A 640      40.780  36.565  71.840  1.00  0.00           C
ATOM    870  O   ALA A 640      40.870  36.075  70.720  1.00  0.00           O
ATOM    871  N   ILE A 641      40.140  35.885  72.830  1.00  0.00           N
ATOM    872  HN  ILE A 641      39.960  36.335  73.700  1.00  0.00           H
ATOM    873  CA  ILE A 641      39.450  34.625  72.610  1.00  0.00           C
ATOM    874  HA  ILE A 641      40.150  33.925  72.180  1.00  0.00           H
ATOM    875  CB  ILE A 641      38.940  34.055  73.940  1.00  0.00           C
ATOM    876  HB  ILE A 641      38.230  34.795  74.410  1.00  0.00           H
ATOM    877  CG2 ILE A 641      38.160  32.735  73.720  1.00  0.00           C
ATOM    878 HG21 ILE A 641      38.810  31.965  73.270  1.00  0.00           H
ATOM    879 HG22 ILE A 641      37.270  32.895  73.080  1.00  0.00           H
ATOM    880 HG23 ILE A 641      37.770  32.355  74.690  1.00  0.00           H
ATOM    881  CG1 ILE A 641      40.120  33.865  74.940  1.00  0.00           C
ATOM    882 HG11 ILE A 641      40.660  34.835  75.060  1.00  0.00           H
ATOM    883 HG12 ILE A 641      40.830  33.125  74.500  1.00  0.00           H
ATOM    884  CD  ILE A 641      39.700  33.405  76.340  1.00  0.00           C
ATOM    885  HD1 ILE A 641      39.250  32.385  76.300  1.00  0.00           H
ATOM    886  HD2 ILE A 641      38.940  34.095  76.770  1.00  0.00           H
ATOM    887  HD3 ILE A 641      40.580  33.365  77.010  1.00  0.00           H
ATOM    888  C   ILE A 641      38.300  34.765  71.620  1.00  0.00           C
ATOM    889  O   ILE A 641      38.200  34.015  70.640  1.00  0.00           O
ATOM    890  N   GLU A 642      37.440  35.785  71.830  1.00  0.00           N
ATOM    891  HN  GLU A 642      37.500  36.345  72.660  1.00  0.00           H
ATOM    892  CA  GLU A 642      36.350  36.145  70.940  1.00  0.00           C
ATOM    893  HA  GLU A 642      35.750  35.255  70.810  1.00  0.00           H
ATOM    894  CB  GLU A 642      35.450  37.255  71.540  1.00  0.00           C
ATOM    895  HB1 GLU A 642      34.720  37.585  70.770  1.00  0.00           H
ATOM    896  HB2 GLU A 642      36.070  38.135  71.820  1.00  0.00           H
ATOM    897  CG  GLU A 642      34.590  36.825  72.760  1.00  0.00           C
ATOM    898  HG1 GLU A 642      33.970  35.945  72.490  1.00  0.00           H
ATOM    899  HG2 GLU A 642      33.910  37.655  73.040  1.00  0.00           H
ATOM    900  CD  GLU A 642      35.390  36.465  74.010  1.00  0.00           C
ATOM    901  OE1 GLU A 642      36.230  37.295  74.450  1.00  0.00           O
ATOM    902  OE2 GLU A 642      35.210  35.335  74.510  1.00  0.00           O
ATOM    903  C   GLU A 642      36.800  36.575  69.560  1.00  0.00           C
ATOM    904  O   GLU A 642      36.210  36.165  68.560  1.00  0.00           O
ATOM    905  N   SER A 643      37.850  37.425  69.470  1.00  0.00           N
ATOM    906  HN  SER A 643      38.300  37.775  70.300  1.00  0.00           H
ATOM    907  CA  SER A 643      38.400  37.875  68.180  1.00  0.00           C
ATOM    908  HA  SER A 643      37.550  38.235  67.610  1.00  0.00           H
ATOM    909  CB  SER A 643      39.400  39.065  68.240  1.00  0.00           C
ATOM    910  HB1 SER A 643      38.920  39.895  68.810  1.00  0.00           H
ATOM    911  HB2 SER A 643      39.600  39.435  67.200  1.00  0.00           H
ATOM    912  OG  SER A 643      40.640  38.755  68.870  1.00  0.00           O
ATOM    913  HG1 SER A 643      41.290  39.425  68.590  1.00  0.00           H
ATOM    914  C   SER A 643      38.980  36.755  67.330  1.00  0.00           C
ATOM    915  O   SER A 643      38.660  36.665  66.140  1.00  0.00           O
ATOM    916  N   LEU A 644      39.790  35.845  67.900  1.00  0.00           N
ATOM    917  HN  LEU A 644      40.090  35.985  68.850  1.00  0.00           H
ATOM    918  CA  LEU A 644      40.330  34.685  67.210  1.00  0.00           C
ATOM    919  HA  LEU A 644      40.890  35.025  66.350  1.00  0.00           H
ATOM    920  CB  LEU A 644      41.270  33.885  68.170  1.00  0.00           C
ATOM    921  HB1 LEU A 644      41.520  32.885  67.750  1.00  0.00           H
ATOM    922  HB2 LEU A 644      40.730  33.725  69.130  1.00  0.00           H
ATOM    923  CG  LEU A 644      42.610  34.575  68.490  1.00  0.00           C
ATOM    924  HG  LEU A 644      42.410  35.645  68.740  1.00  0.00           H
ATOM    925  CD1 LEU A 644      43.270  33.915  69.710  1.00  0.00           C
ATOM    926 HD11 LEU A 644      43.450  32.835  69.510  1.00  0.00           H
ATOM    927 HD12 LEU A 644      42.610  34.005  70.600  1.00  0.00           H
ATOM    928 HD13 LEU A 644      44.240  34.405  69.930  1.00  0.00           H
ATOM    929  CD2 LEU A 644      43.570  34.535  67.290  1.00  0.00           C
ATOM    930 HD21 LEU A 644      43.140  35.065  66.410  1.00  0.00           H
ATOM    931 HD22 LEU A 644      43.780  33.475  67.000  1.00  0.00           H
ATOM    932 HD23 LEU A 644      44.530  35.015  67.550  1.00  0.00           H
ATOM    933  C   LEU A 644      39.280  33.715  66.700  1.00  0.00           C
ATOM    934  O   LEU A 644      39.270  33.315  65.530  1.00  0.00           O
ATOM    935  N   PHE A 645      38.320  33.345  67.570  1.00  0.00           N
ATOM    936  HN  PHE A 645      38.380  33.685  68.510  1.00  0.00           H
ATOM    937  CA  PHE A 645      37.220  32.455  67.260  1.00  0.00           C
ATOM    938  HA  PHE A 645      37.630  31.535  66.880  1.00  0.00           H
ATOM    939  CB  PHE A 645      36.470  32.195  68.590  1.00  0.00           C
ATOM    940  HB1 PHE A 645      36.100  33.175  68.990  1.00  0.00           H
ATOM    941  HB2 PHE A 645      37.200  31.805  69.330  1.00  0.00           H
ATOM    942  CG  PHE A 645      35.330  31.225  68.550  1.00  0.00           C
ATOM    943  CD1 PHE A 645      35.330  30.095  67.720  1.00  0.00           C
ATOM    944  HD1 PHE A 645      36.110  29.945  66.990  1.00  0.00           H
ATOM    945  CE1 PHE A 645      34.370  29.095  67.900  1.00  0.00           C
ATOM    946  HE1 PHE A 645      34.400  28.195  67.300  1.00  0.00           H
ATOM    947  CZ  PHE A 645      33.390  29.235  68.900  1.00  0.00           C
ATOM    948  HZ  PHE A 645      32.670  28.445  69.090  1.00  0.00           H
ATOM    949  CD2 PHE A 645      34.310  31.375  69.500  1.00  0.00           C
ATOM    950  HD2 PHE A 645      34.320  32.225  70.170  1.00  0.00           H
ATOM    951  CE2 PHE A 645      33.340  30.395  69.670  1.00  0.00           C
ATOM    952  HE2 PHE A 645      32.580  30.505  70.440  1.00  0.00           H
ATOM    953  C   PHE A 645      36.280  33.005  66.190  1.00  0.00           C
ATOM    954  O   PHE A 645      35.920  32.345  65.210  1.00  0.00           O
ATOM    955  N   GLY A 646      35.920  34.305  66.330  1.00  0.00           N
ATOM    956  HN  GLY A 646      36.230  34.805  67.140  1.00  0.00           H
ATOM    957  CA  GLY A 646      35.080  35.025  65.380  1.00  0.00           C
ATOM    958  HA1 GLY A 646      34.900  36.015  65.780  1.00  0.00           H
ATOM    959  HA2 GLY A 646      34.170  34.465  65.230  1.00  0.00           H
ATOM    960  C   GLY A 646      35.710  35.205  64.030  1.00  0.00           C
ATOM    961  O   GLY A 646      35.060  34.985  63.010  1.00  0.00           O
ATOM    962  N   ALA A 647      37.000  35.585  63.990  1.00  0.00           N
ATOM    963  HN  ALA A 647      37.500  35.825  64.820  1.00  0.00           H
ATOM    964  CA  ALA A 647      37.770  35.675  62.750  1.00  0.00           C
ATOM    965  HA  ALA A 647      37.260  36.375  62.100  1.00  0.00           H
ATOM    966  CB  ALA A 647      39.180  36.195  63.070  1.00  0.00           C
ATOM    967  HB1 ALA A 647      39.710  35.515  63.770  1.00  0.00           H
ATOM    968  HB2 ALA A 647      39.110  37.195  63.560  1.00  0.00           H
ATOM    969  HB3 ALA A 647      39.790  36.315  62.140  1.00  0.00           H
ATOM    970  C   ALA A 647      37.860  34.355  62.010  1.00  0.00           C
ATOM    971  O   ALA A 647      37.640  34.275  60.810  1.00  0.00           O
ATOM    972  N   SER A 648      38.130  33.255  62.750  1.00  0.00           N
ATOM    973  HN  SER A 648      38.340  33.345  63.730  1.00  0.00           H
ATOM    974  CA  SER A 648      38.150  31.915  62.190  1.00  0.00           C
ATOM    975  HA  SER A 648      38.920  31.885  61.430  1.00  0.00           H
ATOM    976  CB  SER A 648      38.480  30.875  63.290  1.00  0.00           C
ATOM    977  HB1 SER A 648      37.710  30.905  64.090  1.00  0.00           H
ATOM    978  HB2 SER A 648      39.460  31.135  63.760  1.00  0.00           H
ATOM    979  OG  SER A 648      38.540  29.555  62.750  1.00  0.00           O
ATOM    980  HG1 SER A 648      39.280  29.565  62.120  1.00  0.00           H
ATOM    981  C   SER A 648      36.850  31.495  61.510  1.00  0.00           C
ATOM    982  O   SER A 648      36.820  31.175  60.320  1.00  0.00           O
ATOM    983  N   LEU A 649      35.720  31.585  62.240  1.00  0.00           N
ATOM    984  HN  LEU A 649      35.780  31.825  63.210  1.00  0.00           H
ATOM    985  CA  LEU A 649      34.390  31.285  61.730  1.00  0.00           C
ATOM    986  HA  LEU A 649      34.350  30.235  61.450  1.00  0.00           H
ATOM    987  CB  LEU A 649      33.360  31.625  62.830  1.00  0.00           C
ATOM    988  HB1 LEU A 649      33.660  32.595  63.300  1.00  0.00           H
ATOM    989  HB2 LEU A 649      33.460  30.875  63.640  1.00  0.00           H
ATOM    990  CG  LEU A 649      31.880  31.795  62.410  1.00  0.00           C
ATOM    991  HG  LEU A 649      31.800  32.735  61.790  1.00  0.00           H
ATOM    992  CD1 LEU A 649      31.320  30.685  61.500  1.00  0.00           C
ATOM    993 HD11 LEU A 649      31.780  29.705  61.680  1.00  0.00           H
ATOM    994 HD12 LEU A 649      31.500  30.935  60.430  1.00  0.00           H
ATOM    995 HD13 LEU A 649      30.210  30.615  61.600  1.00  0.00           H
ATOM    996  CD2 LEU A 649      30.980  32.105  63.620  1.00  0.00           C
ATOM    997 HD21 LEU A 649      30.810  33.195  63.690  1.00  0.00           H
ATOM    998 HD22 LEU A 649      31.480  31.795  64.560  1.00  0.00           H
ATOM    999 HD23 LEU A 649      29.990  31.605  63.530  1.00  0.00           H
ATOM   1000  C   LEU A 649      34.030  32.095  60.510  1.00  0.00           C
ATOM   1001  O   LEU A 649      33.640  31.565  59.470  1.00  0.00           O
ATOM   1002  N   THR A 650      34.190  33.425  60.650  1.00  0.00           N
ATOM   1003  HN  THR A 650      34.550  33.785  61.510  1.00  0.00           H
ATOM   1004  CA  THR A 650      33.780  34.395  59.640  1.00  0.00           C
ATOM   1005  HA  THR A 650      32.730  34.215  59.410  1.00  0.00           H
ATOM   1006  CB  THR A 650      33.930  35.835  60.120  1.00  0.00           C
ATOM   1007  HB  THR A 650      34.990  36.065  60.360  1.00  0.00           H
ATOM   1008  OG1 THR A 650      33.150  36.045  61.290  1.00  0.00           O
ATOM   1009  HG1 THR A 650      33.640  35.635  62.020  1.00  0.00           H
ATOM   1010  CG2 THR A 650      33.400  36.825  59.090  1.00  0.00           C
ATOM   1011 HG21 THR A 650      32.340  36.595  58.850  1.00  0.00           H
ATOM   1012 HG22 THR A 650      33.980  36.765  58.150  1.00  0.00           H
ATOM   1013 HG23 THR A 650      33.460  37.865  59.470  1.00  0.00           H
ATOM   1014  C   THR A 650      34.540  34.205  58.350  1.00  0.00           C
ATOM   1015  O   THR A 650      33.970  34.155  57.260  1.00  0.00           O
ATOM   1016  N   GLY A 651      35.880  34.025  58.470  1.00  0.00           N
ATOM   1017  HN  GLY A 651      36.320  34.075  59.370  1.00  0.00           H
ATOM   1018  CA  GLY A 651      36.780  33.835  57.350  1.00  0.00           C
ATOM   1019  HA1 GLY A 651      37.770  33.835  57.750  1.00  0.00           H
ATOM   1020  HA2 GLY A 651      36.620  34.635  56.640  1.00  0.00           H
ATOM   1021  C   GLY A 651      36.600  32.535  56.610  1.00  0.00           C
ATOM   1022  O   GLY A 651      36.640  32.495  55.380  1.00  0.00           O
ATOM   1023  N   ILE A 652      36.400  31.415  57.330  1.00  0.00           N
ATOM   1024  HN  ILE A 652      36.410  31.445  58.340  1.00  0.00           H
ATOM   1025  CA  ILE A 652      36.130  30.135  56.700  1.00  0.00           C
ATOM   1026  HA  ILE A 652      36.900  29.975  55.950  1.00  0.00           H
ATOM   1027  CB  ILE A 652      36.230  29.015  57.700  1.00  0.00           C
ATOM   1028  HB  ILE A 652      35.760  29.355  58.660  1.00  0.00           H
ATOM   1029  CG2 ILE A 652      35.530  27.705  57.260  1.00  0.00           C
ATOM   1030 HG21 ILE A 652      35.930  27.365  56.280  1.00  0.00           H
ATOM   1031 HG22 ILE A 652      34.430  27.825  57.170  1.00  0.00           H
ATOM   1032 HG23 ILE A 652      35.720  26.895  58.000  1.00  0.00           H
ATOM   1033  CG1 ILE A 652      37.730  28.825  57.920  1.00  0.00           C
ATOM   1034 HG11 ILE A 652      38.260  29.805  57.860  1.00  0.00           H
ATOM   1035 HG12 ILE A 652      38.160  28.195  57.110  1.00  0.00           H
ATOM   1036  CD  ILE A 652      38.020  28.235  59.270  1.00  0.00           C
ATOM   1037  HD1 ILE A 652      37.640  27.195  59.270  1.00  0.00           H
ATOM   1038  HD2 ILE A 652      37.530  28.835  60.060  1.00  0.00           H
ATOM   1039  HD3 ILE A 652      39.110  28.215  59.470  1.00  0.00           H
ATOM   1040  C   ILE A 652      34.850  30.085  55.920  1.00  0.00           C
ATOM   1041  O   ILE A 652      34.870  29.715  54.750  1.00  0.00           O
ATOM   1042  N   ALA A 653      33.740  30.555  56.520  1.00  0.00           N
ATOM   1043  HN  ALA A 653      33.760  30.875  57.470  1.00  0.00           H
ATOM   1044  CA  ALA A 653      32.470  30.655  55.840  1.00  0.00           C
ATOM   1045  HA  ALA A 653      32.180  29.675  55.480  1.00  0.00           H
ATOM   1046  CB  ALA A 653      31.400  31.195  56.810  1.00  0.00           C
ATOM   1047  HB1 ALA A 653      31.680  32.195  57.190  1.00  0.00           H
ATOM   1048  HB2 ALA A 653      31.300  30.515  57.680  1.00  0.00           H
ATOM   1049  HB3 ALA A 653      30.400  31.265  56.320  1.00  0.00           H
ATOM   1050  C   ALA A 653      32.550  31.565  54.620  1.00  0.00           C
ATOM   1051  O   ALA A 653      32.080  31.205  53.540  1.00  0.00           O
ATOM   1052  N   TYR A 654      33.220  32.725  54.760  1.00  0.00           N
ATOM   1053  HN  TYR A 654      33.570  33.015  55.660  1.00  0.00           H
ATOM   1054  CA  TYR A 654      33.460  33.615  53.650  1.00  0.00           C
ATOM   1055  HA  TYR A 654      32.500  33.885  53.220  1.00  0.00           H
ATOM   1056  CB  TYR A 654      34.160  34.905  54.180  1.00  0.00           C
ATOM   1057  HB1 TYR A 654      35.130  34.645  54.650  1.00  0.00           H
ATOM   1058  HB2 TYR A 654      33.520  35.355  54.960  1.00  0.00           H
ATOM   1059  CG  TYR A 654      34.400  35.925  53.100  1.00  0.00           C
ATOM   1060  CD1 TYR A 654      35.620  35.985  52.390  1.00  0.00           C
ATOM   1061  HD1 TYR A 654      36.400  35.275  52.610  1.00  0.00           H
ATOM   1062  CE1 TYR A 654      35.810  36.945  51.380  1.00  0.00           C
ATOM   1063  HE1 TYR A 654      36.740  36.965  50.830  1.00  0.00           H
ATOM   1064  CZ  TYR A 654      34.800  37.865  51.100  1.00  0.00           C
ATOM   1065  OH  TYR A 654      35.000  38.845  50.110  1.00  0.00           O
ATOM   1066  HH  TYR A 654      34.330  39.545  50.230  1.00  0.00           H
ATOM   1067  CD2 TYR A 654      33.390  36.855  52.790  1.00  0.00           C
ATOM   1068  HD2 TYR A 654      32.460  36.825  53.330  1.00  0.00           H
ATOM   1069  CE2 TYR A 654      33.590  37.825  51.800  1.00  0.00           C
ATOM   1070  HE2 TYR A 654      32.810  38.535  51.580  1.00  0.00           H
ATOM   1071  C   TYR A 654      34.280  32.975  52.530  1.00  0.00           C
ATOM   1072  O   TYR A 654      33.870  32.985  51.370  1.00  0.00           O
ATOM   1073  N   SER A 655      35.430  32.355  52.850  1.00  0.00           N
ATOM   1074  HN  SER A 655      35.690  32.305  53.810  1.00  0.00           H
ATOM   1075  CA  SER A 655      36.430  31.855  51.900  1.00  0.00           C
ATOM   1076  HA  SER A 655      36.770  32.695  51.300  1.00  0.00           H
ATOM   1077  CB  SER A 655      37.650  31.265  52.670  1.00  0.00           C
ATOM   1078  HB1 SER A 655      37.330  30.415  53.310  1.00  0.00           H
ATOM   1079  HB2 SER A 655      38.050  32.065  53.350  1.00  0.00           H
ATOM   1080  OG  SER A 655      38.720  30.865  51.820  1.00  0.00           O
ATOM   1081  HG1 SER A 655      38.360  30.265  51.150  1.00  0.00           H
ATOM   1082  C   SER A 655      35.900  30.805  50.950  1.00  0.00           C
ATOM   1083  O   SER A 655      36.230  30.765  49.760  1.00  0.00           O
ATOM   1084  N   LEU A 656      35.050  29.915  51.470  1.00  0.00           N
ATOM   1085  HN  LEU A 656      34.820  29.945  52.440  1.00  0.00           H
ATOM   1086  CA  LEU A 656      34.370  28.915  50.680  1.00  0.00           C
ATOM   1087  HA  LEU A 656      35.120  28.295  50.200  1.00  0.00           H
ATOM   1088  CB  LEU A 656      33.520  28.045  51.610  1.00  0.00           C
ATOM   1089  HB1 LEU A 656      32.880  27.335  51.040  1.00  0.00           H
ATOM   1090  HB2 LEU A 656      32.860  28.735  52.180  1.00  0.00           H
ATOM   1091  CG  LEU A 656      34.340  27.255  52.620  1.00  0.00           C
ATOM   1092  HG  LEU A 656      35.260  27.815  52.880  1.00  0.00           H
ATOM   1093  CD1 LEU A 656      33.510  27.135  53.890  1.00  0.00           C
ATOM   1094 HD11 LEU A 656      32.550  26.655  53.650  1.00  0.00           H
ATOM   1095 HD12 LEU A 656      33.260  28.135  54.290  1.00  0.00           H
ATOM   1096 HD13 LEU A 656      34.070  26.585  54.680  1.00  0.00           H
ATOM   1097  CD2 LEU A 656      34.730  25.885  52.030  1.00  0.00           C
ATOM   1098 HD21 LEU A 656      35.320  26.025  51.100  1.00  0.00           H
ATOM   1099 HD22 LEU A 656      33.820  25.305  51.790  1.00  0.00           H
ATOM   1100 HD23 LEU A 656      35.340  25.315  52.760  1.00  0.00           H
ATOM   1101  C   LEU A 656      33.470  29.455  49.590  1.00  0.00           C
ATOM   1102  O   LEU A 656      33.610  29.065  48.430  1.00  0.00           O
ATOM   1103  N   PHE A 657      32.560  30.385  49.920  1.00  0.00           N
ATOM   1104  HN  PHE A 657      32.520  30.745  50.850  1.00  0.00           H
ATOM   1105  CA  PHE A 657      31.440  30.725  49.050  1.00  0.00           C
ATOM   1106  HA  PHE A 657      31.370  30.005  48.240  1.00  0.00           H
ATOM   1107  CB  PHE A 657      30.100  30.715  49.840  1.00  0.00           C
ATOM   1108  HB1 PHE A 657      29.260  31.065  49.200  1.00  0.00           H
ATOM   1109  HB2 PHE A 657      30.160  31.375  50.730  1.00  0.00           H
ATOM   1110  CG  PHE A 657      29.810  29.305  50.280  1.00  0.00           C
ATOM   1111  CD1 PHE A 657      29.110  28.425  49.440  1.00  0.00           C
ATOM   1112  HD1 PHE A 657      28.700  28.795  48.510  1.00  0.00           H
ATOM   1113  CE1 PHE A 657      28.980  27.075  49.770  1.00  0.00           C
ATOM   1114  HE1 PHE A 657      28.470  26.405  49.090  1.00  0.00           H
ATOM   1115  CZ  PHE A 657      29.560  26.585  50.950  1.00  0.00           C
ATOM   1116  HZ  PHE A 657      29.510  25.525  51.170  1.00  0.00           H
ATOM   1117  CD2 PHE A 657      30.310  28.825  51.490  1.00  0.00           C
ATOM   1118  HD2 PHE A 657      30.840  29.495  52.150  1.00  0.00           H
ATOM   1119  CE2 PHE A 657      30.220  27.455  51.810  1.00  0.00           C
ATOM   1120  HE2 PHE A 657      30.680  27.085  52.710  1.00  0.00           H
ATOM   1121  C   PHE A 657      31.590  32.065  48.370  1.00  0.00           C
ATOM   1122  O   PHE A 657      30.970  32.325  47.340  1.00  0.00           O
ATOM   1123  N   ALA A 658      32.460  32.955  48.880  1.00  0.00           N
ATOM   1124  HN  ALA A 658      32.930  32.775  49.750  1.00  0.00           H
ATOM   1125  CA  ALA A 658      32.710  34.245  48.290  1.00  0.00           C
ATOM   1126  HA  ALA A 658      31.750  34.735  48.220  1.00  0.00           H
ATOM   1127  CB  ALA A 658      33.600  35.095  49.200  1.00  0.00           C
ATOM   1128  HB1 ALA A 658      34.600  34.635  49.330  1.00  0.00           H
ATOM   1129  HB2 ALA A 658      33.140  35.185  50.210  1.00  0.00           H
ATOM   1130  HB3 ALA A 658      33.750  36.125  48.800  1.00  0.00           H
ATOM   1131  C   ALA A 658      33.280  34.235  46.870  1.00  0.00           C
ATOM   1132  O   ALA A 658      34.060  33.365  46.450  1.00  0.00           O
ATOM   1133  N   GLY A 659      32.880  35.255  46.090  1.00  0.00           N
ATOM   1134  HN  GLY A 659      32.190  35.875  46.450  1.00  0.00           H
ATOM   1135  CA  GLY A 659      33.390  35.525  44.750  1.00  0.00           C
ATOM   1136  HA1 GLY A 659      32.930  36.445  44.420  1.00  0.00           H
ATOM   1137  HA2 GLY A 659      33.150  34.675  44.130  1.00  0.00           H
ATOM   1138  C   GLY A 659      34.880  35.725  44.700  1.00  0.00           C
ATOM   1139  O   GLY A 659      35.580  35.045  43.940  1.00  0.00           O
ATOM   1140  N   GLN A 660      35.420  36.635  45.540  1.00  0.00           N
ATOM   1141  HN  GLN A 660      34.860  37.125  46.200  1.00  0.00           H
ATOM   1142  CA  GLN A 660      36.840  36.825  45.730  1.00  0.00           C
ATOM   1143  HA  GLN A 660      37.390  36.285  44.980  1.00  0.00           H
ATOM   1144  CB  GLN A 660      37.300  38.315  45.580  1.00  0.00           C
ATOM   1145  HB1 GLN A 660      37.360  38.545  44.490  1.00  0.00           H
ATOM   1146  HB2 GLN A 660      38.330  38.415  46.000  1.00  0.00           H
ATOM   1147  CG  GLN A 660      36.370  39.365  46.240  1.00  0.00           C
ATOM   1148  HG1 GLN A 660      36.140  39.065  47.290  1.00  0.00           H
ATOM   1149  HG2 GLN A 660      35.420  39.455  45.690  1.00  0.00           H
ATOM   1150  CD  GLN A 660      36.990  40.765  46.360  1.00  0.00           C
ATOM   1151  OE1 GLN A 660      37.100  41.325  47.450  1.00  0.00           O
ATOM   1152  NE2 GLN A 660      37.360  41.395  45.220  1.00  0.00           N
ATOM   1153 HE21 GLN A 660      37.770  42.305  45.320  1.00  0.00           H
ATOM   1154 HE22 GLN A 660      37.310  40.975  44.320  1.00  0.00           H
ATOM   1155  C   GLN A 660      37.220  36.275  47.110  1.00  0.00           C
ATOM   1156  O   GLN A 660      36.690  36.775  48.100  1.00  0.00           O
ATOM   1157  N   PRO A 661      38.050  35.245  47.280  1.00  0.00           N
ATOM   1158  CD  PRO A 661      38.400  34.285  46.240  1.00  0.00           C
ATOM   1159  HD1 PRO A 661      38.990  34.775  45.430  1.00  0.00           H
ATOM   1160  HD2 PRO A 661      37.460  33.855  45.820  1.00  0.00           H
ATOM   1161  CA  PRO A 661      38.440  34.795  48.620  1.00  0.00           C
ATOM   1162  HA  PRO A 661      37.590  34.855  49.280  1.00  0.00           H
ATOM   1163  CB  PRO A 661      38.900  33.335  48.410  1.00  0.00           C
ATOM   1164  HB1 PRO A 661      38.030  32.675  48.640  1.00  0.00           H
ATOM   1165  HB2 PRO A 661      39.740  33.045  49.070  1.00  0.00           H
ATOM   1166  CG  PRO A 661      39.240  33.205  46.920  1.00  0.00           C
ATOM   1167  HG1 PRO A 661      40.320  33.395  46.760  1.00  0.00           H
ATOM   1168  HG2 PRO A 661      38.980  32.185  46.540  1.00  0.00           H
ATOM   1169  C   PRO A 661      39.510  35.695  49.210  1.00  0.00           C
ATOM   1170  O   PRO A 661      39.710  35.685  50.430  1.00  0.00           O
ATOM   1171  N   LEU A 662      40.270  36.435  48.380  1.00  0.00           N
ATOM   1172  HN  LEU A 662      40.050  36.435  47.420  1.00  0.00           H
ATOM   1173  CA  LEU A 662      41.460  37.185  48.760  1.00  0.00           C
ATOM   1174  HA  LEU A 662      42.000  36.625  49.500  1.00  0.00           H
ATOM   1175  CB  LEU A 662      42.370  37.395  47.520  1.00  0.00           C
ATOM   1176  HB1 LEU A 662      43.340  37.845  47.850  1.00  0.00           H
ATOM   1177  HB2 LEU A 662      41.890  38.105  46.820  1.00  0.00           H
ATOM   1178  CG  LEU A 662      42.710  36.105  46.740  1.00  0.00           C
ATOM   1179  HG  LEU A 662      41.770  35.695  46.300  1.00  0.00           H
ATOM   1180  CD1 LEU A 662      43.660  36.435  45.580  1.00  0.00           C
ATOM   1181 HD11 LEU A 662      44.590  36.905  45.960  1.00  0.00           H
ATOM   1182 HD12 LEU A 662      43.180  37.125  44.850  1.00  0.00           H
ATOM   1183 HD13 LEU A 662      43.950  35.505  45.040  1.00  0.00           H
ATOM   1184  CD2 LEU A 662      43.330  35.025  47.630  1.00  0.00           C
ATOM   1185 HD21 LEU A 662      42.640  34.715  48.440  1.00  0.00           H
ATOM   1186 HD22 LEU A 662      44.270  35.415  48.090  1.00  0.00           H
ATOM   1187 HD23 LEU A 662      43.590  34.125  47.030  1.00  0.00           H
ATOM   1188  C   LEU A 662      41.140  38.545  49.380  1.00  0.00           C
ATOM   1189  O   LEU A 662      41.680  39.575  49.000  1.00  0.00           O
ATOM   1190  N   THR A 663      40.250  38.545  50.380  1.00  0.00           N
ATOM   1191  HN  THR A 663      39.780  37.675  50.560  1.00  0.00           H
ATOM   1192  CA  THR A 663      39.650  39.775  50.900  1.00  0.00           C
ATOM   1193  HA  THR A 663      39.990  40.625  50.330  1.00  0.00           H
ATOM   1194  CB  THR A 663      38.130  39.755  50.860  1.00  0.00           C
ATOM   1195  HB  THR A 663      37.700  39.095  51.650  1.00  0.00           H
ATOM   1196  OG1 THR A 663      37.720  39.235  49.610  1.00  0.00           O
ATOM   1197  HG1 THR A 663      36.790  38.995  49.690  1.00  0.00           H
ATOM   1198  CG2 THR A 663      37.550  41.175  50.990  1.00  0.00           C
ATOM   1199 HG21 THR A 663      37.970  41.815  50.190  1.00  0.00           H
ATOM   1200 HG22 THR A 663      37.790  41.615  51.970  1.00  0.00           H
ATOM   1201 HG23 THR A 663      36.450  41.145  50.860  1.00  0.00           H
ATOM   1202  C   THR A 663      40.040  39.985  52.340  1.00  0.00           C
ATOM   1203  O   THR A 663      40.280  41.105  52.740  1.00  0.00           O
ATOM   1204  N   ILE A 664      40.090  38.905  53.150  1.00  0.00           N
ATOM   1205  HN  ILE A 664      39.870  38.015  52.750  1.00  0.00           H
ATOM   1206  CA  ILE A 664      40.500  38.915  54.560  1.00  0.00           C
ATOM   1207  HA  ILE A 664      40.250  37.925  54.930  1.00  0.00           H
ATOM   1208  CB  ILE A 664      42.010  39.035  54.790  1.00  0.00           C
ATOM   1209  HB  ILE A 664      42.370  39.955  54.260  1.00  0.00           H
ATOM   1210  CG2 ILE A 664      42.350  39.205  56.300  1.00  0.00           C
ATOM   1211 HG21 ILE A 664      42.010  38.335  56.890  1.00  0.00           H
ATOM   1212 HG22 ILE A 664      41.900  40.115  56.730  1.00  0.00           H
ATOM   1213 HG23 ILE A 664      43.450  39.305  56.440  1.00  0.00           H
ATOM   1214  CG1 ILE A 664      42.740  37.805  54.200  1.00  0.00           C
ATOM   1215 HG11 ILE A 664      42.380  37.635  53.160  1.00  0.00           H
ATOM   1216 HG12 ILE A 664      42.470  36.915  54.810  1.00  0.00           H
ATOM   1217  CD  ILE A 664      44.260  37.945  54.160  1.00  0.00           C
ATOM   1218  HD1 ILE A 664      44.680  38.065  55.180  1.00  0.00           H
ATOM   1219  HD2 ILE A 664      44.550  38.845  53.560  1.00  0.00           H
ATOM   1220  HD3 ILE A 664      44.740  37.045  53.710  1.00  0.00           H
ATOM   1221  C   ILE A 664      39.650  39.835  55.440  1.00  0.00           C
ATOM   1222  O   ILE A 664      39.820  41.055  55.490  1.00  0.00           O
ATOM   1223  N   LEU A 665      38.700  39.285  56.190  1.00  0.00           N
ATOM   1224  HN  LEU A 665      38.560  38.305  56.240  1.00  0.00           H
ATOM   1225  CA  LEU A 665      37.850  40.065  57.070  1.00  0.00           C
ATOM   1226  HA  LEU A 665      37.740  41.065  56.690  1.00  0.00           H
ATOM   1227  CB  LEU A 665      36.440  39.435  57.190  1.00  0.00           C
ATOM   1228  HB1 LEU A 665      35.800  40.065  57.840  1.00  0.00           H
ATOM   1229  HB2 LEU A 665      36.530  38.435  57.670  1.00  0.00           H
ATOM   1230  CG  LEU A 665      35.720  39.245  55.840  1.00  0.00           C
ATOM   1231  HG  LEU A 665      36.370  38.665  55.140  1.00  0.00           H
ATOM   1232  CD1 LEU A 665      34.440  38.435  56.020  1.00  0.00           C
ATOM   1233 HD11 LEU A 665      33.780  38.895  56.780  1.00  0.00           H
ATOM   1234 HD12 LEU A 665      34.680  37.395  56.340  1.00  0.00           H
ATOM   1235 HD13 LEU A 665      33.880  38.375  55.060  1.00  0.00           H
ATOM   1236  CD2 LEU A 665      35.380  40.585  55.170  1.00  0.00           C
ATOM   1237 HD21 LEU A 665      36.300  41.165  54.930  1.00  0.00           H
ATOM   1238 HD22 LEU A 665      34.730  41.195  55.830  1.00  0.00           H
ATOM   1239 HD23 LEU A 665      34.830  40.395  54.220  1.00  0.00           H
ATOM   1240  C   LEU A 665      38.520  40.155  58.430  1.00  0.00           C
ATOM   1241  O   LEU A 665      38.930  39.155  59.010  1.00  0.00           O
ATOM   1242  N   GLY A 666      38.680  41.375  58.970  1.00  0.00           N
ATOM   1243  HN  GLY A 666      38.280  42.195  58.520  1.00  0.00           H
ATOM   1244  CA  GLY A 666      39.380  41.605  60.210  1.00  0.00           C
ATOM   1245  HA1 GLY A 666      40.400  41.845  59.980  1.00  0.00           H
ATOM   1246  HA2 GLY A 666      39.280  40.735  60.860  1.00  0.00           H
ATOM   1247  C   GLY A 666      38.800  42.765  60.950  1.00  0.00           C
ATOM   1248  O   GLY A 666      37.730  43.285  60.650  1.00  0.00           O
ATOM   1249  N   SER A 667      39.510  43.205  62.000  1.00  0.00           N
ATOM   1250  HN  SER A 667      40.390  42.795  62.240  1.00  0.00           H
ATOM   1251  CA  SER A 667      39.080  44.285  62.860  1.00  0.00           C
ATOM   1252  HA  SER A 667      38.000  44.315  62.880  1.00  0.00           H
ATOM   1253  CB  SER A 667      39.610  44.125  64.300  1.00  0.00           C
ATOM   1254  HB1 SER A 667      39.230  44.935  64.960  1.00  0.00           H
ATOM   1255  HB2 SER A 667      40.730  44.175  64.310  1.00  0.00           H
ATOM   1256  OG  SER A 667      39.220  42.855  64.810  1.00  0.00           O
ATOM   1257  HG1 SER A 667      38.290  42.735  64.590  1.00  0.00           H
ATOM   1258  C   SER A 667      39.560  45.605  62.310  1.00  0.00           C
ATOM   1259  O   SER A 667      40.710  45.725  61.880  1.00  0.00           O
ATOM   1260  N   THR A 668      38.700  46.645  62.300  1.00  0.00           N
ATOM   1261  HN  THR A 668      37.760  46.545  62.610  1.00  0.00           H
ATOM   1262  CA  THR A 668      39.030  47.935  61.710  1.00  0.00           C
ATOM   1263  HA  THR A 668      40.090  47.975  61.520  1.00  0.00           H
ATOM   1264  CB  THR A 668      38.320  48.215  60.360  1.00  0.00           C
ATOM   1265  HB  THR A 668      38.720  49.165  59.920  1.00  0.00           H
ATOM   1266  OG1 THR A 668      36.910  48.335  60.450  1.00  0.00           O
ATOM   1267  HG1 THR A 668      36.610  48.225  59.530  1.00  0.00           H
ATOM   1268  CG2 THR A 668      38.590  47.085  59.350  1.00  0.00           C
ATOM   1269 HG21 THR A 668      38.130  46.135  59.690  1.00  0.00           H
ATOM   1270 HG22 THR A 668      39.680  46.925  59.220  1.00  0.00           H
ATOM   1271 HG23 THR A 668      38.150  47.335  58.360  1.00  0.00           H
ATOM   1272  C   THR A 668      38.740  49.035  62.700  1.00  0.00           C
ATOM   1273  O   THR A 668      38.060  48.855  63.710  1.00  0.00           O
ATOM   1274  N   GLY A 669      39.310  50.235  62.450  1.00  0.00           N
ATOM   1275  HN  GLY A 669      39.930  50.315  61.680  1.00  0.00           H
ATOM   1276  CA  GLY A 669      39.100  51.455  63.240  1.00  0.00           C
ATOM   1277  HA1 GLY A 669      39.580  52.265  62.710  1.00  0.00           H
ATOM   1278  HA2 GLY A 669      39.550  51.285  64.210  1.00  0.00           H
ATOM   1279  C   GLY A 669      37.670  51.865  63.500  1.00  0.00           C
ATOM   1280  O   GLY A 669      37.360  52.135  64.660  1.00  0.00           O
ATOM   1281  N   PRO A 670      36.740  51.925  62.530  1.00  0.00           N
ATOM   1282  CD  PRO A 670      37.080  52.065  61.110  1.00  0.00           C
ATOM   1283  HD1 PRO A 670      37.380  51.085  60.700  1.00  0.00           H
ATOM   1284  HD2 PRO A 670      37.890  52.815  60.970  1.00  0.00           H
ATOM   1285  CA  PRO A 670      35.380  52.365  62.810  1.00  0.00           C
ATOM   1286  HA  PRO A 670      35.440  53.295  63.360  1.00  0.00           H
ATOM   1287  CB  PRO A 670      34.690  52.525  61.440  1.00  0.00           C
ATOM   1288  HB1 PRO A 670      34.090  53.455  61.410  1.00  0.00           H
ATOM   1289  HB2 PRO A 670      34.020  51.665  61.210  1.00  0.00           H
ATOM   1290  CG  PRO A 670      35.810  52.555  60.390  1.00  0.00           C
ATOM   1291  HG1 PRO A 670      35.570  51.885  59.530  1.00  0.00           H
ATOM   1292  HG2 PRO A 670      35.940  53.595  60.010  1.00  0.00           H
ATOM   1293  C   PRO A 670      34.650  51.375  63.680  1.00  0.00           C
ATOM   1294  O   PRO A 670      33.850  51.785  64.510  1.00  0.00           O
ATOM   1295  N   VAL A 671      34.910  50.055  63.530  1.00  0.00           N
ATOM   1296  HN  VAL A 671      35.530  49.755  62.810  1.00  0.00           H
ATOM   1297  CA  VAL A 671      34.370  49.025  64.400  1.00  0.00           C
ATOM   1298  HA  VAL A 671      33.290  49.095  64.370  1.00  0.00           H
ATOM   1299  CB  VAL A 671      34.780  47.625  63.930  1.00  0.00           C
ATOM   1300  HB  VAL A 671      35.880  47.605  63.730  1.00  0.00           H
ATOM   1301  CG1 VAL A 671      34.470  46.535  64.970  1.00  0.00           C
ATOM   1302 HG11 VAL A 671      33.400  46.575  65.270  1.00  0.00           H
ATOM   1303 HG12 VAL A 671      35.100  46.625  65.880  1.00  0.00           H
ATOM   1304 HG13 VAL A 671      34.670  45.525  64.530  1.00  0.00           H
ATOM   1305  CG2 VAL A 671      34.050  47.335  62.600  1.00  0.00           C
ATOM   1306 HG21 VAL A 671      34.370  48.045  61.800  1.00  0.00           H
ATOM   1307 HG22 VAL A 671      32.950  47.435  62.740  1.00  0.00           H
ATOM   1308 HG23 VAL A 671      34.260  46.305  62.260  1.00  0.00           H
ATOM   1309  C   VAL A 671      34.770  49.225  65.860  1.00  0.00           C
ATOM   1310  O   VAL A 671      33.910  49.245  66.750  1.00  0.00           O
ATOM   1311  N   LEU A 672      36.060  49.465  66.150  1.00  0.00           N
ATOM   1312  HN  LEU A 672      36.720  49.515  65.400  1.00  0.00           H
ATOM   1313  CA  LEU A 672      36.570  49.675  67.490  1.00  0.00           C
ATOM   1314  HA  LEU A 672      36.320  48.815  68.100  1.00  0.00           H
ATOM   1315  CB  LEU A 672      38.120  49.835  67.420  1.00  0.00           C
ATOM   1316  HB1 LEU A 672      38.350  50.655  66.700  1.00  0.00           H
ATOM   1317  HB2 LEU A 672      38.540  48.905  66.990  1.00  0.00           H
ATOM   1318  CG  LEU A 672      38.860  50.135  68.750  1.00  0.00           C
ATOM   1319  HG  LEU A 672      38.360  50.995  69.260  1.00  0.00           H
ATOM   1320  CD1 LEU A 672      38.840  48.925  69.690  1.00  0.00           C
ATOM   1321 HD11 LEU A 672      39.290  48.035  69.190  1.00  0.00           H
ATOM   1322 HD12 LEU A 672      37.790  48.675  69.980  1.00  0.00           H
ATOM   1323 HD13 LEU A 672      39.420  49.125  70.610  1.00  0.00           H
ATOM   1324  CD2 LEU A 672      40.310  50.565  68.470  1.00  0.00           C
ATOM   1325 HD21 LEU A 672      40.330  51.445  67.800  1.00  0.00           H
ATOM   1326 HD22 LEU A 672      40.850  49.735  67.960  1.00  0.00           H
ATOM   1327 HD23 LEU A 672      40.840  50.805  69.410  1.00  0.00           H
ATOM   1328  C   LEU A 672      35.970  50.895  68.180  1.00  0.00           C
ATOM   1329  O   LEU A 672      35.570  50.845  69.350  1.00  0.00           O
ATOM   1330  N   VAL A 673      35.900  52.025  67.450  1.00  0.00           N
ATOM   1331  HN  VAL A 673      36.260  52.025  66.520  1.00  0.00           H
ATOM   1332  CA  VAL A 673      35.310  53.265  67.910  1.00  0.00           C
ATOM   1333  HA  VAL A 673      35.750  53.515  68.870  1.00  0.00           H
ATOM   1334  CB  VAL A 673      35.630  54.395  66.940  1.00  0.00           C
ATOM   1335  HB  VAL A 673      35.290  54.105  65.910  1.00  0.00           H
ATOM   1336  CG1 VAL A 673      34.930  55.705  67.340  1.00  0.00           C
ATOM   1337 HG11 VAL A 673      35.170  55.965  68.390  1.00  0.00           H
ATOM   1338 HG12 VAL A 673      33.830  55.635  67.230  1.00  0.00           H
ATOM   1339 HG13 VAL A 673      35.280  56.535  66.690  1.00  0.00           H
ATOM   1340  CG2 VAL A 673      37.150  54.615  66.910  1.00  0.00           C
ATOM   1341 HG21 VAL A 673      37.690  53.705  66.550  1.00  0.00           H
ATOM   1342 HG22 VAL A 673      37.520  54.845  67.930  1.00  0.00           H
ATOM   1343 HG23 VAL A 673      37.410  55.455  66.240  1.00  0.00           H
ATOM   1344  C   VAL A 673      33.810  53.155  68.170  1.00  0.00           C
ATOM   1345  O   VAL A 673      33.310  53.565  69.210  1.00  0.00           O
ATOM   1346  N   PHE A 674      33.060  52.555  67.220  1.00  0.00           N
ATOM   1347  HN  PHE A 674      33.480  52.225  66.380  1.00  0.00           H
ATOM   1348  CA  PHE A 674      31.630  52.355  67.340  1.00  0.00           C
ATOM   1349  HA  PHE A 674      31.200  53.325  67.570  1.00  0.00           H
ATOM   1350  CB  PHE A 674      31.060  51.895  65.960  1.00  0.00           C
ATOM   1351  HB1 PHE A 674      31.590  50.965  65.660  1.00  0.00           H
ATOM   1352  HB2 PHE A 674      31.300  52.675  65.200  1.00  0.00           H
ATOM   1353  CG  PHE A 674      29.570  51.655  65.900  1.00  0.00           C
ATOM   1354  CD1 PHE A 674      28.660  52.485  66.580  1.00  0.00           C
ATOM   1355  HD1 PHE A 674      29.010  53.295  67.190  1.00  0.00           H
ATOM   1356  CE1 PHE A 674      27.280  52.255  66.480  1.00  0.00           C
ATOM   1357  HE1 PHE A 674      26.590  52.895  67.020  1.00  0.00           H
ATOM   1358  CZ  PHE A 674      26.800  51.205  65.680  1.00  0.00           C
ATOM   1359  HZ  PHE A 674      25.740  51.025  65.610  1.00  0.00           H
ATOM   1360  CD2 PHE A 674      29.070  50.625  65.090  1.00  0.00           C
ATOM   1361  HD2 PHE A 674      29.760  49.995  64.550  1.00  0.00           H
ATOM   1362  CE2 PHE A 674      27.690  50.395  64.980  1.00  0.00           C
ATOM   1363  HE2 PHE A 674      27.320  49.585  64.370  1.00  0.00           H
ATOM   1364  C   PHE A 674      31.210  51.455  68.510  1.00  0.00           C
ATOM   1365  O   PHE A 674      30.320  51.795  69.290  1.00  0.00           O
ATOM   1366  N   GLU A 675      31.910  50.295  68.690  1.00  0.00           N
ATOM   1367  HN  GLU A 675      32.580  49.985  68.020  1.00  0.00           H
ATOM   1368  CA  GLU A 675      31.690  49.385  69.810  1.00  0.00           C
ATOM   1369  HA  GLU A 675      30.660  49.075  69.800  1.00  0.00           H
ATOM   1370  CB  GLU A 675      32.590  48.115  69.700  1.00  0.00           C
ATOM   1371  HB1 GLU A 675      32.630  47.575  70.670  1.00  0.00           H
ATOM   1372  HB2 GLU A 675      33.630  48.455  69.470  1.00  0.00           H
ATOM   1373  CG  GLU A 675      32.170  47.085  68.600  1.00  0.00           C
ATOM   1374  HG1 GLU A 675      33.060  46.455  68.360  1.00  0.00           H
ATOM   1375  HG2 GLU A 675      31.860  47.605  67.670  1.00  0.00           H
ATOM   1376  CD  GLU A 675      31.070  46.125  69.020  1.00  0.00           C
ATOM   1377  OE1 GLU A 675      30.290  46.455  69.950  1.00  0.00           O
ATOM   1378  OE2 GLU A 675      30.990  45.005  68.430  1.00  0.00           O
ATOM   1379  C   GLU A 675      31.930  50.065  71.160  1.00  0.00           C
ATOM   1380  O   GLU A 675      31.100  49.995  72.070  1.00  0.00           O
ATOM   1381  N   LYS A 676      33.020  50.845  71.280  1.00  0.00           N
ATOM   1382  HN  LYS A 676      33.700  50.885  70.550  1.00  0.00           H
ATOM   1383  CA  LYS A 676      33.280  51.675  72.450  1.00  0.00           C
ATOM   1384  HA  LYS A 676      33.330  51.025  73.310  1.00  0.00           H
ATOM   1385  CB  LYS A 676      34.640  52.395  72.300  1.00  0.00           C
ATOM   1386  HB1 LYS A 676      34.720  53.235  73.030  1.00  0.00           H
ATOM   1387  HB2 LYS A 676      34.700  52.835  71.270  1.00  0.00           H
ATOM   1388  CG  LYS A 676      35.850  51.485  72.520  1.00  0.00           C
ATOM   1389  HG1 LYS A 676      35.780  50.595  71.860  1.00  0.00           H
ATOM   1390  HG2 LYS A 676      35.830  51.125  73.580  1.00  0.00           H
ATOM   1391  CD  LYS A 676      37.150  52.245  72.250  1.00  0.00           C
ATOM   1392  HD1 LYS A 676      37.130  53.185  72.850  1.00  0.00           H
ATOM   1393  HD2 LYS A 676      37.170  52.525  71.170  1.00  0.00           H
ATOM   1394  CE  LYS A 676      38.400  51.445  72.620  1.00  0.00           C
ATOM   1395  HE1 LYS A 676      38.450  50.515  72.010  1.00  0.00           H
ATOM   1396  HE2 LYS A 676      38.380  51.165  73.700  1.00  0.00           H
ATOM   1397  NZ  LYS A 676      39.610  52.245  72.370  1.00  0.00           N
ATOM   1398  HZ1 LYS A 676      39.680  52.995  73.090  1.00  0.00           H
ATOM   1399  HZ2 LYS A 676      39.560  52.675  71.430  1.00  0.00           H
ATOM   1400  HZ3 LYS A 676      40.450  51.635  72.440  1.00  0.00           H
ATOM   1401  C   LYS A 676      32.220  52.725  72.780  1.00  0.00           C
ATOM   1402  O   LYS A 676      31.780  52.855  73.930  1.00  0.00           O
ATOM   1403  N   ILE A 677      31.740  53.475  71.760  1.00  0.00           N
ATOM   1404  HN  ILE A 677      32.150  53.405  70.850  1.00  0.00           H
ATOM   1405  CA  ILE A 677      30.640  54.415  71.880  1.00  0.00           C
ATOM   1406  HA  ILE A 677      30.890  55.095  72.690  1.00  0.00           H
ATOM   1407  CB  ILE A 677      30.500  55.225  70.590  1.00  0.00           C
ATOM   1408  HB  ILE A 677      30.500  54.525  69.730  1.00  0.00           H
ATOM   1409  CG2 ILE A 677      29.180  56.035  70.570  1.00  0.00           C
ATOM   1410 HG21 ILE A 677      29.130  56.695  71.450  1.00  0.00           H
ATOM   1411 HG22 ILE A 677      28.300  55.365  70.560  1.00  0.00           H
ATOM   1412 HG23 ILE A 677      29.130  56.645  69.640  1.00  0.00           H
ATOM   1413  CG1 ILE A 677      31.740  56.155  70.430  1.00  0.00           C
ATOM   1414 HG11 ILE A 677      32.670  55.565  70.580  1.00  0.00           H
ATOM   1415 HG12 ILE A 677      31.710  56.925  71.230  1.00  0.00           H
ATOM   1416  CD  ILE A 677      31.830  56.825  69.060  1.00  0.00           C
ATOM   1417  HD1 ILE A 677      30.970  57.495  68.870  1.00  0.00           H
ATOM   1418  HD2 ILE A 677      31.850  56.055  68.260  1.00  0.00           H
ATOM   1419  HD3 ILE A 677      32.770  57.415  68.980  1.00  0.00           H
ATOM   1420  C   ILE A 677      29.330  53.755  72.280  1.00  0.00           C
ATOM   1421  O   ILE A 677      28.640  54.215  73.200  1.00  0.00           O
ATOM   1422  N   LEU A 678      28.970  52.625  71.640  1.00  0.00           N
ATOM   1423  HN  LEU A 678      29.540  52.265  70.890  1.00  0.00           H
ATOM   1424  CA  LEU A 678      27.760  51.865  71.940  1.00  0.00           C
ATOM   1425  HA  LEU A 678      26.920  52.535  71.830  1.00  0.00           H
ATOM   1426  CB  LEU A 678      27.650  50.695  70.920  1.00  0.00           C
ATOM   1427  HB1 LEU A 678      28.580  50.095  70.980  1.00  0.00           H
ATOM   1428  HB2 LEU A 678      27.620  51.135  69.900  1.00  0.00           H
ATOM   1429  CG  LEU A 678      26.450  49.745  71.080  1.00  0.00           C
ATOM   1430  HG  LEU A 678      26.480  49.285  72.090  1.00  0.00           H
ATOM   1431  CD1 LEU A 678      25.100  50.475  70.930  1.00  0.00           C
ATOM   1432 HD11 LEU A 678      25.030  50.955  69.930  1.00  0.00           H
ATOM   1433 HD12 LEU A 678      24.990  51.255  71.710  1.00  0.00           H
ATOM   1434 HD13 LEU A 678      24.260  49.745  71.030  1.00  0.00           H
ATOM   1435  CD2 LEU A 678      26.540  48.605  70.050  1.00  0.00           C
ATOM   1436 HD21 LEU A 678      27.490  48.035  70.180  1.00  0.00           H
ATOM   1437 HD22 LEU A 678      26.530  49.015  69.020  1.00  0.00           H
ATOM   1438 HD23 LEU A 678      25.680  47.905  70.160  1.00  0.00           H
ATOM   1439  C   LEU A 678      27.730  51.345  73.370  1.00  0.00           C
ATOM   1440  O   LEU A 678      26.750  51.525  74.100  1.00  0.00           O
ATOM   1441  N   TYR A 679      28.850  50.735  73.820  1.00  0.00           N
ATOM   1442  HN  TYR A 679      29.600  50.535  73.180  1.00  0.00           H
ATOM   1443  CA  TYR A 679      29.030  50.265  75.180  1.00  0.00           C
ATOM   1444  HA  TYR A 679      28.190  49.615  75.400  1.00  0.00           H
ATOM   1445  CB  TYR A 679      30.320  49.405  75.300  1.00  0.00           C
ATOM   1446  HB1 TYR A 679      31.210  50.015  75.030  1.00  0.00           H
ATOM   1447  HB2 TYR A 679      30.280  48.545  74.590  1.00  0.00           H
ATOM   1448  CG  TYR A 679      30.520  48.835  76.700  1.00  0.00           C
ATOM   1449  CD1 TYR A 679      31.560  49.295  77.510  1.00  0.00           C
ATOM   1450  HD1 TYR A 679      32.220  50.055  77.150  1.00  0.00           H
ATOM   1451  CE1 TYR A 679      31.780  48.755  78.780  1.00  0.00           C
ATOM   1452  HE1 TYR A 679      32.610  49.115  79.380  1.00  0.00           H
ATOM   1453  CZ  TYR A 679      30.980  47.715  79.240  1.00  0.00           C
ATOM   1454  OH  TYR A 679      31.290  47.155  80.500  1.00  0.00           O
ATOM   1455  HH  TYR A 679      31.370  46.195  80.360  1.00  0.00           H
ATOM   1456  CD2 TYR A 679      29.710  47.785  77.180  1.00  0.00           C
ATOM   1457  HD2 TYR A 679      28.930  47.385  76.550  1.00  0.00           H
ATOM   1458  CE2 TYR A 679      29.940  47.225  78.450  1.00  0.00           C
ATOM   1459  HE2 TYR A 679      29.330  46.405  78.800  1.00  0.00           H
ATOM   1460  C   TYR A 679      28.970  51.395  76.210  1.00  0.00           C
ATOM   1461  O   TYR A 679      28.330  51.255  77.250  1.00  0.00           O
ATOM   1462  N   LYS A 680      29.600  52.565  75.920  1.00  0.00           N
ATOM   1463  HN  LYS A 680      30.120  52.655  75.070  1.00  0.00           H
ATOM   1464  CA  LYS A 680      29.560  53.715  76.800  1.00  0.00           C
ATOM   1465  HA  LYS A 680      29.990  53.415  77.740  1.00  0.00           H
ATOM   1466  CB  LYS A 680      30.380  54.915  76.220  1.00  0.00           C
ATOM   1467  HB1 LYS A 680      30.030  55.095  75.180  1.00  0.00           H
ATOM   1468  HB2 LYS A 680      31.430  54.575  76.140  1.00  0.00           H
ATOM   1469  CG  LYS A 680      30.310  56.255  77.000  1.00  0.00           C
ATOM   1470  HG1 LYS A 680      30.650  56.085  78.040  1.00  0.00           H
ATOM   1471  HG2 LYS A 680      29.250  56.605  77.040  1.00  0.00           H
ATOM   1472  CD  LYS A 680      31.150  57.375  76.340  1.00  0.00           C
ATOM   1473  HD1 LYS A 680      30.740  57.575  75.330  1.00  0.00           H
ATOM   1474  HD2 LYS A 680      32.190  56.985  76.210  1.00  0.00           H
ATOM   1475  CE  LYS A 680      31.280  58.705  77.110  1.00  0.00           C
ATOM   1476  HE1 LYS A 680      31.810  59.445  76.470  1.00  0.00           H
ATOM   1477  HE2 LYS A 680      31.870  58.565  78.040  1.00  0.00           H
ATOM   1478  NZ  LYS A 680      29.970  59.315  77.490  1.00  0.00           N
ATOM   1479  HZ1 LYS A 680      29.440  58.755  78.190  1.00  0.00           H
ATOM   1480  HZ2 LYS A 680      29.370  59.575  76.700  1.00  0.00           H
ATOM   1481  HZ3 LYS A 680      30.190  60.235  77.980  1.00  0.00           H
ATOM   1482  C   LYS A 680      28.180  54.225  77.130  1.00  0.00           C
ATOM   1483  O   LYS A 680      27.850  54.395  78.310  1.00  0.00           O
ATOM   1484  N   PHE A 681      27.320  54.435  76.120  1.00  0.00           N
ATOM   1485  HN  PHE A 681      27.620  54.305  75.170  1.00  0.00           H
ATOM   1486  CA  PHE A 681      25.920  54.775  76.310  1.00  0.00           C
ATOM   1487  HA  PHE A 681      25.870  55.635  76.970  1.00  0.00           H
ATOM   1488  CB  PHE A 681      25.230  55.065  74.980  1.00  0.00           C
ATOM   1489  HB1 PHE A 681      24.120  55.135  75.070  1.00  0.00           H
ATOM   1490  HB2 PHE A 681      25.460  54.265  74.240  1.00  0.00           H
ATOM   1491  CG  PHE A 681      25.690  56.375  74.460  1.00  0.00           C
ATOM   1492  CD1 PHE A 681      25.260  57.555  75.100  1.00  0.00           C
ATOM   1493  HD1 PHE A 681      24.720  57.505  76.030  1.00  0.00           H
ATOM   1494  CE1 PHE A 681      25.380  58.775  74.430  1.00  0.00           C
ATOM   1495  HE1 PHE A 681      24.940  59.675  74.850  1.00  0.00           H
ATOM   1496  CZ  PHE A 681      25.950  58.795  73.160  1.00  0.00           C
ATOM   1497  HZ  PHE A 681      25.950  59.715  72.620  1.00  0.00           H
ATOM   1498  CD2 PHE A 681      26.360  56.435  73.240  1.00  0.00           C
ATOM   1499  HD2 PHE A 681      26.660  55.525  72.750  1.00  0.00           H
ATOM   1500  CE2 PHE A 681      26.520  57.655  72.590  1.00  0.00           C
ATOM   1501  HE2 PHE A 681      26.980  57.685  71.620  1.00  0.00           H
ATOM   1502  C   PHE A 681      25.080  53.725  76.980  1.00  0.00           C
ATOM   1503  O   PHE A 681      24.250  54.025  77.830  1.00  0.00           O
ATOM   1504  N   CYS A 682      25.260  52.445  76.590  1.00  0.00           N
ATOM   1505  HN  CYS A 682      25.910  52.205  75.870  1.00  0.00           H
ATOM   1506  CA  CYS A 682      24.530  51.345  77.210  1.00  0.00           C
ATOM   1507  HA  CYS A 682      23.470  51.565  77.140  1.00  0.00           H
ATOM   1508  CB  CYS A 682      24.790  49.995  76.490  1.00  0.00           C
ATOM   1509  HB1 CYS A 682      24.360  49.155  77.080  1.00  0.00           H
ATOM   1510  HB2 CYS A 682      25.890  49.825  76.430  1.00  0.00           H
ATOM   1511  SG  CYS A 682      24.050  49.965  74.830  1.00  0.00           S
ATOM   1512  HG1 CYS A 682      24.890  50.855  74.320  1.00  0.00           H
ATOM   1513  C   CYS A 682      24.820  51.205  78.700  1.00  0.00           C
ATOM   1514  O   CYS A 682      23.910  51.015  79.510  1.00  0.00           O
ATOM   1515  N   ARG A 683      26.090  51.355  79.100  1.00  0.00           N
ATOM   1516  HN  ARG A 683      26.820  51.415  78.420  1.00  0.00           H
ATOM   1517  CA  ARG A 683      26.530  51.435  80.480  1.00  0.00           C
ATOM   1518  HA  ARG A 683      26.200  50.525  80.980  1.00  0.00           H
ATOM   1519  CB  ARG A 683      28.080  51.505  80.510  1.00  0.00           C
ATOM   1520  HB1 ARG A 683      28.400  52.435  79.990  1.00  0.00           H
ATOM   1521  HB2 ARG A 683      28.480  50.655  79.920  1.00  0.00           H
ATOM   1522  CG  ARG A 683      28.730  51.485  81.910  1.00  0.00           C
ATOM   1523  HG1 ARG A 683      28.240  52.235  82.570  1.00  0.00           H
ATOM   1524  HG2 ARG A 683      29.790  51.825  81.800  1.00  0.00           H
ATOM   1525  CD  ARG A 683      28.680  50.105  82.590  1.00  0.00           C
ATOM   1526  HD1 ARG A 683      27.830  49.505  82.200  1.00  0.00           H
ATOM   1527  HD2 ARG A 683      28.570  50.225  83.680  1.00  0.00           H
ATOM   1528  NE  ARG A 683      29.950  49.355  82.320  1.00  0.00           N
ATOM   1529  HE  ARG A 683      29.930  48.565  81.710  1.00  0.00           H
ATOM   1530  CZ  ARG A 683      31.060  49.435  83.050  1.00  0.00           C
ATOM   1531  NH1 ARG A 683      31.260  50.265  84.050  1.00  0.00           N
ATOM   1532 HH11 ARG A 683      30.550  50.915  84.290  1.00  0.00           H
ATOM   1533 HH12 ARG A 683      32.040  50.095  84.650  1.00  0.00           H
ATOM   1534  NH2 ARG A 683      32.000  48.555  82.790  1.00  0.00           N
ATOM   1535 HH21 ARG A 683      31.890  48.025  81.950  1.00  0.00           H
ATOM   1536 HH22 ARG A 683      32.930  48.705  83.120  1.00  0.00           H
ATOM   1537  C   ARG A 683      25.930  52.595  81.270  1.00  0.00           C
ATOM   1538  O   ARG A 683      25.440  52.385  82.380  1.00  0.00           O
ATOM   1539  N   ASP A 684      25.930  53.825  80.700  1.00  0.00           N
ATOM   1540  HN  ASP A 684      26.340  53.975  79.790  1.00  0.00           H
ATOM   1541  CA  ASP A 684      25.470  55.055  81.310  1.00  0.00           C
ATOM   1542  HA  ASP A 684      26.050  55.255  82.200  1.00  0.00           H
ATOM   1543  CB  ASP A 684      25.740  56.175  80.260  1.00  0.00           C
ATOM   1544  HB1 ASP A 684      25.070  56.065  79.380  1.00  0.00           H
ATOM   1545  HB2 ASP A 684      26.790  56.085  79.910  1.00  0.00           H
ATOM   1546  CG  ASP A 684      25.600  57.595  80.780  1.00  0.00           C
ATOM   1547  OD1 ASP A 684      25.260  57.825  81.980  1.00  0.00           O
ATOM   1548  OD2 ASP A 684      25.840  58.505  79.940  1.00  0.00           O
ATOM   1549  C   ASP A 684      24.000  55.005  81.730  1.00  0.00           C
ATOM   1550  O   ASP A 684      23.620  55.315  82.870  1.00  0.00           O
ATOM   1551  N   TYR A 685      23.140  54.495  80.830  1.00  0.00           N
ATOM   1552  HN  TYR A 685      23.490  54.275  79.920  1.00  0.00           H
ATOM   1553  CA  TYR A 685      21.710  54.435  81.070  1.00  0.00           C
ATOM   1554  HA  TYR A 685      21.440  55.155  81.830  1.00  0.00           H
ATOM   1555  CB  TYR A 685      20.920  54.755  79.770  1.00  0.00           C
ATOM   1556  HB1 TYR A 685      19.830  54.785  79.960  1.00  0.00           H
ATOM   1557  HB2 TYR A 685      21.140  53.975  79.010  1.00  0.00           H
ATOM   1558  CG  TYR A 685      21.330  56.105  79.220  1.00  0.00           C
ATOM   1559  CD1 TYR A 685      21.340  57.255  80.040  1.00  0.00           C
ATOM   1560  HD1 TYR A 685      21.020  57.175  81.070  1.00  0.00           H
ATOM   1561  CE1 TYR A 685      21.840  58.475  79.560  1.00  0.00           C
ATOM   1562  HE1 TYR A 685      21.890  59.335  80.220  1.00  0.00           H
ATOM   1563  CZ  TYR A 685      22.310  58.575  78.250  1.00  0.00           C
ATOM   1564  OH  TYR A 685      22.900  59.775  77.800  1.00  0.00           O
ATOM   1565  HH  TYR A 685      23.800  59.765  78.150  1.00  0.00           H
ATOM   1566  CD2 TYR A 685      21.760  56.235  77.880  1.00  0.00           C
ATOM   1567  HD2 TYR A 685      21.760  55.375  77.230  1.00  0.00           H
ATOM   1568  CE2 TYR A 685      22.230  57.465  77.400  1.00  0.00           C
ATOM   1569  HE2 TYR A 685      22.570  57.555  76.380  1.00  0.00           H
ATOM   1570  C   TYR A 685      21.260  53.095  81.620  1.00  0.00           C
ATOM   1571  O   TYR A 685      20.080  52.885  81.870  1.00  0.00           O
ATOM   1572  N   GLN A 686      22.200  52.155  81.860  1.00  0.00           N
ATOM   1573  HN  GLN A 686      23.150  52.405  81.660  1.00  0.00           H
ATOM   1574  CA  GLN A 686      21.960  50.825  82.420  1.00  0.00           C
ATOM   1575  HA  GLN A 686      22.930  50.335  82.410  1.00  0.00           H
ATOM   1576  CB  GLN A 686      21.490  50.865  83.890  1.00  0.00           C
ATOM   1577  HB1 GLN A 686      20.470  51.325  83.890  1.00  0.00           H
ATOM   1578  HB2 GLN A 686      22.160  51.555  84.450  1.00  0.00           H
ATOM   1579  CG  GLN A 686      21.470  49.495  84.600  1.00  0.00           C
ATOM   1580  HG1 GLN A 686      22.510  49.155  84.800  1.00  0.00           H
ATOM   1581  HG2 GLN A 686      20.980  48.705  84.000  1.00  0.00           H
ATOM   1582  CD  GLN A 686      20.740  49.595  85.940  1.00  0.00           C
ATOM   1583  OE1 GLN A 686      21.340  49.745  87.010  1.00  0.00           O
ATOM   1584  NE2 GLN A 686      19.400  49.585  85.870  1.00  0.00           N
ATOM   1585 HE21 GLN A 686      18.940  49.955  86.680  1.00  0.00           H
ATOM   1586 HE22 GLN A 686      19.000  49.775  84.980  1.00  0.00           H
ATOM   1587  C   GLN A 686      21.050  49.945  81.550  1.00  0.00           C
ATOM   1588  O   GLN A 686      19.930  49.535  81.890  1.00  0.00           O
ATOM   1589  N   LEU A 687      21.580  49.645  80.360  1.00  0.00           N
ATOM   1590  HN  LEU A 687      22.480  50.015  80.110  1.00  0.00           H
ATOM   1591  CA  LEU A 687      20.850  49.045  79.280  1.00  0.00           C
ATOM   1592  HA  LEU A 687      19.910  48.635  79.640  1.00  0.00           H
ATOM   1593  CB  LEU A 687      20.590  50.115  78.190  1.00  0.00           C
ATOM   1594  HB1 LEU A 687      21.550  50.345  77.660  1.00  0.00           H
ATOM   1595  HB2 LEU A 687      20.290  51.055  78.710  1.00  0.00           H
ATOM   1596  CG  LEU A 687      19.490  49.805  77.160  1.00  0.00           C
ATOM   1597  HG  LEU A 687      19.720  48.825  76.680  1.00  0.00           H
ATOM   1598  CD1 LEU A 687      18.100  49.735  77.810  1.00  0.00           C
ATOM   1599 HD11 LEU A 687      17.860  50.705  78.300  1.00  0.00           H
ATOM   1600 HD12 LEU A 687      18.060  48.935  78.570  1.00  0.00           H
ATOM   1601 HD13 LEU A 687      17.330  49.525  77.040  1.00  0.00           H
ATOM   1602  CD2 LEU A 687      19.480  50.875  76.060  1.00  0.00           C
ATOM   1603 HD21 LEU A 687      20.470  50.945  75.570  1.00  0.00           H
ATOM   1604 HD22 LEU A 687      19.230  51.875  76.490  1.00  0.00           H
ATOM   1605 HD23 LEU A 687      18.720  50.625  75.280  1.00  0.00           H
ATOM   1606  C   LEU A 687      21.680  47.885  78.750  1.00  0.00           C
ATOM   1607  O   LEU A 687      22.910  47.905  78.760  1.00  0.00           O
ATOM   1608  N   SER A 688      21.020  46.785  78.330  1.00  0.00           N
ATOM   1609  HN  SER A 688      20.020  46.745  78.320  1.00  0.00           H
ATOM   1610  CA  SER A 688      21.720  45.605  77.850  1.00  0.00           C
ATOM   1611  HA  SER A 688      22.520  45.385  78.540  1.00  0.00           H
ATOM   1612  CB  SER A 688      20.870  44.315  77.820  1.00  0.00           C
ATOM   1613  HB1 SER A 688      20.000  44.435  77.130  1.00  0.00           H
ATOM   1614  HB2 SER A 688      20.460  44.125  78.830  1.00  0.00           H
ATOM   1615  OG  SER A 688      21.640  43.175  77.420  1.00  0.00           O
ATOM   1616  HG1 SER A 688      20.990  42.515  77.070  1.00  0.00           H
ATOM   1617  C   SER A 688      22.400  45.815  76.500  1.00  0.00           C
ATOM   1618  O   SER A 688      21.760  45.795  75.450  1.00  0.00           O
ATOM   1619  N   TYR A 689      23.730  45.965  76.540  1.00  0.00           N
ATOM   1620  HN  TYR A 689      24.170  46.085  77.430  1.00  0.00           H
ATOM   1621  CA  TYR A 689      24.600  46.045  75.380  1.00  0.00           C
ATOM   1622  HA  TYR A 689      24.260  46.865  74.770  1.00  0.00           H
ATOM   1623  CB  TYR A 689      26.040  46.345  75.890  1.00  0.00           C
ATOM   1624  HB1 TYR A 689      26.240  45.705  76.780  1.00  0.00           H
ATOM   1625  HB2 TYR A 689      26.100  47.405  76.220  1.00  0.00           H
ATOM   1626  CG  TYR A 689      27.150  46.095  74.890  1.00  0.00           C
ATOM   1627  CD1 TYR A 689      27.470  47.045  73.910  1.00  0.00           C
ATOM   1628  HD1 TYR A 689      26.880  47.955  73.830  1.00  0.00           H
ATOM   1629  CE1 TYR A 689      28.570  46.855  73.060  1.00  0.00           C
ATOM   1630  HE1 TYR A 689      28.830  47.595  72.320  1.00  0.00           H
ATOM   1631  CZ  TYR A 689      29.360  45.705  73.190  1.00  0.00           C
ATOM   1632  OH  TYR A 689      30.520  45.515  72.410  1.00  0.00           O
ATOM   1633  HH  TYR A 689      30.410  45.975  71.540  1.00  0.00           H
ATOM   1634  CD2 TYR A 689      27.940  44.935  75.000  1.00  0.00           C
ATOM   1635  HD2 TYR A 689      27.730  44.205  75.770  1.00  0.00           H
ATOM   1636  CE2 TYR A 689      29.040  44.745  74.150  1.00  0.00           C
ATOM   1637  HE2 TYR A 689      29.670  43.875  74.260  1.00  0.00           H
ATOM   1638  C   TYR A 689      24.520  44.815  74.480  1.00  0.00           C
ATOM   1639  O   TYR A 689      24.420  44.935  73.260  1.00  0.00           O
ATOM   1640  N   LEU A 690      24.550  43.605  75.070  1.00  0.00           N
ATOM   1641  HN  LEU A 690      24.620  43.525  76.060  1.00  0.00           H
ATOM   1642  CA  LEU A 690      24.480  42.365  74.320  1.00  0.00           C
ATOM   1643  HA  LEU A 690      25.290  42.345  73.610  1.00  0.00           H
ATOM   1644  CB  LEU A 690      24.600  41.175  75.300  1.00  0.00           C
ATOM   1645  HB1 LEU A 690      24.490  40.215  74.750  1.00  0.00           H
ATOM   1646  HB2 LEU A 690      23.770  41.215  76.040  1.00  0.00           H
ATOM   1647  CG  LEU A 690      25.930  41.115  76.080  1.00  0.00           C
ATOM   1648  HG  LEU A 690      26.070  42.075  76.630  1.00  0.00           H
ATOM   1649  CD1 LEU A 690      25.880  39.995  77.130  1.00  0.00           C
ATOM   1650 HD11 LEU A 690      25.770  39.005  76.640  1.00  0.00           H
ATOM   1651 HD12 LEU A 690      25.010  40.135  77.800  1.00  0.00           H
ATOM   1652 HD13 LEU A 690      26.800  39.995  77.760  1.00  0.00           H
ATOM   1653  CD2 LEU A 690      27.130  40.915  75.140  1.00  0.00           C
ATOM   1654 HD21 LEU A 690      27.280  41.805  74.500  1.00  0.00           H
ATOM   1655 HD22 LEU A 690      26.960  40.035  74.480  1.00  0.00           H
ATOM   1656 HD23 LEU A 690      28.060  40.745  75.730  1.00  0.00           H
ATOM   1657  C   LEU A 690      23.200  42.235  73.520  1.00  0.00           C
ATOM   1658  O   LEU A 690      23.210  42.015  72.310  1.00  0.00           O
ATOM   1659  N   SER A 691      22.050  42.475  74.200  1.00  0.00           N
ATOM   1660  HN  SER A 691      22.090  42.665  75.180  1.00  0.00           H
ATOM   1661  CA  SER A 691      20.720  42.405  73.620  1.00  0.00           C
ATOM   1662  HA  SER A 691      20.590  41.415  73.200  1.00  0.00           H
ATOM   1663  CB  SER A 691      19.630  42.625  74.700  1.00  0.00           C
ATOM   1664  HB1 SER A 691      18.620  42.335  74.300  1.00  0.00           H
ATOM   1665  HB2 SER A 691      19.590  43.685  75.020  1.00  0.00           H
ATOM   1666  OG  SER A 691      19.910  41.825  75.850  1.00  0.00           O
ATOM   1667  HG1 SER A 691      19.350  41.015  75.800  1.00  0.00           H
ATOM   1668  C   SER A 691      20.520  43.405  72.490  1.00  0.00           C
ATOM   1669  O   SER A 691      20.010  43.075  71.420  1.00  0.00           O
ATOM   1670  N   LEU A 692      20.970  44.675  72.670  1.00  0.00           N
ATOM   1671  HN  LEU A 692      21.400  44.915  73.550  1.00  0.00           H
ATOM   1672  CA  LEU A 692      20.910  45.725  71.670  1.00  0.00           C
ATOM   1673  HA  LEU A 692      19.880  45.805  71.350  1.00  0.00           H
ATOM   1674  CB  LEU A 692      21.360  47.075  72.270  1.00  0.00           C
ATOM   1675  HB1 LEU A 692      22.450  47.255  72.130  1.00  0.00           H
ATOM   1676  HB2 LEU A 692      21.210  47.015  73.370  1.00  0.00           H
ATOM   1677  CG  LEU A 692      20.560  48.315  71.820  1.00  0.00           C
ATOM   1678  HG  LEU A 692      19.470  48.095  71.980  1.00  0.00           H
ATOM   1679  CD1 LEU A 692      20.910  49.515  72.710  1.00  0.00           C
ATOM   1680 HD11 LEU A 692      21.980  49.785  72.580  1.00  0.00           H
ATOM   1681 HD12 LEU A 692      20.740  49.275  73.780  1.00  0.00           H
ATOM   1682 HD13 LEU A 692      20.290  50.405  72.450  1.00  0.00           H
ATOM   1683  CD2 LEU A 692      20.740  48.675  70.340  1.00  0.00           C
ATOM   1684 HD21 LEU A 692      20.380  47.865  69.680  1.00  0.00           H
ATOM   1685 HD22 LEU A 692      21.810  48.875  70.110  1.00  0.00           H
ATOM   1686 HD23 LEU A 692      20.160  49.585  70.100  1.00  0.00           H
ATOM   1687  C   LEU A 692      21.740  45.385  70.440  1.00  0.00           C
ATOM   1688  O   LEU A 692      21.290  45.545  69.300  1.00  0.00           O
ATOM   1689  N   ARG A 693      22.960  44.865  70.640  1.00  0.00           N
ATOM   1690  HN  ARG A 693      23.320  44.765  71.560  1.00  0.00           H
ATOM   1691  CA  ARG A 693      23.870  44.545  69.550  1.00  0.00           C
ATOM   1692  HA  ARG A 693      23.920  45.425  68.930  1.00  0.00           H
ATOM   1693  CB  ARG A 693      25.280  44.265  70.120  1.00  0.00           C
ATOM   1694  HB1 ARG A 693      25.360  43.235  70.520  1.00  0.00           H
ATOM   1695  HB2 ARG A 693      25.430  44.965  70.980  1.00  0.00           H
ATOM   1696  CG  ARG A 693      26.400  44.585  69.110  1.00  0.00           C
ATOM   1697  HG1 ARG A 693      26.180  45.575  68.660  1.00  0.00           H
ATOM   1698  HG2 ARG A 693      26.380  43.845  68.270  1.00  0.00           H
ATOM   1699  CD  ARG A 693      27.810  44.675  69.700  1.00  0.00           C
ATOM   1700  HD1 ARG A 693      27.830  45.325  70.610  1.00  0.00           H
ATOM   1701  HD2 ARG A 693      28.500  45.125  68.950  1.00  0.00           H
ATOM   1702  NE  ARG A 693      28.250  43.285  70.070  1.00  0.00           N
ATOM   1703  HE  ARG A 693      27.990  42.935  70.960  1.00  0.00           H
ATOM   1704  CZ  ARG A 693      28.780  42.465  69.170  1.00  0.00           C
ATOM   1705  NH1 ARG A 693      29.230  42.865  68.010  1.00  0.00           N
ATOM   1706 HH11 ARG A 693      29.710  43.775  68.050  1.00  0.00           H
ATOM   1707 HH12 ARG A 693      29.510  42.195  67.340  1.00  0.00           H
ATOM   1708  NH2 ARG A 693      28.840  41.185  69.460  1.00  0.00           N
ATOM   1709 HH21 ARG A 693      28.580  40.905  70.360  1.00  0.00           H
ATOM   1710 HH22 ARG A 693      29.350  40.595  68.810  1.00  0.00           H
ATOM   1711  C   ARG A 693      23.380  43.405  68.650  1.00  0.00           C
ATOM   1712  O   ARG A 693      23.650  43.405  67.450  1.00  0.00           O
ATOM   1713  N   THR A 694      22.590  42.425  69.170  1.00  0.00           N
ATOM   1714  HN  THR A 694      22.510  42.355  70.160  1.00  0.00           H
ATOM   1715  CA  THR A 694      21.900  41.445  68.320  1.00  0.00           C
ATOM   1716  HA  THR A 694      22.660  40.945  67.740  1.00  0.00           H
ATOM   1717  CB  THR A 694      21.160  40.335  69.090  1.00  0.00           C
ATOM   1718  HB  THR A 694      20.840  39.555  68.360  1.00  0.00           H
ATOM   1719  OG1 THR A 694      19.990  40.795  69.770  1.00  0.00           O
ATOM   1720  HG1 THR A 694      20.260  41.435  70.440  1.00  0.00           H
ATOM   1721  CG2 THR A 694      22.060  39.665  70.130  1.00  0.00           C
ATOM   1722 HG21 THR A 694      22.240  40.335  70.990  1.00  0.00           H
ATOM   1723 HG22 THR A 694      23.040  39.405  69.690  1.00  0.00           H
ATOM   1724 HG23 THR A 694      21.580  38.745  70.510  1.00  0.00           H
ATOM   1725  C   THR A 694      20.920  42.055  67.330  1.00  0.00           C
ATOM   1726  O   THR A 694      20.910  41.725  66.150  1.00  0.00           O
ATOM   1727  N   SER A 695      20.070  43.015  67.790  1.00  0.00           N
ATOM   1728  HN  SER A 695      20.080  43.205  68.770  1.00  0.00           H
ATOM   1729  CA  SER A 695      19.090  43.715  66.970  1.00  0.00           C
ATOM   1730  HA  SER A 695      18.500  42.955  66.470  1.00  0.00           H
ATOM   1731  CB  SER A 695      18.090  44.565  67.820  1.00  0.00           C
ATOM   1732  HB1 SER A 695      17.630  43.915  68.590  1.00  0.00           H
ATOM   1733  HB2 SER A 695      17.270  44.945  67.160  1.00  0.00           H
ATOM   1734  OG  SER A 695      18.710  45.685  68.460  1.00  0.00           O
ATOM   1735  HG1 SER A 695      19.570  45.425  68.830  1.00  0.00           H
ATOM   1736  C   SER A 695      19.720  44.545  65.870  1.00  0.00           C
ATOM   1737  O   SER A 695      19.270  44.515  64.730  1.00  0.00           O
ATOM   1738  N   ILE A 696      20.850  45.225  66.190  1.00  0.00           N
ATOM   1739  HN  ILE A 696      21.130  45.285  67.150  1.00  0.00           H
ATOM   1740  CA  ILE A 696      21.690  45.915  65.200  1.00  0.00           C
ATOM   1741  HA  ILE A 696      21.090  46.645  64.690  1.00  0.00           H
ATOM   1742  CB  ILE A 696      22.910  46.585  65.860  1.00  0.00           C
ATOM   1743  HB  ILE A 696      23.440  45.815  66.470  1.00  0.00           H
ATOM   1744  CG2 ILE A 696      23.930  47.105  64.820  1.00  0.00           C
ATOM   1745 HG21 ILE A 696      23.440  47.795  64.100  1.00  0.00           H
ATOM   1746 HG22 ILE A 696      24.420  46.285  64.250  1.00  0.00           H
ATOM   1747 HG23 ILE A 696      24.740  47.675  65.330  1.00  0.00           H
ATOM   1748  CG1 ILE A 696      22.500  47.705  66.840  1.00  0.00           C
ATOM   1749 HG11 ILE A 696      23.410  48.035  67.390  1.00  0.00           H
ATOM   1750 HG12 ILE A 696      21.790  47.305  67.600  1.00  0.00           H
ATOM   1751  CD  ILE A 696      21.870  48.935  66.180  1.00  0.00           C
ATOM   1752  HD1 ILE A 696      20.900  48.675  65.700  1.00  0.00           H
ATOM   1753  HD2 ILE A 696      22.530  49.375  65.410  1.00  0.00           H
ATOM   1754  HD3 ILE A 696      21.650  49.725  66.940  1.00  0.00           H
ATOM   1755  C   ILE A 696      22.190  44.945  64.140  1.00  0.00           C
ATOM   1756  O   ILE A 696      22.080  45.195  62.940  1.00  0.00           O
ATOM   1757  N   GLY A 697      22.710  43.785  64.570  1.00  0.00           N
ATOM   1758  HN  GLY A 697      22.820  43.655  65.560  1.00  0.00           H
ATOM   1759  CA  GLY A 697      23.210  42.735  63.690  1.00  0.00           C
ATOM   1760  HA1 GLY A 697      23.610  41.945  64.310  1.00  0.00           H
ATOM   1761  HA2 GLY A 697      23.960  43.165  63.040  1.00  0.00           H
ATOM   1762  C   GLY A 697      22.170  42.095  62.800  1.00  0.00           C
ATOM   1763  O   GLY A 697      22.400  41.945  61.600  1.00  0.00           O
ATOM   1764  N   LEU A 698      21.010  41.715  63.350  1.00  0.00           N
ATOM   1765  HN  LEU A 698      20.880  41.775  64.340  1.00  0.00           H
ATOM   1766  CA  LEU A 698      19.890  41.145  62.610  1.00  0.00           C
ATOM   1767  HA  LEU A 698      20.220  40.265  62.090  1.00  0.00           H
ATOM   1768  CB  LEU A 698      18.750  40.765  63.600  1.00  0.00           C
ATOM   1769  HB1 LEU A 698      17.810  40.525  63.050  1.00  0.00           H
ATOM   1770  HB2 LEU A 698      18.550  41.635  64.250  1.00  0.00           H
ATOM   1771  CG  LEU A 698      19.070  39.545  64.490  1.00  0.00           C
ATOM   1772  HG  LEU A 698      20.120  39.615  64.840  1.00  0.00           H
ATOM   1773  CD1 LEU A 698      18.170  39.555  65.750  1.00  0.00           C
ATOM   1774 HD11 LEU A 698      17.100  39.515  65.460  1.00  0.00           H
ATOM   1775 HD12 LEU A 698      18.350  40.475  66.340  1.00  0.00           H
ATOM   1776 HD13 LEU A 698      18.400  38.675  66.390  1.00  0.00           H
ATOM   1777  CD2 LEU A 698      18.890  38.225  63.720  1.00  0.00           C
ATOM   1778 HD21 LEU A 698      19.600  38.185  62.870  1.00  0.00           H
ATOM   1779 HD22 LEU A 698      17.860  38.145  63.320  1.00  0.00           H
ATOM   1780 HD23 LEU A 698      19.080  37.355  64.380  1.00  0.00           H
ATOM   1781  C   LEU A 698      19.330  42.095  61.550  1.00  0.00           C
ATOM   1782  O   LEU A 698      19.150  41.725  60.390  1.00  0.00           O
ATOM   1783  N   TRP A 699      19.080  43.365  61.900  1.00  0.00           N
ATOM   1784  HN  TRP A 699      19.200  43.675  62.840  1.00  0.00           H
ATOM   1785  CA  TRP A 699      18.610  44.345  60.940  1.00  0.00           C
ATOM   1786  HA  TRP A 699      17.810  43.885  60.370  1.00  0.00           H
ATOM   1787  CB  TRP A 699      17.990  45.575  61.630  1.00  0.00           C
ATOM   1788  HB1 TRP A 699      17.750  46.355  60.870  1.00  0.00           H
ATOM   1789  HB2 TRP A 699      18.730  46.015  62.340  1.00  0.00           H
ATOM   1790  CG  TRP A 699      16.730  45.275  62.370  1.00  0.00           C
ATOM   1791  CD1 TRP A 699      16.030  44.095  62.480  1.00  0.00           C
ATOM   1792  HD1 TRP A 699      16.310  43.175  61.990  1.00  0.00           H
ATOM   1793  NE1 TRP A 699      14.950  44.285  63.300  1.00  0.00           N
ATOM   1794  HE1 TRP A 699      14.210  43.665  63.460  1.00  0.00           H
ATOM   1795  CE2 TRP A 699      14.910  45.585  63.710  1.00  0.00           C
ATOM   1796  CD2 TRP A 699      16.020  46.255  63.130  1.00  0.00           C
ATOM   1797  CE3 TRP A 699      16.230  47.605  63.370  1.00  0.00           C
ATOM   1798  HE3 TRP A 699      17.070  48.125  62.940  1.00  0.00           H
ATOM   1799  CZ3 TRP A 699      15.340  48.265  64.230  1.00  0.00           C
ATOM   1800  HZ3 TRP A 699      15.510  49.305  64.470  1.00  0.00           H
ATOM   1801  CZ2 TRP A 699      14.050  46.235  64.570  1.00  0.00           C
ATOM   1802  HZ2 TRP A 699      13.260  45.705  65.080  1.00  0.00           H
ATOM   1803  CH2 TRP A 699      14.290  47.585  64.840  1.00  0.00           C
ATOM   1804  HH2 TRP A 699      13.690  48.115  65.560  1.00  0.00           H
ATOM   1805  C   TRP A 699      19.620  44.745  59.880  1.00  0.00           C
ATOM   1806  O   TRP A 699      19.270  44.875  58.710  1.00  0.00           O
ATOM   1807  N   THR A 700      20.910  44.895  60.250  1.00  0.00           N
ATOM   1808  HN  THR A 700      21.160  44.775  61.210  1.00  0.00           H
ATOM   1809  CA  THR A 700      22.000  45.185  59.320  1.00  0.00           C
ATOM   1810  HA  THR A 700      21.760  46.095  58.790  1.00  0.00           H
ATOM   1811  CB  THR A 700      23.330  45.375  60.060  1.00  0.00           C
ATOM   1812  HB  THR A 700      23.520  44.505  60.730  1.00  0.00           H
ATOM   1813  OG1 THR A 700      23.280  46.545  60.870  1.00  0.00           O
ATOM   1814  HG1 THR A 700      22.710  46.295  61.620  1.00  0.00           H
ATOM   1815  CG2 THR A 700      24.530  45.545  59.120  1.00  0.00           C
ATOM   1816 HG21 THR A 700      24.350  46.365  58.390  1.00  0.00           H
ATOM   1817 HG22 THR A 700      24.760  44.625  58.550  1.00  0.00           H
ATOM   1818 HG23 THR A 700      25.440  45.805  59.700  1.00  0.00           H
ATOM   1819  C   THR A 700      22.190  44.115  58.270  1.00  0.00           C
ATOM   1820  O   THR A 700      22.280  44.375  57.070  1.00  0.00           O
ATOM   1821  N   SER A 701      22.210  42.835  58.710  1.00  0.00           N
ATOM   1822  HN  SER A 701      22.090  42.665  59.680  1.00  0.00           H
ATOM   1823  CA  SER A 701      22.290  41.665  57.850  1.00  0.00           C
ATOM   1824  HA  SER A 701      23.150  41.785  57.210  1.00  0.00           H
ATOM   1825  CB  SER A 701      22.510  40.365  58.660  1.00  0.00           C
ATOM   1826  HB1 SER A 701      23.500  40.455  59.160  1.00  0.00           H
ATOM   1827  HB2 SER A 701      22.540  39.465  58.000  1.00  0.00           H
ATOM   1828  OG  SER A 701      21.560  40.175  59.690  1.00  0.00           O
ATOM   1829  HG1 SER A 701      21.840  40.715  60.450  1.00  0.00           H
ATOM   1830  C   SER A 701      21.110  41.525  56.910  1.00  0.00           C
ATOM   1831  O   SER A 701      21.270  41.295  55.710  1.00  0.00           O
ATOM   1832  N   PHE A 702      19.890  41.755  57.420  1.00  0.00           N
ATOM   1833  HN  PHE A 702      19.780  41.785  58.420  1.00  0.00           H
ATOM   1834  CA  PHE A 702      18.670  41.845  56.640  1.00  0.00           C
ATOM   1835  HA  PHE A 702      18.510  40.895  56.150  1.00  0.00           H
ATOM   1836  CB  PHE A 702      17.520  42.115  57.640  1.00  0.00           C
ATOM   1837  HB1 PHE A 702      17.710  43.035  58.230  1.00  0.00           H
ATOM   1838  HB2 PHE A 702      17.460  41.265  58.370  1.00  0.00           H
ATOM   1839  CG  PHE A 702      16.200  42.255  56.950  1.00  0.00           C
ATOM   1840  CD1 PHE A 702      15.490  41.105  56.620  1.00  0.00           C
ATOM   1841  HD1 PHE A 702      15.890  40.165  56.930  1.00  0.00           H
ATOM   1842  CE1 PHE A 702      14.300  41.185  55.890  1.00  0.00           C
ATOM   1843  HE1 PHE A 702      13.750  40.285  55.640  1.00  0.00           H
ATOM   1844  CZ  PHE A 702      13.820  42.435  55.500  1.00  0.00           C
ATOM   1845  HZ  PHE A 702      12.920  42.465  54.920  1.00  0.00           H
ATOM   1846  CD2 PHE A 702      15.700  43.515  56.580  1.00  0.00           C
ATOM   1847  HD2 PHE A 702      16.260  44.405  56.830  1.00  0.00           H
ATOM   1848  CE2 PHE A 702      14.520  43.605  55.840  1.00  0.00           C
ATOM   1849  HE2 PHE A 702      14.190  44.575  55.510  1.00  0.00           H
ATOM   1850  C   PHE A 702      18.730  42.905  55.530  1.00  0.00           C
ATOM   1851  O   PHE A 702      18.470  42.635  54.360  1.00  0.00           O
ATOM   1852  N   LEU A 703      19.150  44.135  55.890  1.00  0.00           N
ATOM   1853  HN  LEU A 703      19.320  44.325  56.850  1.00  0.00           H
ATOM   1854  CA  LEU A 703      19.330  45.275  55.000  1.00  0.00           C
ATOM   1855  HA  LEU A 703      18.380  45.435  54.500  1.00  0.00           H
ATOM   1856  CB  LEU A 703      19.700  46.525  55.820  1.00  0.00           C
ATOM   1857  HB1 LEU A 703      20.800  46.645  55.900  1.00  0.00           H
ATOM   1858  HB2 LEU A 703      19.360  46.365  56.870  1.00  0.00           H
ATOM   1859  CG  LEU A 703      19.020  47.855  55.390  1.00  0.00           C
ATOM   1860  HG  LEU A 703      19.540  48.665  55.960  1.00  0.00           H
ATOM   1861  CD1 LEU A 703      19.150  48.175  53.900  1.00  0.00           C
ATOM   1862 HD11 LEU A 703      18.560  47.465  53.280  1.00  0.00           H
ATOM   1863 HD12 LEU A 703      20.210  48.125  53.570  1.00  0.00           H
ATOM   1864 HD13 LEU A 703      18.770  49.205  53.700  1.00  0.00           H
ATOM   1865  CD2 LEU A 703      17.550  47.865  55.840  1.00  0.00           C
ATOM   1866 HD21 LEU A 703      17.470  47.625  56.920  1.00  0.00           H
ATOM   1867 HD22 LEU A 703      16.960  47.115  55.270  1.00  0.00           H
ATOM   1868 HD23 LEU A 703      17.100  48.865  55.670  1.00  0.00           H
ATOM   1869  C   LEU A 703      20.370  45.005  53.920  1.00  0.00           C
ATOM   1870  O   LEU A 703      20.190  45.325  52.740  1.00  0.00           O
ATOM   1871  N   CYS A 704      21.490  44.335  54.270  1.00  0.00           N
ATOM   1872  HN  CYS A 704      21.650  44.135  55.240  1.00  0.00           H
ATOM   1873  CA  CYS A 704      22.520  43.905  53.330  1.00  0.00           C
ATOM   1874  HA  CYS A 704      22.870  44.785  52.810  1.00  0.00           H
ATOM   1875  CB  CYS A 704      23.730  43.245  54.040  1.00  0.00           C
ATOM   1876  HB1 CYS A 704      24.420  42.835  53.270  1.00  0.00           H
ATOM   1877  HB2 CYS A 704      23.380  42.405  54.670  1.00  0.00           H
ATOM   1878  SG  CYS A 704      24.680  44.435  55.060  1.00  0.00           S
ATOM   1879  HG1 CYS A 704      23.700  44.685  55.920  1.00  0.00           H
ATOM   1880  C   CYS A 704      21.990  42.975  52.240  1.00  0.00           C
ATOM   1881  O   CYS A 704      22.320  43.135  51.070  1.00  0.00           O
ATOM   1882  N   ILE A 705      21.120  42.005  52.570  1.00  0.00           N
ATOM   1883  HN  ILE A 705      20.850  41.845  53.520  1.00  0.00           H
ATOM   1884  CA  ILE A 705      20.560  41.125  51.550  1.00  0.00           C
ATOM   1885  HA  ILE A 705      21.340  40.905  50.830  1.00  0.00           H
ATOM   1886  CB  ILE A 705      20.150  39.795  52.140  1.00  0.00           C
ATOM   1887  HB  ILE A 705      19.390  40.025  52.900  1.00  0.00           H
ATOM   1888  CG2 ILE A 705      19.590  38.865  51.040  1.00  0.00           C
ATOM   1889 HG21 ILE A 705      20.390  38.635  50.310  1.00  0.00           H
ATOM   1890 HG22 ILE A 705      18.760  39.305  50.460  1.00  0.00           H
ATOM   1891 HG23 ILE A 705      19.250  37.895  51.470  1.00  0.00           H
ATOM   1892  CG1 ILE A 705      21.340  39.095  52.850  1.00  0.00           C
ATOM   1893 HG11 ILE A 705      22.150  39.815  53.120  1.00  0.00           H
ATOM   1894 HG12 ILE A 705      21.800  38.385  52.140  1.00  0.00           H
ATOM   1895  CD  ILE A 705      20.960  38.335  54.110  1.00  0.00           C
ATOM   1896  HD1 ILE A 705      20.080  37.695  53.920  1.00  0.00           H
ATOM   1897  HD2 ILE A 705      20.760  39.055  54.920  1.00  0.00           H
ATOM   1898  HD3 ILE A 705      21.800  37.695  54.440  1.00  0.00           H
ATOM   1899  C   ILE A 705      19.450  41.805  50.760  1.00  0.00           C
ATOM   1900  O   ILE A 705      19.270  41.545  49.560  1.00  0.00           O
ATOM   1901  N   VAL A 706      18.740  42.785  51.350  1.00  0.00           N
ATOM   1902  HN  VAL A 706      18.800  42.925  52.340  1.00  0.00           H
ATOM   1903  CA  VAL A 706      17.900  43.715  50.590  1.00  0.00           C
ATOM   1904  HA  VAL A 706      17.180  43.125  50.040  1.00  0.00           H
ATOM   1905  CB  VAL A 706      17.110  44.655  51.500  1.00  0.00           C
ATOM   1906  HB  VAL A 706      17.790  45.125  52.250  1.00  0.00           H
ATOM   1907  CG1 VAL A 706      16.440  45.785  50.710  1.00  0.00           C
ATOM   1908 HG11 VAL A 706      15.860  45.345  49.860  1.00  0.00           H
ATOM   1909 HG12 VAL A 706      17.180  46.515  50.300  1.00  0.00           H
ATOM   1910 HG13 VAL A 706      15.740  46.355  51.360  1.00  0.00           H
ATOM   1911  CG2 VAL A 706      16.030  43.845  52.240  1.00  0.00           C
ATOM   1912 HG21 VAL A 706      16.490  43.045  52.870  1.00  0.00           H
ATOM   1913 HG22 VAL A 706      15.340  43.365  51.520  1.00  0.00           H
ATOM   1914 HG23 VAL A 706      15.440  44.505  52.910  1.00  0.00           H
ATOM   1915  C   VAL A 706      18.710  44.485  49.530  1.00  0.00           C
ATOM   1916  O   VAL A 706      18.300  44.585  48.380  1.00  0.00           O
ATOM   1917  N   LEU A 707      19.910  44.965  49.880  1.00  0.00           N
ATOM   1918  HN  LEU A 707      20.190  44.955  50.840  1.00  0.00           H
ATOM   1919  CA  LEU A 707      20.870  45.585  48.960  1.00  0.00           C
ATOM   1920  HA  LEU A 707      20.340  46.335  48.380  1.00  0.00           H
ATOM   1921  CB  LEU A 707      22.000  46.285  49.760  1.00  0.00           C
ATOM   1922  HB1 LEU A 707      22.830  46.605  49.080  1.00  0.00           H
ATOM   1923  HB2 LEU A 707      22.440  45.555  50.470  1.00  0.00           H
ATOM   1924  CG  LEU A 707      21.560  47.535  50.560  1.00  0.00           C
ATOM   1925  HG  LEU A 707      20.610  47.315  51.090  1.00  0.00           H
ATOM   1926  CD1 LEU A 707      22.610  47.885  51.620  1.00  0.00           C
ATOM   1927 HD11 LEU A 707      23.590  48.085  51.140  1.00  0.00           H
ATOM   1928 HD12 LEU A 707      22.740  47.055  52.340  1.00  0.00           H
ATOM   1929 HD13 LEU A 707      22.300  48.795  52.180  1.00  0.00           H
ATOM   1930  CD2 LEU A 707      21.350  48.725  49.630  1.00  0.00           C
ATOM   1931 HD21 LEU A 707      20.550  48.505  48.890  1.00  0.00           H
ATOM   1932 HD22 LEU A 707      22.280  48.955  49.070  1.00  0.00           H
ATOM   1933 HD23 LEU A 707      21.060  49.635  50.210  1.00  0.00           H
ATOM   1934  C   LEU A 707      21.500  44.635  47.940  1.00  0.00           C
ATOM   1935  O   LEU A 707      22.090  45.085  46.970  1.00  0.00           O
ATOM   1936  N   VAL A 708      21.410  43.305  48.140  1.00  0.00           N
ATOM   1937  HN  VAL A 708      21.030  42.975  49.000  1.00  0.00           H
ATOM   1938  CA  VAL A 708      21.770  42.305  47.130  1.00  0.00           C
ATOM   1939  HA  VAL A 708      22.610  42.675  46.560  1.00  0.00           H
ATOM   1940  CB  VAL A 708      22.160  40.975  47.790  1.00  0.00           C
ATOM   1941  HB  VAL A 708      21.400  40.685  48.540  1.00  0.00           H
ATOM   1942  CG1 VAL A 708      22.270  39.815  46.770  1.00  0.00           C
ATOM   1943 HG11 VAL A 708      22.990  40.095  45.970  1.00  0.00           H
ATOM   1944 HG12 VAL A 708      21.290  39.565  46.310  1.00  0.00           H
ATOM   1945 HG13 VAL A 708      22.650  38.905  47.270  1.00  0.00           H
ATOM   1946  CG2 VAL A 708      23.510  41.175  48.500  1.00  0.00           C
ATOM   1947 HG21 VAL A 708      23.440  41.975  49.270  1.00  0.00           H
ATOM   1948 HG22 VAL A 708      24.290  41.455  47.770  1.00  0.00           H
ATOM   1949 HG23 VAL A 708      23.830  40.245  49.010  1.00  0.00           H
ATOM   1950  C   VAL A 708      20.650  42.085  46.120  1.00  0.00           C
ATOM   1951  O   VAL A 708      20.880  41.975  44.920  1.00  0.00           O
ATOM   1952  N   ALA A 709      19.380  41.995  46.590  1.00  0.00           N
ATOM   1953  HN  ALA A 709      19.220  42.015  47.580  1.00  0.00           H
ATOM   1954  CA  ALA A 709      18.210  41.895  45.740  1.00  0.00           C
ATOM   1955  HA  ALA A 709      18.350  41.045  45.080  1.00  0.00           H
ATOM   1956  CB  ALA A 709      16.950  41.675  46.610  1.00  0.00           C
ATOM   1957  HB1 ALA A 709      16.770  42.555  47.270  1.00  0.00           H
ATOM   1958  HB2 ALA A 709      17.090  40.785  47.250  1.00  0.00           H
ATOM   1959  HB3 ALA A 709      16.060  41.515  45.970  1.00  0.00           H
ATOM   1960  C   ALA A 709      18.010  43.115  44.850  1.00  0.00           C
ATOM   1961  O   ALA A 709      17.660  43.045  43.680  1.00  0.00           O
ATOM   1962  N   THR A 710      18.270  44.285  45.440  1.00  0.00           N
ATOM   1963  HN  THR A 710      18.620  44.275  46.370  1.00  0.00           H
ATOM   1964  CA  THR A 710      18.140  45.555  44.750  1.00  0.00           C
ATOM   1965  HA  THR A 710      17.420  45.445  43.950  1.00  0.00           H
ATOM   1966  CB  THR A 710      17.710  46.665  45.680  1.00  0.00           C
ATOM   1967  HB  THR A 710      18.560  47.265  46.090  1.00  0.00           H
ATOM   1968  OG1 THR A 710      16.920  46.215  46.780  1.00  0.00           O
ATOM   1969  HG1 THR A 710      17.460  45.575  47.290  1.00  0.00           H
ATOM   1970  CG2 THR A 710      16.750  47.495  44.860  1.00  0.00           C
ATOM   1971 HG21 THR A 710      15.820  46.915  44.670  1.00  0.00           H
ATOM   1972 HG22 THR A 710      17.190  47.755  43.880  1.00  0.00           H
ATOM   1973 HG23 THR A 710      16.460  48.405  45.410  1.00  0.00           H
ATOM   1974  C   THR A 710      19.480  45.895  44.130  1.00  0.00           C
ATOM   1975  O   THR A 710      20.510  45.635  44.750  1.00  0.00           O
ATOM   1976  N   ASP A 711      19.570  46.455  42.900  1.00  0.00           N
ATOM   1977  HN  ASP A 711      18.760  46.595  42.340  1.00  0.00           H
ATOM   1978  CA  ASP A 711      20.850  46.715  42.260  1.00  0.00           C
ATOM   1979  HA  ASP A 711      21.470  45.845  42.440  1.00  0.00           H
ATOM   1980  CB  ASP A 711      20.710  46.815  40.720  1.00  0.00           C
ATOM   1981  HB1 ASP A 711      20.410  47.835  40.440  1.00  0.00           H
ATOM   1982  HB2 ASP A 711      19.950  46.085  40.360  1.00  0.00           H
ATOM   1983  CG  ASP A 711      21.990  46.565  39.940  1.00  0.00           C
ATOM   1984  OD1 ASP A 711      23.050  47.125  40.330  1.00  0.00           O
ATOM   1985  OD2 ASP A 711      21.900  45.915  38.870  1.00  0.00           O
ATOM   1986  C   ASP A 711      21.610  47.905  42.890  1.00  0.00           C
ATOM   1987  O   ASP A 711      21.650  49.025  42.380  1.00  0.00           O
ATOM   1988  N   ALA A 712      22.230  47.645  44.060  1.00  0.00           N
ATOM   1989  HN  ALA A 712      22.000  46.795  44.540  1.00  0.00           H
ATOM   1990  CA  ALA A 712      23.200  48.545  44.650  1.00  0.00           C
ATOM   1991  HA  ALA A 712      22.920  49.565  44.450  1.00  0.00           H
ATOM   1992  CB  ALA A 712      23.230  48.335  46.180  1.00  0.00           C
ATOM   1993  HB1 ALA A 712      23.610  47.325  46.450  1.00  0.00           H
ATOM   1994  HB2 ALA A 712      22.200  48.435  46.590  1.00  0.00           H
ATOM   1995  HB3 ALA A 712      23.880  49.095  46.670  1.00  0.00           H
ATOM   1996  C   ALA A 712      24.580  48.325  44.020  1.00  0.00           C
ATOM   1997  O   ALA A 712      25.480  49.155  44.150  1.00  0.00           O
ATOM   1998  N   SER A 713      24.750  47.215  43.260  1.00  0.00           N
ATOM   1999  HN  SER A 713      23.990  46.575  43.170  1.00  0.00           H
ATOM   2000  CA  SER A 713      25.950  46.855  42.490  1.00  0.00           C
ATOM   2001  HA  SER A 713      26.780  46.765  43.180  1.00  0.00           H
ATOM   2002  CB  SER A 713      25.790  45.505  41.740  1.00  0.00           C
ATOM   2003  HB1 SER A 713      26.620  45.355  41.010  1.00  0.00           H
ATOM   2004  HB2 SER A 713      24.830  45.505  41.170  1.00  0.00           H
ATOM   2005  OG  SER A 713      25.820  44.405  42.650  1.00  0.00           O
ATOM   2006  HG1 SER A 713      25.100  43.785  42.430  1.00  0.00           H
ATOM   2007  C   SER A 713      26.350  47.905  41.480  1.00  0.00           C
ATOM   2008  O   SER A 713      27.520  48.225  41.340  1.00  0.00           O
ATOM   2009  N   SER A 714      25.370  48.505  40.790  1.00  0.00           N
ATOM   2010  HN  SER A 714      24.430  48.115  40.810  1.00  0.00           H
ATOM   2011  CA  SER A 714      25.580  49.595  39.840  1.00  0.00           C
ATOM   2012  HA  SER A 714      26.190  49.205  39.040  1.00  0.00           H
ATOM   2013  CB  SER A 714      24.230  50.035  39.230  1.00  0.00           C
ATOM   2014  HB1 SER A 714      24.370  50.915  38.560  1.00  0.00           H
ATOM   2015  HB2 SER A 714      23.510  50.295  40.030  1.00  0.00           H
ATOM   2016  OG  SER A 714      23.670  48.995  38.420  1.00  0.00           O
ATOM   2017  HG1 SER A 714      23.420  48.255  39.020  1.00  0.00           H
ATOM   2018  C   SER A 714      26.320  50.825  40.380  1.00  0.00           C
ATOM   2019  O   SER A 714      26.990  51.535  39.620  1.00  0.00           O
ATOM   2020  N   LEU A 715      26.260  51.115  41.700  1.00  0.00           N
ATOM   2021  HN  LEU A 715      25.740  50.515  42.310  1.00  0.00           H
ATOM   2022  CA  LEU A 715      26.930  52.225  42.350  1.00  0.00           C
ATOM   2023  HA  LEU A 715      26.610  53.135  41.860  1.00  0.00           H
ATOM   2024  CB  LEU A 715      26.520  52.305  43.850  1.00  0.00           C
ATOM   2025  HB1 LEU A 715      27.050  53.155  44.340  1.00  0.00           H
ATOM   2026  HB2 LEU A 715      26.840  51.365  44.350  1.00  0.00           H
ATOM   2027  CG  LEU A 715      25.000  52.495  44.100  1.00  0.00           C
ATOM   2028  HG  LEU A 715      24.450  51.665  43.590  1.00  0.00           H
ATOM   2029  CD1 LEU A 715      24.690  52.395  45.600  1.00  0.00           C
ATOM   2030 HD11 LEU A 715      25.210  53.205  46.160  1.00  0.00           H
ATOM   2031 HD12 LEU A 715      25.030  51.415  46.010  1.00  0.00           H
ATOM   2032 HD13 LEU A 715      23.600  52.485  45.780  1.00  0.00           H
ATOM   2033  CD2 LEU A 715      24.480  53.825  43.550  1.00  0.00           C
ATOM   2034 HD21 LEU A 715      24.610  53.885  42.450  1.00  0.00           H
ATOM   2035 HD22 LEU A 715      25.040  54.675  44.010  1.00  0.00           H
ATOM   2036 HD23 LEU A 715      23.400  53.955  43.790  1.00  0.00           H
ATOM   2037  C   LEU A 715      28.450  52.225  42.240  1.00  0.00           C
ATOM   2038  O   LEU A 715      29.080  53.275  42.100  1.00  0.00           O
ATOM   2039  N   VAL A 716      29.100  51.025  42.270  1.00  0.00           N
ATOM   2040  HN  VAL A 716      28.580  50.175  42.340  1.00  0.00           H
ATOM   2041  CA  VAL A 716      30.550  50.875  42.340  1.00  0.00           C
ATOM   2042  HA  VAL A 716      30.900  51.575  43.090  1.00  0.00           H
ATOM   2043  CB  VAL A 716      30.990  49.475  42.790  1.00  0.00           C
ATOM   2044  HB  VAL A 716      32.060  49.535  43.110  1.00  0.00           H
ATOM   2045  CG1 VAL A 716      30.160  49.035  44.020  1.00  0.00           C
ATOM   2046 HG11 VAL A 716      29.100  48.865  43.750  1.00  0.00           H
ATOM   2047 HG12 VAL A 716      30.220  49.795  44.830  1.00  0.00           H
ATOM   2048 HG13 VAL A 716      30.560  48.075  44.410  1.00  0.00           H
ATOM   2049  CG2 VAL A 716      30.900  48.425  41.670  1.00  0.00           C
ATOM   2050 HG21 VAL A 716      31.620  48.635  40.850  1.00  0.00           H
ATOM   2051 HG22 VAL A 716      29.880  48.375  41.240  1.00  0.00           H
ATOM   2052 HG23 VAL A 716      31.150  47.425  42.080  1.00  0.00           H
ATOM   2053  C   VAL A 716      31.260  51.265  41.040  1.00  0.00           C
ATOM   2054  O   VAL A 716      32.470  51.455  40.990  1.00  0.00           O
ATOM   2055  N   CYS A 717      30.490  51.405  39.950  1.00  0.00           N
ATOM   2056  HN  CYS A 717      29.520  51.225  40.040  1.00  0.00           H
ATOM   2057  CA  CYS A 717      30.950  51.885  38.650  1.00  0.00           C
ATOM   2058  HA  CYS A 717      31.760  51.245  38.330  1.00  0.00           H
ATOM   2059  CB  CYS A 717      29.820  51.835  37.600  1.00  0.00           C
ATOM   2060  HB1 CYS A 717      30.210  52.245  36.640  1.00  0.00           H
ATOM   2061  HB2 CYS A 717      28.980  52.495  37.930  1.00  0.00           H
ATOM   2062  SG  CYS A 717      29.230  50.135  37.330  1.00  0.00           S
ATOM   2063  HG1 CYS A 717      28.580  50.085  38.490  1.00  0.00           H
ATOM   2064  C   CYS A 717      31.510  53.305  38.670  1.00  0.00           C
ATOM   2065  O   CYS A 717      32.460  53.635  37.950  1.00  0.00           O
ATOM   2066  N   TYR A 718      30.940  54.185  39.510  1.00  0.00           N
ATOM   2067  HN  TYR A 718      30.210  53.875  40.120  1.00  0.00           H
ATOM   2068  CA  TYR A 718      31.240  55.605  39.540  1.00  0.00           C
ATOM   2069  HA  TYR A 718      31.610  55.915  38.560  1.00  0.00           H
ATOM   2070  CB  TYR A 718      29.980  56.435  39.890  1.00  0.00           C
ATOM   2071  HB1 TYR A 718      30.180  57.525  39.870  1.00  0.00           H
ATOM   2072  HB2 TYR A 718      29.630  56.165  40.910  1.00  0.00           H
ATOM   2073  CG  TYR A 718      28.880  56.155  38.900  1.00  0.00           C
ATOM   2074  CD1 TYR A 718      28.970  56.575  37.560  1.00  0.00           C
ATOM   2075  HD1 TYR A 718      29.860  57.085  37.220  1.00  0.00           H
ATOM   2076  CE1 TYR A 718      27.910  56.325  36.670  1.00  0.00           C
ATOM   2077  HE1 TYR A 718      27.980  56.645  35.640  1.00  0.00           H
ATOM   2078  CZ  TYR A 718      26.760  55.655  37.110  1.00  0.00           C
ATOM   2079  OH  TYR A 718      25.670  55.415  36.250  1.00  0.00           O
ATOM   2080  HH  TYR A 718      25.140  54.765  36.730  1.00  0.00           H
ATOM   2081  CD2 TYR A 718      27.730  55.475  39.320  1.00  0.00           C
ATOM   2082  HD2 TYR A 718      27.660  55.145  40.350  1.00  0.00           H
ATOM   2083  CE2 TYR A 718      26.680  55.215  38.430  1.00  0.00           C
ATOM   2084  HE2 TYR A 718      25.810  54.705  38.800  1.00  0.00           H
ATOM   2085  C   TYR A 718      32.340  55.955  40.530  1.00  0.00           C
ATOM   2086  O   TYR A 718      32.490  57.095  40.950  1.00  0.00           O
ATOM   2087  N   ILE A 719      33.120  54.945  40.940  1.00  0.00           N
ATOM   2088  HN  ILE A 719      32.910  54.025  40.610  1.00  0.00           H
ATOM   2089  CA  ILE A 719      34.270  55.065  41.810  1.00  0.00           C
ATOM   2090  HA  ILE A 719      33.980  55.695  42.640  1.00  0.00           H
ATOM   2091  CB  ILE A 719      34.610  53.675  42.350  1.00  0.00           C
ATOM   2092  HB  ILE A 719      34.580  52.965  41.490  1.00  0.00           H
ATOM   2093  CG2 ILE A 719      36.020  53.575  42.960  1.00  0.00           C
ATOM   2094 HG21 ILE A 719      36.140  54.285  43.800  1.00  0.00           H
ATOM   2095 HG22 ILE A 719      36.810  53.775  42.210  1.00  0.00           H
ATOM   2096 HG23 ILE A 719      36.200  52.545  43.340  1.00  0.00           H
ATOM   2097  CG1 ILE A 719      33.530  53.205  43.360  1.00  0.00           C
ATOM   2098 HG11 ILE A 719      33.770  52.155  43.650  1.00  0.00           H
ATOM   2099 HG12 ILE A 719      32.540  53.185  42.850  1.00  0.00           H
ATOM   2100  CD  ILE A 719      33.390  54.055  44.640  1.00  0.00           C
ATOM   2101  HD1 ILE A 719      33.010  55.065  44.410  1.00  0.00           H
ATOM   2102  HD2 ILE A 719      34.370  54.165  45.150  1.00  0.00           H
ATOM   2103  HD3 ILE A 719      32.680  53.575  45.350  1.00  0.00           H
ATOM   2104  C   ILE A 719      35.470  55.795  41.200  1.00  0.00           C
ATOM   2105  O   ILE A 719      36.030  56.715  41.800  1.00  0.00           O
ATOM   2106  N   THR A 720      35.860  55.435  39.960  1.00  0.00           N
ATOM   2107  HN  THR A 720      35.300  54.745  39.500  1.00  0.00           H
ATOM   2108  CA  THR A 720      37.040  55.925  39.220  1.00  0.00           C
ATOM   2109  HA  THR A 720      37.110  55.305  38.340  1.00  0.00           H
ATOM   2110  CB  THR A 720      36.900  57.355  38.720  1.00  0.00           C
ATOM   2111  HB  THR A 720      37.740  57.625  38.020  1.00  0.00           H
ATOM   2112  OG1 THR A 720      36.890  58.295  39.780  1.00  0.00           O
ATOM   2113  HG1 THR A 720      36.550  57.815  40.550  1.00  0.00           H
ATOM   2114  CG2 THR A 720      35.590  57.505  37.930  1.00  0.00           C
ATOM   2115 HG21 THR A 720      34.700  57.375  38.590  1.00  0.00           H
ATOM   2116 HG22 THR A 720      35.540  56.755  37.110  1.00  0.00           H
ATOM   2117 HG23 THR A 720      35.550  58.525  37.490  1.00  0.00           H
ATOM   2118  C   THR A 720      38.390  55.755  39.930  1.00  0.00           C
ATOM   2119  O   THR A 720      38.460  55.465  41.120  1.00  0.00           O
ATOM   2120  N   ARG A 721      39.520  55.965  39.210  1.00  0.00           N
ATOM   2121  HN  ARG A 721      39.510  56.265  38.260  1.00  0.00           H
ATOM   2122  CA  ARG A 721      40.830  55.895  39.840  1.00  0.00           C
ATOM   2123  HA  ARG A 721      40.920  54.925  40.310  1.00  0.00           H
ATOM   2124  CB  ARG A 721      42.000  56.045  38.860  1.00  0.00           C
ATOM   2125  HB1 ARG A 721      42.940  55.975  39.450  1.00  0.00           H
ATOM   2126  HB2 ARG A 721      41.980  57.045  38.370  1.00  0.00           H
ATOM   2127  CG  ARG A 721      42.030  54.965  37.770  1.00  0.00           C
ATOM   2128  HG1 ARG A 721      41.310  55.235  36.970  1.00  0.00           H
ATOM   2129  HG2 ARG A 721      41.690  53.995  38.200  1.00  0.00           H
ATOM   2130  CD  ARG A 721      43.440  54.855  37.200  1.00  0.00           C
ATOM   2131  HD1 ARG A 721      43.900  55.865  37.100  1.00  0.00           H
ATOM   2132  HD2 ARG A 721      43.440  54.385  36.200  1.00  0.00           H
ATOM   2133  NE  ARG A 721      44.220  54.045  38.180  1.00  0.00           N
ATOM   2134  HE  ARG A 721      44.560  54.435  39.040  1.00  0.00           H
ATOM   2135  CZ  ARG A 721      44.380  52.735  38.090  1.00  0.00           C
ATOM   2136  NH1 ARG A 721      43.970  52.005  37.080  1.00  0.00           N
ATOM   2137 HH11 ARG A 721      43.620  52.415  36.240  1.00  0.00           H
ATOM   2138 HH12 ARG A 721      44.090  51.025  37.200  1.00  0.00           H
ATOM   2139  NH2 ARG A 721      45.050  52.095  39.020  1.00  0.00           N
ATOM   2140 HH21 ARG A 721      45.380  52.595  39.840  1.00  0.00           H
ATOM   2141 HH22 ARG A 721      45.590  51.295  38.730  1.00  0.00           H
ATOM   2142  C   ARG A 721      41.040  56.935  40.920  1.00  0.00           C
ATOM   2143  O   ARG A 721      41.650  56.645  41.950  1.00  0.00           O
ATOM   2144  N   PHE A 722      40.560  58.165  40.690  1.00  0.00           N
ATOM   2145  HN  PHE A 722      40.170  58.385  39.780  1.00  0.00           H
ATOM   2146  CA  PHE A 722      40.570  59.275  41.620  1.00  0.00           C
ATOM   2147  HA  PHE A 722      41.580  59.665  41.610  1.00  0.00           H
ATOM   2148  CB  PHE A 722      39.620  60.375  41.080  1.00  0.00           C
ATOM   2149  HB1 PHE A 722      38.590  59.955  40.990  1.00  0.00           H
ATOM   2150  HB2 PHE A 722      39.940  60.675  40.050  1.00  0.00           H
ATOM   2151  CG  PHE A 722      39.540  61.615  41.940  1.00  0.00           C
ATOM   2152  CD1 PHE A 722      40.560  62.585  41.870  1.00  0.00           C
ATOM   2153  HD1 PHE A 722      41.400  62.425  41.210  1.00  0.00           H
ATOM   2154  CE1 PHE A 722      40.470  63.775  42.610  1.00  0.00           C
ATOM   2155  HE1 PHE A 722      41.250  64.515  42.550  1.00  0.00           H
ATOM   2156  CZ  PHE A 722      39.360  63.995  43.440  1.00  0.00           C
ATOM   2157  HZ  PHE A 722      39.290  64.905  44.020  1.00  0.00           H
ATOM   2158  CD2 PHE A 722      38.430  61.855  42.770  1.00  0.00           C
ATOM   2159  HD2 PHE A 722      37.640  61.135  42.810  1.00  0.00           H
ATOM   2160  CE2 PHE A 722      38.340  63.035  43.520  1.00  0.00           C
ATOM   2161  HE2 PHE A 722      37.480  63.215  44.150  1.00  0.00           H
ATOM   2162  C   PHE A 722      40.290  58.925  43.090  1.00  0.00           C
ATOM   2163  O   PHE A 722      41.100  59.235  43.960  1.00  0.00           O
ATOM   2164  N   THR A 723      39.160  58.245  43.400  1.00  0.00           N
ATOM   2165  HN  THR A 723      38.540  57.965  42.680  1.00  0.00           H
ATOM   2166  CA  THR A 723      38.850  57.875  44.790  1.00  0.00           C
ATOM   2167  HA  THR A 723      39.200  58.675  45.430  1.00  0.00           H
ATOM   2168  CB  THR A 723      37.350  57.735  45.060  1.00  0.00           C
ATOM   2169  HB  THR A 723      37.190  57.705  46.170  1.00  0.00           H
ATOM   2170  OG1 THR A 723      36.770  56.565  44.520  1.00  0.00           O
ATOM   2171  HG1 THR A 723      36.600  56.745  43.570  1.00  0.00           H
ATOM   2172  CG2 THR A 723      36.590  58.935  44.470  1.00  0.00           C
ATOM   2173 HG21 THR A 723      36.640  58.935  43.360  1.00  0.00           H
ATOM   2174 HG22 THR A 723      37.020  59.885  44.850  1.00  0.00           H
ATOM   2175 HG23 THR A 723      35.520  58.875  44.750  1.00  0.00           H
ATOM   2176  C   THR A 723      39.570  56.605  45.240  1.00  0.00           C
ATOM   2177  O   THR A 723      40.000  56.505  46.390  1.00  0.00           O
ATOM   2178  N   GLU A 724      39.740  55.615  44.340  1.00  0.00           N
ATOM   2179  HN  GLU A 724      39.400  55.755  43.410  1.00  0.00           H
ATOM   2180  CA  GLU A 724      40.330  54.315  44.550  1.00  0.00           C
ATOM   2181  HA  GLU A 724      39.780  53.805  45.330  1.00  0.00           H
ATOM   2182  CB  GLU A 724      40.190  53.535  43.220  1.00  0.00           C
ATOM   2183  HB1 GLU A 724      40.610  54.165  42.400  1.00  0.00           H
ATOM   2184  HB2 GLU A 724      39.110  53.415  43.000  1.00  0.00           H
ATOM   2185  CG  GLU A 724      40.870  52.145  43.150  1.00  0.00           C
ATOM   2186  HG1 GLU A 724      40.350  51.455  43.850  1.00  0.00           H
ATOM   2187  HG2 GLU A 724      41.940  52.195  43.440  1.00  0.00           H
ATOM   2188  CD  GLU A 724      40.820  51.505  41.760  1.00  0.00           C
ATOM   2189  OE1 GLU A 724      41.070  52.185  40.730  1.00  0.00           O
ATOM   2190  OE2 GLU A 724      40.620  50.265  41.740  1.00  0.00           O
ATOM   2191  C   GLU A 724      41.790  54.355  45.000  1.00  0.00           C
ATOM   2192  O   GLU A 724      42.160  53.815  46.050  1.00  0.00           O
ATOM   2193  N   GLU A 725      42.630  55.075  44.230  1.00  0.00           N
ATOM   2194  HN  GLU A 725      42.290  55.455  43.370  1.00  0.00           H
ATOM   2195  CA  GLU A 725      44.020  55.355  44.540  1.00  0.00           C
ATOM   2196  HA  GLU A 725      44.520  54.425  44.730  1.00  0.00           H
ATOM   2197  CB  GLU A 725      44.720  56.055  43.350  1.00  0.00           C
ATOM   2198  HB1 GLU A 725      45.720  56.405  43.650  1.00  0.00           H
ATOM   2199  HB2 GLU A 725      44.120  56.955  43.070  1.00  0.00           H
ATOM   2200  CG  GLU A 725      44.860  55.165  42.070  1.00  0.00           C
ATOM   2201  HG1 GLU A 725      45.030  55.825  41.200  1.00  0.00           H
ATOM   2202  HG2 GLU A 725      43.920  54.605  41.900  1.00  0.00           H
ATOM   2203  CD  GLU A 725      46.010  54.165  42.070  1.00  0.00           C
ATOM   2204  OE1 GLU A 725      47.070  54.385  42.710  1.00  0.00           O
ATOM   2205  OE2 GLU A 725      45.870  53.135  41.360  1.00  0.00           O
ATOM   2206  C   GLU A 725      44.190  56.185  45.810  1.00  0.00           C
ATOM   2207  O   GLU A 725      45.020  55.875  46.660  1.00  0.00           O
ATOM   2208  N   ALA A 726      43.380  57.255  45.980  1.00  0.00           N
ATOM   2209  HN  ALA A 726      42.740  57.525  45.270  1.00  0.00           H
ATOM   2210  CA  ALA A 726      43.400  58.105  47.160  1.00  0.00           C
ATOM   2211  HA  ALA A 726      44.400  58.515  47.260  1.00  0.00           H
ATOM   2212  CB  ALA A 726      42.390  59.255  46.960  1.00  0.00           C
ATOM   2213  HB1 ALA A 726      41.360  58.865  46.830  1.00  0.00           H
ATOM   2214  HB2 ALA A 726      42.650  59.835  46.050  1.00  0.00           H
ATOM   2215  HB3 ALA A 726      42.400  59.965  47.820  1.00  0.00           H
ATOM   2216  C   ALA A 726      43.090  57.375  48.470  1.00  0.00           C
ATOM   2217  O   ALA A 726      43.790  57.525  49.470  1.00  0.00           O
ATOM   2218  N   PHE A 727      42.030  56.535  48.470  1.00  0.00           N
ATOM   2219  HN  PHE A 727      41.460  56.465  47.650  1.00  0.00           H
ATOM   2220  CA  PHE A 727      41.640  55.715  49.610  1.00  0.00           C
ATOM   2221  HA  PHE A 727      41.480  56.365  50.460  1.00  0.00           H
ATOM   2222  CB  PHE A 727      40.310  54.995  49.230  1.00  0.00           C
ATOM   2223  HB1 PHE A 727      40.470  54.335  48.350  1.00  0.00           H
ATOM   2224  HB2 PHE A 727      39.570  55.765  48.910  1.00  0.00           H
ATOM   2225  CG  PHE A 727      39.690  54.185  50.340  1.00  0.00           C
ATOM   2226  CD1 PHE A 727      38.760  54.785  51.210  1.00  0.00           C
ATOM   2227  HD1 PHE A 727      38.540  55.835  51.110  1.00  0.00           H
ATOM   2228  CE1 PHE A 727      38.110  54.025  52.190  1.00  0.00           C
ATOM   2229  HE1 PHE A 727      37.400  54.495  52.850  1.00  0.00           H
ATOM   2230  CZ  PHE A 727      38.380  52.655  52.310  1.00  0.00           C
ATOM   2231  HZ  PHE A 727      37.870  52.065  53.060  1.00  0.00           H
ATOM   2232  CD2 PHE A 727      39.940  52.815  50.460  1.00  0.00           C
ATOM   2233  HD2 PHE A 727      40.630  52.325  49.790  1.00  0.00           H
ATOM   2234  CE2 PHE A 727      39.290  52.055  51.450  1.00  0.00           C
ATOM   2235  HE2 PHE A 727      39.490  50.995  51.530  1.00  0.00           H
ATOM   2236  C   PHE A 727      42.730  54.725  50.000  1.00  0.00           C
ATOM   2237  O   PHE A 727      43.130  54.635  51.160  1.00  0.00           O
ATOM   2238  N   ALA A 728      43.290  54.005  49.000  1.00  0.00           N
ATOM   2239  HN  ALA A 728      42.960  54.115  48.060  1.00  0.00           H
ATOM   2240  CA  ALA A 728      44.370  53.065  49.210  1.00  0.00           C
ATOM   2241  HA  ALA A 728      44.050  52.355  49.960  1.00  0.00           H
ATOM   2242  CB  ALA A 728      44.620  52.305  47.890  1.00  0.00           C
ATOM   2243  HB1 ALA A 728      44.960  52.995  47.080  1.00  0.00           H
ATOM   2244  HB2 ALA A 728      43.670  51.835  47.540  1.00  0.00           H
ATOM   2245  HB3 ALA A 728      45.370  51.495  48.010  1.00  0.00           H
ATOM   2246  C   ALA A 728      45.680  53.685  49.710  1.00  0.00           C
ATOM   2247  O   ALA A 728      46.280  53.195  50.670  1.00  0.00           O
ATOM   2248  N   ALA A 729      46.130  54.805  49.100  1.00  0.00           N
ATOM   2249  HN  ALA A 729      45.650  55.145  48.290  1.00  0.00           H
ATOM   2250  CA  ALA A 729      47.320  55.535  49.490  1.00  0.00           C
ATOM   2251  HA  ALA A 729      48.160  54.865  49.440  1.00  0.00           H
ATOM   2252  CB  ALA A 729      47.540  56.695  48.500  1.00  0.00           C
ATOM   2253  HB1 ALA A 729      46.690  57.415  48.540  1.00  0.00           H
ATOM   2254  HB2 ALA A 729      47.590  56.305  47.460  1.00  0.00           H
ATOM   2255  HB3 ALA A 729      48.480  57.245  48.720  1.00  0.00           H
ATOM   2256  C   ALA A 729      47.280  56.095  50.910  1.00  0.00           C
ATOM   2257  O   ALA A 729      48.240  55.945  51.670  1.00  0.00           O
ATOM   2258  N   LEU A 730      46.140  56.705  51.300  1.00  0.00           N
ATOM   2259  HN  LEU A 730      45.380  56.835  50.660  1.00  0.00           H
ATOM   2260  CA  LEU A 730      45.950  57.235  52.640  1.00  0.00           C
ATOM   2261  HA  LEU A 730      46.720  57.965  52.830  1.00  0.00           H
ATOM   2262  CB  LEU A 730      44.550  57.905  52.760  1.00  0.00           C
ATOM   2263  HB1 LEU A 730      43.760  57.125  52.740  1.00  0.00           H
ATOM   2264  HB2 LEU A 730      44.390  58.545  51.870  1.00  0.00           H
ATOM   2265  CG  LEU A 730      44.380  58.775  54.030  1.00  0.00           C
ATOM   2266  HG  LEU A 730      44.900  58.285  54.890  1.00  0.00           H
ATOM   2267  CD1 LEU A 730      45.000  60.165  53.830  1.00  0.00           C
ATOM   2268 HD11 LEU A 730      44.500  60.695  53.000  1.00  0.00           H
ATOM   2269 HD12 LEU A 730      46.090  60.095  53.600  1.00  0.00           H
ATOM   2270 HD13 LEU A 730      44.860  60.755  54.750  1.00  0.00           H
ATOM   2271  CD2 LEU A 730      42.900  58.925  54.420  1.00  0.00           C
ATOM   2272 HD21 LEU A 730      42.460  57.935  54.630  1.00  0.00           H
ATOM   2273 HD22 LEU A 730      42.340  59.395  53.580  1.00  0.00           H
ATOM   2274 HD23 LEU A 730      42.800  59.575  55.310  1.00  0.00           H
ATOM   2275  C   LEU A 730      46.050  56.165  53.710  1.00  0.00           C
ATOM   2276  O   LEU A 730      46.740  56.315  54.720  1.00  0.00           O
ATOM   2277  N   ILE A 731      45.390  55.015  53.480  1.00  0.00           N
ATOM   2278  HN  ILE A 731      44.820  54.925  52.660  1.00  0.00           H
ATOM   2279  CA  ILE A 731      45.430  53.845  54.340  1.00  0.00           C
ATOM   2280  HA  ILE A 731      45.160  54.185  55.340  1.00  0.00           H
ATOM   2281  CB  ILE A 731      44.350  52.845  53.920  1.00  0.00           C
ATOM   2282  HB  ILE A 731      44.420  52.695  52.820  1.00  0.00           H
ATOM   2283  CG2 ILE A 731      44.550  51.475  54.600  1.00  0.00           C
ATOM   2284 HG21 ILE A 731      44.510  51.575  55.700  1.00  0.00           H
ATOM   2285 HG22 ILE A 731      45.510  51.005  54.320  1.00  0.00           H
ATOM   2286 HG23 ILE A 731      43.750  50.785  54.290  1.00  0.00           H
ATOM   2287  CG1 ILE A 731      42.960  53.465  54.240  1.00  0.00           C
ATOM   2288 HG11 ILE A 731      42.880  54.455  53.740  1.00  0.00           H
ATOM   2289 HG12 ILE A 731      42.900  53.635  55.340  1.00  0.00           H
ATOM   2290  CD  ILE A 731      41.770  52.615  53.800  1.00  0.00           C
ATOM   2291  HD1 ILE A 731      41.690  51.685  54.390  1.00  0.00           H
ATOM   2292  HD2 ILE A 731      41.860  52.345  52.730  1.00  0.00           H
ATOM   2293  HD3 ILE A 731      40.820  53.175  53.930  1.00  0.00           H
ATOM   2294  C   ILE A 731      46.820  53.255  54.520  1.00  0.00           C
ATOM   2295  O   ILE A 731      47.240  52.955  55.640  1.00  0.00           O
ATOM   2296  N   CYS A 732      47.620  53.135  53.430  1.00  0.00           N
ATOM   2297  HN  CYS A 732      47.250  53.315  52.520  1.00  0.00           H
ATOM   2298  CA  CYS A 732      49.020  52.735  53.530  1.00  0.00           C
ATOM   2299  HA  CYS A 732      49.060  51.765  54.000  1.00  0.00           H
ATOM   2300  CB  CYS A 732      49.700  52.625  52.140  1.00  0.00           C
ATOM   2301  HB1 CYS A 732      50.770  52.355  52.270  1.00  0.00           H
ATOM   2302  HB2 CYS A 732      49.670  53.615  51.630  1.00  0.00           H
ATOM   2303  SG  CYS A 732      48.900  51.375  51.100  1.00  0.00           S
ATOM   2304  HG1 CYS A 732      47.740  52.015  51.010  1.00  0.00           H
ATOM   2305  C   CYS A 732      49.870  53.665  54.390  1.00  0.00           C
ATOM   2306  O   CYS A 732      50.630  53.205  55.230  1.00  0.00           O
ATOM   2307  N   ILE A 733      49.710  54.995  54.220  1.00  0.00           N
ATOM   2308  HN  ILE A 733      49.120  55.335  53.480  1.00  0.00           H
ATOM   2309  CA  ILE A 733      50.370  56.005  55.040  1.00  0.00           C
ATOM   2310  HA  ILE A 733      51.440  55.825  54.990  1.00  0.00           H
ATOM   2311  CB  ILE A 733      50.100  57.405  54.500  1.00  0.00           C
ATOM   2312  HB  ILE A 733      49.000  57.525  54.350  1.00  0.00           H
ATOM   2313  CG2 ILE A 733      50.560  58.505  55.480  1.00  0.00           C
ATOM   2314 HG21 ILE A 733      51.630  58.365  55.740  1.00  0.00           H
ATOM   2315 HG22 ILE A 733      49.970  58.495  56.420  1.00  0.00           H
ATOM   2316 HG23 ILE A 733      50.450  59.515  55.030  1.00  0.00           H
ATOM   2317  CG1 ILE A 733      50.780  57.585  53.110  1.00  0.00           C
ATOM   2318 HG11 ILE A 733      50.640  56.665  52.500  1.00  0.00           H
ATOM   2319 HG12 ILE A 733      51.870  57.705  53.270  1.00  0.00           H
ATOM   2320  CD  ILE A 733      50.220  58.755  52.300  1.00  0.00           C
ATOM   2321  HD1 ILE A 733      50.340  59.715  52.850  1.00  0.00           H
ATOM   2322  HD2 ILE A 733      49.140  58.605  52.090  1.00  0.00           H
ATOM   2323  HD3 ILE A 733      50.760  58.835  51.330  1.00  0.00           H
ATOM   2324  C   ILE A 733      50.010  55.905  56.520  1.00  0.00           C
ATOM   2325  O   ILE A 733      50.880  55.905  57.400  1.00  0.00           O
ATOM   2326  N   ILE A 734      48.710  55.735  56.830  1.00  0.00           N
ATOM   2327  HN  ILE A 734      48.020  55.805  56.110  1.00  0.00           H
ATOM   2328  CA  ILE A 734      48.200  55.495  58.180  1.00  0.00           C
ATOM   2329  HA  ILE A 734      48.520  56.315  58.810  1.00  0.00           H
ATOM   2330  CB  ILE A 734      46.660  55.475  58.180  1.00  0.00           C
ATOM   2331  HB  ILE A 734      46.340  54.785  57.360  1.00  0.00           H
ATOM   2332  CG2 ILE A 734      46.090  54.935  59.510  1.00  0.00           C
ATOM   2333 HG21 ILE A 734      46.490  55.525  60.370  1.00  0.00           H
ATOM   2334 HG22 ILE A 734      46.360  53.865  59.680  1.00  0.00           H
ATOM   2335 HG23 ILE A 734      44.990  54.995  59.530  1.00  0.00           H
ATOM   2336  CG1 ILE A 734      46.090  56.885  57.860  1.00  0.00           C
ATOM   2337 HG11 ILE A 734      46.690  57.355  57.050  1.00  0.00           H
ATOM   2338 HG12 ILE A 734      46.200  57.525  58.760  1.00  0.00           H
ATOM   2339  CD  ILE A 734      44.630  56.855  57.390  1.00  0.00           C
ATOM   2340  HD1 ILE A 734      43.990  56.385  58.170  1.00  0.00           H
ATOM   2341  HD2 ILE A 734      44.540  56.265  56.450  1.00  0.00           H
ATOM   2342  HD3 ILE A 734      44.280  57.885  57.200  1.00  0.00           H
ATOM   2343  C   ILE A 734      48.770  54.225  58.820  1.00  0.00           C
ATOM   2344  O   ILE A 734      49.230  54.235  59.950  1.00  0.00           O
ATOM   2345  N   PHE A 735      48.790  53.115  58.060  1.00  0.00           N
ATOM   2346  HN  PHE A 735      48.370  53.135  57.150  1.00  0.00           H
ATOM   2347  CA  PHE A 735      49.310  51.815  58.480  1.00  0.00           C
ATOM   2348  HA  PHE A 735      48.800  51.545  59.400  1.00  0.00           H
ATOM   2349  CB  PHE A 735      48.970  50.785  57.370  1.00  0.00           C
ATOM   2350  HB1 PHE A 735      49.560  50.975  56.450  1.00  0.00           H
ATOM   2351  HB2 PHE A 735      47.890  50.895  57.110  1.00  0.00           H
ATOM   2352  CG  PHE A 735      49.160  49.365  57.810  1.00  0.00           C
ATOM   2353  CD1 PHE A 735      48.230  48.765  58.690  1.00  0.00           C
ATOM   2354  HD1 PHE A 735      47.430  49.365  59.100  1.00  0.00           H
ATOM   2355  CE1 PHE A 735      48.340  47.415  59.030  1.00  0.00           C
ATOM   2356  HE1 PHE A 735      47.630  46.975  59.720  1.00  0.00           H
ATOM   2357  CZ  PHE A 735      49.370  46.635  58.490  1.00  0.00           C
ATOM   2358  HZ  PHE A 735      49.460  45.595  58.770  1.00  0.00           H
ATOM   2359  CD2 PHE A 735      50.200  48.575  57.290  1.00  0.00           C
ATOM   2360  HD2 PHE A 735      50.900  49.015  56.590  1.00  0.00           H
ATOM   2361  CE2 PHE A 735      50.310  47.225  57.630  1.00  0.00           C
ATOM   2362  HE2 PHE A 735      51.100  46.625  57.220  1.00  0.00           H
ATOM   2363  C   PHE A 735      50.810  51.845  58.790  1.00  0.00           C
ATOM   2364  O   PHE A 735      51.280  51.325  59.800  1.00  0.00           O
ATOM   2365  N   ILE A 736      51.600  52.505  57.920  1.00  0.00           N
ATOM   2366  HN  ILE A 736      51.200  52.885  57.080  1.00  0.00           H
ATOM   2367  CA  ILE A 736      53.020  52.775  58.130  1.00  0.00           C
ATOM   2368  HA  ILE A 736      53.510  51.835  58.340  1.00  0.00           H
ATOM   2369  CB  ILE A 736      53.650  53.355  56.860  1.00  0.00           C
ATOM   2370  HB  ILE A 736      52.950  54.125  56.450  1.00  0.00           H
ATOM   2371  CG2 ILE A 736      55.010  54.045  57.140  1.00  0.00           C
ATOM   2372 HG21 ILE A 736      55.700  53.345  57.650  1.00  0.00           H
ATOM   2373 HG22 ILE A 736      54.890  54.955  57.760  1.00  0.00           H
ATOM   2374 HG23 ILE A 736      55.490  54.355  56.180  1.00  0.00           H
ATOM   2375  CG1 ILE A 736      53.790  52.235  55.800  1.00  0.00           C
ATOM   2376 HG11 ILE A 736      52.890  51.565  55.850  1.00  0.00           H
ATOM   2377 HG12 ILE A 736      54.670  51.605  56.060  1.00  0.00           H
ATOM   2378  CD  ILE A 736      53.900  52.755  54.370  1.00  0.00           C
ATOM   2379  HD1 ILE A 736      54.800  53.395  54.250  1.00  0.00           H
ATOM   2380  HD2 ILE A 736      53.000  53.345  54.100  1.00  0.00           H
ATOM   2381  HD3 ILE A 736      53.990  51.905  53.650  1.00  0.00           H
ATOM   2382  C   ILE A 736      53.290  53.645  59.350  1.00  0.00           C
ATOM   2383  O   ILE A 736      54.160  53.345  60.170  1.00  0.00           O
ATOM   2384  N   TYR A 737      52.500  54.725  59.520  1.00  0.00           N
ATOM   2385  HN  TYR A 737      51.840  54.985  58.820  1.00  0.00           H
ATOM   2386  CA  TYR A 737      52.530  55.565  60.710  1.00  0.00           C
ATOM   2387  HA  TYR A 737      53.550  55.915  60.830  1.00  0.00           H
ATOM   2388  CB  TYR A 737      51.610  56.815  60.490  1.00  0.00           C
ATOM   2389  HB1 TYR A 737      50.640  56.485  60.070  1.00  0.00           H
ATOM   2390  HB2 TYR A 737      52.080  57.485  59.740  1.00  0.00           H
ATOM   2391  CG  TYR A 737      51.340  57.605  61.750  1.00  0.00           C
ATOM   2392  CD1 TYR A 737      52.170  58.675  62.140  1.00  0.00           C
ATOM   2393  HD1 TYR A 737      53.020  58.945  61.540  1.00  0.00           H
ATOM   2394  CE1 TYR A 737      51.910  59.375  63.330  1.00  0.00           C
ATOM   2395  HE1 TYR A 737      52.540  60.185  63.650  1.00  0.00           H
ATOM   2396  CZ  TYR A 737      50.810  59.025  64.130  1.00  0.00           C
ATOM   2397  OH  TYR A 737      50.550  59.655  65.350  1.00  0.00           O
ATOM   2398  HH  TYR A 737      50.260  58.935  65.970  1.00  0.00           H
ATOM   2399  CD2 TYR A 737      50.220  57.295  62.540  1.00  0.00           C
ATOM   2400  HD2 TYR A 737      49.570  56.475  62.250  1.00  0.00           H
ATOM   2401  CE2 TYR A 737      49.970  57.985  63.730  1.00  0.00           C
ATOM   2402  HE2 TYR A 737      49.140  57.695  64.360  1.00  0.00           H
ATOM   2403  C   TYR A 737      52.220  54.775  61.980  1.00  0.00           C
ATOM   2404  O   TYR A 737      52.950  54.885  62.970  1.00  0.00           O
ATOM   2405  N   GLU A 738      51.180  53.915  61.950  1.00  0.00           N
ATOM   2406  HN  GLU A 738      50.590  53.875  61.140  1.00  0.00           H
ATOM   2407  CA  GLU A 738      50.780  53.085  63.060  1.00  0.00           C
ATOM   2408  HA  GLU A 738      50.550  53.735  63.890  1.00  0.00           H
ATOM   2409  CB  GLU A 738      49.510  52.245  62.730  1.00  0.00           C
ATOM   2410  HB1 GLU A 738      49.730  51.535  61.910  1.00  0.00           H
ATOM   2411  HB2 GLU A 738      48.710  52.925  62.370  1.00  0.00           H
ATOM   2412  CG  GLU A 738      48.990  51.475  63.960  1.00  0.00           C
ATOM   2413  HG1 GLU A 738      48.630  52.205  64.710  1.00  0.00           H
ATOM   2414  HG2 GLU A 738      49.810  50.875  64.410  1.00  0.00           H
ATOM   2415  CD  GLU A 738      47.870  50.475  63.700  1.00  0.00           C
ATOM   2416  OE1 GLU A 738      47.260  50.455  62.610  1.00  0.00           O
ATOM   2417  OE2 GLU A 738      47.630  49.705  64.670  1.00  0.00           O
ATOM   2418  C   GLU A 738      51.880  52.145  63.530  1.00  0.00           C
ATOM   2419  O   GLU A 738      52.150  52.035  64.720  1.00  0.00           O
ATOM   2420  N   ALA A 739      52.580  51.465  62.600  1.00  0.00           N
ATOM   2421  HN  ALA A 739      52.280  51.525  61.650  1.00  0.00           H
ATOM   2422  CA  ALA A 739      53.710  50.615  62.900  1.00  0.00           C
ATOM   2423  HA  ALA A 739      53.380  49.845  63.590  1.00  0.00           H
ATOM   2424  CB  ALA A 739      54.210  49.955  61.600  1.00  0.00           C
ATOM   2425  HB1 ALA A 739      54.610  50.715  60.900  1.00  0.00           H
ATOM   2426  HB2 ALA A 739      53.370  49.425  61.100  1.00  0.00           H
ATOM   2427  HB3 ALA A 739      55.010  49.205  61.800  1.00  0.00           H
ATOM   2428  C   ALA A 739      54.870  51.335  63.590  1.00  0.00           C
ATOM   2429  O   ALA A 739      55.430  50.845  64.580  1.00  0.00           O
ATOM   2430  N   LEU A 740      55.240  52.545  63.110  1.00  0.00           N
ATOM   2431  HN  LEU A 740      54.800  52.895  62.280  1.00  0.00           H
ATOM   2432  CA  LEU A 740      56.200  53.415  63.760  1.00  0.00           C
ATOM   2433  HA  LEU A 740      57.100  52.845  63.920  1.00  0.00           H
ATOM   2434  CB  LEU A 740      56.530  54.625  62.850  1.00  0.00           C
ATOM   2435  HB1 LEU A 740      57.210  55.325  63.370  1.00  0.00           H
ATOM   2436  HB2 LEU A 740      55.580  55.165  62.630  1.00  0.00           H
ATOM   2437  CG  LEU A 740      57.190  54.245  61.500  1.00  0.00           C
ATOM   2438  HG  LEU A 740      56.620  53.405  61.040  1.00  0.00           H
ATOM   2439  CD1 LEU A 740      57.120  55.435  60.530  1.00  0.00           C
ATOM   2440 HD11 LEU A 740      57.640  56.315  60.950  1.00  0.00           H
ATOM   2441 HD12 LEU A 740      56.060  55.705  60.320  1.00  0.00           H
ATOM   2442 HD13 LEU A 740      57.600  55.165  59.560  1.00  0.00           H
ATOM   2443  CD2 LEU A 740      58.640  53.785  61.690  1.00  0.00           C
ATOM   2444 HD21 LEU A 740      58.690  52.885  62.340  1.00  0.00           H
ATOM   2445 HD22 LEU A 740      59.240  54.585  62.170  1.00  0.00           H
ATOM   2446 HD23 LEU A 740      59.100  53.535  60.710  1.00  0.00           H
ATOM   2447  C   LEU A 740      55.760  53.905  65.140  1.00  0.00           C
ATOM   2448  O   LEU A 740      56.520  53.835  66.100  1.00  0.00           O
ATOM   2449  N   GLU A 741      54.500  54.375  65.280  1.00  0.00           N
ATOM   2450  HN  GLU A 741      53.900  54.415  64.480  1.00  0.00           H
ATOM   2451  CA  GLU A 741      53.890  54.835  66.520  1.00  0.00           C
ATOM   2452  HA  GLU A 741      54.470  55.665  66.920  1.00  0.00           H
ATOM   2453  CB  GLU A 741      52.460  55.345  66.190  1.00  0.00           C
ATOM   2454  HB1 GLU A 741      51.890  54.545  65.670  1.00  0.00           H
ATOM   2455  HB2 GLU A 741      52.560  56.185  65.460  1.00  0.00           H
ATOM   2456  CG  GLU A 741      51.600  55.835  67.380  1.00  0.00           C
ATOM   2457  HG1 GLU A 741      52.140  56.615  67.960  1.00  0.00           H
ATOM   2458  HG2 GLU A 741      51.350  55.015  68.080  1.00  0.00           H
ATOM   2459  CD  GLU A 741      50.290  56.435  66.880  1.00  0.00           C
ATOM   2460  OE1 GLU A 741      49.450  55.655  66.340  1.00  0.00           O
ATOM   2461  OE2 GLU A 741      50.100  57.685  66.980  1.00  0.00           O
ATOM   2462  C   GLU A 741      53.880  53.765  67.610  1.00  0.00           C
ATOM   2463  O   GLU A 741      54.400  53.935  68.710  1.00  0.00           O
ATOM   2464  N   LYS A 742      53.450  52.535  67.220  1.00  0.00           N
ATOM   2465  HN  LYS A 742      53.080  52.405  66.300  1.00  0.00           H
ATOM   2466  CA  LYS A 742      53.510  51.355  68.070  1.00  0.00           C
ATOM   2467  HA  LYS A 742      52.900  51.545  68.940  1.00  0.00           H
ATOM   2468  CB  LYS A 742      52.990  50.085  67.320  1.00  0.00           C
ATOM   2469  HB1 LYS A 742      53.250  49.165  67.890  1.00  0.00           H
ATOM   2470  HB2 LYS A 742      53.540  50.035  66.350  1.00  0.00           H
ATOM   2471  CG  LYS A 742      51.480  50.035  67.010  1.00  0.00           C
ATOM   2472  HG1 LYS A 742      51.350  49.245  66.230  1.00  0.00           H
ATOM   2473  HG2 LYS A 742      51.160  51.005  66.590  1.00  0.00           H
ATOM   2474  CD  LYS A 742      50.600  49.675  68.220  1.00  0.00           C
ATOM   2475  HD1 LYS A 742      50.580  50.525  68.940  1.00  0.00           H
ATOM   2476  HD2 LYS A 742      51.050  48.805  68.740  1.00  0.00           H
ATOM   2477  CE  LYS A 742      49.170  49.255  67.830  1.00  0.00           C
ATOM   2478  HE1 LYS A 742      48.560  49.065  68.740  1.00  0.00           H
ATOM   2479  HE2 LYS A 742      49.200  48.335  67.210  1.00  0.00           H
ATOM   2480  NZ  LYS A 742      48.510  50.315  67.030  1.00  0.00           N
ATOM   2481  HZ1 LYS A 742      49.170  51.085  66.840  1.00  0.00           H
ATOM   2482  HZ2 LYS A 742      47.650  50.685  67.480  1.00  0.00           H
ATOM   2483  HZ3 LYS A 742      48.210  49.935  66.080  1.00  0.00           H
ATOM   2484  C   LYS A 742      54.910  51.055  68.590  1.00  0.00           C
ATOM   2485  O   LYS A 742      55.080  50.795  69.780  1.00  0.00           O
ATOM   2486  N   LEU A 743      55.940  51.125  67.720  1.00  0.00           N
ATOM   2487  HN  LEU A 743      55.770  51.315  66.750  1.00  0.00           H
ATOM   2488  CA  LEU A 743      57.330  50.995  68.140  1.00  0.00           C
ATOM   2489  HA  LEU A 743      57.430  50.055  68.650  1.00  0.00           H
ATOM   2490  CB  LEU A 743      58.290  51.005  66.920  1.00  0.00           C
ATOM   2491  HB1 LEU A 743      58.150  51.965  66.380  1.00  0.00           H
ATOM   2492  HB2 LEU A 743      57.970  50.195  66.210  1.00  0.00           H
ATOM   2493  CG  LEU A 743      59.800  50.845  67.210  1.00  0.00           C
ATOM   2494  HG  LEU A 743      60.110  51.565  68.010  1.00  0.00           H
ATOM   2495  CD1 LEU A 743      60.150  49.425  67.690  1.00  0.00           C
ATOM   2496 HD11 LEU A 743      59.820  48.675  66.930  1.00  0.00           H
ATOM   2497 HD12 LEU A 743      59.650  49.195  68.660  1.00  0.00           H
ATOM   2498 HD13 LEU A 743      61.250  49.325  67.830  1.00  0.00           H
ATOM   2499  CD2 LEU A 743      60.620  51.205  65.960  1.00  0.00           C
ATOM   2500 HD21 LEU A 743      60.420  52.255  65.660  1.00  0.00           H
ATOM   2501 HD22 LEU A 743      60.340  50.535  65.120  1.00  0.00           H
ATOM   2502 HD23 LEU A 743      61.710  51.085  66.150  1.00  0.00           H
ATOM   2503  C   LEU A 743      57.800  52.065  69.130  1.00  0.00           C
ATOM   2504  O   LEU A 743      58.410  51.725  70.150  1.00  0.00           O
ATOM   2505  N   PHE A 744      57.500  53.365  68.900  1.00  0.00           N
ATOM   2506  HN  PHE A 744      57.000  53.625  68.080  1.00  0.00           H
ATOM   2507  CA  PHE A 744      57.850  54.425  69.840  1.00  0.00           C
ATOM   2508  HA  PHE A 744      58.910  54.335  70.040  1.00  0.00           H
ATOM   2509  CB  PHE A 744      57.560  55.855  69.300  1.00  0.00           C
ATOM   2510  HB1 PHE A 744      57.760  56.635  70.070  1.00  0.00           H
ATOM   2511  HB2 PHE A 744      56.500  55.955  68.990  1.00  0.00           H
ATOM   2512  CG  PHE A 744      58.460  56.165  68.140  1.00  0.00           C
ATOM   2513  CD1 PHE A 744      59.840  56.305  68.320  1.00  0.00           C
ATOM   2514  HD1 PHE A 744      60.260  56.235  69.320  1.00  0.00           H
ATOM   2515  CE1 PHE A 744      60.690  56.435  67.220  1.00  0.00           C
ATOM   2516  HE1 PHE A 744      61.760  56.445  67.360  1.00  0.00           H
ATOM   2517  CZ  PHE A 744      60.150  56.485  65.930  1.00  0.00           C
ATOM   2518  HZ  PHE A 744      60.790  56.495  65.060  1.00  0.00           H
ATOM   2519  CD2 PHE A 744      57.930  56.305  66.850  1.00  0.00           C
ATOM   2520  HD2 PHE A 744      56.870  56.195  66.710  1.00  0.00           H
ATOM   2521  CE2 PHE A 744      58.770  56.465  65.750  1.00  0.00           C
ATOM   2522  HE2 PHE A 744      58.350  56.495  64.750  1.00  0.00           H
ATOM   2523  C   PHE A 744      57.180  54.315  71.200  1.00  0.00           C
ATOM   2524  O   PHE A 744      57.850  54.315  72.230  1.00  0.00           O
ATOM   2525  N   ASP A 745      55.850  54.135  71.220  1.00  0.00           N
ATOM   2526  HN  ASP A 745      55.300  54.185  70.370  1.00  0.00           H
ATOM   2527  CA  ASP A 745      55.060  54.045  72.440  1.00  0.00           C
ATOM   2528  HA  ASP A 745      55.230  54.945  73.020  1.00  0.00           H
ATOM   2529  CB  ASP A 745      53.570  53.905  72.080  1.00  0.00           C
ATOM   2530  HB1 ASP A 745      52.930  53.755  72.980  1.00  0.00           H
ATOM   2531  HB2 ASP A 745      53.400  53.055  71.380  1.00  0.00           H
ATOM   2532  CG  ASP A 745      53.050  55.155  71.400  1.00  0.00           C
ATOM   2533  OD1 ASP A 745      53.560  56.265  71.700  1.00  0.00           O
ATOM   2534  OD2 ASP A 745      52.020  55.005  70.710  1.00  0.00           O
ATOM   2535  C   ASP A 745      55.430  52.855  73.310  1.00  0.00           C
ATOM   2536  O   ASP A 745      55.590  52.975  74.530  1.00  0.00           O
ATOM   2537  N   LEU A 746      55.580  51.675  72.670  1.00  0.00           N
ATOM   2538  HN  LEU A 746      55.370  51.625  71.690  1.00  0.00           H
ATOM   2539  CA  LEU A 746      56.040  50.465  73.300  1.00  0.00           C
ATOM   2540  HA  LEU A 746      55.410  50.275  74.160  1.00  0.00           H
ATOM   2541  CB  LEU A 746      55.920  49.275  72.310  1.00  0.00           C
ATOM   2542  HB1 LEU A 746      56.540  49.465  71.410  1.00  0.00           H
ATOM   2543  HB2 LEU A 746      54.860  49.265  71.970  1.00  0.00           H
ATOM   2544  CG  LEU A 746      56.260  47.885  72.890  1.00  0.00           C
ATOM   2545  HG  LEU A 746      56.140  47.925  73.990  1.00  0.00           H
ATOM   2546  CD1 LEU A 746      55.280  46.825  72.350  1.00  0.00           C
ATOM   2547 HD11 LEU A 746      55.350  46.755  71.250  1.00  0.00           H
ATOM   2548 HD12 LEU A 746      54.230  47.105  72.620  1.00  0.00           H
ATOM   2549 HD13 LEU A 746      55.500  45.835  72.790  1.00  0.00           H
ATOM   2550  CD2 LEU A 746      57.710  47.455  72.580  1.00  0.00           C
ATOM   2551 HD21 LEU A 746      58.450  48.155  73.020  1.00  0.00           H
ATOM   2552 HD22 LEU A 746      57.870  47.415  71.480  1.00  0.00           H
ATOM   2553 HD23 LEU A 746      57.910  46.445  73.000  1.00  0.00           H
ATOM   2554  C   LEU A 746      57.460  50.565  73.820  1.00  0.00           C
ATOM   2555  O   LEU A 746      57.740  50.245  74.980  1.00  0.00           O
ATOM   2556  N   GLY A 747      58.390  51.095  72.970  1.00  0.00           N
ATOM   2557  HN  GLY A 747      58.110  51.355  72.040  1.00  0.00           H
ATOM   2558  CA  GLY A 747      59.800  51.235  73.280  1.00  0.00           C
ATOM   2559  HA1 GLY A 747      60.280  51.695  72.430  1.00  0.00           H
ATOM   2560  HA2 GLY A 747      60.200  50.265  73.530  1.00  0.00           H
ATOM   2561  C   GLY A 747      60.070  52.115  74.460  1.00  0.00           C
ATOM   2562  O   GLY A 747      60.920  51.795  75.290  1.00  0.00           O
ATOM   2563  N   GLU A 748      59.300  53.225  74.580  1.00  0.00           N
ATOM   2564  HN  GLU A 748      58.650  53.445  73.850  1.00  0.00           H
ATOM   2565  CA  GLU A 748      59.440  54.225  75.620  1.00  0.00           C
ATOM   2566  HA  GLU A 748      60.410  54.655  75.500  1.00  0.00           H
ATOM   2567  CB  GLU A 748      58.380  55.335  75.440  1.00  0.00           C
ATOM   2568  HB1 GLU A 748      57.350  54.915  75.460  1.00  0.00           H
ATOM   2569  HB2 GLU A 748      58.510  55.775  74.430  1.00  0.00           H
ATOM   2570  CG  GLU A 748      58.500  56.485  76.480  1.00  0.00           C
ATOM   2571  HG1 GLU A 748      58.330  57.455  75.970  1.00  0.00           H
ATOM   2572  HG2 GLU A 748      59.520  56.525  76.910  1.00  0.00           H
ATOM   2573  CD  GLU A 748      57.530  56.455  77.660  1.00  0.00           C
ATOM   2574  OE1 GLU A 748      56.720  55.495  77.760  1.00  0.00           O
ATOM   2575  OE2 GLU A 748      57.580  57.435  78.460  1.00  0.00           O
ATOM   2576  C   GLU A 748      59.370  53.675  77.040  1.00  0.00           C
ATOM   2577  O   GLU A 748      60.140  54.065  77.930  1.00  0.00           O
ATOM   2578  N   THR A 749      58.480  52.685  77.250  1.00  0.00           N
ATOM   2579  HN  THR A 749      57.890  52.465  76.470  1.00  0.00           H
ATOM   2580  CA  THR A 749      58.170  52.065  78.530  1.00  0.00           C
ATOM   2581  HA  THR A 749      58.170  52.855  79.270  1.00  0.00           H
ATOM   2582  CB  THR A 749      56.780  51.395  78.560  1.00  0.00           C
ATOM   2583  HB  THR A 749      56.510  51.235  79.620  1.00  0.00           H
ATOM   2584  OG1 THR A 749      56.710  50.115  77.950  1.00  0.00           O
ATOM   2585  HG1 THR A 749      57.190  50.175  77.110  1.00  0.00           H
ATOM   2586  CG2 THR A 749      55.700  52.295  77.950  1.00  0.00           C
ATOM   2587 HG21 THR A 749      55.880  52.465  76.870  1.00  0.00           H
ATOM   2588 HG22 THR A 749      55.720  53.295  78.450  1.00  0.00           H
ATOM   2589 HG23 THR A 749      54.690  51.855  78.090  1.00  0.00           H
ATOM   2590  C   THR A 749      59.220  51.055  78.970  1.00  0.00           C
ATOM   2591  O   THR A 749      59.240  50.595  80.120  1.00  0.00           O
ATOM   2592  N   TYR A 750      60.100  50.655  78.030  1.00  0.00           N
ATOM   2593  HN  TYR A 750      60.090  51.125  77.140  1.00  0.00           H
ATOM   2594  CA  TYR A 750      61.170  49.695  78.200  1.00  0.00           C
ATOM   2595  HA  TYR A 750      60.990  49.125  79.080  1.00  0.00           H
ATOM   2596  CB  TYR A 750      61.250  48.705  77.000  1.00  0.00           C
ATOM   2597  HB1 TYR A 750      62.240  48.215  76.950  1.00  0.00           H
ATOM   2598  HB2 TYR A 750      61.090  49.255  76.040  1.00  0.00           H
ATOM   2599  CG  TYR A 750      60.220  47.615  77.120  1.00  0.00           C
ATOM   2600  CD1 TYR A 750      60.420  46.535  78.000  1.00  0.00           C
ATOM   2601  HD1 TYR A 750      61.330  46.525  78.590  1.00  0.00           H
ATOM   2602  CE1 TYR A 750      59.490  45.495  78.100  1.00  0.00           C
ATOM   2603  HE1 TYR A 750      59.650  44.675  78.780  1.00  0.00           H
ATOM   2604  CZ  TYR A 750      58.340  45.515  77.310  1.00  0.00           C
ATOM   2605  OH  TYR A 750      57.410  44.485  77.490  1.00  0.00           O
ATOM   2606  HH  TYR A 750      57.470  44.265  78.430  1.00  0.00           H
ATOM   2607  CD2 TYR A 750      59.080  47.585  76.290  1.00  0.00           C
ATOM   2608  HD2 TYR A 750      58.930  48.355  75.560  1.00  0.00           H
ATOM   2609  CE2 TYR A 750      58.130  46.555  76.400  1.00  0.00           C
ATOM   2610  HE2 TYR A 750      57.240  46.545  75.790  1.00  0.00           H
ATOM   2611  C   TYR A 750      62.520  50.365  78.450  1.00  0.00           C
ATOM   2612  O   TYR A 750      62.820  51.465  77.990  1.00  0.00           O
ATOM   2613  N   ALA A 751      63.410  49.705  79.220  1.00  0.00           N
ATOM   2614  HN  ALA A 751      63.190  48.815  79.590  1.00  0.00           H
ATOM   2615  CA  ALA A 751      64.740  50.255  79.490  1.00  0.00           C
ATOM   2616  HA  ALA A 751      64.700  51.335  79.410  1.00  0.00           H
ATOM   2617  CB  ALA A 751      65.180  49.895  80.930  1.00  0.00           C
ATOM   2618  HB1 ALA A 751      65.280  48.805  81.080  1.00  0.00           H
ATOM   2619  HB2 ALA A 751      64.420  50.285  81.630  1.00  0.00           H
ATOM   2620  HB3 ALA A 751      66.120  50.385  81.210  1.00  0.00           H
ATOM   2621  C   ALA A 751      65.740  49.775  78.450  1.00  0.00           C
ATOM   2622  O   ALA A 751      65.780  50.255  77.320  1.00  0.00           O
ATOM   2623  N   ASP A 752      66.540  48.735  78.770  1.00  0.00           N
ATOM   2624  HN  ASP A 752      66.500  48.285  79.660  1.00  0.00           H
ATOM   2625  CA  ASP A 752      67.470  48.115  77.850  1.00  0.00           C
ATOM   2626  HA  ASP A 752      68.200  48.855  77.530  1.00  0.00           H
ATOM   2627  CB  ASP A 752      68.140  46.965  78.620  1.00  0.00           C
ATOM   2628  HB1 ASP A 752      67.450  46.095  78.710  1.00  0.00           H
ATOM   2629  HB2 ASP A 752      68.380  47.295  79.650  1.00  0.00           H
ATOM   2630  CG  ASP A 752      69.430  46.485  77.970  1.00  0.00           C
ATOM   2631  OD1 ASP A 752      69.830  45.335  78.280  1.00  0.00           O
ATOM   2632  OD2 ASP A 752      70.100  47.285  77.270  1.00  0.00           O
ATOM   2633  C   ASP A 752      66.760  47.565  76.610  1.00  0.00           C
ATOM   2634  O   ASP A 752      67.200  47.705  75.470  1.00  0.00           O
ATOM   2635  N   VAL A 753      65.570  46.955  76.830  1.00  0.00           N
ATOM   2636  HN  VAL A 753      65.270  46.815  77.770  1.00  0.00           H
ATOM   2637  CA  VAL A 753      64.770  46.305  75.800  1.00  0.00           C
ATOM   2638  HA  VAL A 753      65.410  45.565  75.340  1.00  0.00           H
ATOM   2639  CB  VAL A 753      63.620  45.535  76.460  1.00  0.00           C
ATOM   2640  HB  VAL A 753      63.070  46.215  77.150  1.00  0.00           H
ATOM   2641  CG1 VAL A 753      62.620  44.955  75.440  1.00  0.00           C
ATOM   2642 HG11 VAL A 753      63.150  44.345  74.680  1.00  0.00           H
ATOM   2643 HG12 VAL A 753      62.040  45.765  74.940  1.00  0.00           H
ATOM   2644 HG13 VAL A 753      61.890  44.305  75.960  1.00  0.00           H
ATOM   2645  CG2 VAL A 753      64.230  44.395  77.290  1.00  0.00           C
ATOM   2646 HG21 VAL A 753      64.900  44.765  78.100  1.00  0.00           H
ATOM   2647 HG22 VAL A 753      64.820  43.705  76.660  1.00  0.00           H
ATOM   2648 HG23 VAL A 753      63.430  43.785  77.780  1.00  0.00           H
ATOM   2649  C   VAL A 753      64.320  47.225  74.650  1.00  0.00           C
ATOM   2650  O   VAL A 753      64.040  46.755  73.540  1.00  0.00           O
ATOM   2651  N   LEU A 754      64.310  48.565  74.860  1.00  0.00           N
ATOM   2652  HN  LEU A 754      64.580  48.925  75.750  1.00  0.00           H
ATOM   2653  CA  LEU A 754      64.020  49.565  73.840  1.00  0.00           C
ATOM   2654  HA  LEU A 754      63.000  49.445  73.520  1.00  0.00           H
ATOM   2655  CB  LEU A 754      64.220  50.975  74.470  1.00  0.00           C
ATOM   2656  HB1 LEU A 754      65.270  51.095  74.830  1.00  0.00           H
ATOM   2657  HB2 LEU A 754      63.570  50.995  75.380  1.00  0.00           H
ATOM   2658  CG  LEU A 754      63.830  52.215  73.630  1.00  0.00           C
ATOM   2659  HG  LEU A 754      62.830  52.025  73.180  1.00  0.00           H
ATOM   2660  CD1 LEU A 754      63.690  53.435  74.550  1.00  0.00           C
ATOM   2661 HD11 LEU A 754      64.680  53.755  74.950  1.00  0.00           H
ATOM   2662 HD12 LEU A 754      63.030  53.195  75.420  1.00  0.00           H
ATOM   2663 HD13 LEU A 754      63.230  54.295  74.010  1.00  0.00           H
ATOM   2664  CD2 LEU A 754      64.820  52.605  72.510  1.00  0.00           C
ATOM   2665 HD21 LEU A 754      64.840  51.855  71.700  1.00  0.00           H
ATOM   2666 HD22 LEU A 754      65.840  52.735  72.920  1.00  0.00           H
ATOM   2667 HD23 LEU A 754      64.500  53.575  72.050  1.00  0.00           H
ATOM   2668  C   LEU A 754      64.930  49.425  72.630  1.00  0.00           C
ATOM   2669  O   LEU A 754      64.470  49.345  71.490  1.00  0.00           O
ATOM   2670  N   PHE A 755      66.250  49.305  72.860  1.00  0.00           N
ATOM   2671  HN  PHE A 755      66.610  49.325  73.790  1.00  0.00           H
ATOM   2672  CA  PHE A 755      67.240  49.085  71.820  1.00  0.00           C
ATOM   2673  HA  PHE A 755      67.210  49.915  71.130  1.00  0.00           H
ATOM   2674  CB  PHE A 755      68.620  48.925  72.480  1.00  0.00           C
ATOM   2675  HB1 PHE A 755      69.420  48.685  71.740  1.00  0.00           H
ATOM   2676  HB2 PHE A 755      68.590  48.105  73.240  1.00  0.00           H
ATOM   2677  CG  PHE A 755      69.040  50.175  73.180  1.00  0.00           C
ATOM   2678  CD1 PHE A 755      69.430  51.265  72.400  1.00  0.00           C
ATOM   2679  HD1 PHE A 755      69.280  51.265  71.330  1.00  0.00           H
ATOM   2680  CE1 PHE A 755      70.260  52.235  72.960  1.00  0.00           C
ATOM   2681  HE1 PHE A 755      70.700  52.985  72.320  1.00  0.00           H
ATOM   2682  CZ  PHE A 755      70.640  52.135  74.310  1.00  0.00           C
ATOM   2683  HZ  PHE A 755      71.400  52.805  74.690  1.00  0.00           H
ATOM   2684  CD2 PHE A 755      69.330  50.135  74.550  1.00  0.00           C
ATOM   2685  HD2 PHE A 755      69.110  49.245  75.130  1.00  0.00           H
ATOM   2686  CE2 PHE A 755      70.130  51.125  75.120  1.00  0.00           C
ATOM   2687  HE2 PHE A 755      70.480  51.015  76.130  1.00  0.00           H
ATOM   2688  C   PHE A 755      67.040  47.815  71.030  1.00  0.00           C
ATOM   2689  O   PHE A 755      67.100  47.785  69.800  1.00  0.00           O
ATOM   2690  N   TRP A 756      66.800  46.705  71.760  1.00  0.00           N
ATOM   2691  HN  TRP A 756      66.740  46.795  72.750  1.00  0.00           H
ATOM   2692  CA  TRP A 756      66.600  45.395  71.190  1.00  0.00           C
ATOM   2693  HA  TRP A 756      67.450  45.185  70.550  1.00  0.00           H
ATOM   2694  CB  TRP A 756      66.570  44.325  72.320  1.00  0.00           C
ATOM   2695  HB1 TRP A 756      65.670  44.485  72.960  1.00  0.00           H
ATOM   2696  HB2 TRP A 756      67.460  44.475  72.970  1.00  0.00           H
ATOM   2697  CG  TRP A 756      66.590  42.905  71.840  1.00  0.00           C
ATOM   2698  CD1 TRP A 756      65.610  41.955  71.950  1.00  0.00           C
ATOM   2699  HD1 TRP A 756      64.690  42.085  72.500  1.00  0.00           H
ATOM   2700  NE1 TRP A 756      65.980  40.815  71.290  1.00  0.00           N
ATOM   2701  HE1 TRP A 756      65.430  39.995  71.230  1.00  0.00           H
ATOM   2702  CE2 TRP A 756      67.220  40.995  70.740  1.00  0.00           C
ATOM   2703  CD2 TRP A 756      67.660  42.295  71.090  1.00  0.00           C
ATOM   2704  CE3 TRP A 756      68.930  42.735  70.700  1.00  0.00           C
ATOM   2705  HE3 TRP A 756      69.280  43.715  70.960  1.00  0.00           H
ATOM   2706  CZ3 TRP A 756      69.720  41.865  69.940  1.00  0.00           C
ATOM   2707  HZ3 TRP A 756      70.690  42.205  69.600  1.00  0.00           H
ATOM   2708  CZ2 TRP A 756      68.000  40.155  69.970  1.00  0.00           C
ATOM   2709  HZ2 TRP A 756      67.660  39.165  69.700  1.00  0.00           H
ATOM   2710  CH2 TRP A 756      69.260  40.605  69.570  1.00  0.00           C
ATOM   2711  HH2 TRP A 756      69.900  39.975  68.950  1.00  0.00           H
ATOM   2712  C   TRP A 756      65.370  45.325  70.290  1.00  0.00           C
ATOM   2713  O   TRP A 756      65.410  44.825  69.170  1.00  0.00           O
ATOM   2714  N   CYS A 757      64.240  45.915  70.750  1.00  0.00           N
ATOM   2715  HN  CYS A 757      64.230  46.305  71.670  1.00  0.00           H
ATOM   2716  CA  CYS A 757      63.020  46.065  69.960  1.00  0.00           C
ATOM   2717  HA  CYS A 757      62.710  45.085  69.650  1.00  0.00           H
ATOM   2718  CB  CYS A 757      61.870  46.695  70.800  1.00  0.00           C
ATOM   2719  HB1 CYS A 757      60.990  46.885  70.140  1.00  0.00           H
ATOM   2720  HB2 CYS A 757      62.200  47.685  71.200  1.00  0.00           H
ATOM   2721  SG  CYS A 757      61.340  45.615  72.160  1.00  0.00           S
ATOM   2722  HG1 CYS A 757      62.430  45.825  72.900  1.00  0.00           H
ATOM   2723  C   CYS A 757      63.210  46.875  68.690  1.00  0.00           C
ATOM   2724  O   CYS A 757      62.750  46.465  67.620  1.00  0.00           O
ATOM   2725  N   VAL A 758      63.950  48.005  68.760  1.00  0.00           N
ATOM   2726  HN  VAL A 758      64.270  48.345  69.650  1.00  0.00           H
ATOM   2727  CA  VAL A 758      64.350  48.785  67.590  1.00  0.00           C
ATOM   2728  HA  VAL A 758      63.460  49.045  67.040  1.00  0.00           H
ATOM   2729  CB  VAL A 758      65.060  50.075  68.020  1.00  0.00           C
ATOM   2730  HB  VAL A 758      65.840  49.835  68.770  1.00  0.00           H
ATOM   2731  CG1 VAL A 758      65.730  50.795  66.830  1.00  0.00           C
ATOM   2732 HG11 VAL A 758      64.980  51.015  66.040  1.00  0.00           H
ATOM   2733 HG12 VAL A 758      66.550  50.205  66.380  1.00  0.00           H
ATOM   2734 HG13 VAL A 758      66.160  51.765  67.160  1.00  0.00           H
ATOM   2735  CG2 VAL A 758      64.020  51.015  68.660  1.00  0.00           C
ATOM   2736 HG21 VAL A 758      63.510  50.535  69.520  1.00  0.00           H
ATOM   2737 HG22 VAL A 758      63.250  51.295  67.920  1.00  0.00           H
ATOM   2738 HG23 VAL A 758      64.510  51.945  69.020  1.00  0.00           H
ATOM   2739  C   VAL A 758      65.220  47.985  66.630  1.00  0.00           C
ATOM   2740  O   VAL A 758      64.980  47.975  65.420  1.00  0.00           O
ATOM   2741  N   ILE A 759      66.220  47.235  67.140  1.00  0.00           N
ATOM   2742  HN  ILE A 759      66.420  47.285  68.130  1.00  0.00           H
ATOM   2743  CA  ILE A 759      67.060  46.345  66.340  1.00  0.00           C
ATOM   2744  HA  ILE A 759      67.500  46.935  65.560  1.00  0.00           H
ATOM   2745  CB  ILE A 759      68.200  45.745  67.180  1.00  0.00           C
ATOM   2746  HB  ILE A 759      67.760  45.325  68.110  1.00  0.00           H
ATOM   2747  CG2 ILE A 759      68.920  44.605  66.430  1.00  0.00           C
ATOM   2748 HG21 ILE A 759      69.320  44.965  65.460  1.00  0.00           H
ATOM   2749 HG22 ILE A 759      68.260  43.735  66.250  1.00  0.00           H
ATOM   2750 HG23 ILE A 759      69.780  44.225  67.040  1.00  0.00           H
ATOM   2751  CG1 ILE A 759      69.210  46.855  67.580  1.00  0.00           C
ATOM   2752 HG11 ILE A 759      68.660  47.775  67.880  1.00  0.00           H
ATOM   2753 HG12 ILE A 759      69.810  47.115  66.680  1.00  0.00           H
ATOM   2754  CD  ILE A 759      70.130  46.445  68.730  1.00  0.00           C
ATOM   2755  HD1 ILE A 759      70.750  45.575  68.460  1.00  0.00           H
ATOM   2756  HD2 ILE A 759      69.530  46.185  69.630  1.00  0.00           H
ATOM   2757  HD3 ILE A 759      70.800  47.285  69.000  1.00  0.00           H
ATOM   2758  C   ILE A 759      66.270  45.245  65.640  1.00  0.00           C
ATOM   2759  O   ILE A 759      66.440  45.055  64.430  1.00  0.00           O
ATOM   2760  N   LEU A 760      65.360  44.535  66.330  1.00  0.00           N
ATOM   2761  HN  LEU A 760      65.290  44.645  67.330  1.00  0.00           H
ATOM   2762  CA  LEU A 760      64.510  43.505  65.750  1.00  0.00           C
ATOM   2763  HA  LEU A 760      65.140  42.735  65.330  1.00  0.00           H
ATOM   2764  CB  LEU A 760      63.570  42.895  66.820  1.00  0.00           C
ATOM   2765  HB1 LEU A 760      62.780  42.275  66.340  1.00  0.00           H
ATOM   2766  HB2 LEU A 760      63.060  43.735  67.350  1.00  0.00           H
ATOM   2767  CG  LEU A 760      64.240  42.005  67.890  1.00  0.00           C
ATOM   2768  HG  LEU A 760      65.120  42.535  68.310  1.00  0.00           H
ATOM   2769  CD1 LEU A 760      63.270  41.735  69.040  1.00  0.00           C
ATOM   2770 HD11 LEU A 760      62.350  41.225  68.670  1.00  0.00           H
ATOM   2771 HD12 LEU A 760      62.980  42.685  69.550  1.00  0.00           H
ATOM   2772 HD13 LEU A 760      63.750  41.075  69.790  1.00  0.00           H
ATOM   2773  CD2 LEU A 760      64.730  40.665  67.310  1.00  0.00           C
ATOM   2774 HD21 LEU A 760      65.540  40.835  66.590  1.00  0.00           H
ATOM   2775 HD22 LEU A 760      63.890  40.125  66.820  1.00  0.00           H
ATOM   2776 HD23 LEU A 760      65.120  40.025  68.130  1.00  0.00           H
ATOM   2777  C   LEU A 760      63.620  44.015  64.620  1.00  0.00           C
ATOM   2778  O   LEU A 760      63.540  43.405  63.550  1.00  0.00           O
ATOM   2779  N   PHE A 761      62.960  45.165  64.850  1.00  0.00           N
ATOM   2780  HN  PHE A 761      63.060  45.615  65.740  1.00  0.00           H
ATOM   2781  CA  PHE A 761      62.060  45.825  63.910  1.00  0.00           C
ATOM   2782  HA  PHE A 761      61.260  45.145  63.670  1.00  0.00           H
ATOM   2783  CB  PHE A 761      61.490  47.075  64.640  1.00  0.00           C
ATOM   2784  HB1 PHE A 761      62.320  47.735  64.970  1.00  0.00           H
ATOM   2785  HB2 PHE A 761      60.980  46.725  65.570  1.00  0.00           H
ATOM   2786  CG  PHE A 761      60.510  47.905  63.850  1.00  0.00           C
ATOM   2787  CD1 PHE A 761      59.130  47.745  64.040  1.00  0.00           C
ATOM   2788  HD1 PHE A 761      58.770  46.965  64.710  1.00  0.00           H
ATOM   2789  CE1 PHE A 761      58.210  48.595  63.420  1.00  0.00           C
ATOM   2790  HE1 PHE A 761      57.150  48.475  63.580  1.00  0.00           H
ATOM   2791  CZ  PHE A 761      58.670  49.625  62.590  1.00  0.00           C
ATOM   2792  HZ  PHE A 761      57.960  50.275  62.100  1.00  0.00           H
ATOM   2793  CD2 PHE A 761      60.960  48.955  63.030  1.00  0.00           C
ATOM   2794  HD2 PHE A 761      62.020  49.125  62.900  1.00  0.00           H
ATOM   2795  CE2 PHE A 761      60.050  49.805  62.400  1.00  0.00           C
ATOM   2796  HE2 PHE A 761      60.400  50.615  61.770  1.00  0.00           H
ATOM   2797  C   PHE A 761      62.740  46.185  62.580  1.00  0.00           C
ATOM   2798  O   PHE A 761      62.350  45.705  61.510  1.00  0.00           O
ATOM   2799  N   PHE A 762      63.830  46.985  62.620  1.00  0.00           N
ATOM   2800  HN  PHE A 762      64.130  47.385  63.490  1.00  0.00           H
ATOM   2801  CA  PHE A 762      64.590  47.335  61.430  1.00  0.00           C
ATOM   2802  HA  PHE A 762      63.880  47.715  60.710  1.00  0.00           H
ATOM   2803  CB  PHE A 762      65.640  48.435  61.720  1.00  0.00           C
ATOM   2804  HB1 PHE A 762      66.380  48.525  60.900  1.00  0.00           H
ATOM   2805  HB2 PHE A 762      66.180  48.235  62.670  1.00  0.00           H
ATOM   2806  CG  PHE A 762      64.930  49.765  61.800  1.00  0.00           C
ATOM   2807  CD1 PHE A 762      64.490  50.385  60.620  1.00  0.00           C
ATOM   2808  HD1 PHE A 762      64.650  49.895  59.670  1.00  0.00           H
ATOM   2809  CE1 PHE A 762      63.830  51.615  60.670  1.00  0.00           C
ATOM   2810  HE1 PHE A 762      63.480  52.085  59.760  1.00  0.00           H
ATOM   2811  CZ  PHE A 762      63.620  52.245  61.910  1.00  0.00           C
ATOM   2812  HZ  PHE A 762      63.100  53.195  61.940  1.00  0.00           H
ATOM   2813  CD2 PHE A 762      64.730  50.415  63.030  1.00  0.00           C
ATOM   2814  HD2 PHE A 762      65.080  49.945  63.940  1.00  0.00           H
ATOM   2815  CE2 PHE A 762      64.070  51.645  63.090  1.00  0.00           C
ATOM   2816  HE2 PHE A 762      63.900  52.135  64.040  1.00  0.00           H
ATOM   2817  C   PHE A 762      65.240  46.165  60.720  1.00  0.00           C
ATOM   2818  O   PHE A 762      65.160  46.045  59.500  1.00  0.00           O
ATOM   2819  N   THR A 763      65.870  45.235  61.480  1.00  0.00           N
ATOM   2820  HN  THR A 763      65.920  45.335  62.470  1.00  0.00           H
ATOM   2821  CA  THR A 763      66.560  44.075  60.900  1.00  0.00           C
ATOM   2822  HA  THR A 763      67.300  44.455  60.200  1.00  0.00           H
ATOM   2823  CB  THR A 763      67.300  43.215  61.920  1.00  0.00           C
ATOM   2824  HB  THR A 763      66.590  42.795  62.670  1.00  0.00           H
ATOM   2825  OG1 THR A 763      68.270  43.995  62.600  1.00  0.00           O
ATOM   2826  HG1 THR A 763      67.770  44.535  63.230  1.00  0.00           H
ATOM   2827  CG2 THR A 763      68.070  42.075  61.250  1.00  0.00           C
ATOM   2828 HG21 THR A 763      68.740  42.475  60.460  1.00  0.00           H
ATOM   2829 HG22 THR A 763      67.390  41.325  60.790  1.00  0.00           H
ATOM   2830 HG23 THR A 763      68.700  41.545  62.000  1.00  0.00           H
ATOM   2831  C   THR A 763      65.620  43.195  60.100  1.00  0.00           C
ATOM   2832  O   THR A 763      65.940  42.785  58.980  1.00  0.00           O
ATOM   2833  N   THR A 764      64.400  42.955  60.630  1.00  0.00           N
ATOM   2834  HN  THR A 764      64.190  43.315  61.530  1.00  0.00           H
ATOM   2835  CA  THR A 764      63.360  42.185  59.940  1.00  0.00           C
ATOM   2836  HA  THR A 764      63.750  41.195  59.730  1.00  0.00           H
ATOM   2837  CB  THR A 764      62.090  42.025  60.780  1.00  0.00           C
ATOM   2838  HB  THR A 764      61.660  43.015  61.050  1.00  0.00           H
ATOM   2839  OG1 THR A 764      62.410  41.335  61.980  1.00  0.00           O
ATOM   2840  HG1 THR A 764      62.930  41.945  62.520  1.00  0.00           H
ATOM   2841  CG2 THR A 764      61.030  41.185  60.060  1.00  0.00           C
ATOM   2842 HG21 THR A 764      61.430  40.185  59.800  1.00  0.00           H
ATOM   2843 HG22 THR A 764      60.650  41.675  59.140  1.00  0.00           H
ATOM   2844 HG23 THR A 764      60.150  41.045  60.720  1.00  0.00           H
ATOM   2845  C   THR A 764      62.940  42.775  58.600  1.00  0.00           C
ATOM   2846  O   THR A 764      62.860  42.075  57.590  1.00  0.00           O
ATOM   2847  N   PHE A 765      62.700  44.105  58.550  1.00  0.00           N
ATOM   2848  HN  PHE A 765      62.740  44.645  59.390  1.00  0.00           H
ATOM   2849  CA  PHE A 765      62.370  44.835  57.340  1.00  0.00           C
ATOM   2850  HA  PHE A 765      61.490  44.375  56.910  1.00  0.00           H
ATOM   2851  CB  PHE A 765      62.010  46.305  57.730  1.00  0.00           C
ATOM   2852  HB1 PHE A 765      62.850  46.735  58.330  1.00  0.00           H
ATOM   2853  HB2 PHE A 765      61.100  46.315  58.370  1.00  0.00           H
ATOM   2854  CG  PHE A 765      61.770  47.205  56.540  1.00  0.00           C
ATOM   2855  CD1 PHE A 765      60.560  47.125  55.840  1.00  0.00           C
ATOM   2856  HD1 PHE A 765      59.820  46.395  56.140  1.00  0.00           H
ATOM   2857  CE1 PHE A 765      60.290  47.985  54.770  1.00  0.00           C
ATOM   2858  HE1 PHE A 765      59.350  47.935  54.250  1.00  0.00           H
ATOM   2859  CZ  PHE A 765      61.240  48.955  54.400  1.00  0.00           C
ATOM   2860  HZ  PHE A 765      61.010  49.645  53.610  1.00  0.00           H
ATOM   2861  CD2 PHE A 765      62.720  48.175  56.160  1.00  0.00           C
ATOM   2862  HD2 PHE A 765      63.650  48.255  56.700  1.00  0.00           H
ATOM   2863  CE2 PHE A 765      62.460  49.035  55.090  1.00  0.00           C
ATOM   2864  HE2 PHE A 765      63.190  49.785  54.810  1.00  0.00           H
ATOM   2865  C   PHE A 765      63.450  44.785  56.260  1.00  0.00           C
ATOM   2866  O   PHE A 765      63.190  44.385  55.120  1.00  0.00           O
ATOM   2867  N   PHE A 766      64.700  45.155  56.610  1.00  0.00           N
ATOM   2868  HN  PHE A 766      64.880  45.505  57.530  1.00  0.00           H
ATOM   2869  CA  PHE A 766      65.830  45.135  55.690  1.00  0.00           C
ATOM   2870  HA  PHE A 766      65.540  45.715  54.820  1.00  0.00           H
ATOM   2871  CB  PHE A 766      67.100  45.755  56.330  1.00  0.00           C
ATOM   2872  HB1 PHE A 766      67.990  45.625  55.670  1.00  0.00           H
ATOM   2873  HB2 PHE A 766      67.310  45.275  57.310  1.00  0.00           H
ATOM   2874  CG  PHE A 766      66.940  47.245  56.530  1.00  0.00           C
ATOM   2875  CD1 PHE A 766      66.730  48.075  55.420  1.00  0.00           C
ATOM   2876  HD1 PHE A 766      66.660  47.645  54.430  1.00  0.00           H
ATOM   2877  CE1 PHE A 766      66.620  49.465  55.570  1.00  0.00           C
ATOM   2878  HE1 PHE A 766      66.460  50.085  54.710  1.00  0.00           H
ATOM   2879  CZ  PHE A 766      66.730  50.035  56.850  1.00  0.00           C
ATOM   2880  HZ  PHE A 766      66.670  51.105  56.970  1.00  0.00           H
ATOM   2881  CD2 PHE A 766      67.080  47.835  57.800  1.00  0.00           C
ATOM   2882  HD2 PHE A 766      67.270  47.205  58.660  1.00  0.00           H
ATOM   2883  CE2 PHE A 766      66.960  49.215  57.960  1.00  0.00           C
ATOM   2884  HE2 PHE A 766      67.070  49.665  58.940  1.00  0.00           H
ATOM   2885  C   PHE A 766      66.170  43.755  55.160  1.00  0.00           C
ATOM   2886  O   PHE A 766      66.340  43.565  53.950  1.00  0.00           O
ATOM   2887  N   LEU A 767      66.240  42.745  56.030  1.00  0.00           N
ATOM   2888  HN  LEU A 767      66.100  42.905  57.010  1.00  0.00           H
ATOM   2889  CA  LEU A 767      66.540  41.375  55.670  1.00  0.00           C
ATOM   2890  HA  LEU A 767      67.460  41.395  55.100  1.00  0.00           H
ATOM   2891  CB  LEU A 767      66.750  40.545  56.960  1.00  0.00           C
ATOM   2892  HB1 LEU A 767      65.790  40.475  57.510  1.00  0.00           H
ATOM   2893  HB2 LEU A 767      67.460  41.105  57.610  1.00  0.00           H
ATOM   2894  CG  LEU A 767      67.320  39.125  56.760  1.00  0.00           C
ATOM   2895  HG  LEU A 767      66.640  38.555  56.080  1.00  0.00           H
ATOM   2896  CD1 LEU A 767      68.720  39.145  56.110  1.00  0.00           C
ATOM   2897 HD11 LEU A 767      69.430  39.715  56.750  1.00  0.00           H
ATOM   2898 HD12 LEU A 767      68.680  39.625  55.110  1.00  0.00           H
ATOM   2899 HD13 LEU A 767      69.100  38.115  55.990  1.00  0.00           H
ATOM   2900  CD2 LEU A 767      67.390  38.385  58.110  1.00  0.00           C
ATOM   2901 HD21 LEU A 767      66.390  38.345  58.590  1.00  0.00           H
ATOM   2902 HD22 LEU A 767      68.080  38.915  58.800  1.00  0.00           H
ATOM   2903 HD23 LEU A 767      67.750  37.355  57.960  1.00  0.00           H
ATOM   2904  C   LEU A 767      65.480  40.765  54.740  1.00  0.00           C
ATOM   2905  O   LEU A 767      65.800  40.125  53.740  1.00  0.00           O
ATOM   2906  N   SER A 768      64.180  41.005  55.040  1.00  0.00           N
ATOM   2907  HN  SER A 768      63.960  41.525  55.860  1.00  0.00           H
ATOM   2908  CA  SER A 768      63.070  40.525  54.210  1.00  0.00           C
ATOM   2909  HA  SER A 768      63.190  39.455  54.100  1.00  0.00           H
ATOM   2910  CB  SER A 768      61.650  40.775  54.820  1.00  0.00           C
ATOM   2911  HB1 SER A 768      60.880  40.295  54.170  1.00  0.00           H
ATOM   2912  HB2 SER A 768      61.440  41.865  54.870  1.00  0.00           H
ATOM   2913  OG  SER A 768      61.540  40.215  56.120  1.00  0.00           O
ATOM   2914  HG1 SER A 768      61.980  40.855  56.700  1.00  0.00           H
ATOM   2915  C   SER A 768      63.090  41.115  52.810  1.00  0.00           C
ATOM   2916  O   SER A 768      62.890  40.405  51.830  1.00  0.00           O
ATOM   2917  N   SER A 769      63.380  42.435  52.700  1.00  0.00           N
ATOM   2918  HN  SER A 769      63.530  42.985  53.530  1.00  0.00           H
ATOM   2919  CA  SER A 769      63.620  43.105  51.420  1.00  0.00           C
ATOM   2920  HA  SER A 769      62.760  42.945  50.790  1.00  0.00           H
ATOM   2921  CB  SER A 769      63.810  44.645  51.590  1.00  0.00           C
ATOM   2922  HB1 SER A 769      64.650  44.845  52.300  1.00  0.00           H
ATOM   2923  HB2 SER A 769      62.880  45.065  52.050  1.00  0.00           H
ATOM   2924  OG  SER A 769      64.070  45.305  50.340  1.00  0.00           O
ATOM   2925  HG1 SER A 769      64.070  46.265  50.480  1.00  0.00           H
ATOM   2926  C   SER A 769      64.810  42.545  50.670  1.00  0.00           C
ATOM   2927  O   SER A 769      64.740  42.245  49.480  1.00  0.00           O
ATOM   2928  N   PHE A 770      65.940  42.325  51.370  1.00  0.00           N
ATOM   2929  HN  PHE A 770      66.000  42.595  52.330  1.00  0.00           H
ATOM   2930  CA  PHE A 770      67.160  41.795  50.790  1.00  0.00           C
ATOM   2931  HA  PHE A 770      67.420  42.445  49.970  1.00  0.00           H
ATOM   2932  CB  PHE A 770      68.280  41.875  51.870  1.00  0.00           C
ATOM   2933  HB1 PHE A 770      67.990  41.305  52.780  1.00  0.00           H
ATOM   2934  HB2 PHE A 770      68.440  42.935  52.160  1.00  0.00           H
ATOM   2935  CG  PHE A 770      69.560  41.325  51.340  1.00  0.00           C
ATOM   2936  CD1 PHE A 770      70.390  42.115  50.530  1.00  0.00           C
ATOM   2937  HD1 PHE A 770      70.120  43.145  50.370  1.00  0.00           H
ATOM   2938  CE1 PHE A 770      71.540  41.575  49.940  1.00  0.00           C
ATOM   2939  HE1 PHE A 770      72.190  42.195  49.350  1.00  0.00           H
ATOM   2940  CZ  PHE A 770      71.830  40.225  50.140  1.00  0.00           C
ATOM   2941  HZ  PHE A 770      72.700  39.785  49.680  1.00  0.00           H
ATOM   2942  CD2 PHE A 770      69.920  39.995  51.600  1.00  0.00           C
ATOM   2943  HD2 PHE A 770      69.290  39.375  52.230  1.00  0.00           H
ATOM   2944  CE2 PHE A 770      71.060  39.455  51.010  1.00  0.00           C
ATOM   2945  HE2 PHE A 770      71.320  38.425  51.220  1.00  0.00           H
ATOM   2946  C   PHE A 770      67.010  40.395  50.170  1.00  0.00           C
ATOM   2947  O   PHE A 770      67.480  40.165  49.050  1.00  0.00           O
ATOM   2948  N   LEU A 771      66.340  39.465  50.900  1.00  0.00           N
ATOM   2949  HN  LEU A 771      66.050  39.685  51.830  1.00  0.00           H
ATOM   2950  CA  LEU A 771      66.000  38.125  50.430  1.00  0.00           C
ATOM   2951  HA  LEU A 771      66.910  37.655  50.090  1.00  0.00           H
ATOM   2952  CB  LEU A 771      65.350  37.255  51.540  1.00  0.00           C
ATOM   2953  HB1 LEU A 771      65.010  36.295  51.110  1.00  0.00           H
ATOM   2954  HB2 LEU A 771      64.460  37.785  51.950  1.00  0.00           H
ATOM   2955  CG  LEU A 771      66.280  36.905  52.720  1.00  0.00           C
ATOM   2956  HG  LEU A 771      66.630  37.845  53.200  1.00  0.00           H
ATOM   2957  CD1 LEU A 771      65.510  36.095  53.780  1.00  0.00           C
ATOM   2958 HD11 LEU A 771      65.180  35.125  53.350  1.00  0.00           H
ATOM   2959 HD12 LEU A 771      64.610  36.645  54.100  1.00  0.00           H
ATOM   2960 HD13 LEU A 771      66.150  35.895  54.670  1.00  0.00           H
ATOM   2961  CD2 LEU A 771      67.530  36.115  52.280  1.00  0.00           C
ATOM   2962 HD21 LEU A 771      68.180  36.735  51.630  1.00  0.00           H
ATOM   2963 HD22 LEU A 771      67.230  35.205  51.710  1.00  0.00           H
ATOM   2964 HD23 LEU A 771      68.120  35.795  53.160  1.00  0.00           H
ATOM   2965  C   LEU A 771      65.090  38.145  49.210  1.00  0.00           C
ATOM   2966  O   LEU A 771      65.330  37.435  48.240  1.00  0.00           O
ATOM   2967  N   LYS A 772      64.050  39.015  49.190  1.00  0.00           N
ATOM   2968  HN  LYS A 772      63.860  39.565  50.000  1.00  0.00           H
ATOM   2969  CA  LYS A 772      63.180  39.195  48.040  1.00  0.00           C
ATOM   2970  HA  LYS A 772      62.740  38.235  47.800  1.00  0.00           H
ATOM   2971  CB  LYS A 772      62.070  40.225  48.410  1.00  0.00           C
ATOM   2972  HB1 LYS A 772      62.550  41.215  48.580  1.00  0.00           H
ATOM   2973  HB2 LYS A 772      61.650  39.895  49.390  1.00  0.00           H
ATOM   2974  CG  LYS A 772      60.920  40.375  47.400  1.00  0.00           C
ATOM   2975  HG1 LYS A 772      61.330  40.715  46.420  1.00  0.00           H
ATOM   2976  HG2 LYS A 772      60.250  41.185  47.780  1.00  0.00           H
ATOM   2977  CD  LYS A 772      60.130  39.065  47.200  1.00  0.00           C
ATOM   2978  HD1 LYS A 772      59.890  38.605  48.190  1.00  0.00           H
ATOM   2979  HD2 LYS A 772      60.790  38.335  46.680  1.00  0.00           H
ATOM   2980  CE  LYS A 772      58.850  39.205  46.350  1.00  0.00           C
ATOM   2981  HE1 LYS A 772      58.400  38.205  46.160  1.00  0.00           H
ATOM   2982  HE2 LYS A 772      59.090  39.675  45.380  1.00  0.00           H
ATOM   2983  NZ  LYS A 772      57.850  40.035  47.050  1.00  0.00           N
ATOM   2984  HZ1 LYS A 772      58.300  40.885  47.440  1.00  0.00           H
ATOM   2985  HZ2 LYS A 772      57.420  39.515  47.850  1.00  0.00           H
ATOM   2986  HZ3 LYS A 772      57.090  40.325  46.400  1.00  0.00           H
ATOM   2987  C   LYS A 772      63.960  39.655  46.800  1.00  0.00           C
ATOM   2988  O   LYS A 772      63.700  39.255  45.660  1.00  0.00           O
ATOM   2989  N   GLN A 773      65.010  40.455  47.050  1.00  0.00           N
ATOM   2990  HN  GLN A 773      65.140  40.765  47.990  1.00  0.00           H
ATOM   2991  CA  GLN A 773      65.880  41.025  46.050  1.00  0.00           C
ATOM   2992  HA  GLN A 773      65.300  41.275  45.170  1.00  0.00           H
ATOM   2993  CB  GLN A 773      66.550  42.285  46.700  1.00  0.00           C
ATOM   2994  HB1 GLN A 773      67.450  42.015  47.290  1.00  0.00           H
ATOM   2995  HB2 GLN A 773      65.830  42.685  47.450  1.00  0.00           H
ATOM   2996  CG  GLN A 773      66.860  43.445  45.740  1.00  0.00           C
ATOM   2997  HG1 GLN A 773      67.610  43.145  44.980  1.00  0.00           H
ATOM   2998  HG2 GLN A 773      67.240  44.325  46.300  1.00  0.00           H
ATOM   2999  CD  GLN A 773      65.610  43.875  44.980  1.00  0.00           C
ATOM   3000  OE1 GLN A 773      65.600  43.935  43.750  1.00  0.00           O
ATOM   3001  NE2 GLN A 773      64.520  44.195  45.720  1.00  0.00           N
ATOM   3002 HE21 GLN A 773      63.680  44.395  45.230  1.00  0.00           H
ATOM   3003 HE22 GLN A 773      64.570  44.125  46.710  1.00  0.00           H
ATOM   3004  C   GLN A 773      66.990  40.055  45.670  1.00  0.00           C
ATOM   3005  O   GLN A 773      67.980  40.445  45.050  1.00  0.00           O
ATOM   3006  N   PHE A 774      66.920  38.755  46.030  1.00  0.00           N
ATOM   3007  HN  PHE A 774      66.200  38.435  46.670  1.00  0.00           H
ATOM   3008  CA  PHE A 774      67.730  37.715  45.410  1.00  0.00           C
ATOM   3009  HA  PHE A 774      68.760  38.035  45.410  1.00  0.00           H
ATOM   3010  CB  PHE A 774      67.620  36.325  46.140  1.00  0.00           C
ATOM   3011  HB1 PHE A 774      67.740  35.495  45.410  1.00  0.00           H
ATOM   3012  HB2 PHE A 774      66.630  36.215  46.610  1.00  0.00           H
ATOM   3013  CG  PHE A 774      68.670  36.115  47.190  1.00  0.00           C
ATOM   3014  CD1 PHE A 774      69.260  37.175  47.890  1.00  0.00           C
ATOM   3015  HD1 PHE A 774      68.920  38.185  47.730  1.00  0.00           H
ATOM   3016  CE1 PHE A 774      70.290  36.935  48.810  1.00  0.00           C
ATOM   3017  HE1 PHE A 774      70.780  37.755  49.280  1.00  0.00           H
ATOM   3018  CZ  PHE A 774      70.720  35.635  49.080  1.00  0.00           C
ATOM   3019  HZ  PHE A 774      71.510  35.455  49.800  1.00  0.00           H
ATOM   3020  CD2 PHE A 774      69.110  34.805  47.470  1.00  0.00           C
ATOM   3021  HD2 PHE A 774      68.650  33.965  46.970  1.00  0.00           H
ATOM   3022  CE2 PHE A 774      70.120  34.565  48.410  1.00  0.00           C
ATOM   3023  HE2 PHE A 774      70.440  33.555  48.620  1.00  0.00           H
ATOM   3024  C   PHE A 774      67.420  37.495  43.950  1.00  0.00           C
ATOM   3025  O   PHE A 774      68.300  37.185  43.150  1.00  0.00           O
ATOM   3026  N   LYS A 775      66.120  37.595  43.610  1.00  0.00           N
ATOM   3027  HN  LYS A 775      65.480  37.865  44.330  1.00  0.00           H
ATOM   3028  CA  LYS A 775      65.530  37.255  42.320  1.00  0.00           C
ATOM   3029  HA  LYS A 775      65.810  36.245  42.100  1.00  0.00           H
ATOM   3030  CB  LYS A 775      63.990  37.345  42.450  1.00  0.00           C
ATOM   3031  HB1 LYS A 775      63.700  38.405  42.600  1.00  0.00           H
ATOM   3032  HB2 LYS A 775      63.670  36.805  43.380  1.00  0.00           H
ATOM   3033  CG  LYS A 775      63.180  36.765  41.280  1.00  0.00           C
ATOM   3034  HG1 LYS A 775      63.570  37.145  40.310  1.00  0.00           H
ATOM   3035  HG2 LYS A 775      62.130  37.155  41.370  1.00  0.00           H
ATOM   3036  CD  LYS A 775      63.100  35.225  41.250  1.00  0.00           C
ATOM   3037  HD1 LYS A 775      62.640  34.895  42.210  1.00  0.00           H
ATOM   3038  HD2 LYS A 775      64.120  34.805  41.180  1.00  0.00           H
ATOM   3039  CE  LYS A 775      62.240  34.725  40.080  1.00  0.00           C
ATOM   3040  HE1 LYS A 775      62.720  34.985  39.120  1.00  0.00           H
ATOM   3041  HE2 LYS A 775      61.230  35.195  40.110  1.00  0.00           H
ATOM   3042  NZ  LYS A 775      62.040  33.255  40.100  1.00  0.00           N
ATOM   3043  HZ1 LYS A 775      61.520  32.955  40.950  1.00  0.00           H
ATOM   3044  HZ2 LYS A 775      62.940  32.745  40.030  1.00  0.00           H
ATOM   3045  HZ3 LYS A 775      61.460  33.015  39.260  1.00  0.00           H
ATOM   3046  C   LYS A 775      66.040  38.115  41.150  1.00  0.00           C
ATOM   3047  O   LYS A 775      66.250  37.615  40.050  1.00  0.00           O
ATOM   3048  N   THR A 776      66.200  39.435  41.370  1.00  0.00           N
ATOM   3049  HN  THR A 776      65.940  39.835  42.250  1.00  0.00           H
ATOM   3050  CA  THR A 776      66.820  40.425  40.490  1.00  0.00           C
ATOM   3051  HA  THR A 776      66.400  40.305  39.510  1.00  0.00           H
ATOM   3052  CB  THR A 776      66.510  41.825  41.010  1.00  0.00           C
ATOM   3053  HB  THR A 776      67.210  42.595  40.600  1.00  0.00           H
ATOM   3054  OG1 THR A 776      66.520  41.845  42.430  1.00  0.00           O
ATOM   3055  HG1 THR A 776      66.230  42.735  42.700  1.00  0.00           H
ATOM   3056  CG2 THR A 776      65.080  42.185  40.570  1.00  0.00           C
ATOM   3057 HG21 THR A 776      64.350  41.485  41.010  1.00  0.00           H
ATOM   3058 HG22 THR A 776      65.000  42.165  39.470  1.00  0.00           H
ATOM   3059 HG23 THR A 776      64.830  43.215  40.930  1.00  0.00           H
ATOM   3060  C   THR A 776      68.320  40.295  40.330  1.00  0.00           C
ATOM   3061  O   THR A 776      68.860  40.405  39.220  1.00  0.00           O
ATOM   3062  N   LYS A 777      69.020  40.075  41.460  1.00  0.00           N
ATOM   3063  HN  LYS A 777      68.500  40.035  42.310  1.00  0.00           H
ATOM   3064  CA  LYS A 777      70.440  39.765  41.530  1.00  0.00           C
ATOM   3065  HA  LYS A 777      70.970  40.555  41.010  1.00  0.00           H
ATOM   3066  CB  LYS A 777      70.940  39.705  43.010  1.00  0.00           C
ATOM   3067  HB1 LYS A 777      71.950  39.245  43.020  1.00  0.00           H
ATOM   3068  HB2 LYS A 777      70.260  39.045  43.580  1.00  0.00           H
ATOM   3069  CG  LYS A 777      71.040  41.085  43.700  1.00  0.00           C
ATOM   3070  HG1 LYS A 777      70.020  41.495  43.840  1.00  0.00           H
ATOM   3071  HG2 LYS A 777      71.570  41.775  43.000  1.00  0.00           H
ATOM   3072  CD  LYS A 777      71.830  41.065  45.030  1.00  0.00           C
ATOM   3073  HD1 LYS A 777      72.000  42.115  45.360  1.00  0.00           H
ATOM   3074  HD2 LYS A 777      72.840  40.645  44.810  1.00  0.00           H
ATOM   3075  CE  LYS A 777      71.240  40.245  46.190  1.00  0.00           C
ATOM   3076  HE1 LYS A 777      71.990  40.175  47.020  1.00  0.00           H
ATOM   3077  HE2 LYS A 777      70.970  39.225  45.870  1.00  0.00           H
ATOM   3078  NZ  LYS A 777      70.020  40.895  46.750  1.00  0.00           N
ATOM   3079  HZ1 LYS A 777      69.220  40.725  46.090  1.00  0.00           H
ATOM   3080  HZ2 LYS A 777      70.160  41.915  46.820  1.00  0.00           H
ATOM   3081  HZ3 LYS A 777      69.780  40.515  47.690  1.00  0.00           H
ATOM   3082  C   LYS A 777      70.760  38.475  40.800  1.00  0.00           C
ATOM   3083  O   LYS A 777      69.950  37.565  40.760  1.00  0.00           O
ATOM   3084  N   ARG A 778      71.940  38.295  40.170  1.00  0.00           N
ATOM   3085  HN  ARG A 778      72.670  38.985  40.150  1.00  0.00           H
ATOM   3086  CA  ARG A 778      72.130  37.125  39.310  1.00  0.00           C
ATOM   3087  HA  ARG A 778      71.300  36.435  39.380  1.00  0.00           H
ATOM   3088  CB  ARG A 778      72.160  37.565  37.820  1.00  0.00           C
ATOM   3089  HB1 ARG A 778      72.190  36.655  37.170  1.00  0.00           H
ATOM   3090  HB2 ARG A 778      73.080  38.155  37.610  1.00  0.00           H
ATOM   3091  CG  ARG A 778      70.910  38.415  37.470  1.00  0.00           C
ATOM   3092  HG1 ARG A 778      71.010  39.405  37.970  1.00  0.00           H
ATOM   3093  HG2 ARG A 778      70.020  37.905  37.930  1.00  0.00           H
ATOM   3094  CD  ARG A 778      70.600  38.655  35.990  1.00  0.00           C
ATOM   3095  HD1 ARG A 778      70.480  37.685  35.460  1.00  0.00           H
ATOM   3096  HD2 ARG A 778      71.420  39.235  35.500  1.00  0.00           H
ATOM   3097  NE  ARG A 778      69.330  39.465  35.980  1.00  0.00           N
ATOM   3098  HE  ARG A 778      69.080  39.945  36.820  1.00  0.00           H
ATOM   3099  CZ  ARG A 778      68.360  39.385  35.090  1.00  0.00           C
ATOM   3100  NH1 ARG A 778      68.370  38.515  34.110  1.00  0.00           N
ATOM   3101 HH11 ARG A 778      68.980  37.745  34.260  1.00  0.00           H
ATOM   3102 HH12 ARG A 778      67.500  38.375  33.630  1.00  0.00           H
ATOM   3103  NH2 ARG A 778      67.320  40.175  35.230  1.00  0.00           N
ATOM   3104 HH21 ARG A 778      67.340  40.915  35.890  1.00  0.00           H
ATOM   3105 HH22 ARG A 778      66.580  40.175  34.540  1.00  0.00           H
ATOM   3106  C   ARG A 778      73.350  36.355  39.750  1.00  0.00           C
ATOM   3107  O   ARG A 778      74.460  36.845  39.660  1.00  0.00           O
ATOM   3108  N   TYR A 779      73.190  35.125  40.270  1.00  0.00           N
ATOM   3109  HN  TYR A 779      72.290  34.695  40.320  1.00  0.00           H
ATOM   3110  CA  TYR A 779      74.330  34.335  40.700  1.00  0.00           C
ATOM   3111  HA  TYR A 779      75.050  34.295  39.890  1.00  0.00           H
ATOM   3112  CB  TYR A 779      74.970  34.955  41.980  1.00  0.00           C
ATOM   3113  HB1 TYR A 779      74.340  34.835  42.880  1.00  0.00           H
ATOM   3114  HB2 TYR A 779      75.130  36.045  41.850  1.00  0.00           H
ATOM   3115  CG  TYR A 779      76.310  34.345  42.230  1.00  0.00           C
ATOM   3116  CD1 TYR A 779      77.470  34.915  41.660  1.00  0.00           C
ATOM   3117  HD1 TYR A 779      77.370  35.785  41.020  1.00  0.00           H
ATOM   3118  CE1 TYR A 779      78.730  34.385  41.950  1.00  0.00           C
ATOM   3119  HE1 TYR A 779      79.610  34.855  41.550  1.00  0.00           H
ATOM   3120  CZ  TYR A 779      78.830  33.305  42.840  1.00  0.00           C
ATOM   3121  OH  TYR A 779      80.050  32.855  43.310  1.00  0.00           O
ATOM   3122  HH  TYR A 779      80.730  33.195  42.720  1.00  0.00           H
ATOM   3123  CD2 TYR A 779      76.440  33.235  43.070  1.00  0.00           C
ATOM   3124  HD2 TYR A 779      75.550  32.785  43.500  1.00  0.00           H
ATOM   3125  CE2 TYR A 779      77.690  32.705  43.380  1.00  0.00           C
ATOM   3126  HE2 TYR A 779      77.790  31.875  44.060  1.00  0.00           H
ATOM   3127  C   TYR A 779      73.880  32.905  40.990  1.00  0.00           C
ATOM   3128  O   TYR A 779      74.340  31.945  40.380  1.00  0.00           O
ATOM   3129  N   PHE A 780      72.930  32.725  41.940  1.00  0.00           N
ATOM   3130  HN  PHE A 780      72.580  33.505  42.430  1.00  0.00           H
ATOM   3131  CA  PHE A 780      72.390  31.425  42.320  1.00  0.00           C
ATOM   3132  HA  PHE A 780      73.210  30.735  42.230  1.00  0.00           H
ATOM   3133  CB  PHE A 780      71.880  31.425  43.790  1.00  0.00           C
ATOM   3134  HB1 PHE A 780      71.420  30.465  44.090  1.00  0.00           H
ATOM   3135  HB2 PHE A 780      71.120  32.205  43.950  1.00  0.00           H
ATOM   3136  CG  PHE A 780      73.030  31.665  44.710  1.00  0.00           C
ATOM   3137  CD1 PHE A 780      73.190  32.885  45.390  1.00  0.00           C
ATOM   3138  HD1 PHE A 780      72.430  33.655  45.300  1.00  0.00           H
ATOM   3139  CE1 PHE A 780      74.340  33.135  46.140  1.00  0.00           C
ATOM   3140  HE1 PHE A 780      74.480  34.085  46.640  1.00  0.00           H
ATOM   3141  CZ  PHE A 780      75.340  32.165  46.200  1.00  0.00           C
ATOM   3142  HZ  PHE A 780      76.280  32.415  46.680  1.00  0.00           H
ATOM   3143  CD2 PHE A 780      74.000  30.665  44.860  1.00  0.00           C
ATOM   3144  HD2 PHE A 780      73.880  29.715  44.350  1.00  0.00           H
ATOM   3145  CE2 PHE A 780      75.170  30.915  45.580  1.00  0.00           C
ATOM   3146  HE2 PHE A 780      75.950  30.175  45.600  1.00  0.00           H
ATOM   3147  C   PHE A 780      71.260  30.965  41.400  1.00  0.00           C
ATOM   3148  O   PHE A 780      70.600  31.815  40.800  1.00  0.00           O
ATOM   3149  N   PRO A 781      71.030  29.655  41.250  1.00  0.00           N
ATOM   3150  CD  PRO A 781      71.810  28.625  41.910  1.00  0.00           C
ATOM   3151  HD1 PRO A 781      71.630  28.645  43.000  1.00  0.00           H
ATOM   3152  HD2 PRO A 781      72.890  28.785  41.680  1.00  0.00           H
ATOM   3153  CA  PRO A 781      69.980  29.095  40.420  1.00  0.00           C
ATOM   3154  HA  PRO A 781      70.210  29.395  39.410  1.00  0.00           H
ATOM   3155  CB  PRO A 781      70.050  27.575  40.620  1.00  0.00           C
ATOM   3156  HB1 PRO A 781      70.010  27.075  39.620  1.00  0.00           H
ATOM   3157  HB2 PRO A 781      69.210  27.205  41.250  1.00  0.00           H
ATOM   3158  CG  PRO A 781      71.370  27.295  41.330  1.00  0.00           C
ATOM   3159  HG1 PRO A 781      71.280  26.515  42.120  1.00  0.00           H
ATOM   3160  HG2 PRO A 781      72.150  26.985  40.590  1.00  0.00           H
ATOM   3161  C   PRO A 781      68.590  29.615  40.710  1.00  0.00           C
ATOM   3162  O   PRO A 781      68.270  30.005  41.830  1.00  0.00           O
ATOM   3163  N   THR A 782      67.720  29.545  39.700  1.00  0.00           N
ATOM   3164  HN  THR A 782      68.000  29.225  38.790  1.00  0.00           H
ATOM   3165  CA  THR A 782      66.330  29.955  39.750  1.00  0.00           C
ATOM   3166  HA  THR A 782      66.300  31.015  39.960  1.00  0.00           H
ATOM   3167  CB  THR A 782      65.650  29.715  38.400  1.00  0.00           C
ATOM   3168  HB  THR A 782      64.570  29.965  38.450  1.00  0.00           H
ATOM   3169  OG1 THR A 782      65.800  28.355  37.980  1.00  0.00           O
ATOM   3170  HG1 THR A 782      64.900  27.965  38.140  1.00  0.00           H
ATOM   3171  CG2 THR A 782      66.310  30.585  37.310  1.00  0.00           C
ATOM   3172 HG21 THR A 782      67.380  30.335  37.180  1.00  0.00           H
ATOM   3173 HG22 THR A 782      66.210  31.655  37.570  1.00  0.00           H
ATOM   3174 HG23 THR A 782      65.800  30.405  36.340  1.00  0.00           H
ATOM   3175  C   THR A 782      65.490  29.285  40.840  1.00  0.00           C
ATOM   3176  O   THR A 782      64.890  29.975  41.660  1.00  0.00           O
ATOM   3177  N   LYS A 783      65.490  27.945  40.910  1.00  0.00           N
ATOM   3178  HN  LYS A 783      65.830  27.495  40.100  1.00  0.00           H
ATOM   3179  CA  LYS A 783      64.660  27.155  41.800  1.00  0.00           C
ATOM   3180  HA  LYS A 783      63.630  27.435  41.590  1.00  0.00           H
ATOM   3181  CB  LYS A 783      64.810  25.645  41.480  1.00  0.00           C
ATOM   3182  HB1 LYS A 783      64.420  25.515  40.440  1.00  0.00           H
ATOM   3183  HB2 LYS A 783      64.130  25.055  42.130  1.00  0.00           H
ATOM   3184  CG  LYS A 783      66.250  25.105  41.540  1.00  0.00           C
ATOM   3185  HG1 LYS A 783      66.710  25.345  42.520  1.00  0.00           H
ATOM   3186  HG2 LYS A 783      66.830  25.615  40.750  1.00  0.00           H
ATOM   3187  CD  LYS A 783      66.270  23.575  41.390  1.00  0.00           C
ATOM   3188  HD1 LYS A 783      65.620  23.295  40.530  1.00  0.00           H
ATOM   3189  HD2 LYS A 783      65.810  23.155  42.310  1.00  0.00           H
ATOM   3190  CE  LYS A 783      67.640  22.935  41.270  1.00  0.00           C
ATOM   3191  HE1 LYS A 783      67.530  21.835  41.140  1.00  0.00           H
ATOM   3192  HE2 LYS A 783      68.250  23.135  42.180  1.00  0.00           H
ATOM   3193  NZ  LYS A 783      68.310  23.495  40.100  1.00  0.00           N
ATOM   3194  HZ1 LYS A 783      68.360  24.525  40.220  1.00  0.00           H
ATOM   3195  HZ2 LYS A 783      67.810  23.285  39.210  1.00  0.00           H
ATOM   3196  HZ3 LYS A 783      69.290  23.135  40.000  1.00  0.00           H
ATOM   3197  C   LYS A 783      64.860  27.395  43.300  1.00  0.00           C
ATOM   3198  O   LYS A 783      63.910  27.485  44.080  1.00  0.00           O
ATOM   3199  N   VAL A 784      66.120  27.505  43.760  1.00  0.00           N
ATOM   3200  HN  VAL A 784      66.870  27.465  43.120  1.00  0.00           H
ATOM   3201  CA  VAL A 784      66.450  27.865  45.130  1.00  0.00           C
ATOM   3202  HA  VAL A 784      65.850  27.245  45.780  1.00  0.00           H
ATOM   3203  CB  VAL A 784      67.910  27.565  45.480  1.00  0.00           C
ATOM   3204  HB  VAL A 784      68.080  26.475  45.300  1.00  0.00           H
ATOM   3205  CG1 VAL A 784      68.910  28.335  44.580  1.00  0.00           C
ATOM   3206 HG11 VAL A 784      68.820  29.435  44.710  1.00  0.00           H
ATOM   3207 HG12 VAL A 784      68.760  28.085  43.510  1.00  0.00           H
ATOM   3208 HG13 VAL A 784      69.950  28.055  44.850  1.00  0.00           H
ATOM   3209  CG2 VAL A 784      68.180  27.835  46.980  1.00  0.00           C
ATOM   3210 HG21 VAL A 784      67.430  27.305  47.610  1.00  0.00           H
ATOM   3211 HG22 VAL A 784      68.120  28.915  47.200  1.00  0.00           H
ATOM   3212 HG23 VAL A 784      69.190  27.475  47.260  1.00  0.00           H
ATOM   3213  C   VAL A 784      66.020  29.295  45.430  1.00  0.00           C
ATOM   3214  O   VAL A 784      65.430  29.595  46.460  1.00  0.00           O
ATOM   3215  N   ARG A 785      66.240  30.225  44.480  1.00  0.00           N
ATOM   3216  HN  ARG A 785      66.750  29.985  43.660  1.00  0.00           H
ATOM   3217  CA  ARG A 785      65.750  31.585  44.550  1.00  0.00           C
ATOM   3218  HA  ARG A 785      66.060  31.975  45.510  1.00  0.00           H
ATOM   3219  CB  ARG A 785      66.410  32.455  43.480  1.00  0.00           C
ATOM   3220  HB1 ARG A 785      65.860  33.415  43.350  1.00  0.00           H
ATOM   3221  HB2 ARG A 785      66.420  31.925  42.510  1.00  0.00           H
ATOM   3222  CG  ARG A 785      67.840  32.815  43.920  1.00  0.00           C
ATOM   3223  HG1 ARG A 785      68.430  31.875  44.090  1.00  0.00           H
ATOM   3224  HG2 ARG A 785      67.770  33.355  44.890  1.00  0.00           H
ATOM   3225  CD  ARG A 785      68.530  33.655  42.860  1.00  0.00           C
ATOM   3226  HD1 ARG A 785      67.870  34.495  42.540  1.00  0.00           H
ATOM   3227  HD2 ARG A 785      68.790  33.015  41.980  1.00  0.00           H
ATOM   3228  NE  ARG A 785      69.750  34.215  43.510  1.00  0.00           N
ATOM   3229  HE  ARG A 785      69.830  34.155  44.500  1.00  0.00           H
ATOM   3230  CZ  ARG A 785      70.560  35.015  42.860  1.00  0.00           C
ATOM   3231  NH1 ARG A 785      70.510  35.105  41.560  1.00  0.00           N
ATOM   3232 HH11 ARG A 785      70.330  36.055  41.240  1.00  0.00           H
ATOM   3233 HH12 ARG A 785      69.950  34.405  41.130  1.00  0.00           H
ATOM   3234  NH2 ARG A 785      71.420  35.765  43.510  1.00  0.00           N
ATOM   3235 HH21 ARG A 785      71.210  35.955  44.470  1.00  0.00           H
ATOM   3236 HH22 ARG A 785      72.000  36.355  42.960  1.00  0.00           H
ATOM   3237  C   ARG A 785      64.250  31.795  44.560  1.00  0.00           C
ATOM   3238  O   ARG A 785      63.750  32.635  45.290  1.00  0.00           O
ATOM   3239  N   SER A 786      63.480  31.035  43.760  1.00  0.00           N
ATOM   3240  HN  SER A 786      63.900  30.455  43.050  1.00  0.00           H
ATOM   3241  CA  SER A 786      62.020  31.005  43.850  1.00  0.00           C
ATOM   3242  HA  SER A 786      61.660  32.015  43.710  1.00  0.00           H
ATOM   3243  CB  SER A 786      61.420  30.105  42.740  1.00  0.00           C
ATOM   3244  HB1 SER A 786      60.300  30.085  42.810  1.00  0.00           H
ATOM   3245  HB2 SER A 786      61.800  29.065  42.820  1.00  0.00           H
ATOM   3246  OG  SER A 786      61.790  30.645  41.460  1.00  0.00           O
ATOM   3247  HG1 SER A 786      61.820  29.865  40.840  1.00  0.00           H
ATOM   3248  C   SER A 786      61.560  30.565  45.230  1.00  0.00           C
ATOM   3249  O   SER A 786      60.700  31.185  45.840  1.00  0.00           O
ATOM   3250  N   THR A 787      62.230  29.555  45.810  1.00  0.00           N
ATOM   3251  HN  THR A 787      62.910  29.055  45.260  1.00  0.00           H
ATOM   3252  CA  THR A 787      62.050  29.135  47.210  1.00  0.00           C
ATOM   3253  HA  THR A 787      61.010  28.895  47.330  1.00  0.00           H
ATOM   3254  CB  THR A 787      62.870  27.905  47.570  1.00  0.00           C
ATOM   3255  HB  THR A 787      63.960  28.135  47.690  1.00  0.00           H
ATOM   3256  OG1 THR A 787      62.750  26.925  46.550  1.00  0.00           O
ATOM   3257  HG1 THR A 787      63.240  27.215  45.770  1.00  0.00           H
ATOM   3258  CG2 THR A 787      62.360  27.275  48.870  1.00  0.00           C
ATOM   3259 HG21 THR A 787      61.280  27.025  48.780  1.00  0.00           H
ATOM   3260 HG22 THR A 787      62.490  27.955  49.740  1.00  0.00           H
ATOM   3261 HG23 THR A 787      62.910  26.335  49.090  1.00  0.00           H
ATOM   3262  C   THR A 787      62.380  30.225  48.230  1.00  0.00           C
ATOM   3263  O   THR A 787      61.610  30.465  49.160  1.00  0.00           O
ATOM   3264  N   ILE A 788      63.500  30.965  48.070  1.00  0.00           N
ATOM   3265  HN  ILE A 788      64.170  30.695  47.370  1.00  0.00           H
ATOM   3266  CA  ILE A 788      63.820  32.135  48.890  1.00  0.00           C
ATOM   3267  HA  ILE A 788      63.770  31.835  49.930  1.00  0.00           H
ATOM   3268  CB  ILE A 788      65.240  32.645  48.610  1.00  0.00           C
ATOM   3269  HB  ILE A 788      65.330  32.805  47.520  1.00  0.00           H
ATOM   3270  CG2 ILE A 788      65.510  34.015  49.290  1.00  0.00           C
ATOM   3271 HG21 ILE A 788      65.310  33.955  50.380  1.00  0.00           H
ATOM   3272 HG22 ILE A 788      64.890  34.825  48.860  1.00  0.00           H
ATOM   3273 HG23 ILE A 788      66.580  34.305  49.160  1.00  0.00           H
ATOM   3274  CG1 ILE A 788      66.330  31.605  49.010  1.00  0.00           C
ATOM   3275 HG11 ILE A 788      67.310  32.015  48.680  1.00  0.00           H
ATOM   3276 HG12 ILE A 788      66.160  30.655  48.470  1.00  0.00           H
ATOM   3277  CD  ILE A 788      66.420  31.305  50.510  1.00  0.00           C
ATOM   3278  HD1 ILE A 788      65.480  30.855  50.890  1.00  0.00           H
ATOM   3279  HD2 ILE A 788      66.630  32.225  51.100  1.00  0.00           H
ATOM   3280  HD3 ILE A 788      67.240  30.585  50.710  1.00  0.00           H
ATOM   3281  C   ILE A 788      62.790  33.265  48.760  1.00  0.00           C
ATOM   3282  O   ILE A 788      62.410  33.855  49.760  1.00  0.00           O
ATOM   3283  N   SER A 789      62.330  33.575  47.530  1.00  0.00           N
ATOM   3284  HN  SER A 789      62.720  33.115  46.730  1.00  0.00           H
ATOM   3285  CA  SER A 789      61.320  34.595  47.250  1.00  0.00           C
ATOM   3286  HA  SER A 789      61.680  35.535  47.650  1.00  0.00           H
ATOM   3287  CB  SER A 789      61.090  34.765  45.720  1.00  0.00           C
ATOM   3288  HB1 SER A 789      60.630  33.845  45.290  1.00  0.00           H
ATOM   3289  HB2 SER A 789      62.070  34.925  45.230  1.00  0.00           H
ATOM   3290  OG  SER A 789      60.250  35.875  45.410  1.00  0.00           O
ATOM   3291  HG1 SER A 789      59.970  35.765  44.460  1.00  0.00           H
ATOM   3292  C   SER A 789      59.980  34.325  47.910  1.00  0.00           C
ATOM   3293  O   SER A 789      59.470  35.175  48.650  1.00  0.00           O
ATOM   3294  N   ASP A 790      59.430  33.095  47.750  1.00  0.00           N
ATOM   3295  HN  ASP A 790      59.800  32.465  47.060  1.00  0.00           H
ATOM   3296  CA  ASP A 790      58.200  32.665  48.390  1.00  0.00           C
ATOM   3297  HA  ASP A 790      57.390  33.325  48.100  1.00  0.00           H
ATOM   3298  CB  ASP A 790      57.880  31.185  47.990  1.00  0.00           C
ATOM   3299  HB1 ASP A 790      57.290  30.675  48.780  1.00  0.00           H
ATOM   3300  HB2 ASP A 790      58.820  30.615  47.850  1.00  0.00           H
ATOM   3301  CG  ASP A 790      57.030  31.045  46.730  1.00  0.00           C
ATOM   3302  OD1 ASP A 790      56.770  32.035  46.010  1.00  0.00           O
ATOM   3303  OD2 ASP A 790      56.580  29.885  46.500  1.00  0.00           O
ATOM   3304  C   ASP A 790      58.280  32.725  49.920  1.00  0.00           C
ATOM   3305  O   ASP A 790      57.450  33.325  50.600  1.00  0.00           O
ATOM   3306  N   PHE A 791      59.340  32.135  50.510  1.00  0.00           N
ATOM   3307  HN  PHE A 791      60.000  31.655  49.930  1.00  0.00           H
ATOM   3308  CA  PHE A 791      59.440  31.945  51.950  1.00  0.00           C
ATOM   3309  HA  PHE A 791      58.440  31.955  52.370  1.00  0.00           H
ATOM   3310  CB  PHE A 791      60.100  30.565  52.280  1.00  0.00           C
ATOM   3311  HB1 PHE A 791      60.360  30.485  53.360  1.00  0.00           H
ATOM   3312  HB2 PHE A 791      61.020  30.435  51.690  1.00  0.00           H
ATOM   3313  CG  PHE A 791      59.140  29.445  51.980  1.00  0.00           C
ATOM   3314  CD1 PHE A 791      58.130  29.145  52.910  1.00  0.00           C
ATOM   3315  HD1 PHE A 791      58.020  29.765  53.790  1.00  0.00           H
ATOM   3316  CE1 PHE A 791      57.240  28.095  52.690  1.00  0.00           C
ATOM   3317  HE1 PHE A 791      56.470  27.875  53.420  1.00  0.00           H
ATOM   3318  CZ  PHE A 791      57.330  27.345  51.510  1.00  0.00           C
ATOM   3319  HZ  PHE A 791      56.600  26.565  51.320  1.00  0.00           H
ATOM   3320  CD2 PHE A 791      59.230  28.665  50.820  1.00  0.00           C
ATOM   3321  HD2 PHE A 791      60.000  28.875  50.100  1.00  0.00           H
ATOM   3322  CE2 PHE A 791      58.330  27.625  50.570  1.00  0.00           C
ATOM   3323  HE2 PHE A 791      58.390  27.055  49.660  1.00  0.00           H
ATOM   3324  C   PHE A 791      60.180  33.055  52.670  1.00  0.00           C
ATOM   3325  O   PHE A 791      60.570  32.905  53.830  1.00  0.00           O
ATOM   3326  N   ALA A 792      60.380  34.225  52.030  1.00  0.00           N
ATOM   3327  HN  ALA A 792      60.050  34.315  51.090  1.00  0.00           H
ATOM   3328  CA  ALA A 792      61.230  35.285  52.530  1.00  0.00           C
ATOM   3329  HA  ALA A 792      62.240  34.895  52.570  1.00  0.00           H
ATOM   3330  CB  ALA A 792      61.190  36.465  51.540  1.00  0.00           C
ATOM   3331  HB1 ALA A 792      60.160  36.895  51.470  1.00  0.00           H
ATOM   3332  HB2 ALA A 792      61.480  36.105  50.530  1.00  0.00           H
ATOM   3333  HB3 ALA A 792      61.900  37.265  51.840  1.00  0.00           H
ATOM   3334  C   ALA A 792      60.890  35.795  53.930  1.00  0.00           C
ATOM   3335  O   ALA A 792      61.740  35.845  54.810  1.00  0.00           O
ATOM   3336  N   VAL A 793      59.610  36.145  54.190  1.00  0.00           N
ATOM   3337  HN  VAL A 793      58.940  36.145  53.460  1.00  0.00           H
ATOM   3338  CA  VAL A 793      59.130  36.605  55.490  1.00  0.00           C
ATOM   3339  HA  VAL A 793      59.780  37.405  55.820  1.00  0.00           H
ATOM   3340  CB  VAL A 793      57.720  37.165  55.360  1.00  0.00           C
ATOM   3341  HB  VAL A 793      57.020  36.385  54.970  1.00  0.00           H
ATOM   3342  CG1 VAL A 793      57.200  37.665  56.720  1.00  0.00           C
ATOM   3343 HG11 VAL A 793      57.940  38.365  57.180  1.00  0.00           H
ATOM   3344 HG12 VAL A 793      57.020  36.835  57.420  1.00  0.00           H
ATOM   3345 HG13 VAL A 793      56.240  38.225  56.590  1.00  0.00           H
ATOM   3346  CG2 VAL A 793      57.750  38.335  54.340  1.00  0.00           C
ATOM   3347 HG21 VAL A 793      58.010  37.995  53.320  1.00  0.00           H
ATOM   3348 HG22 VAL A 793      58.480  39.105  54.670  1.00  0.00           H
ATOM   3349 HG23 VAL A 793      56.750  38.815  54.290  1.00  0.00           H
ATOM   3350  C   VAL A 793      59.210  35.525  56.570  1.00  0.00           C
ATOM   3351  O   VAL A 793      59.520  35.755  57.730  1.00  0.00           O
ATOM   3352  N   PHE A 794      58.910  34.275  56.200  1.00  0.00           N
ATOM   3353  HN  PHE A 794      58.670  34.095  55.250  1.00  0.00           H
ATOM   3354  CA  PHE A 794      58.990  33.115  57.070  1.00  0.00           C
ATOM   3355  HA  PHE A 794      58.410  33.335  57.960  1.00  0.00           H
ATOM   3356  CB  PHE A 794      58.350  31.955  56.290  1.00  0.00           C
ATOM   3357  HB1 PHE A 794      58.870  31.815  55.320  1.00  0.00           H
ATOM   3358  HB2 PHE A 794      57.290  32.225  56.060  1.00  0.00           H
ATOM   3359  CG  PHE A 794      58.330  30.655  57.020  1.00  0.00           C
ATOM   3360  CD1 PHE A 794      57.580  30.525  58.200  1.00  0.00           C
ATOM   3361  HD1 PHE A 794      57.180  31.395  58.700  1.00  0.00           H
ATOM   3362  CE1 PHE A 794      57.230  29.255  58.670  1.00  0.00           C
ATOM   3363  HE1 PHE A 794      56.610  29.145  59.550  1.00  0.00           H
ATOM   3364  CZ  PHE A 794      57.610  28.125  57.930  1.00  0.00           C
ATOM   3365  HZ  PHE A 794      57.240  27.145  58.220  1.00  0.00           H
ATOM   3366  CD2 PHE A 794      58.830  29.515  56.390  1.00  0.00           C
ATOM   3367  HD2 PHE A 794      59.410  29.625  55.480  1.00  0.00           H
ATOM   3368  CE2 PHE A 794      58.450  28.245  56.820  1.00  0.00           C
ATOM   3369  HE2 PHE A 794      58.710  27.365  56.250  1.00  0.00           H
ATOM   3370  C   PHE A 794      60.400  32.805  57.560  1.00  0.00           C
ATOM   3371  O   PHE A 794      60.640  32.565  58.740  1.00  0.00           O
ATOM   3372  N   LEU A 795      61.390  32.875  56.630  1.00  0.00           N
ATOM   3373  HN  LEU A 795      61.160  33.005  55.670  1.00  0.00           H
ATOM   3374  CA  LEU A 795      62.800  32.765  56.940  1.00  0.00           C
ATOM   3375  HA  LEU A 795      63.000  31.805  57.380  1.00  0.00           H
ATOM   3376  CB  LEU A 795      63.600  32.955  55.630  1.00  0.00           C
ATOM   3377  HB1 LEU A 795      64.650  33.295  55.830  1.00  0.00           H
ATOM   3378  HB2 LEU A 795      63.120  33.765  55.040  1.00  0.00           H
ATOM   3379  CG  LEU A 795      63.690  31.705  54.740  1.00  0.00           C
ATOM   3380  HG  LEU A 795      62.690  31.195  54.720  1.00  0.00           H
ATOM   3381  CD1 LEU A 795      64.040  32.085  53.300  1.00  0.00           C
ATOM   3382 HD11 LEU A 795      65.060  32.515  53.250  1.00  0.00           H
ATOM   3383 HD12 LEU A 795      63.330  32.845  52.910  1.00  0.00           H
ATOM   3384 HD13 LEU A 795      63.990  31.195  52.640  1.00  0.00           H
ATOM   3385  CD2 LEU A 795      64.740  30.745  55.330  1.00  0.00           C
ATOM   3386 HD21 LEU A 795      64.310  30.135  56.150  1.00  0.00           H
ATOM   3387 HD22 LEU A 795      65.600  31.315  55.740  1.00  0.00           H
ATOM   3388 HD23 LEU A 795      65.150  30.085  54.540  1.00  0.00           H
ATOM   3389  C   LEU A 795      63.270  33.825  57.930  1.00  0.00           C
ATOM   3390  O   LEU A 795      63.900  33.515  58.940  1.00  0.00           O
ATOM   3391  N   THR A 796      62.930  35.105  57.690  1.00  0.00           N
ATOM   3392  HN  THR A 796      62.380  35.345  56.880  1.00  0.00           H
ATOM   3393  CA  THR A 796      63.280  36.195  58.590  1.00  0.00           C
ATOM   3394  HA  THR A 796      64.340  36.125  58.770  1.00  0.00           H
ATOM   3395  CB  THR A 796      63.060  37.595  58.040  1.00  0.00           C
ATOM   3396  HB  THR A 796      63.390  38.375  58.770  1.00  0.00           H
ATOM   3397  OG1 THR A 796      61.710  37.815  57.670  1.00  0.00           O
ATOM   3398  HG1 THR A 796      61.680  38.655  57.200  1.00  0.00           H
ATOM   3399  CG2 THR A 796      63.900  37.735  56.760  1.00  0.00           C
ATOM   3400 HG21 THR A 796      63.500  37.095  55.950  1.00  0.00           H
ATOM   3401 HG22 THR A 796      64.950  37.425  56.960  1.00  0.00           H
ATOM   3402 HG23 THR A 796      63.900  38.785  56.420  1.00  0.00           H
ATOM   3403  C   THR A 796      62.650  36.085  59.960  1.00  0.00           C
ATOM   3404  O   THR A 796      63.330  36.295  60.960  1.00  0.00           O
ATOM   3405  N   ILE A 797      61.360  35.675  60.050  1.00  0.00           N
ATOM   3406  HN  ILE A 797      60.800  35.615  59.220  1.00  0.00           H
ATOM   3407  CA  ILE A 797      60.720  35.395  61.330  1.00  0.00           C
ATOM   3408  HA  ILE A 797      60.770  36.285  61.930  1.00  0.00           H
ATOM   3409  CB  ILE A 797      59.240  35.015  61.150  1.00  0.00           C
ATOM   3410  HB  ILE A 797      59.160  34.275  60.320  1.00  0.00           H
ATOM   3411  CG2 ILE A 797      58.660  34.365  62.430  1.00  0.00           C
ATOM   3412 HG21 ILE A 797      58.780  35.055  63.300  1.00  0.00           H
ATOM   3413 HG22 ILE A 797      59.130  33.395  62.670  1.00  0.00           H
ATOM   3414 HG23 ILE A 797      57.570  34.175  62.310  1.00  0.00           H
ATOM   3415  CG1 ILE A 797      58.420  36.265  60.740  1.00  0.00           C
ATOM   3416 HG11 ILE A 797      58.960  36.815  59.940  1.00  0.00           H
ATOM   3417 HG12 ILE A 797      58.350  36.945  61.620  1.00  0.00           H
ATOM   3418  CD  ILE A 797      57.010  35.945  60.220  1.00  0.00           C
ATOM   3419  HD1 ILE A 797      56.390  35.445  60.990  1.00  0.00           H
ATOM   3420  HD2 ILE A 797      57.080  35.275  59.330  1.00  0.00           H
ATOM   3421  HD3 ILE A 797      56.500  36.875  59.910  1.00  0.00           H
ATOM   3422  C   ILE A 797      61.460  34.325  62.120  1.00  0.00           C
ATOM   3423  O   ILE A 797      61.820  34.525  63.280  1.00  0.00           O
ATOM   3424  N   VAL A 798      61.810  33.185  61.490  1.00  0.00           N
ATOM   3425  HN  VAL A 798      61.520  33.035  60.540  1.00  0.00           H
ATOM   3426  CA  VAL A 798      62.560  32.115  62.130  1.00  0.00           C
ATOM   3427  HA  VAL A 798      62.030  31.835  63.030  1.00  0.00           H
ATOM   3428  CB  VAL A 798      62.610  30.915  61.210  1.00  0.00           C
ATOM   3429  HB  VAL A 798      62.900  31.225  60.190  1.00  0.00           H
ATOM   3430  CG1 VAL A 798      63.590  29.825  61.710  1.00  0.00           C
ATOM   3431 HG11 VAL A 798      63.340  29.515  62.750  1.00  0.00           H
ATOM   3432 HG12 VAL A 798      64.640  30.185  61.700  1.00  0.00           H
ATOM   3433 HG13 VAL A 798      63.530  28.925  61.060  1.00  0.00           H
ATOM   3434  CG2 VAL A 798      61.170  30.385  61.180  1.00  0.00           C
ATOM   3435 HG21 VAL A 798      60.420  31.185  60.990  1.00  0.00           H
ATOM   3436 HG22 VAL A 798      60.920  29.895  62.140  1.00  0.00           H
ATOM   3437 HG23 VAL A 798      61.030  29.645  60.380  1.00  0.00           H
ATOM   3438  C   VAL A 798      63.940  32.525  62.590  1.00  0.00           C
ATOM   3439  O   VAL A 798      64.370  32.225  63.710  1.00  0.00           O
ATOM   3440  N   ILE A 799      64.670  33.275  61.740  1.00  0.00           N
ATOM   3441  HN  ILE A 799      64.290  33.495  60.830  1.00  0.00           H
ATOM   3442  CA  ILE A 799      65.980  33.815  62.050  1.00  0.00           C
ATOM   3443  HA  ILE A 799      66.620  32.995  62.340  1.00  0.00           H
ATOM   3444  CB  ILE A 799      66.590  34.485  60.810  1.00  0.00           C
ATOM   3445  HB  ILE A 799      65.830  35.175  60.380  1.00  0.00           H
ATOM   3446  CG2 ILE A 799      67.840  35.315  61.180  1.00  0.00           C
ATOM   3447 HG21 ILE A 799      68.580  34.685  61.720  1.00  0.00           H
ATOM   3448 HG22 ILE A 799      67.590  36.185  61.820  1.00  0.00           H
ATOM   3449 HG23 ILE A 799      68.330  35.715  60.260  1.00  0.00           H
ATOM   3450  CG1 ILE A 799      66.940  33.415  59.750  1.00  0.00           C
ATOM   3451 HG11 ILE A 799      66.140  32.645  59.710  1.00  0.00           H
ATOM   3452 HG12 ILE A 799      67.870  32.895  60.060  1.00  0.00           H
ATOM   3453  CD  ILE A 799      67.100  33.975  58.330  1.00  0.00           C
ATOM   3454  HD1 ILE A 799      67.950  34.705  58.280  1.00  0.00           H
ATOM   3455  HD2 ILE A 799      66.180  34.495  58.000  1.00  0.00           H
ATOM   3456  HD3 ILE A 799      67.320  33.155  57.610  1.00  0.00           H
ATOM   3457  C   ILE A 799      65.940  34.755  63.240  1.00  0.00           C
ATOM   3458  O   ILE A 799      66.690  34.585  64.200  1.00  0.00           O
ATOM   3459  N   MET A 800      65.010  35.735  63.280  1.00  0.00           N
ATOM   3460  HN  MET A 800      64.380  35.915  62.510  1.00  0.00           H
ATOM   3461  CA  MET A 800      64.940  36.655  64.400  1.00  0.00           C
ATOM   3462  HA  MET A 800      65.950  36.945  64.640  1.00  0.00           H
ATOM   3463  CB  MET A 800      64.180  37.965  64.050  1.00  0.00           C
ATOM   3464  HB1 MET A 800      64.220  38.645  64.920  1.00  0.00           H
ATOM   3465  HB2 MET A 800      63.110  37.725  63.850  1.00  0.00           H
ATOM   3466  CG  MET A 800      64.740  38.715  62.820  1.00  0.00           C
ATOM   3467  HG1 MET A 800      64.240  39.715  62.780  1.00  0.00           H
ATOM   3468  HG2 MET A 800      64.420  38.185  61.900  1.00  0.00           H
ATOM   3469  SD  MET A 800      66.540  38.945  62.720  1.00  0.00           S
ATOM   3470  CE  MET A 800      66.740  39.965  64.210  1.00  0.00           C
ATOM   3471  HE1 MET A 800      66.510  39.375  65.120  1.00  0.00           H
ATOM   3472  HE2 MET A 800      66.070  40.845  64.190  1.00  0.00           H
ATOM   3473  HE3 MET A 800      67.790  40.325  64.310  1.00  0.00           H
ATOM   3474  C   MET A 800      64.400  36.025  65.690  1.00  0.00           C
ATOM   3475  O   MET A 800      64.830  36.385  66.780  1.00  0.00           O
ATOM   3476  N   VAL A 801      63.450  35.065  65.590  1.00  0.00           N
ATOM   3477  HN  VAL A 801      63.080  34.825  64.690  1.00  0.00           H
ATOM   3478  CA  VAL A 801      62.910  34.295  66.730  1.00  0.00           C
ATOM   3479  HA  VAL A 801      62.460  34.985  67.440  1.00  0.00           H
ATOM   3480  CB  VAL A 801      61.850  33.285  66.240  1.00  0.00           C
ATOM   3481  HB  VAL A 801      62.200  32.845  65.270  1.00  0.00           H
ATOM   3482  CG1 VAL A 801      61.600  32.115  67.220  1.00  0.00           C
ATOM   3483 HG11 VAL A 801      61.360  32.505  68.230  1.00  0.00           H
ATOM   3484 HG12 VAL A 801      62.470  31.425  67.290  1.00  0.00           H
ATOM   3485 HG13 VAL A 801      60.720  31.525  66.870  1.00  0.00           H
ATOM   3486  CG2 VAL A 801      60.510  33.995  65.990  1.00  0.00           C
ATOM   3487 HG21 VAL A 801      60.630  34.915  65.380  1.00  0.00           H
ATOM   3488 HG22 VAL A 801      60.060  34.265  66.960  1.00  0.00           H
ATOM   3489 HG23 VAL A 801      59.800  33.315  65.470  1.00  0.00           H
ATOM   3490  C   VAL A 801      63.980  33.535  67.480  1.00  0.00           C
ATOM   3491  O   VAL A 801      64.110  33.565  68.710  1.00  0.00           O
ATOM   3492  N   THR A 802      64.820  32.825  66.720  1.00  0.00           N
ATOM   3493  HN  THR A 802      64.710  32.835  65.720  1.00  0.00           H
ATOM   3494  CA  THR A 802      65.910  32.045  67.260  1.00  0.00           C
ATOM   3495  HA  THR A 802      65.540  31.525  68.130  1.00  0.00           H
ATOM   3496  CB  THR A 802      66.390  31.005  66.290  1.00  0.00           C
ATOM   3497  HB  THR A 802      67.240  30.465  66.750  1.00  0.00           H
ATOM   3498  OG1 THR A 802      66.770  31.575  65.040  1.00  0.00           O
ATOM   3499  HG1 THR A 802      65.950  31.865  64.620  1.00  0.00           H
ATOM   3500  CG2 THR A 802      65.240  30.025  66.010  1.00  0.00           C
ATOM   3501 HG21 THR A 802      64.340  30.545  65.630  1.00  0.00           H
ATOM   3502 HG22 THR A 802      64.960  29.465  66.920  1.00  0.00           H
ATOM   3503 HG23 THR A 802      65.540  29.295  65.230  1.00  0.00           H
ATOM   3504  C   THR A 802      67.050  32.905  67.770  1.00  0.00           C
ATOM   3505  O   THR A 802      67.620  32.615  68.820  1.00  0.00           O
ATOM   3506  N   ILE A 803      67.350  34.045  67.090  1.00  0.00           N
ATOM   3507  HN  ILE A 803      66.940  34.225  66.190  1.00  0.00           H
ATOM   3508  CA  ILE A 803      68.270  35.045  67.610  1.00  0.00           C
ATOM   3509  HA  ILE A 803      69.200  34.545  67.810  1.00  0.00           H
ATOM   3510  CB  ILE A 803      68.560  36.175  66.620  1.00  0.00           C
ATOM   3511  HB  ILE A 803      67.590  36.565  66.230  1.00  0.00           H
ATOM   3512  CG2 ILE A 803      69.330  37.335  67.290  1.00  0.00           C
ATOM   3513 HG21 ILE A 803      70.270  36.955  67.750  1.00  0.00           H
ATOM   3514 HG22 ILE A 803      68.730  37.835  68.080  1.00  0.00           H
ATOM   3515 HG23 ILE A 803      69.600  38.115  66.550  1.00  0.00           H
ATOM   3516  CG1 ILE A 803      69.380  35.645  65.420  1.00  0.00           C
ATOM   3517 HG11 ILE A 803      68.970  34.675  65.070  1.00  0.00           H
ATOM   3518 HG12 ILE A 803      70.410  35.445  65.800  1.00  0.00           H
ATOM   3519  CD  ILE A 803      69.450  36.605  64.230  1.00  0.00           C
ATOM   3520  HD1 ILE A 803      69.970  37.545  64.490  1.00  0.00           H
ATOM   3521  HD2 ILE A 803      68.420  36.855  63.890  1.00  0.00           H
ATOM   3522  HD3 ILE A 803      69.990  36.135  63.380  1.00  0.00           H
ATOM   3523  C   ILE A 803      67.810  35.615  68.940  1.00  0.00           C
ATOM   3524  O   ILE A 803      68.600  35.605  69.880  1.00  0.00           O
ATOM   3525  N   ASP A 804      66.530  36.045  69.100  1.00  0.00           N
ATOM   3526  HN  ASP A 804      65.890  36.055  68.330  1.00  0.00           H
ATOM   3527  CA  ASP A 804      66.010  36.605  70.350  1.00  0.00           C
ATOM   3528  HA  ASP A 804      66.600  37.465  70.620  1.00  0.00           H
ATOM   3529  CB  ASP A 804      64.520  37.045  70.130  1.00  0.00           C
ATOM   3530  HB1 ASP A 804      63.900  36.175  69.830  1.00  0.00           H
ATOM   3531  HB2 ASP A 804      64.500  37.775  69.290  1.00  0.00           H
ATOM   3532  CG  ASP A 804      63.840  37.715  71.330  1.00  0.00           C
ATOM   3533  OD1 ASP A 804      63.770  38.975  71.350  1.00  0.00           O
ATOM   3534  OD2 ASP A 804      63.340  37.005  72.250  1.00  0.00           O
ATOM   3535  C   ASP A 804      66.130  35.625  71.500  1.00  0.00           C
ATOM   3536  O   ASP A 804      66.620  35.925  72.590  1.00  0.00           O
ATOM   3537  N   TYR A 805      65.720  34.375  71.240  1.00  0.00           N
ATOM   3538  HN  TYR A 805      65.300  34.165  70.360  1.00  0.00           H
ATOM   3539  CA  TYR A 805      65.770  33.315  72.210  1.00  0.00           C
ATOM   3540  HA  TYR A 805      65.260  33.685  73.100  1.00  0.00           H
ATOM   3541  CB  TYR A 805      64.900  32.175  71.630  1.00  0.00           C
ATOM   3542  HB1 TYR A 805      65.240  31.925  70.600  1.00  0.00           H
ATOM   3543  HB2 TYR A 805      63.840  32.495  71.570  1.00  0.00           H
ATOM   3544  CG  TYR A 805      65.000  30.965  72.500  1.00  0.00           C
ATOM   3545  CD1 TYR A 805      64.270  30.875  73.690  1.00  0.00           C
ATOM   3546  HD1 TYR A 805      63.550  31.635  73.940  1.00  0.00           H
ATOM   3547  CE1 TYR A 805      64.540  29.825  74.590  1.00  0.00           C
ATOM   3548  HE1 TYR A 805      63.990  29.735  75.510  1.00  0.00           H
ATOM   3549  CZ  TYR A 805      65.500  28.865  74.290  1.00  0.00           C
ATOM   3550  OH  TYR A 805      65.600  27.775  75.170  1.00  0.00           O
ATOM   3551  HH  TYR A 805      66.450  27.295  75.030  1.00  0.00           H
ATOM   3552  CD2 TYR A 805      65.990  30.035  72.220  1.00  0.00           C
ATOM   3553  HD2 TYR A 805      66.620  30.165  71.340  1.00  0.00           H
ATOM   3554  CE2 TYR A 805      66.260  29.025  73.130  1.00  0.00           C
ATOM   3555  HE2 TYR A 805      67.060  28.395  72.870  1.00  0.00           H
ATOM   3556  C   TYR A 805      67.170  32.925  72.710  1.00  0.00           C
ATOM   3557  O   TYR A 805      67.380  32.775  73.920  1.00  0.00           O
ATOM   3558  N   LEU A 806      68.150  32.745  71.790  1.00  0.00           N
ATOM   3559  HN  LEU A 806      67.920  32.805  70.810  1.00  0.00           H
ATOM   3560  CA  LEU A 806      69.550  32.435  72.080  1.00  0.00           C
ATOM   3561  HA  LEU A 806      69.560  31.575  72.740  1.00  0.00           H
ATOM   3562  CB  LEU A 806      70.340  32.085  70.800  1.00  0.00           C
ATOM   3563  HB1 LEU A 806      71.430  32.005  71.030  1.00  0.00           H
ATOM   3564  HB2 LEU A 806      70.200  32.905  70.060  1.00  0.00           H
ATOM   3565  CG  LEU A 806      69.930  30.755  70.130  1.00  0.00           C
ATOM   3566  HG  LEU A 806      68.820  30.715  70.020  1.00  0.00           H
ATOM   3567  CD1 LEU A 806      70.530  30.655  68.720  1.00  0.00           C
ATOM   3568 HD11 LEU A 806      71.630  30.695  68.790  1.00  0.00           H
ATOM   3569 HD12 LEU A 806      70.170  31.495  68.090  1.00  0.00           H
ATOM   3570 HD13 LEU A 806      70.240  29.695  68.240  1.00  0.00           H
ATOM   3571  CD2 LEU A 806      70.360  29.535  70.970  1.00  0.00           C
ATOM   3572 HD21 LEU A 806      69.870  29.535  71.960  1.00  0.00           H
ATOM   3573 HD22 LEU A 806      71.460  29.565  71.120  1.00  0.00           H
ATOM   3574 HD23 LEU A 806      70.090  28.595  70.450  1.00  0.00           H
ATOM   3575  C   LEU A 806      70.260  33.535  72.840  1.00  0.00           C
ATOM   3576  O   LEU A 806      70.870  33.305  73.870  1.00  0.00           O
ATOM   3577  N   VAL A 807      70.070  34.805  72.390  1.00  0.00           N
ATOM   3578  HN  VAL A 807      69.560  34.945  71.540  1.00  0.00           H
ATOM   3579  CA  VAL A 807      70.540  36.025  73.030  1.00  0.00           C
ATOM   3580  HA  VAL A 807      71.620  35.985  73.110  1.00  0.00           H
ATOM   3581  CB  VAL A 807      70.070  37.195  72.130  1.00  0.00           C
ATOM   3582  HB  VAL A 807      69.100  36.845  71.700  1.00  0.00           H
ATOM   3583  CG1 VAL A 807      69.640  38.525  72.770  1.00  0.00           C
ATOM   3584 HG11 VAL A 807      69.980  38.635  73.810  1.00  0.00           H
ATOM   3585 HG12 VAL A 807      68.520  38.565  72.780  1.00  0.00           H
ATOM   3586 HG13 VAL A 807      69.960  39.405  72.170  1.00  0.00           H
ATOM   3587  CG2 VAL A 807      71.050  37.345  70.940  1.00  0.00           C
ATOM   3588 HG21 VAL A 807      71.090  36.385  70.380  1.00  0.00           H
ATOM   3589 HG22 VAL A 807      72.070  37.605  71.270  1.00  0.00           H
ATOM   3590 HG23 VAL A 807      70.680  38.135  70.250  1.00  0.00           H
ATOM   3591  C   VAL A 807      70.010  36.175  74.460  1.00  0.00           C
ATOM   3592  O   VAL A 807      70.680  36.665  75.370  1.00  0.00           O
ATOM   3593  N   GLY A 808      68.740  35.755  74.650  1.00  0.00           N
ATOM   3594  HN  GLY A 808      68.250  35.335  73.880  1.00  0.00           H
ATOM   3595  CA  GLY A 808      68.050  35.805  75.930  1.00  0.00           C
ATOM   3596  HA1 GLY A 808      68.640  35.285  76.670  1.00  0.00           H
ATOM   3597  HA2 GLY A 808      67.080  35.355  75.770  1.00  0.00           H
ATOM   3598  C   GLY A 808      67.780  37.195  76.440  1.00  0.00           C
ATOM   3599  O   GLY A 808      68.000  37.485  77.610  1.00  0.00           O
ATOM   3600  N   VAL A 809      67.300  38.085  75.560  1.00  0.00           N
ATOM   3601  HN  VAL A 809      67.140  37.805  74.610  1.00  0.00           H
ATOM   3602  CA  VAL A 809      66.850  39.425  75.930  1.00  0.00           C
ATOM   3603  HA  VAL A 809      67.030  39.605  76.980  1.00  0.00           H
ATOM   3604  CB  VAL A 809      67.610  40.515  75.190  1.00  0.00           C
ATOM   3605  HB  VAL A 809      67.580  40.315  74.090  1.00  0.00           H
ATOM   3606  CG1 VAL A 809      67.020  41.915  75.440  1.00  0.00           C
ATOM   3607 HG11 VAL A 809      66.900  42.085  76.540  1.00  0.00           H
ATOM   3608 HG12 VAL A 809      66.020  42.025  74.970  1.00  0.00           H
ATOM   3609 HG13 VAL A 809      67.680  42.705  75.040  1.00  0.00           H
ATOM   3610  CG2 VAL A 809      69.080  40.485  75.670  1.00  0.00           C
ATOM   3611 HG21 VAL A 809      69.520  39.485  75.530  1.00  0.00           H
ATOM   3612 HG22 VAL A 809      69.120  40.735  76.760  1.00  0.00           H
ATOM   3613 HG23 VAL A 809      69.660  41.245  75.110  1.00  0.00           H
ATOM   3614  C   VAL A 809      65.360  39.495  75.650  1.00  0.00           C
ATOM   3615  O   VAL A 809      64.990  39.515  74.470  1.00  0.00           O
ATOM   3616  N   PRO A 810      64.450  39.515  76.610  1.00  0.00           N
ATOM   3617  CD  PRO A 810      64.760  39.195  78.010  1.00  0.00           C
ATOM   3618  HD1 PRO A 810      65.210  40.085  78.500  1.00  0.00           H
ATOM   3619  HD2 PRO A 810      65.470  38.335  78.060  1.00  0.00           H
ATOM   3620  CA  PRO A 810      63.080  39.175  76.270  1.00  0.00           C
ATOM   3621  HA  PRO A 810      63.060  38.445  75.460  1.00  0.00           H
ATOM   3622  CB  PRO A 810      62.470  38.515  77.520  1.00  0.00           C
ATOM   3623  HB1 PRO A 810      62.460  37.415  77.340  1.00  0.00           H
ATOM   3624  HB2 PRO A 810      61.440  38.845  77.740  1.00  0.00           H
ATOM   3625  CG  PRO A 810      63.440  38.815  78.670  1.00  0.00           C
ATOM   3626  HG1 PRO A 810      63.070  39.695  79.250  1.00  0.00           H
ATOM   3627  HG2 PRO A 810      63.560  37.935  79.340  1.00  0.00           H
ATOM   3628  C   PRO A 810      62.290  40.375  75.780  1.00  0.00           C
ATOM   3629  O   PRO A 810      61.800  41.185  76.560  1.00  0.00           O
ATOM   3630  N   SER A 811      62.130  40.455  74.450  1.00  0.00           N
ATOM   3631  HN  SER A 811      62.680  39.855  73.860  1.00  0.00           H
ATOM   3632  CA  SER A 811      61.120  41.245  73.750  1.00  0.00           C
ATOM   3633  HA  SER A 811      61.250  42.255  74.110  1.00  0.00           H
ATOM   3634  CB  SER A 811      61.350  41.215  72.210  1.00  0.00           C
ATOM   3635  HB1 SER A 811      62.330  41.695  71.990  1.00  0.00           H
ATOM   3636  HB2 SER A 811      60.560  41.805  71.690  1.00  0.00           H
ATOM   3637  OG  SER A 811      61.360  39.885  71.690  1.00  0.00           O
ATOM   3638  HG1 SER A 811      62.300  39.615  71.550  1.00  0.00           H
ATOM   3639  C   SER A 811      59.690  40.795  74.060  1.00  0.00           C
ATOM   3640  O   SER A 811      59.490  39.595  74.290  1.00  0.00           O
ATOM   3641  N   PRO A 812      58.660  41.655  74.110  1.00  0.00           N
ATOM   3642  CD  PRO A 812      58.780  43.095  73.870  1.00  0.00           C
ATOM   3643  HD1 PRO A 812      59.350  43.305  72.940  1.00  0.00           H
ATOM   3644  HD2 PRO A 812      59.300  43.565  74.740  1.00  0.00           H
ATOM   3645  CA  PRO A 812      57.260  41.205  74.120  1.00  0.00           C
ATOM   3646  HA  PRO A 812      57.110  40.585  74.990  1.00  0.00           H
ATOM   3647  CB  PRO A 812      56.440  42.505  74.210  1.00  0.00           C
ATOM   3648  HB1 PRO A 812      56.190  42.675  75.280  1.00  0.00           H
ATOM   3649  HB2 PRO A 812      55.490  42.465  73.630  1.00  0.00           H
ATOM   3650  CG  PRO A 812      57.350  43.635  73.730  1.00  0.00           C
ATOM   3651  HG1 PRO A 812      57.150  43.865  72.660  1.00  0.00           H
ATOM   3652  HG2 PRO A 812      57.200  44.555  74.340  1.00  0.00           H
ATOM   3653  C   PRO A 812      56.880  40.345  72.930  1.00  0.00           C
ATOM   3654  O   PRO A 812      57.430  40.535  71.840  1.00  0.00           O
ATOM   3655  N   LYS A 813      55.980  39.365  73.100  1.00  0.00           N
ATOM   3656  HN  LYS A 813      55.470  39.265  73.960  1.00  0.00           H
ATOM   3657  CA  LYS A 813      55.730  38.325  72.130  1.00  0.00           C
ATOM   3658  HA  LYS A 813      56.080  38.645  71.160  1.00  0.00           H
ATOM   3659  CB  LYS A 813      56.450  37.005  72.520  1.00  0.00           C
ATOM   3660  HB1 LYS A 813      56.320  36.255  71.710  1.00  0.00           H
ATOM   3661  HB2 LYS A 813      55.980  36.575  73.440  1.00  0.00           H
ATOM   3662  CG  LYS A 813      57.950  37.225  72.770  1.00  0.00           C
ATOM   3663  HG1 LYS A 813      58.080  37.665  73.780  1.00  0.00           H
ATOM   3664  HG2 LYS A 813      58.310  37.975  72.030  1.00  0.00           H
ATOM   3665  CD  LYS A 813      58.820  35.965  72.630  1.00  0.00           C
ATOM   3666  HD1 LYS A 813      58.450  35.385  71.750  1.00  0.00           H
ATOM   3667  HD2 LYS A 813      58.680  35.315  73.520  1.00  0.00           H
ATOM   3668  CE  LYS A 813      60.310  36.265  72.390  1.00  0.00           C
ATOM   3669  HE1 LYS A 813      60.430  36.735  71.390  1.00  0.00           H
ATOM   3670  HE2 LYS A 813      60.910  35.325  72.410  1.00  0.00           H
ATOM   3671  NZ  LYS A 813      60.890  37.205  73.380  1.00  0.00           N
ATOM   3672  HZ1 LYS A 813      60.790  36.845  74.360  1.00  0.00           H
ATOM   3673  HZ2 LYS A 813      60.420  38.135  73.320  1.00  0.00           H
ATOM   3674  HZ3 LYS A 813      61.910  37.315  73.100  1.00  0.00           H
ATOM   3675  C   LYS A 813      54.250  38.115  71.980  1.00  0.00           C
ATOM   3676  O   LYS A 813      53.430  38.825  72.580  1.00  0.00           O
ATOM   3677  N   LEU A 814      53.820  37.155  71.150  1.00  0.00           N
ATOM   3678  HN  LEU A 814      54.480  36.695  70.540  1.00  0.00           H
ATOM   3679  CA  LEU A 814      52.430  36.735  71.100  1.00  0.00           C
ATOM   3680  HA  LEU A 814      51.820  37.625  71.020  1.00  0.00           H
ATOM   3681  CB  LEU A 814      52.120  35.835  69.880  1.00  0.00           C
ATOM   3682  HB1 LEU A 814      51.060  35.495  69.930  1.00  0.00           H
ATOM   3683  HB2 LEU A 814      52.760  34.925  69.930  1.00  0.00           H
ATOM   3684  CG  LEU A 814      52.320  36.485  68.490  1.00  0.00           C
ATOM   3685  HG  LEU A 814      53.380  36.855  68.420  1.00  0.00           H
ATOM   3686  CD1 LEU A 814      52.110  35.435  67.400  1.00  0.00           C
ATOM   3687 HD11 LEU A 814      51.070  35.035  67.450  1.00  0.00           H
ATOM   3688 HD12 LEU A 814      52.810  34.585  67.510  1.00  0.00           H
ATOM   3689 HD13 LEU A 814      52.250  35.885  66.390  1.00  0.00           H
ATOM   3690  CD2 LEU A 814      51.370  37.665  68.270  1.00  0.00           C
ATOM   3691 HD21 LEU A 814      51.610  38.505  68.950  1.00  0.00           H
ATOM   3692 HD22 LEU A 814      50.320  37.355  68.460  1.00  0.00           H
ATOM   3693 HD23 LEU A 814      51.440  38.035  67.220  1.00  0.00           H
ATOM   3694  C   LEU A 814      52.000  36.015  72.370  1.00  0.00           C
ATOM   3695  O   LEU A 814      52.100  34.805  72.500  1.00  0.00           O
ATOM   3696  N   HSD A 815      51.440  36.765  73.340  1.00  0.00           N
ATOM   3697  HN  HSD A 815      51.470  37.755  73.260  1.00  0.00           H
ATOM   3698  CA  HSD A 815      50.910  36.195  74.560  1.00  0.00           C
ATOM   3699  HA  HSD A 815      51.480  35.315  74.810  1.00  0.00           H
ATOM   3700  CB  HSD A 815      51.090  37.205  75.720  1.00  0.00           C
ATOM   3701  HB1 HSD A 815      50.750  36.785  76.680  1.00  0.00           H
ATOM   3702  HB2 HSD A 815      50.490  38.125  75.510  1.00  0.00           H
ATOM   3703  ND1 HSD A 815      53.590  36.755  76.120  1.00  0.00           N
ATOM   3704  HD1 HSD A 815      53.510  35.775  76.280  1.00  0.00           H
ATOM   3705  CG  HSD A 815      52.550  37.615  75.830  1.00  0.00           C
ATOM   3706  CE1 HSD A 815      54.740  37.455  75.990  1.00  0.00           C
ATOM   3707  HE1 HSD A 815      55.730  37.005  76.080  1.00  0.00           H
ATOM   3708  NE2 HSD A 815      54.510  38.705  75.660  1.00  0.00           N
ATOM   3709  CD2 HSD A 815      53.130  38.815  75.570  1.00  0.00           C
ATOM   3710  HD2 HSD A 815      52.680  39.755  75.240  1.00  0.00           H
ATOM   3711  C   HSD A 815      49.470  35.745  74.360  1.00  0.00           C
ATOM   3712  O   HSD A 815      48.520  36.345  74.850  1.00  0.00           O
ATOM   3713  N   VAL A 816      49.290  34.665  73.580  1.00  0.00           N
ATOM   3714  HN  VAL A 816      50.080  34.245  73.150  1.00  0.00           H
ATOM   3715  CA  VAL A 816      48.000  34.075  73.250  1.00  0.00           C
ATOM   3716  HA  VAL A 816      47.410  34.855  72.800  1.00  0.00           H
ATOM   3717  CB  VAL A 816      48.170  32.975  72.200  1.00  0.00           C
ATOM   3718  HB  VAL A 816      48.710  32.105  72.650  1.00  0.00           H
ATOM   3719  CG1 VAL A 816      46.810  32.465  71.670  1.00  0.00           C
ATOM   3720 HG11 VAL A 816      46.240  33.295  71.200  1.00  0.00           H
ATOM   3721 HG12 VAL A 816      46.200  32.025  72.490  1.00  0.00           H
ATOM   3722 HG13 VAL A 816      46.970  31.665  70.920  1.00  0.00           H
ATOM   3723  CG2 VAL A 816      49.040  33.475  71.020  1.00  0.00           C
ATOM   3724 HG21 VAL A 816      50.090  33.645  71.320  1.00  0.00           H
ATOM   3725 HG22 VAL A 816      48.620  34.415  70.600  1.00  0.00           H
ATOM   3726 HG23 VAL A 816      49.050  32.725  70.210  1.00  0.00           H
ATOM   3727  C   VAL A 816      47.270  33.535  74.500  1.00  0.00           C
ATOM   3728  O   VAL A 816      47.880  32.835  75.320  1.00  0.00           O
ATOM   3729  N   PRO A 817      45.990  33.805  74.750  1.00  0.00           N
ATOM   3730  CD  PRO A 817      45.180  34.795  74.040  1.00  0.00           C
ATOM   3731  HD1 PRO A 817      45.070  34.485  72.980  1.00  0.00           H
ATOM   3732  HD2 PRO A 817      45.680  35.785  74.100  1.00  0.00           H
ATOM   3733  CA  PRO A 817      45.210  33.025  75.700  1.00  0.00           C
ATOM   3734  HA  PRO A 817      45.740  33.065  76.640  1.00  0.00           H
ATOM   3735  CB  PRO A 817      43.830  33.705  75.790  1.00  0.00           C
ATOM   3736  HB1 PRO A 817      43.700  34.145  76.800  1.00  0.00           H
ATOM   3737  HB2 PRO A 817      42.990  32.995  75.620  1.00  0.00           H
ATOM   3738  CG  PRO A 817      43.810  34.815  74.730  1.00  0.00           C
ATOM   3739  HG1 PRO A 817      43.010  34.625  74.000  1.00  0.00           H
ATOM   3740  HG2 PRO A 817      43.640  35.805  75.220  1.00  0.00           H
ATOM   3741  C   PRO A 817      45.110  31.555  75.350  1.00  0.00           C
ATOM   3742  O   PRO A 817      44.600  31.215  74.280  1.00  0.00           O
ATOM   3743  N   GLU A 818      45.510  30.665  76.280  1.00  0.00           N
ATOM   3744  HN  GLU A 818      45.930  31.005  77.110  1.00  0.00           H
ATOM   3745  CA  GLU A 818      45.280  29.235  76.160  1.00  0.00           C
ATOM   3746  HA  GLU A 818      45.410  28.935  75.130  1.00  0.00           H
ATOM   3747  CB  GLU A 818      46.300  28.475  77.040  1.00  0.00           C
ATOM   3748  HB1 GLU A 818      46.210  28.865  78.080  1.00  0.00           H
ATOM   3749  HB2 GLU A 818      47.330  28.715  76.690  1.00  0.00           H
ATOM   3750  CG  GLU A 818      46.120  26.935  77.120  1.00  0.00           C
ATOM   3751  HG1 GLU A 818      45.060  26.645  77.240  1.00  0.00           H
ATOM   3752  HG2 GLU A 818      46.660  26.555  78.010  1.00  0.00           H
ATOM   3753  CD  GLU A 818      46.690  26.135  75.930  1.00  0.00           C
ATOM   3754  OE1 GLU A 818      46.040  25.095  75.630  1.00  0.00           O
ATOM   3755  OE2 GLU A 818      47.790  26.475  75.400  1.00  0.00           O
ATOM   3756  C   GLU A 818      43.840  28.875  76.540  1.00  0.00           C
ATOM   3757  O   GLU A 818      43.250  27.885  76.100  1.00  0.00           O
ATOM   3758  N   LYS A 819      43.180  29.715  77.370  1.00  0.00           N
ATOM   3759  HN  LYS A 819      43.610  30.565  77.640  1.00  0.00           H
ATOM   3760  CA  LYS A 819      41.780  29.555  77.680  1.00  0.00           C
ATOM   3761  HA  LYS A 819      41.650  28.525  78.010  1.00  0.00           H
ATOM   3762  CB  LYS A 819      41.290  30.465  78.830  1.00  0.00           C
ATOM   3763  HB1 LYS A 819      40.180  30.345  78.920  1.00  0.00           H
ATOM   3764  HB2 LYS A 819      41.470  31.535  78.570  1.00  0.00           H
ATOM   3765  CG  LYS A 819      41.940  30.145  80.180  1.00  0.00           C
ATOM   3766  HG1 LYS A 819      42.880  30.755  80.270  1.00  0.00           H
ATOM   3767  HG2 LYS A 819      42.250  29.085  80.200  1.00  0.00           H
ATOM   3768  CD  LYS A 819      41.040  30.415  81.400  1.00  0.00           C
ATOM   3769  HD1 LYS A 819      40.680  31.465  81.320  1.00  0.00           H
ATOM   3770  HD2 LYS A 819      41.660  30.325  82.320  1.00  0.00           H
ATOM   3771  CE  LYS A 819      39.850  29.435  81.520  1.00  0.00           C
ATOM   3772  HE1 LYS A 819      40.200  28.435  81.850  1.00  0.00           H
ATOM   3773  HE2 LYS A 819      39.330  29.315  80.550  1.00  0.00           H
ATOM   3774  NZ  LYS A 819      38.860  29.925  82.490  1.00  0.00           N
ATOM   3775  HZ1 LYS A 819      38.550  30.895  82.240  1.00  0.00           H
ATOM   3776  HZ2 LYS A 819      39.250  29.935  83.450  1.00  0.00           H
ATOM   3777  HZ3 LYS A 819      38.020  29.275  82.430  1.00  0.00           H
ATOM   3778  C   LYS A 819      40.870  29.735  76.500  1.00  0.00           C
ATOM   3779  O   LYS A 819      41.070  30.595  75.650  1.00  0.00           O
ATOM   3780  N   PHE A 820      39.810  28.935  76.450  1.00  0.00           N
ATOM   3781  HN  PHE A 820      39.740  28.185  77.090  1.00  0.00           H
ATOM   3782  CA  PHE A 820      38.870  28.945  75.360  1.00  0.00           C
ATOM   3783  HA  PHE A 820      39.150  29.665  74.600  1.00  0.00           H
ATOM   3784  CB  PHE A 820      38.980  27.515  74.800  1.00  0.00           C
ATOM   3785  HB1 PHE A 820      40.040  27.435  74.450  1.00  0.00           H
ATOM   3786  HB2 PHE A 820      38.380  27.325  73.900  1.00  0.00           H
ATOM   3787  CG  PHE A 820      38.770  26.435  75.850  1.00  0.00           C
ATOM   3788  CD1 PHE A 820      39.760  25.455  75.980  1.00  0.00           C
ATOM   3789  HD1 PHE A 820      40.660  25.515  75.370  1.00  0.00           H
ATOM   3790  CE1 PHE A 820      39.590  24.355  76.820  1.00  0.00           C
ATOM   3791  HE1 PHE A 820      40.350  23.575  76.800  1.00  0.00           H
ATOM   3792  CZ  PHE A 820      38.440  24.225  77.600  1.00  0.00           C
ATOM   3793  HZ  PHE A 820      38.310  23.385  78.250  1.00  0.00           H
ATOM   3794  CD2 PHE A 820      37.610  26.295  76.660  1.00  0.00           C
ATOM   3795  HD2 PHE A 820      36.800  27.015  76.630  1.00  0.00           H
ATOM   3796  CE2 PHE A 820      37.450  25.205  77.520  1.00  0.00           C
ATOM   3797  HE2 PHE A 820      36.560  25.115  78.130  1.00  0.00           H
ATOM   3798  C   PHE A 820      37.480  29.345  75.860  1.00  0.00           C
ATOM   3799  O   PHE A 820      36.520  29.475  75.110  1.00  0.00           O
ATOM   3800  N   GLU A 821      37.350  29.525  77.190  1.00  0.00           N
ATOM   3801  HN  GLU A 821      38.160  29.435  77.750  1.00  0.00           H
ATOM   3802  CA  GLU A 821      36.140  29.935  77.870  1.00  0.00           C
ATOM   3803  HA  GLU A 821      35.290  29.475  77.380  1.00  0.00           H
ATOM   3804  CB  GLU A 821      36.190  29.555  79.370  1.00  0.00           C
ATOM   3805  HB1 GLU A 821      35.280  29.965  79.870  1.00  0.00           H
ATOM   3806  HB2 GLU A 821      37.070  30.045  79.830  1.00  0.00           H
ATOM   3807  CG  GLU A 821      36.240  28.035  79.650  1.00  0.00           C
ATOM   3808  HG1 GLU A 821      37.210  27.615  79.310  1.00  0.00           H
ATOM   3809  HG2 GLU A 821      35.420  27.525  79.100  1.00  0.00           H
ATOM   3810  CD  GLU A 821      36.080  27.705  81.130  1.00  0.00           C
ATOM   3811  OE1 GLU A 821      36.970  28.125  81.930  1.00  0.00           O
ATOM   3812  OE2 GLU A 821      35.120  26.985  81.500  1.00  0.00           O
ATOM   3813  C   GLU A 821      36.030  31.455  77.800  1.00  0.00           C
ATOM   3814  O   GLU A 821      37.080  32.085  77.940  1.00  0.00           O
ATOM   3815  N   PRO A 822      34.880  32.095  77.600  1.00  0.00           N
ATOM   3816  CD  PRO A 822      33.580  31.435  77.530  1.00  0.00           C
ATOM   3817  HD1 PRO A 822      33.370  30.895  78.480  1.00  0.00           H
ATOM   3818  HD2 PRO A 822      33.550  30.735  76.670  1.00  0.00           H
ATOM   3819  CA  PRO A 822      34.780  33.545  77.660  1.00  0.00           C
ATOM   3820  HA  PRO A 822      35.400  33.935  76.860  1.00  0.00           H
ATOM   3821  CB  PRO A 822      33.300  33.875  77.420  1.00  0.00           C
ATOM   3822  HB1 PRO A 822      33.210  34.425  76.460  1.00  0.00           H
ATOM   3823  HB2 PRO A 822      32.880  34.515  78.220  1.00  0.00           H
ATOM   3824  CG  PRO A 822      32.530  32.545  77.330  1.00  0.00           C
ATOM   3825  HG1 PRO A 822      31.740  32.495  78.110  1.00  0.00           H
ATOM   3826  HG2 PRO A 822      32.050  32.435  76.330  1.00  0.00           H
ATOM   3827  C   PRO A 822      35.320  34.205  78.930  1.00  0.00           C
ATOM   3828  O   PRO A 822      35.390  33.585  79.990  1.00  0.00           O
ATOM   3829  N   THR A 823      35.670  35.485  78.870  1.00  0.00           N
ATOM   3830  HN  THR A 823      35.670  35.975  77.990  1.00  0.00           H
ATOM   3831  CA  THR A 823      36.380  36.145  79.950  1.00  0.00           C
ATOM   3832  HA  THR A 823      37.020  35.425  80.440  1.00  0.00           H
ATOM   3833  CB  THR A 823      37.290  37.245  79.390  1.00  0.00           C
ATOM   3834  HB  THR A 823      37.590  38.005  80.160  1.00  0.00           H
ATOM   3835  OG1 THR A 823      36.700  37.895  78.270  1.00  0.00           O
ATOM   3836  HG1 THR A 823      35.840  38.225  78.550  1.00  0.00           H
ATOM   3837  CG2 THR A 823      38.560  36.595  78.860  1.00  0.00           C
ATOM   3838 HG21 THR A 823      38.300  35.775  78.140  1.00  0.00           H
ATOM   3839 HG22 THR A 823      39.170  36.185  79.680  1.00  0.00           H
ATOM   3840 HG23 THR A 823      39.170  37.335  78.300  1.00  0.00           H
ATOM   3841  C   THR A 823      35.500  36.725  81.040  1.00  0.00           C
ATOM   3842  O   THR A 823      36.010  37.305  82.000  1.00  0.00           O
ATOM   3843  N   HSD A 824      34.170  36.535  80.970  1.00  0.00           N
ATOM   3844  HN  HSD A 824      33.790  36.015  80.200  1.00  0.00           H
ATOM   3845  CA  HSD A 824      33.250  36.985  82.020  1.00  0.00           C
ATOM   3846  HA  HSD A 824      33.770  36.915  82.950  1.00  0.00           H
ATOM   3847  CB  HSD A 824      32.800  38.465  81.810  1.00  0.00           C
ATOM   3848  HB1 HSD A 824      32.270  38.575  80.850  1.00  0.00           H
ATOM   3849  HB2 HSD A 824      33.710  39.095  81.760  1.00  0.00           H
ATOM   3850  ND1 HSD A 824      30.580  39.205  82.870  1.00  0.00           N
ATOM   3851  HD1 HSD A 824      29.980  39.045  82.100  1.00  0.00           H
ATOM   3852  CG  HSD A 824      31.950  39.035  82.920  1.00  0.00           C
ATOM   3853  CE1 HSD A 824      30.220  39.875  84.000  1.00  0.00           C
ATOM   3854  HE1 HSD A 824      29.190  40.185  84.200  1.00  0.00           H
ATOM   3855  NE2 HSD A 824      31.260  40.135  84.780  1.00  0.00           N
ATOM   3856  CD2 HSD A 824      32.350  39.635  84.080  1.00  0.00           C
ATOM   3857  HD2 HSD A 824      33.360  39.785  84.470  1.00  0.00           H
ATOM   3858  C   HSD A 824      32.050  36.035  82.100  1.00  0.00           C
ATOM   3859  O   HSD A 824      31.580  35.625  81.040  1.00  0.00           O
ATOM   3860  N   PRO A 825      31.480  35.665  83.260  1.00  0.00           N
ATOM   3861  CD  PRO A 825      31.950  36.105  84.580  1.00  0.00           C
ATOM   3862  HD1 PRO A 825      31.820  37.195  84.700  1.00  0.00           H
ATOM   3863  HD2 PRO A 825      33.020  35.835  84.710  1.00  0.00           H
ATOM   3864  CA  PRO A 825      30.610  34.495  83.350  1.00  0.00           C
ATOM   3865  HA  PRO A 825      31.060  33.685  82.790  1.00  0.00           H
ATOM   3866  CB  PRO A 825      30.540  34.145  84.860  1.00  0.00           C
ATOM   3867  HB1 PRO A 825      31.210  33.285  85.050  1.00  0.00           H
ATOM   3868  HB2 PRO A 825      29.510  33.895  85.200  1.00  0.00           H
ATOM   3869  CG  PRO A 825      31.090  35.365  85.610  1.00  0.00           C
ATOM   3870  HG1 PRO A 825      30.250  36.015  85.950  1.00  0.00           H
ATOM   3871  HG2 PRO A 825      31.680  35.075  86.500  1.00  0.00           H
ATOM   3872  C   PRO A 825      29.240  34.705  82.730  1.00  0.00           C
ATOM   3873  O   PRO A 825      28.550  33.715  82.480  1.00  0.00           O
ATOM   3874  N   GLU A 826      28.820  35.955  82.460  1.00  0.00           N
ATOM   3875  HN  GLU A 826      29.340  36.725  82.820  1.00  0.00           H
ATOM   3876  CA  GLU A 826      27.570  36.265  81.760  1.00  0.00           C
ATOM   3877  HA  GLU A 826      26.780  35.675  82.200  1.00  0.00           H
ATOM   3878  CB  GLU A 826      27.200  37.785  81.840  1.00  0.00           C
ATOM   3879  HB1 GLU A 826      26.220  37.915  81.310  1.00  0.00           H
ATOM   3880  HB2 GLU A 826      27.960  38.375  81.290  1.00  0.00           H
ATOM   3881  CG  GLU A 826      27.020  38.375  83.270  1.00  0.00           C
ATOM   3882  HG1 GLU A 826      27.960  38.265  83.850  1.00  0.00           H
ATOM   3883  HG2 GLU A 826      26.210  37.835  83.800  1.00  0.00           H
ATOM   3884  CD  GLU A 826      26.630  39.875  83.260  1.00  0.00           C
ATOM   3885  OE1 GLU A 826      27.270  40.625  82.490  1.00  0.00           O
ATOM   3886  OE2 GLU A 826      25.710  40.295  84.010  1.00  0.00           O
ATOM   3887  C   GLU A 826      27.620  35.885  80.270  1.00  0.00           C
ATOM   3888  O   GLU A 826      26.590  35.685  79.630  1.00  0.00           O
ATOM   3889  N   ARG A 827      28.830  35.775  79.670  1.00  0.00           N
ATOM   3890  HN  ARG A 827      29.660  35.795  80.220  1.00  0.00           H
ATOM   3891  CA  ARG A 827      29.010  35.415  78.280  1.00  0.00           C
ATOM   3892  HA  ARG A 827      28.220  35.895  77.720  1.00  0.00           H
ATOM   3893  CB  ARG A 827      30.370  35.945  77.730  1.00  0.00           C
ATOM   3894  HB1 ARG A 827      30.640  35.415  76.790  1.00  0.00           H
ATOM   3895  HB2 ARG A 827      31.140  35.685  78.480  1.00  0.00           H
ATOM   3896  CG  ARG A 827      30.460  37.465  77.460  1.00  0.00           C
ATOM   3897  HG1 ARG A 827      31.510  37.695  77.180  1.00  0.00           H
ATOM   3898  HG2 ARG A 827      30.240  38.005  78.410  1.00  0.00           H
ATOM   3899  CD  ARG A 827      29.540  38.015  76.350  1.00  0.00           C
ATOM   3900  HD1 ARG A 827      29.760  39.085  76.170  1.00  0.00           H
ATOM   3901  HD2 ARG A 827      28.470  37.925  76.660  1.00  0.00           H
ATOM   3902  NE  ARG A 827      29.830  37.255  75.080  1.00  0.00           N
ATOM   3903  HE  ARG A 827      30.760  37.325  74.690  1.00  0.00           H
ATOM   3904  CZ  ARG A 827      28.970  36.445  74.470  1.00  0.00           C
ATOM   3905  NH1 ARG A 827      27.710  36.295  74.820  1.00  0.00           N
ATOM   3906 HH11 ARG A 827      27.260  36.885  75.470  1.00  0.00           H
ATOM   3907 HH12 ARG A 827      27.160  35.585  74.370  1.00  0.00           H
ATOM   3908  NH2 ARG A 827      29.330  35.705  73.440  1.00  0.00           N
ATOM   3909 HH21 ARG A 827      30.230  35.855  73.040  1.00  0.00           H
ATOM   3910 HH22 ARG A 827      28.610  35.315  72.840  1.00  0.00           H
ATOM   3911  C   ARG A 827      28.830  33.935  77.970  1.00  0.00           C
ATOM   3912  O   ARG A 827      28.990  33.055  78.820  1.00  0.00           O
ATOM   3913  N   GLY A 828      28.510  33.645  76.690  1.00  0.00           N
ATOM   3914  HN  GLY A 828      28.370  34.395  76.040  1.00  0.00           H
ATOM   3915  CA  GLY A 828      28.340  32.315  76.170  1.00  0.00           C
ATOM   3916  HA1 GLY A 828      27.620  31.775  76.760  1.00  0.00           H
ATOM   3917  HA2 GLY A 828      29.310  31.845  76.100  1.00  0.00           H
ATOM   3918  C   GLY A 828      27.790  32.475  74.790  1.00  0.00           C
ATOM   3919  O   GLY A 828      27.240  33.515  74.440  1.00  0.00           O
ATOM   3920  N   TRP A 829      27.920  31.475  73.920  1.00  0.00           N
ATOM   3921  HN  TRP A 829      28.280  30.585  74.210  1.00  0.00           H
ATOM   3922  CA  TRP A 829      27.760  31.615  72.480  1.00  0.00           C
ATOM   3923  HA  TRP A 829      28.090  32.595  72.170  1.00  0.00           H
ATOM   3924  CB  TRP A 829      28.610  30.535  71.810  1.00  0.00           C
ATOM   3925  HB1 TRP A 829      28.660  30.675  70.710  1.00  0.00           H
ATOM   3926  HB2 TRP A 829      28.040  29.605  72.030  1.00  0.00           H
ATOM   3927  CG  TRP A 829      29.980  30.355  72.380  1.00  0.00           C
ATOM   3928  CD1 TRP A 829      30.450  29.255  73.040  1.00  0.00           C
ATOM   3929  HD1 TRP A 829      29.850  28.365  73.200  1.00  0.00           H
ATOM   3930  NE1 TRP A 829      31.700  29.505  73.530  1.00  0.00           N
ATOM   3931  HE1 TRP A 829      32.320  28.855  73.900  1.00  0.00           H
ATOM   3932  CE2 TRP A 829      32.060  30.775  73.190  1.00  0.00           C
ATOM   3933  CD2 TRP A 829      30.990  31.355  72.460  1.00  0.00           C
ATOM   3934  CE3 TRP A 829      31.080  32.665  72.000  1.00  0.00           C
ATOM   3935  HE3 TRP A 829      30.270  33.125  71.450  1.00  0.00           H
ATOM   3936  CZ3 TRP A 829      32.230  33.385  72.290  1.00  0.00           C
ATOM   3937  HZ3 TRP A 829      32.320  34.415  71.960  1.00  0.00           H
ATOM   3938  CZ2 TRP A 829      33.210  31.495  73.450  1.00  0.00           C
ATOM   3939  HZ2 TRP A 829      34.040  31.065  74.010  1.00  0.00           H
ATOM   3940  CH2 TRP A 829      33.280  32.815  73.000  1.00  0.00           C
ATOM   3941  HH2 TRP A 829      34.170  33.405  73.200  1.00  0.00           H
ATOM   3942  C   TRP A 829      26.330  31.415  72.010  1.00  0.00           C
ATOM   3943  O   TRP A 829      26.050  30.965  70.910  1.00  0.00           O
ATOM   3944  N   ILE A 830      25.400  31.735  72.900  1.00  0.00           N
ATOM   3945  HN  ILE A 830      25.740  32.335  73.610  1.00  0.00           H
ATOM   3946  CA  ILE A 830      23.990  31.505  72.820  1.00  0.00           C
ATOM   3947  HA  ILE A 830      23.620  31.815  71.860  1.00  0.00           H
ATOM   3948  CB  ILE A 830      23.730  30.015  73.070  1.00  0.00           C
ATOM   3949  HB  ILE A 830      24.180  29.445  72.220  1.00  0.00           H
ATOM   3950  CG2 ILE A 830      24.420  29.525  74.370  1.00  0.00           C
ATOM   3951 HG21 ILE A 830      24.030  30.025  75.280  1.00  0.00           H
ATOM   3952 HG22 ILE A 830      25.520  29.655  74.320  1.00  0.00           H
ATOM   3953 HG23 ILE A 830      24.280  28.425  74.480  1.00  0.00           H
ATOM   3954  CG1 ILE A 830      22.230  29.675  73.100  1.00  0.00           C
ATOM   3955 HG11 ILE A 830      21.820  30.025  74.070  1.00  0.00           H
ATOM   3956 HG12 ILE A 830      22.170  28.565  73.130  1.00  0.00           H
ATOM   3957  CD  ILE A 830      21.420  30.245  71.930  1.00  0.00           C
ATOM   3958  HD1 ILE A 830      21.760  29.905  70.940  1.00  0.00           H
ATOM   3959  HD2 ILE A 830      21.400  31.345  71.950  1.00  0.00           H
ATOM   3960  HD3 ILE A 830      20.380  29.895  72.080  1.00  0.00           H
ATOM   3961  C   ILE A 830      23.390  32.375  73.910  1.00  0.00           C
ATOM   3962  O   ILE A 830      22.220  32.745  73.900  1.00  0.00           O
ATOM   3963  N   ILE A 831      24.230  32.825  74.870  1.00  0.00           N
ATOM   3964  HN  ILE A 831      25.150  32.465  74.970  1.00  0.00           H
ATOM   3965  CA  ILE A 831      23.790  33.665  75.950  1.00  0.00           C
ATOM   3966  HA  ILE A 831      22.770  33.415  76.200  1.00  0.00           H
ATOM   3967  CB  ILE A 831      24.620  33.385  77.200  1.00  0.00           C
ATOM   3968  HB  ILE A 831      25.670  33.715  77.050  1.00  0.00           H
ATOM   3969  CG2 ILE A 831      24.020  34.205  78.360  1.00  0.00           C
ATOM   3970 HG21 ILE A 831      22.920  34.195  78.350  1.00  0.00           H
ATOM   3971 HG22 ILE A 831      24.350  35.265  78.280  1.00  0.00           H
ATOM   3972 HG23 ILE A 831      24.390  33.845  79.350  1.00  0.00           H
ATOM   3973  CG1 ILE A 831      24.660  31.845  77.450  1.00  0.00           C
ATOM   3974 HG11 ILE A 831      25.280  31.365  76.660  1.00  0.00           H
ATOM   3975 HG12 ILE A 831      23.630  31.435  77.370  1.00  0.00           H
ATOM   3976  CD  ILE A 831      25.270  31.415  78.790  1.00  0.00           C
ATOM   3977  HD1 ILE A 831      24.620  31.685  79.650  1.00  0.00           H
ATOM   3978  HD2 ILE A 831      26.260  31.885  78.940  1.00  0.00           H
ATOM   3979  HD3 ILE A 831      25.410  30.305  78.810  1.00  0.00           H
ATOM   3980  C   ILE A 831      23.810  35.125  75.540  1.00  0.00           C
ATOM   3981  O   ILE A 831      24.780  35.855  75.700  1.00  0.00           O
ATOM   3982  N   SER A 832      22.690  35.575  74.940  1.00  0.00           N
ATOM   3983  HN  SER A 832      22.000  34.905  74.670  1.00  0.00           H
ATOM   3984  CA  SER A 832      22.490  36.945  74.510  1.00  0.00           C
ATOM   3985  HA  SER A 832      22.760  37.625  75.310  1.00  0.00           H
ATOM   3986  CB  SER A 832      23.330  37.335  73.260  1.00  0.00           C
ATOM   3987  HB1 SER A 832      23.010  36.765  72.360  1.00  0.00           H
ATOM   3988  HB2 SER A 832      24.390  37.085  73.450  1.00  0.00           H
ATOM   3989  OG  SER A 832      23.260  38.735  73.020  1.00  0.00           O
ATOM   3990  HG1 SER A 832      22.450  38.905  72.520  1.00  0.00           H
ATOM   3991  C   SER A 832      21.000  37.115  74.190  1.00  0.00           C
ATOM   3992  O   SER A 832      20.610  37.135  73.020  1.00  0.00           O
ATOM   3993  N   PRO A 833      20.100  37.115  75.180  1.00  0.00           N
ATOM   3994  CD  PRO A 833      20.450  37.365  76.580  1.00  0.00           C
ATOM   3995  HD1 PRO A 833      20.920  38.365  76.680  1.00  0.00           H
ATOM   3996  HD2 PRO A 833      21.150  36.585  76.960  1.00  0.00           H
ATOM   3997  CA  PRO A 833      18.680  37.315  74.950  1.00  0.00           C
ATOM   3998  HA  PRO A 833      18.360  36.535  74.270  1.00  0.00           H
ATOM   3999  CB  PRO A 833      18.020  37.145  76.330  1.00  0.00           C
ATOM   4000  HB1 PRO A 833      17.610  36.125  76.440  1.00  0.00           H
ATOM   4001  HB2 PRO A 833      17.210  37.895  76.520  1.00  0.00           H
ATOM   4002  CG  PRO A 833      19.140  37.345  77.370  1.00  0.00           C
ATOM   4003  HG1 PRO A 833      19.020  38.325  77.890  1.00  0.00           H
ATOM   4004  HG2 PRO A 833      19.120  36.545  78.140  1.00  0.00           H
ATOM   4005  C   PRO A 833      18.310  38.615  74.250  1.00  0.00           C
ATOM   4006  O   PRO A 833      19.010  39.615  74.360  1.00  0.00           O
ATOM   4007  N   LEU A 834      17.220  38.595  73.480  1.00  0.00           N
ATOM   4008  HN  LEU A 834      16.750  37.745  73.330  1.00  0.00           H
ATOM   4009  CA  LEU A 834      16.650  39.735  72.790  1.00  0.00           C
ATOM   4010  HA  LEU A 834      17.440  40.365  72.390  1.00  0.00           H
ATOM   4011  CB  LEU A 834      15.720  39.225  71.640  1.00  0.00           C
ATOM   4012  HB1 LEU A 834      14.860  39.905  71.480  1.00  0.00           H
ATOM   4013  HB2 LEU A 834      15.290  38.245  71.930  1.00  0.00           H
ATOM   4014  CG  LEU A 834      16.390  39.065  70.260  1.00  0.00           C
ATOM   4015  HG  LEU A 834      15.640  38.555  69.600  1.00  0.00           H
ATOM   4016  CD1 LEU A 834      16.690  40.435  69.620  1.00  0.00           C
ATOM   4017 HD11 LEU A 834      17.440  40.985  70.230  1.00  0.00           H
ATOM   4018 HD12 LEU A 834      15.770  41.045  69.560  1.00  0.00           H
ATOM   4019 HD13 LEU A 834      17.100  40.295  68.600  1.00  0.00           H
ATOM   4020  CD2 LEU A 834      17.660  38.185  70.260  1.00  0.00           C
ATOM   4021 HD21 LEU A 834      17.420  37.175  70.640  1.00  0.00           H
ATOM   4022 HD22 LEU A 834      18.450  38.635  70.900  1.00  0.00           H
ATOM   4023 HD23 LEU A 834      18.060  38.095  69.230  1.00  0.00           H
ATOM   4024  C   LEU A 834      15.830  40.595  73.740  1.00  0.00           C
ATOM   4025  O   LEU A 834      16.040  41.805  73.900  1.00  0.00           O
ATOM   4026  N   GLY A 835      14.840  39.965  74.400  1.00  0.00           N
ATOM   4027  HN  GLY A 835      14.630  39.025  74.130  1.00  0.00           H
ATOM   4028  CA  GLY A 835      13.900  40.625  75.300  1.00  0.00           C
ATOM   4029  HA1 GLY A 835      13.100  39.915  75.480  1.00  0.00           H
ATOM   4030  HA2 GLY A 835      13.550  41.525  74.830  1.00  0.00           H
ATOM   4031  C   GLY A 835      14.400  40.985  76.680  1.00  0.00           C
ATOM   4032  O   GLY A 835      13.970  40.425  77.690  1.00  0.00           O
ATOM   4033  N   ASP A 836      15.240  42.025  76.720  1.00  0.00           N
ATOM   4034  HN  ASP A 836      15.630  42.315  75.850  1.00  0.00           H
ATOM   4035  CA  ASP A 836      15.730  42.675  77.920  1.00  0.00           C
ATOM   4036  HA  ASP A 836      15.280  42.255  78.810  1.00  0.00           H
ATOM   4037  CB  ASP A 836      17.270  42.575  77.980  1.00  0.00           C
ATOM   4038  HB1 ASP A 836      17.700  43.235  78.770  1.00  0.00           H
ATOM   4039  HB2 ASP A 836      17.720  42.865  77.010  1.00  0.00           H
ATOM   4040  CG  ASP A 836      17.720  41.155  78.280  1.00  0.00           C
ATOM   4041  OD1 ASP A 836      17.900  40.845  79.490  1.00  0.00           O
ATOM   4042  OD2 ASP A 836      17.840  40.365  77.310  1.00  0.00           O
ATOM   4043  C   ASP A 836      15.390  44.165  77.890  1.00  0.00           C
ATOM   4044  O   ASP A 836      14.940  44.765  78.870  1.00  0.00           O
ATOM   4045  N   ASN A 837      15.630  44.815  76.720  1.00  0.00           N
ATOM   4046  HN  ASN A 837      15.820  44.265  75.910  1.00  0.00           H
ATOM   4047  CA  ASN A 837      15.530  46.245  76.540  1.00  0.00           C
ATOM   4048  HA  ASN A 837      15.730  46.725  77.490  1.00  0.00           H
ATOM   4049  CB  ASN A 837      16.540  46.785  75.490  1.00  0.00           C
ATOM   4050  HB1 ASN A 837      16.420  47.885  75.360  1.00  0.00           H
ATOM   4051  HB2 ASN A 837      16.360  46.295  74.510  1.00  0.00           H
ATOM   4052  CG  ASN A 837      18.000  46.555  75.920  1.00  0.00           C
ATOM   4053  OD1 ASN A 837      18.320  46.335  77.080  1.00  0.00           O
ATOM   4054  ND2 ASN A 837      18.920  46.585  74.920  1.00  0.00           N
ATOM   4055 HD21 ASN A 837      19.890  46.485  75.150  1.00  0.00           H
ATOM   4056 HD22 ASN A 837      18.630  46.735  73.970  1.00  0.00           H
ATOM   4057  C   ASN A 837      14.110  46.575  76.080  1.00  0.00           C
ATOM   4058  O   ASN A 837      13.540  45.805  75.310  1.00  0.00           O
ATOM   4059  N   PRO A 838      13.470  47.675  76.480  1.00  0.00           N
ATOM   4060  CD  PRO A 838      14.020  48.675  77.390  1.00  0.00           C
ATOM   4061  HD1 PRO A 838      14.880  49.175  76.900  1.00  0.00           H
ATOM   4062  HD2 PRO A 838      14.360  48.195  78.340  1.00  0.00           H
ATOM   4063  CA  PRO A 838      12.180  48.085  75.940  1.00  0.00           C
ATOM   4064  HA  PRO A 838      11.480  47.305  76.230  1.00  0.00           H
ATOM   4065  CB  PRO A 838      11.850  49.435  76.590  1.00  0.00           C
ATOM   4066  HB1 PRO A 838      10.820  49.425  77.020  1.00  0.00           H
ATOM   4067  HB2 PRO A 838      11.890  50.275  75.860  1.00  0.00           H
ATOM   4068  CG  PRO A 838      12.910  49.695  77.670  1.00  0.00           C
ATOM   4069  HG1 PRO A 838      13.310  50.725  77.590  1.00  0.00           H
ATOM   4070  HG2 PRO A 838      12.480  49.545  78.680  1.00  0.00           H
ATOM   4071  C   PRO A 838      12.100  48.175  74.430  1.00  0.00           C
ATOM   4072  O   PRO A 838      13.090  48.445  73.760  1.00  0.00           O
ATOM   4073  N   TRP A 839      10.880  48.005  73.900  1.00  0.00           N
ATOM   4074  HN  TRP A 839      10.100  47.815  74.490  1.00  0.00           H
ATOM   4075  CA  TRP A 839      10.560  48.015  72.490  1.00  0.00           C
ATOM   4076  HA  TRP A 839      11.040  47.165  72.030  1.00  0.00           H
ATOM   4077  CB  TRP A 839       9.040  47.895  72.370  1.00  0.00           C
ATOM   4078  HB1 TRP A 839       8.760  46.845  72.620  1.00  0.00           H
ATOM   4079  HB2 TRP A 839       8.790  48.045  71.300  1.00  0.00           H
ATOM   4080  CG  TRP A 839       8.190  48.825  73.200  1.00  0.00           C
ATOM   4081  CD1 TRP A 839       7.600  49.975  72.730  1.00  0.00           C
ATOM   4082  HD1 TRP A 839       7.600  50.245  71.680  1.00  0.00           H
ATOM   4083  NE1 TRP A 839       6.880  50.585  73.730  1.00  0.00           N
ATOM   4084  HE1 TRP A 839       6.290  51.355  73.650  1.00  0.00           H
ATOM   4085  CE2 TRP A 839       6.900  49.795  74.840  1.00  0.00           C
ATOM   4086  CD2 TRP A 839       7.710  48.675  74.550  1.00  0.00           C
ATOM   4087  CE3 TRP A 839       7.870  47.695  75.530  1.00  0.00           C
ATOM   4088  HE3 TRP A 839       8.510  46.855  75.330  1.00  0.00           H
ATOM   4089  CZ3 TRP A 839       7.130  47.805  76.720  1.00  0.00           C
ATOM   4090  HZ3 TRP A 839       7.130  47.015  77.460  1.00  0.00           H
ATOM   4091  CZ2 TRP A 839       6.310  49.985  76.070  1.00  0.00           C
ATOM   4092  HZ2 TRP A 839       5.820  50.915  76.330  1.00  0.00           H
ATOM   4093  CH2 TRP A 839       6.380  48.935  76.990  1.00  0.00           C
ATOM   4094  HH2 TRP A 839       5.830  48.995  77.930  1.00  0.00           H
ATOM   4095  C   TRP A 839      10.990  49.255  71.730  1.00  0.00           C
ATOM   4096  O   TRP A 839      11.470  49.205  70.600  1.00  0.00           O
ATOM   4097  N   TRP A 840      10.840  50.425  72.360  1.00  0.00           N
ATOM   4098  HN  TRP A 840      10.420  50.435  73.250  1.00  0.00           H
ATOM   4099  CA  TRP A 840      11.170  51.705  71.790  1.00  0.00           C
ATOM   4100  HA  TRP A 840      10.780  51.775  70.790  1.00  0.00           H
ATOM   4101  CB  TRP A 840      10.500  52.845  72.580  1.00  0.00           C
ATOM   4102  HB1 TRP A 840       9.400  52.765  72.410  1.00  0.00           H
ATOM   4103  HB2 TRP A 840      10.800  53.825  72.160  1.00  0.00           H
ATOM   4104  CG  TRP A 840      10.740  52.845  74.060  1.00  0.00           C
ATOM   4105  CD1 TRP A 840       9.870  52.405  75.020  1.00  0.00           C
ATOM   4106  HD1 TRP A 840       8.920  51.945  74.820  1.00  0.00           H
ATOM   4107  NE1 TRP A 840      10.380  52.675  76.260  1.00  0.00           N
ATOM   4108  HE1 TRP A 840       9.830  52.835  77.060  1.00  0.00           H
ATOM   4109  CE2 TRP A 840      11.620  53.255  76.120  1.00  0.00           C
ATOM   4110  CD2 TRP A 840      11.890  53.375  74.740  1.00  0.00           C
ATOM   4111  CE3 TRP A 840      13.090  53.965  74.320  1.00  0.00           C
ATOM   4112  HE3 TRP A 840      13.280  54.135  73.270  1.00  0.00           H
ATOM   4113  CZ3 TRP A 840      13.990  54.405  75.290  1.00  0.00           C
ATOM   4114  HZ3 TRP A 840      14.910  54.895  74.990  1.00  0.00           H
ATOM   4115  CZ2 TRP A 840      12.540  53.655  77.080  1.00  0.00           C
ATOM   4116  HZ2 TRP A 840      12.340  53.545  78.140  1.00  0.00           H
ATOM   4117  CH2 TRP A 840      13.730  54.235  76.650  1.00  0.00           C
ATOM   4118  HH2 TRP A 840      14.450  54.575  77.380  1.00  0.00           H
ATOM   4119  C   TRP A 840      12.670  51.925  71.640  1.00  0.00           C
ATOM   4120  O   TRP A 840      13.100  52.775  70.860  1.00  0.00           O
ATOM   4121  N   THR A 841      13.520  51.135  72.330  1.00  0.00           N
ATOM   4122  HN  THR A 841      13.170  50.475  73.000  1.00  0.00           H
ATOM   4123  CA  THR A 841      14.960  51.095  72.040  1.00  0.00           C
ATOM   4124  HA  THR A 841      15.290  52.125  72.030  1.00  0.00           H
ATOM   4125  CB  THR A 841      15.820  50.385  73.080  1.00  0.00           C
ATOM   4126  HB  THR A 841      16.890  50.615  72.870  1.00  0.00           H
ATOM   4127  OG1 THR A 841      15.660  48.975  73.080  1.00  0.00           O
ATOM   4128  HG1 THR A 841      14.740  48.795  73.350  1.00  0.00           H
ATOM   4129  CG2 THR A 841      15.480  50.885  74.490  1.00  0.00           C
ATOM   4130 HG21 THR A 841      14.440  50.635  74.780  1.00  0.00           H
ATOM   4131 HG22 THR A 841      15.590  51.995  74.550  1.00  0.00           H
ATOM   4132 HG23 THR A 841      16.170  50.425  75.230  1.00  0.00           H
ATOM   4133  C   THR A 841      15.260  50.545  70.660  1.00  0.00           C
ATOM   4134  O   THR A 841      16.120  51.065  69.950  1.00  0.00           O
ATOM   4135  N   LEU A 842      14.530  49.495  70.210  1.00  0.00           N
ATOM   4136  HN  LEU A 842      13.870  49.055  70.810  1.00  0.00           H
ATOM   4137  CA  LEU A 842      14.630  48.935  68.870  1.00  0.00           C
ATOM   4138  HA  LEU A 842      15.670  48.705  68.690  1.00  0.00           H
ATOM   4139  CB  LEU A 842      13.820  47.625  68.700  1.00  0.00           C
ATOM   4140  HB1 LEU A 842      13.410  47.545  67.670  1.00  0.00           H
ATOM   4141  HB2 LEU A 842      12.950  47.615  69.390  1.00  0.00           H
ATOM   4142  CG  LEU A 842      14.660  46.345  68.900  1.00  0.00           C
ATOM   4143  HG  LEU A 842      15.500  46.385  68.170  1.00  0.00           H
ATOM   4144  CD1 LEU A 842      15.270  46.245  70.310  1.00  0.00           C
ATOM   4145 HD11 LEU A 842      14.470  46.295  71.090  1.00  0.00           H
ATOM   4146 HD12 LEU A 842      15.990  47.075  70.480  1.00  0.00           H
ATOM   4147 HD13 LEU A 842      15.820  45.295  70.430  1.00  0.00           H
ATOM   4148  CD2 LEU A 842      13.820  45.095  68.590  1.00  0.00           C
ATOM   4149 HD21 LEU A 842      13.420  45.155  67.550  1.00  0.00           H
ATOM   4150 HD22 LEU A 842      12.970  45.015  69.290  1.00  0.00           H
ATOM   4151 HD23 LEU A 842      14.440  44.175  68.680  1.00  0.00           H
ATOM   4152  C   LEU A 842      14.250  49.945  67.790  1.00  0.00           C
ATOM   4153  O   LEU A 842      14.920  50.055  66.760  1.00  0.00           O
ATOM   4154  N   LEU A 843      13.200  50.755  68.030  1.00  0.00           N
ATOM   4155  HN  LEU A 843      12.650  50.615  68.840  1.00  0.00           H
ATOM   4156  CA  LEU A 843      12.860  51.865  67.140  1.00  0.00           C
ATOM   4157  HA  LEU A 843      12.660  51.465  66.150  1.00  0.00           H
ATOM   4158  CB  LEU A 843      11.610  52.655  67.640  1.00  0.00           C
ATOM   4159  HB1 LEU A 843      11.580  53.635  67.110  1.00  0.00           H
ATOM   4160  HB2 LEU A 843      11.690  52.885  68.720  1.00  0.00           H
ATOM   4161  CG  LEU A 843      10.230  52.035  67.330  1.00  0.00           C
ATOM   4162  HG  LEU A 843      10.240  51.775  66.250  1.00  0.00           H
ATOM   4163  CD1 LEU A 843       9.900  50.795  68.180  1.00  0.00           C
ATOM   4164 HD11 LEU A 843       9.830  51.045  69.250  1.00  0.00           H
ATOM   4165 HD12 LEU A 843      10.650  49.985  68.050  1.00  0.00           H
ATOM   4166 HD13 LEU A 843       8.900  50.395  67.900  1.00  0.00           H
ATOM   4167  CD2 LEU A 843       9.130  53.075  67.530  1.00  0.00           C
ATOM   4168 HD21 LEU A 843       9.340  53.985  66.930  1.00  0.00           H
ATOM   4169 HD22 LEU A 843       9.070  53.375  68.600  1.00  0.00           H
ATOM   4170 HD23 LEU A 843       8.140  52.665  67.220  1.00  0.00           H
ATOM   4171  C   LEU A 843      14.000  52.865  66.970  1.00  0.00           C
ATOM   4172  O   LEU A 843      14.350  53.245  65.860  1.00  0.00           O
ATOM   4173  N   ILE A 844      14.650  53.255  68.090  1.00  0.00           N
ATOM   4174  HN  ILE A 844      14.310  52.955  68.990  1.00  0.00           H
ATOM   4175  CA  ILE A 844      15.850  54.075  68.100  1.00  0.00           C
ATOM   4176  HA  ILE A 844      15.640  54.965  67.520  1.00  0.00           H
ATOM   4177  CB  ILE A 844      16.220  54.525  69.510  1.00  0.00           C
ATOM   4178  HB  ILE A 844      16.300  53.635  70.170  1.00  0.00           H
ATOM   4179  CG2 ILE A 844      17.590  55.245  69.510  1.00  0.00           C
ATOM   4180 HG21 ILE A 844      17.580  56.085  68.790  1.00  0.00           H
ATOM   4181 HG22 ILE A 844      18.420  54.555  69.250  1.00  0.00           H
ATOM   4182 HG23 ILE A 844      17.820  55.655  70.520  1.00  0.00           H
ATOM   4183  CG1 ILE A 844      15.100  55.445  70.080  1.00  0.00           C
ATOM   4184 HG11 ILE A 844      14.110  54.965  69.910  1.00  0.00           H
ATOM   4185 HG12 ILE A 844      15.100  56.405  69.520  1.00  0.00           H
ATOM   4186  CD  ILE A 844      15.220  55.725  71.590  1.00  0.00           C
ATOM   4187  HD1 ILE A 844      16.110  56.355  71.810  1.00  0.00           H
ATOM   4188  HD2 ILE A 844      15.310  54.785  72.160  1.00  0.00           H
ATOM   4189  HD3 ILE A 844      14.320  56.265  71.950  1.00  0.00           H
ATOM   4190  C   ILE A 844      17.010  53.395  67.380  1.00  0.00           C
ATOM   4191  O   ILE A 844      17.740  54.025  66.610  1.00  0.00           O
ATOM   4192  N   ALA A 845      17.190  52.075  67.560  1.00  0.00           N
ATOM   4193  HN  ALA A 845      16.600  51.595  68.220  1.00  0.00           H
ATOM   4194  CA  ALA A 845      18.270  51.285  67.000  1.00  0.00           C
ATOM   4195  HA  ALA A 845      19.200  51.745  67.290  1.00  0.00           H
ATOM   4196  CB  ALA A 845      18.230  49.855  67.590  1.00  0.00           C
ATOM   4197  HB1 ALA A 845      17.320  49.305  67.250  1.00  0.00           H
ATOM   4198  HB2 ALA A 845      18.210  49.895  68.700  1.00  0.00           H
ATOM   4199  HB3 ALA A 845      19.120  49.275  67.280  1.00  0.00           H
ATOM   4200  C   ALA A 845      18.290  51.195  65.480  1.00  0.00           C
ATOM   4201  O   ALA A 845      19.310  50.875  64.880  1.00  0.00           O
ATOM   4202  N   ALA A 846      17.170  51.525  64.800  1.00  0.00           N
ATOM   4203  HN  ALA A 846      16.340  51.755  65.310  1.00  0.00           H
ATOM   4204  CA  ALA A 846      17.090  51.595  63.360  1.00  0.00           C
ATOM   4205  HA  ALA A 846      17.300  50.615  62.960  1.00  0.00           H
ATOM   4206  CB  ALA A 846      15.670  52.025  62.940  1.00  0.00           C
ATOM   4207  HB1 ALA A 846      15.420  53.035  63.340  1.00  0.00           H
ATOM   4208  HB2 ALA A 846      14.920  51.305  63.350  1.00  0.00           H
ATOM   4209  HB3 ALA A 846      15.560  52.035  61.830  1.00  0.00           H
ATOM   4210  C   ALA A 846      18.100  52.555  62.740  1.00  0.00           C
ATOM   4211  O   ALA A 846      18.720  52.255  61.720  1.00  0.00           O
ATOM   4212  N   ILE A 847      18.310  53.735  63.360  1.00  0.00           N
ATOM   4213  HN  ILE A 847      17.810  53.945  64.200  1.00  0.00           H
ATOM   4214  CA  ILE A 847      19.300  54.695  62.920  1.00  0.00           C
ATOM   4215  HA  ILE A 847      19.120  54.865  61.870  1.00  0.00           H
ATOM   4216  CB  ILE A 847      19.090  56.045  63.610  1.00  0.00           C
ATOM   4217  HB  ILE A 847      19.100  55.875  64.710  1.00  0.00           H
ATOM   4218  CG2 ILE A 847      20.190  57.065  63.270  1.00  0.00           C
ATOM   4219 HG21 ILE A 847      20.250  57.235  62.170  1.00  0.00           H
ATOM   4220 HG22 ILE A 847      21.190  56.725  63.640  1.00  0.00           H
ATOM   4221 HG23 ILE A 847      19.970  58.035  63.760  1.00  0.00           H
ATOM   4222  CG1 ILE A 847      17.680  56.595  63.280  1.00  0.00           C
ATOM   4223 HG11 ILE A 847      17.140  55.915  62.580  1.00  0.00           H
ATOM   4224 HG12 ILE A 847      17.780  57.565  62.750  1.00  0.00           H
ATOM   4225  CD  ILE A 847      16.850  56.765  64.550  1.00  0.00           C
ATOM   4226  HD1 ILE A 847      17.390  57.395  65.290  1.00  0.00           H
ATOM   4227  HD2 ILE A 847      16.670  55.785  65.020  1.00  0.00           H
ATOM   4228  HD3 ILE A 847      15.860  57.235  64.340  1.00  0.00           H
ATOM   4229  C   ILE A 847      20.750  54.205  62.980  1.00  0.00           C
ATOM   4230  O   ILE A 847      21.420  54.295  61.950  1.00  0.00           O
ATOM   4231  N   PRO A 848      21.300  53.605  64.050  1.00  0.00           N
ATOM   4232  CD  PRO A 848      20.890  53.885  65.420  1.00  0.00           C
ATOM   4233  HD1 PRO A 848      19.860  53.515  65.590  1.00  0.00           H
ATOM   4234  HD2 PRO A 848      20.920  54.985  65.600  1.00  0.00           H
ATOM   4235  CA  PRO A 848      22.660  53.095  64.000  1.00  0.00           C
ATOM   4236  HA  PRO A 848      23.300  53.855  63.570  1.00  0.00           H
ATOM   4237  CB  PRO A 848      23.070  52.775  65.460  1.00  0.00           C
ATOM   4238  HB1 PRO A 848      23.970  53.365  65.720  1.00  0.00           H
ATOM   4239  HB2 PRO A 848      23.310  51.705  65.620  1.00  0.00           H
ATOM   4240  CG  PRO A 848      21.880  53.185  66.350  1.00  0.00           C
ATOM   4241  HG1 PRO A 848      21.410  52.275  66.780  1.00  0.00           H
ATOM   4242  HG2 PRO A 848      22.210  53.855  67.170  1.00  0.00           H
ATOM   4243  C   PRO A 848      22.760  51.885  63.100  1.00  0.00           C
ATOM   4244  O   PRO A 848      23.800  51.715  62.460  1.00  0.00           O
ATOM   4245  N   ALA A 849      21.730  51.025  63.030  1.00  0.00           N
ATOM   4246  HN  ALA A 849      20.920  51.145  63.610  1.00  0.00           H
ATOM   4247  CA  ALA A 849      21.720  49.895  62.110  1.00  0.00           C
ATOM   4248  HA  ALA A 849      22.590  49.285  62.320  1.00  0.00           H
ATOM   4249  CB  ALA A 849      20.450  49.045  62.360  1.00  0.00           C
ATOM   4250  HB1 ALA A 849      19.530  49.615  62.110  1.00  0.00           H
ATOM   4251  HB2 ALA A 849      20.390  48.775  63.440  1.00  0.00           H
ATOM   4252  HB3 ALA A 849      20.480  48.105  61.770  1.00  0.00           H
ATOM   4253  C   ALA A 849      21.800  50.295  60.640  1.00  0.00           C
ATOM   4254  O   ALA A 849      22.580  49.745  59.860  1.00  0.00           O
ATOM   4255  N   LEU A 850      21.020  51.315  60.220  1.00  0.00           N
ATOM   4256  HN  LEU A 850      20.350  51.725  60.850  1.00  0.00           H
ATOM   4257  CA  LEU A 850      21.060  51.895  58.890  1.00  0.00           C
ATOM   4258  HA  LEU A 850      20.890  51.105  58.180  1.00  0.00           H
ATOM   4259  CB  LEU A 850      19.940  52.965  58.760  1.00  0.00           C
ATOM   4260  HB1 LEU A 850      20.050  53.695  59.590  1.00  0.00           H
ATOM   4261  HB2 LEU A 850      18.970  52.455  58.900  1.00  0.00           H
ATOM   4262  CG  LEU A 850      19.900  53.745  57.430  1.00  0.00           C
ATOM   4263  HG  LEU A 850      20.870  54.275  57.280  1.00  0.00           H
ATOM   4264  CD1 LEU A 850      19.670  52.815  56.230  1.00  0.00           C
ATOM   4265 HD11 LEU A 850      18.730  52.245  56.360  1.00  0.00           H
ATOM   4266 HD12 LEU A 850      20.500  52.085  56.120  1.00  0.00           H
ATOM   4267 HD13 LEU A 850      19.600  53.405  55.290  1.00  0.00           H
ATOM   4268  CD2 LEU A 850      18.800  54.815  57.480  1.00  0.00           C
ATOM   4269 HD21 LEU A 850      18.990  55.525  58.320  1.00  0.00           H
ATOM   4270 HD22 LEU A 850      17.810  54.345  57.640  1.00  0.00           H
ATOM   4271 HD23 LEU A 850      18.770  55.395  56.530  1.00  0.00           H
ATOM   4272  C   LEU A 850      22.410  52.515  58.550  1.00  0.00           C
ATOM   4273  O   LEU A 850      22.990  52.255  57.500  1.00  0.00           O
ATOM   4274  N   LEU A 851      22.980  53.295  59.480  1.00  0.00           N
ATOM   4275  HN  LEU A 851      22.480  53.555  60.310  1.00  0.00           H
ATOM   4276  CA  LEU A 851      24.320  53.845  59.350  1.00  0.00           C
ATOM   4277  HA  LEU A 851      24.360  54.385  58.410  1.00  0.00           H
ATOM   4278  CB  LEU A 851      24.580  54.825  60.510  1.00  0.00           C
ATOM   4279  HB1 LEU A 851      25.610  55.245  60.430  1.00  0.00           H
ATOM   4280  HB2 LEU A 851      24.490  54.275  61.470  1.00  0.00           H
ATOM   4281  CG  LEU A 851      23.590  56.005  60.520  1.00  0.00           C
ATOM   4282  HG  LEU A 851      22.540  55.635  60.490  1.00  0.00           H
ATOM   4283  CD1 LEU A 851      23.720  56.785  61.840  1.00  0.00           C
ATOM   4284 HD11 LEU A 851      24.790  56.995  62.070  1.00  0.00           H
ATOM   4285 HD12 LEU A 851      23.310  56.185  62.680  1.00  0.00           H
ATOM   4286 HD13 LEU A 851      23.170  57.735  61.780  1.00  0.00           H
ATOM   4287  CD2 LEU A 851      23.710  56.845  59.240  1.00  0.00           C
ATOM   4288 HD21 LEU A 851      23.160  56.355  58.410  1.00  0.00           H
ATOM   4289 HD22 LEU A 851      24.770  56.915  58.930  1.00  0.00           H
ATOM   4290 HD23 LEU A 851      23.290  57.865  59.390  1.00  0.00           H
ATOM   4291  C   LEU A 851      25.410  52.795  59.260  1.00  0.00           C
ATOM   4292  O   LEU A 851      26.270  52.855  58.390  1.00  0.00           O
ATOM   4293  N   CYS A 852      25.370  51.765  60.120  1.00  0.00           N
ATOM   4294  HN  CYS A 852      24.680  51.765  60.860  1.00  0.00           H
ATOM   4295  CA  CYS A 852      26.290  50.635  60.100  1.00  0.00           C
ATOM   4296  HA  CYS A 852      27.290  51.005  60.230  1.00  0.00           H
ATOM   4297  CB  CYS A 852      25.950  49.665  61.280  1.00  0.00           C
ATOM   4298  HB1 CYS A 852      24.900  49.305  61.170  1.00  0.00           H
ATOM   4299  HB2 CYS A 852      25.970  50.285  62.210  1.00  0.00           H
ATOM   4300  SG  CYS A 852      27.080  48.255  61.500  1.00  0.00           S
ATOM   4301  HG1 CYS A 852      26.620  47.525  60.490  1.00  0.00           H
ATOM   4302  C   CYS A 852      26.250  49.885  58.770  1.00  0.00           C
ATOM   4303  O   CYS A 852      27.280  49.585  58.170  1.00  0.00           O
ATOM   4304  N   THR A 853      25.020  49.665  58.240  1.00  0.00           N
ATOM   4305  HN  THR A 853      24.220  49.945  58.760  1.00  0.00           H
ATOM   4306  CA  THR A 853      24.800  49.055  56.930  1.00  0.00           C
ATOM   4307  HA  THR A 853      25.240  48.065  56.940  1.00  0.00           H
ATOM   4308  CB  THR A 853      23.310  48.925  56.590  1.00  0.00           C
ATOM   4309  HB  THR A 853      22.830  49.925  56.540  1.00  0.00           H
ATOM   4310  OG1 THR A 853      22.630  48.155  57.570  1.00  0.00           O
ATOM   4311  HG1 THR A 853      22.700  48.625  58.420  1.00  0.00           H
ATOM   4312  CG2 THR A 853      23.110  48.195  55.250  1.00  0.00           C
ATOM   4313 HG21 THR A 853      23.510  47.165  55.320  1.00  0.00           H
ATOM   4314 HG22 THR A 853      23.600  48.715  54.400  1.00  0.00           H
ATOM   4315 HG23 THR A 853      22.030  48.135  55.020  1.00  0.00           H
ATOM   4316  C   THR A 853      25.470  49.835  55.800  1.00  0.00           C
ATOM   4317  O   THR A 853      26.180  49.255  54.990  1.00  0.00           O
ATOM   4318  N   ILE A 854      25.290  51.175  55.770  1.00  0.00           N
ATOM   4319  HN  ILE A 854      24.690  51.615  56.430  1.00  0.00           H
ATOM   4320  CA  ILE A 854      25.940  52.065  54.810  1.00  0.00           C
ATOM   4321  HA  ILE A 854      25.710  51.705  53.810  1.00  0.00           H
ATOM   4322  CB  ILE A 854      25.380  53.485  54.940  1.00  0.00           C
ATOM   4323  HB  ILE A 854      25.440  53.785  56.020  1.00  0.00           H
ATOM   4324  CG2 ILE A 854      26.190  54.505  54.110  1.00  0.00           C
ATOM   4325 HG21 ILE A 854      26.230  54.185  53.050  1.00  0.00           H
ATOM   4326 HG22 ILE A 854      27.230  54.615  54.480  1.00  0.00           H
ATOM   4327 HG23 ILE A 854      25.720  55.515  54.150  1.00  0.00           H
ATOM   4328  CG1 ILE A 854      23.880  53.515  54.540  1.00  0.00           C
ATOM   4329 HG11 ILE A 854      23.370  52.605  54.920  1.00  0.00           H
ATOM   4330 HG12 ILE A 854      23.810  53.485  53.430  1.00  0.00           H
ATOM   4331  CD  ILE A 854      23.120  54.725  55.090  1.00  0.00           C
ATOM   4332  HD1 ILE A 854      23.570  55.675  54.730  1.00  0.00           H
ATOM   4333  HD2 ILE A 854      23.130  54.725  56.200  1.00  0.00           H
ATOM   4334  HD3 ILE A 854      22.060  54.695  54.750  1.00  0.00           H
ATOM   4335  C   ILE A 854      27.460  52.055  54.910  1.00  0.00           C
ATOM   4336  O   ILE A 854      28.160  51.895  53.910  1.00  0.00           O
ATOM   4337  N   LEU A 855      27.990  52.175  56.140  1.00  0.00           N
ATOM   4338  HN  LEU A 855      27.380  52.305  56.930  1.00  0.00           H
ATOM   4339  CA  LEU A 855      29.420  52.165  56.440  1.00  0.00           C
ATOM   4340  HA  LEU A 855      29.890  52.975  55.890  1.00  0.00           H
ATOM   4341  CB  LEU A 855      29.620  52.365  57.980  1.00  0.00           C
ATOM   4342  HB1 LEU A 855      30.430  51.715  58.380  1.00  0.00           H
ATOM   4343  HB2 LEU A 855      28.690  52.035  58.490  1.00  0.00           H
ATOM   4344  CG  LEU A 855      29.960  53.795  58.430  1.00  0.00           C
ATOM   4345  HG  LEU A 855      29.910  53.815  59.550  1.00  0.00           H
ATOM   4346  CD1 LEU A 855      31.400  54.155  58.040  1.00  0.00           C
ATOM   4347 HD11 LEU A 855      31.520  54.135  56.940  1.00  0.00           H
ATOM   4348 HD12 LEU A 855      32.120  53.435  58.480  1.00  0.00           H
ATOM   4349 HD13 LEU A 855      31.660  55.165  58.410  1.00  0.00           H
ATOM   4350  CD2 LEU A 855      28.990  54.875  57.920  1.00  0.00           C
ATOM   4351 HD21 LEU A 855      27.950  54.635  58.220  1.00  0.00           H
ATOM   4352 HD22 LEU A 855      29.030  54.945  56.810  1.00  0.00           H
ATOM   4353 HD23 LEU A 855      29.250  55.865  58.350  1.00  0.00           H
ATOM   4354  C   LEU A 855      30.120  50.895  56.000  1.00  0.00           C
ATOM   4355  O   LEU A 855      31.110  50.935  55.270  1.00  0.00           O
ATOM   4356  N   ILE A 856      29.600  49.715  56.410  1.00  0.00           N
ATOM   4357  HN  ILE A 856      28.810  49.725  57.030  1.00  0.00           H
ATOM   4358  CA  ILE A 856      30.100  48.405  56.030  1.00  0.00           C
ATOM   4359  HA  ILE A 856      31.160  48.385  56.250  1.00  0.00           H
ATOM   4360  CB  ILE A 856      29.440  47.285  56.840  1.00  0.00           C
ATOM   4361  HB  ILE A 856      28.330  47.385  56.770  1.00  0.00           H
ATOM   4362  CG2 ILE A 856      29.830  45.895  56.290  1.00  0.00           C
ATOM   4363 HG21 ILE A 856      30.930  45.755  56.350  1.00  0.00           H
ATOM   4364 HG22 ILE A 856      29.510  45.745  55.240  1.00  0.00           H
ATOM   4365 HG23 ILE A 856      29.350  45.085  56.890  1.00  0.00           H
ATOM   4366  CG1 ILE A 856      29.840  47.435  58.330  1.00  0.00           C
ATOM   4367 HG11 ILE A 856      29.500  48.425  58.700  1.00  0.00           H
ATOM   4368 HG12 ILE A 856      30.950  47.415  58.410  1.00  0.00           H
ATOM   4369  CD  ILE A 856      29.260  46.355  59.260  1.00  0.00           C
ATOM   4370  HD1 ILE A 856      29.730  45.375  59.050  1.00  0.00           H
ATOM   4371  HD2 ILE A 856      28.170  46.265  59.130  1.00  0.00           H
ATOM   4372  HD3 ILE A 856      29.470  46.605  60.320  1.00  0.00           H
ATOM   4373  C   ILE A 856      30.000  48.165  54.530  1.00  0.00           C
ATOM   4374  O   ILE A 856      30.940  47.695  53.900  1.00  0.00           O
ATOM   4375  N   PHE A 857      28.860  48.535  53.910  1.00  0.00           N
ATOM   4376  HN  PHE A 857      28.080  48.895  54.430  1.00  0.00           H
ATOM   4377  CA  PHE A 857      28.690  48.425  52.470  1.00  0.00           C
ATOM   4378  HA  PHE A 857      28.840  47.395  52.200  1.00  0.00           H
ATOM   4379  CB  PHE A 857      27.230  48.835  52.090  1.00  0.00           C
ATOM   4380  HB1 PHE A 857      27.000  49.815  52.550  1.00  0.00           H
ATOM   4381  HB2 PHE A 857      26.520  48.085  52.510  1.00  0.00           H
ATOM   4382  CG  PHE A 857      26.980  48.945  50.600  1.00  0.00           C
ATOM   4383  CD1 PHE A 857      26.700  47.805  49.830  1.00  0.00           C
ATOM   4384  HD1 PHE A 857      26.650  46.835  50.310  1.00  0.00           H
ATOM   4385  CE1 PHE A 857      26.480  47.915  48.450  1.00  0.00           C
ATOM   4386  HE1 PHE A 857      26.270  47.035  47.850  1.00  0.00           H
ATOM   4387  CZ  PHE A 857      26.520  49.175  47.830  1.00  0.00           C
ATOM   4388  HZ  PHE A 857      26.360  49.255  46.760  1.00  0.00           H
ATOM   4389  CD2 PHE A 857      26.990  50.205  49.970  1.00  0.00           C
ATOM   4390  HD2 PHE A 857      27.180  51.095  50.560  1.00  0.00           H
ATOM   4391  CE2 PHE A 857      26.770  50.315  48.590  1.00  0.00           C
ATOM   4392  HE2 PHE A 857      26.810  51.285  48.120  1.00  0.00           H
ATOM   4393  C   PHE A 857      29.730  49.225  51.690  1.00  0.00           C
ATOM   4394  O   PHE A 857      30.400  48.675  50.810  1.00  0.00           O
ATOM   4395  N   MET A 858      29.940  50.505  52.030  1.00  0.00           N
ATOM   4396  HN  MET A 858      29.400  50.945  52.760  1.00  0.00           H
ATOM   4397  CA  MET A 858      30.930  51.345  51.370  1.00  0.00           C
ATOM   4398  HA  MET A 858      30.710  51.325  50.310  1.00  0.00           H
ATOM   4399  CB  MET A 858      30.830  52.805  51.850  1.00  0.00           C
ATOM   4400  HB1 MET A 858      31.710  53.395  51.500  1.00  0.00           H
ATOM   4401  HB2 MET A 858      30.840  52.835  52.970  1.00  0.00           H
ATOM   4402  CG  MET A 858      29.570  53.545  51.340  1.00  0.00           C
ATOM   4403  HG1 MET A 858      28.670  52.985  51.650  1.00  0.00           H
ATOM   4404  HG2 MET A 858      29.600  53.535  50.230  1.00  0.00           H
ATOM   4405  SD  MET A 858      29.460  55.255  51.940  1.00  0.00           S
ATOM   4406  CE  MET A 858      28.030  55.715  50.930  1.00  0.00           C
ATOM   4407  HE1 MET A 858      27.180  55.035  51.120  1.00  0.00           H
ATOM   4408  HE2 MET A 858      28.280  55.665  49.850  1.00  0.00           H
ATOM   4409  HE3 MET A 858      27.710  56.755  51.160  1.00  0.00           H
ATOM   4410  C   MET A 858      32.370  50.875  51.490  1.00  0.00           C
ATOM   4411  O   MET A 858      33.050  50.705  50.480  1.00  0.00           O
ATOM   4412  N   ASP A 859      32.840  50.585  52.730  1.00  0.00           N
ATOM   4413  HN  ASP A 859      32.260  50.715  53.530  1.00  0.00           H
ATOM   4414  CA  ASP A 859      34.190  50.125  53.040  1.00  0.00           C
ATOM   4415  HA  ASP A 859      34.900  50.855  52.690  1.00  0.00           H
ATOM   4416  CB  ASP A 859      34.260  50.025  54.600  1.00  0.00           C
ATOM   4417  HB1 ASP A 859      33.640  49.185  54.960  1.00  0.00           H
ATOM   4418  HB2 ASP A 859      33.850  50.955  55.030  1.00  0.00           H
ATOM   4419  CG  ASP A 859      35.660  49.855  55.220  1.00  0.00           C
ATOM   4420  OD1 ASP A 859      36.660  50.175  54.530  1.00  0.00           O
ATOM   4421  OD2 ASP A 859      35.700  49.535  56.440  1.00  0.00           O
ATOM   4422  C   ASP A 859      34.530  48.785  52.360  1.00  0.00           C
ATOM   4423  O   ASP A 859      35.550  48.605  51.690  1.00  0.00           O
ATOM   4424  N   GLN A 860      33.590  47.815  52.470  1.00  0.00           N
ATOM   4425  HN  GLN A 860      32.770  47.985  53.000  1.00  0.00           H
ATOM   4426  CA  GLN A 860      33.730  46.495  51.890  1.00  0.00           C
ATOM   4427  HA  GLN A 860      34.670  46.085  52.230  1.00  0.00           H
ATOM   4428  CB  GLN A 860      32.560  45.615  52.400  1.00  0.00           C
ATOM   4429  HB1 GLN A 860      31.600  46.025  52.020  1.00  0.00           H
ATOM   4430  HB2 GLN A 860      32.510  45.735  53.510  1.00  0.00           H
ATOM   4431  CG  GLN A 860      32.650  44.105  52.080  1.00  0.00           C
ATOM   4432  HG1 GLN A 860      32.760  43.985  50.980  1.00  0.00           H
ATOM   4433  HG2 GLN A 860      31.720  43.605  52.420  1.00  0.00           H
ATOM   4434  CD  GLN A 860      33.830  43.425  52.780  1.00  0.00           C
ATOM   4435  OE1 GLN A 860      34.420  43.945  53.730  1.00  0.00           O
ATOM   4436  NE2 GLN A 860      34.200  42.215  52.320  1.00  0.00           N
ATOM   4437 HE21 GLN A 860      34.950  41.745  52.790  1.00  0.00           H
ATOM   4438 HE22 GLN A 860      33.760  41.785  51.530  1.00  0.00           H
ATOM   4439  C   GLN A 860      33.760  46.495  50.370  1.00  0.00           C
ATOM   4440  O   GLN A 860      34.600  45.845  49.750  1.00  0.00           O
ATOM   4441  N   GLN A 861      32.830  47.245  49.720  1.00  0.00           N
ATOM   4442  HN  GLN A 861      32.140  47.755  50.230  1.00  0.00           H
ATOM   4443  CA  GLN A 861      32.790  47.405  48.280  1.00  0.00           C
ATOM   4444  HA  GLN A 861      32.810  46.415  47.840  1.00  0.00           H
ATOM   4445  CB  GLN A 861      31.470  48.085  47.830  1.00  0.00           C
ATOM   4446  HB1 GLN A 861      31.530  48.325  46.740  1.00  0.00           H
ATOM   4447  HB2 GLN A 861      31.340  49.045  48.380  1.00  0.00           H
ATOM   4448  CG  GLN A 861      30.180  47.235  48.020  1.00  0.00           C
ATOM   4449  HG1 GLN A 861      29.310  47.795  47.600  1.00  0.00           H
ATOM   4450  HG2 GLN A 861      29.990  47.065  49.090  1.00  0.00           H
ATOM   4451  CD  GLN A 861      30.260  45.895  47.290  1.00  0.00           C
ATOM   4452  OE1 GLN A 861      30.320  45.835  46.070  1.00  0.00           O
ATOM   4453  NE2 GLN A 861      30.280  44.775  48.070  1.00  0.00           N
ATOM   4454 HE21 GLN A 861      30.310  43.895  47.610  1.00  0.00           H
ATOM   4455 HE22 GLN A 861      30.200  44.865  49.050  1.00  0.00           H
ATOM   4456  C   GLN A 861      33.990  48.105  47.660  1.00  0.00           C
ATOM   4457  O   GLN A 861      34.550  47.615  46.690  1.00  0.00           O
ATOM   4458  N   ILE A 862      34.460  49.245  48.240  1.00  0.00           N
ATOM   4459  HN  ILE A 862      34.020  49.645  49.050  1.00  0.00           H
ATOM   4460  CA  ILE A 862      35.650  49.925  47.730  1.00  0.00           C
ATOM   4461  HA  ILE A 862      35.480  50.055  46.680  1.00  0.00           H
ATOM   4462  CB  ILE A 862      35.880  51.325  48.320  1.00  0.00           C
ATOM   4463  HB  ILE A 862      34.930  51.895  48.170  1.00  0.00           H
ATOM   4464  CG2 ILE A 862      36.160  51.265  49.840  1.00  0.00           C
ATOM   4465 HG21 ILE A 862      37.150  50.805  50.050  1.00  0.00           H
ATOM   4466 HG22 ILE A 862      35.390  50.685  50.380  1.00  0.00           H
ATOM   4467 HG23 ILE A 862      36.180  52.295  50.260  1.00  0.00           H
ATOM   4468  CG1 ILE A 862      37.010  52.105  47.630  1.00  0.00           C
ATOM   4469 HG11 ILE A 862      37.990  51.625  47.860  1.00  0.00           H
ATOM   4470 HG12 ILE A 862      37.040  53.125  48.090  1.00  0.00           H
ATOM   4471  CD  ILE A 862      36.860  52.245  46.110  1.00  0.00           C
ATOM   4472  HD1 ILE A 862      35.880  52.715  45.860  1.00  0.00           H
ATOM   4473  HD2 ILE A 862      36.930  51.265  45.600  1.00  0.00           H
ATOM   4474  HD3 ILE A 862      37.670  52.895  45.700  1.00  0.00           H
ATOM   4475  C   ILE A 862      36.900  49.045  47.830  1.00  0.00           C
ATOM   4476  O   ILE A 862      37.690  48.955  46.890  1.00  0.00           O
ATOM   4477  N   THR A 863      37.070  48.335  48.960  1.00  0.00           N
ATOM   4478  HN  THR A 863      36.440  48.485  49.720  1.00  0.00           H
ATOM   4479  CA  THR A 863      38.130  47.355  49.160  1.00  0.00           C
ATOM   4480  HA  THR A 863      39.070  47.875  48.980  1.00  0.00           H
ATOM   4481  CB  THR A 863      38.190  46.845  50.590  1.00  0.00           C
ATOM   4482  HB  THR A 863      37.270  46.265  50.850  1.00  0.00           H
ATOM   4483  OG1 THR A 863      38.310  47.945  51.480  1.00  0.00           O
ATOM   4484  HG1 THR A 863      37.410  48.215  51.740  1.00  0.00           H
ATOM   4485  CG2 THR A 863      39.430  45.975  50.820  1.00  0.00           C
ATOM   4486 HG21 THR A 863      40.340  46.525  50.500  1.00  0.00           H
ATOM   4487 HG22 THR A 863      39.370  45.025  50.250  1.00  0.00           H
ATOM   4488 HG23 THR A 863      39.530  45.725  51.890  1.00  0.00           H
ATOM   4489  C   THR A 863      38.090  46.205  48.180  1.00  0.00           C
ATOM   4490  O   THR A 863      39.110  45.835  47.600  1.00  0.00           O
ATOM   4491  N   ALA A 864      36.890  45.635  47.910  1.00  0.00           N
ATOM   4492  HN  ALA A 864      36.080  45.865  48.450  1.00  0.00           H
ATOM   4493  CA  ALA A 864      36.680  44.655  46.850  1.00  0.00           C
ATOM   4494  HA  ALA A 864      37.320  43.805  47.070  1.00  0.00           H
ATOM   4495  CB  ALA A 864      35.220  44.185  46.870  1.00  0.00           C
ATOM   4496  HB1 ALA A 864      34.520  45.025  46.690  1.00  0.00           H
ATOM   4497  HB2 ALA A 864      34.980  43.745  47.870  1.00  0.00           H
ATOM   4498  HB3 ALA A 864      35.040  43.405  46.100  1.00  0.00           H
ATOM   4499  C   ALA A 864      37.040  45.135  45.440  1.00  0.00           C
ATOM   4500  O   ALA A 864      37.710  44.425  44.690  1.00  0.00           O
ATOM   4501  N   VAL A 865      36.650  46.375  45.070  1.00  0.00           N
ATOM   4502  HN  VAL A 865      36.010  46.875  45.660  1.00  0.00           H
ATOM   4503  CA  VAL A 865      37.060  47.025  43.830  1.00  0.00           C
ATOM   4504  HA  VAL A 865      36.760  46.405  43.000  1.00  0.00           H
ATOM   4505  CB  VAL A 865      36.370  48.385  43.670  1.00  0.00           C
ATOM   4506  HB  VAL A 865      36.460  48.965  44.610  1.00  0.00           H
ATOM   4507  CG1 VAL A 865      37.000  49.235  42.530  1.00  0.00           C
ATOM   4508 HG11 VAL A 865      36.980  48.665  41.580  1.00  0.00           H
ATOM   4509 HG12 VAL A 865      38.050  49.525  42.750  1.00  0.00           H
ATOM   4510 HG13 VAL A 865      36.430  50.175  42.390  1.00  0.00           H
ATOM   4511  CG2 VAL A 865      34.870  48.165  43.370  1.00  0.00           C
ATOM   4512 HG21 VAL A 865      34.380  47.595  44.180  1.00  0.00           H
ATOM   4513 HG22 VAL A 865      34.750  47.595  42.420  1.00  0.00           H
ATOM   4514 HG23 VAL A 865      34.360  49.135  43.260  1.00  0.00           H
ATOM   4515  C   VAL A 865      38.580  47.175  43.690  1.00  0.00           C
ATOM   4516  O   VAL A 865      39.160  46.825  42.670  1.00  0.00           O
ATOM   4517  N   ILE A 866      39.270  47.615  44.770  1.00  0.00           N
ATOM   4518  HN  ILE A 866      38.770  47.925  45.580  1.00  0.00           H
ATOM   4519  CA  ILE A 866      40.720  47.745  44.830  1.00  0.00           C
ATOM   4520  HA  ILE A 866      41.020  48.415  44.040  1.00  0.00           H
ATOM   4521  CB  ILE A 866      41.150  48.355  46.170  1.00  0.00           C
ATOM   4522  HB  ILE A 866      40.590  47.845  46.980  1.00  0.00           H
ATOM   4523  CG2 ILE A 866      42.670  48.165  46.460  1.00  0.00           C
ATOM   4524 HG21 ILE A 866      43.270  48.555  45.610  1.00  0.00           H
ATOM   4525 HG22 ILE A 866      42.920  47.095  46.630  1.00  0.00           H
ATOM   4526 HG23 ILE A 866      42.960  48.725  47.370  1.00  0.00           H
ATOM   4527  CG1 ILE A 866      40.760  49.855  46.210  1.00  0.00           C
ATOM   4528 HG11 ILE A 866      39.750  49.985  45.760  1.00  0.00           H
ATOM   4529 HG12 ILE A 866      41.470  50.425  45.560  1.00  0.00           H
ATOM   4530  CD  ILE A 866      40.740  50.465  47.610  1.00  0.00           C
ATOM   4531  HD1 ILE A 866      41.720  50.355  48.110  1.00  0.00           H
ATOM   4532  HD2 ILE A 866      39.960  49.965  48.240  1.00  0.00           H
ATOM   4533  HD3 ILE A 866      40.490  51.545  47.550  1.00  0.00           H
ATOM   4534  C   ILE A 866      41.440  46.425  44.570  1.00  0.00           C
ATOM   4535  O   ILE A 866      42.460  46.375  43.880  1.00  0.00           O
ATOM   4536  N   ILE A 867      40.910  45.315  45.120  1.00  0.00           N
ATOM   4537  HN  ILE A 867      40.120  45.405  45.720  1.00  0.00           H
ATOM   4538  CA  ILE A 867      41.360  43.965  44.820  1.00  0.00           C
ATOM   4539  HA  ILE A 867      42.430  43.935  44.960  1.00  0.00           H
ATOM   4540  CB  ILE A 867      40.740  42.965  45.780  1.00  0.00           C
ATOM   4541  HB  ILE A 867      39.640  43.135  45.800  1.00  0.00           H
ATOM   4542  CG2 ILE A 867      40.960  41.505  45.340  1.00  0.00           C
ATOM   4543 HG21 ILE A 867      42.040  41.295  45.170  1.00  0.00           H
ATOM   4544 HG22 ILE A 867      40.410  41.275  44.400  1.00  0.00           H
ATOM   4545 HG23 ILE A 867      40.600  40.815  46.130  1.00  0.00           H
ATOM   4546  CG1 ILE A 867      41.240  43.215  47.230  1.00  0.00           C
ATOM   4547 HG11 ILE A 867      40.640  42.575  47.910  1.00  0.00           H
ATOM   4548 HG12 ILE A 867      41.040  44.275  47.520  1.00  0.00           H
ATOM   4549  CD  ILE A 867      42.720  42.905  47.470  1.00  0.00           C
ATOM   4550  HD1 ILE A 867      43.380  43.405  46.730  1.00  0.00           H
ATOM   4551  HD2 ILE A 867      42.900  41.815  47.420  1.00  0.00           H
ATOM   4552  HD3 ILE A 867      43.030  43.255  48.470  1.00  0.00           H
ATOM   4553  C   ILE A 867      41.170  43.565  43.360  1.00  0.00           C
ATOM   4554  O   ILE A 867      42.100  43.065  42.730  1.00  0.00           O
ATOM   4555  N   ASN A 868      39.980  43.825  42.770  1.00  0.00           N
ATOM   4556  HN  ASN A 868      39.230  44.215  43.320  1.00  0.00           H
ATOM   4557  CA  ASN A 868      39.670  43.455  41.390  1.00  0.00           C
ATOM   4558  HA  ASN A 868      39.990  42.425  41.230  1.00  0.00           H
ATOM   4559  CB  ASN A 868      38.150  43.605  41.100  1.00  0.00           C
ATOM   4560  HB1 ASN A 868      37.930  43.355  40.040  1.00  0.00           H
ATOM   4561  HB2 ASN A 868      37.860  44.665  41.280  1.00  0.00           H
ATOM   4562  CG  ASN A 868      37.290  42.685  41.960  1.00  0.00           C
ATOM   4563  OD1 ASN A 868      37.640  41.565  42.340  1.00  0.00           O
ATOM   4564  ND2 ASN A 868      36.070  43.175  42.290  1.00  0.00           N
ATOM   4565 HD21 ASN A 868      35.740  44.025  41.870  1.00  0.00           H
ATOM   4566 HD22 ASN A 868      35.490  42.625  42.880  1.00  0.00           H
ATOM   4567  C   ASN A 868      40.370  44.305  40.330  1.00  0.00           C
ATOM   4568  O   ASN A 868      40.460  43.895  39.170  1.00  0.00           O
ATOM   4569  N   ARG A 869      40.800  45.525  40.700  1.00  0.00           N
ATOM   4570  HN  ARG A 869      40.540  45.835  41.620  1.00  0.00           H
ATOM   4571  CA  ARG A 869      41.590  46.505  39.970  1.00  0.00           C
ATOM   4572  HA  ARG A 869      40.880  47.125  39.440  1.00  0.00           H
ATOM   4573  CB  ARG A 869      42.330  47.415  40.980  1.00  0.00           C
ATOM   4574  HB1 ARG A 869      43.030  46.765  41.560  1.00  0.00           H
ATOM   4575  HB2 ARG A 869      41.580  47.815  41.700  1.00  0.00           H
ATOM   4576  CG  ARG A 869      43.120  48.615  40.420  1.00  0.00           C
ATOM   4577  HG1 ARG A 869      42.390  49.295  39.920  1.00  0.00           H
ATOM   4578  HG2 ARG A 869      43.850  48.295  39.660  1.00  0.00           H
ATOM   4579  CD  ARG A 869      43.850  49.475  41.480  1.00  0.00           C
ATOM   4580  HD1 ARG A 869      43.140  49.735  42.300  1.00  0.00           H
ATOM   4581  HD2 ARG A 869      44.200  50.415  41.000  1.00  0.00           H
ATOM   4582  NE  ARG A 869      45.000  48.685  42.040  1.00  0.00           N
ATOM   4583  HE  ARG A 869      44.890  47.705  42.130  1.00  0.00           H
ATOM   4584  CZ  ARG A 869      46.230  49.125  42.250  1.00  0.00           C
ATOM   4585  NH1 ARG A 869      46.600  50.385  42.200  1.00  0.00           N
ATOM   4586 HH11 ARG A 869      45.990  51.125  41.880  1.00  0.00           H
ATOM   4587 HH12 ARG A 869      47.580  50.585  42.260  1.00  0.00           H
ATOM   4588  NH2 ARG A 869      47.200  48.275  42.560  1.00  0.00           N
ATOM   4589 HH21 ARG A 869      48.090  48.695  42.710  1.00  0.00           H
ATOM   4590 HH22 ARG A 869      47.010  47.305  42.740  1.00  0.00           H
ATOM   4591  C   ARG A 869      42.580  45.975  38.930  1.00  0.00           C
ATOM   4592  O   ARG A 869      43.370  45.075  39.220  1.00  0.00           O
ATOM   4593  N   LYS A 870      42.600  46.585  37.730  1.00  0.00           N
ATOM   4594  HN  LYS A 870      41.950  47.325  37.610  1.00  0.00           H
ATOM   4595  CA  LYS A 870      43.410  46.235  36.560  1.00  0.00           C
ATOM   4596  HA  LYS A 870      42.880  45.435  36.060  1.00  0.00           H
ATOM   4597  CB  LYS A 870      43.460  47.465  35.620  1.00  0.00           C
ATOM   4598  HB1 LYS A 870      43.890  48.305  36.210  1.00  0.00           H
ATOM   4599  HB2 LYS A 870      42.410  47.735  35.390  1.00  0.00           H
ATOM   4600  CG  LYS A 870      44.280  47.325  34.320  1.00  0.00           C
ATOM   4601  HG1 LYS A 870      45.330  47.055  34.560  1.00  0.00           H
ATOM   4602  HG2 LYS A 870      44.310  48.325  33.830  1.00  0.00           H
ATOM   4603  CD  LYS A 870      43.730  46.295  33.320  1.00  0.00           C
ATOM   4604  HD1 LYS A 870      43.820  45.275  33.770  1.00  0.00           H
ATOM   4605  HD2 LYS A 870      44.390  46.305  32.420  1.00  0.00           H
ATOM   4606  CE  LYS A 870      42.280  46.505  32.880  1.00  0.00           C
ATOM   4607  HE1 LYS A 870      41.580  46.435  33.740  1.00  0.00           H
ATOM   4608  HE2 LYS A 870      42.000  45.735  32.130  1.00  0.00           H
ATOM   4609  NZ  LYS A 870      42.120  47.825  32.270  1.00  0.00           N
ATOM   4610  HZ1 LYS A 870      42.900  48.055  31.620  1.00  0.00           H
ATOM   4611  HZ2 LYS A 870      42.060  48.585  33.010  1.00  0.00           H
ATOM   4612  HZ3 LYS A 870      41.230  47.925  31.750  1.00  0.00           H
ATOM   4613  C   LYS A 870      44.820  45.675  36.750  1.00  0.00           C
ATOM   4614  O   LYS A 870      45.180  44.665  36.160  1.00  0.00           O
ATOM   4615  N   GLU A 871      45.640  46.325  37.600  1.00  0.00           N
ATOM   4616  HN  GLU A 871      45.360  47.215  37.980  1.00  0.00           H
ATOM   4617  CA  GLU A 871      46.990  45.925  37.980  1.00  0.00           C
ATOM   4618  HA  GLU A 871      47.600  45.935  37.080  1.00  0.00           H
ATOM   4619  CB  GLU A 871      47.560  46.935  39.020  1.00  0.00           C
ATOM   4620  HB1 GLU A 871      48.500  46.505  39.450  1.00  0.00           H
ATOM   4621  HB2 GLU A 871      46.840  47.065  39.850  1.00  0.00           H
ATOM   4622  CG  GLU A 871      47.980  48.325  38.450  1.00  0.00           C
ATOM   4623  HG1 GLU A 871      48.510  48.215  37.490  1.00  0.00           H
ATOM   4624  HG2 GLU A 871      48.700  48.775  39.180  1.00  0.00           H
ATOM   4625  CD  GLU A 871      46.870  49.345  38.270  1.00  0.00           C
ATOM   4626  OE1 GLU A 871      47.210  50.545  38.130  1.00  0.00           O
ATOM   4627  OE2 GLU A 871      45.660  49.005  38.270  1.00  0.00           O
ATOM   4628  C   GLU A 871      47.090  44.505  38.560  1.00  0.00           C
ATOM   4629  O   GLU A 871      48.050  43.765  38.330  1.00  0.00           O
ATOM   4630  N   HSD A 872      46.080  44.105  39.360  1.00  0.00           N
ATOM   4631  HN  HSD A 872      45.270  44.695  39.450  1.00  0.00           H
ATOM   4632  CA  HSD A 872      45.950  42.805  40.000  1.00  0.00           C
ATOM   4633  HA  HSD A 872      46.930  42.415  40.240  1.00  0.00           H
ATOM   4634  CB  HSD A 872      45.090  42.915  41.280  1.00  0.00           C
ATOM   4635  HB1 HSD A 872      45.030  41.935  41.810  1.00  0.00           H
ATOM   4636  HB2 HSD A 872      44.040  43.185  40.980  1.00  0.00           H
ATOM   4637  ND1 HSD A 872      44.670  44.645  43.060  1.00  0.00           N
ATOM   4638  HD1 HSD A 872      43.670  44.515  43.080  1.00  0.00           H
ATOM   4639  CG  HSD A 872      45.540  43.975  42.240  1.00  0.00           C
ATOM   4640  CE1 HSD A 872      45.390  45.545  43.760  1.00  0.00           C
ATOM   4641  HE1 HSD A 872      44.920  46.215  44.490  1.00  0.00           H
ATOM   4642  NE2 HSD A 872      46.670  45.525  43.430  1.00  0.00           N
ATOM   4643  CD2 HSD A 872      46.760  44.525  42.470  1.00  0.00           C
ATOM   4644  HD2 HSD A 872      47.710  44.285  42.010  1.00  0.00           H
ATOM   4645  C   HSD A 872      45.270  41.825  39.070  1.00  0.00           C
ATOM   4646  O   HSD A 872      44.230  41.255  39.400  1.00  0.00           O
ATOM   4647  N   LYS A 873      45.840  41.605  37.860  1.00  0.00           N
ATOM   4648  HN  LYS A 873      46.690  42.075  37.630  1.00  0.00           H
ATOM   4649  CA  LYS A 873      45.190  40.895  36.780  1.00  0.00           C
ATOM   4650  HA  LYS A 873      44.360  41.515  36.480  1.00  0.00           H
ATOM   4651  CB  LYS A 873      46.140  40.755  35.570  1.00  0.00           C
ATOM   4652  HB1 LYS A 873      45.640  40.135  34.780  1.00  0.00           H
ATOM   4653  HB2 LYS A 873      47.070  40.225  35.880  1.00  0.00           H
ATOM   4654  CG  LYS A 873      46.460  42.115  34.950  1.00  0.00           C
ATOM   4655  HG1 LYS A 873      47.080  42.725  35.640  1.00  0.00           H
ATOM   4656  HG2 LYS A 873      45.490  42.655  34.820  1.00  0.00           H
ATOM   4657  CD  LYS A 873      47.140  42.055  33.570  1.00  0.00           C
ATOM   4658  HD1 LYS A 873      47.220  43.105  33.210  1.00  0.00           H
ATOM   4659  HD2 LYS A 873      46.450  41.515  32.880  1.00  0.00           H
ATOM   4660  CE  LYS A 873      48.530  41.415  33.540  1.00  0.00           C
ATOM   4661  HE1 LYS A 873      48.510  40.365  33.910  1.00  0.00           H
ATOM   4662  HE2 LYS A 873      49.250  42.005  34.140  1.00  0.00           H
ATOM   4663  NZ  LYS A 873      48.970  41.405  32.130  1.00  0.00           N
ATOM   4664  HZ1 LYS A 873      48.850  42.375  31.740  1.00  0.00           H
ATOM   4665  HZ2 LYS A 873      48.330  40.745  31.590  1.00  0.00           H
ATOM   4666  HZ3 LYS A 873      49.950  41.115  32.020  1.00  0.00           H
ATOM   4667  C   LYS A 873      44.610  39.525  37.090  1.00  0.00           C
ATOM   4668  O   LYS A 873      45.330  38.535  37.210  1.00  0.00           O
ATOM   4669  N   LEU A 874      43.270  39.465  37.200  1.00  0.00           N
ATOM   4670  HN  LEU A 874      42.730  40.295  37.150  1.00  0.00           H
ATOM   4671  CA  LEU A 874      42.500  38.255  37.420  1.00  0.00           C
ATOM   4672  HA  LEU A 874      42.950  37.725  38.250  1.00  0.00           H
ATOM   4673  CB  LEU A 874      41.030  38.585  37.790  1.00  0.00           C
ATOM   4674  HB1 LEU A 874      40.400  37.665  37.760  1.00  0.00           H
ATOM   4675  HB2 LEU A 874      40.620  39.285  37.040  1.00  0.00           H
ATOM   4676  CG  LEU A 874      40.860  39.185  39.210  1.00  0.00           C
ATOM   4677  HG  LEU A 874      41.680  39.915  39.390  1.00  0.00           H
ATOM   4678  CD1 LEU A 874      39.530  39.935  39.380  1.00  0.00           C
ATOM   4679 HD11 LEU A 874      38.680  39.255  39.140  1.00  0.00           H
ATOM   4680 HD12 LEU A 874      39.490  40.825  38.710  1.00  0.00           H
ATOM   4681 HD13 LEU A 874      39.420  40.285  40.430  1.00  0.00           H
ATOM   4682  CD2 LEU A 874      40.960  38.085  40.280  1.00  0.00           C
ATOM   4683 HD21 LEU A 874      41.920  37.545  40.220  1.00  0.00           H
ATOM   4684 HD22 LEU A 874      40.150  37.335  40.130  1.00  0.00           H
ATOM   4685 HD23 LEU A 874      40.850  38.515  41.300  1.00  0.00           H
ATOM   4686  C   LEU A 874      42.560  37.325  36.240  1.00  0.00           C
ATOM   4687  O   LEU A 874      42.690  37.725  35.070  1.00  0.00           O
ATOM   4688  N   LYS A 875      42.440  36.015  36.510  1.00  0.00           N
ATOM   4689  HN  LYS A 875      42.400  35.685  37.470  1.00  0.00           H
ATOM   4690  CA  LYS A 875      42.190  35.035  35.480  1.00  0.00           C
ATOM   4691  HA  LYS A 875      42.320  35.455  34.500  1.00  0.00           H
ATOM   4692  CB  LYS A 875      43.130  33.805  35.660  1.00  0.00           C
ATOM   4693  HB1 LYS A 875      42.910  33.035  34.900  1.00  0.00           H
ATOM   4694  HB2 LYS A 875      42.920  33.365  36.660  1.00  0.00           H
ATOM   4695  CG  LYS A 875      44.650  34.125  35.640  1.00  0.00           C
ATOM   4696  HG1 LYS A 875      45.220  33.185  35.810  1.00  0.00           H
ATOM   4697  HG2 LYS A 875      44.880  34.785  36.510  1.00  0.00           H
ATOM   4698  CD  LYS A 875      45.150  34.825  34.360  1.00  0.00           C
ATOM   4699  HD1 LYS A 875      46.240  35.045  34.480  1.00  0.00           H
ATOM   4700  HD2 LYS A 875      44.620  35.795  34.360  1.00  0.00           H
ATOM   4701  CE  LYS A 875      44.930  34.055  33.040  1.00  0.00           C
ATOM   4702  HE1 LYS A 875      43.850  33.815  32.880  1.00  0.00           H
ATOM   4703  HE2 LYS A 875      45.520  33.125  33.020  1.00  0.00           H
ATOM   4704  NZ  LYS A 875      45.380  34.915  31.930  1.00  0.00           N
ATOM   4705  HZ1 LYS A 875      46.390  35.085  32.050  1.00  0.00           H
ATOM   4706  HZ2 LYS A 875      44.890  35.845  32.030  1.00  0.00           H
ATOM   4707  HZ3 LYS A 875      45.210  34.515  30.990  1.00  0.00           H
ATOM   4708  C   LYS A 875      40.730  34.585  35.570  1.00  0.00           C
ATOM   4709  O   LYS A 875      40.150  34.105  34.590  1.00  0.00           O
ATOM   4710  N   LYS A 876      40.130  34.705  36.770  1.00  0.00           N
ATOM   4711  HN  LYS A 876      40.670  34.985  37.580  1.00  0.00           H
ATOM   4712  CA  LYS A 876      38.790  34.225  37.070  1.00  0.00           C
ATOM   4713  HA  LYS A 876      38.330  33.855  36.160  1.00  0.00           H
ATOM   4714  CB  LYS A 876      38.880  33.095  38.120  1.00  0.00           C
ATOM   4715  HB1 LYS A 876      37.870  32.675  38.310  1.00  0.00           H
ATOM   4716  HB2 LYS A 876      39.250  33.535  39.080  1.00  0.00           H
ATOM   4717  CG  LYS A 876      39.850  31.945  37.760  1.00  0.00           C
ATOM   4718  HG1 LYS A 876      40.870  32.375  37.660  1.00  0.00           H
ATOM   4719  HG2 LYS A 876      39.560  31.505  36.780  1.00  0.00           H
ATOM   4720  CD  LYS A 876      39.930  30.855  38.840  1.00  0.00           C
ATOM   4721  HD1 LYS A 876      39.020  30.225  38.810  1.00  0.00           H
ATOM   4722  HD2 LYS A 876      39.930  31.375  39.830  1.00  0.00           H
ATOM   4723  CE  LYS A 876      41.190  29.995  38.760  1.00  0.00           C
ATOM   4724  HE1 LYS A 876      42.100  30.625  38.890  1.00  0.00           H
ATOM   4725  HE2 LYS A 876      41.260  29.475  37.780  1.00  0.00           H
ATOM   4726  NZ  LYS A 876      41.200  28.965  39.810  1.00  0.00           N
ATOM   4727  HZ1 LYS A 876      40.450  28.265  39.710  1.00  0.00           H
ATOM   4728  HZ2 LYS A 876      41.020  29.405  40.750  1.00  0.00           H
ATOM   4729  HZ3 LYS A 876      42.140  28.465  39.810  1.00  0.00           H
ATOM   4730  C   LYS A 876      37.920  35.355  37.620  1.00  0.00           C
ATOM   4731  O   LYS A 876      38.340  36.145  38.460  1.00  0.00           O
ATOM   4732  N   GLY A 877      36.640  35.465  37.170  1.00  0.00           N
ATOM   4733  HN  GLY A 877      36.270  34.835  36.490  1.00  0.00           H
ATOM   4734  CA  GLY A 877      35.730  36.475  37.680  1.00  0.00           C
ATOM   4735  HA1 GLY A 877      34.780  36.335  37.180  1.00  0.00           H
ATOM   4736  HA2 GLY A 877      36.160  37.445  37.460  1.00  0.00           H
ATOM   4737  C   GLY A 877      35.460  36.425  39.170  1.00  0.00           C
ATOM   4738  O   GLY A 877      35.490  35.365  39.800  1.00  0.00           O
ATOM   4739  N   ALA A 878      35.130  37.585  39.770  1.00  0.00           N
ATOM   4740  HN  ALA A 878      35.190  38.435  39.260  1.00  0.00           H
ATOM   4741  CA  ALA A 878      34.710  37.715  41.150  1.00  0.00           C
ATOM   4742  HA  ALA A 878      35.050  36.855  41.700  1.00  0.00           H
ATOM   4743  CB  ALA A 878      35.360  38.975  41.770  1.00  0.00           C
ATOM   4744  HB1 ALA A 878      34.970  39.905  41.290  1.00  0.00           H
ATOM   4745  HB2 ALA A 878      36.460  38.945  41.590  1.00  0.00           H
ATOM   4746  HB3 ALA A 878      35.200  39.025  42.860  1.00  0.00           H
ATOM   4747  C   ALA A 878      33.180  37.755  41.250  1.00  0.00           C
ATOM   4748  O   ALA A 878      32.450  37.245  40.390  1.00  0.00           O
ATOM   4749  N   GLY A 879      32.630  38.345  42.340  1.00  0.00           N
ATOM   4750  HN  GLY A 879      33.210  38.805  42.990  1.00  0.00           H
ATOM   4751  CA  GLY A 879      31.190  38.405  42.570  1.00  0.00           C
ATOM   4752  HA1 GLY A 879      30.830  37.405  42.770  1.00  0.00           H
ATOM   4753  HA2 GLY A 879      30.700  38.855  41.710  1.00  0.00           H
ATOM   4754  C   GLY A 879      30.880  39.245  43.770  1.00  0.00           C
ATOM   4755  O   GLY A 879      31.040  38.805  44.910  1.00  0.00           O
ATOM   4756  N   TYR A 880      30.420  40.495  43.540  1.00  0.00           N
ATOM   4757  HN  TYR A 880      30.300  40.815  42.610  1.00  0.00           H
ATOM   4758  CA  TYR A 880      30.040  41.465  44.550  1.00  0.00           C
ATOM   4759  HA  TYR A 880      30.870  41.605  45.220  1.00  0.00           H
ATOM   4760  CB  TYR A 880      29.670  42.835  43.900  1.00  0.00           C
ATOM   4761  HB1 TYR A 880      29.390  43.585  44.680  1.00  0.00           H
ATOM   4762  HB2 TYR A 880      28.800  42.725  43.210  1.00  0.00           H
ATOM   4763  CG  TYR A 880      30.840  43.405  43.130  1.00  0.00           C
ATOM   4764  CD1 TYR A 880      31.900  44.005  43.830  1.00  0.00           C
ATOM   4765  HD1 TYR A 880      31.880  44.055  44.900  1.00  0.00           H
ATOM   4766  CE1 TYR A 880      32.980  44.575  43.130  1.00  0.00           C
ATOM   4767  HE1 TYR A 880      33.780  45.045  43.680  1.00  0.00           H
ATOM   4768  CZ  TYR A 880      33.000  44.555  41.740  1.00  0.00           C
ATOM   4769  OH  TYR A 880      34.090  45.135  41.060  1.00  0.00           O
ATOM   4770  HH  TYR A 880      33.820  45.285  40.150  1.00  0.00           H
ATOM   4771  CD2 TYR A 880      30.860  43.415  41.730  1.00  0.00           C
ATOM   4772  HD2 TYR A 880      30.020  42.995  41.190  1.00  0.00           H
ATOM   4773  CE2 TYR A 880      31.940  43.975  41.030  1.00  0.00           C
ATOM   4774  HE2 TYR A 880      31.940  43.965  39.950  1.00  0.00           H
ATOM   4775  C   TYR A 880      28.870  40.995  45.410  1.00  0.00           C
ATOM   4776  O   TYR A 880      28.890  41.135  46.630  1.00  0.00           O
ATOM   4777  N   HSD A 881      27.850  40.385  44.780  1.00  0.00           N
ATOM   4778  HN  HSD A 881      27.880  40.265  43.790  1.00  0.00           H
ATOM   4779  CA  HSD A 881      26.670  39.885  45.450  1.00  0.00           C
ATOM   4780  HA  HSD A 881      26.220  40.705  45.990  1.00  0.00           H
ATOM   4781  CB  HSD A 881      25.650  39.345  44.430  1.00  0.00           C
ATOM   4782  HB1 HSD A 881      24.720  39.025  44.950  1.00  0.00           H
ATOM   4783  HB2 HSD A 881      26.060  38.455  43.900  1.00  0.00           H
ATOM   4784  ND1 HSD A 881      25.860  40.475  42.180  1.00  0.00           N
ATOM   4785  HD1 HSD A 881      26.590  39.835  41.830  1.00  0.00           H
ATOM   4786  CG  HSD A 881      25.290  40.395  43.430  1.00  0.00           C
ATOM   4787  CE1 HSD A 881      25.220  41.445  41.500  1.00  0.00           C
ATOM   4788  HE1 HSD A 881      25.470  41.745  40.480  1.00  0.00           H
ATOM   4789  NE2 HSD A 881      24.260  41.985  42.230  1.00  0.00           N
ATOM   4790  CD2 HSD A 881      24.310  41.335  43.450  1.00  0.00           C
ATOM   4791  HD2 HSD A 881      23.610  41.595  44.230  1.00  0.00           H
ATOM   4792  C   HSD A 881      26.950  38.795  46.470  1.00  0.00           C
ATOM   4793  O   HSD A 881      26.450  38.835  47.590  1.00  0.00           O
ATOM   4794  N   LEU A 882      27.820  37.815  46.120  1.00  0.00           N
ATOM   4795  HN  LEU A 882      28.230  37.825  45.210  1.00  0.00           H
ATOM   4796  CA  LEU A 882      28.290  36.775  47.010  1.00  0.00           C
ATOM   4797  HA  LEU A 882      27.420  36.285  47.440  1.00  0.00           H
ATOM   4798  CB  LEU A 882      29.110  35.715  46.230  1.00  0.00           C
ATOM   4799  HB1 LEU A 882      29.520  34.955  46.940  1.00  0.00           H
ATOM   4800  HB2 LEU A 882      29.970  36.215  45.730  1.00  0.00           H
ATOM   4801  CG  LEU A 882      28.310  34.945  45.160  1.00  0.00           C
ATOM   4802  HG  LEU A 882      27.770  35.675  44.510  1.00  0.00           H
ATOM   4803  CD1 LEU A 882      29.260  34.165  44.240  1.00  0.00           C
ATOM   4804 HD11 LEU A 882      29.870  33.445  44.830  1.00  0.00           H
ATOM   4805 HD12 LEU A 882      29.950  34.855  43.710  1.00  0.00           H
ATOM   4806 HD13 LEU A 882      28.680  33.605  43.480  1.00  0.00           H
ATOM   4807  CD2 LEU A 882      27.300  33.975  45.780  1.00  0.00           C
ATOM   4808 HD21 LEU A 882      26.500  34.525  46.320  1.00  0.00           H
ATOM   4809 HD22 LEU A 882      27.800  33.295  46.490  1.00  0.00           H
ATOM   4810 HD23 LEU A 882      26.820  33.355  44.990  1.00  0.00           H
ATOM   4811  C   LEU A 882      29.090  37.305  48.180  1.00  0.00           C
ATOM   4812  O   LEU A 882      28.900  36.885  49.320  1.00  0.00           O
ATOM   4813  N   ASP A 883      29.980  38.295  47.940  1.00  0.00           N
ATOM   4814  HN  ASP A 883      30.130  38.615  47.010  1.00  0.00           H
ATOM   4815  CA  ASP A 883      30.710  38.975  49.010  1.00  0.00           C
ATOM   4816  HA  ASP A 883      31.270  38.235  49.570  1.00  0.00           H
ATOM   4817  CB  ASP A 883      31.680  40.025  48.370  1.00  0.00           C
ATOM   4818  HB1 ASP A 883      31.130  40.595  47.590  1.00  0.00           H
ATOM   4819  HB2 ASP A 883      32.510  39.485  47.860  1.00  0.00           H
ATOM   4820  CG  ASP A 883      32.300  41.005  49.360  1.00  0.00           C
ATOM   4821  OD1 ASP A 883      33.190  40.785  50.150  1.00  0.00           O
ATOM   4822  OD2 ASP A 883      31.680  42.245  49.340  1.00  0.00           O
ATOM   4823  HD2 ASP A 883      32.170  42.825  49.910  1.00  0.00           H
ATOM   4824  C   ASP A 883      29.770  39.655  50.010  1.00  0.00           C
ATOM   4825  O   ASP A 883      29.920  39.475  51.220  1.00  0.00           O
ATOM   4826  N   LEU A 884      28.790  40.425  49.510  1.00  0.00           N
ATOM   4827  HN  LEU A 884      28.690  40.535  48.520  1.00  0.00           H
ATOM   4828  CA  LEU A 884      27.830  41.135  50.350  1.00  0.00           C
ATOM   4829  HA  LEU A 884      28.410  41.655  51.100  1.00  0.00           H
ATOM   4830  CB  LEU A 884      27.070  42.185  49.510  1.00  0.00           C
ATOM   4831  HB1 LEU A 884      26.470  41.675  48.730  1.00  0.00           H
ATOM   4832  HB2 LEU A 884      27.820  42.815  48.990  1.00  0.00           H
ATOM   4833  CG  LEU A 884      26.140  43.145  50.300  1.00  0.00           C
ATOM   4834  HG  LEU A 884      25.290  42.535  50.720  1.00  0.00           H
ATOM   4835  CD1 LEU A 884      26.840  43.845  51.470  1.00  0.00           C
ATOM   4836 HD11 LEU A 884      27.700  44.445  51.100  1.00  0.00           H
ATOM   4837 HD12 LEU A 884      27.220  43.115  52.210  1.00  0.00           H
ATOM   4838 HD13 LEU A 884      26.130  44.515  51.990  1.00  0.00           H
ATOM   4839  CD2 LEU A 884      25.540  44.205  49.360  1.00  0.00           C
ATOM   4840 HD21 LEU A 884      25.000  43.725  48.520  1.00  0.00           H
ATOM   4841 HD22 LEU A 884      26.350  44.845  48.940  1.00  0.00           H
ATOM   4842 HD23 LEU A 884      24.820  44.845  49.910  1.00  0.00           H
ATOM   4843  C   LEU A 884      26.910  40.205  51.120  1.00  0.00           C
ATOM   4844  O   LEU A 884      26.680  40.415  52.310  1.00  0.00           O
ATOM   4845  N   LEU A 885      26.400  39.115  50.490  1.00  0.00           N
ATOM   4846  HN  LEU A 885      26.560  38.985  49.510  1.00  0.00           H
ATOM   4847  CA  LEU A 885      25.610  38.095  51.160  1.00  0.00           C
ATOM   4848  HA  LEU A 885      24.720  38.555  51.570  1.00  0.00           H
ATOM   4849  CB  LEU A 885      25.230  36.925  50.190  1.00  0.00           C
ATOM   4850  HB1 LEU A 885      24.860  36.045  50.770  1.00  0.00           H
ATOM   4851  HB2 LEU A 885      26.140  36.615  49.640  1.00  0.00           H
ATOM   4852  CG  LEU A 885      24.130  37.215  49.150  1.00  0.00           C
ATOM   4853  HG  LEU A 885      24.420  38.095  48.540  1.00  0.00           H
ATOM   4854  CD1 LEU A 885      23.970  36.015  48.210  1.00  0.00           C
ATOM   4855 HD11 LEU A 885      23.760  35.095  48.780  1.00  0.00           H
ATOM   4856 HD12 LEU A 885      24.900  35.855  47.620  1.00  0.00           H
ATOM   4857 HD13 LEU A 885      23.130  36.195  47.500  1.00  0.00           H
ATOM   4858  CD2 LEU A 885      22.780  37.525  49.810  1.00  0.00           C
ATOM   4859 HD21 LEU A 885      22.840  38.505  50.320  1.00  0.00           H
ATOM   4860 HD22 LEU A 885      22.510  36.735  50.550  1.00  0.00           H
ATOM   4861 HD23 LEU A 885      21.980  37.585  49.050  1.00  0.00           H
ATOM   4862  C   LEU A 885      26.340  37.435  52.320  1.00  0.00           C
ATOM   4863  O   LEU A 885      25.860  37.435  53.450  1.00  0.00           O
ATOM   4864  N   MET A 886      27.560  36.915  52.060  1.00  0.00           N
ATOM   4865  HN  MET A 886      27.950  36.975  51.140  1.00  0.00           H
ATOM   4866  CA  MET A 886      28.350  36.235  53.070  1.00  0.00           C
ATOM   4867  HA  MET A 886      27.710  35.485  53.510  1.00  0.00           H
ATOM   4868  CB  MET A 886      29.600  35.535  52.470  1.00  0.00           C
ATOM   4869  HB1 MET A 886      30.240  35.125  53.290  1.00  0.00           H
ATOM   4870  HB2 MET A 886      30.220  36.275  51.920  1.00  0.00           H
ATOM   4871  CG  MET A 886      29.250  34.375  51.510  1.00  0.00           C
ATOM   4872  HG1 MET A 886      30.200  33.865  51.230  1.00  0.00           H
ATOM   4873  HG2 MET A 886      28.840  34.805  50.570  1.00  0.00           H
ATOM   4874  SD  MET A 886      28.060  33.155  52.140  1.00  0.00           S
ATOM   4875  CE  MET A 886      28.950  32.765  53.670  1.00  0.00           C
ATOM   4876  HE1 MET A 886      29.080  33.655  54.320  1.00  0.00           H
ATOM   4877  HE2 MET A 886      29.950  32.355  53.430  1.00  0.00           H
ATOM   4878  HE3 MET A 886      28.390  32.025  54.270  1.00  0.00           H
ATOM   4879  C   MET A 886      28.750  37.115  54.240  1.00  0.00           C
ATOM   4880  O   MET A 886      28.680  36.695  55.390  1.00  0.00           O
ATOM   4881  N   VAL A 887      29.160  38.375  53.950  1.00  0.00           N
ATOM   4882  HN  VAL A 887      29.200  38.675  53.000  1.00  0.00           H
ATOM   4883  CA  VAL A 887      29.460  39.365  54.970  1.00  0.00           C
ATOM   4884  HA  VAL A 887      30.210  38.955  55.640  1.00  0.00           H
ATOM   4885  CB  VAL A 887      30.040  40.625  54.320  1.00  0.00           C
ATOM   4886  HB  VAL A 887      29.420  40.895  53.440  1.00  0.00           H
ATOM   4887  CG1 VAL A 887      30.090  41.825  55.280  1.00  0.00           C
ATOM   4888 HG11 VAL A 887      30.630  41.565  56.210  1.00  0.00           H
ATOM   4889 HG12 VAL A 887      29.070  42.185  55.550  1.00  0.00           H
ATOM   4890 HG13 VAL A 887      30.630  42.675  54.810  1.00  0.00           H
ATOM   4891  CG2 VAL A 887      31.470  40.295  53.840  1.00  0.00           C
ATOM   4892 HG21 VAL A 887      31.470  39.405  53.170  1.00  0.00           H
ATOM   4893 HG22 VAL A 887      32.130  40.075  54.710  1.00  0.00           H
ATOM   4894 HG23 VAL A 887      31.890  41.155  53.280  1.00  0.00           H
ATOM   4895  C   VAL A 887      28.270  39.695  55.840  1.00  0.00           C
ATOM   4896  O   VAL A 887      28.340  39.615  57.060  1.00  0.00           O
ATOM   4897  N   GLY A 888      27.100  39.975  55.220  1.00  0.00           N
ATOM   4898  HN  GLY A 888      27.060  40.005  54.220  1.00  0.00           H
ATOM   4899  CA  GLY A 888      25.870  40.275  55.940  1.00  0.00           C
ATOM   4900  HA1 GLY A 888      25.090  40.445  55.210  1.00  0.00           H
ATOM   4901  HA2 GLY A 888      26.050  41.125  56.580  1.00  0.00           H
ATOM   4902  C   GLY A 888      25.410  39.145  56.820  1.00  0.00           C
ATOM   4903  O   GLY A 888      25.180  39.325  58.020  1.00  0.00           O
ATOM   4904  N   VAL A 889      25.310  37.925  56.270  1.00  0.00           N
ATOM   4905  HN  VAL A 889      25.520  37.795  55.300  1.00  0.00           H
ATOM   4906  CA  VAL A 889      24.890  36.735  57.000  1.00  0.00           C
ATOM   4907  HA  VAL A 889      23.890  36.915  57.390  1.00  0.00           H
ATOM   4908  CB  VAL A 889      24.830  35.555  56.040  1.00  0.00           C
ATOM   4909  HB  VAL A 889      25.780  35.515  55.440  1.00  0.00           H
ATOM   4910  CG1 VAL A 889      24.690  34.215  56.780  1.00  0.00           C
ATOM   4911 HG11 VAL A 889      23.870  34.275  57.520  1.00  0.00           H
ATOM   4912 HG12 VAL A 889      25.630  33.945  57.310  1.00  0.00           H
ATOM   4913 HG13 VAL A 889      24.470  33.395  56.060  1.00  0.00           H
ATOM   4914  CG2 VAL A 889      23.660  35.785  55.070  1.00  0.00           C
ATOM   4915 HG21 VAL A 889      23.850  36.645  54.390  1.00  0.00           H
ATOM   4916 HG22 VAL A 889      22.740  36.025  55.640  1.00  0.00           H
ATOM   4917 HG23 VAL A 889      23.480  34.885  54.440  1.00  0.00           H
ATOM   4918  C   VAL A 889      25.770  36.405  58.200  1.00  0.00           C
ATOM   4919  O   VAL A 889      25.280  36.195  59.310  1.00  0.00           O
ATOM   4920  N   MET A 890      27.100  36.415  58.010  1.00  0.00           N
ATOM   4921  HN  MET A 890      27.480  36.585  57.090  1.00  0.00           H
ATOM   4922  CA  MET A 890      28.070  36.215  59.070  1.00  0.00           C
ATOM   4923  HA  MET A 890      27.800  35.295  59.570  1.00  0.00           H
ATOM   4924  CB  MET A 890      29.510  36.035  58.520  1.00  0.00           C
ATOM   4925  HB1 MET A 890      30.250  36.135  59.350  1.00  0.00           H
ATOM   4926  HB2 MET A 890      29.710  36.845  57.780  1.00  0.00           H
ATOM   4927  CG  MET A 890      29.740  34.655  57.860  1.00  0.00           C
ATOM   4928  HG1 MET A 890      30.730  34.685  57.360  1.00  0.00           H
ATOM   4929  HG2 MET A 890      28.980  34.495  57.070  1.00  0.00           H
ATOM   4930  SD  MET A 890      29.730  33.295  59.070  1.00  0.00           S
ATOM   4931  CE  MET A 890      28.220  32.475  58.490  1.00  0.00           C
ATOM   4932  HE1 MET A 890      28.320  32.125  57.440  1.00  0.00           H
ATOM   4933  HE2 MET A 890      27.350  33.165  58.540  1.00  0.00           H
ATOM   4934  HE3 MET A 890      27.990  31.585  59.110  1.00  0.00           H
ATOM   4935  C   MET A 890      28.040  37.255  60.180  1.00  0.00           C
ATOM   4936  O   MET A 890      28.090  36.895  61.360  1.00  0.00           O
ATOM   4937  N   LEU A 891      27.910  38.555  59.840  1.00  0.00           N
ATOM   4938  HN  LEU A 891      27.940  38.835  58.880  1.00  0.00           H
ATOM   4939  CA  LEU A 891      27.750  39.615  60.830  1.00  0.00           C
ATOM   4940  HA  LEU A 891      28.610  39.605  61.480  1.00  0.00           H
ATOM   4941  CB  LEU A 891      27.640  41.005  60.160  1.00  0.00           C
ATOM   4942  HB1 LEU A 891      27.330  41.785  60.890  1.00  0.00           H
ATOM   4943  HB2 LEU A 891      26.850  40.945  59.370  1.00  0.00           H
ATOM   4944  CG  LEU A 891      28.930  41.525  59.490  1.00  0.00           C
ATOM   4945  HG  LEU A 891      29.400  40.695  58.900  1.00  0.00           H
ATOM   4946  CD1 LEU A 891      28.590  42.665  58.510  1.00  0.00           C
ATOM   4947 HD11 LEU A 891      28.090  43.495  59.050  1.00  0.00           H
ATOM   4948 HD12 LEU A 891      27.920  42.295  57.700  1.00  0.00           H
ATOM   4949 HD13 LEU A 891      29.520  43.055  58.050  1.00  0.00           H
ATOM   4950  CD2 LEU A 891      29.970  41.995  60.510  1.00  0.00           C
ATOM   4951 HD21 LEU A 891      30.280  41.175  61.180  1.00  0.00           H
ATOM   4952 HD22 LEU A 891      29.550  42.835  61.110  1.00  0.00           H
ATOM   4953 HD23 LEU A 891      30.870  42.385  59.980  1.00  0.00           H
ATOM   4954  C   LEU A 891      26.530  39.425  61.730  1.00  0.00           C
ATOM   4955  O   LEU A 891      26.600  39.605  62.950  1.00  0.00           O
ATOM   4956  N   GLY A 892      25.400  39.005  61.130  1.00  0.00           N
ATOM   4957  HN  GLY A 892      25.410  38.875  60.140  1.00  0.00           H
ATOM   4958  CA  GLY A 892      24.170  38.655  61.850  1.00  0.00           C
ATOM   4959  HA1 GLY A 892      23.450  38.325  61.110  1.00  0.00           H
ATOM   4960  HA2 GLY A 892      23.830  39.505  62.410  1.00  0.00           H
ATOM   4961  C   GLY A 892      24.350  37.515  62.810  1.00  0.00           C
ATOM   4962  O   GLY A 892      24.060  37.645  64.000  1.00  0.00           O
ATOM   4963  N   VAL A 893      24.890  36.365  62.340  1.00  0.00           N
ATOM   4964  HN  VAL A 893      25.110  36.285  61.360  1.00  0.00           H
ATOM   4965  CA  VAL A 893      25.200  35.215  63.170  1.00  0.00           C
ATOM   4966  HA  VAL A 893      24.290  34.895  63.660  1.00  0.00           H
ATOM   4967  CB  VAL A 893      25.710  34.065  62.300  1.00  0.00           C
ATOM   4968  HB  VAL A 893      26.540  34.435  61.650  1.00  0.00           H
ATOM   4969  CG1 VAL A 893      26.260  32.895  63.140  1.00  0.00           C
ATOM   4970 HG11 VAL A 893      25.530  32.575  63.910  1.00  0.00           H
ATOM   4971 HG12 VAL A 893      27.210  33.175  63.640  1.00  0.00           H
ATOM   4972 HG13 VAL A 893      26.490  32.015  62.500  1.00  0.00           H
ATOM   4973  CG2 VAL A 893      24.570  33.565  61.400  1.00  0.00           C
ATOM   4974 HG21 VAL A 893      24.210  34.365  60.720  1.00  0.00           H
ATOM   4975 HG22 VAL A 893      23.720  33.205  62.010  1.00  0.00           H
ATOM   4976 HG23 VAL A 893      24.920  32.715  60.760  1.00  0.00           H
ATOM   4977  C   VAL A 893      26.190  35.515  64.300  1.00  0.00           C
ATOM   4978  O   VAL A 893      25.950  35.185  65.470  1.00  0.00           O
ATOM   4979  N   CYS A 894      27.300  36.225  64.000  1.00  0.00           N
ATOM   4980  HN  CYS A 894      27.510  36.465  63.050  1.00  0.00           H
ATOM   4981  CA  CYS A 894      28.280  36.625  65.010  1.00  0.00           C
ATOM   4982  HA  CYS A 894      28.630  35.735  65.500  1.00  0.00           H
ATOM   4983  CB  CYS A 894      29.490  37.345  64.360  1.00  0.00           C
ATOM   4984  HB1 CYS A 894      30.100  37.865  65.130  1.00  0.00           H
ATOM   4985  HB2 CYS A 894      29.130  38.135  63.670  1.00  0.00           H
ATOM   4986  SG  CYS A 894      30.570  36.175  63.480  1.00  0.00           S
ATOM   4987  HG1 CYS A 894      29.780  36.055  62.410  1.00  0.00           H
ATOM   4988  C   CYS A 894      27.710  37.515  66.110  1.00  0.00           C
ATOM   4989  O   CYS A 894      27.940  37.275  67.300  1.00  0.00           O
ATOM   4990  N   SER A 895      26.910  38.535  65.740  1.00  0.00           N
ATOM   4991  HN  SER A 895      26.790  38.735  64.770  1.00  0.00           H
ATOM   4992  CA  SER A 895      26.260  39.435  66.680  1.00  0.00           C
ATOM   4993  HA  SER A 895      27.020  39.915  67.270  1.00  0.00           H
ATOM   4994  CB  SER A 895      25.400  40.525  65.990  1.00  0.00           C
ATOM   4995  HB1 SER A 895      25.000  41.235  66.740  1.00  0.00           H
ATOM   4996  HB2 SER A 895      24.540  40.065  65.450  1.00  0.00           H
ATOM   4997  OG  SER A 895      26.170  41.275  65.050  1.00  0.00           O
ATOM   4998  HG1 SER A 895      26.390  40.665  64.320  1.00  0.00           H
ATOM   4999  C   SER A 895      25.350  38.695  67.640  1.00  0.00           C
ATOM   5000  O   SER A 895      25.360  38.955  68.840  1.00  0.00           O
ATOM   5001  N   VAL A 896      24.550  37.745  67.130  1.00  0.00           N
ATOM   5002  HN  VAL A 896      24.570  37.535  66.150  1.00  0.00           H
ATOM   5003  CA  VAL A 896      23.650  36.945  67.950  1.00  0.00           C
ATOM   5004  HA  VAL A 896      23.070  37.645  68.530  1.00  0.00           H
ATOM   5005  CB  VAL A 896      22.690  36.145  67.120  1.00  0.00           C
ATOM   5006  HB  VAL A 896      23.230  35.425  66.450  1.00  0.00           H
ATOM   5007  CG1 VAL A 896      21.750  35.395  68.070  1.00  0.00           C
ATOM   5008 HG11 VAL A 896      21.400  36.075  68.880  1.00  0.00           H
ATOM   5009 HG12 VAL A 896      22.210  34.505  68.530  1.00  0.00           H
ATOM   5010 HG13 VAL A 896      20.840  35.115  67.510  1.00  0.00           H
ATOM   5011  CG2 VAL A 896      21.830  37.105  66.260  1.00  0.00           C
ATOM   5012 HG21 VAL A 896      22.440  37.845  65.710  1.00  0.00           H
ATOM   5013 HG22 VAL A 896      21.120  37.665  66.910  1.00  0.00           H
ATOM   5014 HG23 VAL A 896      21.230  36.525  65.520  1.00  0.00           H
ATOM   5015  C   VAL A 896      24.360  36.065  68.980  1.00  0.00           C
ATOM   5016  O   VAL A 896      23.960  36.005  70.140  1.00  0.00           O
ATOM   5017  N   MET A 897      25.450  35.385  68.600  1.00  0.00           N
ATOM   5018  HN  MET A 897      25.740  35.385  67.640  1.00  0.00           H
ATOM   5019  CA  MET A 897      26.190  34.565  69.540  1.00  0.00           C
ATOM   5020  HA  MET A 897      25.490  34.055  70.190  1.00  0.00           H
ATOM   5021  CB  MET A 897      26.990  33.505  68.760  1.00  0.00           C
ATOM   5022  HB1 MET A 897      27.540  32.855  69.470  1.00  0.00           H
ATOM   5023  HB2 MET A 897      27.720  34.025  68.110  1.00  0.00           H
ATOM   5024  CG  MET A 897      26.030  32.635  67.930  1.00  0.00           C
ATOM   5025  HG1 MET A 897      25.560  33.255  67.130  1.00  0.00           H
ATOM   5026  HG2 MET A 897      25.210  32.295  68.590  1.00  0.00           H
ATOM   5027  SD  MET A 897      26.780  31.185  67.170  1.00  0.00           S
ATOM   5028  CE  MET A 897      28.010  32.135  66.230  1.00  0.00           C
ATOM   5029  HE1 MET A 897      28.790  32.555  66.900  1.00  0.00           H
ATOM   5030  HE2 MET A 897      27.530  32.995  65.720  1.00  0.00           H
ATOM   5031  HE3 MET A 897      28.500  31.505  65.460  1.00  0.00           H
ATOM   5032  C   MET A 897      27.110  35.365  70.440  1.00  0.00           C
ATOM   5033  O   MET A 897      27.550  34.905  71.490  1.00  0.00           O
ATOM   5034  N   GLY A 898      27.400  36.625  70.050  1.00  0.00           N
ATOM   5035  HN  GLY A 898      27.000  36.935  69.190  1.00  0.00           H
ATOM   5036  CA  GLY A 898      28.160  37.585  70.840  1.00  0.00           C
ATOM   5037  HA1 GLY A 898      28.050  37.365  71.890  1.00  0.00           H
ATOM   5038  HA2 GLY A 898      27.740  38.555  70.610  1.00  0.00           H
ATOM   5039  C   GLY A 898      29.630  37.665  70.510  1.00  0.00           C
ATOM   5040  O   GLY A 898      30.480  37.675  71.390  1.00  0.00           O
ATOM   5041  N   LEU A 899      29.940  37.725  69.200  1.00  0.00           N
ATOM   5042  HN  LEU A 899      29.190  37.645  68.530  1.00  0.00           H
ATOM   5043  CA  LEU A 899      31.270  37.865  68.640  1.00  0.00           C
ATOM   5044  HA  LEU A 899      31.990  37.815  69.440  1.00  0.00           H
ATOM   5045  CB  LEU A 899      31.530  36.725  67.630  1.00  0.00           C
ATOM   5046  HB1 LEU A 899      32.440  36.915  67.010  1.00  0.00           H
ATOM   5047  HB2 LEU A 899      30.660  36.685  66.930  1.00  0.00           H
ATOM   5048  CG  LEU A 899      31.660  35.325  68.280  1.00  0.00           C
ATOM   5049  HG  LEU A 899      30.860  35.205  69.040  1.00  0.00           H
ATOM   5050  CD1 LEU A 899      31.470  34.215  67.230  1.00  0.00           C
ATOM   5051 HD11 LEU A 899      32.220  34.315  66.420  1.00  0.00           H
ATOM   5052 HD12 LEU A 899      30.450  34.275  66.790  1.00  0.00           H
ATOM   5053 HD13 LEU A 899      31.590  33.225  67.710  1.00  0.00           H
ATOM   5054  CD2 LEU A 899      33.010  35.165  68.990  1.00  0.00           C
ATOM   5055 HD21 LEU A 899      33.110  35.895  69.820  1.00  0.00           H
ATOM   5056 HD22 LEU A 899      33.850  35.325  68.270  1.00  0.00           H
ATOM   5057 HD23 LEU A 899      33.110  34.145  69.420  1.00  0.00           H
ATOM   5058  C   LEU A 899      31.400  39.245  67.970  1.00  0.00           C
ATOM   5059  O   LEU A 899      30.370  39.835  67.620  1.00  0.00           O
ATOM   5060  N   PRO A 900      32.590  39.865  67.830  1.00  0.00           N
ATOM   5061  CD  PRO A 900      33.870  39.245  68.170  1.00  0.00           C
[truncated: 7,490,555 more chars]
