# Supplementary material for: CryoEM and computational modeling structural insights into the pH regulator NBCn1
Source: Nat Commun. 2025 Nov 11;16:9932. doi: 10.1038/s41467-025-64868-z (PMC12606367; doi:10.1038/s41467-025-64868-z)
Supplement: Supplementary file 5 — Supplementary Data 3 [file 41467_2025_64868_MOESM5_ESM.zip › climber_beads_for_OF_IF_transition/transition_rep1_traj10_bead.pdb]

REMARK    GENERATED BY TRJCONV
TITLE     Title
REMARK    THIS IS A SIMULATION BOX
CRYST1  100.000  100.000  108.270  90.00  90.00  90.00 P 1           1
MODEL        1
ATOM      1  N   LEU A 585      23.205  37.135  39.085  1.00  0.00           N
ATOM      2  HT1 LEU A 585      24.135  37.035  38.575  1.00  0.00           H
ATOM      3  HT2 LEU A 585      23.335  37.955  39.715  1.00  0.00           H
ATOM      4  HT3 LEU A 585      22.445  37.345  38.425  1.00  0.00           H
ATOM      5  CA  LEU A 585      23.065  35.865  39.875  1.00  0.00           C
ATOM      6  HA  LEU A 585      24.025  35.755  40.355  1.00  0.00           H
ATOM      7  CB  LEU A 585      21.995  35.945  40.995  1.00  0.00           C
ATOM      8  HB1 LEU A 585      20.975  36.075  40.575  1.00  0.00           H
ATOM      9  HB2 LEU A 585      22.205  36.835  41.635  1.00  0.00           H
ATOM     10  CG  LEU A 585      21.995  34.705  41.935  1.00  0.00           C
ATOM     11  HG  LEU A 585      21.705  33.805  41.345  1.00  0.00           H
ATOM     12  CD1 LEU A 585      23.375  34.435  42.555  1.00  0.00           C
ATOM     13 HD11 LEU A 585      23.715  35.315  43.145  1.00  0.00           H
ATOM     14 HD12 LEU A 585      24.145  34.195  41.795  1.00  0.00           H
ATOM     15 HD13 LEU A 585      23.315  33.565  43.245  1.00  0.00           H
ATOM     16  CD2 LEU A 585      20.955  34.855  43.055  1.00  0.00           C
ATOM     17 HD21 LEU A 585      19.925  34.935  42.635  1.00  0.00           H
ATOM     18 HD22 LEU A 585      21.165  35.755  43.665  1.00  0.00           H
ATOM     19 HD23 LEU A 585      20.995  33.975  43.725  1.00  0.00           H
ATOM     20  C   LEU A 585      22.915  34.595  39.055  1.00  0.00           C
ATOM     21  O   LEU A 585      23.765  33.715  39.115  1.00  0.00           O
ATOM     22  N   ILE A 586      21.835  34.435  38.255  1.00  0.00           N
ATOM     23  HN  ILE A 586      21.035  35.035  38.275  1.00  0.00           H
ATOM     24  CA  ILE A 586      21.605  33.255  37.415  1.00  0.00           C
ATOM     25  HA  ILE A 586      21.525  32.385  38.065  1.00  0.00           H
ATOM     26  CB  ILE A 586      20.325  33.405  36.585  1.00  0.00           C
ATOM     27  HB  ILE A 586      20.425  34.305  35.935  1.00  0.00           H
ATOM     28  CG2 ILE A 586      20.105  32.175  35.675  1.00  0.00           C
ATOM     29 HG21 ILE A 586      20.045  31.245  36.285  1.00  0.00           H
ATOM     30 HG22 ILE A 586      20.925  32.055  34.935  1.00  0.00           H
ATOM     31 HG23 ILE A 586      19.165  32.295  35.115  1.00  0.00           H
ATOM     32  CG1 ILE A 586      19.085  33.605  37.475  1.00  0.00           C
ATOM     33 HG11 ILE A 586      19.325  34.155  38.415  1.00  0.00           H
ATOM     34 HG12 ILE A 586      18.745  32.595  37.785  1.00  0.00           H
ATOM     35  CD  ILE A 586      17.945  34.355  36.775  1.00  0.00           C
ATOM     36  HD1 ILE A 586      17.625  33.825  35.865  1.00  0.00           H
ATOM     37  HD2 ILE A 586      18.255  35.385  36.485  1.00  0.00           H
ATOM     38  HD3 ILE A 586      17.065  34.455  37.455  1.00  0.00           H
ATOM     39  C   ILE A 586      22.755  32.985  36.455  1.00  0.00           C
ATOM     40  O   ILE A 586      23.235  31.865  36.295  1.00  0.00           O
ATOM     41  N   LEU A 587      23.235  34.075  35.805  1.00  0.00           N
ATOM     42  HN  LEU A 587      22.735  34.925  35.855  1.00  0.00           H
ATOM     43  CA  LEU A 587      24.385  34.075  34.925  1.00  0.00           C
ATOM     44  HA  LEU A 587      24.165  33.385  34.115  1.00  0.00           H
ATOM     45  CB  LEU A 587      24.585  35.515  34.365  1.00  0.00           C
ATOM     46  HB1 LEU A 587      25.195  36.135  35.055  1.00  0.00           H
ATOM     47  HB2 LEU A 587      23.575  35.995  34.325  1.00  0.00           H
ATOM     48  CG  LEU A 587      25.145  35.635  32.925  1.00  0.00           C
ATOM     49  HG  LEU A 587      24.435  35.105  32.235  1.00  0.00           H
ATOM     50  CD1 LEU A 587      25.175  37.115  32.495  1.00  0.00           C
ATOM     51 HD11 LEU A 587      25.865  37.695  33.155  1.00  0.00           H
ATOM     52 HD12 LEU A 587      24.165  37.565  32.565  1.00  0.00           H
ATOM     53 HD13 LEU A 587      25.535  37.215  31.455  1.00  0.00           H
ATOM     54  CD2 LEU A 587      26.535  35.035  32.725  1.00  0.00           C
ATOM     55 HD21 LEU A 587      26.525  33.935  32.915  1.00  0.00           H
ATOM     56 HD22 LEU A 587      27.255  35.485  33.435  1.00  0.00           H
ATOM     57 HD23 LEU A 587      26.905  35.205  31.695  1.00  0.00           H
ATOM     58  C   LEU A 587      25.635  33.605  35.645  1.00  0.00           C
ATOM     59  O   LEU A 587      26.345  32.735  35.135  1.00  0.00           O
ATOM     60  N   ASP A 588      25.895  34.115  36.875  1.00  0.00           N
ATOM     61  HN  ASP A 588      25.345  34.845  37.275  1.00  0.00           H
ATOM     62  CA  ASP A 588      27.025  33.745  37.705  1.00  0.00           C
ATOM     63  HA  ASP A 588      27.925  33.965  37.145  1.00  0.00           H
ATOM     64  CB  ASP A 588      27.055  34.565  39.045  1.00  0.00           C
ATOM     65  HB1 ASP A 588      28.035  34.415  39.535  1.00  0.00           H
ATOM     66  HB2 ASP A 588      26.265  34.195  39.725  1.00  0.00           H
ATOM     67  CG  ASP A 588      26.815  36.065  38.905  1.00  0.00           C
ATOM     68  OD1 ASP A 588      25.705  36.475  38.445  1.00  0.00           O
ATOM     69  OD2 ASP A 588      27.655  36.855  39.395  1.00  0.00           O
ATOM     70  C   ASP A 588      27.075  32.255  38.045  1.00  0.00           C
ATOM     71  O   ASP A 588      28.105  31.605  37.875  1.00  0.00           O
ATOM     72  N   ILE A 589      25.935  31.675  38.465  1.00  0.00           N
ATOM     73  HN  ILE A 589      25.125  32.245  38.625  1.00  0.00           H
ATOM     74  CA  ILE A 589      25.785  30.245  38.735  1.00  0.00           C
ATOM     75  HA  ILE A 589      26.525  29.965  39.485  1.00  0.00           H
ATOM     76  CB  ILE A 589      24.385  29.935  39.285  1.00  0.00           C
ATOM     77  HB  ILE A 589      23.635  30.375  38.585  1.00  0.00           H
ATOM     78  CG2 ILE A 589      24.145  28.415  39.355  1.00  0.00           C
ATOM     79 HG21 ILE A 589      24.965  27.915  39.905  1.00  0.00           H
ATOM     80 HG22 ILE A 589      24.065  27.955  38.345  1.00  0.00           H
ATOM     81 HG23 ILE A 589      23.185  28.195  39.885  1.00  0.00           H
ATOM     82  CG1 ILE A 589      24.175  30.605  40.665  1.00  0.00           C
ATOM     83 HG11 ILE A 589      24.645  31.615  40.685  1.00  0.00           H
ATOM     84 HG12 ILE A 589      24.695  29.985  41.435  1.00  0.00           H
ATOM     85  CD  ILE A 589      22.705  30.785  41.045  1.00  0.00           C
ATOM     86  HD1 ILE A 589      22.195  29.795  41.095  1.00  0.00           H
ATOM     87  HD2 ILE A 589      22.175  31.415  40.305  1.00  0.00           H
ATOM     88  HD3 ILE A 589      22.615  31.265  42.045  1.00  0.00           H
ATOM     89  C   ILE A 589      26.055  29.395  37.505  1.00  0.00           C
ATOM     90  O   ILE A 589      26.915  28.515  37.525  1.00  0.00           O
ATOM     91  N   LYS A 590      25.385  29.725  36.385  1.00  0.00           N
ATOM     92  HN  LYS A 590      24.715  30.475  36.435  1.00  0.00           H
ATOM     93  CA  LYS A 590      25.525  29.085  35.095  1.00  0.00           C
ATOM     94  HA  LYS A 590      25.305  28.035  35.225  1.00  0.00           H
ATOM     95  CB  LYS A 590      24.515  29.715  34.095  1.00  0.00           C
ATOM     96  HB1 LYS A 590      24.755  29.495  33.045  1.00  0.00           H
ATOM     97  HB2 LYS A 590      24.605  30.825  34.225  1.00  0.00           H
ATOM     98  CG  LYS A 590      23.025  29.375  34.335  1.00  0.00           C
ATOM     99  HG1 LYS A 590      22.425  30.075  33.715  1.00  0.00           H
ATOM    100  HG2 LYS A 590      22.775  29.615  35.395  1.00  0.00           H
ATOM    101  CD  LYS A 590      22.575  27.935  34.035  1.00  0.00           C
ATOM    102  HD1 LYS A 590      23.125  27.245  34.715  1.00  0.00           H
ATOM    103  HD2 LYS A 590      22.835  27.685  32.975  1.00  0.00           H
ATOM    104  CE  LYS A 590      21.055  27.805  34.235  1.00  0.00           C
ATOM    105  HE1 LYS A 590      20.505  28.395  33.475  1.00  0.00           H
ATOM    106  HE2 LYS A 590      20.835  28.255  35.235  1.00  0.00           H
ATOM    107  NZ  LYS A 590      20.495  26.425  34.265  1.00  0.00           N
ATOM    108  HZ1 LYS A 590      20.945  25.765  34.915  1.00  0.00           H
ATOM    109  HZ2 LYS A 590      20.305  25.965  33.365  1.00  0.00           H
ATOM    110  HZ3 LYS A 590      19.535  26.595  34.685  1.00  0.00           H
ATOM    111  C   LYS A 590      26.925  29.135  34.505  1.00  0.00           C
ATOM    112  O   LYS A 590      27.395  28.165  33.915  1.00  0.00           O
ATOM    113  N   ARG A 591      27.595  30.285  34.635  1.00  0.00           N
ATOM    114  HN  ARG A 591      27.135  31.045  35.095  1.00  0.00           H
ATOM    115  CA  ARG A 591      28.975  30.505  34.265  1.00  0.00           C
ATOM    116  HA  ARG A 591      29.115  30.195  33.235  1.00  0.00           H
ATOM    117  CB  ARG A 591      29.235  32.025  34.415  1.00  0.00           C
ATOM    118  HB1 ARG A 591      29.025  32.275  35.485  1.00  0.00           H
ATOM    119  HB2 ARG A 591      28.485  32.585  33.825  1.00  0.00           H
ATOM    120  CG  ARG A 591      30.655  32.555  34.085  1.00  0.00           C
ATOM    121  HG1 ARG A 591      30.755  32.685  32.995  1.00  0.00           H
ATOM    122  HG2 ARG A 591      31.415  31.805  34.385  1.00  0.00           H
ATOM    123  CD  ARG A 591      30.965  33.845  34.855  1.00  0.00           C
ATOM    124  HD1 ARG A 591      32.005  34.195  34.645  1.00  0.00           H
ATOM    125  HD2 ARG A 591      30.845  33.635  35.935  1.00  0.00           H
ATOM    126  NE  ARG A 591      29.985  34.905  34.425  1.00  0.00           N
ATOM    127  HE  ARG A 591      29.445  34.725  33.615  1.00  0.00           H
ATOM    128  CZ  ARG A 591      29.935  36.135  34.925  1.00  0.00           C
ATOM    129  NH1 ARG A 591      30.725  36.525  35.895  1.00  0.00           N
ATOM    130 HH11 ARG A 591      30.305  37.195  36.485  1.00  0.00           H
ATOM    131 HH12 ARG A 591      31.175  35.765  36.385  1.00  0.00           H
ATOM    132  NH2 ARG A 591      29.085  37.055  34.505  1.00  0.00           N
ATOM    133 HH21 ARG A 591      28.345  36.815  33.895  1.00  0.00           H
ATOM    134 HH22 ARG A 591      29.305  38.015  34.615  1.00  0.00           H
ATOM    135  C   ARG A 591      29.995  29.745  35.085  1.00  0.00           C
ATOM    136  O   ARG A 591      30.905  29.115  34.535  1.00  0.00           O
ATOM    137  N   LYS A 592      29.875  29.795  36.445  1.00  0.00           N
ATOM    138  HN  LYS A 592      29.145  30.335  36.865  1.00  0.00           H
ATOM    139  CA  LYS A 592      30.805  29.175  37.365  1.00  0.00           C
ATOM    140  HA  LYS A 592      31.795  29.475  37.065  1.00  0.00           H
ATOM    141  CB  LYS A 592      30.565  29.625  38.825  1.00  0.00           C
ATOM    142  HB1 LYS A 592      31.015  28.905  39.555  1.00  0.00           H
ATOM    143  HB2 LYS A 592      29.465  29.625  39.015  1.00  0.00           H
ATOM    144  CG  LYS A 592      31.125  31.015  39.175  1.00  0.00           C
ATOM    145  HG1 LYS A 592      30.925  31.195  40.255  1.00  0.00           H
ATOM    146  HG2 LYS A 592      30.545  31.785  38.605  1.00  0.00           H
ATOM    147  CD  LYS A 592      32.625  31.205  38.895  1.00  0.00           C
ATOM    148  HD1 LYS A 592      32.945  32.135  39.425  1.00  0.00           H
ATOM    149  HD2 LYS A 592      32.755  31.395  37.805  1.00  0.00           H
ATOM    150  CE  LYS A 592      33.525  30.035  39.325  1.00  0.00           C
ATOM    151  HE1 LYS A 592      33.415  29.165  38.635  1.00  0.00           H
ATOM    152  HE2 LYS A 592      33.265  29.715  40.355  1.00  0.00           H
ATOM    153  NZ  LYS A 592      34.955  30.435  39.315  1.00  0.00           N
ATOM    154  HZ1 LYS A 592      35.095  31.055  40.155  1.00  0.00           H
ATOM    155  HZ2 LYS A 592      35.175  31.005  38.455  1.00  0.00           H
ATOM    156  HZ3 LYS A 592      35.595  29.615  39.395  1.00  0.00           H
ATOM    157  C   LYS A 592      30.835  27.685  37.315  1.00  0.00           C
ATOM    158  O   LYS A 592      31.875  27.065  37.525  1.00  0.00           O
ATOM    159  N   ALA A 593      29.645  27.125  37.055  1.00  0.00           N
ATOM    160  HN  ALA A 593      28.865  27.755  36.965  1.00  0.00           H
ATOM    161  CA  ALA A 593      29.305  25.735  36.865  1.00  0.00           C
ATOM    162  HA  ALA A 593      29.195  25.315  37.855  1.00  0.00           H
ATOM    163  CB  ALA A 593      27.905  25.835  36.215  1.00  0.00           C
ATOM    164  HB1 ALA A 593      27.975  26.465  35.315  1.00  0.00           H
ATOM    165  HB2 ALA A 593      27.225  26.335  36.925  1.00  0.00           H
ATOM    166  HB3 ALA A 593      27.385  24.915  35.905  1.00  0.00           H
ATOM    167  C   ALA A 593      30.425  24.895  36.205  1.00  0.00           C
ATOM    168  O   ALA A 593      31.045  24.145  36.955  1.00  0.00           O
ATOM    169  N   PRO A 594      30.845  24.935  34.935  1.00  0.00           N
ATOM    170  CD  PRO A 594      30.155  25.655  33.865  1.00  0.00           C
ATOM    171  HD1 PRO A 594      30.095  26.745  34.105  1.00  0.00           H
ATOM    172  HD2 PRO A 594      29.135  25.235  33.745  1.00  0.00           H
ATOM    173  CA  PRO A 594      31.905  24.045  34.445  1.00  0.00           C
ATOM    174  HA  PRO A 594      31.695  23.035  34.735  1.00  0.00           H
ATOM    175  CB  PRO A 594      31.865  24.195  32.915  1.00  0.00           C
ATOM    176  HB1 PRO A 594      31.395  23.285  32.475  1.00  0.00           H
ATOM    177  HB2 PRO A 594      32.865  24.335  32.465  1.00  0.00           H
ATOM    178  CG  PRO A 594      30.985  25.425  32.605  1.00  0.00           C
ATOM    179  HG1 PRO A 594      31.625  26.315  32.415  1.00  0.00           H
ATOM    180  HG2 PRO A 594      30.335  25.255  31.715  1.00  0.00           H
ATOM    181  C   PRO A 594      33.265  24.365  35.025  1.00  0.00           C
ATOM    182  O   PRO A 594      34.045  23.435  35.245  1.00  0.00           O
ATOM    183  N   PHE A 595      33.585  25.645  35.285  1.00  0.00           N
ATOM    184  HN  PHE A 595      32.935  26.365  35.065  1.00  0.00           H
ATOM    185  CA  PHE A 595      34.845  26.065  35.875  1.00  0.00           C
ATOM    186  HA  PHE A 595      35.635  25.675  35.245  1.00  0.00           H
ATOM    187  CB  PHE A 595      34.965  27.615  35.925  1.00  0.00           C
ATOM    188  HB1 PHE A 595      35.935  27.915  36.355  1.00  0.00           H
ATOM    189  HB2 PHE A 595      34.135  28.025  36.545  1.00  0.00           H
ATOM    190  CG  PHE A 595      34.875  28.215  34.535  1.00  0.00           C
ATOM    191  CD1 PHE A 595      35.765  27.815  33.525  1.00  0.00           C
ATOM    192  HD1 PHE A 595      36.515  27.065  33.735  1.00  0.00           H
ATOM    193  CE1 PHE A 595      35.675  28.355  32.235  1.00  0.00           C
ATOM    194  HE1 PHE A 595      36.355  28.035  31.455  1.00  0.00           H
ATOM    195  CZ  PHE A 595      34.705  29.325  31.945  1.00  0.00           C
ATOM    196  HZ  PHE A 595      34.605  29.695  30.945  1.00  0.00           H
ATOM    197  CD2 PHE A 595      33.945  29.225  34.245  1.00  0.00           C
ATOM    198  HD2 PHE A 595      33.275  29.555  35.025  1.00  0.00           H
ATOM    199  CE2 PHE A 595      33.835  29.755  32.955  1.00  0.00           C
ATOM    200  HE2 PHE A 595      33.075  30.495  32.745  1.00  0.00           H
ATOM    201  C   PHE A 595      35.115  25.465  37.255  1.00  0.00           C
ATOM    202  O   PHE A 595      36.225  25.015  37.535  1.00  0.00           O
ATOM    203  N   PHE A 596      34.065  25.395  38.105  1.00  0.00           N
ATOM    204  HN  PHE A 596      33.195  25.815  37.835  1.00  0.00           H
ATOM    205  CA  PHE A 596      34.115  24.855  39.455  1.00  0.00           C
ATOM    206  HA  PHE A 596      34.775  25.475  40.045  1.00  0.00           H
ATOM    207  CB  PHE A 596      32.665  24.915  40.025  1.00  0.00           C
ATOM    208  HB1 PHE A 596      31.985  24.285  39.405  1.00  0.00           H
ATOM    209  HB2 PHE A 596      32.285  25.955  39.965  1.00  0.00           H
ATOM    210  CG  PHE A 596      32.555  24.475  41.465  1.00  0.00           C
ATOM    211  CD1 PHE A 596      32.955  25.355  42.475  1.00  0.00           C
ATOM    212  HD1 PHE A 596      33.355  26.315  42.215  1.00  0.00           H
ATOM    213  CE1 PHE A 596      32.845  24.995  43.825  1.00  0.00           C
ATOM    214  HE1 PHE A 596      33.165  25.685  44.585  1.00  0.00           H
ATOM    215  CZ  PHE A 596      32.305  23.745  44.175  1.00  0.00           C
ATOM    216  HZ  PHE A 596      32.215  23.465  45.215  1.00  0.00           H
ATOM    217  CD2 PHE A 596      32.015  23.225  41.825  1.00  0.00           C
ATOM    218  HD2 PHE A 596      31.685  22.545  41.055  1.00  0.00           H
ATOM    219  CE2 PHE A 596      31.895  22.855  43.175  1.00  0.00           C
ATOM    220  HE2 PHE A 596      31.475  21.905  43.445  1.00  0.00           H
ATOM    221  C   PHE A 596      34.675  23.425  39.565  1.00  0.00           C
ATOM    222  O   PHE A 596      35.585  23.165  40.345  1.00  0.00           O
ATOM    223  N   LEU A 597      34.195  22.475  38.715  1.00  0.00           N
ATOM    224  HN  LEU A 597      33.375  22.685  38.175  1.00  0.00           H
ATOM    225  CA  LEU A 597      34.745  21.125  38.595  1.00  0.00           C
ATOM    226  HA  LEU A 597      34.665  20.645  39.555  1.00  0.00           H
ATOM    227  CB  LEU A 597      33.955  20.345  37.505  1.00  0.00           C
ATOM    228  HB1 LEU A 597      34.055  20.845  36.525  1.00  0.00           H
ATOM    229  HB2 LEU A 597      32.905  20.455  37.805  1.00  0.00           H
ATOM    230  CG  LEU A 597      34.175  18.825  37.355  1.00  0.00           C
ATOM    231  HG  LEU A 597      33.245  18.425  36.865  1.00  0.00           H
ATOM    232  CD1 LEU A 597      35.325  18.485  36.385  1.00  0.00           C
ATOM    233 HD11 LEU A 597      36.305  18.785  36.815  1.00  0.00           H
ATOM    234 HD12 LEU A 597      35.185  19.015  35.425  1.00  0.00           H
ATOM    235 HD13 LEU A 597      35.325  17.395  36.185  1.00  0.00           H
ATOM    236  CD2 LEU A 597      34.345  18.095  38.695  1.00  0.00           C
ATOM    237 HD21 LEU A 597      33.525  18.365  39.385  1.00  0.00           H
ATOM    238 HD22 LEU A 597      35.305  18.365  39.175  1.00  0.00           H
ATOM    239 HD23 LEU A 597      34.325  16.995  38.545  1.00  0.00           H
ATOM    240  C   LEU A 597      36.215  21.115  38.205  1.00  0.00           C
ATOM    241  O   LEU A 597      37.025  20.345  38.725  1.00  0.00           O
ATOM    242  N   SER A 598      36.565  22.005  37.265  1.00  0.00           N
ATOM    243  HN  SER A 598      35.875  22.685  37.015  1.00  0.00           H
ATOM    244  CA  SER A 598      37.905  22.175  36.735  1.00  0.00           C
ATOM    245  HA  SER A 598      38.255  21.195  36.455  1.00  0.00           H
ATOM    246  CB  SER A 598      37.935  23.035  35.445  1.00  0.00           C
ATOM    247  HB1 SER A 598      38.975  23.035  35.025  1.00  0.00           H
ATOM    248  HB2 SER A 598      37.655  24.085  35.655  1.00  0.00           H
ATOM    249  OG  SER A 598      37.065  22.485  34.455  1.00  0.00           O
ATOM    250  HG1 SER A 598      36.175  22.465  34.835  1.00  0.00           H
ATOM    251  C   SER A 598      38.905  22.705  37.775  1.00  0.00           C
ATOM    252  O   SER A 598      40.055  22.275  37.755  1.00  0.00           O
ATOM    253  N   ASP A 599      38.495  23.585  38.735  1.00  0.00           N
ATOM    254  HN  ASP A 599      37.575  23.975  38.715  1.00  0.00           H
ATOM    255  CA  ASP A 599      39.355  24.085  39.805  1.00  0.00           C
ATOM    256  HA  ASP A 599      40.165  24.655  39.365  1.00  0.00           H
ATOM    257  CB  ASP A 599      38.535  25.025  40.765  1.00  0.00           C
ATOM    258  HB1 ASP A 599      39.195  25.395  41.575  1.00  0.00           H
ATOM    259  HB2 ASP A 599      37.715  24.435  41.225  1.00  0.00           H
ATOM    260  CG  ASP A 599      37.915  26.255  40.105  1.00  0.00           C
ATOM    261  OD1 ASP A 599      38.375  26.695  39.015  1.00  0.00           O
ATOM    262  OD2 ASP A 599      36.995  26.845  40.735  1.00  0.00           O
ATOM    263  C   ASP A 599      40.015  22.945  40.605  1.00  0.00           C
ATOM    264  O   ASP A 599      41.235  22.895  40.775  1.00  0.00           O
ATOM    265  N   PHE A 600      39.225  21.925  41.015  1.00  0.00           N
ATOM    266  HN  PHE A 600      38.245  22.005  40.885  1.00  0.00           H
ATOM    267  CA  PHE A 600      39.695  20.715  41.675  1.00  0.00           C
ATOM    268  HA  PHE A 600      40.245  21.025  42.565  1.00  0.00           H
ATOM    269  CB  PHE A 600      38.495  19.825  42.115  1.00  0.00           C
ATOM    270  HB1 PHE A 600      38.845  18.895  42.605  1.00  0.00           H
ATOM    271  HB2 PHE A 600      37.875  19.555  41.225  1.00  0.00           H
ATOM    272  CG  PHE A 600      37.645  20.575  43.105  1.00  0.00           C
ATOM    273  CD1 PHE A 600      36.445  21.165  42.705  1.00  0.00           C
ATOM    274  HD1 PHE A 600      36.125  21.095  41.675  1.00  0.00           H
ATOM    275  CE1 PHE A 600      35.645  21.855  43.625  1.00  0.00           C
ATOM    276  HE1 PHE A 600      34.715  22.305  43.305  1.00  0.00           H
ATOM    277  CZ  PHE A 600      36.055  21.955  44.965  1.00  0.00           C
ATOM    278  HZ  PHE A 600      35.425  22.475  45.675  1.00  0.00           H
ATOM    279  CD2 PHE A 600      38.035  20.655  44.455  1.00  0.00           C
ATOM    280  HD2 PHE A 600      38.955  20.185  44.775  1.00  0.00           H
ATOM    281  CE2 PHE A 600      37.245  21.345  45.375  1.00  0.00           C
ATOM    282  HE2 PHE A 600      37.545  21.395  46.415  1.00  0.00           H
ATOM    283  C   PHE A 600      40.665  19.855  40.875  1.00  0.00           C
ATOM    284  O   PHE A 600      41.635  19.325  41.415  1.00  0.00           O
ATOM    285  N   LYS A 601      40.415  19.665  39.565  1.00  0.00           N
ATOM    286  HN  LYS A 601      39.615  20.085  39.145  1.00  0.00           H
ATOM    287  CA  LYS A 601      41.305  18.945  38.665  1.00  0.00           C
ATOM    288  HA  LYS A 601      41.505  17.975  39.105  1.00  0.00           H
ATOM    289  CB  LYS A 601      40.655  18.755  37.265  1.00  0.00           C
ATOM    290  HB1 LYS A 601      41.365  18.175  36.625  1.00  0.00           H
ATOM    291  HB2 LYS A 601      40.545  19.765  36.805  1.00  0.00           H
ATOM    292  CG  LYS A 601      39.285  18.055  37.255  1.00  0.00           C
ATOM    293  HG1 LYS A 601      38.935  18.065  36.195  1.00  0.00           H
ATOM    294  HG2 LYS A 601      38.565  18.655  37.855  1.00  0.00           H
ATOM    295  CD  LYS A 601      39.325  16.625  37.805  1.00  0.00           C
ATOM    296  HD1 LYS A 601      39.635  16.695  38.885  1.00  0.00           H
ATOM    297  HD2 LYS A 601      40.115  16.045  37.285  1.00  0.00           H
ATOM    298  CE  LYS A 601      37.985  15.885  37.765  1.00  0.00           C
ATOM    299  HE1 LYS A 601      37.215  16.465  38.335  1.00  0.00           H
ATOM    300  HE2 LYS A 601      38.075  14.875  38.215  1.00  0.00           H
ATOM    301  NZ  LYS A 601      37.505  15.755  36.375  1.00  0.00           N
ATOM    302  HZ1 LYS A 601      38.135  15.145  35.815  1.00  0.00           H
ATOM    303  HZ2 LYS A 601      37.455  16.705  35.945  1.00  0.00           H
ATOM    304  HZ3 LYS A 601      36.545  15.365  36.385  1.00  0.00           H
ATOM    305  C   LYS A 601      42.665  19.615  38.485  1.00  0.00           C
ATOM    306  O   LYS A 601      43.705  18.945  38.465  1.00  0.00           O
ATOM    307  N   ASP A 602      42.685  20.955  38.355  1.00  0.00           N
ATOM    308  HN  ASP A 602      41.825  21.475  38.305  1.00  0.00           H
ATOM    309  CA  ASP A 602      43.905  21.715  38.185  1.00  0.00           C
ATOM    310  HA  ASP A 602      44.525  21.215  37.455  1.00  0.00           H
ATOM    311  CB  ASP A 602      43.595  23.155  37.685  1.00  0.00           C
ATOM    312  HB1 ASP A 602      44.535  23.725  37.575  1.00  0.00           H
ATOM    313  HB2 ASP A 602      42.955  23.665  38.435  1.00  0.00           H
ATOM    314  CG  ASP A 602      42.905  23.245  36.325  1.00  0.00           C
ATOM    315  OD1 ASP A 602      43.145  22.485  35.365  1.00  0.00           O
ATOM    316  OD2 ASP A 602      42.205  24.295  36.195  1.00  0.00           O
ATOM    317  C   ASP A 602      44.705  21.835  39.495  1.00  0.00           C
ATOM    318  O   ASP A 602      45.925  22.015  39.495  1.00  0.00           O
ATOM    319  N   ALA A 603      44.035  21.675  40.665  1.00  0.00           N
ATOM    320  HN  ALA A 603      43.035  21.615  40.615  1.00  0.00           H
ATOM    321  CA  ALA A 603      44.585  21.715  42.015  1.00  0.00           C
ATOM    322  HA  ALA A 603      45.285  22.535  42.065  1.00  0.00           H
ATOM    323  CB  ALA A 603      43.465  21.965  43.025  1.00  0.00           C
ATOM    324  HB1 ALA A 603      42.755  21.115  43.055  1.00  0.00           H
ATOM    325  HB2 ALA A 603      42.905  22.875  42.735  1.00  0.00           H
ATOM    326  HB3 ALA A 603      43.895  22.105  44.035  1.00  0.00           H
ATOM    327  C   ALA A 603      45.345  20.455  42.415  1.00  0.00           C
ATOM    328  O   ALA A 603      45.255  19.915  43.515  1.00  0.00           O
ATOM    329  N   LEU A 604      46.145  19.995  41.465  1.00  0.00           N
ATOM    330  HN  LEU A 604      46.125  20.485  40.595  1.00  0.00           H
ATOM    331  CA  LEU A 604      46.865  18.765  41.545  1.00  0.00           C
ATOM    332  HA  LEU A 604      47.045  18.495  42.585  1.00  0.00           H
ATOM    333  CB  LEU A 604      45.975  17.765  40.805  1.00  0.00           C
ATOM    334  HB1 LEU A 604      45.765  18.145  39.775  1.00  0.00           H
ATOM    335  HB2 LEU A 604      44.995  17.725  41.325  1.00  0.00           H
ATOM    336  CG  LEU A 604      46.555  16.365  40.735  1.00  0.00           C
ATOM    337  HG  LEU A 604      47.525  16.395  40.195  1.00  0.00           H
ATOM    338  CD1 LEU A 604      46.725  15.855  42.165  1.00  0.00           C
ATOM    339 HD11 LEU A 604      45.805  16.065  42.755  1.00  0.00           H
ATOM    340 HD12 LEU A 604      47.585  16.355  42.665  1.00  0.00           H
ATOM    341 HD13 LEU A 604      46.875  14.775  42.155  1.00  0.00           H
ATOM    342  CD2 LEU A 604      45.595  15.475  39.975  1.00  0.00           C
ATOM    343 HD21 LEU A 604      45.175  16.005  39.085  1.00  0.00           H
ATOM    344 HD22 LEU A 604      44.775  15.245  40.685  1.00  0.00           H
ATOM    345 HD23 LEU A 604      46.055  14.525  39.635  1.00  0.00           H
ATOM    346  C   LEU A 604      48.205  18.885  40.845  1.00  0.00           C
ATOM    347  O   LEU A 604      49.195  18.285  41.245  1.00  0.00           O
ATOM    348  N   SER A 605      48.285  19.765  39.815  1.00  0.00           N
ATOM    349  HN  SER A 605      47.475  20.305  39.565  1.00  0.00           H
ATOM    350  CA  SER A 605      49.435  19.935  38.955  1.00  0.00           C
ATOM    351  HA  SER A 605      49.885  18.965  38.785  1.00  0.00           H
ATOM    352  CB  SER A 605      49.045  20.555  37.575  1.00  0.00           C
ATOM    353  HB1 SER A 605      49.955  20.765  36.965  1.00  0.00           H
ATOM    354  HB2 SER A 605      48.495  21.505  37.725  1.00  0.00           H
ATOM    355  OG  SER A 605      48.245  19.675  36.775  1.00  0.00           O
ATOM    356  HG1 SER A 605      47.395  19.545  37.205  1.00  0.00           H
ATOM    357  C   SER A 605      50.535  20.805  39.565  1.00  0.00           C
ATOM    358  O   SER A 605      50.965  21.815  38.995  1.00  0.00           O
ATOM    359  N   LEU A 606      51.015  20.385  40.755  1.00  0.00           N
ATOM    360  HN  LEU A 606      50.575  19.565  41.145  1.00  0.00           H
ATOM    361  CA  LEU A 606      51.985  21.065  41.595  1.00  0.00           C
ATOM    362  HA  LEU A 606      52.025  20.485  42.505  1.00  0.00           H
ATOM    363  CB  LEU A 606      53.405  21.075  40.955  1.00  0.00           C
ATOM    364  HB1 LEU A 606      54.155  21.535  41.635  1.00  0.00           H
ATOM    365  HB2 LEU A 606      53.375  21.685  40.025  1.00  0.00           H
ATOM    366  CG  LEU A 606      53.955  19.675  40.575  1.00  0.00           C
ATOM    367  HG  LEU A 606      53.215  19.155  39.925  1.00  0.00           H
ATOM    368  CD1 LEU A 606      55.265  19.785  39.775  1.00  0.00           C
ATOM    369 HD11 LEU A 606      56.035  20.335  40.345  1.00  0.00           H
ATOM    370 HD12 LEU A 606      55.105  20.305  38.815  1.00  0.00           H
ATOM    371 HD13 LEU A 606      55.655  18.765  39.545  1.00  0.00           H
ATOM    372  CD2 LEU A 606      54.185  18.805  41.815  1.00  0.00           C
ATOM    373 HD21 LEU A 606      53.235  18.645  42.365  1.00  0.00           H
ATOM    374 HD22 LEU A 606      54.925  19.265  42.495  1.00  0.00           H
ATOM    375 HD23 LEU A 606      54.555  17.795  41.515  1.00  0.00           H
ATOM    376  C   LEU A 606      51.505  22.445  42.035  1.00  0.00           C
ATOM    377  O   LEU A 606      50.315  22.755  41.985  1.00  0.00           O
ATOM    378  N   GLN A 607      52.425  23.305  42.535  1.00  0.00           N
ATOM    379  HN  GLN A 607      53.375  22.995  42.605  1.00  0.00           H
ATOM    380  CA  GLN A 607      52.215  24.725  42.785  1.00  0.00           C
ATOM    381  HA  GLN A 607      53.185  25.175  42.895  1.00  0.00           H
ATOM    382  CB  GLN A 607      51.565  25.435  41.585  1.00  0.00           C
ATOM    383  HB1 GLN A 607      50.515  25.075  41.455  1.00  0.00           H
ATOM    384  HB2 GLN A 607      52.145  25.135  40.685  1.00  0.00           H
ATOM    385  CG  GLN A 607      51.525  26.975  41.675  1.00  0.00           C
ATOM    386  HG1 GLN A 607      52.545  27.375  41.865  1.00  0.00           H
ATOM    387  HG2 GLN A 607      50.835  27.325  42.475  1.00  0.00           H
ATOM    388  CD  GLN A 607      51.005  27.495  40.335  1.00  0.00           C
ATOM    389  OE1 GLN A 607      50.155  26.855  39.695  1.00  0.00           O
ATOM    390  NE2 GLN A 607      51.555  28.635  39.855  1.00  0.00           N
ATOM    391 HE21 GLN A 607      51.245  28.945  38.965  1.00  0.00           H
ATOM    392 HE22 GLN A 607      52.215  29.145  40.395  1.00  0.00           H
ATOM    393  C   GLN A 607      51.505  25.035  44.095  1.00  0.00           C
ATOM    394  O   GLN A 607      51.955  25.865  44.885  1.00  0.00           O
ATOM    395  N   CYS A 608      50.435  24.295  44.375  1.00  0.00           N
ATOM    396  HN  CYS A 608      50.145  23.615  43.695  1.00  0.00           H
ATOM    397  CA  CYS A 608      49.535  24.445  45.505  1.00  0.00           C
ATOM    398  HA  CYS A 608      49.035  25.395  45.405  1.00  0.00           H
ATOM    399  CB  CYS A 608      48.465  23.305  45.475  1.00  0.00           C
ATOM    400  HB1 CYS A 608      47.765  23.555  44.645  1.00  0.00           H
ATOM    401  HB2 CYS A 608      47.855  23.315  46.405  1.00  0.00           H
ATOM    402  SG  CYS A 608      49.165  21.635  45.145  1.00  0.00           S
ATOM    403  HG1 CYS A 608      48.005  21.005  45.015  1.00  0.00           H
ATOM    404  C   CYS A 608      50.235  24.455  46.865  1.00  0.00           C
ATOM    405  O   CYS A 608      49.985  25.335  47.685  1.00  0.00           O
ATOM    406  N   LEU A 609      51.175  23.525  47.095  1.00  0.00           N
ATOM    407  HN  LEU A 609      51.325  22.835  46.395  1.00  0.00           H
ATOM    408  CA  LEU A 609      51.945  23.405  48.315  1.00  0.00           C
ATOM    409  HA  LEU A 609      51.255  23.275  49.135  1.00  0.00           H
ATOM    410  CB  LEU A 609      52.845  22.155  48.185  1.00  0.00           C
ATOM    411  HB1 LEU A 609      53.485  22.265  47.285  1.00  0.00           H
ATOM    412  HB2 LEU A 609      52.195  21.275  48.025  1.00  0.00           H
ATOM    413  CG  LEU A 609      53.765  21.855  49.385  1.00  0.00           C
ATOM    414  HG  LEU A 609      54.435  22.735  49.575  1.00  0.00           H
ATOM    415  CD1 LEU A 609      52.985  21.555  50.665  1.00  0.00           C
ATOM    416 HD11 LEU A 609      52.305  20.685  50.515  1.00  0.00           H
ATOM    417 HD12 LEU A 609      52.375  22.435  50.975  1.00  0.00           H
ATOM    418 HD13 LEU A 609      53.675  21.305  51.495  1.00  0.00           H
ATOM    419  CD2 LEU A 609      54.685  20.685  49.025  1.00  0.00           C
ATOM    420 HD21 LEU A 609      55.205  20.855  48.055  1.00  0.00           H
ATOM    421 HD22 LEU A 609      54.095  19.745  48.955  1.00  0.00           H
ATOM    422 HD23 LEU A 609      55.465  20.575  49.815  1.00  0.00           H
ATOM    423  C   LEU A 609      52.785  24.645  48.655  1.00  0.00           C
ATOM    424  O   LEU A 609      52.785  25.095  49.795  1.00  0.00           O
ATOM    425  N   ALA A 610      53.475  25.255  47.655  1.00  0.00           N
ATOM    426  HN  ALA A 610      53.445  24.895  46.735  1.00  0.00           H
ATOM    427  CA  ALA A 610      54.235  26.485  47.855  1.00  0.00           C
ATOM    428  HA  ALA A 610      54.965  26.345  48.635  1.00  0.00           H
ATOM    429  CB  ALA A 610      54.895  27.035  46.565  1.00  0.00           C
ATOM    430  HB1 ALA A 610      54.155  27.195  45.745  1.00  0.00           H
ATOM    431  HB2 ALA A 610      55.665  26.375  46.165  1.00  0.00           H
ATOM    432  HB3 ALA A 610      55.395  28.015  46.765  1.00  0.00           H
ATOM    433  C   ALA A 610      53.335  27.615  48.245  1.00  0.00           C
ATOM    434  O   ALA A 610      53.595  28.365  49.195  1.00  0.00           O
ATOM    435  N   SER A 611      52.225  27.745  47.495  1.00  0.00           N
ATOM    436  HN  SER A 611      52.065  27.105  46.735  1.00  0.00           H
ATOM    437  CA  SER A 611      51.235  28.775  47.685  1.00  0.00           C
ATOM    438  HA  SER A 611      51.725  29.745  47.625  1.00  0.00           H
ATOM    439  CB  SER A 611      50.125  28.725  46.595  1.00  0.00           C
ATOM    440  HB1 SER A 611      49.635  27.725  46.605  1.00  0.00           H
ATOM    441  HB2 SER A 611      50.585  28.865  45.595  1.00  0.00           H
ATOM    442  OG  SER A 611      49.125  29.715  46.805  1.00  0.00           O
ATOM    443  HG1 SER A 611      49.475  30.575  46.525  1.00  0.00           H
ATOM    444  C   SER A 611      50.615  28.695  49.065  1.00  0.00           C
ATOM    445  O   SER A 611      50.575  29.695  49.785  1.00  0.00           O
ATOM    446  N   ILE A 612      50.215  27.485  49.505  1.00  0.00           N
ATOM    447  HN  ILE A 612      50.255  26.695  48.895  1.00  0.00           H
ATOM    448  CA  ILE A 612      49.675  27.245  50.835  1.00  0.00           C
ATOM    449  HA  ILE A 612      48.825  27.895  50.975  1.00  0.00           H
ATOM    450  CB  ILE A 612      49.205  25.795  50.975  1.00  0.00           C
ATOM    451  HB  ILE A 612      50.025  25.135  50.605  1.00  0.00           H
ATOM    452  CG2 ILE A 612      48.905  25.415  52.445  1.00  0.00           C
ATOM    453 HG21 ILE A 612      48.195  26.135  52.895  1.00  0.00           H
ATOM    454 HG22 ILE A 612      49.825  25.395  53.065  1.00  0.00           H
ATOM    455 HG23 ILE A 612      48.445  24.405  52.505  1.00  0.00           H
ATOM    456  CG1 ILE A 612      47.965  25.545  50.085  1.00  0.00           C
ATOM    457 HG11 ILE A 612      48.075  26.105  49.135  1.00  0.00           H
ATOM    458 HG12 ILE A 612      47.075  25.965  50.605  1.00  0.00           H
ATOM    459  CD  ILE A 612      47.735  24.065  49.745  1.00  0.00           C
ATOM    460  HD1 ILE A 612      47.575  23.475  50.675  1.00  0.00           H
ATOM    461  HD2 ILE A 612      48.615  23.645  49.215  1.00  0.00           H
ATOM    462  HD3 ILE A 612      46.845  23.945  49.095  1.00  0.00           H
ATOM    463  C   ILE A 612      50.655  27.595  51.955  1.00  0.00           C
ATOM    464  O   ILE A 612      50.305  28.325  52.885  1.00  0.00           O
ATOM    465  N   LEU A 613      51.915  27.125  51.875  1.00  0.00           N
ATOM    466  HN  LEU A 613      52.175  26.515  51.115  1.00  0.00           H
ATOM    467  CA  LEU A 613      52.935  27.395  52.875  1.00  0.00           C
ATOM    468  HA  LEU A 613      52.565  27.085  53.835  1.00  0.00           H
ATOM    469  CB  LEU A 613      54.225  26.615  52.535  1.00  0.00           C
ATOM    470  HB1 LEU A 613      55.085  26.965  53.145  1.00  0.00           H
ATOM    471  HB2 LEU A 613      54.465  26.795  51.465  1.00  0.00           H
ATOM    472  CG  LEU A 613      54.125  25.085  52.755  1.00  0.00           C
ATOM    473  HG  LEU A 613      53.145  24.725  52.345  1.00  0.00           H
ATOM    474  CD1 LEU A 613      55.235  24.375  51.985  1.00  0.00           C
ATOM    475 HD11 LEU A 613      56.215  24.665  52.425  1.00  0.00           H
ATOM    476 HD12 LEU A 613      55.225  24.665  50.915  1.00  0.00           H
ATOM    477 HD13 LEU A 613      55.135  23.275  52.055  1.00  0.00           H
ATOM    478  CD2 LEU A 613      54.215  24.715  54.235  1.00  0.00           C
ATOM    479 HD21 LEU A 613      53.375  25.175  54.805  1.00  0.00           H
ATOM    480 HD22 LEU A 613      55.175  25.075  54.665  1.00  0.00           H
ATOM    481 HD23 LEU A 613      54.165  23.615  54.375  1.00  0.00           H
ATOM    482  C   LEU A 613      53.265  28.875  53.015  1.00  0.00           C
ATOM    483  O   LEU A 613      53.325  29.415  54.125  1.00  0.00           O
ATOM    484  N   PHE A 614      53.445  29.575  51.885  1.00  0.00           N
ATOM    485  HN  PHE A 614      53.395  29.115  50.995  1.00  0.00           H
ATOM    486  CA  PHE A 614      53.665  31.015  51.855  1.00  0.00           C
ATOM    487  HA  PHE A 614      54.505  31.235  52.495  1.00  0.00           H
ATOM    488  CB  PHE A 614      54.025  31.425  50.405  1.00  0.00           C
ATOM    489  HB1 PHE A 614      53.295  30.935  49.715  1.00  0.00           H
ATOM    490  HB2 PHE A 614      55.035  31.045  50.155  1.00  0.00           H
ATOM    491  CG  PHE A 614      54.025  32.915  50.095  1.00  0.00           C
ATOM    492  CD1 PHE A 614      54.545  33.845  51.005  1.00  0.00           C
ATOM    493  HD1 PHE A 614      54.945  33.515  51.945  1.00  0.00           H
ATOM    494  CE1 PHE A 614      54.565  35.215  50.695  1.00  0.00           C
ATOM    495  HE1 PHE A 614      54.985  35.915  51.395  1.00  0.00           H
ATOM    496  CZ  PHE A 614      54.085  35.655  49.455  1.00  0.00           C
ATOM    497  HZ  PHE A 614      54.115  36.705  49.205  1.00  0.00           H
ATOM    498  CD2 PHE A 614      53.535  33.365  48.855  1.00  0.00           C
ATOM    499  HD2 PHE A 614      53.165  32.665  48.135  1.00  0.00           H
ATOM    500  CE2 PHE A 614      53.575  34.735  48.535  1.00  0.00           C
ATOM    501  HE2 PHE A 614      53.235  35.065  47.565  1.00  0.00           H
ATOM    502  C   PHE A 614      52.495  31.835  52.425  1.00  0.00           C
ATOM    503  O   PHE A 614      52.675  32.645  53.335  1.00  0.00           O
ATOM    504  N   LEU A 615      51.265  31.585  51.925  1.00  0.00           N
ATOM    505  HN  LEU A 615      51.145  30.915  51.195  1.00  0.00           H
ATOM    506  CA  LEU A 615      50.065  32.295  52.345  1.00  0.00           C
ATOM    507  HA  LEU A 615      50.275  33.355  52.235  1.00  0.00           H
ATOM    508  CB  LEU A 615      48.825  31.945  51.465  1.00  0.00           C
ATOM    509  HB1 LEU A 615      47.895  31.995  52.075  1.00  0.00           H
ATOM    510  HB2 LEU A 615      48.915  30.905  51.105  1.00  0.00           H
ATOM    511  CG  LEU A 615      48.575  32.895  50.265  1.00  0.00           C
ATOM    512  HG  LEU A 615      47.745  32.425  49.665  1.00  0.00           H
ATOM    513  CD1 LEU A 615      48.075  34.275  50.725  1.00  0.00           C
ATOM    514 HD11 LEU A 615      48.865  34.795  51.295  1.00  0.00           H
ATOM    515 HD12 LEU A 615      47.185  34.165  51.385  1.00  0.00           H
ATOM    516 HD13 LEU A 615      47.795  34.905  49.855  1.00  0.00           H
ATOM    517  CD2 LEU A 615      49.785  33.035  49.325  1.00  0.00           C
ATOM    518 HD21 LEU A 615      50.095  32.045  48.935  1.00  0.00           H
ATOM    519 HD22 LEU A 615      50.645  33.485  49.865  1.00  0.00           H
ATOM    520 HD23 LEU A 615      49.525  33.685  48.465  1.00  0.00           H
ATOM    521  C   LEU A 615      49.735  32.105  53.805  1.00  0.00           C
ATOM    522  O   LEU A 615      49.375  33.065  54.495  1.00  0.00           O
ATOM    523  N   TYR A 616      49.875  30.865  54.325  1.00  0.00           N
ATOM    524  HN  TYR A 616      50.145  30.115  53.715  1.00  0.00           H
ATOM    525  CA  TYR A 616      49.695  30.525  55.725  1.00  0.00           C
ATOM    526  HA  TYR A 616      48.655  30.695  55.965  1.00  0.00           H
ATOM    527  CB  TYR A 616      50.005  29.005  55.905  1.00  0.00           C
ATOM    528  HB1 TYR A 616      51.005  28.795  55.455  1.00  0.00           H
ATOM    529  HB2 TYR A 616      49.265  28.415  55.335  1.00  0.00           H
ATOM    530  CG  TYR A 616      50.025  28.535  57.335  1.00  0.00           C
ATOM    531  CD1 TYR A 616      48.825  28.325  58.035  1.00  0.00           C
ATOM    532  HD1 TYR A 616      47.875  28.505  57.545  1.00  0.00           H
ATOM    533  CE1 TYR A 616      48.845  27.885  59.375  1.00  0.00           C
ATOM    534  HE1 TYR A 616      47.925  27.735  59.915  1.00  0.00           H
ATOM    535  CZ  TYR A 616      50.075  27.645  60.005  1.00  0.00           C
ATOM    536  OH  TYR A 616      50.095  27.235  61.355  1.00  0.00           O
ATOM    537  HH  TYR A 616      51.005  27.245  61.645  1.00  0.00           H
ATOM    538  CD2 TYR A 616      51.245  28.275  57.985  1.00  0.00           C
ATOM    539  HD2 TYR A 616      52.175  28.415  57.445  1.00  0.00           H
ATOM    540  CE2 TYR A 616      51.275  27.835  59.315  1.00  0.00           C
ATOM    541  HE2 TYR A 616      52.215  27.655  59.805  1.00  0.00           H
ATOM    542  C   TYR A 616      50.475  31.425  56.685  1.00  0.00           C
ATOM    543  O   TYR A 616      49.885  32.125  57.505  1.00  0.00           O
ATOM    544  N   CYS A 617      51.815  31.455  56.565  1.00  0.00           N
ATOM    545  HN  CYS A 617      52.255  30.855  55.895  1.00  0.00           H
ATOM    546  CA  CYS A 617      52.685  32.335  57.335  1.00  0.00           C
ATOM    547  HA  CYS A 617      52.415  32.205  58.375  1.00  0.00           H
ATOM    548  CB  CYS A 617      54.175  31.925  57.195  1.00  0.00           C
ATOM    549  HB1 CYS A 617      54.825  32.705  57.645  1.00  0.00           H
ATOM    550  HB2 CYS A 617      54.425  31.855  56.115  1.00  0.00           H
ATOM    551  SG  CYS A 617      54.515  30.335  58.035  1.00  0.00           S
ATOM    552  HG1 CYS A 617      55.695  30.115  57.475  1.00  0.00           H
ATOM    553  C   CYS A 617      52.485  33.825  57.065  1.00  0.00           C
ATOM    554  O   CYS A 617      52.495  34.625  57.995  1.00  0.00           O
ATOM    555  N   ALA A 618      52.305  34.235  55.795  1.00  0.00           N
ATOM    556  HN  ALA A 618      52.345  33.585  55.025  1.00  0.00           H
ATOM    557  CA  ALA A 618      52.025  35.615  55.435  1.00  0.00           C
ATOM    558  HA  ALA A 618      52.825  36.225  55.825  1.00  0.00           H
ATOM    559  CB  ALA A 618      51.985  35.755  53.905  1.00  0.00           C
ATOM    560  HB1 ALA A 618      51.165  35.145  53.465  1.00  0.00           H
ATOM    561  HB2 ALA A 618      52.935  35.395  53.455  1.00  0.00           H
ATOM    562  HB3 ALA A 618      51.845  36.815  53.595  1.00  0.00           H
ATOM    563  C   ALA A 618      50.735  36.185  56.025  1.00  0.00           C
ATOM    564  O   ALA A 618      50.715  37.285  56.565  1.00  0.00           O
ATOM    565  N   CYS A 619      49.625  35.405  55.975  1.00  0.00           N
ATOM    566  HN  CYS A 619      49.675  34.525  55.505  1.00  0.00           H
ATOM    567  CA  CYS A 619      48.305  35.775  56.475  1.00  0.00           C
ATOM    568  HA  CYS A 619      48.095  36.785  56.175  1.00  0.00           H
ATOM    569  CB  CYS A 619      47.255  34.805  55.845  1.00  0.00           C
ATOM    570  HB1 CYS A 619      47.515  33.765  56.155  1.00  0.00           H
ATOM    571  HB2 CYS A 619      47.395  34.845  54.745  1.00  0.00           H
ATOM    572  SG  CYS A 619      45.505  35.145  56.235  1.00  0.00           S
ATOM    573  HG1 CYS A 619      45.675  35.095  57.555  1.00  0.00           H
ATOM    574  C   CYS A 619      48.225  35.725  57.995  1.00  0.00           C
ATOM    575  O   CYS A 619      47.445  36.445  58.615  1.00  0.00           O
ATOM    576  N   MET A 620      49.075  34.885  58.635  1.00  0.00           N
ATOM    577  HN  MET A 620      49.655  34.265  58.095  1.00  0.00           H
ATOM    578  CA  MET A 620      49.125  34.715  60.075  1.00  0.00           C
ATOM    579  HA  MET A 620      48.165  34.375  60.405  1.00  0.00           H
ATOM    580  CB  MET A 620      50.215  33.665  60.425  1.00  0.00           C
ATOM    581  HB1 MET A 620      51.225  34.065  60.165  1.00  0.00           H
ATOM    582  HB2 MET A 620      50.055  32.775  59.785  1.00  0.00           H
ATOM    583  CG  MET A 620      50.225  33.195  61.895  1.00  0.00           C
ATOM    584  HG1 MET A 620      50.365  34.075  62.565  1.00  0.00           H
ATOM    585  HG2 MET A 620      51.105  32.535  62.045  1.00  0.00           H
ATOM    586  SD  MET A 620      48.735  32.275  62.405  1.00  0.00           S
ATOM    587  CE  MET A 620      49.015  30.765  61.445  1.00  0.00           C
ATOM    588  HE1 MET A 620      50.035  30.355  61.615  1.00  0.00           H
ATOM    589  HE2 MET A 620      48.895  30.935  60.355  1.00  0.00           H
ATOM    590  HE3 MET A 620      48.295  29.975  61.735  1.00  0.00           H
ATOM    591  C   MET A 620      49.425  36.015  60.805  1.00  0.00           C
ATOM    592  O   MET A 620      48.775  36.325  61.815  1.00  0.00           O
ATOM    593  N   SER A 621      50.375  36.825  60.295  1.00  0.00           N
ATOM    594  HN  SER A 621      50.865  36.535  59.465  1.00  0.00           H
ATOM    595  CA  SER A 621      50.715  38.135  60.875  1.00  0.00           C
ATOM    596  HA  SER A 621      50.955  37.945  61.905  1.00  0.00           H
ATOM    597  CB  SER A 621      51.995  38.755  60.245  1.00  0.00           C
ATOM    598  HB1 SER A 621      51.955  38.625  59.135  1.00  0.00           H
ATOM    599  HB2 SER A 621      52.885  38.185  60.615  1.00  0.00           H
ATOM    600  OG  SER A 621      52.145  40.135  60.555  1.00  0.00           O
ATOM    601  HG1 SER A 621      52.955  40.465  60.135  1.00  0.00           H
ATOM    602  C   SER A 621      49.575  39.165  60.945  1.00  0.00           C
ATOM    603  O   SER A 621      49.355  39.685  62.045  1.00  0.00           O
ATOM    604  N   PRO A 622      48.795  39.475  59.905  1.00  0.00           N
ATOM    605  CD  PRO A 622      49.205  39.345  58.515  1.00  0.00           C
ATOM    606  HD1 PRO A 622      49.355  38.275  58.255  1.00  0.00           H
ATOM    607  HD2 PRO A 622      50.155  39.905  58.345  1.00  0.00           H
ATOM    608  CA  PRO A 622      47.725  40.445  60.045  1.00  0.00           C
ATOM    609  HA  PRO A 622      48.095  41.315  60.585  1.00  0.00           H
ATOM    610  CB  PRO A 622      47.275  40.825  58.625  1.00  0.00           C
ATOM    611  HB1 PRO A 622      47.505  41.895  58.435  1.00  0.00           H
ATOM    612  HB2 PRO A 622      46.185  40.685  58.455  1.00  0.00           H
ATOM    613  CG  PRO A 622      48.085  39.935  57.665  1.00  0.00           C
ATOM    614  HG1 PRO A 622      47.435  39.115  57.285  1.00  0.00           H
ATOM    615  HG2 PRO A 622      48.475  40.505  56.795  1.00  0.00           H
ATOM    616  C   PRO A 622      46.615  39.855  60.865  1.00  0.00           C
ATOM    617  O   PRO A 622      46.085  40.555  61.735  1.00  0.00           O
ATOM    618  N   VAL A 623      46.245  38.585  60.645  1.00  0.00           N
ATOM    619  HN  VAL A 623      46.705  38.035  59.945  1.00  0.00           H
ATOM    620  CA  VAL A 623      45.155  37.945  61.395  1.00  0.00           C
ATOM    621  HA  VAL A 623      44.265  38.535  61.225  1.00  0.00           H
ATOM    622  CB  VAL A 623      44.905  36.525  60.885  1.00  0.00           C
ATOM    623  HB  VAL A 623      45.875  35.975  60.815  1.00  0.00           H
ATOM    624  CG1 VAL A 623      43.965  35.715  61.805  1.00  0.00           C
ATOM    625 HG11 VAL A 623      43.015  36.265  61.985  1.00  0.00           H
ATOM    626 HG12 VAL A 623      44.435  35.495  62.785  1.00  0.00           H
ATOM    627 HG13 VAL A 623      43.705  34.745  61.335  1.00  0.00           H
ATOM    628  CG2 VAL A 623      44.275  36.605  59.475  1.00  0.00           C
ATOM    629 HG21 VAL A 623      44.945  37.135  58.765  1.00  0.00           H
ATOM    630 HG22 VAL A 623      43.305  37.155  59.525  1.00  0.00           H
ATOM    631 HG23 VAL A 623      44.075  35.595  59.075  1.00  0.00           H
ATOM    632  C   VAL A 623      45.375  37.945  62.905  1.00  0.00           C
ATOM    633  O   VAL A 623      44.495  38.365  63.665  1.00  0.00           O
ATOM    634  N   ILE A 624      46.575  37.565  63.385  1.00  0.00           N
ATOM    635  HN  ILE A 624      47.275  37.195  62.775  1.00  0.00           H
ATOM    636  CA  ILE A 624      46.905  37.655  64.805  1.00  0.00           C
ATOM    637  HA  ILE A 624      46.095  37.195  65.355  1.00  0.00           H
ATOM    638  CB  ILE A 624      48.165  36.835  65.105  1.00  0.00           C
ATOM    639  HB  ILE A 624      48.955  37.095  64.365  1.00  0.00           H
ATOM    640  CG2 ILE A 624      48.725  37.165  66.515  1.00  0.00           C
ATOM    641 HG21 ILE A 624      47.985  36.915  67.295  1.00  0.00           H
ATOM    642 HG22 ILE A 624      49.025  38.225  66.615  1.00  0.00           H
ATOM    643 HG23 ILE A 624      49.645  36.575  66.705  1.00  0.00           H
ATOM    644  CG1 ILE A 624      47.825  35.325  64.965  1.00  0.00           C
ATOM    645 HG11 ILE A 624      47.535  35.115  63.915  1.00  0.00           H
ATOM    646 HG12 ILE A 624      46.935  35.095  65.595  1.00  0.00           H
ATOM    647  CD  ILE A 624      48.965  34.375  65.365  1.00  0.00           C
ATOM    648  HD1 ILE A 624      49.165  34.425  66.455  1.00  0.00           H
ATOM    649  HD2 ILE A 624      49.895  34.625  64.815  1.00  0.00           H
ATOM    650  HD3 ILE A 624      48.685  33.325  65.125  1.00  0.00           H
ATOM    651  C   ILE A 624      46.995  39.085  65.335  1.00  0.00           C
ATOM    652  O   ILE A 624      46.415  39.415  66.365  1.00  0.00           O
ATOM    653  N   THR A 625      47.735  39.975  64.635  1.00  0.00           N
ATOM    654  HN  THR A 625      48.225  39.685  63.805  1.00  0.00           H
ATOM    655  CA  THR A 625      48.005  41.345  65.075  1.00  0.00           C
ATOM    656  HA  THR A 625      48.395  41.285  66.085  1.00  0.00           H
ATOM    657  CB  THR A 625      49.065  42.045  64.245  1.00  0.00           C
ATOM    658  HB  THR A 625      48.715  42.185  63.195  1.00  0.00           H
ATOM    659  OG1 THR A 625      50.245  41.265  64.225  1.00  0.00           O
ATOM    660  HG1 THR A 625      50.125  40.635  63.495  1.00  0.00           H
ATOM    661  CG2 THR A 625      49.455  43.405  64.835  1.00  0.00           C
ATOM    662 HG21 THR A 625      49.825  43.285  65.875  1.00  0.00           H
ATOM    663 HG22 THR A 625      48.605  44.115  64.845  1.00  0.00           H
ATOM    664 HG23 THR A 625      50.275  43.865  64.235  1.00  0.00           H
ATOM    665  C   THR A 625      46.755  42.205  65.175  1.00  0.00           C
ATOM    666  O   THR A 625      46.525  42.885  66.175  1.00  0.00           O
ATOM    667  N   PHE A 626      45.875  42.145  64.145  1.00  0.00           N
ATOM    668  HN  PHE A 626      46.075  41.605  63.325  1.00  0.00           H
ATOM    669  CA  PHE A 626      44.555  42.775  64.165  1.00  0.00           C
ATOM    670  HA  PHE A 626      44.695  43.825  64.385  1.00  0.00           H
ATOM    671  CB  PHE A 626      43.795  42.635  62.815  1.00  0.00           C
ATOM    672  HB1 PHE A 626      42.695  42.735  62.975  1.00  0.00           H
ATOM    673  HB2 PHE A 626      43.965  41.635  62.365  1.00  0.00           H
ATOM    674  CG  PHE A 626      44.195  43.695  61.825  1.00  0.00           C
ATOM    675  CD1 PHE A 626      43.245  44.635  61.395  1.00  0.00           C
ATOM    676  HD1 PHE A 626      42.235  44.595  61.795  1.00  0.00           H
ATOM    677  CE1 PHE A 626      43.565  45.615  60.455  1.00  0.00           C
ATOM    678  HE1 PHE A 626      42.825  46.335  60.135  1.00  0.00           H
ATOM    679  CZ  PHE A 626      44.855  45.665  59.925  1.00  0.00           C
ATOM    680  HZ  PHE A 626      45.115  46.435  59.215  1.00  0.00           H
ATOM    681  CD2 PHE A 626      45.485  43.745  61.265  1.00  0.00           C
ATOM    682  HD2 PHE A 626      46.225  43.025  61.555  1.00  0.00           H
ATOM    683  CE2 PHE A 626      45.815  44.725  60.325  1.00  0.00           C
ATOM    684  HE2 PHE A 626      46.805  44.755  59.905  1.00  0.00           H
ATOM    685  C   PHE A 626      43.675  42.245  65.285  1.00  0.00           C
ATOM    686  O   PHE A 626      43.025  43.015  65.985  1.00  0.00           O
ATOM    687  N   GLY A 627      43.675  40.915  65.495  1.00  0.00           N
ATOM    688  HN  GLY A 627      44.175  40.315  64.855  1.00  0.00           H
ATOM    689  CA  GLY A 627      42.985  40.275  66.605  1.00  0.00           C
ATOM    690  HA1 GLY A 627      43.145  39.215  66.515  1.00  0.00           H
ATOM    691  HA2 GLY A 627      41.935  40.545  66.565  1.00  0.00           H
ATOM    692  C   GLY A 627      43.505  40.675  67.955  1.00  0.00           C
ATOM    693  O   GLY A 627      42.755  40.835  68.915  1.00  0.00           O
ATOM    694  N   GLY A 628      44.825  40.845  68.095  1.00  0.00           N
ATOM    695  HN  GLY A 628      45.415  40.615  67.315  1.00  0.00           H
ATOM    696  CA  GLY A 628      45.435  41.325  69.335  1.00  0.00           C
ATOM    697  HA1 GLY A 628      46.505  41.295  69.205  1.00  0.00           H
ATOM    698  HA2 GLY A 628      45.085  40.705  70.155  1.00  0.00           H
ATOM    699  C   GLY A 628      45.065  42.755  69.665  1.00  0.00           C
ATOM    700  O   GLY A 628      44.735  43.055  70.815  1.00  0.00           O
ATOM    701  N   LEU A 629      45.105  43.645  68.655  1.00  0.00           N
ATOM    702  HN  LEU A 629      45.435  43.345  67.755  1.00  0.00           H
ATOM    703  CA  LEU A 629      44.665  45.025  68.745  1.00  0.00           C
ATOM    704  HA  LEU A 629      45.215  45.495  69.555  1.00  0.00           H
ATOM    705  CB  LEU A 629      44.955  45.785  67.415  1.00  0.00           C
ATOM    706  HB1 LEU A 629      44.115  46.475  67.145  1.00  0.00           H
ATOM    707  HB2 LEU A 629      45.025  45.045  66.595  1.00  0.00           H
ATOM    708  CG  LEU A 629      46.235  46.655  67.425  1.00  0.00           C
ATOM    709  HG  LEU A 629      46.125  47.395  68.245  1.00  0.00           H
ATOM    710  CD1 LEU A 629      47.515  45.845  67.705  1.00  0.00           C
ATOM    711 HD11 LEU A 629      47.645  45.055  66.935  1.00  0.00           H
ATOM    712 HD12 LEU A 629      47.465  45.365  68.705  1.00  0.00           H
ATOM    713 HD13 LEU A 629      48.405  46.505  67.685  1.00  0.00           H
ATOM    714  CD2 LEU A 629      46.355  47.415  66.095  1.00  0.00           C
ATOM    715 HD21 LEU A 629      45.455  48.025  65.885  1.00  0.00           H
ATOM    716 HD22 LEU A 629      46.485  46.705  65.255  1.00  0.00           H
ATOM    717 HD23 LEU A 629      47.235  48.095  66.105  1.00  0.00           H
ATOM    718  C   LEU A 629      43.195  45.175  69.095  1.00  0.00           C
ATOM    719  O   LEU A 629      42.825  46.005  69.925  1.00  0.00           O
ATOM    720  N   LEU A 630      42.315  44.365  68.455  1.00  0.00           N
ATOM    721  HN  LEU A 630      42.645  43.745  67.735  1.00  0.00           H
ATOM    722  CA  LEU A 630      40.905  44.305  68.785  1.00  0.00           C
ATOM    723  HA  LEU A 630      40.505  45.315  68.735  1.00  0.00           H
ATOM    724  CB  LEU A 630      40.135  43.425  67.765  1.00  0.00           C
ATOM    725  HB1 LEU A 630      39.105  43.185  68.145  1.00  0.00           H
ATOM    726  HB2 LEU A 630      40.675  42.455  67.665  1.00  0.00           H
ATOM    727  CG  LEU A 630      39.955  44.055  66.375  1.00  0.00           C
ATOM    728  HG  LEU A 630      40.925  44.495  66.055  1.00  0.00           H
ATOM    729  CD1 LEU A 630      39.595  42.965  65.345  1.00  0.00           C
ATOM    730 HD11 LEU A 630      38.665  42.445  65.645  1.00  0.00           H
ATOM    731 HD12 LEU A 630      40.415  42.205  65.275  1.00  0.00           H
ATOM    732 HD13 LEU A 630      39.445  43.415  64.345  1.00  0.00           H
ATOM    733  CD2 LEU A 630      38.875  45.155  66.385  1.00  0.00           C
ATOM    734 HD21 LEU A 630      39.155  45.965  67.095  1.00  0.00           H
ATOM    735 HD22 LEU A 630      37.895  44.735  66.705  1.00  0.00           H
ATOM    736 HD23 LEU A 630      38.745  45.595  65.375  1.00  0.00           H
ATOM    737  C   LEU A 630      40.615  43.815  70.195  1.00  0.00           C
ATOM    738  O   LEU A 630      39.835  44.435  70.915  1.00  0.00           O
ATOM    739  N   GLY A 631      41.285  42.725  70.625  1.00  0.00           N
ATOM    740  HN  GLY A 631      41.845  42.215  69.955  1.00  0.00           H
ATOM    741  CA  GLY A 631      41.165  42.145  71.955  1.00  0.00           C
ATOM    742  HA1 GLY A 631      41.845  41.295  71.985  1.00  0.00           H
ATOM    743  HA2 GLY A 631      40.145  41.855  72.135  1.00  0.00           H
ATOM    744  C   GLY A 631      41.575  43.055  73.075  1.00  0.00           C
ATOM    745  O   GLY A 631      40.925  43.125  74.115  1.00  0.00           O
ATOM    746  N   GLU A 632      42.695  43.775  72.895  1.00  0.00           N
ATOM    747  HN  GLU A 632      43.275  43.635  72.085  1.00  0.00           H
ATOM    748  CA  GLU A 632      43.155  44.785  73.815  1.00  0.00           C
ATOM    749  HA  GLU A 632      43.265  44.335  74.795  1.00  0.00           H
ATOM    750  CB  GLU A 632      44.535  45.245  73.315  1.00  0.00           C
ATOM    751  HB1 GLU A 632      44.465  45.635  72.275  1.00  0.00           H
ATOM    752  HB2 GLU A 632      45.185  44.335  73.285  1.00  0.00           H
ATOM    753  CG  GLU A 632      45.215  46.295  74.215  1.00  0.00           C
ATOM    754  HG1 GLU A 632      45.345  45.875  75.235  1.00  0.00           H
ATOM    755  HG2 GLU A 632      44.615  47.225  74.285  1.00  0.00           H
ATOM    756  CD  GLU A 632      46.605  46.685  73.715  1.00  0.00           C
ATOM    757  OE1 GLU A 632      47.355  45.805  73.205  1.00  0.00           O
ATOM    758  OE2 GLU A 632      46.965  47.885  73.895  1.00  0.00           O
ATOM    759  C   GLU A 632      42.185  45.965  73.965  1.00  0.00           C
ATOM    760  O   GLU A 632      41.705  46.305  75.045  1.00  0.00           O
ATOM    761  N   ALA A 633      41.795  46.565  72.825  1.00  0.00           N
ATOM    762  HN  ALA A 633      42.215  46.295  71.955  1.00  0.00           H
ATOM    763  CA  ALA A 633      40.905  47.715  72.775  1.00  0.00           C
ATOM    764  HA  ALA A 633      41.345  48.485  73.385  1.00  0.00           H
ATOM    765  CB  ALA A 633      40.805  48.225  71.325  1.00  0.00           C
ATOM    766  HB1 ALA A 633      40.355  47.445  70.675  1.00  0.00           H
ATOM    767  HB2 ALA A 633      41.815  48.465  70.935  1.00  0.00           H
ATOM    768  HB3 ALA A 633      40.175  49.145  71.265  1.00  0.00           H
ATOM    769  C   ALA A 633      39.505  47.485  73.335  1.00  0.00           C
ATOM    770  O   ALA A 633      38.955  48.345  74.025  1.00  0.00           O
ATOM    771  N   THR A 634      38.935  46.295  73.055  1.00  0.00           N
ATOM    772  HN  THR A 634      39.465  45.635  72.515  1.00  0.00           H
ATOM    773  CA  THR A 634      37.535  45.935  73.315  1.00  0.00           C
ATOM    774  HA  THR A 634      36.945  46.835  73.335  1.00  0.00           H
ATOM    775  CB  THR A 634      36.975  45.015  72.225  1.00  0.00           C
ATOM    776  HB  THR A 634      37.405  43.985  72.305  1.00  0.00           H
ATOM    777  OG1 THR A 634      37.325  45.515  70.945  1.00  0.00           O
ATOM    778  HG1 THR A 634      38.255  45.265  70.825  1.00  0.00           H
ATOM    779  CG2 THR A 634      35.445  44.935  72.195  1.00  0.00           C
ATOM    780 HG21 THR A 634      35.015  45.935  72.015  1.00  0.00           H
ATOM    781 HG22 THR A 634      35.025  44.535  73.135  1.00  0.00           H
ATOM    782 HG23 THR A 634      35.105  44.285  71.365  1.00  0.00           H
ATOM    783  C   THR A 634      37.415  45.235  74.655  1.00  0.00           C
ATOM    784  O   THR A 634      36.325  44.895  75.125  1.00  0.00           O
ATOM    785  N   GLU A 635      38.555  45.045  75.345  1.00  0.00           N
ATOM    786  HN  GLU A 635      39.385  45.465  74.985  1.00  0.00           H
ATOM    787  CA  GLU A 635      38.685  44.455  76.675  1.00  0.00           C
ATOM    788  HA  GLU A 635      39.725  44.555  76.945  1.00  0.00           H
ATOM    789  CB  GLU A 635      37.905  45.255  77.745  1.00  0.00           C
ATOM    790  HB1 GLU A 635      36.815  45.145  77.585  1.00  0.00           H
ATOM    791  HB2 GLU A 635      38.155  46.325  77.565  1.00  0.00           H
ATOM    792  CG  GLU A 635      38.285  44.925  79.205  1.00  0.00           C
ATOM    793  HG1 GLU A 635      38.115  45.835  79.825  1.00  0.00           H
ATOM    794  HG2 GLU A 635      39.355  44.645  79.285  1.00  0.00           H
ATOM    795  CD  GLU A 635      37.435  43.825  79.805  1.00  0.00           C
ATOM    796  OE1 GLU A 635      36.215  43.775  79.545  1.00  0.00           O
ATOM    797  OE2 GLU A 635      37.975  43.045  80.635  1.00  0.00           O
ATOM    798  C   GLU A 635      38.405  42.955  76.715  1.00  0.00           C
ATOM    799  O   GLU A 635      37.355  42.465  77.115  1.00  0.00           O
ATOM    800  N   GLY A 636      39.375  42.145  76.225  1.00  0.00           N
ATOM    801  HN  GLY A 636      40.195  42.565  75.815  1.00  0.00           H
ATOM    802  CA  GLY A 636      39.355  40.685  76.305  1.00  0.00           C
ATOM    803  HA1 GLY A 636      39.165  40.425  77.335  1.00  0.00           H
ATOM    804  HA2 GLY A 636      40.305  40.325  75.965  1.00  0.00           H
ATOM    805  C   GLY A 636      38.285  39.995  75.505  1.00  0.00           C
ATOM    806  O   GLY A 636      37.895  38.885  75.835  1.00  0.00           O
ATOM    807  N   ARG A 637      37.735  40.635  74.445  1.00  0.00           N
ATOM    808  HN  ARG A 637      38.065  41.555  74.225  1.00  0.00           H
ATOM    809  CA  ARG A 637      36.545  40.135  73.765  1.00  0.00           C
ATOM    810  HA  ARG A 637      36.095  39.345  74.355  1.00  0.00           H
ATOM    811  CB  ARG A 637      35.485  41.265  73.555  1.00  0.00           C
ATOM    812  HB1 ARG A 637      34.575  40.845  73.085  1.00  0.00           H
ATOM    813  HB2 ARG A 637      35.895  42.035  72.855  1.00  0.00           H
ATOM    814  CG  ARG A 637      35.065  41.975  74.845  1.00  0.00           C
ATOM    815  HG1 ARG A 637      34.365  42.805  74.615  1.00  0.00           H
ATOM    816  HG2 ARG A 637      35.975  42.455  75.245  1.00  0.00           H
ATOM    817  CD  ARG A 637      34.415  41.075  75.915  1.00  0.00           C
ATOM    818  HD1 ARG A 637      34.945  40.105  76.005  1.00  0.00           H
ATOM    819  HD2 ARG A 637      33.335  40.905  75.665  1.00  0.00           H
ATOM    820  NE  ARG A 637      34.545  41.795  77.205  1.00  0.00           N
ATOM    821  HE  ARG A 637      35.395  42.305  77.395  1.00  0.00           H
ATOM    822  CZ  ARG A 637      33.835  41.555  78.295  1.00  0.00           C
ATOM    823  NH1 ARG A 637      32.755  40.805  78.325  1.00  0.00           N
ATOM    824 HH11 ARG A 637      32.385  40.705  79.265  1.00  0.00           H
ATOM    825 HH12 ARG A 637      32.085  41.135  77.655  1.00  0.00           H
ATOM    826  NH2 ARG A 637      34.135  42.145  79.415  1.00  0.00           N
ATOM    827 HH21 ARG A 637      34.945  42.775  79.465  1.00  0.00           H
ATOM    828 HH22 ARG A 637      33.585  41.955  80.235  1.00  0.00           H
ATOM    829  C   ARG A 637      36.785  39.525  72.405  1.00  0.00           C
ATOM    830  O   ARG A 637      36.285  38.435  72.145  1.00  0.00           O
ATOM    831  N   LEU A 638      37.485  40.235  71.505  1.00  0.00           N
ATOM    832  HN  LEU A 638      37.845  41.125  71.735  1.00  0.00           H
ATOM    833  CA  LEU A 638      37.725  39.775  70.145  1.00  0.00           C
ATOM    834  HA  LEU A 638      37.295  38.805  70.005  1.00  0.00           H
ATOM    835  CB  LEU A 638      37.145  40.725  69.065  1.00  0.00           C
ATOM    836  HB1 LEU A 638      37.345  40.305  68.055  1.00  0.00           H
ATOM    837  HB2 LEU A 638      37.655  41.705  69.125  1.00  0.00           H
ATOM    838  CG  LEU A 638      35.625  41.005  69.165  1.00  0.00           C
ATOM    839  HG  LEU A 638      35.435  41.515  70.135  1.00  0.00           H
ATOM    840  CD1 LEU A 638      35.185  41.945  68.035  1.00  0.00           C
ATOM    841 HD11 LEU A 638      35.375  41.495  67.035  1.00  0.00           H
ATOM    842 HD12 LEU A 638      35.745  42.905  68.085  1.00  0.00           H
ATOM    843 HD13 LEU A 638      34.115  42.195  68.115  1.00  0.00           H
ATOM    844  CD2 LEU A 638      34.775  39.715  69.155  1.00  0.00           C
ATOM    845 HD21 LEU A 638      35.035  39.055  70.005  1.00  0.00           H
ATOM    846 HD22 LEU A 638      34.945  39.145  68.215  1.00  0.00           H
ATOM    847 HD23 LEU A 638      33.695  39.955  69.215  1.00  0.00           H
ATOM    848  C   LEU A 638      39.215  39.585  69.905  1.00  0.00           C
ATOM    849  O   LEU A 638      39.855  40.425  69.265  1.00  0.00           O
ATOM    850  N   SER A 639      39.815  38.515  70.435  1.00  0.00           N
ATOM    851  HN  SER A 639      39.265  37.775  70.855  1.00  0.00           H
ATOM    852  CA  SER A 639      41.255  38.305  70.475  1.00  0.00           C
ATOM    853  HA  SER A 639      41.725  39.275  70.525  1.00  0.00           H
ATOM    854  CB  SER A 639      41.695  37.525  71.755  1.00  0.00           C
ATOM    855  HB1 SER A 639      41.095  37.925  72.605  1.00  0.00           H
ATOM    856  HB2 SER A 639      42.765  37.705  71.965  1.00  0.00           H
ATOM    857  OG  SER A 639      41.485  36.105  71.715  1.00  0.00           O
ATOM    858  HG1 SER A 639      40.505  35.985  71.595  1.00  0.00           H
ATOM    859  C   SER A 639      41.775  37.615  69.215  1.00  0.00           C
ATOM    860  O   SER A 639      41.075  37.425  68.225  1.00  0.00           O
ATOM    861  N   ALA A 640      43.075  37.235  69.225  1.00  0.00           N
ATOM    862  HN  ALA A 640      43.635  37.425  70.015  1.00  0.00           H
ATOM    863  CA  ALA A 640      43.705  36.425  68.195  1.00  0.00           C
ATOM    864  HA  ALA A 640      43.635  36.955  67.255  1.00  0.00           H
ATOM    865  CB  ALA A 640      45.195  36.215  68.555  1.00  0.00           C
ATOM    866  HB1 ALA A 640      45.305  35.705  69.535  1.00  0.00           H
ATOM    867  HB2 ALA A 640      45.705  37.205  68.615  1.00  0.00           H
ATOM    868  HB3 ALA A 640      45.695  35.605  67.775  1.00  0.00           H
ATOM    869  C   ALA A 640      43.045  35.065  67.995  1.00  0.00           C
ATOM    870  O   ALA A 640      42.955  34.535  66.895  1.00  0.00           O
ATOM    871  N   ILE A 641      42.545  34.465  69.095  1.00  0.00           N
ATOM    872  HN  ILE A 641      42.565  34.925  69.985  1.00  0.00           H
ATOM    873  CA  ILE A 641      41.735  33.255  69.045  1.00  0.00           C
ATOM    874  HA  ILE A 641      42.315  32.495  68.535  1.00  0.00           H
ATOM    875  CB  ILE A 641      41.425  32.755  70.455  1.00  0.00           C
ATOM    876  HB  ILE A 641      41.035  33.625  71.045  1.00  0.00           H
ATOM    877  CG2 ILE A 641      40.315  31.675  70.475  1.00  0.00           C
ATOM    878 HG21 ILE A 641      40.605  30.805  69.855  1.00  0.00           H
ATOM    879 HG22 ILE A 641      39.345  32.065  70.125  1.00  0.00           H
ATOM    880 HG23 ILE A 641      40.155  31.315  71.525  1.00  0.00           H
ATOM    881  CG1 ILE A 641      42.715  32.255  71.145  1.00  0.00           C
ATOM    882 HG11 ILE A 641      43.605  32.785  70.745  1.00  0.00           H
ATOM    883 HG12 ILE A 641      42.845  31.175  70.905  1.00  0.00           H
ATOM    884  CD  ILE A 641      42.715  32.425  72.675  1.00  0.00           C
ATOM    885  HD1 ILE A 641      41.815  31.935  73.125  1.00  0.00           H
ATOM    886  HD2 ILE A 641      42.695  33.505  72.945  1.00  0.00           H
ATOM    887  HD3 ILE A 641      43.615  31.955  73.115  1.00  0.00           H
ATOM    888  C   ILE A 641      40.475  33.455  68.225  1.00  0.00           C
ATOM    889  O   ILE A 641      40.205  32.685  67.305  1.00  0.00           O
ATOM    890  N   GLU A 642      39.705  34.545  68.475  1.00  0.00           N
ATOM    891  HN  GLU A 642      39.885  35.135  69.275  1.00  0.00           H
ATOM    892  CA  GLU A 642      38.525  34.895  67.705  1.00  0.00           C
ATOM    893  HA  GLU A 642      37.815  34.075  67.775  1.00  0.00           H
ATOM    894  CB  GLU A 642      37.835  36.195  68.225  1.00  0.00           C
ATOM    895  HB1 GLU A 642      37.115  36.595  67.475  1.00  0.00           H
ATOM    896  HB2 GLU A 642      38.615  36.965  68.395  1.00  0.00           H
ATOM    897  CG  GLU A 642      37.015  36.035  69.525  1.00  0.00           C
ATOM    898  HG1 GLU A 642      36.155  35.365  69.345  1.00  0.00           H
ATOM    899  HG2 GLU A 642      36.595  36.995  69.865  1.00  0.00           H
ATOM    900  CD  GLU A 642      37.825  35.465  70.685  1.00  0.00           C
ATOM    901  OE1 GLU A 642      38.955  35.955  70.945  1.00  0.00           O
ATOM    902  OE2 GLU A 642      37.295  34.535  71.315  1.00  0.00           O
ATOM    903  C   GLU A 642      38.795  35.135  66.245  1.00  0.00           C
ATOM    904  O   GLU A 642      38.085  34.635  65.365  1.00  0.00           O
ATOM    905  N   SER A 643      39.835  35.935  65.935  1.00  0.00           N
ATOM    906  HN  SER A 643      40.405  36.335  66.665  1.00  0.00           H
ATOM    907  CA  SER A 643      40.215  36.215  64.555  1.00  0.00           C
ATOM    908  HA  SER A 643      39.315  36.565  64.055  1.00  0.00           H
ATOM    909  CB  SER A 643      41.255  37.355  64.375  1.00  0.00           C
ATOM    910  HB1 SER A 643      40.835  38.285  64.825  1.00  0.00           H
ATOM    911  HB2 SER A 643      41.435  37.555  63.295  1.00  0.00           H
ATOM    912  OG  SER A 643      42.485  37.075  65.045  1.00  0.00           O
ATOM    913  HG1 SER A 643      43.175  37.585  64.585  1.00  0.00           H
ATOM    914  C   SER A 643      40.645  34.985  63.765  1.00  0.00           C
ATOM    915  O   SER A 643      40.125  34.765  62.675  1.00  0.00           O
ATOM    916  N   LEU A 644      41.525  34.115  64.305  1.00  0.00           N
ATOM    917  HN  LEU A 644      41.985  34.345  65.165  1.00  0.00           H
ATOM    918  CA  LEU A 644      41.905  32.845  63.685  1.00  0.00           C
ATOM    919  HA  LEU A 644      42.325  33.045  62.715  1.00  0.00           H
ATOM    920  CB  LEU A 644      42.945  32.115  64.575  1.00  0.00           C
ATOM    921  HB1 LEU A 644      43.085  31.055  64.265  1.00  0.00           H
ATOM    922  HB2 LEU A 644      42.565  32.105  65.625  1.00  0.00           H
ATOM    923  CG  LEU A 644      44.355  32.745  64.585  1.00  0.00           C
ATOM    924  HG  LEU A 644      44.245  33.855  64.665  1.00  0.00           H
ATOM    925  CD1 LEU A 644      45.175  32.265  65.795  1.00  0.00           C
ATOM    926 HD11 LEU A 644      45.295  31.165  65.765  1.00  0.00           H
ATOM    927 HD12 LEU A 644      44.675  32.545  66.745  1.00  0.00           H
ATOM    928 HD13 LEU A 644      46.185  32.725  65.775  1.00  0.00           H
ATOM    929  CD2 LEU A 644      45.095  32.415  63.285  1.00  0.00           C
ATOM    930 HD21 LEU A 644      44.535  32.775  62.405  1.00  0.00           H
ATOM    931 HD22 LEU A 644      45.245  31.315  63.185  1.00  0.00           H
ATOM    932 HD23 LEU A 644      46.095  32.905  63.285  1.00  0.00           H
ATOM    933  C   LEU A 644      40.755  31.875  63.465  1.00  0.00           C
ATOM    934  O   LEU A 644      40.535  31.345  62.375  1.00  0.00           O
ATOM    935  N   PHE A 645      39.955  31.655  64.525  1.00  0.00           N
ATOM    936  HN  PHE A 645      40.175  32.115  65.385  1.00  0.00           H
ATOM    937  CA  PHE A 645      38.815  30.765  64.555  1.00  0.00           C
ATOM    938  HA  PHE A 645      39.145  29.765  64.315  1.00  0.00           H
ATOM    939  CB  PHE A 645      38.315  30.835  66.025  1.00  0.00           C
ATOM    940  HB1 PHE A 645      38.165  31.895  66.305  1.00  0.00           H
ATOM    941  HB2 PHE A 645      39.075  30.405  66.725  1.00  0.00           H
ATOM    942  CG  PHE A 645      37.025  30.135  66.225  1.00  0.00           C
ATOM    943  CD1 PHE A 645      36.975  28.755  66.125  1.00  0.00           C
ATOM    944  HD1 PHE A 645      37.885  28.175  66.015  1.00  0.00           H
ATOM    945  CE1 PHE A 645      35.735  28.135  66.155  1.00  0.00           C
ATOM    946  HE1 PHE A 645      35.685  27.075  66.135  1.00  0.00           H
ATOM    947  CZ  PHE A 645      34.565  28.855  66.275  1.00  0.00           C
ATOM    948  HZ  PHE A 645      33.625  28.365  66.215  1.00  0.00           H
ATOM    949  CD2 PHE A 645      35.855  30.875  66.455  1.00  0.00           C
ATOM    950  HD2 PHE A 645      35.905  31.945  66.565  1.00  0.00           H
ATOM    951  CE2 PHE A 645      34.615  30.235  66.475  1.00  0.00           C
ATOM    952  HE2 PHE A 645      33.705  30.805  66.615  1.00  0.00           H
ATOM    953  C   PHE A 645      37.715  31.145  63.555  1.00  0.00           C
ATOM    954  O   PHE A 645      37.215  30.335  62.775  1.00  0.00           O
ATOM    955  N   GLY A 646      37.375  32.445  63.555  1.00  0.00           N
ATOM    956  HN  GLY A 646      37.825  33.075  64.205  1.00  0.00           H
ATOM    957  CA  GLY A 646      36.355  33.015  62.695  1.00  0.00           C
ATOM    958  HA1 GLY A 646      36.185  34.025  63.005  1.00  0.00           H
ATOM    959  HA2 GLY A 646      35.465  32.395  62.745  1.00  0.00           H
ATOM    960  C   GLY A 646      36.775  33.075  61.255  1.00  0.00           C
ATOM    961  O   GLY A 646      36.005  32.705  60.365  1.00  0.00           O
ATOM    962  N   ALA A 647      38.035  33.505  60.995  1.00  0.00           N
ATOM    963  HN  ALA A 647      38.635  33.815  61.735  1.00  0.00           H
ATOM    964  CA  ALA A 647      38.595  33.565  59.665  1.00  0.00           C
ATOM    965  HA  ALA A 647      37.955  34.185  59.045  1.00  0.00           H
ATOM    966  CB  ALA A 647      40.005  34.205  59.695  1.00  0.00           C
ATOM    967  HB1 ALA A 647      40.705  33.595  60.305  1.00  0.00           H
ATOM    968  HB2 ALA A 647      39.945  35.215  60.145  1.00  0.00           H
ATOM    969  HB3 ALA A 647      40.415  34.315  58.675  1.00  0.00           H
ATOM    970  C   ALA A 647      38.685  32.215  58.995  1.00  0.00           C
ATOM    971  O   ALA A 647      38.285  32.045  57.845  1.00  0.00           O
ATOM    972  N   SER A 648      39.165  31.195  59.755  1.00  0.00           N
ATOM    973  HN  SER A 648      39.525  31.385  60.665  1.00  0.00           H
ATOM    974  CA  SER A 648      39.125  29.785  59.365  1.00  0.00           C
ATOM    975  HA  SER A 648      39.825  29.665  58.555  1.00  0.00           H
ATOM    976  CB  SER A 648      39.555  28.875  60.545  1.00  0.00           C
ATOM    977  HB1 SER A 648      38.915  29.055  61.435  1.00  0.00           H
ATOM    978  HB2 SER A 648      40.595  29.125  60.845  1.00  0.00           H
ATOM    979  OG  SER A 648      39.475  27.495  60.195  1.00  0.00           O
ATOM    980  HG1 SER A 648      40.235  27.325  59.615  1.00  0.00           H
ATOM    981  C   SER A 648      37.765  29.365  58.855  1.00  0.00           C
ATOM    982  O   SER A 648      37.535  29.105  57.685  1.00  0.00           O
ATOM    983  N   LEU A 649      36.795  29.355  59.745  1.00  0.00           N
ATOM    984  HN  LEU A 649      36.995  29.575  60.705  1.00  0.00           H
ATOM    985  CA  LEU A 649      35.465  28.935  59.445  1.00  0.00           C
ATOM    986  HA  LEU A 649      35.475  27.885  59.195  1.00  0.00           H
ATOM    987  CB  LEU A 649      34.815  29.205  60.785  1.00  0.00           C
ATOM    988  HB1 LEU A 649      35.045  30.255  61.095  1.00  0.00           H
ATOM    989  HB2 LEU A 649      35.325  28.555  61.535  1.00  0.00           H
ATOM    990  CG  LEU A 649      33.335  28.985  60.875  1.00  0.00           C
ATOM    991  HG  LEU A 649      32.775  29.595  60.125  1.00  0.00           H
ATOM    992  CD1 LEU A 649      33.025  27.505  60.665  1.00  0.00           C
ATOM    993 HD11 LEU A 649      33.555  26.885  61.415  1.00  0.00           H
ATOM    994 HD12 LEU A 649      33.375  27.195  59.655  1.00  0.00           H
ATOM    995 HD13 LEU A 649      31.935  27.315  60.745  1.00  0.00           H
ATOM    996  CD2 LEU A 649      33.005  29.475  62.275  1.00  0.00           C
ATOM    997 HD21 LEU A 649      33.135  30.575  62.355  1.00  0.00           H
ATOM    998 HD22 LEU A 649      33.645  28.975  63.035  1.00  0.00           H
ATOM    999 HD23 LEU A 649      31.985  29.225  62.465  1.00  0.00           H
ATOM   1000  C   LEU A 649      34.735  29.675  58.325  1.00  0.00           C
ATOM   1001  O   LEU A 649      34.135  29.065  57.445  1.00  0.00           O
ATOM   1002  N   THR A 650      34.815  31.015  58.325  1.00  0.00           N
ATOM   1003  HN  THR A 650      35.305  31.465  59.075  1.00  0.00           H
ATOM   1004  CA  THR A 650      34.275  31.905  57.285  1.00  0.00           C
ATOM   1005  HA  THR A 650      33.225  31.695  57.175  1.00  0.00           H
ATOM   1006  CB  THR A 650      34.445  33.385  57.635  1.00  0.00           C
ATOM   1007  HB  THR A 650      35.525  33.675  57.655  1.00  0.00           H
ATOM   1008  OG1 THR A 650      33.905  33.675  58.915  1.00  0.00           O
ATOM   1009  HG1 THR A 650      34.545  33.305  59.545  1.00  0.00           H
ATOM   1010  CG2 THR A 650      33.695  34.295  56.655  1.00  0.00           C
ATOM   1011 HG21 THR A 650      32.615  34.035  56.665  1.00  0.00           H
ATOM   1012 HG22 THR A 650      34.065  34.175  55.625  1.00  0.00           H
ATOM   1013 HG23 THR A 650      33.795  35.355  56.955  1.00  0.00           H
ATOM   1014  C   THR A 650      34.925  31.665  55.925  1.00  0.00           C
ATOM   1015  O   THR A 650      34.285  31.615  54.885  1.00  0.00           O
ATOM   1016  N   GLY A 651      36.265  31.485  55.915  1.00  0.00           N
ATOM   1017  HN  GLY A 651      36.795  31.525  56.775  1.00  0.00           H
ATOM   1018  CA  GLY A 651      37.055  31.275  54.715  1.00  0.00           C
ATOM   1019  HA1 GLY A 651      38.095  31.315  55.015  1.00  0.00           H
ATOM   1020  HA2 GLY A 651      36.805  32.055  54.005  1.00  0.00           H
ATOM   1021  C   GLY A 651      36.835  29.955  54.045  1.00  0.00           C
ATOM   1022  O   GLY A 651      36.675  29.875  52.825  1.00  0.00           O
ATOM   1023  N   ILE A 652      36.755  28.855  54.845  1.00  0.00           N
ATOM   1024  HN  ILE A 652      36.935  28.935  55.835  1.00  0.00           H
ATOM   1025  CA  ILE A 652      36.395  27.545  54.315  1.00  0.00           C
ATOM   1026  HA  ILE A 652      37.045  27.395  53.465  1.00  0.00           H
ATOM   1027  CB  ILE A 652      36.685  26.355  55.285  1.00  0.00           C
ATOM   1028  HB  ILE A 652      35.835  26.215  55.985  1.00  0.00           H
ATOM   1029  CG2 ILE A 652      37.105  25.055  54.565  1.00  0.00           C
ATOM   1030 HG21 ILE A 652      37.975  25.285  53.905  1.00  0.00           H
ATOM   1031 HG22 ILE A 652      36.395  24.505  53.955  1.00  0.00           H
ATOM   1032 HG23 ILE A 652      37.485  24.325  55.315  1.00  0.00           H
ATOM   1033  CG1 ILE A 652      37.975  26.555  56.125  1.00  0.00           C
ATOM   1034 HG11 ILE A 652      38.195  27.615  56.275  1.00  0.00           H
ATOM   1035 HG12 ILE A 652      38.855  26.225  55.545  1.00  0.00           H
ATOM   1036  CD  ILE A 652      37.975  25.855  57.495  1.00  0.00           C
ATOM   1037  HD1 ILE A 652      37.715  24.785  57.395  1.00  0.00           H
ATOM   1038  HD2 ILE A 652      37.275  26.355  58.195  1.00  0.00           H
ATOM   1039  HD3 ILE A 652      38.995  25.925  57.935  1.00  0.00           H
ATOM   1040  C   ILE A 652      34.975  27.675  53.755  1.00  0.00           C
ATOM   1041  O   ILE A 652      34.735  27.335  52.585  1.00  0.00           O
ATOM   1042  N   ALA A 653      34.025  28.315  54.505  1.00  0.00           N
ATOM   1043  HN  ALA A 653      34.265  28.665  55.415  1.00  0.00           H
ATOM   1044  CA  ALA A 653      32.635  28.475  54.085  1.00  0.00           C
ATOM   1045  HA  ALA A 653      32.205  27.495  53.985  1.00  0.00           H
ATOM   1046  CB  ALA A 653      31.915  29.435  55.065  1.00  0.00           C
ATOM   1047  HB1 ALA A 653      32.245  30.485  54.985  1.00  0.00           H
ATOM   1048  HB2 ALA A 653      32.115  29.145  56.115  1.00  0.00           H
ATOM   1049  HB3 ALA A 653      30.825  29.425  54.895  1.00  0.00           H
ATOM   1050  C   ALA A 653      32.445  29.135  52.765  1.00  0.00           C
ATOM   1051  O   ALA A 653      31.715  28.675  51.885  1.00  0.00           O
ATOM   1052  N   TYR A 654      33.155  30.255  52.605  1.00  0.00           N
ATOM   1053  HN  TYR A 654      33.685  30.605  53.385  1.00  0.00           H
ATOM   1054  CA  TYR A 654      33.195  31.035  51.405  1.00  0.00           C
ATOM   1055  HA  TYR A 654      32.185  31.345  51.155  1.00  0.00           H
ATOM   1056  CB  TYR A 654      34.075  32.275  51.735  1.00  0.00           C
ATOM   1057  HB1 TYR A 654      35.075  31.945  52.095  1.00  0.00           H
ATOM   1058  HB2 TYR A 654      33.605  32.865  52.545  1.00  0.00           H
ATOM   1059  CG  TYR A 654      34.275  33.175  50.555  1.00  0.00           C
ATOM   1060  CD1 TYR A 654      35.415  33.035  49.745  1.00  0.00           C
ATOM   1061  HD1 TYR A 654      36.155  32.285  49.985  1.00  0.00           H
ATOM   1062  CE1 TYR A 654      35.565  33.825  48.595  1.00  0.00           C
ATOM   1063  HE1 TYR A 654      36.415  33.685  47.945  1.00  0.00           H
ATOM   1064  CZ  TYR A 654      34.615  34.795  48.295  1.00  0.00           C
ATOM   1065  OH  TYR A 654      34.775  35.565  47.125  1.00  0.00           O
ATOM   1066  HH  TYR A 654      34.235  36.365  47.245  1.00  0.00           H
ATOM   1067  CD2 TYR A 654      33.325  34.165  50.245  1.00  0.00           C
ATOM   1068  HD2 TYR A 654      32.455  34.275  50.875  1.00  0.00           H
ATOM   1069  CE2 TYR A 654      33.505  34.985  49.125  1.00  0.00           C
ATOM   1070  HE2 TYR A 654      32.765  35.745  48.895  1.00  0.00           H
ATOM   1071  C   TYR A 654      33.735  30.245  50.225  1.00  0.00           C
ATOM   1072  O   TYR A 654      33.115  30.165  49.165  1.00  0.00           O
ATOM   1073  N   SER A 655      34.895  29.585  50.405  1.00  0.00           N
ATOM   1074  HN  SER A 655      35.295  29.585  51.325  1.00  0.00           H
ATOM   1075  CA  SER A 655      35.685  28.955  49.355  1.00  0.00           C
ATOM   1076  HA  SER A 655      35.865  29.705  48.605  1.00  0.00           H
ATOM   1077  CB  SER A 655      37.055  28.505  49.905  1.00  0.00           C
ATOM   1078  HB1 SER A 655      36.915  27.795  50.755  1.00  0.00           H
ATOM   1079  HB2 SER A 655      37.585  29.395  50.305  1.00  0.00           H
ATOM   1080  OG  SER A 655      37.885  27.915  48.905  1.00  0.00           O
ATOM   1081  HG1 SER A 655      37.435  27.135  48.565  1.00  0.00           H
ATOM   1082  C   SER A 655      34.995  27.795  48.635  1.00  0.00           C
ATOM   1083  O   SER A 655      35.175  27.585  47.435  1.00  0.00           O
ATOM   1084  N   LEU A 656      34.165  27.025  49.355  1.00  0.00           N
ATOM   1085  HN  LEU A 656      34.045  27.185  50.335  1.00  0.00           H
ATOM   1086  CA  LEU A 656      33.335  25.995  48.765  1.00  0.00           C
ATOM   1087  HA  LEU A 656      33.975  25.285  48.265  1.00  0.00           H
ATOM   1088  CB  LEU A 656      32.435  25.325  49.795  1.00  0.00           C
ATOM   1089  HB1 LEU A 656      31.665  24.685  49.295  1.00  0.00           H
ATOM   1090  HB2 LEU A 656      31.895  26.115  50.375  1.00  0.00           H
ATOM   1091  CG  LEU A 656      33.145  24.415  50.765  1.00  0.00           C
ATOM   1092  HG  LEU A 656      33.865  25.065  51.295  1.00  0.00           H
ATOM   1093  CD1 LEU A 656      32.005  23.845  51.625  1.00  0.00           C
ATOM   1094 HD11 LEU A 656      31.235  23.375  50.965  1.00  0.00           H
ATOM   1095 HD12 LEU A 656      31.495  24.675  52.165  1.00  0.00           H
ATOM   1096 HD13 LEU A 656      32.325  23.095  52.355  1.00  0.00           H
ATOM   1097  CD2 LEU A 656      34.005  23.355  50.065  1.00  0.00           C
ATOM   1098 HD21 LEU A 656      34.825  23.835  49.485  1.00  0.00           H
ATOM   1099 HD22 LEU A 656      33.385  22.775  49.355  1.00  0.00           H
ATOM   1100 HD23 LEU A 656      34.485  22.675  50.795  1.00  0.00           H
ATOM   1101  C   LEU A 656      32.345  26.435  47.715  1.00  0.00           C
ATOM   1102  O   LEU A 656      32.155  25.715  46.745  1.00  0.00           O
ATOM   1103  N   PHE A 657      31.655  27.555  47.935  1.00  0.00           N
ATOM   1104  HN  PHE A 657      31.845  28.125  48.735  1.00  0.00           H
ATOM   1105  CA  PHE A 657      30.475  27.905  47.165  1.00  0.00           C
ATOM   1106  HA  PHE A 657      30.225  27.115  46.465  1.00  0.00           H
ATOM   1107  CB  PHE A 657      29.265  28.185  48.105  1.00  0.00           C
ATOM   1108  HB1 PHE A 657      28.365  28.485  47.545  1.00  0.00           H
ATOM   1109  HB2 PHE A 657      29.525  28.985  48.825  1.00  0.00           H
ATOM   1110  CG  PHE A 657      28.945  26.925  48.865  1.00  0.00           C
ATOM   1111  CD1 PHE A 657      28.455  25.805  48.175  1.00  0.00           C
ATOM   1112  HD1 PHE A 657      28.225  25.875  47.115  1.00  0.00           H
ATOM   1113  CE1 PHE A 657      28.385  24.565  48.805  1.00  0.00           C
ATOM   1114  HE1 PHE A 657      28.105  23.685  48.255  1.00  0.00           H
ATOM   1115  CZ  PHE A 657      28.795  24.455  50.145  1.00  0.00           C
ATOM   1116  HZ  PHE A 657      28.905  23.485  50.585  1.00  0.00           H
ATOM   1117  CD2 PHE A 657      29.205  26.835  50.235  1.00  0.00           C
ATOM   1118  HD2 PHE A 657      29.585  27.695  50.775  1.00  0.00           H
ATOM   1119  CE2 PHE A 657      29.135  25.595  50.885  1.00  0.00           C
ATOM   1120  HE2 PHE A 657      29.435  25.515  51.915  1.00  0.00           H
ATOM   1121  C   PHE A 657      30.715  29.135  46.315  1.00  0.00           C
ATOM   1122  O   PHE A 657      30.145  29.295  45.235  1.00  0.00           O
ATOM   1123  N   ALA A 658      31.575  30.065  46.775  1.00  0.00           N
ATOM   1124  HN  ALA A 658      32.065  29.925  47.635  1.00  0.00           H
ATOM   1125  CA  ALA A 658      31.815  31.345  46.155  1.00  0.00           C
ATOM   1126  HA  ALA A 658      30.835  31.795  46.015  1.00  0.00           H
ATOM   1127  CB  ALA A 658      32.615  32.295  47.055  1.00  0.00           C
ATOM   1128  HB1 ALA A 658      33.625  31.895  47.265  1.00  0.00           H
ATOM   1129  HB2 ALA A 658      32.095  32.425  48.025  1.00  0.00           H
ATOM   1130  HB3 ALA A 658      32.745  33.295  46.595  1.00  0.00           H
ATOM   1131  C   ALA A 658      32.435  31.305  44.765  1.00  0.00           C
ATOM   1132  O   ALA A 658      33.225  30.415  44.405  1.00  0.00           O
ATOM   1133  N   GLY A 659      32.065  32.315  43.955  1.00  0.00           N
ATOM   1134  HN  GLY A 659      31.395  32.955  44.315  1.00  0.00           H
ATOM   1135  CA  GLY A 659      32.505  32.515  42.585  1.00  0.00           C
ATOM   1136  HA1 GLY A 659      32.095  33.455  42.255  1.00  0.00           H
ATOM   1137  HA2 GLY A 659      32.145  31.675  42.015  1.00  0.00           H
ATOM   1138  C   GLY A 659      34.005  32.585  42.385  1.00  0.00           C
ATOM   1139  O   GLY A 659      34.595  31.685  41.775  1.00  0.00           O
ATOM   1140  N   GLN A 660      34.675  33.645  42.885  1.00  0.00           N
ATOM   1141  HN  GLN A 660      34.225  34.355  43.425  1.00  0.00           H
ATOM   1142  CA  GLN A 660      36.125  33.715  42.905  1.00  0.00           C
ATOM   1143  HA  GLN A 660      36.505  33.105  42.105  1.00  0.00           H
ATOM   1144  CB  GLN A 660      36.695  35.135  42.625  1.00  0.00           C
ATOM   1145  HB1 GLN A 660      36.605  35.335  41.535  1.00  0.00           H
ATOM   1146  HB2 GLN A 660      37.785  35.135  42.875  1.00  0.00           H
ATOM   1147  CG  GLN A 660      35.985  36.285  43.385  1.00  0.00           C
ATOM   1148  HG1 GLN A 660      35.845  35.995  44.445  1.00  0.00           H
ATOM   1149  HG2 GLN A 660      34.995  36.505  42.945  1.00  0.00           H
ATOM   1150  CD  GLN A 660      36.795  37.595  43.415  1.00  0.00           C
ATOM   1151  OE1 GLN A 660      36.925  38.245  44.455  1.00  0.00           O
ATOM   1152  NE2 GLN A 660      37.315  38.035  42.245  1.00  0.00           N
ATOM   1153 HE21 GLN A 660      37.855  38.875  42.275  1.00  0.00           H
ATOM   1154 HE22 GLN A 660      37.185  37.565  41.375  1.00  0.00           H
ATOM   1155  C   GLN A 660      36.655  33.165  44.225  1.00  0.00           C
ATOM   1156  O   GLN A 660      36.175  33.595  45.265  1.00  0.00           O
ATOM   1157  N   PRO A 661      37.585  32.195  44.305  1.00  0.00           N
ATOM   1158  CD  PRO A 661      37.935  31.295  43.205  1.00  0.00           C
ATOM   1159  HD1 PRO A 661      38.495  31.845  42.415  1.00  0.00           H
ATOM   1160  HD2 PRO A 661      37.005  30.865  42.765  1.00  0.00           H
ATOM   1161  CA  PRO A 661      38.125  31.765  45.585  1.00  0.00           C
ATOM   1162  HA  PRO A 661      37.345  31.785  46.335  1.00  0.00           H
ATOM   1163  CB  PRO A 661      38.645  30.335  45.335  1.00  0.00           C
ATOM   1164  HB1 PRO A 661      37.855  29.625  45.685  1.00  0.00           H
ATOM   1165  HB2 PRO A 661      39.575  30.095  45.885  1.00  0.00           H
ATOM   1166  CG  PRO A 661      38.805  30.185  43.815  1.00  0.00           C
ATOM   1167  HG1 PRO A 661      39.865  30.315  43.515  1.00  0.00           H
ATOM   1168  HG2 PRO A 661      38.455  29.185  43.475  1.00  0.00           H
ATOM   1169  C   PRO A 661      39.225  32.685  46.075  1.00  0.00           C
ATOM   1170  O   PRO A 661      39.545  32.665  47.265  1.00  0.00           O
ATOM   1171  N   LEU A 662      39.865  33.465  45.175  1.00  0.00           N
ATOM   1172  HN  LEU A 662      39.515  33.475  44.245  1.00  0.00           H
ATOM   1173  CA  LEU A 662      41.085  34.215  45.415  1.00  0.00           C
ATOM   1174  HA  LEU A 662      41.705  33.635  46.085  1.00  0.00           H
ATOM   1175  CB  LEU A 662      41.865  34.415  44.085  1.00  0.00           C
ATOM   1176  HB1 LEU A 662      42.875  34.835  44.315  1.00  0.00           H
ATOM   1177  HB2 LEU A 662      41.335  35.165  43.455  1.00  0.00           H
ATOM   1178  CG  LEU A 662      42.055  33.135  43.245  1.00  0.00           C
ATOM   1179  HG  LEU A 662      41.055  32.775  42.895  1.00  0.00           H
ATOM   1180  CD1 LEU A 662      42.885  33.465  41.995  1.00  0.00           C
ATOM   1181 HD11 LEU A 662      43.905  33.805  42.295  1.00  0.00           H
ATOM   1182 HD12 LEU A 662      42.405  34.265  41.405  1.00  0.00           H
ATOM   1183 HD13 LEU A 662      42.995  32.565  41.345  1.00  0.00           H
ATOM   1184  CD2 LEU A 662      42.715  32.005  44.045  1.00  0.00           C
ATOM   1185 HD21 LEU A 662      42.095  31.695  44.905  1.00  0.00           H
ATOM   1186 HD22 LEU A 662      43.705  32.325  44.435  1.00  0.00           H
ATOM   1187 HD23 LEU A 662      42.875  31.115  43.395  1.00  0.00           H
ATOM   1188  C   LEU A 662      40.835  35.555  46.085  1.00  0.00           C
ATOM   1189  O   LEU A 662      41.335  36.615  45.695  1.00  0.00           O
ATOM   1190  N   THR A 663      40.035  35.515  47.155  1.00  0.00           N
ATOM   1191  HN  THR A 663      39.605  34.625  47.335  1.00  0.00           H
ATOM   1192  CA  THR A 663      39.435  36.695  47.745  1.00  0.00           C
ATOM   1193  HA  THR A 663      39.605  37.555  47.115  1.00  0.00           H
ATOM   1194  CB  THR A 663      37.935  36.515  47.895  1.00  0.00           C
ATOM   1195  HB  THR A 663      37.695  35.715  48.635  1.00  0.00           H
ATOM   1196  OG1 THR A 663      37.425  36.115  46.645  1.00  0.00           O
ATOM   1197  HG1 THR A 663      36.515  35.785  46.785  1.00  0.00           H
ATOM   1198  CG2 THR A 663      37.235  37.825  48.305  1.00  0.00           C
ATOM   1199 HG21 THR A 663      37.415  38.595  47.525  1.00  0.00           H
ATOM   1200 HG22 THR A 663      37.605  38.195  49.275  1.00  0.00           H
ATOM   1201 HG23 THR A 663      36.145  37.665  48.375  1.00  0.00           H
ATOM   1202  C   THR A 663      40.015  36.975  49.095  1.00  0.00           C
ATOM   1203  O   THR A 663      40.405  38.095  49.375  1.00  0.00           O
ATOM   1204  N   ILE A 664      40.115  35.935  49.955  1.00  0.00           N
ATOM   1205  HN  ILE A 664      39.805  35.045  49.625  1.00  0.00           H
ATOM   1206  CA  ILE A 664      40.685  35.965  51.305  1.00  0.00           C
ATOM   1207  HA  ILE A 664      40.405  35.025  51.745  1.00  0.00           H
ATOM   1208  CB  ILE A 664      42.215  35.965  51.375  1.00  0.00           C
ATOM   1209  HB  ILE A 664      42.605  36.785  50.725  1.00  0.00           H
ATOM   1210  CG2 ILE A 664      42.715  36.215  52.825  1.00  0.00           C
ATOM   1211 HG21 ILE A 664      42.265  35.495  53.535  1.00  0.00           H
ATOM   1212 HG22 ILE A 664      42.465  37.245  53.155  1.00  0.00           H
ATOM   1213 HG23 ILE A 664      43.815  36.125  52.885  1.00  0.00           H
ATOM   1214  CG1 ILE A 664      42.765  34.615  50.845  1.00  0.00           C
ATOM   1215 HG11 ILE A 664      42.225  34.335  49.915  1.00  0.00           H
ATOM   1216 HG12 ILE A 664      42.555  33.825  51.605  1.00  0.00           H
ATOM   1217  CD  ILE A 664      44.265  34.635  50.525  1.00  0.00           C
ATOM   1218  HD1 ILE A 664      44.865  34.875  51.435  1.00  0.00           H
ATOM   1219  HD2 ILE A 664      44.485  35.415  49.765  1.00  0.00           H
ATOM   1220  HD3 ILE A 664      44.615  33.655  50.145  1.00  0.00           H
ATOM   1221  C   ILE A 664      40.015  36.995  52.225  1.00  0.00           C
ATOM   1222  O   ILE A 664      40.265  38.195  52.185  1.00  0.00           O
ATOM   1223  N   LEU A 665      39.135  36.525  53.115  1.00  0.00           N
ATOM   1224  HN  LEU A 665      38.975  35.555  53.255  1.00  0.00           H
ATOM   1225  CA  LEU A 665      38.395  37.395  53.995  1.00  0.00           C
ATOM   1226  HA  LEU A 665      38.295  38.375  53.545  1.00  0.00           H
ATOM   1227  CB  LEU A 665      36.975  36.835  54.265  1.00  0.00           C
ATOM   1228  HB1 LEU A 665      36.395  37.585  54.855  1.00  0.00           H
ATOM   1229  HB2 LEU A 665      37.065  35.905  54.875  1.00  0.00           H
ATOM   1230  CG  LEU A 665      36.155  36.505  53.005  1.00  0.00           C
ATOM   1231  HG  LEU A 665      36.725  35.785  52.365  1.00  0.00           H
ATOM   1232  CD1 LEU A 665      34.845  35.805  53.395  1.00  0.00           C
ATOM   1233 HD11 LEU A 665      34.265  36.435  54.105  1.00  0.00           H
ATOM   1234 HD12 LEU A 665      35.055  34.825  53.875  1.00  0.00           H
ATOM   1235 HD13 LEU A 665      34.215  35.635  52.495  1.00  0.00           H
ATOM   1236  CD2 LEU A 665      35.835  37.745  52.165  1.00  0.00           C
ATOM   1237 HD21 LEU A 665      36.765  38.235  51.805  1.00  0.00           H
ATOM   1238 HD22 LEU A 665      35.265  38.485  52.775  1.00  0.00           H
ATOM   1239 HD23 LEU A 665      35.225  37.475  51.285  1.00  0.00           H
ATOM   1240  C   LEU A 665      39.175  37.555  55.275  1.00  0.00           C
ATOM   1241  O   LEU A 665      39.575  36.575  55.905  1.00  0.00           O
ATOM   1242  N   GLY A 666      39.435  38.805  55.695  1.00  0.00           N
ATOM   1243  HN  GLY A 666      39.055  39.595  55.195  1.00  0.00           H
ATOM   1244  CA  GLY A 666      40.175  39.115  56.905  1.00  0.00           C
ATOM   1245  HA1 GLY A 666      41.215  39.205  56.645  1.00  0.00           H
ATOM   1246  HA2 GLY A 666      39.975  38.355  57.655  1.00  0.00           H
ATOM   1247  C   GLY A 666      39.715  40.415  57.475  1.00  0.00           C
ATOM   1248  O   GLY A 666      38.805  41.085  56.995  1.00  0.00           O
ATOM   1249  N   SER A 667      40.335  40.855  58.575  1.00  0.00           N
ATOM   1250  HN  SER A 667      41.065  40.325  59.005  1.00  0.00           H
ATOM   1251  CA  SER A 667      39.995  42.115  59.215  1.00  0.00           C
ATOM   1252  HA  SER A 667      38.935  42.305  59.105  1.00  0.00           H
ATOM   1253  CB  SER A 667      40.345  42.105  60.735  1.00  0.00           C
ATOM   1254  HB1 SER A 667      40.025  43.055  61.215  1.00  0.00           H
ATOM   1255  HB2 SER A 667      41.445  41.995  60.865  1.00  0.00           H
ATOM   1256  OG  SER A 667      39.715  40.995  61.385  1.00  0.00           O
ATOM   1257  HG1 SER A 667      38.765  41.095  61.275  1.00  0.00           H
ATOM   1258  C   SER A 667      40.755  43.235  58.535  1.00  0.00           C
ATOM   1259  O   SER A 667      41.975  43.325  58.635  1.00  0.00           O
ATOM   1260  N   THR A 668      40.075  44.105  57.775  1.00  0.00           N
ATOM   1261  HN  THR A 668      39.095  44.015  57.605  1.00  0.00           H
ATOM   1262  CA  THR A 668      40.715  45.155  56.985  1.00  0.00           C
ATOM   1263  HA  THR A 668      41.715  44.835  56.745  1.00  0.00           H
ATOM   1264  CB  THR A 668      39.995  45.405  55.655  1.00  0.00           C
ATOM   1265  HB  THR A 668      40.565  46.125  55.015  1.00  0.00           H
ATOM   1266  OG1 THR A 668      38.685  45.905  55.845  1.00  0.00           O
ATOM   1267  HG1 THR A 668      38.325  45.995  54.915  1.00  0.00           H
ATOM   1268  CG2 THR A 668      39.895  44.085  54.865  1.00  0.00           C
ATOM   1269 HG21 THR A 668      39.215  43.375  55.385  1.00  0.00           H
ATOM   1270 HG22 THR A 668      40.885  43.615  54.735  1.00  0.00           H
ATOM   1271 HG23 THR A 668      39.465  44.285  53.855  1.00  0.00           H
ATOM   1272  C   THR A 668      40.835  46.455  57.765  1.00  0.00           C
ATOM   1273  O   THR A 668      40.325  46.605  58.875  1.00  0.00           O
ATOM   1274  N   GLY A 669      41.545  47.455  57.205  1.00  0.00           N
ATOM   1275  HN  GLY A 669      41.975  47.305  56.325  1.00  0.00           H
ATOM   1276  CA  GLY A 669      41.665  48.805  57.765  1.00  0.00           C
ATOM   1277  HA1 GLY A 669      42.175  49.415  57.035  1.00  0.00           H
ATOM   1278  HA2 GLY A 669      42.235  48.715  58.685  1.00  0.00           H
ATOM   1279  C   GLY A 669      40.375  49.515  58.135  1.00  0.00           C
ATOM   1280  O   GLY A 669      40.295  50.015  59.255  1.00  0.00           O
ATOM   1281  N   PRO A 670      39.325  49.575  57.305  1.00  0.00           N
ATOM   1282  CD  PRO A 670      39.445  49.445  55.845  1.00  0.00           C
ATOM   1283  HD1 PRO A 670      39.575  48.375  55.565  1.00  0.00           H
ATOM   1284  HD2 PRO A 670      40.315  50.035  55.465  1.00  0.00           H
ATOM   1285  CA  PRO A 670      38.075  50.215  57.695  1.00  0.00           C
ATOM   1286  HA  PRO A 670      38.305  51.195  58.095  1.00  0.00           H
ATOM   1287  CB  PRO A 670      37.215  50.285  56.415  1.00  0.00           C
ATOM   1288  HB1 PRO A 670      36.755  51.295  56.305  1.00  0.00           H
ATOM   1289  HB2 PRO A 670      36.395  49.535  56.415  1.00  0.00           H
ATOM   1290  CG  PRO A 670      38.145  49.985  55.235  1.00  0.00           C
ATOM   1291  HG1 PRO A 670      37.695  49.215  54.565  1.00  0.00           H
ATOM   1292  HG2 PRO A 670      38.345  50.895  54.635  1.00  0.00           H
ATOM   1293  C   PRO A 670      37.365  49.445  58.775  1.00  0.00           C
ATOM   1294  O   PRO A 670      36.715  50.065  59.625  1.00  0.00           O
ATOM   1295  N   VAL A 671      37.445  48.095  58.765  1.00  0.00           N
ATOM   1296  HN  VAL A 671      37.965  47.635  58.045  1.00  0.00           H
ATOM   1297  CA  VAL A 671      36.845  47.255  59.795  1.00  0.00           C
ATOM   1298  HA  VAL A 671      35.795  47.475  59.845  1.00  0.00           H
ATOM   1299  CB  VAL A 671      37.015  45.755  59.495  1.00  0.00           C
ATOM   1300  HB  VAL A 671      38.075  45.555  59.235  1.00  0.00           H
ATOM   1301  CG1 VAL A 671      36.635  44.875  60.715  1.00  0.00           C
ATOM   1302 HG11 VAL A 671      35.625  45.135  61.095  1.00  0.00           H
ATOM   1303 HG12 VAL A 671      37.365  44.985  61.545  1.00  0.00           H
ATOM   1304 HG13 VAL A 671      36.635  43.805  60.415  1.00  0.00           H
ATOM   1305  CG2 VAL A 671      36.145  45.375  58.285  1.00  0.00           C
ATOM   1306 HG21 VAL A 671      36.425  45.965  57.395  1.00  0.00           H
ATOM   1307 HG22 VAL A 671      35.065  45.535  58.505  1.00  0.00           H
ATOM   1308 HG23 VAL A 671      36.285  44.295  58.045  1.00  0.00           H
ATOM   1309  C   VAL A 671      37.415  47.545  61.165  1.00  0.00           C
ATOM   1310  O   VAL A 671      36.665  47.775  62.115  1.00  0.00           O
ATOM   1311  N   LEU A 672      38.755  47.615  61.295  1.00  0.00           N
ATOM   1312  HN  LEU A 672      39.335  47.465  60.495  1.00  0.00           H
ATOM   1313  CA  LEU A 672      39.425  47.885  62.555  1.00  0.00           C
ATOM   1314  HA  LEU A 672      39.135  47.135  63.275  1.00  0.00           H
ATOM   1315  CB  LEU A 672      40.965  47.825  62.315  1.00  0.00           C
ATOM   1316  HB1 LEU A 672      41.235  48.575  61.545  1.00  0.00           H
ATOM   1317  HB2 LEU A 672      41.215  46.835  61.895  1.00  0.00           H
ATOM   1318  CG  LEU A 672      41.865  48.065  63.555  1.00  0.00           C
ATOM   1319  HG  LEU A 672      41.515  48.975  64.095  1.00  0.00           H
ATOM   1320  CD1 LEU A 672      41.815  46.865  64.515  1.00  0.00           C
ATOM   1321 HD11 LEU A 672      42.135  45.945  63.985  1.00  0.00           H
ATOM   1322 HD12 LEU A 672      40.795  46.725  64.925  1.00  0.00           H
ATOM   1323 HD13 LEU A 672      42.525  47.015  65.355  1.00  0.00           H
ATOM   1324  CD2 LEU A 672      43.305  48.325  63.115  1.00  0.00           C
ATOM   1325 HD21 LEU A 672      43.365  49.225  62.455  1.00  0.00           H
ATOM   1326 HD22 LEU A 672      43.705  47.465  62.535  1.00  0.00           H
ATOM   1327 HD23 LEU A 672      43.975  48.495  63.975  1.00  0.00           H
ATOM   1328  C   LEU A 672      39.065  49.235  63.145  1.00  0.00           C
ATOM   1329  O   LEU A 672      38.785  49.375  64.335  1.00  0.00           O
ATOM   1330  N   VAL A 673      39.065  50.275  62.275  1.00  0.00           N
ATOM   1331  HN  VAL A 673      39.325  50.115  61.325  1.00  0.00           H
ATOM   1332  CA  VAL A 673      38.685  51.625  62.615  1.00  0.00           C
ATOM   1333  HA  VAL A 673      39.285  51.955  63.455  1.00  0.00           H
ATOM   1334  CB  VAL A 673      38.985  52.545  61.425  1.00  0.00           C
ATOM   1335  HB  VAL A 673      38.535  52.105  60.505  1.00  0.00           H
ATOM   1336  CG1 VAL A 673      38.415  53.965  61.625  1.00  0.00           C
ATOM   1337 HG11 VAL A 673      38.755  54.385  62.595  1.00  0.00           H
ATOM   1338 HG12 VAL A 673      37.305  53.955  61.605  1.00  0.00           H
ATOM   1339 HG13 VAL A 673      38.755  54.635  60.805  1.00  0.00           H
ATOM   1340  CG2 VAL A 673      40.515  52.615  61.235  1.00  0.00           C
ATOM   1341 HG21 VAL A 673      40.955  51.615  61.055  1.00  0.00           H
ATOM   1342 HG22 VAL A 673      40.995  53.035  62.145  1.00  0.00           H
ATOM   1343 HG23 VAL A 673      40.775  53.265  60.375  1.00  0.00           H
ATOM   1344  C   VAL A 673      37.235  51.745  63.065  1.00  0.00           C
ATOM   1345  O   VAL A 673      36.945  52.315  64.115  1.00  0.00           O
ATOM   1346  N   PHE A 674      36.285  51.165  62.305  1.00  0.00           N
ATOM   1347  HN  PHE A 674      36.545  50.705  61.455  1.00  0.00           H
ATOM   1348  CA  PHE A 674      34.865  51.215  62.605  1.00  0.00           C
ATOM   1349  HA  PHE A 674      34.615  52.255  62.775  1.00  0.00           H
ATOM   1350  CB  PHE A 674      34.055  50.695  61.385  1.00  0.00           C
ATOM   1351  HB1 PHE A 674      34.035  49.585  61.345  1.00  0.00           H
ATOM   1352  HB2 PHE A 674      34.555  51.045  60.465  1.00  0.00           H
ATOM   1353  CG  PHE A 674      32.635  51.215  61.375  1.00  0.00           C
ATOM   1354  CD1 PHE A 674      32.275  52.245  60.475  1.00  0.00           C
ATOM   1355  HD1 PHE A 674      33.025  52.655  59.825  1.00  0.00           H
ATOM   1356  CE1 PHE A 674      30.965  52.715  60.415  1.00  0.00           C
ATOM   1357  HE1 PHE A 674      30.705  53.505  59.725  1.00  0.00           H
ATOM   1358  CZ  PHE A 674      29.985  52.175  61.265  1.00  0.00           C
ATOM   1359  HZ  PHE A 674      28.975  52.555  61.225  1.00  0.00           H
ATOM   1360  CD2 PHE A 674      31.645  50.685  62.215  1.00  0.00           C
ATOM   1361  HD2 PHE A 674      31.895  49.895  62.905  1.00  0.00           H
ATOM   1362  CE2 PHE A 674      30.325  51.155  62.155  1.00  0.00           C
ATOM   1363  HE2 PHE A 674      29.575  50.725  62.805  1.00  0.00           H
ATOM   1364  C   PHE A 674      34.495  50.465  63.895  1.00  0.00           C
ATOM   1365  O   PHE A 674      33.775  50.985  64.735  1.00  0.00           O
ATOM   1366  N   GLU A 675      35.035  49.225  64.085  1.00  0.00           N
ATOM   1367  HN  GLU A 675      35.585  48.785  63.375  1.00  0.00           H
ATOM   1368  CA  GLU A 675      34.805  48.415  65.285  1.00  0.00           C
ATOM   1369  HA  GLU A 675      33.745  48.275  65.405  1.00  0.00           H
ATOM   1370  CB  GLU A 675      35.455  46.995  65.165  1.00  0.00           C
ATOM   1371  HB1 GLU A 675      35.505  46.505  66.165  1.00  0.00           H
ATOM   1372  HB2 GLU A 675      36.505  47.145  64.825  1.00  0.00           H
ATOM   1373  CG  GLU A 675      34.765  46.005  64.175  1.00  0.00           C
ATOM   1374  HG1 GLU A 675      35.535  45.285  63.815  1.00  0.00           H
ATOM   1375  HG2 GLU A 675      34.375  46.535  63.295  1.00  0.00           H
ATOM   1376  CD  GLU A 675      33.635  45.155  64.765  1.00  0.00           C
ATOM   1377  OE1 GLU A 675      32.905  45.675  65.655  1.00  0.00           O
ATOM   1378  OE2 GLU A 675      33.475  43.975  64.345  1.00  0.00           O
ATOM   1379  C   GLU A 675      35.295  49.125  66.555  1.00  0.00           C
ATOM   1380  O   GLU A 675      34.575  49.215  67.555  1.00  0.00           O
ATOM   1381  N   LYS A 676      36.505  49.745  66.505  1.00  0.00           N
ATOM   1382  HN  LYS A 676      37.095  49.645  65.705  1.00  0.00           H
ATOM   1383  CA  LYS A 676      37.015  50.595  67.575  1.00  0.00           C
ATOM   1384  HA  LYS A 676      37.035  50.005  68.485  1.00  0.00           H
ATOM   1385  CB  LYS A 676      38.465  51.055  67.265  1.00  0.00           C
ATOM   1386  HB1 LYS A 676      38.755  51.895  67.945  1.00  0.00           H
ATOM   1387  HB2 LYS A 676      38.495  51.445  66.225  1.00  0.00           H
ATOM   1388  CG  LYS A 676      39.535  49.955  67.435  1.00  0.00           C
ATOM   1389  HG1 LYS A 676      39.235  49.065  66.835  1.00  0.00           H
ATOM   1390  HG2 LYS A 676      39.555  49.645  68.505  1.00  0.00           H
ATOM   1391  CD  LYS A 676      40.925  50.445  66.975  1.00  0.00           C
ATOM   1392  HD1 LYS A 676      41.145  51.405  67.505  1.00  0.00           H
ATOM   1393  HD2 LYS A 676      40.865  50.665  65.885  1.00  0.00           H
ATOM   1394  CE  LYS A 676      42.045  49.435  67.245  1.00  0.00           C
ATOM   1395  HE1 LYS A 676      41.805  48.465  66.775  1.00  0.00           H
ATOM   1396  HE2 LYS A 676      42.155  49.275  68.345  1.00  0.00           H
ATOM   1397  NZ  LYS A 676      43.335  49.915  66.705  1.00  0.00           N
ATOM   1398  HZ1 LYS A 676      43.555  50.875  67.035  1.00  0.00           H
ATOM   1399  HZ2 LYS A 676      43.375  49.985  65.665  1.00  0.00           H
ATOM   1400  HZ3 LYS A 676      44.135  49.315  66.965  1.00  0.00           H
ATOM   1401  C   LYS A 676      36.155  51.825  67.905  1.00  0.00           C
ATOM   1402  O   LYS A 676      35.875  52.095  69.065  1.00  0.00           O
ATOM   1403  N   ILE A 677      35.695  52.575  66.875  1.00  0.00           N
ATOM   1404  HN  ILE A 677      35.995  52.375  65.945  1.00  0.00           H
ATOM   1405  CA  ILE A 677      34.785  53.705  67.025  1.00  0.00           C
ATOM   1406  HA  ILE A 677      35.225  54.405  67.725  1.00  0.00           H
ATOM   1407  CB  ILE A 677      34.615  54.425  65.685  1.00  0.00           C
ATOM   1408  HB  ILE A 677      34.415  53.665  64.895  1.00  0.00           H
ATOM   1409  CG2 ILE A 677      33.435  55.415  65.705  1.00  0.00           C
ATOM   1410 HG21 ILE A 677      33.545  56.125  66.545  1.00  0.00           H
ATOM   1411 HG22 ILE A 677      32.455  54.895  65.805  1.00  0.00           H
ATOM   1412 HG23 ILE A 677      33.385  56.005  64.765  1.00  0.00           H
ATOM   1413  CG1 ILE A 677      35.935  55.155  65.315  1.00  0.00           C
ATOM   1414 HG11 ILE A 677      36.805  54.485  65.525  1.00  0.00           H
ATOM   1415 HG12 ILE A 677      36.045  56.045  65.975  1.00  0.00           H
ATOM   1416  CD  ILE A 677      36.015  55.565  63.845  1.00  0.00           C
ATOM   1417  HD1 ILE A 677      35.195  56.275  63.585  1.00  0.00           H
ATOM   1418  HD2 ILE A 677      35.915  54.665  63.195  1.00  0.00           H
ATOM   1419  HD3 ILE A 677      36.985  56.045  63.625  1.00  0.00           H
ATOM   1420  C   ILE A 677      33.435  53.315  67.625  1.00  0.00           C
ATOM   1421  O   ILE A 677      32.915  53.965  68.535  1.00  0.00           O
ATOM   1422  N   LEU A 678      32.835  52.205  67.135  1.00  0.00           N
ATOM   1423  HN  LEU A 678      33.255  51.735  66.365  1.00  0.00           H
ATOM   1424  CA  LEU A 678      31.585  51.665  67.635  1.00  0.00           C
ATOM   1425  HA  LEU A 678      30.835  52.435  67.555  1.00  0.00           H
ATOM   1426  CB  LEU A 678      31.195  50.445  66.755  1.00  0.00           C
ATOM   1427  HB1 LEU A 678      32.035  49.715  66.765  1.00  0.00           H
ATOM   1428  HB2 LEU A 678      31.095  50.805  65.705  1.00  0.00           H
ATOM   1429  CG  LEU A 678      29.905  49.695  67.135  1.00  0.00           C
ATOM   1430  HG  LEU A 678      30.005  49.305  68.175  1.00  0.00           H
ATOM   1431  CD1 LEU A 678      28.665  50.595  67.085  1.00  0.00           C
ATOM   1432 HD11 LEU A 678      28.515  51.005  66.065  1.00  0.00           H
ATOM   1433 HD12 LEU A 678      28.765  51.445  67.795  1.00  0.00           H
ATOM   1434 HD13 LEU A 678      27.755  50.025  67.365  1.00  0.00           H
ATOM   1435  CD2 LEU A 678      29.715  48.485  66.205  1.00  0.00           C
ATOM   1436 HD21 LEU A 678      30.585  47.795  66.265  1.00  0.00           H
ATOM   1437 HD22 LEU A 678      29.605  48.825  65.155  1.00  0.00           H
ATOM   1438 HD23 LEU A 678      28.795  47.915  66.485  1.00  0.00           H
ATOM   1439  C   LEU A 678      31.665  51.255  69.095  1.00  0.00           C
ATOM   1440  O   LEU A 678      30.805  51.615  69.905  1.00  0.00           O
ATOM   1441  N   TYR A 679      32.745  50.535  69.475  1.00  0.00           N
ATOM   1442  HN  TYR A 679      33.395  50.195  68.785  1.00  0.00           H
ATOM   1443  CA  TYR A 679      33.015  50.195  70.855  1.00  0.00           C
ATOM   1444  HA  TYR A 679      32.135  49.685  71.235  1.00  0.00           H
ATOM   1445  CB  TYR A 679      34.215  49.205  70.985  1.00  0.00           C
ATOM   1446  HB1 TYR A 679      35.145  49.665  70.595  1.00  0.00           H
ATOM   1447  HB2 TYR A 679      34.015  48.285  70.395  1.00  0.00           H
ATOM   1448  CG  TYR A 679      34.445  48.785  72.435  1.00  0.00           C
ATOM   1449  CD1 TYR A 679      35.515  49.295  73.185  1.00  0.00           C
ATOM   1450  HD1 TYR A 679      36.185  50.005  72.745  1.00  0.00           H
ATOM   1451  CE1 TYR A 679      35.715  48.875  74.515  1.00  0.00           C
ATOM   1452  HE1 TYR A 679      36.565  49.245  75.055  1.00  0.00           H
ATOM   1453  CZ  TYR A 679      34.855  47.925  75.085  1.00  0.00           C
ATOM   1454  OH  TYR A 679      35.095  47.435  76.385  1.00  0.00           O
ATOM   1455  HH  TYR A 679      34.765  46.525  76.395  1.00  0.00           H
ATOM   1456  CD2 TYR A 679      33.575  47.855  73.025  1.00  0.00           C
ATOM   1457  HD2 TYR A 679      32.755  47.455  72.455  1.00  0.00           H
ATOM   1458  CE2 TYR A 679      33.785  47.425  74.345  1.00  0.00           C
ATOM   1459  HE2 TYR A 679      33.115  46.695  74.775  1.00  0.00           H
ATOM   1460  C   TYR A 679      33.195  51.425  71.735  1.00  0.00           C
ATOM   1461  O   TYR A 679      32.635  51.475  72.825  1.00  0.00           O
ATOM   1462  N   LYS A 680      33.935  52.455  71.255  1.00  0.00           N
ATOM   1463  HN  LYS A 680      34.385  52.385  70.355  1.00  0.00           H
ATOM   1464  CA  LYS A 680      34.175  53.695  71.995  1.00  0.00           C
ATOM   1465  HA  LYS A 680      34.675  53.435  72.915  1.00  0.00           H
ATOM   1466  CB  LYS A 680      35.095  54.655  71.175  1.00  0.00           C
ATOM   1467  HB1 LYS A 680      34.665  54.755  70.145  1.00  0.00           H
ATOM   1468  HB2 LYS A 680      36.075  54.155  71.045  1.00  0.00           H
ATOM   1469  CG  LYS A 680      35.285  56.075  71.745  1.00  0.00           C
ATOM   1470  HG1 LYS A 680      35.615  55.975  72.805  1.00  0.00           H
ATOM   1471  HG2 LYS A 680      34.305  56.615  71.765  1.00  0.00           H
ATOM   1472  CD  LYS A 680      36.295  56.905  70.925  1.00  0.00           C
ATOM   1473  HD1 LYS A 680      35.805  57.175  69.965  1.00  0.00           H
ATOM   1474  HD2 LYS A 680      37.155  56.245  70.675  1.00  0.00           H
ATOM   1475  CE  LYS A 680      36.885  58.175  71.565  1.00  0.00           C
ATOM   1476  HE1 LYS A 680      37.405  58.785  70.795  1.00  0.00           H
ATOM   1477  HE2 LYS A 680      37.625  57.885  72.335  1.00  0.00           H
ATOM   1478  NZ  LYS A 680      35.855  59.015  72.215  1.00  0.00           N
ATOM   1479  HZ1 LYS A 680      35.425  58.495  73.015  1.00  0.00           H
ATOM   1480  HZ2 LYS A 680      35.135  59.315  71.525  1.00  0.00           H
ATOM   1481  HZ3 LYS A 680      36.325  59.855  72.635  1.00  0.00           H
ATOM   1482  C   LYS A 680      32.915  54.435  72.395  1.00  0.00           C
ATOM   1483  O   LYS A 680      32.735  54.745  73.575  1.00  0.00           O
ATOM   1484  N   PHE A 681      31.985  54.645  71.435  1.00  0.00           N
ATOM   1485  HN  PHE A 681      32.175  54.405  70.485  1.00  0.00           H
ATOM   1486  CA  PHE A 681      30.665  55.185  71.705  1.00  0.00           C
ATOM   1487  HA  PHE A 681      30.785  56.125  72.235  1.00  0.00           H
ATOM   1488  CB  PHE A 681      29.855  55.405  70.395  1.00  0.00           C
ATOM   1489  HB1 PHE A 681      28.795  55.675  70.625  1.00  0.00           H
ATOM   1490  HB2 PHE A 681      29.855  54.475  69.795  1.00  0.00           H
ATOM   1491  CG  PHE A 681      30.385  56.545  69.555  1.00  0.00           C
ATOM   1492  CD1 PHE A 681      30.495  57.835  70.105  1.00  0.00           C
ATOM   1493  HD1 PHE A 681      30.265  57.995  71.145  1.00  0.00           H
ATOM   1494  CE1 PHE A 681      30.875  58.925  69.305  1.00  0.00           C
ATOM   1495  HE1 PHE A 681      30.925  59.905  69.745  1.00  0.00           H
ATOM   1496  CZ  PHE A 681      31.145  58.725  67.945  1.00  0.00           C
ATOM   1497  HZ  PHE A 681      31.425  59.565  67.325  1.00  0.00           H
ATOM   1498  CD2 PHE A 681      30.665  56.365  68.185  1.00  0.00           C
ATOM   1499  HD2 PHE A 681      30.565  55.375  67.745  1.00  0.00           H
ATOM   1500  CE2 PHE A 681      31.025  57.445  67.385  1.00  0.00           C
ATOM   1501  HE2 PHE A 681      31.225  57.295  66.335  1.00  0.00           H
ATOM   1502  C   PHE A 681      29.825  54.315  72.635  1.00  0.00           C
ATOM   1503  O   PHE A 681      29.205  54.775  73.585  1.00  0.00           O
ATOM   1504  N   CYS A 682      29.805  52.995  72.405  1.00  0.00           N
ATOM   1505  HN  CYS A 682      30.295  52.615  71.605  1.00  0.00           H
ATOM   1506  CA  CYS A 682      29.085  52.055  73.255  1.00  0.00           C
ATOM   1507  HA  CYS A 682      28.065  52.405  73.315  1.00  0.00           H
ATOM   1508  CB  CYS A 682      29.065  50.645  72.625  1.00  0.00           C
ATOM   1509  HB1 CYS A 682      28.645  49.905  73.335  1.00  0.00           H
ATOM   1510  HB2 CYS A 682      30.115  50.335  72.385  1.00  0.00           H
ATOM   1511  SG  CYS A 682      28.065  50.565  71.115  1.00  0.00           S
ATOM   1512  HG1 CYS A 682      28.965  51.175  70.345  1.00  0.00           H
ATOM   1513  C   CYS A 682      29.575  52.025  74.705  1.00  0.00           C
ATOM   1514  O   CYS A 682      28.795  51.915  75.645  1.00  0.00           O
ATOM   1515  N   ARG A 683      30.895  52.115  74.945  1.00  0.00           N
ATOM   1516  HN  ARG A 683      31.535  52.155  74.165  1.00  0.00           H
ATOM   1517  CA  ARG A 683      31.515  52.285  76.255  1.00  0.00           C
ATOM   1518  HA  ARG A 683      31.125  51.515  76.895  1.00  0.00           H
ATOM   1519  CB  ARG A 683      33.065  52.115  76.155  1.00  0.00           C
ATOM   1520  HB1 ARG A 683      33.445  52.885  75.445  1.00  0.00           H
ATOM   1521  HB2 ARG A 683      33.275  51.125  75.685  1.00  0.00           H
ATOM   1522  CG  ARG A 683      33.865  52.245  77.475  1.00  0.00           C
ATOM   1523  HG1 ARG A 683      33.515  53.145  78.035  1.00  0.00           H
ATOM   1524  HG2 ARG A 683      34.935  52.455  77.215  1.00  0.00           H
ATOM   1525  CD  ARG A 683      33.785  51.035  78.415  1.00  0.00           C
ATOM   1526  HD1 ARG A 683      32.785  50.555  78.325  1.00  0.00           H
ATOM   1527  HD2 ARG A 683      33.915  51.345  79.475  1.00  0.00           H
ATOM   1528  NE  ARG A 683      34.835  50.035  78.035  1.00  0.00           N
ATOM   1529  HE  ARG A 683      34.635  49.395  77.285  1.00  0.00           H
ATOM   1530  CZ  ARG A 683      36.095  50.025  78.435  1.00  0.00           C
ATOM   1531  NH1 ARG A 683      36.655  50.915  79.235  1.00  0.00           N
ATOM   1532 HH11 ARG A 683      36.035  51.505  79.755  1.00  0.00           H
ATOM   1533 HH12 ARG A 683      37.585  50.725  79.525  1.00  0.00           H
ATOM   1534  NH2 ARG A 683      36.815  49.005  78.005  1.00  0.00           N
ATOM   1535 HH21 ARG A 683      36.345  48.295  77.475  1.00  0.00           H
ATOM   1536 HH22 ARG A 683      37.775  48.925  78.265  1.00  0.00           H
ATOM   1537  C   ARG A 683      31.185  53.615  76.925  1.00  0.00           C
ATOM   1538  O   ARG A 683      30.855  53.635  78.115  1.00  0.00           O
ATOM   1539  N   ASP A 684      31.245  54.745  76.175  1.00  0.00           N
ATOM   1540  HN  ASP A 684      31.565  54.725  75.225  1.00  0.00           H
ATOM   1541  CA  ASP A 684      30.945  56.105  76.645  1.00  0.00           C
ATOM   1542  HA  ASP A 684      31.605  56.325  77.475  1.00  0.00           H
ATOM   1543  CB  ASP A 684      31.215  57.105  75.475  1.00  0.00           C
ATOM   1544  HB1 ASP A 684      30.405  57.045  74.725  1.00  0.00           H
ATOM   1545  HB2 ASP A 684      32.165  56.815  74.975  1.00  0.00           H
ATOM   1546  CG  ASP A 684      31.395  58.585  75.855  1.00  0.00           C
ATOM   1547  OD1 ASP A 684      31.845  58.895  76.985  1.00  0.00           O
ATOM   1548  OD2 ASP A 684      31.245  59.425  74.925  1.00  0.00           O
ATOM   1549  C   ASP A 684      29.515  56.235  77.175  1.00  0.00           C
ATOM   1550  O   ASP A 684      29.265  56.795  78.235  1.00  0.00           O
ATOM   1551  N   TYR A 685      28.515  55.675  76.465  1.00  0.00           N
ATOM   1552  HN  TYR A 685      28.725  55.295  75.565  1.00  0.00           H
ATOM   1553  CA  TYR A 685      27.115  55.835  76.845  1.00  0.00           C
ATOM   1554  HA  TYR A 685      27.015  56.705  77.475  1.00  0.00           H
ATOM   1555  CB  TYR A 685      26.255  56.055  75.565  1.00  0.00           C
ATOM   1556  HB1 TYR A 685      25.185  56.215  75.815  1.00  0.00           H
ATOM   1557  HB2 TYR A 685      26.325  55.155  74.905  1.00  0.00           H
ATOM   1558  CG  TYR A 685      26.745  57.265  74.815  1.00  0.00           C
ATOM   1559  CD1 TYR A 685      26.925  58.495  75.475  1.00  0.00           C
ATOM   1560  HD1 TYR A 685      26.675  58.605  76.515  1.00  0.00           H
ATOM   1561  CE1 TYR A 685      27.545  59.575  74.815  1.00  0.00           C
ATOM   1562  HE1 TYR A 685      27.775  60.485  75.345  1.00  0.00           H
ATOM   1563  CZ  TYR A 685      27.915  59.445  73.475  1.00  0.00           C
ATOM   1564  OH  TYR A 685      28.675  60.475  72.885  1.00  0.00           O
ATOM   1565  HH  TYR A 685      29.335  60.695  73.555  1.00  0.00           H
ATOM   1566  CD2 TYR A 685      27.095  57.175  73.455  1.00  0.00           C
ATOM   1567  HD2 TYR A 685      26.965  56.235  72.935  1.00  0.00           H
ATOM   1568  CE2 TYR A 685      27.665  58.255  72.785  1.00  0.00           C
ATOM   1569  HE2 TYR A 685      27.965  58.165  71.755  1.00  0.00           H
ATOM   1570  C   TYR A 685      26.545  54.675  77.655  1.00  0.00           C
ATOM   1571  O   TYR A 685      25.365  54.695  78.025  1.00  0.00           O
ATOM   1572  N   GLN A 686      27.385  53.675  78.015  1.00  0.00           N
ATOM   1573  HN  GLN A 686      28.345  53.765  77.755  1.00  0.00           H
ATOM   1574  CA  GLN A 686      27.035  52.465  78.785  1.00  0.00           C
ATOM   1575  HA  GLN A 686      27.935  51.875  78.835  1.00  0.00           H
ATOM   1576  CB  GLN A 686      26.615  52.785  80.255  1.00  0.00           C
ATOM   1577  HB1 GLN A 686      25.645  53.325  80.235  1.00  0.00           H
ATOM   1578  HB2 GLN A 686      27.375  53.485  80.665  1.00  0.00           H
ATOM   1579  CG  GLN A 686      26.535  51.545  81.195  1.00  0.00           C
ATOM   1580  HG1 GLN A 686      27.575  51.195  81.375  1.00  0.00           H
ATOM   1581  HG2 GLN A 686      25.955  50.705  80.765  1.00  0.00           H
ATOM   1582  CD  GLN A 686      25.945  51.895  82.555  1.00  0.00           C
ATOM   1583  OE1 GLN A 686      26.705  52.095  83.505  1.00  0.00           O
ATOM   1584  NE2 GLN A 686      24.595  51.935  82.695  1.00  0.00           N
ATOM   1585 HE21 GLN A 686      24.215  52.405  83.485  1.00  0.00           H
ATOM   1586 HE22 GLN A 686      24.045  51.395  82.055  1.00  0.00           H
ATOM   1587  C   GLN A 686      25.995  51.595  78.075  1.00  0.00           C
ATOM   1588  O   GLN A 686      24.875  51.375  78.545  1.00  0.00           O
ATOM   1589  N   LEU A 687      26.365  51.095  76.895  1.00  0.00           N
ATOM   1590  HN  LEU A 687      27.265  51.335  76.515  1.00  0.00           H
ATOM   1591  CA  LEU A 687      25.475  50.435  75.975  1.00  0.00           C
ATOM   1592  HA  LEU A 687      24.545  50.195  76.465  1.00  0.00           H
ATOM   1593  CB  LEU A 687      25.245  51.395  74.775  1.00  0.00           C
ATOM   1594  HB1 LEU A 687      26.165  51.425  74.145  1.00  0.00           H
ATOM   1595  HB2 LEU A 687      25.125  52.415  75.195  1.00  0.00           H
ATOM   1596  CG  LEU A 687      24.025  51.115  73.885  1.00  0.00           C
ATOM   1597  HG  LEU A 687      24.075  50.065  73.505  1.00  0.00           H
ATOM   1598  CD1 LEU A 687      22.725  51.295  74.685  1.00  0.00           C
ATOM   1599 HD11 LEU A 687      22.785  52.215  75.295  1.00  0.00           H
ATOM   1600 HD12 LEU A 687      22.585  50.445  75.375  1.00  0.00           H
ATOM   1601 HD13 LEU A 687      21.845  51.345  74.015  1.00  0.00           H
ATOM   1602  CD2 LEU A 687      24.035  52.035  72.655  1.00  0.00           C
ATOM   1603 HD21 LEU A 687      24.935  51.815  72.035  1.00  0.00           H
ATOM   1604 HD22 LEU A 687      24.105  53.105  72.955  1.00  0.00           H
ATOM   1605 HD23 LEU A 687      23.135  51.885  72.025  1.00  0.00           H
ATOM   1606  C   LEU A 687      26.115  49.145  75.505  1.00  0.00           C
ATOM   1607  O   LEU A 687      27.305  49.105  75.175  1.00  0.00           O
ATOM   1608  N   SER A 688      25.345  48.045  75.475  1.00  0.00           N
ATOM   1609  HN  SER A 688      24.385  48.085  75.745  1.00  0.00           H
ATOM   1610  CA  SER A 688      25.845  46.745  75.055  1.00  0.00           C
ATOM   1611  HA  SER A 688      26.725  46.545  75.645  1.00  0.00           H
ATOM   1612  CB  SER A 688      24.865  45.575  75.345  1.00  0.00           C
ATOM   1613  HB1 SER A 688      23.905  45.755  74.805  1.00  0.00           H
ATOM   1614  HB2 SER A 688      24.645  45.545  76.435  1.00  0.00           H
ATOM   1615  OG  SER A 688      25.395  44.305  74.945  1.00  0.00           O
ATOM   1616  HG1 SER A 688      24.605  43.745  74.755  1.00  0.00           H
ATOM   1617  C   SER A 688      26.285  46.685  73.595  1.00  0.00           C
ATOM   1618  O   SER A 688      25.465  46.655  72.675  1.00  0.00           O
ATOM   1619  N   TYR A 689      27.615  46.615  73.385  1.00  0.00           N
ATOM   1620  HN  TYR A 689      28.205  46.785  74.175  1.00  0.00           H
ATOM   1621  CA  TYR A 689      28.245  46.425  72.095  1.00  0.00           C
ATOM   1622  HA  TYR A 689      27.965  47.245  71.455  1.00  0.00           H
ATOM   1623  CB  TYR A 689      29.785  46.455  72.325  1.00  0.00           C
ATOM   1624  HB1 TYR A 689      30.025  45.795  73.185  1.00  0.00           H
ATOM   1625  HB2 TYR A 689      30.075  47.485  72.615  1.00  0.00           H
ATOM   1626  CG  TYR A 689      30.655  46.055  71.155  1.00  0.00           C
ATOM   1627  CD1 TYR A 689      30.945  46.955  70.115  1.00  0.00           C
ATOM   1628  HD1 TYR A 689      30.495  47.945  70.115  1.00  0.00           H
ATOM   1629  CE1 TYR A 689      31.845  46.615  69.085  1.00  0.00           C
ATOM   1630  HE1 TYR A 689      32.075  47.315  68.295  1.00  0.00           H
ATOM   1631  CZ  TYR A 689      32.465  45.355  69.095  1.00  0.00           C
ATOM   1632  OH  TYR A 689      33.375  44.945  68.105  1.00  0.00           O
ATOM   1633  HH  TYR A 689      33.195  45.405  67.255  1.00  0.00           H
ATOM   1634  CD2 TYR A 689      31.295  44.795  71.145  1.00  0.00           C
ATOM   1635  HD2 TYR A 689      31.115  44.105  71.955  1.00  0.00           H
ATOM   1636  CE2 TYR A 689      32.195  44.455  70.135  1.00  0.00           C
ATOM   1637  HE2 TYR A 689      32.705  43.505  70.145  1.00  0.00           H
ATOM   1638  C   TYR A 689      27.805  45.165  71.365  1.00  0.00           C
ATOM   1639  O   TYR A 689      27.485  45.215  70.175  1.00  0.00           O
ATOM   1640  N   LEU A 690      27.735  43.995  72.045  1.00  0.00           N
ATOM   1641  HN  LEU A 690      27.925  43.975  73.025  1.00  0.00           H
ATOM   1642  CA  LEU A 690      27.335  42.745  71.435  1.00  0.00           C
ATOM   1643  HA  LEU A 690      27.975  42.545  70.585  1.00  0.00           H
ATOM   1644  CB  LEU A 690      27.425  41.575  72.455  1.00  0.00           C
ATOM   1645  HB1 LEU A 690      26.995  40.645  72.015  1.00  0.00           H
ATOM   1646  HB2 LEU A 690      26.805  41.835  73.345  1.00  0.00           H
ATOM   1647  CG  LEU A 690      28.855  41.265  72.935  1.00  0.00           C
ATOM   1648  HG  LEU A 690      29.385  42.225  73.155  1.00  0.00           H
ATOM   1649  CD1 LEU A 690      28.825  40.485  74.265  1.00  0.00           C
ATOM   1650 HD11 LEU A 690      28.295  39.515  74.125  1.00  0.00           H
ATOM   1651 HD12 LEU A 690      28.285  41.065  75.045  1.00  0.00           H
ATOM   1652 HD13 LEU A 690      29.855  40.285  74.635  1.00  0.00           H
ATOM   1653  CD2 LEU A 690      29.645  40.495  71.865  1.00  0.00           C
ATOM   1654 HD21 LEU A 690      29.715  41.095  70.935  1.00  0.00           H
ATOM   1655 HD22 LEU A 690      29.125  39.535  71.615  1.00  0.00           H
ATOM   1656 HD23 LEU A 690      30.675  40.255  72.215  1.00  0.00           H
ATOM   1657  C   LEU A 690      25.915  42.775  70.885  1.00  0.00           C
ATOM   1658  O   LEU A 690      25.675  42.525  69.705  1.00  0.00           O
ATOM   1659  N   SER A 691      24.965  43.195  71.745  1.00  0.00           N
ATOM   1660  HN  SER A 691      25.185  43.365  72.705  1.00  0.00           H
ATOM   1661  CA  SER A 691      23.545  43.285  71.425  1.00  0.00           C
ATOM   1662  HA  SER A 691      23.215  42.305  71.135  1.00  0.00           H
ATOM   1663  CB  SER A 691      22.705  43.735  72.665  1.00  0.00           C
ATOM   1664  HB1 SER A 691      21.635  43.485  72.505  1.00  0.00           H
ATOM   1665  HB2 SER A 691      22.795  44.835  72.825  1.00  0.00           H
ATOM   1666  OG  SER A 691      23.185  43.105  73.855  1.00  0.00           O
ATOM   1667  HG1 SER A 691      22.465  42.545  74.245  1.00  0.00           H
ATOM   1668  C   SER A 691      23.275  44.235  70.275  1.00  0.00           C
ATOM   1669  O   SER A 691      22.495  43.935  69.375  1.00  0.00           O
ATOM   1670  N   LEU A 692      23.965  45.405  70.245  1.00  0.00           N
ATOM   1671  HN  LEU A 692      24.615  45.625  70.975  1.00  0.00           H
ATOM   1672  CA  LEU A 692      23.885  46.355  69.135  1.00  0.00           C
ATOM   1673  HA  LEU A 692      22.835  46.595  68.995  1.00  0.00           H
ATOM   1674  CB  LEU A 692      24.655  47.655  69.495  1.00  0.00           C
ATOM   1675  HB1 LEU A 692      25.745  47.555  69.305  1.00  0.00           H
ATOM   1676  HB2 LEU A 692      24.535  47.795  70.595  1.00  0.00           H
ATOM   1677  CG  LEU A 692      24.105  48.945  68.845  1.00  0.00           C
ATOM   1678  HG  LEU A 692      22.995  48.945  68.945  1.00  0.00           H
ATOM   1679  CD1 LEU A 692      24.625  50.175  69.605  1.00  0.00           C
ATOM   1680 HD11 LEU A 692      25.725  50.245  69.515  1.00  0.00           H
ATOM   1681 HD12 LEU A 692      24.375  50.085  70.685  1.00  0.00           H
ATOM   1682 HD13 LEU A 692      24.165  51.105  69.215  1.00  0.00           H
ATOM   1683  CD2 LEU A 692      24.445  49.095  67.355  1.00  0.00           C
ATOM   1684 HD21 LEU A 692      23.915  48.335  66.745  1.00  0.00           H
ATOM   1685 HD22 LEU A 692      25.535  48.985  67.185  1.00  0.00           H
ATOM   1686 HD23 LEU A 692      24.135  50.095  66.985  1.00  0.00           H
ATOM   1687  C   LEU A 692      24.395  45.765  67.825  1.00  0.00           C
ATOM   1688  O   LEU A 692      23.745  45.875  66.785  1.00  0.00           O
ATOM   1689  N   ARG A 693      25.555  45.075  67.875  1.00  0.00           N
ATOM   1690  HN  ARG A 693      26.055  44.955  68.735  1.00  0.00           H
ATOM   1691  CA  ARG A 693      26.245  44.605  66.685  1.00  0.00           C
ATOM   1692  HA  ARG A 693      26.245  45.425  65.975  1.00  0.00           H
ATOM   1693  CB  ARG A 693      27.725  44.265  67.015  1.00  0.00           C
ATOM   1694  HB1 ARG A 693      27.795  43.335  67.605  1.00  0.00           H
ATOM   1695  HB2 ARG A 693      28.095  45.095  67.665  1.00  0.00           H
ATOM   1696  CG  ARG A 693      28.635  44.215  65.765  1.00  0.00           C
ATOM   1697  HG1 ARG A 693      28.305  45.015  65.075  1.00  0.00           H
ATOM   1698  HG2 ARG A 693      28.495  43.245  65.245  1.00  0.00           H
ATOM   1699  CD  ARG A 693      30.135  44.465  66.015  1.00  0.00           C
ATOM   1700  HD1 ARG A 693      30.295  45.395  66.605  1.00  0.00           H
ATOM   1701  HD2 ARG A 693      30.695  44.585  65.065  1.00  0.00           H
ATOM   1702  NE  ARG A 693      30.685  43.315  66.805  1.00  0.00           N
ATOM   1703  HE  ARG A 693      30.795  43.435  67.785  1.00  0.00           H
ATOM   1704  CZ  ARG A 693      31.125  42.205  66.235  1.00  0.00           C
ATOM   1705  NH1 ARG A 693      31.205  42.045  64.935  1.00  0.00           N
ATOM   1706 HH11 ARG A 693      31.455  42.885  64.455  1.00  0.00           H
ATOM   1707 HH12 ARG A 693      31.695  41.235  64.625  1.00  0.00           H
ATOM   1708  NH2 ARG A 693      31.605  41.225  66.965  1.00  0.00           N
ATOM   1709 HH21 ARG A 693      31.895  41.455  67.875  1.00  0.00           H
ATOM   1710 HH22 ARG A 693      32.015  40.505  66.415  1.00  0.00           H
ATOM   1711  C   ARG A 693      25.525  43.435  65.985  1.00  0.00           C
ATOM   1712  O   ARG A 693      25.685  43.235  64.775  1.00  0.00           O
ATOM   1713  N   THR A 694      24.655  42.685  66.695  1.00  0.00           N
ATOM   1714  HN  THR A 694      24.655  42.775  67.695  1.00  0.00           H
ATOM   1715  CA  THR A 694      23.745  41.715  66.085  1.00  0.00           C
ATOM   1716  HA  THR A 694      24.355  40.995  65.555  1.00  0.00           H
ATOM   1717  CB  THR A 694      22.875  40.925  67.095  1.00  0.00           C
ATOM   1718  HB  THR A 694      22.395  40.075  66.545  1.00  0.00           H
ATOM   1719  OG1 THR A 694      21.835  41.695  67.675  1.00  0.00           O
ATOM   1720  HG1 THR A 694      22.205  42.175  68.425  1.00  0.00           H
ATOM   1721  CG2 THR A 694      23.695  40.325  68.245  1.00  0.00           C
ATOM   1722 HG21 THR A 694      23.965  41.095  68.985  1.00  0.00           H
ATOM   1723 HG22 THR A 694      24.625  39.845  67.875  1.00  0.00           H
ATOM   1724 HG23 THR A 694      23.095  39.545  68.775  1.00  0.00           H
ATOM   1725  C   THR A 694      22.795  42.345  65.065  1.00  0.00           C
ATOM   1726  O   THR A 694      22.605  41.835  63.955  1.00  0.00           O
ATOM   1727  N   SER A 695      22.195  43.515  65.385  1.00  0.00           N
ATOM   1728  HN  SER A 695      22.345  43.875  66.305  1.00  0.00           H
ATOM   1729  CA  SER A 695      21.255  44.195  64.515  1.00  0.00           C
ATOM   1730  HA  SER A 695      20.615  43.445  64.055  1.00  0.00           H
ATOM   1731  CB  SER A 695      20.315  45.185  65.265  1.00  0.00           C
ATOM   1732  HB1 SER A 695      19.825  44.655  66.105  1.00  0.00           H
ATOM   1733  HB2 SER A 695      19.505  45.535  64.575  1.00  0.00           H
ATOM   1734  OG  SER A 695      21.005  46.325  65.765  1.00  0.00           O
ATOM   1735  HG1 SER A 695      21.725  46.025  66.335  1.00  0.00           H
ATOM   1736  C   SER A 695      21.945  44.905  63.365  1.00  0.00           C
ATOM   1737  O   SER A 695      21.425  44.965  62.255  1.00  0.00           O
ATOM   1738  N   ILE A 696      23.205  45.375  63.585  1.00  0.00           N
ATOM   1739  HN  ILE A 696      23.545  45.445  64.515  1.00  0.00           H
ATOM   1740  CA  ILE A 696      24.085  45.825  62.515  1.00  0.00           C
ATOM   1741  HA  ILE A 696      23.605  46.645  61.995  1.00  0.00           H
ATOM   1742  CB  ILE A 696      25.475  46.275  63.005  1.00  0.00           C
ATOM   1743  HB  ILE A 696      25.975  45.425  63.515  1.00  0.00           H
ATOM   1744  CG2 ILE A 696      26.375  46.685  61.805  1.00  0.00           C
ATOM   1745 HG21 ILE A 696      25.855  47.395  61.135  1.00  0.00           H
ATOM   1746 HG22 ILE A 696      26.675  45.805  61.185  1.00  0.00           H
ATOM   1747 HG23 ILE A 696      27.305  47.165  62.165  1.00  0.00           H
ATOM   1748  CG1 ILE A 696      25.395  47.415  64.055  1.00  0.00           C
ATOM   1749 HG11 ILE A 696      26.425  47.595  64.445  1.00  0.00           H
ATOM   1750 HG12 ILE A 696      24.785  47.085  64.915  1.00  0.00           H
ATOM   1751  CD  ILE A 696      24.855  48.745  63.525  1.00  0.00           C
ATOM   1752  HD1 ILE A 696      23.795  48.645  63.195  1.00  0.00           H
ATOM   1753  HD2 ILE A 696      25.455  49.115  62.675  1.00  0.00           H
ATOM   1754  HD3 ILE A 696      24.885  49.525  64.325  1.00  0.00           H
ATOM   1755  C   ILE A 696      24.285  44.715  61.495  1.00  0.00           C
ATOM   1756  O   ILE A 696      24.135  44.925  60.285  1.00  0.00           O
ATOM   1757  N   GLY A 697      24.535  43.475  61.985  1.00  0.00           N
ATOM   1758  HN  GLY A 697      24.715  43.365  62.965  1.00  0.00           H
ATOM   1759  CA  GLY A 697      24.605  42.275  61.175  1.00  0.00           C
ATOM   1760  HA1 GLY A 697      24.785  41.445  61.835  1.00  0.00           H
ATOM   1761  HA2 GLY A 697      25.405  42.405  60.445  1.00  0.00           H
ATOM   1762  C   GLY A 697      23.355  41.945  60.405  1.00  0.00           C
ATOM   1763  O   GLY A 697      23.415  41.655  59.215  1.00  0.00           O
ATOM   1764  N   LEU A 698      22.165  42.005  61.045  1.00  0.00           N
ATOM   1765  HN  LEU A 698      22.125  42.135  62.045  1.00  0.00           H
ATOM   1766  CA  LEU A 698      20.895  41.805  60.355  1.00  0.00           C
ATOM   1767  HA  LEU A 698      20.905  40.835  59.895  1.00  0.00           H
ATOM   1768  CB  LEU A 698      19.685  41.865  61.335  1.00  0.00           C
ATOM   1769  HB1 LEU A 698      18.735  41.775  60.775  1.00  0.00           H
ATOM   1770  HB2 LEU A 698      19.695  42.865  61.845  1.00  0.00           H
ATOM   1771  CG  LEU A 698      19.655  40.775  62.435  1.00  0.00           C
ATOM   1772  HG  LEU A 698      20.635  40.775  62.965  1.00  0.00           H
ATOM   1773  CD1 LEU A 698      18.565  41.115  63.455  1.00  0.00           C
ATOM   1774 HD11 LEU A 698      17.565  41.125  62.965  1.00  0.00           H
ATOM   1775 HD12 LEU A 698      18.735  42.115  63.905  1.00  0.00           H
ATOM   1776 HD13 LEU A 698      18.555  40.365  64.275  1.00  0.00           H
ATOM   1777  CD2 LEU A 698      19.425  39.375  61.855  1.00  0.00           C
ATOM   1778 HD21 LEU A 698      20.245  39.095  61.155  1.00  0.00           H
ATOM   1779 HD22 LEU A 698      18.465  39.335  61.305  1.00  0.00           H
ATOM   1780 HD23 LEU A 698      19.405  38.625  62.665  1.00  0.00           H
ATOM   1781  C   LEU A 698      20.635  42.815  59.235  1.00  0.00           C
ATOM   1782  O   LEU A 698      20.335  42.425  58.115  1.00  0.00           O
ATOM   1783  N   TRP A 699      20.805  44.135  59.485  1.00  0.00           N
ATOM   1784  HN  TRP A 699      21.005  44.455  60.415  1.00  0.00           H
ATOM   1785  CA  TRP A 699      20.695  45.125  58.435  1.00  0.00           C
ATOM   1786  HA  TRP A 699      19.735  44.975  57.965  1.00  0.00           H
ATOM   1787  CB  TRP A 699      20.735  46.585  58.985  1.00  0.00           C
ATOM   1788  HB1 TRP A 699      21.155  47.285  58.245  1.00  0.00           H
ATOM   1789  HB2 TRP A 699      21.385  46.615  59.885  1.00  0.00           H
ATOM   1790  CG  TRP A 699      19.385  47.115  59.345  1.00  0.00           C
ATOM   1791  CD1 TRP A 699      18.375  47.355  58.455  1.00  0.00           C
ATOM   1792  HD1 TRP A 699      18.445  47.165  57.385  1.00  0.00           H
ATOM   1793  NE1 TRP A 699      17.275  47.845  59.115  1.00  0.00           N
ATOM   1794  HE1 TRP A 699      16.355  47.895  58.775  1.00  0.00           H
ATOM   1795  CE2 TRP A 699      17.555  47.935  60.455  1.00  0.00           C
ATOM   1796  CD2 TRP A 699      18.885  47.505  60.645  1.00  0.00           C
ATOM   1797  CE3 TRP A 699      19.445  47.545  61.915  1.00  0.00           C
ATOM   1798  HE3 TRP A 699      20.475  47.275  62.105  1.00  0.00           H
ATOM   1799  CZ3 TRP A 699      18.655  47.985  62.985  1.00  0.00           C
ATOM   1800  HZ3 TRP A 699      19.075  48.035  63.985  1.00  0.00           H
ATOM   1801  CZ2 TRP A 699      16.765  48.375  61.505  1.00  0.00           C
ATOM   1802  HZ2 TRP A 699      15.745  48.695  61.365  1.00  0.00           H
ATOM   1803  CH2 TRP A 699      17.335  48.385  62.785  1.00  0.00           C
ATOM   1804  HH2 TRP A 699      16.755  48.715  63.635  1.00  0.00           H
ATOM   1805  C   TRP A 699      21.695  44.985  57.305  1.00  0.00           C
ATOM   1806  O   TRP A 699      21.325  45.045  56.135  1.00  0.00           O
ATOM   1807  N   THR A 700      22.985  44.735  57.625  1.00  0.00           N
ATOM   1808  HN  THR A 700      23.245  44.685  58.585  1.00  0.00           H
ATOM   1809  CA  THR A 700      24.055  44.565  56.635  1.00  0.00           C
ATOM   1810  HA  THR A 700      24.085  45.455  56.015  1.00  0.00           H
ATOM   1811  CB  THR A 700      25.425  44.425  57.315  1.00  0.00           C
ATOM   1812  HB  THR A 700      25.445  43.515  57.975  1.00  0.00           H
ATOM   1813  OG1 THR A 700      25.725  45.565  58.125  1.00  0.00           O
ATOM   1814  HG1 THR A 700      25.045  45.595  58.815  1.00  0.00           H
ATOM   1815  CG2 THR A 700      26.555  44.315  56.285  1.00  0.00           C
ATOM   1816 HG21 THR A 700      26.505  45.185  55.595  1.00  0.00           H
ATOM   1817 HG22 THR A 700      26.495  43.385  55.685  1.00  0.00           H
ATOM   1818 HG23 THR A 700      27.535  44.335  56.795  1.00  0.00           H
ATOM   1819  C   THR A 700      23.845  43.375  55.705  1.00  0.00           C
ATOM   1820  O   THR A 700      23.975  43.475  54.485  1.00  0.00           O
ATOM   1821  N   SER A 701      23.495  42.195  56.275  1.00  0.00           N
ATOM   1822  HN  SER A 701      23.375  42.155  57.265  1.00  0.00           H
ATOM   1823  CA  SER A 701      23.205  40.975  55.535  1.00  0.00           C
ATOM   1824  HA  SER A 701      24.045  40.755  54.905  1.00  0.00           H
ATOM   1825  CB  SER A 701      22.975  39.755  56.485  1.00  0.00           C
ATOM   1826  HB1 SER A 701      23.935  39.525  56.995  1.00  0.00           H
ATOM   1827  HB2 SER A 701      22.705  38.845  55.895  1.00  0.00           H
ATOM   1828  OG  SER A 701      21.975  39.995  57.485  1.00  0.00           O
ATOM   1829  HG1 SER A 701      22.375  40.555  58.175  1.00  0.00           H
ATOM   1830  C   SER A 701      22.015  41.125  54.615  1.00  0.00           C
ATOM   1831  O   SER A 701      22.035  40.765  53.435  1.00  0.00           O
ATOM   1832  N   PHE A 702      20.945  41.735  55.155  1.00  0.00           N
ATOM   1833  HN  PHE A 702      20.955  41.925  56.135  1.00  0.00           H
ATOM   1834  CA  PHE A 702      19.755  42.075  54.445  1.00  0.00           C
ATOM   1835  HA  PHE A 702      19.355  41.155  54.025  1.00  0.00           H
ATOM   1836  CB  PHE A 702      18.775  42.615  55.515  1.00  0.00           C
ATOM   1837  HB1 PHE A 702      19.255  43.425  56.095  1.00  0.00           H
ATOM   1838  HB2 PHE A 702      18.495  41.805  56.225  1.00  0.00           H
ATOM   1839  CG  PHE A 702      17.565  43.145  54.865  1.00  0.00           C
ATOM   1840  CD1 PHE A 702      16.735  42.255  54.195  1.00  0.00           C
ATOM   1841  HD1 PHE A 702      16.945  41.195  54.215  1.00  0.00           H
ATOM   1842  CE1 PHE A 702      15.755  42.735  53.345  1.00  0.00           C
ATOM   1843  HE1 PHE A 702      15.215  42.025  52.765  1.00  0.00           H
ATOM   1844  CZ  PHE A 702      15.605  44.115  53.135  1.00  0.00           C
ATOM   1845  HZ  PHE A 702      14.915  44.475  52.405  1.00  0.00           H
ATOM   1846  CD2 PHE A 702      17.435  44.515  54.665  1.00  0.00           C
ATOM   1847  HD2 PHE A 702      18.125  45.195  55.145  1.00  0.00           H
ATOM   1848  CE2 PHE A 702      16.475  44.995  53.775  1.00  0.00           C
ATOM   1849  HE2 PHE A 702      16.455  46.055  53.575  1.00  0.00           H
ATOM   1850  C   PHE A 702      19.965  43.035  53.265  1.00  0.00           C
ATOM   1851  O   PHE A 702      19.505  42.785  52.145  1.00  0.00           O
ATOM   1852  N   LEU A 703      20.725  44.135  53.475  1.00  0.00           N
ATOM   1853  HN  LEU A 703      21.045  44.355  54.405  1.00  0.00           H
ATOM   1854  CA  LEU A 703      21.105  45.095  52.455  1.00  0.00           C
ATOM   1855  HA  LEU A 703      20.205  45.485  52.005  1.00  0.00           H
ATOM   1856  CB  LEU A 703      21.955  46.245  53.065  1.00  0.00           C
ATOM   1857  HB1 LEU A 703      22.835  46.475  52.425  1.00  0.00           H
ATOM   1858  HB2 LEU A 703      22.365  45.915  54.045  1.00  0.00           H
ATOM   1859  CG  LEU A 703      21.205  47.585  53.275  1.00  0.00           C
ATOM   1860  HG  LEU A 703      21.895  48.245  53.845  1.00  0.00           H
ATOM   1861  CD1 LEU A 703      20.935  48.265  51.925  1.00  0.00           C
ATOM   1862 HD11 LEU A 703      20.185  47.705  51.335  1.00  0.00           H
ATOM   1863 HD12 LEU A 703      21.865  48.345  51.335  1.00  0.00           H
ATOM   1864 HD13 LEU A 703      20.555  49.295  52.115  1.00  0.00           H
ATOM   1865  CD2 LEU A 703      19.905  47.445  54.085  1.00  0.00           C
ATOM   1866 HD21 LEU A 703      20.115  46.975  55.075  1.00  0.00           H
ATOM   1867 HD22 LEU A 703      19.165  46.815  53.555  1.00  0.00           H
ATOM   1868 HD23 LEU A 703      19.455  48.445  54.265  1.00  0.00           H
ATOM   1869  C   LEU A 703      21.885  44.445  51.325  1.00  0.00           C
ATOM   1870  O   LEU A 703      21.605  44.665  50.155  1.00  0.00           O
ATOM   1871  N   CYS A 704      22.865  43.565  51.655  1.00  0.00           N
ATOM   1872  HN  CYS A 704      23.115  43.465  52.625  1.00  0.00           H
ATOM   1873  CA  CYS A 704      23.615  42.795  50.675  1.00  0.00           C
ATOM   1874  HA  CYS A 704      24.105  43.495  50.015  1.00  0.00           H
ATOM   1875  CB  CYS A 704      24.725  41.935  51.345  1.00  0.00           C
ATOM   1876  HB1 CYS A 704      25.195  41.285  50.575  1.00  0.00           H
ATOM   1877  HB2 CYS A 704      24.255  41.265  52.105  1.00  0.00           H
ATOM   1878  SG  CYS A 704      26.025  42.955  52.115  1.00  0.00           S
ATOM   1879  HG1 CYS A 704      25.255  43.425  53.095  1.00  0.00           H
ATOM   1880  C   CYS A 704      22.745  41.925  49.775  1.00  0.00           C
ATOM   1881  O   CYS A 704      22.915  41.925  48.565  1.00  0.00           O
ATOM   1882  N   ILE A 705      21.745  41.205  50.325  1.00  0.00           N
ATOM   1883  HN  ILE A 705      21.615  41.195  51.325  1.00  0.00           H
ATOM   1884  CA  ILE A 705      20.775  40.435  49.555  1.00  0.00           C
ATOM   1885  HA  ILE A 705      21.325  39.745  48.925  1.00  0.00           H
ATOM   1886  CB  ILE A 705      19.885  39.595  50.485  1.00  0.00           C
ATOM   1887  HB  ILE A 705      19.505  40.265  51.285  1.00  0.00           H
ATOM   1888  CG2 ILE A 705      18.665  38.995  49.745  1.00  0.00           C
ATOM   1889 HG21 ILE A 705      19.005  38.415  48.855  1.00  0.00           H
ATOM   1890 HG22 ILE A 705      17.965  39.785  49.405  1.00  0.00           H
ATOM   1891 HG23 ILE A 705      18.105  38.315  50.415  1.00  0.00           H
ATOM   1892  CG1 ILE A 705      20.745  38.485  51.155  1.00  0.00           C
ATOM   1893 HG11 ILE A 705      21.755  38.875  51.395  1.00  0.00           H
ATOM   1894 HG12 ILE A 705      20.875  37.655  50.425  1.00  0.00           H
ATOM   1895  CD  ILE A 705      20.135  37.955  52.455  1.00  0.00           C
ATOM   1896  HD1 ILE A 705      19.125  37.525  52.275  1.00  0.00           H
ATOM   1897  HD2 ILE A 705      20.045  38.765  53.205  1.00  0.00           H
ATOM   1898  HD3 ILE A 705      20.785  37.165  52.885  1.00  0.00           H
ATOM   1899  C   ILE A 705      19.945  41.295  48.605  1.00  0.00           C
ATOM   1900  O   ILE A 705      19.755  40.975  47.435  1.00  0.00           O
ATOM   1901  N   VAL A 706      19.465  42.465  49.095  1.00  0.00           N
ATOM   1902  HN  VAL A 706      19.585  42.675  50.065  1.00  0.00           H
ATOM   1903  CA  VAL A 706      18.785  43.455  48.265  1.00  0.00           C
ATOM   1904  HA  VAL A 706      17.945  42.975  47.795  1.00  0.00           H
ATOM   1905  CB  VAL A 706      18.275  44.615  49.125  1.00  0.00           C
ATOM   1906  HB  VAL A 706      19.095  44.995  49.775  1.00  0.00           H
ATOM   1907  CG1 VAL A 706      17.755  45.785  48.265  1.00  0.00           C
ATOM   1908 HG11 VAL A 706      16.985  45.425  47.545  1.00  0.00           H
ATOM   1909 HG12 VAL A 706      18.565  46.295  47.705  1.00  0.00           H
ATOM   1910 HG13 VAL A 706      17.285  46.555  48.915  1.00  0.00           H
ATOM   1911  CG2 VAL A 706      17.145  44.075  50.015  1.00  0.00           C
ATOM   1912 HG21 VAL A 706      17.495  43.215  50.635  1.00  0.00           H
ATOM   1913 HG22 VAL A 706      16.285  43.735  49.395  1.00  0.00           H
ATOM   1914 HG23 VAL A 706      16.795  44.865  50.695  1.00  0.00           H
ATOM   1915  C   VAL A 706      19.655  43.995  47.145  1.00  0.00           C
ATOM   1916  O   VAL A 706      19.235  44.045  45.985  1.00  0.00           O
ATOM   1917  N   LEU A 707      20.915  44.365  47.435  1.00  0.00           N
ATOM   1918  HN  LEU A 707      21.205  44.355  48.405  1.00  0.00           H
ATOM   1919  CA  LEU A 707      21.915  44.805  46.485  1.00  0.00           C
ATOM   1920  HA  LEU A 707      21.505  45.645  45.945  1.00  0.00           H
ATOM   1921  CB  LEU A 707      23.195  45.285  47.215  1.00  0.00           C
ATOM   1922  HB1 LEU A 707      24.025  45.465  46.485  1.00  0.00           H
ATOM   1923  HB2 LEU A 707      23.535  44.475  47.895  1.00  0.00           H
ATOM   1924  CG  LEU A 707      23.015  46.585  48.025  1.00  0.00           C
ATOM   1925  HG  LEU A 707      22.065  46.525  48.595  1.00  0.00           H
ATOM   1926  CD1 LEU A 707      24.155  46.745  49.055  1.00  0.00           C
ATOM   1927 HD11 LEU A 707      25.135  46.805  48.525  1.00  0.00           H
ATOM   1928 HD12 LEU A 707      24.185  45.885  49.755  1.00  0.00           H
ATOM   1929 HD13 LEU A 707      24.015  47.675  49.635  1.00  0.00           H
ATOM   1930  CD2 LEU A 707      22.945  47.835  47.135  1.00  0.00           C
ATOM   1931 HD21 LEU A 707      22.105  47.755  46.405  1.00  0.00           H
ATOM   1932 HD22 LEU A 707      23.895  47.955  46.565  1.00  0.00           H
ATOM   1933 HD23 LEU A 707      22.795  48.745  47.745  1.00  0.00           H
ATOM   1934  C   LEU A 707      22.235  43.755  45.425  1.00  0.00           C
ATOM   1935  O   LEU A 707      22.435  44.095  44.255  1.00  0.00           O
ATOM   1936  N   VAL A 708      22.305  42.465  45.785  1.00  0.00           N
ATOM   1937  HN  VAL A 708      22.255  42.225  46.765  1.00  0.00           H
ATOM   1938  CA  VAL A 708      22.405  41.365  44.835  1.00  0.00           C
ATOM   1939  HA  VAL A 708      23.275  41.535  44.215  1.00  0.00           H
ATOM   1940  CB  VAL A 708      22.595  40.025  45.565  1.00  0.00           C
ATOM   1941  HB  VAL A 708      21.865  39.955  46.405  1.00  0.00           H
ATOM   1942  CG1 VAL A 708      22.385  38.805  44.645  1.00  0.00           C
ATOM   1943 HG11 VAL A 708      23.035  38.885  43.755  1.00  0.00           H
ATOM   1944 HG12 VAL A 708      21.325  38.715  44.315  1.00  0.00           H
ATOM   1945 HG13 VAL A 708      22.645  37.875  45.185  1.00  0.00           H
ATOM   1946  CG2 VAL A 708      24.015  39.995  46.165  1.00  0.00           C
ATOM   1947 HG21 VAL A 708      24.195  40.865  46.825  1.00  0.00           H
ATOM   1948 HG22 VAL A 708      24.775  39.995  45.355  1.00  0.00           H
ATOM   1949 HG23 VAL A 708      24.165  39.075  46.765  1.00  0.00           H
ATOM   1950  C   VAL A 708      21.225  41.275  43.865  1.00  0.00           C
ATOM   1951  O   VAL A 708      21.425  41.235  42.655  1.00  0.00           O
ATOM   1952  N   ALA A 709      19.965  41.295  44.385  1.00  0.00           N
ATOM   1953  HN  ALA A 709      19.845  41.305  45.375  1.00  0.00           H
ATOM   1954  CA  ALA A 709      18.735  41.235  43.595  1.00  0.00           C
ATOM   1955  HA  ALA A 709      18.775  40.325  42.995  1.00  0.00           H
ATOM   1956  CB  ALA A 709      17.525  41.155  44.545  1.00  0.00           C
ATOM   1957  HB1 ALA A 709      17.445  42.075  45.165  1.00  0.00           H
ATOM   1958  HB2 ALA A 709      17.625  40.285  45.225  1.00  0.00           H
ATOM   1959  HB3 ALA A 709      16.575  41.035  43.975  1.00  0.00           H
ATOM   1960  C   ALA A 709      18.575  42.395  42.615  1.00  0.00           C
ATOM   1961  O   ALA A 709      18.155  42.255  41.475  1.00  0.00           O
ATOM   1962  N   THR A 710      18.965  43.585  43.095  1.00  0.00           N
ATOM   1963  HN  THR A 710      19.215  43.595  44.065  1.00  0.00           H
ATOM   1964  CA  THR A 710      19.105  44.855  42.375  1.00  0.00           C
ATOM   1965  HA  THR A 710      18.145  45.145  41.985  1.00  0.00           H
ATOM   1966  CB  THR A 710      19.615  45.885  43.365  1.00  0.00           C
ATOM   1967  HB  THR A 710      20.455  45.435  43.935  1.00  0.00           H
ATOM   1968  OG1 THR A 710      18.625  46.205  44.325  1.00  0.00           O
ATOM   1969  HG1 THR A 710      18.575  45.435  44.905  1.00  0.00           H
ATOM   1970  CG2 THR A 710      20.185  47.165  42.725  1.00  0.00           C
ATOM   1971 HG21 THR A 710      19.595  47.465  41.835  1.00  0.00           H
ATOM   1972 HG22 THR A 710      21.225  46.965  42.365  1.00  0.00           H
ATOM   1973 HG23 THR A 710      20.245  47.995  43.455  1.00  0.00           H
ATOM   1974  C   THR A 710      20.075  44.845  41.205  1.00  0.00           C
ATOM   1975  O   THR A 710      19.905  45.585  40.235  1.00  0.00           O
ATOM   1976  N   ASP A 711      21.165  44.055  41.305  1.00  0.00           N
ATOM   1977  HN  ASP A 711      21.185  43.325  41.985  1.00  0.00           H
ATOM   1978  CA  ASP A 711      22.355  44.185  40.505  1.00  0.00           C
ATOM   1979  HA  ASP A 711      23.015  43.415  40.895  1.00  0.00           H
ATOM   1980  CB  ASP A 711      22.175  43.775  39.005  1.00  0.00           C
ATOM   1981  HB1 ASP A 711      21.645  44.585  38.465  1.00  0.00           H
ATOM   1982  HB2 ASP A 711      21.565  42.855  38.945  1.00  0.00           H
ATOM   1983  CG  ASP A 711      23.495  43.515  38.305  1.00  0.00           C
ATOM   1984  OD1 ASP A 711      24.405  44.385  38.385  1.00  0.00           O
ATOM   1985  OD2 ASP A 711      23.615  42.455  37.625  1.00  0.00           O
ATOM   1986  C   ASP A 711      23.085  45.495  40.805  1.00  0.00           C
ATOM   1987  O   ASP A 711      23.125  46.475  40.055  1.00  0.00           O
ATOM   1988  N   ALA A 712      23.715  45.525  41.995  1.00  0.00           N
ATOM   1989  HN  ALA A 712      23.525  44.825  42.685  1.00  0.00           H
ATOM   1990  CA  ALA A 712      24.625  46.595  42.355  1.00  0.00           C
ATOM   1991  HA  ALA A 712      24.275  47.515  41.915  1.00  0.00           H
ATOM   1992  CB  ALA A 712      24.655  46.745  43.885  1.00  0.00           C
ATOM   1993  HB1 ALA A 712      25.055  45.835  44.385  1.00  0.00           H
ATOM   1994  HB2 ALA A 712      23.615  46.925  44.265  1.00  0.00           H
ATOM   1995  HB3 ALA A 712      25.275  47.615  44.185  1.00  0.00           H
ATOM   1996  C   ALA A 712      26.025  46.325  41.815  1.00  0.00           C
ATOM   1997  O   ALA A 712      26.915  47.165  41.915  1.00  0.00           O
ATOM   1998  N   SER A 713      26.245  45.155  41.175  1.00  0.00           N
ATOM   1999  HN  SER A 713      25.485  44.505  41.045  1.00  0.00           H
ATOM   2000  CA  SER A 713      27.465  44.795  40.455  1.00  0.00           C
ATOM   2001  HA  SER A 713      28.295  44.875  41.135  1.00  0.00           H
ATOM   2002  CB  SER A 713      27.405  43.345  39.915  1.00  0.00           C
ATOM   2003  HB1 SER A 713      28.365  43.075  39.415  1.00  0.00           H
ATOM   2004  HB2 SER A 713      26.585  43.235  39.175  1.00  0.00           H
ATOM   2005  OG  SER A 713      27.185  42.445  40.995  1.00  0.00           O
ATOM   2006  HG1 SER A 713      26.315  42.045  40.825  1.00  0.00           H
ATOM   2007  C   SER A 713      27.735  45.715  39.285  1.00  0.00           C
ATOM   2008  O   SER A 713      28.875  46.125  39.035  1.00  0.00           O
ATOM   2009  N   SER A 714      26.685  46.125  38.565  1.00  0.00           N
ATOM   2010  HN  SER A 714      25.805  45.635  38.675  1.00  0.00           H
ATOM   2011  CA  SER A 714      26.695  47.145  37.525  1.00  0.00           C
ATOM   2012  HA  SER A 714      27.235  46.745  36.685  1.00  0.00           H
ATOM   2013  CB  SER A 714      25.235  47.475  37.065  1.00  0.00           C
ATOM   2014  HB1 SER A 714      25.245  48.305  36.335  1.00  0.00           H
ATOM   2015  HB2 SER A 714      24.625  47.785  37.945  1.00  0.00           H
ATOM   2016  OG  SER A 714      24.625  46.345  36.435  1.00  0.00           O
ATOM   2017  HG1 SER A 714      24.415  45.695  37.155  1.00  0.00           H
ATOM   2018  C   SER A 714      27.375  48.465  37.895  1.00  0.00           C
ATOM   2019  O   SER A 714      27.875  49.185  37.045  1.00  0.00           O
ATOM   2020  N   LEU A 715      27.425  48.835  39.185  1.00  0.00           N
ATOM   2021  HN  LEU A 715      27.105  48.205  39.895  1.00  0.00           H
ATOM   2022  CA  LEU A 715      27.745  50.195  39.595  1.00  0.00           C
ATOM   2023  HA  LEU A 715      27.495  50.895  38.805  1.00  0.00           H
ATOM   2024  CB  LEU A 715      26.975  50.485  40.875  1.00  0.00           C
ATOM   2025  HB1 LEU A 715      27.125  51.535  41.205  1.00  0.00           H
ATOM   2026  HB2 LEU A 715      27.345  49.805  41.685  1.00  0.00           H
ATOM   2027  CG  LEU A 715      25.475  50.235  40.705  1.00  0.00           C
ATOM   2028  HG  LEU A 715      25.275  49.235  40.265  1.00  0.00           H
ATOM   2029  CD1 LEU A 715      24.895  50.175  42.115  1.00  0.00           C
ATOM   2030 HD11 LEU A 715      25.095  51.125  42.655  1.00  0.00           H
ATOM   2031 HD12 LEU A 715      25.395  49.365  42.685  1.00  0.00           H
ATOM   2032 HD13 LEU A 715      23.815  49.955  42.095  1.00  0.00           H
ATOM   2033  CD2 LEU A 715      24.895  51.285  39.745  1.00  0.00           C
ATOM   2034 HD21 LEU A 715      25.415  51.255  38.765  1.00  0.00           H
ATOM   2035 HD22 LEU A 715      25.015  52.305  40.165  1.00  0.00           H
ATOM   2036 HD23 LEU A 715      23.835  51.085  39.535  1.00  0.00           H
ATOM   2037  C   LEU A 715      29.185  50.415  39.935  1.00  0.00           C
ATOM   2038  O   LEU A 715      29.635  51.555  40.105  1.00  0.00           O
ATOM   2039  N   VAL A 716      29.975  49.325  39.995  1.00  0.00           N
ATOM   2040  HN  VAL A 716      29.595  48.415  39.805  1.00  0.00           H
ATOM   2041  CA  VAL A 716      31.345  49.355  40.465  1.00  0.00           C
ATOM   2042  HA  VAL A 716      31.375  49.915  41.395  1.00  0.00           H
ATOM   2043  CB  VAL A 716      31.905  47.965  40.745  1.00  0.00           C
ATOM   2044  HB  VAL A 716      32.915  48.065  41.205  1.00  0.00           H
ATOM   2045  CG1 VAL A 716      30.995  47.245  41.765  1.00  0.00           C
ATOM   2046 HG11 VAL A 716      29.975  47.105  41.365  1.00  0.00           H
ATOM   2047 HG12 VAL A 716      30.935  47.825  42.705  1.00  0.00           H
ATOM   2048 HG13 VAL A 716      31.405  46.235  41.995  1.00  0.00           H
ATOM   2049  CG2 VAL A 716      32.065  47.155  39.435  1.00  0.00           C
ATOM   2050 HG21 VAL A 716      32.835  47.585  38.765  1.00  0.00           H
ATOM   2051 HG22 VAL A 716      31.105  47.085  38.885  1.00  0.00           H
ATOM   2052 HG23 VAL A 716      32.385  46.115  39.685  1.00  0.00           H
ATOM   2053  C   VAL A 716      32.245  50.105  39.485  1.00  0.00           C
ATOM   2054  O   VAL A 716      33.285  50.625  39.855  1.00  0.00           O
ATOM   2055  N   CYS A 717      31.795  50.255  38.225  1.00  0.00           N
ATOM   2056  HN  CYS A 717      30.955  49.785  37.945  1.00  0.00           H
ATOM   2057  CA  CYS A 717      32.435  51.035  37.195  1.00  0.00           C
ATOM   2058  HA  CYS A 717      33.415  50.625  37.025  1.00  0.00           H
ATOM   2059  CB  CYS A 717      31.615  50.945  35.875  1.00  0.00           C
ATOM   2060  HB1 CYS A 717      32.125  51.525  35.085  1.00  0.00           H
ATOM   2061  HB2 CYS A 717      30.605  51.405  36.025  1.00  0.00           H
ATOM   2062  SG  CYS A 717      31.425  49.215  35.315  1.00  0.00           S
ATOM   2063  HG1 CYS A 717      30.355  48.935  36.065  1.00  0.00           H
ATOM   2064  C   CYS A 717      32.615  52.505  37.565  1.00  0.00           C
ATOM   2065  O   CYS A 717      33.655  53.105  37.285  1.00  0.00           O
ATOM   2066  N   TYR A 718      31.645  53.115  38.275  1.00  0.00           N
ATOM   2067  HN  TYR A 718      30.855  52.595  38.605  1.00  0.00           H
ATOM   2068  CA  TYR A 718      31.625  54.545  38.515  1.00  0.00           C
ATOM   2069  HA  TYR A 718      32.105  55.055  37.685  1.00  0.00           H
ATOM   2070  CB  TYR A 718      30.165  55.045  38.685  1.00  0.00           C
ATOM   2071  HB1 TYR A 718      30.135  56.155  38.815  1.00  0.00           H
ATOM   2072  HB2 TYR A 718      29.705  54.575  39.585  1.00  0.00           H
ATOM   2073  CG  TYR A 718      29.335  54.695  37.475  1.00  0.00           C
ATOM   2074  CD1 TYR A 718      29.725  55.135  36.195  1.00  0.00           C
ATOM   2075  HD1 TYR A 718      30.655  55.665  36.075  1.00  0.00           H
ATOM   2076  CE1 TYR A 718      28.955  54.815  35.065  1.00  0.00           C
ATOM   2077  HE1 TYR A 718      29.285  55.115  34.085  1.00  0.00           H
ATOM   2078  CZ  TYR A 718      27.785  54.065  35.205  1.00  0.00           C
ATOM   2079  OH  TYR A 718      27.035  53.785  34.045  1.00  0.00           O
ATOM   2080  HH  TYR A 718      26.415  53.085  34.255  1.00  0.00           H
ATOM   2081  CD2 TYR A 718      28.155  53.935  37.595  1.00  0.00           C
ATOM   2082  HD2 TYR A 718      27.845  53.585  38.565  1.00  0.00           H
ATOM   2083  CE2 TYR A 718      27.385  53.625  36.465  1.00  0.00           C
ATOM   2084  HE2 TYR A 718      26.475  53.045  36.575  1.00  0.00           H
ATOM   2085  C   TYR A 718      32.415  54.955  39.755  1.00  0.00           C
ATOM   2086  O   TYR A 718      32.555  56.135  40.065  1.00  0.00           O
ATOM   2087  N   ILE A 719      33.005  53.965  40.465  1.00  0.00           N
ATOM   2088  HN  ILE A 719      32.855  53.025  40.185  1.00  0.00           H
ATOM   2089  CA  ILE A 719      33.955  54.165  41.555  1.00  0.00           C
ATOM   2090  HA  ILE A 719      33.525  54.865  42.255  1.00  0.00           H
ATOM   2091  CB  ILE A 719      34.225  52.835  42.265  1.00  0.00           C
ATOM   2092  HB  ILE A 719      34.625  52.115  41.515  1.00  0.00           H
ATOM   2093  CG2 ILE A 719      35.285  52.975  43.385  1.00  0.00           C
ATOM   2094 HG21 ILE A 719      34.995  53.775  44.095  1.00  0.00           H
ATOM   2095 HG22 ILE A 719      36.285  53.215  42.965  1.00  0.00           H
ATOM   2096 HG23 ILE A 719      35.375  52.025  43.955  1.00  0.00           H
ATOM   2097  CG1 ILE A 719      32.905  52.215  42.825  1.00  0.00           C
ATOM   2098 HG11 ILE A 719      33.175  51.235  43.295  1.00  0.00           H
ATOM   2099 HG12 ILE A 719      32.215  51.985  41.985  1.00  0.00           H
ATOM   2100  CD  ILE A 719      32.165  53.075  43.855  1.00  0.00           C
ATOM   2101  HD1 ILE A 719      31.875  54.055  43.415  1.00  0.00           H
ATOM   2102  HD2 ILE A 719      32.805  53.275  44.745  1.00  0.00           H
ATOM   2103  HD3 ILE A 719      31.245  52.555  44.195  1.00  0.00           H
ATOM   2104  C   ILE A 719      35.255  54.825  41.065  1.00  0.00           C
ATOM   2105  O   ILE A 719      35.825  55.725  41.705  1.00  0.00           O
ATOM   2106  N   THR A 720      35.705  54.415  39.865  1.00  0.00           N
ATOM   2107  HN  THR A 720      35.145  53.735  39.385  1.00  0.00           H
ATOM   2108  CA  THR A 720      36.895  54.895  39.145  1.00  0.00           C
ATOM   2109  HA  THR A 720      36.955  54.245  38.275  1.00  0.00           H
ATOM   2110  CB  THR A 720      36.775  56.325  38.605  1.00  0.00           C
ATOM   2111  HB  THR A 720      37.635  56.575  37.935  1.00  0.00           H
ATOM   2112  OG1 THR A 720      36.715  57.275  39.665  1.00  0.00           O
ATOM   2113  HG1 THR A 720      36.275  56.795  40.385  1.00  0.00           H
ATOM   2114  CG2 THR A 720      35.495  56.465  37.765  1.00  0.00           C
ATOM   2115 HG21 THR A 720      34.585  56.425  38.405  1.00  0.00           H
ATOM   2116 HG22 THR A 720      35.435  55.685  36.985  1.00  0.00           H
ATOM   2117 HG23 THR A 720      35.505  57.455  37.255  1.00  0.00           H
ATOM   2118  C   THR A 720      38.235  54.725  39.865  1.00  0.00           C
ATOM   2119  O   THR A 720      38.305  54.365  41.035  1.00  0.00           O
ATOM   2120  N   ARG A 721      39.375  54.985  39.175  1.00  0.00           N
ATOM   2121  HN  ARG A 721      39.395  55.385  38.255  1.00  0.00           H
ATOM   2122  CA  ARG A 721      40.685  54.815  39.775  1.00  0.00           C
ATOM   2123  HA  ARG A 721      40.665  53.935  40.405  1.00  0.00           H
ATOM   2124  CB  ARG A 721      41.785  54.595  38.715  1.00  0.00           C
ATOM   2125  HB1 ARG A 721      42.745  54.395  39.235  1.00  0.00           H
ATOM   2126  HB2 ARG A 721      41.915  55.505  38.085  1.00  0.00           H
ATOM   2127  CG  ARG A 721      41.435  53.405  37.795  1.00  0.00           C
ATOM   2128  HG1 ARG A 721      40.735  53.765  37.015  1.00  0.00           H
ATOM   2129  HG2 ARG A 721      40.905  52.615  38.385  1.00  0.00           H
ATOM   2130  CD  ARG A 721      42.655  52.775  37.115  1.00  0.00           C
ATOM   2131  HD1 ARG A 721      43.315  53.545  36.665  1.00  0.00           H
ATOM   2132  HD2 ARG A 721      42.285  52.085  36.325  1.00  0.00           H
ATOM   2133  NE  ARG A 721      43.385  51.985  38.155  1.00  0.00           N
ATOM   2134  HE  ARG A 721      43.045  51.955  39.115  1.00  0.00           H
ATOM   2135  CZ  ARG A 721      44.265  51.045  37.835  1.00  0.00           C
ATOM   2136  NH1 ARG A 721      44.765  50.895  36.625  1.00  0.00           N
ATOM   2137 HH11 ARG A 721      44.395  51.455  35.885  1.00  0.00           H
ATOM   2138 HH12 ARG A 721      45.125  50.005  36.365  1.00  0.00           H
ATOM   2139  NH2 ARG A 721      44.625  50.185  38.765  1.00  0.00           N
ATOM   2140 HH21 ARG A 721      44.195  50.325  39.665  1.00  0.00           H
ATOM   2141 HH22 ARG A 721      45.435  49.645  38.565  1.00  0.00           H
ATOM   2142  C   ARG A 721      41.065  55.995  40.645  1.00  0.00           C
ATOM   2143  O   ARG A 721      41.835  55.875  41.585  1.00  0.00           O
ATOM   2144  N   PHE A 722      40.435  57.155  40.395  1.00  0.00           N
ATOM   2145  HN  PHE A 722      39.915  57.245  39.535  1.00  0.00           H
ATOM   2146  CA  PHE A 722      40.545  58.355  41.205  1.00  0.00           C
ATOM   2147  HA  PHE A 722      41.565  58.705  41.145  1.00  0.00           H
ATOM   2148  CB  PHE A 722      39.585  59.415  40.595  1.00  0.00           C
ATOM   2149  HB1 PHE A 722      38.575  58.955  40.495  1.00  0.00           H
ATOM   2150  HB2 PHE A 722      39.925  59.675  39.565  1.00  0.00           H
ATOM   2151  CG  PHE A 722      39.445  60.695  41.385  1.00  0.00           C
ATOM   2152  CD1 PHE A 722      40.455  61.665  41.345  1.00  0.00           C
ATOM   2153  HD1 PHE A 722      41.345  61.485  40.765  1.00  0.00           H
ATOM   2154  CE1 PHE A 722      40.305  62.875  42.035  1.00  0.00           C
ATOM   2155  HE1 PHE A 722      41.085  63.625  41.975  1.00  0.00           H
ATOM   2156  CZ  PHE A 722      39.155  63.125  42.775  1.00  0.00           C
ATOM   2157  HZ  PHE A 722      39.045  64.055  43.325  1.00  0.00           H
ATOM   2158  CD2 PHE A 722      38.275  60.955  42.135  1.00  0.00           C
ATOM   2159  HD2 PHE A 722      37.485  60.235  42.165  1.00  0.00           H
ATOM   2160  CE2 PHE A 722      38.135  62.165  42.825  1.00  0.00           C
ATOM   2161  HE2 PHE A 722      37.235  62.365  43.395  1.00  0.00           H
ATOM   2162  C   PHE A 722      40.275  58.135  42.695  1.00  0.00           C
ATOM   2163  O   PHE A 722      41.035  58.605  43.555  1.00  0.00           O
ATOM   2164  N   THR A 723      39.205  57.375  43.045  1.00  0.00           N
ATOM   2165  HN  THR A 723      38.625  56.985  42.335  1.00  0.00           H
ATOM   2166  CA  THR A 723      38.915  57.065  44.445  1.00  0.00           C
ATOM   2167  HA  THR A 723      39.235  57.905  45.045  1.00  0.00           H
ATOM   2168  CB  THR A 723      37.435  56.855  44.755  1.00  0.00           C
ATOM   2169  HB  THR A 723      37.295  56.865  45.865  1.00  0.00           H
ATOM   2170  OG1 THR A 723      36.935  55.625  44.275  1.00  0.00           O
ATOM   2171  HG1 THR A 723      36.645  55.765  43.355  1.00  0.00           H
ATOM   2172  CG2 THR A 723      36.575  57.975  44.135  1.00  0.00           C
ATOM   2173 HG21 THR A 723      36.615  57.955  43.035  1.00  0.00           H
ATOM   2174 HG22 THR A 723      36.935  58.965  44.495  1.00  0.00           H
ATOM   2175 HG23 THR A 723      35.515  57.845  44.445  1.00  0.00           H
ATOM   2176  C   THR A 723      39.705  55.855  44.945  1.00  0.00           C
ATOM   2177  O   THR A 723      40.085  55.825  46.115  1.00  0.00           O
ATOM   2178  N   GLU A 724      40.005  54.865  44.065  1.00  0.00           N
ATOM   2179  HN  GLU A 724      39.645  54.895  43.135  1.00  0.00           H
ATOM   2180  CA  GLU A 724      40.775  53.655  44.365  1.00  0.00           C
ATOM   2181  HA  GLU A 724      40.235  53.075  45.105  1.00  0.00           H
ATOM   2182  CB  GLU A 724      40.935  52.805  43.055  1.00  0.00           C
ATOM   2183  HB1 GLU A 724      41.365  53.475  42.275  1.00  0.00           H
ATOM   2184  HB2 GLU A 724      39.925  52.505  42.695  1.00  0.00           H
ATOM   2185  CG  GLU A 724      41.845  51.545  43.105  1.00  0.00           C
ATOM   2186  HG1 GLU A 724      41.385  50.795  43.785  1.00  0.00           H
ATOM   2187  HG2 GLU A 724      42.855  51.805  43.495  1.00  0.00           H
ATOM   2188  CD  GLU A 724      42.095  50.845  41.745  1.00  0.00           C
ATOM   2189  OE1 GLU A 724      41.725  49.645  41.645  1.00  0.00           O
ATOM   2190  OE2 GLU A 724      42.695  51.445  40.805  1.00  0.00           O
ATOM   2191  C   GLU A 724      42.155  53.955  44.925  1.00  0.00           C
ATOM   2192  O   GLU A 724      42.535  53.495  46.005  1.00  0.00           O
ATOM   2193  N   GLU A 725      42.885  54.835  44.225  1.00  0.00           N
ATOM   2194  HN  GLU A 725      42.555  55.125  43.325  1.00  0.00           H
ATOM   2195  CA  GLU A 725      44.175  55.355  44.615  1.00  0.00           C
ATOM   2196  HA  GLU A 725      44.845  54.515  44.765  1.00  0.00           H
ATOM   2197  CB  GLU A 725      44.725  56.225  43.455  1.00  0.00           C
ATOM   2198  HB1 GLU A 725      45.585  56.825  43.795  1.00  0.00           H
ATOM   2199  HB2 GLU A 725      43.925  56.935  43.155  1.00  0.00           H
ATOM   2200  CG  GLU A 725      45.145  55.395  42.205  1.00  0.00           C
ATOM   2201  HG1 GLU A 725      45.235  56.075  41.335  1.00  0.00           H
ATOM   2202  HG2 GLU A 725      44.405  54.615  41.965  1.00  0.00           H
ATOM   2203  CD  GLU A 725      46.515  54.725  42.345  1.00  0.00           C
ATOM   2204  OE1 GLU A 725      47.395  55.345  43.005  1.00  0.00           O
ATOM   2205  OE2 GLU A 725      46.735  53.655  41.725  1.00  0.00           O
ATOM   2206  C   GLU A 725      44.155  56.125  45.925  1.00  0.00           C
ATOM   2207  O   GLU A 725      44.965  55.895  46.825  1.00  0.00           O
ATOM   2208  N   ALA A 726      43.175  57.055  46.115  1.00  0.00           N
ATOM   2209  HN  ALA A 726      42.485  57.185  45.405  1.00  0.00           H
ATOM   2210  CA  ALA A 726      43.045  57.835  47.335  1.00  0.00           C
ATOM   2211  HA  ALA A 726      43.995  58.315  47.525  1.00  0.00           H
ATOM   2212  CB  ALA A 726      41.975  58.925  47.165  1.00  0.00           C
ATOM   2213  HB1 ALA A 726      40.975  58.485  46.965  1.00  0.00           H
ATOM   2214  HB2 ALA A 726      42.235  59.575  46.305  1.00  0.00           H
ATOM   2215  HB3 ALA A 726      41.915  59.575  48.065  1.00  0.00           H
ATOM   2216  C   ALA A 726      42.725  57.005  48.575  1.00  0.00           C
ATOM   2217  O   ALA A 726      43.335  57.165  49.645  1.00  0.00           O
ATOM   2218  N   PHE A 727      41.765  56.065  48.455  1.00  0.00           N
ATOM   2219  HN  PHE A 727      41.285  55.955  47.575  1.00  0.00           H
ATOM   2220  CA  PHE A 727      41.345  55.155  49.495  1.00  0.00           C
ATOM   2221  HA  PHE A 727      41.045  55.735  50.355  1.00  0.00           H
ATOM   2222  CB  PHE A 727      40.125  54.375  48.935  1.00  0.00           C
ATOM   2223  HB1 PHE A 727      40.425  53.805  48.025  1.00  0.00           H
ATOM   2224  HB2 PHE A 727      39.355  55.105  48.595  1.00  0.00           H
ATOM   2225  CG  PHE A 727      39.455  53.435  49.895  1.00  0.00           C
ATOM   2226  CD1 PHE A 727      38.575  53.935  50.865  1.00  0.00           C
ATOM   2227  HD1 PHE A 727      38.435  55.005  50.955  1.00  0.00           H
ATOM   2228  CE1 PHE A 727      37.845  53.075  51.695  1.00  0.00           C
ATOM   2229  HE1 PHE A 727      37.165  53.475  52.435  1.00  0.00           H
ATOM   2230  CZ  PHE A 727      37.995  51.695  51.555  1.00  0.00           C
ATOM   2231  HZ  PHE A 727      37.435  51.015  52.195  1.00  0.00           H
ATOM   2232  CD2 PHE A 727      39.585  52.045  49.765  1.00  0.00           C
ATOM   2233  HD2 PHE A 727      40.235  51.635  49.005  1.00  0.00           H
ATOM   2234  CE2 PHE A 727      38.865  51.175  50.595  1.00  0.00           C
ATOM   2235  HE2 PHE A 727      38.975  50.095  50.495  1.00  0.00           H
ATOM   2236  C   PHE A 727      42.465  54.225  49.965  1.00  0.00           C
ATOM   2237  O   PHE A 727      42.755  54.105  51.155  1.00  0.00           O
ATOM   2238  N   ALA A 728      43.175  53.605  48.995  1.00  0.00           N
ATOM   2239  HN  ALA A 728      42.915  53.715  48.035  1.00  0.00           H
ATOM   2240  CA  ALA A 728      44.325  52.755  49.235  1.00  0.00           C
ATOM   2241  HA  ALA A 728      44.025  51.965  49.925  1.00  0.00           H
ATOM   2242  CB  ALA A 728      44.755  52.115  47.895  1.00  0.00           C
ATOM   2243  HB1 ALA A 728      45.075  52.895  47.165  1.00  0.00           H
ATOM   2244  HB2 ALA A 728      43.885  51.575  47.455  1.00  0.00           H
ATOM   2245  HB3 ALA A 728      45.575  51.385  48.035  1.00  0.00           H
ATOM   2246  C   ALA A 728      45.505  53.465  49.885  1.00  0.00           C
ATOM   2247  O   ALA A 728      46.095  52.975  50.855  1.00  0.00           O
ATOM   2248  N   ALA A 729      45.865  54.665  49.385  1.00  0.00           N
ATOM   2249  HN  ALA A 729      45.425  55.025  48.565  1.00  0.00           H
ATOM   2250  CA  ALA A 729      46.905  55.505  49.965  1.00  0.00           C
ATOM   2251  HA  ALA A 729      47.815  54.925  49.985  1.00  0.00           H
ATOM   2252  CB  ALA A 729      47.125  56.745  49.065  1.00  0.00           C
ATOM   2253  HB1 ALA A 729      46.205  57.365  49.005  1.00  0.00           H
ATOM   2254  HB2 ALA A 729      47.385  56.415  48.035  1.00  0.00           H
ATOM   2255  HB3 ALA A 729      47.965  57.375  49.445  1.00  0.00           H
ATOM   2256  C   ALA A 729      46.625  55.935  51.395  1.00  0.00           C
ATOM   2257  O   ALA A 729      47.505  55.845  52.255  1.00  0.00           O
ATOM   2258  N   LEU A 730      45.385  56.355  51.705  1.00  0.00           N
ATOM   2259  HN  LEU A 730      44.685  56.455  50.985  1.00  0.00           H
ATOM   2260  CA  LEU A 730      44.965  56.695  53.055  1.00  0.00           C
ATOM   2261  HA  LEU A 730      45.615  57.475  53.415  1.00  0.00           H
ATOM   2262  CB  LEU A 730      43.495  57.215  53.035  1.00  0.00           C
ATOM   2263  HB1 LEU A 730      42.835  56.395  52.685  1.00  0.00           H
ATOM   2264  HB2 LEU A 730      43.425  58.025  52.285  1.00  0.00           H
ATOM   2265  CG  LEU A 730      42.955  57.745  54.385  1.00  0.00           C
ATOM   2266  HG  LEU A 730      43.165  56.995  55.185  1.00  0.00           H
ATOM   2267  CD1 LEU A 730      43.635  59.065  54.785  1.00  0.00           C
ATOM   2268 HD11 LEU A 730      43.475  59.835  53.995  1.00  0.00           H
ATOM   2269 HD12 LEU A 730      44.725  58.925  54.915  1.00  0.00           H
ATOM   2270 HD13 LEU A 730      43.215  59.445  55.745  1.00  0.00           H
ATOM   2271  CD2 LEU A 730      41.435  57.915  54.295  1.00  0.00           C
ATOM   2272 HD21 LEU A 730      40.955  56.945  54.055  1.00  0.00           H
ATOM   2273 HD22 LEU A 730      41.175  58.635  53.495  1.00  0.00           H
ATOM   2274 HD23 LEU A 730      41.025  58.295  55.255  1.00  0.00           H
ATOM   2275  C   LEU A 730      45.075  55.535  54.035  1.00  0.00           C
ATOM   2276  O   LEU A 730      45.595  55.685  55.145  1.00  0.00           O
ATOM   2277  N   ILE A 731      44.635  54.325  53.625  1.00  0.00           N
ATOM   2278  HN  ILE A 731      44.155  54.235  52.745  1.00  0.00           H
ATOM   2279  CA  ILE A 731      44.775  53.105  54.405  1.00  0.00           C
ATOM   2280  HA  ILE A 731      44.315  53.275  55.375  1.00  0.00           H
ATOM   2281  CB  ILE A 731      44.045  51.935  53.745  1.00  0.00           C
ATOM   2282  HB  ILE A 731      44.325  51.915  52.665  1.00  0.00           H
ATOM   2283  CG2 ILE A 731      44.435  50.565  54.365  1.00  0.00           C
ATOM   2284 HG21 ILE A 731      44.225  50.565  55.455  1.00  0.00           H
ATOM   2285 HG22 ILE A 731      45.505  50.335  54.195  1.00  0.00           H
ATOM   2286 HG23 ILE A 731      43.845  49.755  53.895  1.00  0.00           H
ATOM   2287  CG1 ILE A 731      42.515  52.155  53.825  1.00  0.00           C
ATOM   2288 HG11 ILE A 731      42.275  53.225  53.605  1.00  0.00           H
ATOM   2289 HG12 ILE A 731      42.175  51.955  54.865  1.00  0.00           H
ATOM   2290  CD  ILE A 731      41.705  51.305  52.845  1.00  0.00           C
ATOM   2291  HD1 ILE A 731      41.865  50.225  53.015  1.00  0.00           H
ATOM   2292  HD2 ILE A 731      41.995  51.545  51.795  1.00  0.00           H
ATOM   2293  HD3 ILE A 731      40.615  51.505  52.945  1.00  0.00           H
ATOM   2294  C   ILE A 731      46.235  52.775  54.715  1.00  0.00           C
ATOM   2295  O   ILE A 731      46.585  52.495  55.855  1.00  0.00           O
ATOM   2296  N   CYS A 732      47.135  52.865  53.705  1.00  0.00           N
ATOM   2297  HN  CYS A 732      46.825  53.075  52.775  1.00  0.00           H
ATOM   2298  CA  CYS A 732      48.565  52.665  53.895  1.00  0.00           C
ATOM   2299  HA  CYS A 732      48.695  51.675  54.315  1.00  0.00           H
ATOM   2300  CB  CYS A 732      49.335  52.715  52.555  1.00  0.00           C
ATOM   2301  HB1 CYS A 732      50.425  52.595  52.735  1.00  0.00           H
ATOM   2302  HB2 CYS A 732      49.185  53.695  52.055  1.00  0.00           H
ATOM   2303  SG  CYS A 732      48.765  51.375  51.495  1.00  0.00           S
ATOM   2304  HG1 CYS A 732      47.545  51.865  51.305  1.00  0.00           H
ATOM   2305  C   CYS A 732      49.225  53.615  54.865  1.00  0.00           C
ATOM   2306  O   CYS A 732      50.005  53.195  55.715  1.00  0.00           O
ATOM   2307  N   ILE A 733      48.875  54.915  54.795  1.00  0.00           N
ATOM   2308  HN  ILE A 733      48.265  55.235  54.055  1.00  0.00           H
ATOM   2309  CA  ILE A 733      49.325  55.925  55.745  1.00  0.00           C
ATOM   2310  HA  ILE A 733      50.405  55.925  55.745  1.00  0.00           H
ATOM   2311  CB  ILE A 733      48.845  57.315  55.325  1.00  0.00           C
ATOM   2312  HB  ILE A 733      47.745  57.255  55.125  1.00  0.00           H
ATOM   2313  CG2 ILE A 733      49.065  58.365  56.445  1.00  0.00           C
ATOM   2314 HG21 ILE A 733      50.135  58.395  56.725  1.00  0.00           H
ATOM   2315 HG22 ILE A 733      48.465  58.145  57.355  1.00  0.00           H
ATOM   2316 HG23 ILE A 733      48.775  59.375  56.095  1.00  0.00           H
ATOM   2317  CG1 ILE A 733      49.535  57.755  54.015  1.00  0.00           C
ATOM   2318 HG11 ILE A 733      49.625  56.885  53.325  1.00  0.00           H
ATOM   2319 HG12 ILE A 733      50.575  58.075  54.255  1.00  0.00           H
ATOM   2320  CD  ILE A 733      48.795  58.875  53.275  1.00  0.00           C
ATOM   2321  HD1 ILE A 733      48.685  59.775  53.915  1.00  0.00           H
ATOM   2322  HD2 ILE A 733      47.775  58.535  52.965  1.00  0.00           H
ATOM   2323  HD3 ILE A 733      49.355  59.165  52.355  1.00  0.00           H
ATOM   2324  C   ILE A 733      48.905  55.605  57.175  1.00  0.00           C
ATOM   2325  O   ILE A 733      49.725  55.615  58.095  1.00  0.00           O
ATOM   2326  N   ILE A 734      47.615  55.245  57.395  1.00  0.00           N
ATOM   2327  HN  ILE A 734      46.965  55.285  56.645  1.00  0.00           H
ATOM   2328  CA  ILE A 734      47.095  54.825  58.695  1.00  0.00           C
ATOM   2329  HA  ILE A 734      47.305  55.615  59.405  1.00  0.00           H
ATOM   2330  CB  ILE A 734      45.575  54.635  58.645  1.00  0.00           C
ATOM   2331  HB  ILE A 734      45.335  53.975  57.775  1.00  0.00           H
ATOM   2332  CG2 ILE A 734      45.025  53.955  59.925  1.00  0.00           C
ATOM   2333 HG21 ILE A 734      45.325  54.535  60.825  1.00  0.00           H
ATOM   2334 HG22 ILE A 734      45.395  52.915  60.045  1.00  0.00           H
ATOM   2335 HG23 ILE A 734      43.915  53.895  59.905  1.00  0.00           H
ATOM   2336  CG1 ILE A 734      44.875  56.005  58.405  1.00  0.00           C
ATOM   2337 HG11 ILE A 734      45.425  56.555  57.605  1.00  0.00           H
ATOM   2338 HG12 ILE A 734      44.945  56.605  59.335  1.00  0.00           H
ATOM   2339  CD  ILE A 734      43.415  55.885  57.955  1.00  0.00           C
ATOM   2340  HD1 ILE A 734      42.805  55.375  58.725  1.00  0.00           H
ATOM   2341  HD2 ILE A 734      43.355  55.295  57.005  1.00  0.00           H
ATOM   2342  HD3 ILE A 734      42.995  56.895  57.765  1.00  0.00           H
ATOM   2343  C   ILE A 734      47.785  53.575  59.235  1.00  0.00           C
ATOM   2344  O   ILE A 734      48.195  53.515  60.395  1.00  0.00           O
ATOM   2345  N   PHE A 735      47.965  52.565  58.365  1.00  0.00           N
ATOM   2346  HN  PHE A 735      47.595  52.655  57.435  1.00  0.00           H
ATOM   2347  CA  PHE A 735      48.565  51.275  58.685  1.00  0.00           C
ATOM   2348  HA  PHE A 735      47.985  50.815  59.475  1.00  0.00           H
ATOM   2349  CB  PHE A 735      48.475  50.425  57.375  1.00  0.00           C
ATOM   2350  HB1 PHE A 735      49.145  50.835  56.595  1.00  0.00           H
ATOM   2351  HB2 PHE A 735      47.445  50.495  56.975  1.00  0.00           H
ATOM   2352  CG  PHE A 735      48.775  48.965  57.555  1.00  0.00           C
ATOM   2353  CD1 PHE A 735      47.725  48.075  57.795  1.00  0.00           C
ATOM   2354  HD1 PHE A 735      46.725  48.455  57.945  1.00  0.00           H
ATOM   2355  CE1 PHE A 735      47.945  46.695  57.835  1.00  0.00           C
ATOM   2356  HE1 PHE A 735      47.125  46.015  58.015  1.00  0.00           H
ATOM   2357  CZ  PHE A 735      49.245  46.195  57.645  1.00  0.00           C
ATOM   2358  HZ  PHE A 735      49.415  45.125  57.705  1.00  0.00           H
ATOM   2359  CD2 PHE A 735      50.065  48.455  57.335  1.00  0.00           C
ATOM   2360  HD2 PHE A 735      50.885  49.125  57.125  1.00  0.00           H
ATOM   2361  CE2 PHE A 735      50.305  47.075  57.395  1.00  0.00           C
ATOM   2362  HE2 PHE A 735      51.295  46.685  57.235  1.00  0.00           H
ATOM   2363  C   PHE A 735      50.005  51.375  59.165  1.00  0.00           C
ATOM   2364  O   PHE A 735      50.395  50.825  60.195  1.00  0.00           O
ATOM   2365  N   ILE A 736      50.845  52.135  58.425  1.00  0.00           N
ATOM   2366  HN  ILE A 736      50.505  52.555  57.575  1.00  0.00           H
ATOM   2367  CA  ILE A 736      52.215  52.455  58.795  1.00  0.00           C
ATOM   2368  HA  ILE A 736      52.715  51.525  59.035  1.00  0.00           H
ATOM   2369  CB  ILE A 736      52.965  53.065  57.615  1.00  0.00           C
ATOM   2370  HB  ILE A 736      52.335  53.895  57.195  1.00  0.00           H
ATOM   2371  CG2 ILE A 736      54.325  53.665  58.035  1.00  0.00           C
ATOM   2372 HG21 ILE A 736      54.945  52.895  58.555  1.00  0.00           H
ATOM   2373 HG22 ILE A 736      54.205  54.535  58.715  1.00  0.00           H
ATOM   2374 HG23 ILE A 736      54.885  54.025  57.145  1.00  0.00           H
ATOM   2375  CG1 ILE A 736      53.145  52.005  56.495  1.00  0.00           C
ATOM   2376 HG11 ILE A 736      52.235  51.375  56.415  1.00  0.00           H
ATOM   2377 HG12 ILE A 736      53.995  51.335  56.775  1.00  0.00           H
ATOM   2378  CD  ILE A 736      53.395  52.625  55.115  1.00  0.00           C
ATOM   2379  HD1 ILE A 736      54.305  53.255  55.115  1.00  0.00           H
ATOM   2380  HD2 ILE A 736      52.525  53.255  54.815  1.00  0.00           H
ATOM   2381  HD3 ILE A 736      53.525  51.825  54.355  1.00  0.00           H
ATOM   2382  C   ILE A 736      52.315  53.295  60.055  1.00  0.00           C
ATOM   2383  O   ILE A 736      53.115  53.015  60.945  1.00  0.00           O
ATOM   2384  N   TYR A 737      51.445  54.325  60.175  1.00  0.00           N
ATOM   2385  HN  TYR A 737      50.825  54.555  59.425  1.00  0.00           H
ATOM   2386  CA  TYR A 737      51.365  55.175  61.355  1.00  0.00           C
ATOM   2387  HA  TYR A 737      52.345  55.595  61.525  1.00  0.00           H
ATOM   2388  CB  TYR A 737      50.365  56.345  61.105  1.00  0.00           C
ATOM   2389  HB1 TYR A 737      49.425  55.935  60.675  1.00  0.00           H
ATOM   2390  HB2 TYR A 737      50.785  57.045  60.345  1.00  0.00           H
ATOM   2391  CG  TYR A 737      50.005  57.135  62.345  1.00  0.00           C
ATOM   2392  CD1 TYR A 737      50.825  58.185  62.805  1.00  0.00           C
ATOM   2393  HD1 TYR A 737      51.715  58.455  62.265  1.00  0.00           H
ATOM   2394  CE1 TYR A 737      50.515  58.845  64.015  1.00  0.00           C
ATOM   2395  HE1 TYR A 737      51.165  59.615  64.405  1.00  0.00           H
ATOM   2396  CZ  TYR A 737      49.405  58.435  64.765  1.00  0.00           C
ATOM   2397  OH  TYR A 737      49.155  58.965  66.045  1.00  0.00           O
ATOM   2398  HH  TYR A 737      48.845  58.205  66.595  1.00  0.00           H
ATOM   2399  CD2 TYR A 737      48.855  56.795  63.075  1.00  0.00           C
ATOM   2400  HD2 TYR A 737      48.225  55.995  62.735  1.00  0.00           H
ATOM   2401  CE2 TYR A 737      48.575  57.435  64.285  1.00  0.00           C
ATOM   2402  HE2 TYR A 737      47.725  57.115  64.885  1.00  0.00           H
ATOM   2403  C   TYR A 737      51.045  54.385  62.625  1.00  0.00           C
ATOM   2404  O   TYR A 737      51.735  54.535  63.635  1.00  0.00           O
ATOM   2405  N   GLU A 738      50.035  53.495  62.585  1.00  0.00           N
ATOM   2406  HN  GLU A 738      49.485  53.395  61.755  1.00  0.00           H
ATOM   2407  CA  GLU A 738      49.625  52.685  63.715  1.00  0.00           C
ATOM   2408  HA  GLU A 738      49.405  53.355  64.535  1.00  0.00           H
ATOM   2409  CB  GLU A 738      48.315  51.895  63.405  1.00  0.00           C
ATOM   2410  HB1 GLU A 738      48.475  51.175  62.575  1.00  0.00           H
ATOM   2411  HB2 GLU A 738      47.565  52.625  63.055  1.00  0.00           H
ATOM   2412  CG  GLU A 738      47.755  51.145  64.645  1.00  0.00           C
ATOM   2413  HG1 GLU A 738      47.775  51.835  65.505  1.00  0.00           H
ATOM   2414  HG2 GLU A 738      48.385  50.255  64.875  1.00  0.00           H
ATOM   2415  CD  GLU A 738      46.305  50.655  64.505  1.00  0.00           C
ATOM   2416  OE1 GLU A 738      45.585  50.725  65.545  1.00  0.00           O
ATOM   2417  OE2 GLU A 738      45.895  50.155  63.435  1.00  0.00           O
ATOM   2418  C   GLU A 738      50.735  51.765  64.205  1.00  0.00           C
ATOM   2419  O   GLU A 738      51.015  51.695  65.405  1.00  0.00           O
ATOM   2420  N   ALA A 739      51.465  51.095  63.285  1.00  0.00           N
ATOM   2421  HN  ALA A 739      51.205  51.135  62.325  1.00  0.00           H
ATOM   2422  CA  ALA A 739      52.635  50.305  63.625  1.00  0.00           C
ATOM   2423  HA  ALA A 739      52.335  49.555  64.345  1.00  0.00           H
ATOM   2424  CB  ALA A 739      53.155  49.595  62.355  1.00  0.00           C
ATOM   2425  HB1 ALA A 739      53.505  50.335  61.605  1.00  0.00           H
ATOM   2426  HB2 ALA A 739      52.335  48.995  61.895  1.00  0.00           H
ATOM   2427  HB3 ALA A 739      53.995  48.905  62.595  1.00  0.00           H
ATOM   2428  C   ALA A 739      53.775  51.095  64.275  1.00  0.00           C
ATOM   2429  O   ALA A 739      54.325  50.675  65.295  1.00  0.00           O
ATOM   2430  N   LEU A 740      54.115  52.285  63.735  1.00  0.00           N
ATOM   2431  HN  LEU A 740      53.685  52.605  62.895  1.00  0.00           H
ATOM   2432  CA  LEU A 740      55.085  53.185  64.355  1.00  0.00           C
ATOM   2433  HA  LEU A 740      56.005  52.635  64.505  1.00  0.00           H
ATOM   2434  CB  LEU A 740      55.365  54.405  63.445  1.00  0.00           C
ATOM   2435  HB1 LEU A 740      55.995  55.155  63.975  1.00  0.00           H
ATOM   2436  HB2 LEU A 740      54.385  54.895  63.205  1.00  0.00           H
ATOM   2437  CG  LEU A 740      56.075  54.075  62.115  1.00  0.00           C
ATOM   2438  HG  LEU A 740      55.555  53.215  61.635  1.00  0.00           H
ATOM   2439  CD1 LEU A 740      55.985  55.265  61.145  1.00  0.00           C
ATOM   2440 HD11 LEU A 740      56.465  56.165  61.585  1.00  0.00           H
ATOM   2441 HD12 LEU A 740      54.925  55.505  60.905  1.00  0.00           H
ATOM   2442 HD13 LEU A 740      56.505  55.015  60.185  1.00  0.00           H
ATOM   2443  CD2 LEU A 740      57.545  53.685  62.345  1.00  0.00           C
ATOM   2444 HD21 LEU A 740      57.615  52.785  62.985  1.00  0.00           H
ATOM   2445 HD22 LEU A 740      58.085  54.515  62.855  1.00  0.00           H
ATOM   2446 HD23 LEU A 740      58.055  53.475  61.385  1.00  0.00           H
ATOM   2447  C   LEU A 740      54.645  53.675  65.735  1.00  0.00           C
ATOM   2448  O   LEU A 740      55.415  53.605  66.695  1.00  0.00           O
ATOM   2449  N   GLU A 741      53.385  54.105  65.875  1.00  0.00           N
ATOM   2450  HN  GLU A 741      52.775  54.135  65.075  1.00  0.00           H
ATOM   2451  CA  GLU A 741      52.815  54.605  67.125  1.00  0.00           C
ATOM   2452  HA  GLU A 741      53.375  55.475  67.455  1.00  0.00           H
ATOM   2453  CB  GLU A 741      51.335  55.005  66.865  1.00  0.00           C
ATOM   2454  HB1 GLU A 741      50.805  54.135  66.445  1.00  0.00           H
ATOM   2455  HB2 GLU A 741      51.325  55.805  66.085  1.00  0.00           H
ATOM   2456  CG  GLU A 741      50.545  55.535  68.085  1.00  0.00           C
ATOM   2457  HG1 GLU A 741      50.935  56.545  68.365  1.00  0.00           H
ATOM   2458  HG2 GLU A 741      50.655  54.885  68.975  1.00  0.00           H
ATOM   2459  CD  GLU A 741      49.055  55.665  67.785  1.00  0.00           C
ATOM   2460  OE1 GLU A 741      48.355  54.615  67.885  1.00  0.00           O
ATOM   2461  OE2 GLU A 741      48.585  56.785  67.465  1.00  0.00           O
ATOM   2462  C   GLU A 741      52.905  53.575  68.255  1.00  0.00           C
ATOM   2463  O   GLU A 741      53.475  53.835  69.315  1.00  0.00           O
ATOM   2464  N   LYS A 742      52.475  52.325  67.955  1.00  0.00           N
ATOM   2465  HN  LYS A 742      52.065  52.145  67.065  1.00  0.00           H
ATOM   2466  CA  LYS A 742      52.575  51.205  68.885  1.00  0.00           C
ATOM   2467  HA  LYS A 742      52.055  51.475  69.785  1.00  0.00           H
ATOM   2468  CB  LYS A 742      51.915  49.935  68.265  1.00  0.00           C
ATOM   2469  HB1 LYS A 742      52.065  49.045  68.935  1.00  0.00           H
ATOM   2470  HB2 LYS A 742      52.425  49.705  67.305  1.00  0.00           H
ATOM   2471  CG  LYS A 742      50.405  50.085  67.995  1.00  0.00           C
ATOM   2472  HG1 LYS A 742      50.075  49.265  67.325  1.00  0.00           H
ATOM   2473  HG2 LYS A 742      50.235  51.035  67.455  1.00  0.00           H
ATOM   2474  CD  LYS A 742      49.525  50.105  69.255  1.00  0.00           C
ATOM   2475  HD1 LYS A 742      50.015  50.685  70.065  1.00  0.00           H
ATOM   2476  HD2 LYS A 742      49.425  49.055  69.615  1.00  0.00           H
ATOM   2477  CE  LYS A 742      48.105  50.675  69.025  1.00  0.00           C
ATOM   2478  HE1 LYS A 742      47.495  50.535  69.935  1.00  0.00           H
ATOM   2479  HE2 LYS A 742      47.625  50.145  68.175  1.00  0.00           H
ATOM   2480  NZ  LYS A 742      48.135  52.125  68.715  1.00  0.00           N
ATOM   2481  HZ1 LYS A 742      48.675  52.375  67.855  1.00  0.00           H
ATOM   2482  HZ2 LYS A 742      48.525  52.725  69.475  1.00  0.00           H
ATOM   2483  HZ3 LYS A 742      47.195  52.525  68.505  1.00  0.00           H
ATOM   2484  C   LYS A 742      54.005  50.895  69.305  1.00  0.00           C
ATOM   2485  O   LYS A 742      54.275  50.655  70.485  1.00  0.00           O
ATOM   2486  N   LEU A 743      54.955  50.915  68.345  1.00  0.00           N
ATOM   2487  HN  LEU A 743      54.695  51.065  67.395  1.00  0.00           H
ATOM   2488  CA  LEU A 743      56.375  50.755  68.635  1.00  0.00           C
ATOM   2489  HA  LEU A 743      56.505  49.815  69.155  1.00  0.00           H
ATOM   2490  CB  LEU A 743      57.165  50.685  67.295  1.00  0.00           C
ATOM   2491  HB1 LEU A 743      56.925  51.605  66.715  1.00  0.00           H
ATOM   2492  HB2 LEU A 743      56.785  49.835  66.705  1.00  0.00           H
ATOM   2493  CG  LEU A 743      58.705  50.595  67.405  1.00  0.00           C
ATOM   2494  HG  LEU A 743      59.085  51.405  68.055  1.00  0.00           H
ATOM   2495  CD1 LEU A 743      59.175  49.245  67.995  1.00  0.00           C
ATOM   2496 HD11 LEU A 743      58.785  48.405  67.385  1.00  0.00           H
ATOM   2497 HD12 LEU A 743      58.825  49.135  69.035  1.00  0.00           H
ATOM   2498 HD13 LEU A 743      60.285  49.195  67.985  1.00  0.00           H
ATOM   2499  CD2 LEU A 743      59.315  50.815  66.015  1.00  0.00           C
ATOM   2500 HD21 LEU A 743      58.995  51.805  65.605  1.00  0.00           H
ATOM   2501 HD22 LEU A 743      58.965  50.025  65.325  1.00  0.00           H
ATOM   2502 HD23 LEU A 743      60.415  50.785  66.065  1.00  0.00           H
ATOM   2503  C   LEU A 743      56.965  51.835  69.515  1.00  0.00           C
ATOM   2504  O   LEU A 743      57.685  51.545  70.485  1.00  0.00           O
ATOM   2505  N   PHE A 744      56.675  53.115  69.225  1.00  0.00           N
ATOM   2506  HN  PHE A 744      56.135  53.315  68.395  1.00  0.00           H
ATOM   2507  CA  PHE A 744      57.075  54.265  70.015  1.00  0.00           C
ATOM   2508  HA  PHE A 744      58.155  54.245  70.105  1.00  0.00           H
ATOM   2509  CB  PHE A 744      56.605  55.575  69.325  1.00  0.00           C
ATOM   2510  HB1 PHE A 744      56.545  56.415  70.045  1.00  0.00           H
ATOM   2511  HB2 PHE A 744      55.585  55.425  68.915  1.00  0.00           H
ATOM   2512  CG  PHE A 744      57.525  56.035  68.225  1.00  0.00           C
ATOM   2513  CD1 PHE A 744      58.755  56.595  68.565  1.00  0.00           C
ATOM   2514  HD1 PHE A 744      59.085  56.575  69.595  1.00  0.00           H
ATOM   2515  CE1 PHE A 744      59.475  57.345  67.625  1.00  0.00           C
ATOM   2516  HE1 PHE A 744      60.345  57.915  67.925  1.00  0.00           H
ATOM   2517  CZ  PHE A 744      59.095  57.335  66.275  1.00  0.00           C
ATOM   2518  HZ  PHE A 744      59.675  57.865  65.535  1.00  0.00           H
ATOM   2519  CD2 PHE A 744      57.095  56.135  66.885  1.00  0.00           C
ATOM   2520  HD2 PHE A 744      56.105  55.805  66.615  1.00  0.00           H
ATOM   2521  CE2 PHE A 744      57.905  56.705  65.905  1.00  0.00           C
ATOM   2522  HE2 PHE A 744      57.575  56.755  64.875  1.00  0.00           H
ATOM   2523  C   PHE A 744      56.535  54.275  71.435  1.00  0.00           C
ATOM   2524  O   PHE A 744      57.275  54.455  72.405  1.00  0.00           O
ATOM   2525  N   ASP A 745      55.215  54.045  71.585  1.00  0.00           N
ATOM   2526  HN  ASP A 745      54.615  54.005  70.785  1.00  0.00           H
ATOM   2527  CA  ASP A 745      54.545  53.985  72.875  1.00  0.00           C
ATOM   2528  HA  ASP A 745      54.675  54.925  73.385  1.00  0.00           H
ATOM   2529  CB  ASP A 745      53.045  53.665  72.675  1.00  0.00           C
ATOM   2530  HB1 ASP A 745      52.535  53.485  73.645  1.00  0.00           H
ATOM   2531  HB2 ASP A 745      52.935  52.765  72.035  1.00  0.00           H
ATOM   2532  CG  ASP A 745      52.265  54.765  71.995  1.00  0.00           C
ATOM   2533  OD1 ASP A 745      52.795  55.865  71.725  1.00  0.00           O
ATOM   2534  OD2 ASP A 745      51.045  54.475  71.835  1.00  0.00           O
ATOM   2535  C   ASP A 745      55.065  52.885  73.775  1.00  0.00           C
ATOM   2536  O   ASP A 745      55.295  53.075  74.965  1.00  0.00           O
ATOM   2537  N   LEU A 746      55.235  51.665  73.205  1.00  0.00           N
ATOM   2538  HN  LEU A 746      55.015  51.515  72.225  1.00  0.00           H
ATOM   2539  CA  LEU A 746      55.825  50.555  73.915  1.00  0.00           C
ATOM   2540  HA  LEU A 746      55.285  50.435  74.845  1.00  0.00           H
ATOM   2541  CB  LEU A 746      55.655  49.255  73.105  1.00  0.00           C
ATOM   2542  HB1 LEU A 746      56.135  49.335  72.105  1.00  0.00           H
ATOM   2543  HB2 LEU A 746      54.555  49.145  72.915  1.00  0.00           H
ATOM   2544  CG  LEU A 746      56.135  47.975  73.815  1.00  0.00           C
ATOM   2545  HG  LEU A 746      56.165  48.175  74.915  1.00  0.00           H
ATOM   2546  CD1 LEU A 746      55.135  46.815  73.605  1.00  0.00           C
ATOM   2547 HD11 LEU A 746      55.085  46.565  72.525  1.00  0.00           H
ATOM   2548 HD12 LEU A 746      54.125  47.105  73.955  1.00  0.00           H
ATOM   2549 HD13 LEU A 746      55.465  45.915  74.165  1.00  0.00           H
ATOM   2550  CD2 LEU A 746      57.535  47.545  73.355  1.00  0.00           C
ATOM   2551 HD21 LEU A 746      58.275  48.355  73.535  1.00  0.00           H
ATOM   2552 HD22 LEU A 746      57.535  47.305  72.275  1.00  0.00           H
ATOM   2553 HD23 LEU A 746      57.875  46.655  73.915  1.00  0.00           H
ATOM   2554  C   LEU A 746      57.265  50.825  74.295  1.00  0.00           C
ATOM   2555  O   LEU A 746      57.655  50.645  75.445  1.00  0.00           O
ATOM   2556  N   GLY A 747      58.065  51.365  73.345  1.00  0.00           N
ATOM   2557  HN  GLY A 747      57.695  51.495  72.415  1.00  0.00           H
ATOM   2558  CA  GLY A 747      59.485  51.695  73.525  1.00  0.00           C
ATOM   2559  HA1 GLY A 747      59.835  52.135  72.605  1.00  0.00           H
ATOM   2560  HA2 GLY A 747      60.015  50.785  73.765  1.00  0.00           H
ATOM   2561  C   GLY A 747      59.775  52.665  74.635  1.00  0.00           C
ATOM   2562  O   GLY A 747      60.725  52.485  75.375  1.00  0.00           O
ATOM   2563  N   GLU A 748      58.915  53.705  74.805  1.00  0.00           N
ATOM   2564  HN  GLU A 748      58.155  53.805  74.165  1.00  0.00           H
ATOM   2565  CA  GLU A 748      59.055  54.705  75.865  1.00  0.00           C
ATOM   2566  HA  GLU A 748      59.985  55.225  75.715  1.00  0.00           H
ATOM   2567  CB  GLU A 748      57.875  55.715  75.775  1.00  0.00           C
ATOM   2568  HB1 GLU A 748      56.905  55.185  75.895  1.00  0.00           H
ATOM   2569  HB2 GLU A 748      57.905  56.115  74.735  1.00  0.00           H
ATOM   2570  CG  GLU A 748      57.975  56.945  76.745  1.00  0.00           C
ATOM   2571  HG1 GLU A 748      57.545  57.815  76.215  1.00  0.00           H
ATOM   2572  HG2 GLU A 748      59.025  57.165  76.975  1.00  0.00           H
ATOM   2573  CD  GLU A 748      57.215  56.875  78.065  1.00  0.00           C
ATOM   2574  OE1 GLU A 748      56.565  55.825  78.345  1.00  0.00           O
ATOM   2575  OE2 GLU A 748      57.225  57.875  78.825  1.00  0.00           O
ATOM   2576  C   GLU A 748      59.115  54.095  77.275  1.00  0.00           C
ATOM   2577  O   GLU A 748      59.925  54.505  78.105  1.00  0.00           O
ATOM   2578  N   THR A 749      58.315  53.045  77.515  1.00  0.00           N
ATOM   2579  HN  THR A 749      57.715  52.765  76.775  1.00  0.00           H
ATOM   2580  CA  THR A 749      58.135  52.375  78.815  1.00  0.00           C
ATOM   2581  HA  THR A 749      58.115  53.145  79.565  1.00  0.00           H
ATOM   2582  CB  THR A 749      56.795  51.625  78.875  1.00  0.00           C
ATOM   2583  HB  THR A 749      56.605  51.335  79.945  1.00  0.00           H
ATOM   2584  OG1 THR A 749      56.735  50.445  78.075  1.00  0.00           O
ATOM   2585  HG1 THR A 749      57.085  50.685  77.195  1.00  0.00           H
ATOM   2586  CG2 THR A 749      55.655  52.525  78.395  1.00  0.00           C
ATOM   2587 HG21 THR A 749      55.645  52.595  77.285  1.00  0.00           H
ATOM   2588 HG22 THR A 749      55.775  53.545  78.785  1.00  0.00           H
ATOM   2589 HG23 THR A 749      54.675  52.115  78.715  1.00  0.00           H
ATOM   2590  C   THR A 749      59.275  51.415  79.175  1.00  0.00           C
ATOM   2591  O   THR A 749      59.405  50.955  80.315  1.00  0.00           O
ATOM   2592  N   TYR A 750      60.135  51.095  78.185  1.00  0.00           N
ATOM   2593  HN  TYR A 750      60.065  51.595  77.325  1.00  0.00           H
ATOM   2594  CA  TYR A 750      61.185  50.105  78.265  1.00  0.00           C
ATOM   2595  HA  TYR A 750      61.125  49.595  79.215  1.00  0.00           H
ATOM   2596  CB  TYR A 750      61.055  49.045  77.125  1.00  0.00           C
ATOM   2597  HB1 TYR A 750      62.025  48.575  76.885  1.00  0.00           H
ATOM   2598  HB2 TYR A 750      60.685  49.545  76.205  1.00  0.00           H
ATOM   2599  CG  TYR A 750      60.115  47.915  77.485  1.00  0.00           C
ATOM   2600  CD1 TYR A 750      60.555  46.865  78.315  1.00  0.00           C
ATOM   2601  HD1 TYR A 750      61.545  46.905  78.755  1.00  0.00           H
ATOM   2602  CE1 TYR A 750      59.735  45.755  78.565  1.00  0.00           C
ATOM   2603  HE1 TYR A 750      60.085  44.965  79.205  1.00  0.00           H
ATOM   2604  CZ  TYR A 750      58.455  45.695  78.005  1.00  0.00           C
ATOM   2605  OH  TYR A 750      57.635  44.575  78.235  1.00  0.00           O
ATOM   2606  HH  TYR A 750      58.165  43.895  78.635  1.00  0.00           H
ATOM   2607  CD2 TYR A 750      58.845  47.825  76.915  1.00  0.00           C
ATOM   2608  HD2 TYR A 750      58.495  48.605  76.255  1.00  0.00           H
ATOM   2609  CE2 TYR A 750      58.005  46.735  77.175  1.00  0.00           C
ATOM   2610  HE2 TYR A 750      57.025  46.685  76.725  1.00  0.00           H
ATOM   2611  C   TYR A 750      62.575  50.715  78.175  1.00  0.00           C
ATOM   2612  O   TYR A 750      62.865  51.555  77.335  1.00  0.00           O
ATOM   2613  N   ALA A 751      63.515  50.275  79.045  1.00  0.00           N
ATOM   2614  HN  ALA A 751      63.175  49.775  79.855  1.00  0.00           H
ATOM   2615  CA  ALA A 751      64.885  50.765  79.075  1.00  0.00           C
ATOM   2616  HA  ALA A 751      64.825  51.845  78.965  1.00  0.00           H
ATOM   2617  CB  ALA A 751      65.505  50.445  80.455  1.00  0.00           C
ATOM   2618  HB1 ALA A 751      65.575  49.345  80.625  1.00  0.00           H
ATOM   2619  HB2 ALA A 751      64.835  50.845  81.245  1.00  0.00           H
ATOM   2620  HB3 ALA A 751      66.505  50.905  80.585  1.00  0.00           H
ATOM   2621  C   ALA A 751      65.795  50.265  77.945  1.00  0.00           C
ATOM   2622  O   ALA A 751      65.835  50.825  76.855  1.00  0.00           O
ATOM   2623  N   ASP A 752      66.605  49.195  78.155  1.00  0.00           N
ATOM   2624  HN  ASP A 752      66.615  48.725  79.035  1.00  0.00           H
ATOM   2625  CA  ASP A 752      67.485  48.615  77.135  1.00  0.00           C
ATOM   2626  HA  ASP A 752      68.105  49.405  76.735  1.00  0.00           H
ATOM   2627  CB  ASP A 752      68.365  47.555  77.835  1.00  0.00           C
ATOM   2628  HB1 ASP A 752      67.805  46.635  78.095  1.00  0.00           H
ATOM   2629  HB2 ASP A 752      68.775  47.985  78.765  1.00  0.00           H
ATOM   2630  CG  ASP A 752      69.575  47.175  76.995  1.00  0.00           C
ATOM   2631  OD1 ASP A 752      70.065  46.035  77.185  1.00  0.00           O
ATOM   2632  OD2 ASP A 752      70.095  48.045  76.255  1.00  0.00           O
ATOM   2633  C   ASP A 752      66.715  47.995  75.975  1.00  0.00           C
ATOM   2634  O   ASP A 752      67.055  48.085  74.795  1.00  0.00           O
ATOM   2635  N   VAL A 753      65.575  47.355  76.295  1.00  0.00           N
ATOM   2636  HN  VAL A 753      65.385  47.195  77.255  1.00  0.00           H
ATOM   2637  CA  VAL A 753      64.675  46.685  75.375  1.00  0.00           C
ATOM   2638  HA  VAL A 753      65.245  45.895  74.895  1.00  0.00           H
ATOM   2639  CB  VAL A 753      63.565  46.015  76.185  1.00  0.00           C
ATOM   2640  HB  VAL A 753      63.145  46.735  76.915  1.00  0.00           H
ATOM   2641  CG1 VAL A 753      62.405  45.505  75.295  1.00  0.00           C
ATOM   2642 HG11 VAL A 753      62.805  44.825  74.505  1.00  0.00           H
ATOM   2643 HG12 VAL A 753      61.855  46.335  74.815  1.00  0.00           H
ATOM   2644 HG13 VAL A 753      61.675  44.935  75.905  1.00  0.00           H
ATOM   2645  CG2 VAL A 753      64.175  44.845  76.985  1.00  0.00           C
ATOM   2646 HG21 VAL A 753      64.955  45.185  77.705  1.00  0.00           H
ATOM   2647 HG22 VAL A 753      64.645  44.095  76.315  1.00  0.00           H
ATOM   2648 HG23 VAL A 753      63.395  44.315  77.555  1.00  0.00           H
ATOM   2649  C   VAL A 753      64.165  47.555  74.225  1.00  0.00           C
ATOM   2650  O   VAL A 753      63.885  47.055  73.135  1.00  0.00           O
ATOM   2651  N   LEU A 754      64.075  48.895  74.415  1.00  0.00           N
ATOM   2652  HN  LEU A 754      64.355  49.285  75.295  1.00  0.00           H
ATOM   2653  CA  LEU A 754      63.725  49.875  73.395  1.00  0.00           C
ATOM   2654  HA  LEU A 754      62.695  49.725  73.085  1.00  0.00           H
ATOM   2655  CB  LEU A 754      63.895  51.275  74.065  1.00  0.00           C
ATOM   2656  HB1 LEU A 754      64.935  51.405  74.425  1.00  0.00           H
ATOM   2657  HB2 LEU A 754      63.235  51.245  74.965  1.00  0.00           H
ATOM   2658  CG  LEU A 754      63.485  52.545  73.285  1.00  0.00           C
ATOM   2659  HG  LEU A 754      62.495  52.375  72.815  1.00  0.00           H
ATOM   2660  CD1 LEU A 754      63.375  53.745  74.235  1.00  0.00           C
ATOM   2661 HD11 LEU A 754      64.385  54.085  74.565  1.00  0.00           H
ATOM   2662 HD12 LEU A 754      62.805  53.505  75.155  1.00  0.00           H
ATOM   2663 HD13 LEU A 754      62.875  54.595  73.735  1.00  0.00           H
ATOM   2664  CD2 LEU A 754      64.515  52.955  72.235  1.00  0.00           C
ATOM   2665 HD21 LEU A 754      64.575  52.215  71.415  1.00  0.00           H
ATOM   2666 HD22 LEU A 754      65.515  53.075  72.695  1.00  0.00           H
ATOM   2667 HD23 LEU A 754      64.215  53.945  71.805  1.00  0.00           H
ATOM   2668  C   LEU A 754      64.615  49.775  72.165  1.00  0.00           C
ATOM   2669  O   LEU A 754      64.155  49.625  71.025  1.00  0.00           O
ATOM   2670  N   PHE A 755      65.935  49.765  72.375  1.00  0.00           N
ATOM   2671  HN  PHE A 755      66.265  49.875  73.315  1.00  0.00           H
ATOM   2672  CA  PHE A 755      66.975  49.555  71.385  1.00  0.00           C
ATOM   2673  HA  PHE A 755      66.905  50.325  70.635  1.00  0.00           H
ATOM   2674  CB  PHE A 755      68.305  49.625  72.175  1.00  0.00           C
ATOM   2675  HB1 PHE A 755      69.215  49.375  71.605  1.00  0.00           H
ATOM   2676  HB2 PHE A 755      68.265  48.865  72.985  1.00  0.00           H
ATOM   2677  CG  PHE A 755      68.525  50.975  72.805  1.00  0.00           C
ATOM   2678  CD1 PHE A 755      68.395  52.175  72.085  1.00  0.00           C
ATOM   2679  HD1 PHE A 755      68.045  52.175  71.065  1.00  0.00           H
ATOM   2680  CE1 PHE A 755      68.755  53.395  72.675  1.00  0.00           C
ATOM   2681  HE1 PHE A 755      68.705  54.315  72.105  1.00  0.00           H
ATOM   2682  CZ  PHE A 755      69.225  53.425  73.995  1.00  0.00           C
ATOM   2683  HZ  PHE A 755      69.555  54.365  74.425  1.00  0.00           H
ATOM   2684  CD2 PHE A 755      68.965  51.025  74.135  1.00  0.00           C
ATOM   2685  HD2 PHE A 755      69.085  50.105  74.695  1.00  0.00           H
ATOM   2686  CE2 PHE A 755      69.315  52.235  74.725  1.00  0.00           C
ATOM   2687  HE2 PHE A 755      69.705  52.215  75.725  1.00  0.00           H
ATOM   2688  C   PHE A 755      66.865  48.225  70.675  1.00  0.00           C
ATOM   2689  O   PHE A 755      66.795  48.145  69.445  1.00  0.00           O
ATOM   2690  N   TRP A 756      66.725  47.125  71.455  1.00  0.00           N
ATOM   2691  HN  TRP A 756      66.785  47.235  72.445  1.00  0.00           H
ATOM   2692  CA  TRP A 756      66.565  45.775  70.965  1.00  0.00           C
ATOM   2693  HA  TRP A 756      67.415  45.535  70.345  1.00  0.00           H
ATOM   2694  CB  TRP A 756      66.585  44.805  72.185  1.00  0.00           C
ATOM   2695  HB1 TRP A 756      65.725  45.035  72.845  1.00  0.00           H
ATOM   2696  HB2 TRP A 756      67.505  45.025  72.775  1.00  0.00           H
ATOM   2697  CG  TRP A 756      66.585  43.345  71.885  1.00  0.00           C
ATOM   2698  CD1 TRP A 756      65.635  42.415  72.235  1.00  0.00           C
ATOM   2699  HD1 TRP A 756      64.765  42.635  72.835  1.00  0.00           H
ATOM   2700  NE1 TRP A 756      66.025  41.175  71.795  1.00  0.00           N
ATOM   2701  HE1 TRP A 756      65.535  40.325  71.905  1.00  0.00           H
ATOM   2702  CE2 TRP A 756      67.215  41.255  71.165  1.00  0.00           C
ATOM   2703  CD2 TRP A 756      67.615  42.615  71.195  1.00  0.00           C
ATOM   2704  CE3 TRP A 756      68.825  42.995  70.635  1.00  0.00           C
ATOM   2705  HE3 TRP A 756      69.175  44.015  70.645  1.00  0.00           H
ATOM   2706  CZ3 TRP A 756      69.585  42.005  70.015  1.00  0.00           C
ATOM   2707  HZ3 TRP A 756      70.475  42.325  69.495  1.00  0.00           H
ATOM   2708  CZ2 TRP A 756      68.025  40.265  70.615  1.00  0.00           C
ATOM   2709  HZ2 TRP A 756      67.735  39.225  70.615  1.00  0.00           H
ATOM   2710  CH2 TRP A 756      69.225  40.665  70.025  1.00  0.00           C
ATOM   2711  HH2 TRP A 756      69.885  39.945  69.565  1.00  0.00           H
ATOM   2712  C   TRP A 756      65.335  45.565  70.095  1.00  0.00           C
ATOM   2713  O   TRP A 756      65.405  44.995  69.015  1.00  0.00           O
ATOM   2714  N   CYS A 757      64.165  46.095  70.505  1.00  0.00           N
ATOM   2715  HN  CYS A 757      64.115  46.555  71.395  1.00  0.00           H
ATOM   2716  CA  CYS A 757      62.925  46.015  69.715  1.00  0.00           C
ATOM   2717  HA  CYS A 757      62.725  44.975  69.535  1.00  0.00           H
ATOM   2718  CB  CYS A 757      61.725  46.645  70.475  1.00  0.00           C
ATOM   2719  HB1 CYS A 757      60.835  46.685  69.805  1.00  0.00           H
ATOM   2720  HB2 CYS A 757      61.965  47.695  70.775  1.00  0.00           H
ATOM   2721  SG  CYS A 757      61.265  45.675  71.945  1.00  0.00           S
ATOM   2722  HG1 CYS A 757      62.385  45.975  72.605  1.00  0.00           H
ATOM   2723  C   CYS A 757      63.025  46.685  68.365  1.00  0.00           C
ATOM   2724  O   CYS A 757      62.625  46.155  67.335  1.00  0.00           O
ATOM   2725  N   VAL A 758      63.615  47.885  68.335  1.00  0.00           N
ATOM   2726  HN  VAL A 758      63.925  48.305  69.195  1.00  0.00           H
ATOM   2727  CA  VAL A 758      63.855  48.655  67.135  1.00  0.00           C
ATOM   2728  HA  VAL A 758      62.915  48.855  66.645  1.00  0.00           H
ATOM   2729  CB  VAL A 758      64.525  49.925  67.565  1.00  0.00           C
ATOM   2730  HB  VAL A 758      65.265  49.685  68.375  1.00  0.00           H
ATOM   2731  CG1 VAL A 758      65.305  50.605  66.425  1.00  0.00           C
ATOM   2732 HG11 VAL A 758      64.615  50.805  65.575  1.00  0.00           H
ATOM   2733 HG12 VAL A 758      66.155  49.995  66.055  1.00  0.00           H
ATOM   2734 HG13 VAL A 758      65.785  51.535  66.765  1.00  0.00           H
ATOM   2735  CG2 VAL A 758      63.415  50.765  68.195  1.00  0.00           C
ATOM   2736 HG21 VAL A 758      62.625  50.155  68.675  1.00  0.00           H
ATOM   2737 HG22 VAL A 758      62.945  51.455  67.455  1.00  0.00           H
ATOM   2738 HG23 VAL A 758      63.905  51.305  69.015  1.00  0.00           H
ATOM   2739  C   VAL A 758      64.745  47.985  66.145  1.00  0.00           C
ATOM   2740  O   VAL A 758      64.485  47.975  64.935  1.00  0.00           O
ATOM   2741  N   ILE A 759      65.835  47.395  66.655  1.00  0.00           N
ATOM   2742  HN  ILE A 759      66.005  47.455  67.645  1.00  0.00           H
ATOM   2743  CA  ILE A 759      66.765  46.645  65.855  1.00  0.00           C
ATOM   2744  HA  ILE A 759      67.215  47.295  65.125  1.00  0.00           H
ATOM   2745  CB  ILE A 759      67.795  46.075  66.795  1.00  0.00           C
ATOM   2746  HB  ILE A 759      67.265  45.655  67.675  1.00  0.00           H
ATOM   2747  CG2 ILE A 759      68.595  44.925  66.175  1.00  0.00           C
ATOM   2748 HG21 ILE A 759      69.345  45.335  65.465  1.00  0.00           H
ATOM   2749 HG22 ILE A 759      67.995  44.155  65.655  1.00  0.00           H
ATOM   2750 HG23 ILE A 759      69.095  44.375  66.995  1.00  0.00           H
ATOM   2751  CG1 ILE A 759      68.735  47.165  67.295  1.00  0.00           C
ATOM   2752 HG11 ILE A 759      68.145  48.055  67.565  1.00  0.00           H
ATOM   2753 HG12 ILE A 759      69.405  47.435  66.465  1.00  0.00           H
ATOM   2754  CD  ILE A 759      69.525  46.695  68.525  1.00  0.00           C
ATOM   2755  HD1 ILE A 759      70.355  46.015  68.225  1.00  0.00           H
ATOM   2756  HD2 ILE A 759      68.875  46.135  69.225  1.00  0.00           H
ATOM   2757  HD3 ILE A 759      69.945  47.525  69.115  1.00  0.00           H
ATOM   2758  C   ILE A 759      66.085  45.515  65.135  1.00  0.00           C
ATOM   2759  O   ILE A 759      66.185  45.425  63.915  1.00  0.00           O
ATOM   2760  N   LEU A 760      65.315  44.685  65.875  1.00  0.00           N
ATOM   2761  HN  LEU A 760      65.275  44.815  66.865  1.00  0.00           H
ATOM   2762  CA  LEU A 760      64.575  43.555  65.335  1.00  0.00           C
ATOM   2763  HA  LEU A 760      65.275  42.895  64.835  1.00  0.00           H
ATOM   2764  CB  LEU A 760      63.845  42.785  66.455  1.00  0.00           C
ATOM   2765  HB1 LEU A 760      63.175  42.005  66.025  1.00  0.00           H
ATOM   2766  HB2 LEU A 760      63.205  43.515  67.015  1.00  0.00           H
ATOM   2767  CG  LEU A 760      64.745  42.095  67.505  1.00  0.00           C
ATOM   2768  HG  LEU A 760      65.525  42.805  67.855  1.00  0.00           H
ATOM   2769  CD1 LEU A 760      63.905  41.705  68.735  1.00  0.00           C
ATOM   2770 HD11 LEU A 760      63.065  41.045  68.445  1.00  0.00           H
ATOM   2771 HD12 LEU A 760      63.505  42.615  69.225  1.00  0.00           H
ATOM   2772 HD13 LEU A 760      64.535  41.155  69.475  1.00  0.00           H
ATOM   2773  CD2 LEU A 760      65.465  40.855  66.935  1.00  0.00           C
ATOM   2774 HD21 LEU A 760      66.125  41.155  66.095  1.00  0.00           H
ATOM   2775 HD22 LEU A 760      64.725  40.115  66.575  1.00  0.00           H
ATOM   2776 HD23 LEU A 760      66.095  40.385  67.715  1.00  0.00           H
ATOM   2777  C   LEU A 760      63.565  43.995  64.285  1.00  0.00           C
ATOM   2778  O   LEU A 760      63.475  43.415  63.195  1.00  0.00           O
ATOM   2779  N   PHE A 761      62.815  45.075  64.575  1.00  0.00           N
ATOM   2780  HN  PHE A 761      62.905  45.485  65.485  1.00  0.00           H
ATOM   2781  CA  PHE A 761      61.865  45.715  63.685  1.00  0.00           C
ATOM   2782  HA  PHE A 761      61.085  45.005  63.465  1.00  0.00           H
ATOM   2783  CB  PHE A 761      61.225  46.895  64.475  1.00  0.00           C
ATOM   2784  HB1 PHE A 761      62.035  47.485  64.955  1.00  0.00           H
ATOM   2785  HB2 PHE A 761      60.605  46.485  65.305  1.00  0.00           H
ATOM   2786  CG  PHE A 761      60.385  47.845  63.675  1.00  0.00           C
ATOM   2787  CD1 PHE A 761      59.055  47.515  63.385  1.00  0.00           C
ATOM   2788  HD1 PHE A 761      58.665  46.545  63.695  1.00  0.00           H
ATOM   2789  CE1 PHE A 761      58.215  48.435  62.745  1.00  0.00           C
ATOM   2790  HE1 PHE A 761      57.185  48.175  62.525  1.00  0.00           H
ATOM   2791  CZ  PHE A 761      58.705  49.695  62.385  1.00  0.00           C
ATOM   2792  HZ  PHE A 761      58.055  50.395  61.895  1.00  0.00           H
ATOM   2793  CD2 PHE A 761      60.875  49.105  63.295  1.00  0.00           C
ATOM   2794  HD2 PHE A 761      61.885  49.375  63.535  1.00  0.00           H
ATOM   2795  CE2 PHE A 761      60.035  50.035  62.655  1.00  0.00           C
ATOM   2796  HE2 PHE A 761      60.415  50.995  62.365  1.00  0.00           H
ATOM   2797  C   PHE A 761      62.435  46.125  62.325  1.00  0.00           C
ATOM   2798  O   PHE A 761      61.975  45.625  61.285  1.00  0.00           O
ATOM   2799  N   PHE A 762      63.485  46.975  62.285  1.00  0.00           N
ATOM   2800  HN  PHE A 762      63.835  47.385  63.145  1.00  0.00           H
ATOM   2801  CA  PHE A 762      64.155  47.385  61.055  1.00  0.00           C
ATOM   2802  HA  PHE A 762      63.395  47.785  60.405  1.00  0.00           H
ATOM   2803  CB  PHE A 762      65.295  48.415  61.335  1.00  0.00           C
ATOM   2804  HB1 PHE A 762      66.025  48.485  60.505  1.00  0.00           H
ATOM   2805  HB2 PHE A 762      65.825  48.165  62.275  1.00  0.00           H
ATOM   2806  CG  PHE A 762      64.635  49.745  61.445  1.00  0.00           C
ATOM   2807  CD1 PHE A 762      63.985  50.245  60.305  1.00  0.00           C
ATOM   2808  HD1 PHE A 762      64.075  49.735  59.365  1.00  0.00           H
ATOM   2809  CE1 PHE A 762      63.075  51.295  60.445  1.00  0.00           C
ATOM   2810  HE1 PHE A 762      62.445  51.565  59.615  1.00  0.00           H
ATOM   2811  CZ  PHE A 762      62.895  51.905  61.685  1.00  0.00           C
ATOM   2812  HZ  PHE A 762      62.145  52.665  61.805  1.00  0.00           H
ATOM   2813  CD2 PHE A 762      64.515  50.405  62.665  1.00  0.00           C
ATOM   2814  HD2 PHE A 762      65.005  49.995  63.545  1.00  0.00           H
ATOM   2815  CE2 PHE A 762      63.655  51.495  62.785  1.00  0.00           C
ATOM   2816  HE2 PHE A 762      63.485  51.945  63.755  1.00  0.00           H
ATOM   2817  C   PHE A 762      64.765  46.265  60.275  1.00  0.00           C
ATOM   2818  O   PHE A 762      64.605  46.125  59.065  1.00  0.00           O
ATOM   2819  N   THR A 763      65.435  45.385  61.005  1.00  0.00           N
ATOM   2820  HN  THR A 763      65.505  45.535  61.995  1.00  0.00           H
ATOM   2821  CA  THR A 763      66.105  44.225  60.475  1.00  0.00           C
ATOM   2822  HA  THR A 763      66.905  44.535  59.805  1.00  0.00           H
ATOM   2823  CB  THR A 763      66.635  43.475  61.655  1.00  0.00           C
ATOM   2824  HB  THR A 763      65.875  43.435  62.475  1.00  0.00           H
ATOM   2825  OG1 THR A 763      67.745  44.205  62.135  1.00  0.00           O
ATOM   2826  HG1 THR A 763      67.355  44.865  62.735  1.00  0.00           H
ATOM   2827  CG2 THR A 763      66.975  42.035  61.305  1.00  0.00           C
ATOM   2828 HG21 THR A 763      67.285  41.945  60.245  1.00  0.00           H
ATOM   2829 HG22 THR A 763      66.045  41.435  61.405  1.00  0.00           H
ATOM   2830 HG23 THR A 763      67.725  41.565  61.955  1.00  0.00           H
ATOM   2831  C   THR A 763      65.225  43.285  59.715  1.00  0.00           C
ATOM   2832  O   THR A 763      65.545  42.855  58.605  1.00  0.00           O
ATOM   2833  N   THR A 764      64.055  42.975  60.315  1.00  0.00           N
ATOM   2834  HN  THR A 764      63.825  43.395  61.195  1.00  0.00           H
ATOM   2835  CA  THR A 764      63.075  42.035  59.765  1.00  0.00           C
ATOM   2836  HA  THR A 764      63.555  41.085  59.615  1.00  0.00           H
ATOM   2837  CB  THR A 764      61.865  41.875  60.675  1.00  0.00           C
ATOM   2838  HB  THR A 764      61.365  42.855  60.865  1.00  0.00           H
ATOM   2839  OG1 THR A 764      62.265  41.345  61.925  1.00  0.00           O
ATOM   2840  HG1 THR A 764      62.745  42.055  62.385  1.00  0.00           H
ATOM   2841  CG2 THR A 764      60.835  40.905  60.065  1.00  0.00           C
ATOM   2842 HG21 THR A 764      61.325  39.935  59.805  1.00  0.00           H
ATOM   2843 HG22 THR A 764      60.365  41.315  59.155  1.00  0.00           H
ATOM   2844 HG23 THR A 764      60.025  40.695  60.795  1.00  0.00           H
ATOM   2845  C   THR A 764      62.595  42.525  58.425  1.00  0.00           C
ATOM   2846  O   THR A 764      62.515  41.815  57.435  1.00  0.00           O
ATOM   2847  N   PHE A 765      62.295  43.825  58.405  1.00  0.00           N
ATOM   2848  HN  PHE A 765      62.375  44.375  59.235  1.00  0.00           H
ATOM   2849  CA  PHE A 765      61.895  44.535  57.245  1.00  0.00           C
ATOM   2850  HA  PHE A 765      61.075  44.005  56.795  1.00  0.00           H
ATOM   2851  CB  PHE A 765      61.355  45.865  57.815  1.00  0.00           C
ATOM   2852  HB1 PHE A 765      62.075  46.295  58.535  1.00  0.00           H
ATOM   2853  HB2 PHE A 765      60.405  45.695  58.365  1.00  0.00           H
ATOM   2854  CG  PHE A 765      61.115  46.805  56.725  1.00  0.00           C
ATOM   2855  CD1 PHE A 765      60.215  46.475  55.705  1.00  0.00           C
ATOM   2856  HD1 PHE A 765      59.635  45.575  55.795  1.00  0.00           H
ATOM   2857  CE1 PHE A 765      60.125  47.275  54.565  1.00  0.00           C
ATOM   2858  HE1 PHE A 765      59.455  47.015  53.765  1.00  0.00           H
ATOM   2859  CZ  PHE A 765      60.915  48.415  54.475  1.00  0.00           C
ATOM   2860  HZ  PHE A 765      60.815  48.995  53.575  1.00  0.00           H
ATOM   2861  CD2 PHE A 765      61.905  47.935  56.645  1.00  0.00           C
ATOM   2862  HD2 PHE A 765      62.615  48.165  57.425  1.00  0.00           H
ATOM   2863  CE2 PHE A 765      61.785  48.745  55.535  1.00  0.00           C
ATOM   2864  HE2 PHE A 765      62.385  49.625  55.585  1.00  0.00           H
ATOM   2865  C   PHE A 765      62.965  44.635  56.135  1.00  0.00           C
ATOM   2866  O   PHE A 765      62.695  44.275  54.985  1.00  0.00           O
ATOM   2867  N   PHE A 766      64.205  45.055  56.445  1.00  0.00           N
ATOM   2868  HN  PHE A 766      64.425  45.395  57.375  1.00  0.00           H
ATOM   2869  CA  PHE A 766      65.285  45.145  55.465  1.00  0.00           C
ATOM   2870  HA  PHE A 766      64.935  45.755  54.645  1.00  0.00           H
ATOM   2871  CB  PHE A 766      66.585  45.745  56.095  1.00  0.00           C
ATOM   2872  HB1 PHE A 766      67.425  45.715  55.375  1.00  0.00           H
ATOM   2873  HB2 PHE A 766      66.855  45.145  56.995  1.00  0.00           H
ATOM   2874  CG  PHE A 766      66.435  47.185  56.505  1.00  0.00           C
ATOM   2875  CD1 PHE A 766      65.625  48.065  55.775  1.00  0.00           C
ATOM   2876  HD1 PHE A 766      65.045  47.735  54.935  1.00  0.00           H
ATOM   2877  CE1 PHE A 766      65.515  49.405  56.155  1.00  0.00           C
ATOM   2878  HE1 PHE A 766      64.875  50.045  55.605  1.00  0.00           H
ATOM   2879  CZ  PHE A 766      66.225  49.905  57.245  1.00  0.00           C
ATOM   2880  HZ  PHE A 766      66.105  50.935  57.555  1.00  0.00           H
ATOM   2881  CD2 PHE A 766      67.145  47.695  57.605  1.00  0.00           C
ATOM   2882  HD2 PHE A 766      67.785  47.035  58.175  1.00  0.00           H
ATOM   2883  CE2 PHE A 766      67.035  49.045  57.975  1.00  0.00           C
ATOM   2884  HE2 PHE A 766      67.575  49.415  58.835  1.00  0.00           H
ATOM   2885  C   PHE A 766      65.655  43.825  54.805  1.00  0.00           C
ATOM   2886  O   PHE A 766      65.785  43.725  53.585  1.00  0.00           O
ATOM   2887  N   LEU A 767      65.795  42.765  55.615  1.00  0.00           N
ATOM   2888  HN  LEU A 767      65.685  42.885  56.605  1.00  0.00           H
ATOM   2889  CA  LEU A 767      66.075  41.415  55.165  1.00  0.00           C
ATOM   2890  HA  LEU A 767      66.975  41.445  54.565  1.00  0.00           H
ATOM   2891  CB  LEU A 767      66.325  40.535  56.415  1.00  0.00           C
ATOM   2892  HB1 LEU A 767      65.415  40.545  57.065  1.00  0.00           H
ATOM   2893  HB2 LEU A 767      67.145  40.995  57.005  1.00  0.00           H
ATOM   2894  CG  LEU A 767      66.715  39.065  56.155  1.00  0.00           C
ATOM   2895  HG  LEU A 767      65.905  38.565  55.575  1.00  0.00           H
ATOM   2896  CD1 LEU A 767      68.015  38.935  55.335  1.00  0.00           C
ATOM   2897 HD11 LEU A 767      68.865  39.405  55.885  1.00  0.00           H
ATOM   2898 HD12 LEU A 767      67.905  39.435  54.355  1.00  0.00           H
ATOM   2899 HD13 LEU A 767      68.255  37.865  55.165  1.00  0.00           H
ATOM   2900  CD2 LEU A 767      66.875  38.325  57.495  1.00  0.00           C
ATOM   2901 HD21 LEU A 767      65.925  38.355  58.075  1.00  0.00           H
ATOM   2902 HD22 LEU A 767      67.665  38.805  58.105  1.00  0.00           H
ATOM   2903 HD23 LEU A 767      67.155  37.265  57.335  1.00  0.00           H
ATOM   2904  C   LEU A 767      64.985  40.815  54.295  1.00  0.00           C
ATOM   2905  O   LEU A 767      65.245  40.315  53.205  1.00  0.00           O
ATOM   2906  N   SER A 768      63.705  40.935  54.725  1.00  0.00           N
ATOM   2907  HN  SER A 768      63.525  41.345  55.615  1.00  0.00           H
ATOM   2908  CA  SER A 768      62.545  40.405  53.985  1.00  0.00           C
ATOM   2909  HA  SER A 768      62.695  39.335  53.845  1.00  0.00           H
ATOM   2910  CB  SER A 768      61.185  40.615  54.715  1.00  0.00           C
ATOM   2911  HB1 SER A 768      60.355  40.185  54.105  1.00  0.00           H
ATOM   2912  HB2 SER A 768      60.985  41.705  54.855  1.00  0.00           H
ATOM   2913  OG  SER A 768      61.155  39.965  55.985  1.00  0.00           O
ATOM   2914  HG1 SER A 768      61.615  40.575  56.615  1.00  0.00           H
ATOM   2915  C   SER A 768      62.415  41.025  52.625  1.00  0.00           C
ATOM   2916  O   SER A 768      62.165  40.385  51.605  1.00  0.00           O
ATOM   2917  N   SER A 769      62.615  42.345  52.595  1.00  0.00           N
ATOM   2918  HN  SER A 769      62.835  42.845  53.435  1.00  0.00           H
ATOM   2919  CA  SER A 769      62.475  43.135  51.405  1.00  0.00           C
ATOM   2920  HA  SER A 769      61.585  42.815  50.885  1.00  0.00           H
ATOM   2921  CB  SER A 769      62.285  44.565  51.925  1.00  0.00           C
ATOM   2922  HB1 SER A 769      63.235  45.065  52.215  1.00  0.00           H
ATOM   2923  HB2 SER A 769      61.655  44.495  52.835  1.00  0.00           H
ATOM   2924  OG  SER A 769      61.495  45.325  51.055  1.00  0.00           O
ATOM   2925  HG1 SER A 769      62.085  45.715  50.385  1.00  0.00           H
ATOM   2926  C   SER A 769      63.645  42.955  50.425  1.00  0.00           C
ATOM   2927  O   SER A 769      63.475  42.915  49.205  1.00  0.00           O
ATOM   2928  N   PHE A 770      64.885  42.765  50.945  1.00  0.00           N
ATOM   2929  HN  PHE A 770      65.045  42.835  51.925  1.00  0.00           H
ATOM   2930  CA  PHE A 770      66.035  42.425  50.115  1.00  0.00           C
ATOM   2931  HA  PHE A 770      66.145  43.195  49.375  1.00  0.00           H
ATOM   2932  CB  PHE A 770      67.325  42.365  50.995  1.00  0.00           C
ATOM   2933  HB1 PHE A 770      67.115  41.765  51.905  1.00  0.00           H
ATOM   2934  HB2 PHE A 770      67.635  43.385  51.315  1.00  0.00           H
ATOM   2935  CG  PHE A 770      68.465  41.715  50.255  1.00  0.00           C
ATOM   2936  CD1 PHE A 770      68.795  42.225  48.985  1.00  0.00           C
ATOM   2937  HD1 PHE A 770      68.315  43.125  48.635  1.00  0.00           H
ATOM   2938  CE1 PHE A 770      69.655  41.525  48.135  1.00  0.00           C
ATOM   2939  HE1 PHE A 770      69.855  41.905  47.145  1.00  0.00           H
ATOM   2940  CZ  PHE A 770      70.225  40.315  48.545  1.00  0.00           C
ATOM   2941  HZ  PHE A 770      70.845  39.755  47.865  1.00  0.00           H
ATOM   2942  CD2 PHE A 770      69.015  40.485  50.645  1.00  0.00           C
ATOM   2943  HD2 PHE A 770      68.715  40.045  51.585  1.00  0.00           H
ATOM   2944  CE2 PHE A 770      69.905  39.795  49.805  1.00  0.00           C
ATOM   2945  HE2 PHE A 770      70.295  38.825  50.095  1.00  0.00           H
ATOM   2946  C   PHE A 770      65.855  41.115  49.345  1.00  0.00           C
ATOM   2947  O   PHE A 770      66.065  41.045  48.125  1.00  0.00           O
ATOM   2948  N   LEU A 771      65.425  40.065  50.065  1.00  0.00           N
ATOM   2949  HN  LEU A 771      65.305  40.155  51.045  1.00  0.00           H
ATOM   2950  CA  LEU A 771      65.185  38.735  49.525  1.00  0.00           C
ATOM   2951  HA  LEU A 771      66.095  38.395  49.055  1.00  0.00           H
ATOM   2952  CB  LEU A 771      64.795  37.755  50.665  1.00  0.00           C
ATOM   2953  HB1 LEU A 771      64.495  36.775  50.245  1.00  0.00           H
ATOM   2954  HB2 LEU A 771      63.925  38.185  51.205  1.00  0.00           H
ATOM   2955  CG  LEU A 771      65.925  37.495  51.695  1.00  0.00           C
ATOM   2956  HG  LEU A 771      66.385  38.475  51.985  1.00  0.00           H
ATOM   2957  CD1 LEU A 771      65.345  36.875  52.975  1.00  0.00           C
ATOM   2958 HD11 LEU A 771      64.835  35.915  52.745  1.00  0.00           H
ATOM   2959 HD12 LEU A 771      64.615  37.565  53.455  1.00  0.00           H
ATOM   2960 HD13 LEU A 771      66.155  36.675  53.715  1.00  0.00           H
ATOM   2961  CD2 LEU A 771      67.035  36.605  51.125  1.00  0.00           C
ATOM   2962 HD21 LEU A 771      67.515  37.095  50.245  1.00  0.00           H
ATOM   2963 HD22 LEU A 771      66.615  35.625  50.805  1.00  0.00           H
ATOM   2964 HD23 LEU A 771      67.815  36.415  51.885  1.00  0.00           H
ATOM   2965  C   LEU A 771      64.125  38.735  48.435  1.00  0.00           C
ATOM   2966  O   LEU A 771      64.295  38.105  47.395  1.00  0.00           O
ATOM   2967  N   LYS A 772      63.025  39.475  48.635  1.00  0.00           N
ATOM   2968  HN  LYS A 772      62.845  39.875  49.525  1.00  0.00           H
ATOM   2969  CA  LYS A 772      62.035  39.725  47.595  1.00  0.00           C
ATOM   2970  HA  LYS A 772      61.695  38.755  47.235  1.00  0.00           H
ATOM   2971  CB  LYS A 772      60.855  40.515  48.205  1.00  0.00           C
ATOM   2972  HB1 LYS A 772      61.235  41.485  48.595  1.00  0.00           H
ATOM   2973  HB2 LYS A 772      60.475  39.935  49.075  1.00  0.00           H
ATOM   2974  CG  LYS A 772      59.685  40.785  47.235  1.00  0.00           C
ATOM   2975  HG1 LYS A 772      60.035  41.395  46.375  1.00  0.00           H
ATOM   2976  HG2 LYS A 772      58.935  41.385  47.805  1.00  0.00           H
ATOM   2977  CD  LYS A 772      59.055  39.475  46.725  1.00  0.00           C
ATOM   2978  HD1 LYS A 772      58.835  38.805  47.585  1.00  0.00           H
ATOM   2979  HD2 LYS A 772      59.795  38.935  46.095  1.00  0.00           H
ATOM   2980  CE  LYS A 772      57.795  39.665  45.875  1.00  0.00           C
ATOM   2981  HE1 LYS A 772      57.425  38.685  45.495  1.00  0.00           H
ATOM   2982  HE2 LYS A 772      58.015  40.325  45.005  1.00  0.00           H
ATOM   2983  NZ  LYS A 772      56.735  40.295  46.695  1.00  0.00           N
ATOM   2984  HZ1 LYS A 772      57.145  41.095  47.205  1.00  0.00           H
ATOM   2985  HZ2 LYS A 772      56.375  39.615  47.385  1.00  0.00           H
ATOM   2986  HZ3 LYS A 772      55.955  40.625  46.095  1.00  0.00           H
ATOM   2987  C   LYS A 772      62.575  40.475  46.375  1.00  0.00           C
ATOM   2988  O   LYS A 772      62.325  40.115  45.225  1.00  0.00           O
ATOM   2989  N   GLN A 773      63.385  41.535  46.605  1.00  0.00           N
ATOM   2990  HN  GLN A 773      63.555  41.825  47.545  1.00  0.00           H
ATOM   2991  CA  GLN A 773      63.995  42.345  45.565  1.00  0.00           C
ATOM   2992  HA  GLN A 773      63.195  42.675  44.905  1.00  0.00           H
ATOM   2993  CB  GLN A 773      64.715  43.565  46.215  1.00  0.00           C
ATOM   2994  HB1 GLN A 773      65.515  43.195  46.895  1.00  0.00           H
ATOM   2995  HB2 GLN A 773      63.965  44.065  46.865  1.00  0.00           H
ATOM   2996  CG  GLN A 773      65.325  44.605  45.245  1.00  0.00           C
ATOM   2997  HG1 GLN A 773      66.315  44.225  44.905  1.00  0.00           H
ATOM   2998  HG2 GLN A 773      65.505  45.565  45.775  1.00  0.00           H
ATOM   2999  CD  GLN A 773      64.485  44.885  43.995  1.00  0.00           C
ATOM   3000  OE1 GLN A 773      64.965  44.865  42.855  1.00  0.00           O
ATOM   3001  NE2 GLN A 773      63.195  45.185  44.165  1.00  0.00           N
ATOM   3002 HE21 GLN A 773      62.675  45.455  43.365  1.00  0.00           H
ATOM   3003 HE22 GLN A 773      62.835  45.325  45.085  1.00  0.00           H
ATOM   3004  C   GLN A 773      65.015  41.625  44.705  1.00  0.00           C
ATOM   3005  O   GLN A 773      65.265  41.975  43.565  1.00  0.00           O
ATOM   3006  N   PHE A 774      65.665  40.575  45.235  1.00  0.00           N
ATOM   3007  HN  PHE A 774      65.515  40.365  46.205  1.00  0.00           H
ATOM   3008  CA  PHE A 774      66.645  39.755  44.555  1.00  0.00           C
ATOM   3009  HA  PHE A 774      67.485  40.375  44.285  1.00  0.00           H
ATOM   3010  CB  PHE A 774      67.115  38.725  45.625  1.00  0.00           C
ATOM   3011  HB1 PHE A 774      66.235  38.155  45.995  1.00  0.00           H
ATOM   3012  HB2 PHE A 774      67.555  39.255  46.495  1.00  0.00           H
ATOM   3013  CG  PHE A 774      68.125  37.735  45.115  1.00  0.00           C
ATOM   3014  CD1 PHE A 774      69.435  38.155  44.855  1.00  0.00           C
ATOM   3015  HD1 PHE A 774      69.705  39.195  44.975  1.00  0.00           H
ATOM   3016  CE1 PHE A 774      70.415  37.215  44.495  1.00  0.00           C
ATOM   3017  HE1 PHE A 774      71.435  37.535  44.345  1.00  0.00           H
ATOM   3018  CZ  PHE A 774      70.075  35.865  44.385  1.00  0.00           C
ATOM   3019  HZ  PHE A 774      70.835  35.135  44.135  1.00  0.00           H
ATOM   3020  CD2 PHE A 774      67.795  36.375  45.005  1.00  0.00           C
ATOM   3021  HD2 PHE A 774      66.795  36.045  45.255  1.00  0.00           H
ATOM   3022  CE2 PHE A 774      68.765  35.445  44.625  1.00  0.00           C
ATOM   3023  HE2 PHE A 774      68.505  34.395  44.555  1.00  0.00           H
ATOM   3024  C   PHE A 774      66.155  39.105  43.245  1.00  0.00           C
ATOM   3025  O   PHE A 774      66.905  38.995  42.275  1.00  0.00           O
ATOM   3026  N   LYS A 775      64.865  38.705  43.225  1.00  0.00           N
ATOM   3027  HN  LYS A 775      64.315  38.825  44.055  1.00  0.00           H
ATOM   3028  CA  LYS A 775      64.125  38.055  42.155  1.00  0.00           C
ATOM   3029  HA  LYS A 775      64.635  37.135  41.935  1.00  0.00           H
ATOM   3030  CB  LYS A 775      62.685  37.705  42.665  1.00  0.00           C
ATOM   3031  HB1 LYS A 775      62.295  38.635  43.135  1.00  0.00           H
ATOM   3032  HB2 LYS A 775      62.785  36.955  43.475  1.00  0.00           H
ATOM   3033  CG  LYS A 775      61.605  37.255  41.645  1.00  0.00           C
ATOM   3034  HG1 LYS A 775      61.495  38.015  40.845  1.00  0.00           H
ATOM   3035  HG2 LYS A 775      60.635  37.235  42.205  1.00  0.00           H
ATOM   3036  CD  LYS A 775      61.795  35.855  41.015  1.00  0.00           C
ATOM   3037  HD1 LYS A 775      61.965  35.125  41.835  1.00  0.00           H
ATOM   3038  HD2 LYS A 775      62.695  35.885  40.365  1.00  0.00           H
ATOM   3039  CE  LYS A 775      60.565  35.395  40.195  1.00  0.00           C
ATOM   3040  HE1 LYS A 775      60.355  36.135  39.395  1.00  0.00           H
ATOM   3041  HE2 LYS A 775      59.675  35.325  40.845  1.00  0.00           H
ATOM   3042  NZ  LYS A 775      60.765  34.075  39.545  1.00  0.00           N
ATOM   3043  HZ1 LYS A 775      60.825  33.285  40.205  1.00  0.00           H
ATOM   3044  HZ2 LYS A 775      61.555  34.065  38.895  1.00  0.00           H
ATOM   3045  HZ3 LYS A 775      59.905  33.875  38.935  1.00  0.00           H
ATOM   3046  C   LYS A 775      64.055  38.805  40.835  1.00  0.00           C
ATOM   3047  O   LYS A 775      64.055  38.175  39.775  1.00  0.00           O
ATOM   3048  N   THR A 776      63.995  40.155  40.865  1.00  0.00           N
ATOM   3049  HN  THR A 776      64.075  40.635  41.735  1.00  0.00           H
ATOM   3050  CA  THR A 776      63.625  41.015  39.735  1.00  0.00           C
ATOM   3051  HA  THR A 776      62.715  40.625  39.315  1.00  0.00           H
ATOM   3052  CB  THR A 776      63.395  42.475  40.155  1.00  0.00           C
ATOM   3053  HB  THR A 776      63.125  43.095  39.265  1.00  0.00           H
ATOM   3054  OG1 THR A 776      64.535  43.025  40.815  1.00  0.00           O
ATOM   3055  HG1 THR A 776      64.225  43.835  41.245  1.00  0.00           H
ATOM   3056  CG2 THR A 776      62.225  42.545  41.165  1.00  0.00           C
ATOM   3057 HG21 THR A 776      62.475  42.005  42.095  1.00  0.00           H
ATOM   3058 HG22 THR A 776      61.315  42.085  40.725  1.00  0.00           H
ATOM   3059 HG23 THR A 776      62.005  43.605  41.425  1.00  0.00           H
ATOM   3060  C   THR A 776      64.625  41.055  38.595  1.00  0.00           C
ATOM   3061  O   THR A 776      64.305  41.455  37.475  1.00  0.00           O
ATOM   3062  N   LYS A 777      65.885  40.665  38.855  1.00  0.00           N
ATOM   3063  HN  LYS A 777      66.075  40.265  39.745  1.00  0.00           H
ATOM   3064  CA  LYS A 777      66.965  40.915  37.935  1.00  0.00           C
ATOM   3065  HA  LYS A 777      66.645  41.625  37.175  1.00  0.00           H
ATOM   3066  CB  LYS A 777      68.175  41.505  38.675  1.00  0.00           C
ATOM   3067  HB1 LYS A 777      68.865  41.855  37.875  1.00  0.00           H
ATOM   3068  HB2 LYS A 777      68.655  40.725  39.295  1.00  0.00           H
ATOM   3069  CG  LYS A 777      67.835  42.715  39.545  1.00  0.00           C
ATOM   3070  HG1 LYS A 777      66.855  42.545  40.025  1.00  0.00           H
ATOM   3071  HG2 LYS A 777      67.675  43.605  38.895  1.00  0.00           H
ATOM   3072  CD  LYS A 777      68.875  43.015  40.635  1.00  0.00           C
ATOM   3073  HD1 LYS A 777      69.085  44.105  40.615  1.00  0.00           H
ATOM   3074  HD2 LYS A 777      69.835  42.515  40.425  1.00  0.00           H
ATOM   3075  CE  LYS A 777      68.415  42.605  42.025  1.00  0.00           C
ATOM   3076  HE1 LYS A 777      69.175  42.815  42.805  1.00  0.00           H
ATOM   3077  HE2 LYS A 777      68.165  41.525  42.045  1.00  0.00           H
ATOM   3078  NZ  LYS A 777      67.205  43.375  42.315  1.00  0.00           N
ATOM   3079  HZ1 LYS A 777      66.565  43.325  41.485  1.00  0.00           H
ATOM   3080  HZ2 LYS A 777      67.385  44.375  42.495  1.00  0.00           H
ATOM   3081  HZ3 LYS A 777      66.635  42.955  43.085  1.00  0.00           H
ATOM   3082  C   LYS A 777      67.345  39.645  37.215  1.00  0.00           C
ATOM   3083  O   LYS A 777      66.835  38.565  37.525  1.00  0.00           O
ATOM   3084  N   ARG A 778      68.265  39.675  36.235  1.00  0.00           N
ATOM   3085  HN  ARG A 778      68.635  40.545  35.915  1.00  0.00           H
ATOM   3086  CA  ARG A 778      68.755  38.465  35.595  1.00  0.00           C
ATOM   3087  HA  ARG A 778      68.195  37.605  35.915  1.00  0.00           H
ATOM   3088  CB  ARG A 778      68.615  38.545  34.045  1.00  0.00           C
ATOM   3089  HB1 ARG A 778      69.115  37.645  33.615  1.00  0.00           H
ATOM   3090  HB2 ARG A 778      69.165  39.435  33.655  1.00  0.00           H
ATOM   3091  CG  ARG A 778      67.155  38.585  33.535  1.00  0.00           C
ATOM   3092  HG1 ARG A 778      66.815  39.635  33.495  1.00  0.00           H
ATOM   3093  HG2 ARG A 778      66.505  38.045  34.245  1.00  0.00           H
ATOM   3094  CD  ARG A 778      67.045  37.905  32.155  1.00  0.00           C
ATOM   3095  HD1 ARG A 778      67.325  36.835  32.295  1.00  0.00           H
ATOM   3096  HD2 ARG A 778      67.725  38.385  31.425  1.00  0.00           H
ATOM   3097  NE  ARG A 778      65.645  37.985  31.645  1.00  0.00           N
ATOM   3098  HE  ARG A 778      64.965  38.595  32.065  1.00  0.00           H
ATOM   3099  CZ  ARG A 778      65.185  37.225  30.665  1.00  0.00           C
ATOM   3100  NH1 ARG A 778      65.955  36.465  29.945  1.00  0.00           N
ATOM   3101 HH11 ARG A 778      66.885  36.275  30.255  1.00  0.00           H
ATOM   3102 HH12 ARG A 778      65.495  35.895  29.255  1.00  0.00           H
ATOM   3103  NH2 ARG A 778      63.905  37.275  30.335  1.00  0.00           N
ATOM   3104 HH21 ARG A 778      63.385  38.065  30.615  1.00  0.00           H
ATOM   3105 HH22 ARG A 778      63.605  36.765  29.515  1.00  0.00           H
ATOM   3106  C   ARG A 778      70.205  38.205  35.945  1.00  0.00           C
ATOM   3107  O   ARG A 778      71.065  38.975  35.565  1.00  0.00           O
ATOM   3108  N   TYR A 779      70.515  37.125  36.695  1.00  0.00           N
ATOM   3109  HN  TYR A 779      69.825  36.465  36.995  1.00  0.00           H
ATOM   3110  CA  TYR A 779      71.895  36.825  37.045  1.00  0.00           C
ATOM   3111  HA  TYR A 779      72.485  36.815  36.135  1.00  0.00           H
ATOM   3112  CB  TYR A 779      72.445  37.845  38.085  1.00  0.00           C
ATOM   3113  HB1 TYR A 779      72.095  37.675  39.125  1.00  0.00           H
ATOM   3114  HB2 TYR A 779      72.145  38.865  37.785  1.00  0.00           H
ATOM   3115  CG  TYR A 779      73.935  37.785  38.035  1.00  0.00           C
ATOM   3116  CD1 TYR A 779      74.605  38.645  37.165  1.00  0.00           C
ATOM   3117  HD1 TYR A 779      74.045  39.365  36.575  1.00  0.00           H
ATOM   3118  CE1 TYR A 779      75.985  38.545  36.995  1.00  0.00           C
ATOM   3119  HE1 TYR A 779      76.465  39.175  36.255  1.00  0.00           H
ATOM   3120  CZ  TYR A 779      76.685  37.575  37.715  1.00  0.00           C
ATOM   3121  OH  TYR A 779      78.055  37.425  37.475  1.00  0.00           O
ATOM   3122  HH  TYR A 779      78.215  37.705  36.575  1.00  0.00           H
ATOM   3123  CD2 TYR A 779      74.655  36.845  38.785  1.00  0.00           C
ATOM   3124  HD2 TYR A 779      74.135  36.155  39.435  1.00  0.00           H
ATOM   3125  CE2 TYR A 779      76.035  36.725  38.605  1.00  0.00           C
ATOM   3126  HE2 TYR A 779      76.565  35.935  39.085  1.00  0.00           H
ATOM   3127  C   TYR A 779      71.965  35.445  37.665  1.00  0.00           C
ATOM   3128  O   TYR A 779      72.645  34.555  37.165  1.00  0.00           O
ATOM   3129  N   PHE A 780      71.245  35.215  38.775  1.00  0.00           N
ATOM   3130  HN  PHE A 780      70.715  35.945  39.195  1.00  0.00           H
ATOM   3131  CA  PHE A 780      71.205  33.935  39.455  1.00  0.00           C
ATOM   3132  HA  PHE A 780      72.145  33.425  39.265  1.00  0.00           H
ATOM   3133  CB  PHE A 780      70.985  34.105  40.975  1.00  0.00           C
ATOM   3134  HB1 PHE A 780      70.765  33.145  41.505  1.00  0.00           H
ATOM   3135  HB2 PHE A 780      70.145  34.785  41.175  1.00  0.00           H
ATOM   3136  CG  PHE A 780      72.235  34.665  41.565  1.00  0.00           C
ATOM   3137  CD1 PHE A 780      72.305  36.015  41.905  1.00  0.00           C
ATOM   3138  HD1 PHE A 780      71.455  36.665  41.715  1.00  0.00           H
ATOM   3139  CE1 PHE A 780      73.435  36.525  42.545  1.00  0.00           C
ATOM   3140  HE1 PHE A 780      73.425  37.555  42.855  1.00  0.00           H
ATOM   3141  CZ  PHE A 780      74.525  35.695  42.825  1.00  0.00           C
ATOM   3142  HZ  PHE A 780      75.375  36.085  43.355  1.00  0.00           H
ATOM   3143  CD2 PHE A 780      73.335  33.825  41.835  1.00  0.00           C
ATOM   3144  HD2 PHE A 780      73.295  32.785  41.575  1.00  0.00           H
ATOM   3145  CE2 PHE A 780      74.475  34.345  42.465  1.00  0.00           C
ATOM   3146  HE2 PHE A 780      75.315  33.695  42.685  1.00  0.00           H
ATOM   3147  C   PHE A 780      70.095  33.065  38.905  1.00  0.00           C
ATOM   3148  O   PHE A 780      69.125  33.625  38.375  1.00  0.00           O
ATOM   3149  N   PRO A 781      70.165  31.715  38.995  1.00  0.00           N
ATOM   3150  CD  PRO A 781      71.285  30.985  39.605  1.00  0.00           C
ATOM   3151  HD1 PRO A 781      71.425  31.305  40.665  1.00  0.00           H
ATOM   3152  HD2 PRO A 781      72.215  31.175  39.035  1.00  0.00           H
ATOM   3153  CA  PRO A 781      69.145  30.825  38.485  1.00  0.00           C
ATOM   3154  HA  PRO A 781      69.155  30.955  37.415  1.00  0.00           H
ATOM   3155  CB  PRO A 781      69.555  29.395  38.885  1.00  0.00           C
ATOM   3156  HB1 PRO A 781      69.635  28.765  37.975  1.00  0.00           H
ATOM   3157  HB2 PRO A 781      68.825  28.925  39.585  1.00  0.00           H
ATOM   3158  CG  PRO A 781      70.935  29.485  39.575  1.00  0.00           C
ATOM   3159  HG1 PRO A 781      70.875  29.095  40.615  1.00  0.00           H
ATOM   3160  HG2 PRO A 781      71.715  28.925  39.015  1.00  0.00           H
ATOM   3161  C   PRO A 781      67.735  31.165  38.925  1.00  0.00           C
ATOM   3162  O   PRO A 781      67.505  31.595  40.055  1.00  0.00           O
ATOM   3163  N   THR A 782      66.765  30.925  38.035  1.00  0.00           N
ATOM   3164  HN  THR A 782      66.945  30.545  37.135  1.00  0.00           H
ATOM   3165  CA  THR A 782      65.355  31.145  38.255  1.00  0.00           C
ATOM   3166  HA  THR A 782      65.195  32.185  38.475  1.00  0.00           H
ATOM   3167  CB  THR A 782      64.615  30.765  36.975  1.00  0.00           C
ATOM   3168  HB  THR A 782      63.515  30.705  37.135  1.00  0.00           H
ATOM   3169  OG1 THR A 782      65.135  29.535  36.485  1.00  0.00           O
ATOM   3170  HG1 THR A 782      64.505  28.855  36.855  1.00  0.00           H
ATOM   3171  CG2 THR A 782      64.895  31.835  35.895  1.00  0.00           C
ATOM   3172 HG21 THR A 782      65.975  31.885  35.645  1.00  0.00           H
ATOM   3173 HG22 THR A 782      64.565  32.835  36.235  1.00  0.00           H
ATOM   3174 HG23 THR A 782      64.345  31.575  34.975  1.00  0.00           H
ATOM   3175  C   THR A 782      64.805  30.365  39.445  1.00  0.00           C
ATOM   3176  O   THR A 782      64.115  30.915  40.285  1.00  0.00           O
ATOM   3177  N   LYS A 783      65.185  29.075  39.565  1.00  0.00           N
ATOM   3178  HN  LYS A 783      65.625  28.675  38.775  1.00  0.00           H
ATOM   3179  CA  LYS A 783      64.665  28.145  40.545  1.00  0.00           C
ATOM   3180  HA  LYS A 783      63.595  28.115  40.355  1.00  0.00           H
ATOM   3181  CB  LYS A 783      65.265  26.725  40.295  1.00  0.00           C
ATOM   3182  HB1 LYS A 783      64.845  26.385  39.315  1.00  0.00           H
ATOM   3183  HB2 LYS A 783      64.895  26.025  41.075  1.00  0.00           H
ATOM   3184  CG  LYS A 783      66.795  26.525  40.245  1.00  0.00           C
ATOM   3185  HG1 LYS A 783      67.235  26.835  41.215  1.00  0.00           H
ATOM   3186  HG2 LYS A 783      67.215  27.155  39.435  1.00  0.00           H
ATOM   3187  CD  LYS A 783      67.095  25.025  39.995  1.00  0.00           C
ATOM   3188  HD1 LYS A 783      66.765  24.755  38.975  1.00  0.00           H
ATOM   3189  HD2 LYS A 783      66.445  24.445  40.705  1.00  0.00           H
ATOM   3190  CE  LYS A 783      68.535  24.555  40.245  1.00  0.00           C
ATOM   3191  HE1 LYS A 783      68.585  23.445  40.135  1.00  0.00           H
ATOM   3192  HE2 LYS A 783      68.875  24.825  41.265  1.00  0.00           H
ATOM   3193  NZ  LYS A 783      69.485  25.145  39.265  1.00  0.00           N
ATOM   3194  HZ1 LYS A 783      69.445  26.175  39.305  1.00  0.00           H
ATOM   3195  HZ2 LYS A 783      69.255  24.805  38.295  1.00  0.00           H
ATOM   3196  HZ3 LYS A 783      70.465  24.845  39.465  1.00  0.00           H
ATOM   3197  C   LYS A 783      64.815  28.525  42.015  1.00  0.00           C
ATOM   3198  O   LYS A 783      63.885  28.495  42.835  1.00  0.00           O
ATOM   3199  N   VAL A 784      66.045  28.955  42.385  1.00  0.00           N
ATOM   3200  HN  VAL A 784      66.755  28.995  41.705  1.00  0.00           H
ATOM   3201  CA  VAL A 784      66.355  29.465  43.705  1.00  0.00           C
ATOM   3202  HA  VAL A 784      65.935  28.775  44.425  1.00  0.00           H
ATOM   3203  CB  VAL A 784      67.865  29.495  43.975  1.00  0.00           C
ATOM   3204  HB  VAL A 784      68.235  28.445  43.855  1.00  0.00           H
ATOM   3205  CG1 VAL A 784      68.625  30.375  42.965  1.00  0.00           C
ATOM   3206 HG11 VAL A 784      68.325  31.435  43.035  1.00  0.00           H
ATOM   3207 HG12 VAL A 784      68.475  30.025  41.925  1.00  0.00           H
ATOM   3208 HG13 VAL A 784      69.715  30.325  43.175  1.00  0.00           H
ATOM   3209  CG2 VAL A 784      68.165  29.915  45.425  1.00  0.00           C
ATOM   3210 HG21 VAL A 784      67.595  29.295  46.145  1.00  0.00           H
ATOM   3211 HG22 VAL A 784      67.895  30.985  45.595  1.00  0.00           H
ATOM   3212 HG23 VAL A 784      69.245  29.795  45.655  1.00  0.00           H
ATOM   3213  C   VAL A 784      65.645  30.785  43.985  1.00  0.00           C
ATOM   3214  O   VAL A 784      65.065  30.985  45.045  1.00  0.00           O
ATOM   3215  N   ARG A 785      65.625  31.705  43.005  1.00  0.00           N
ATOM   3216  HN  ARG A 785      66.155  31.545  42.165  1.00  0.00           H
ATOM   3217  CA  ARG A 785      64.855  32.945  43.055  1.00  0.00           C
ATOM   3218  HA  ARG A 785      65.195  33.505  43.925  1.00  0.00           H
ATOM   3219  CB  ARG A 785      65.155  33.775  41.805  1.00  0.00           C
ATOM   3220  HB1 ARG A 785      64.365  34.535  41.615  1.00  0.00           H
ATOM   3221  HB2 ARG A 785      65.195  33.105  40.915  1.00  0.00           H
ATOM   3222  CG  ARG A 785      66.465  34.535  41.945  1.00  0.00           C
ATOM   3223  HG1 ARG A 785      67.285  33.845  42.265  1.00  0.00           H
ATOM   3224  HG2 ARG A 785      66.325  35.305  42.735  1.00  0.00           H
ATOM   3225  CD  ARG A 785      66.865  35.155  40.615  1.00  0.00           C
ATOM   3226  HD1 ARG A 785      65.995  35.685  40.155  1.00  0.00           H
ATOM   3227  HD2 ARG A 785      67.235  34.375  39.915  1.00  0.00           H
ATOM   3228  NE  ARG A 785      67.935  36.135  40.925  1.00  0.00           N
ATOM   3229  HE  ARG A 785      68.035  36.455  41.865  1.00  0.00           H
ATOM   3230  CZ  ARG A 785      68.415  36.955  40.015  1.00  0.00           C
ATOM   3231  NH1 ARG A 785      68.295  36.705  38.735  1.00  0.00           N
ATOM   3232 HH11 ARG A 785      67.805  37.445  38.245  1.00  0.00           H
ATOM   3233 HH12 ARG A 785      67.975  35.785  38.525  1.00  0.00           H
ATOM   3234  NH2 ARG A 785      68.965  38.085  40.395  1.00  0.00           N
ATOM   3235 HH21 ARG A 785      69.325  38.705  39.725  1.00  0.00           H
ATOM   3236 HH22 ARG A 785      68.745  38.385  41.325  1.00  0.00           H
ATOM   3237  C   ARG A 785      63.355  32.815  43.205  1.00  0.00           C
ATOM   3238  O   ARG A 785      62.725  33.535  43.985  1.00  0.00           O
ATOM   3239  N   SER A 786      62.725  31.905  42.455  1.00  0.00           N
ATOM   3240  HN  SER A 786      63.245  31.385  41.765  1.00  0.00           H
ATOM   3241  CA  SER A 786      61.305  31.575  42.555  1.00  0.00           C
ATOM   3242  HA  SER A 786      60.745  32.485  42.415  1.00  0.00           H
ATOM   3243  CB  SER A 786      60.895  30.555  41.455  1.00  0.00           C
ATOM   3244  HB1 SER A 786      59.825  30.275  41.555  1.00  0.00           H
ATOM   3245  HB2 SER A 786      61.515  29.635  41.545  1.00  0.00           H
ATOM   3246  OG  SER A 786      61.095  31.125  40.155  1.00  0.00           O
ATOM   3247  HG1 SER A 786      61.335  30.375  39.535  1.00  0.00           H
ATOM   3248  C   SER A 786      60.965  31.075  43.945  1.00  0.00           C
ATOM   3249  O   SER A 786      59.985  31.495  44.555  1.00  0.00           O
ATOM   3250  N   THR A 787      61.825  30.215  44.505  1.00  0.00           N
ATOM   3251  HN  THR A 787      62.605  29.875  43.965  1.00  0.00           H
ATOM   3252  CA  THR A 787      61.745  29.805  45.905  1.00  0.00           C
ATOM   3253  HA  THR A 787      60.755  29.395  46.075  1.00  0.00           H
ATOM   3254  CB  THR A 787      62.765  28.715  46.225  1.00  0.00           C
ATOM   3255  HB  THR A 787      63.805  29.115  46.185  1.00  0.00           H
ATOM   3256  OG1 THR A 787      62.655  27.665  45.275  1.00  0.00           O
ATOM   3257  HG1 THR A 787      63.035  27.985  44.435  1.00  0.00           H
ATOM   3258  CG2 THR A 787      62.525  28.105  47.615  1.00  0.00           C
ATOM   3259 HG21 THR A 787      61.505  27.645  47.665  1.00  0.00           H
ATOM   3260 HG22 THR A 787      62.615  28.855  48.425  1.00  0.00           H
ATOM   3261 HG23 THR A 787      63.265  27.305  47.805  1.00  0.00           H
ATOM   3262  C   THR A 787      61.915  30.955  46.905  1.00  0.00           C
ATOM   3263  O   THR A 787      61.045  31.225  47.715  1.00  0.00           O
ATOM   3264  N   ILE A 788      63.025  31.715  46.815  1.00  0.00           N
ATOM   3265  HN  ILE A 788      63.725  31.485  46.135  1.00  0.00           H
ATOM   3266  CA  ILE A 788      63.375  32.825  47.705  1.00  0.00           C
ATOM   3267  HA  ILE A 788      63.365  32.435  48.715  1.00  0.00           H
ATOM   3268  CB  ILE A 788      64.805  33.315  47.405  1.00  0.00           C
ATOM   3269  HB  ILE A 788      64.895  33.425  46.305  1.00  0.00           H
ATOM   3270  CG2 ILE A 788      65.105  34.705  48.015  1.00  0.00           C
ATOM   3271 HG21 ILE A 788      64.875  34.715  49.105  1.00  0.00           H
ATOM   3272 HG22 ILE A 788      64.505  35.505  47.535  1.00  0.00           H
ATOM   3273 HG23 ILE A 788      66.175  34.965  47.885  1.00  0.00           H
ATOM   3274  CG1 ILE A 788      65.875  32.275  47.855  1.00  0.00           C
ATOM   3275 HG11 ILE A 788      66.855  32.605  47.435  1.00  0.00           H
ATOM   3276 HG12 ILE A 788      65.645  31.285  47.405  1.00  0.00           H
ATOM   3277  CD  ILE A 788      66.025  32.115  49.375  1.00  0.00           C
ATOM   3278  HD1 ILE A 788      65.085  31.765  49.835  1.00  0.00           H
ATOM   3279  HD2 ILE A 788      66.325  33.065  49.845  1.00  0.00           H
ATOM   3280  HD3 ILE A 788      66.815  31.365  49.595  1.00  0.00           H
ATOM   3281  C   ILE A 788      62.355  33.955  47.735  1.00  0.00           C
ATOM   3282  O   ILE A 788      62.065  34.505  48.795  1.00  0.00           O
ATOM   3283  N   SER A 789      61.765  34.305  46.585  1.00  0.00           N
ATOM   3284  HN  SER A 789      62.035  33.835  45.745  1.00  0.00           H
ATOM   3285  CA  SER A 789      60.785  35.385  46.445  1.00  0.00           C
ATOM   3286  HA  SER A 789      61.285  36.325  46.625  1.00  0.00           H
ATOM   3287  CB  SER A 789      60.215  35.365  44.985  1.00  0.00           C
ATOM   3288  HB1 SER A 789      59.965  34.315  44.705  1.00  0.00           H
ATOM   3289  HB2 SER A 789      61.015  35.715  44.295  1.00  0.00           H
ATOM   3290  OG  SER A 789      59.035  36.155  44.795  1.00  0.00           O
ATOM   3291  HG1 SER A 789      58.285  35.585  45.095  1.00  0.00           H
ATOM   3292  C   SER A 789      59.625  35.305  47.415  1.00  0.00           C
ATOM   3293  O   SER A 789      59.315  36.245  48.145  1.00  0.00           O
ATOM   3294  N   ASP A 790      59.005  34.115  47.455  1.00  0.00           N
ATOM   3295  HN  ASP A 790      59.205  33.425  46.765  1.00  0.00           H
ATOM   3296  CA  ASP A 790      57.795  33.875  48.205  1.00  0.00           C
ATOM   3297  HA  ASP A 790      57.245  34.795  48.335  1.00  0.00           H
ATOM   3298  CB  ASP A 790      56.925  32.865  47.405  1.00  0.00           C
ATOM   3299  HB1 ASP A 790      56.065  32.545  48.025  1.00  0.00           H
ATOM   3300  HB2 ASP A 790      57.515  31.965  47.125  1.00  0.00           H
ATOM   3301  CG  ASP A 790      56.355  33.465  46.125  1.00  0.00           C
ATOM   3302  OD1 ASP A 790      56.955  34.415  45.535  1.00  0.00           O
ATOM   3303  OD2 ASP A 790      55.325  32.905  45.665  1.00  0.00           O
ATOM   3304  C   ASP A 790      58.155  33.365  49.595  1.00  0.00           C
ATOM   3305  O   ASP A 790      57.525  33.695  50.595  1.00  0.00           O
ATOM   3306  N   PHE A 791      59.265  32.615  49.715  1.00  0.00           N
ATOM   3307  HN  PHE A 791      59.795  32.365  48.905  1.00  0.00           H
ATOM   3308  CA  PHE A 791      59.635  32.045  50.995  1.00  0.00           C
ATOM   3309  HA  PHE A 791      58.735  31.885  51.575  1.00  0.00           H
ATOM   3310  CB  PHE A 791      60.355  30.695  50.835  1.00  0.00           C
ATOM   3311  HB1 PHE A 791      60.925  30.425  51.745  1.00  0.00           H
ATOM   3312  HB2 PHE A 791      61.065  30.685  49.985  1.00  0.00           H
ATOM   3313  CG  PHE A 791      59.285  29.665  50.625  1.00  0.00           C
ATOM   3314  CD1 PHE A 791      58.535  29.235  51.725  1.00  0.00           C
ATOM   3315  HD1 PHE A 791      58.775  29.605  52.715  1.00  0.00           H
ATOM   3316  CE1 PHE A 791      57.455  28.365  51.565  1.00  0.00           C
ATOM   3317  HE1 PHE A 791      56.865  28.085  52.415  1.00  0.00           H
ATOM   3318  CZ  PHE A 791      57.105  27.925  50.285  1.00  0.00           C
ATOM   3319  HZ  PHE A 791      56.255  27.285  50.155  1.00  0.00           H
ATOM   3320  CD2 PHE A 791      58.955  29.185  49.345  1.00  0.00           C
ATOM   3321  HD2 PHE A 791      59.515  29.505  48.485  1.00  0.00           H
ATOM   3322  CE2 PHE A 791      57.845  28.345  49.175  1.00  0.00           C
ATOM   3323  HE2 PHE A 791      57.565  28.005  48.185  1.00  0.00           H
ATOM   3324  C   PHE A 791      60.435  32.975  51.875  1.00  0.00           C
ATOM   3325  O   PHE A 791      60.725  32.665  53.025  1.00  0.00           O
ATOM   3326  N   ALA A 792      60.725  34.195  51.385  1.00  0.00           N
ATOM   3327  HN  ALA A 792      60.565  34.395  50.425  1.00  0.00           H
ATOM   3328  CA  ALA A 792      61.365  35.245  52.145  1.00  0.00           C
ATOM   3329  HA  ALA A 792      62.375  34.945  52.365  1.00  0.00           H
ATOM   3330  CB  ALA A 792      61.365  36.535  51.295  1.00  0.00           C
ATOM   3331  HB1 ALA A 792      60.335  36.835  50.995  1.00  0.00           H
ATOM   3332  HB2 ALA A 792      61.945  36.365  50.355  1.00  0.00           H
ATOM   3333  HB3 ALA A 792      61.835  37.385  51.835  1.00  0.00           H
ATOM   3334  C   ALA A 792      60.675  35.545  53.475  1.00  0.00           C
ATOM   3335  O   ALA A 792      61.315  35.525  54.515  1.00  0.00           O
ATOM   3336  N   VAL A 793      59.335  35.735  53.455  1.00  0.00           N
ATOM   3337  HN  VAL A 793      58.875  35.755  52.585  1.00  0.00           H
ATOM   3338  CA  VAL A 793      58.515  35.985  54.635  1.00  0.00           C
ATOM   3339  HA  VAL A 793      58.915  36.845  55.155  1.00  0.00           H
ATOM   3340  CB  VAL A 793      57.065  36.275  54.215  1.00  0.00           C
ATOM   3341  HB  VAL A 793      56.675  35.415  53.605  1.00  0.00           H
ATOM   3342  CG1 VAL A 793      56.145  36.475  55.435  1.00  0.00           C
ATOM   3343 HG11 VAL A 793      56.565  37.255  56.105  1.00  0.00           H
ATOM   3344 HG12 VAL A 793      56.025  35.535  56.015  1.00  0.00           H
ATOM   3345 HG13 VAL A 793      55.135  36.795  55.105  1.00  0.00           H
ATOM   3346  CG2 VAL A 793      57.045  37.535  53.335  1.00  0.00           C
ATOM   3347 HG21 VAL A 793      57.645  37.405  52.405  1.00  0.00           H
ATOM   3348 HG22 VAL A 793      57.465  38.395  53.895  1.00  0.00           H
ATOM   3349 HG23 VAL A 793      56.005  37.775  53.045  1.00  0.00           H
ATOM   3350  C   VAL A 793      58.545  34.835  55.635  1.00  0.00           C
ATOM   3351  O   VAL A 793      58.655  35.005  56.845  1.00  0.00           O
ATOM   3352  N   PHE A 794      58.435  33.585  55.135  1.00  0.00           N
ATOM   3353  HN  PHE A 794      58.375  33.475  54.155  1.00  0.00           H
ATOM   3354  CA  PHE A 794      58.465  32.385  55.945  1.00  0.00           C
ATOM   3355  HA  PHE A 794      57.675  32.445  56.685  1.00  0.00           H
ATOM   3356  CB  PHE A 794      58.235  31.185  54.975  1.00  0.00           C
ATOM   3357  HB1 PHE A 794      59.165  30.925  54.425  1.00  0.00           H
ATOM   3358  HB2 PHE A 794      57.495  31.515  54.215  1.00  0.00           H
ATOM   3359  CG  PHE A 794      57.705  29.925  55.615  1.00  0.00           C
ATOM   3360  CD1 PHE A 794      56.525  29.345  55.115  1.00  0.00           C
ATOM   3361  HD1 PHE A 794      55.995  29.815  54.295  1.00  0.00           H
ATOM   3362  CE1 PHE A 794      56.015  28.155  55.655  1.00  0.00           C
ATOM   3363  HE1 PHE A 794      55.085  27.745  55.285  1.00  0.00           H
ATOM   3364  CZ  PHE A 794      56.685  27.525  56.705  1.00  0.00           C
ATOM   3365  HZ  PHE A 794      56.265  26.625  57.145  1.00  0.00           H
ATOM   3366  CD2 PHE A 794      58.375  29.265  56.655  1.00  0.00           C
ATOM   3367  HD2 PHE A 794      59.285  29.655  57.075  1.00  0.00           H
ATOM   3368  CE2 PHE A 794      57.855  28.085  57.215  1.00  0.00           C
ATOM   3369  HE2 PHE A 794      58.345  27.615  58.055  1.00  0.00           H
ATOM   3370  C   PHE A 794      59.795  32.225  56.665  1.00  0.00           C
ATOM   3371  O   PHE A 794      59.865  31.975  57.875  1.00  0.00           O
ATOM   3372  N   LEU A 795      60.905  32.395  55.915  1.00  0.00           N
ATOM   3373  HN  LEU A 795      60.825  32.595  54.935  1.00  0.00           H
ATOM   3374  CA  LEU A 795      62.255  32.305  56.445  1.00  0.00           C
ATOM   3375  HA  LEU A 795      62.355  31.365  56.965  1.00  0.00           H
ATOM   3376  CB  LEU A 795      63.295  32.385  55.285  1.00  0.00           C
ATOM   3377  HB1 LEU A 795      64.315  32.515  55.685  1.00  0.00           H
ATOM   3378  HB2 LEU A 795      63.055  33.275  54.665  1.00  0.00           H
ATOM   3379  CG  LEU A 795      63.315  31.145  54.355  1.00  0.00           C
ATOM   3380  HG  LEU A 795      62.265  30.835  54.135  1.00  0.00           H
ATOM   3381  CD1 LEU A 795      63.995  31.475  53.015  1.00  0.00           C
ATOM   3382 HD11 LEU A 795      65.045  31.805  53.185  1.00  0.00           H
ATOM   3383 HD12 LEU A 795      63.455  32.295  52.495  1.00  0.00           H
ATOM   3384 HD13 LEU A 795      64.005  30.585  52.355  1.00  0.00           H
ATOM   3385  CD2 LEU A 795      64.035  29.965  55.035  1.00  0.00           C
ATOM   3386 HD21 LEU A 795      63.515  29.675  55.965  1.00  0.00           H
ATOM   3387 HD22 LEU A 795      65.085  30.255  55.285  1.00  0.00           H
ATOM   3388 HD23 LEU A 795      64.085  29.085  54.355  1.00  0.00           H
ATOM   3389  C   LEU A 795      62.585  33.385  57.455  1.00  0.00           C
ATOM   3390  O   LEU A 795      63.085  33.105  58.545  1.00  0.00           O
ATOM   3391  N   THR A 796      62.285  34.665  57.135  1.00  0.00           N
ATOM   3392  HN  THR A 796      61.835  34.895  56.265  1.00  0.00           H
ATOM   3393  CA  THR A 796      62.605  35.795  58.005  1.00  0.00           C
ATOM   3394  HA  THR A 796      63.645  35.705  58.265  1.00  0.00           H
ATOM   3395  CB  THR A 796      62.455  37.175  57.385  1.00  0.00           C
ATOM   3396  HB  THR A 796      62.645  37.985  58.145  1.00  0.00           H
ATOM   3397  OG1 THR A 796      61.165  37.355  56.825  1.00  0.00           O
ATOM   3398  HG1 THR A 796      61.155  38.225  56.415  1.00  0.00           H
ATOM   3399  CG2 THR A 796      63.485  37.305  56.265  1.00  0.00           C
ATOM   3400 HG21 THR A 796      63.295  36.575  55.455  1.00  0.00           H
ATOM   3401 HG22 THR A 796      64.505  37.105  56.665  1.00  0.00           H
ATOM   3402 HG23 THR A 796      63.455  38.325  55.825  1.00  0.00           H
ATOM   3403  C   THR A 796      61.875  35.775  59.315  1.00  0.00           C
ATOM   3404  O   THR A 796      62.485  36.065  60.345  1.00  0.00           O
ATOM   3405  N   ILE A 797      60.585  35.375  59.335  1.00  0.00           N
ATOM   3406  HN  ILE A 797      60.085  35.235  58.475  1.00  0.00           H
ATOM   3407  CA  ILE A 797      59.875  35.155  60.585  1.00  0.00           C
ATOM   3408  HA  ILE A 797      59.865  36.085  61.135  1.00  0.00           H
ATOM   3409  CB  ILE A 797      58.415  34.725  60.335  1.00  0.00           C
ATOM   3410  HB  ILE A 797      58.425  33.895  59.575  1.00  0.00           H
ATOM   3411  CG2 ILE A 797      57.755  34.195  61.625  1.00  0.00           C
ATOM   3412 HG21 ILE A 797      57.815  34.955  62.435  1.00  0.00           H
ATOM   3413 HG22 ILE A 797      58.225  33.255  61.985  1.00  0.00           H
ATOM   3414 HG23 ILE A 797      56.675  33.965  61.445  1.00  0.00           H
ATOM   3415  CG1 ILE A 797      57.605  35.895  59.735  1.00  0.00           C
ATOM   3416 HG11 ILE A 797      58.215  36.405  58.955  1.00  0.00           H
ATOM   3417 HG12 ILE A 797      57.415  36.645  60.545  1.00  0.00           H
ATOM   3418  CD  ILE A 797      56.275  35.475  59.095  1.00  0.00           C
ATOM   3419  HD1 ILE A 797      55.595  35.005  59.835  1.00  0.00           H
ATOM   3420  HD2 ILE A 797      56.465  34.745  58.275  1.00  0.00           H
ATOM   3421  HD3 ILE A 797      55.765  36.355  58.655  1.00  0.00           H
ATOM   3422  C   ILE A 797      60.585  34.135  61.475  1.00  0.00           C
ATOM   3423  O   ILE A 797      60.925  34.435  62.615  1.00  0.00           O
ATOM   3424  N   VAL A 798      60.925  32.945  60.945  1.00  0.00           N
ATOM   3425  HN  VAL A 798      60.685  32.735  59.995  1.00  0.00           H
ATOM   3426  CA  VAL A 798      61.615  31.905  61.705  1.00  0.00           C
ATOM   3427  HA  VAL A 798      61.025  31.705  62.585  1.00  0.00           H
ATOM   3428  CB  VAL A 798      61.705  30.615  60.905  1.00  0.00           C
ATOM   3429  HB  VAL A 798      62.175  30.805  59.905  1.00  0.00           H
ATOM   3430  CG1 VAL A 798      62.565  29.555  61.645  1.00  0.00           C
ATOM   3431 HG11 VAL A 798      62.185  29.415  62.675  1.00  0.00           H
ATOM   3432 HG12 VAL A 798      63.635  29.845  61.675  1.00  0.00           H
ATOM   3433 HG13 VAL A 798      62.495  28.575  61.125  1.00  0.00           H
ATOM   3434  CG2 VAL A 798      60.275  30.075  60.685  1.00  0.00           C
ATOM   3435 HG21 VAL A 798      59.675  30.775  60.075  1.00  0.00           H
ATOM   3436 HG22 VAL A 798      59.765  29.925  61.655  1.00  0.00           H
ATOM   3437 HG23 VAL A 798      60.315  29.095  60.155  1.00  0.00           H
ATOM   3438  C   VAL A 798      62.985  32.335  62.205  1.00  0.00           C
ATOM   3439  O   VAL A 798      63.315  32.135  63.385  1.00  0.00           O
ATOM   3440  N   ILE A 799      63.805  32.965  61.345  1.00  0.00           N
ATOM   3441  HN  ILE A 799      63.505  33.105  60.395  1.00  0.00           H
ATOM   3442  CA  ILE A 799      65.135  33.455  61.675  1.00  0.00           C
ATOM   3443  HA  ILE A 799      65.715  32.625  62.045  1.00  0.00           H
ATOM   3444  CB  ILE A 799      65.815  33.995  60.405  1.00  0.00           C
ATOM   3445  HB  ILE A 799      65.105  34.695  59.905  1.00  0.00           H
ATOM   3446  CG2 ILE A 799      67.095  34.795  60.745  1.00  0.00           C
ATOM   3447 HG21 ILE A 799      67.795  34.165  61.335  1.00  0.00           H
ATOM   3448 HG22 ILE A 799      66.875  35.715  61.315  1.00  0.00           H
ATOM   3449 HG23 ILE A 799      67.615  35.105  59.815  1.00  0.00           H
ATOM   3450  CG1 ILE A 799      66.135  32.835  59.435  1.00  0.00           C
ATOM   3451 HG11 ILE A 799      65.265  32.135  59.385  1.00  0.00           H
ATOM   3452 HG12 ILE A 799      66.995  32.265  59.835  1.00  0.00           H
ATOM   3453  CD  ILE A 799      66.425  33.305  57.995  1.00  0.00           C
ATOM   3454  HD1 ILE A 799      67.335  33.935  57.955  1.00  0.00           H
ATOM   3455  HD2 ILE A 799      65.575  33.895  57.595  1.00  0.00           H
ATOM   3456  HD3 ILE A 799      66.575  32.425  57.335  1.00  0.00           H
ATOM   3457  C   ILE A 799      65.125  34.495  62.785  1.00  0.00           C
ATOM   3458  O   ILE A 799      65.845  34.375  63.775  1.00  0.00           O
ATOM   3459  N   MET A 800      64.265  35.525  62.685  1.00  0.00           N
ATOM   3460  HN  MET A 800      63.675  35.635  61.885  1.00  0.00           H
ATOM   3461  CA  MET A 800      64.195  36.565  63.675  1.00  0.00           C
ATOM   3462  HA  MET A 800      65.215  36.845  63.925  1.00  0.00           H
ATOM   3463  CB  MET A 800      63.505  37.815  63.085  1.00  0.00           C
ATOM   3464  HB1 MET A 800      63.415  38.615  63.855  1.00  0.00           H
ATOM   3465  HB2 MET A 800      62.465  37.545  62.765  1.00  0.00           H
ATOM   3466  CG  MET A 800      64.265  38.385  61.865  1.00  0.00           C
ATOM   3467  HG1 MET A 800      63.725  39.285  61.515  1.00  0.00           H
ATOM   3468  HG2 MET A 800      64.195  37.645  61.035  1.00  0.00           H
ATOM   3469  SD  MET A 800      66.025  38.765  62.125  1.00  0.00           S
ATOM   3470  CE  MET A 800      65.805  39.875  63.555  1.00  0.00           C
ATOM   3471  HE1 MET A 800      65.475  39.305  64.445  1.00  0.00           H
ATOM   3472  HE2 MET A 800      65.045  40.665  63.355  1.00  0.00           H
ATOM   3473  HE3 MET A 800      66.755  40.385  63.815  1.00  0.00           H
ATOM   3474  C   MET A 800      63.595  36.145  65.005  1.00  0.00           C
ATOM   3475  O   MET A 800      64.055  36.565  66.065  1.00  0.00           O
ATOM   3476  N   VAL A 801      62.565  35.255  64.975  1.00  0.00           N
ATOM   3477  HN  VAL A 801      62.195  34.955  64.085  1.00  0.00           H
ATOM   3478  CA  VAL A 801      61.965  34.645  66.165  1.00  0.00           C
ATOM   3479  HA  VAL A 801      61.605  35.435  66.815  1.00  0.00           H
ATOM   3480  CB  VAL A 801      60.795  33.735  65.765  1.00  0.00           C
ATOM   3481  HB  VAL A 801      61.125  33.095  64.915  1.00  0.00           H
ATOM   3482  CG1 VAL A 801      60.325  32.805  66.915  1.00  0.00           C
ATOM   3483 HG11 VAL A 801      60.085  33.405  67.825  1.00  0.00           H
ATOM   3484 HG12 VAL A 801      61.095  32.045  67.185  1.00  0.00           H
ATOM   3485 HG13 VAL A 801      59.405  32.265  66.615  1.00  0.00           H
ATOM   3486  CG2 VAL A 801      59.595  34.575  65.295  1.00  0.00           C
ATOM   3487 HG21 VAL A 801      59.915  35.425  64.655  1.00  0.00           H
ATOM   3488 HG22 VAL A 801      59.035  34.985  66.155  1.00  0.00           H
ATOM   3489 HG23 VAL A 801      58.895  33.945  64.705  1.00  0.00           H
ATOM   3490  C   VAL A 801      62.965  33.835  66.965  1.00  0.00           C
ATOM   3491  O   VAL A 801      63.125  34.005  68.185  1.00  0.00           O
ATOM   3492  N   THR A 802      63.715  32.945  66.265  1.00  0.00           N
ATOM   3493  HN  THR A 802      63.525  32.815  65.285  1.00  0.00           H
ATOM   3494  CA  THR A 802      64.775  32.135  66.855  1.00  0.00           C
ATOM   3495  HA  THR A 802      64.355  31.665  67.735  1.00  0.00           H
ATOM   3496  CB  THR A 802      65.285  30.995  65.995  1.00  0.00           C
ATOM   3497  HB  THR A 802      66.155  30.475  66.475  1.00  0.00           H
ATOM   3498  OG1 THR A 802      65.675  31.435  64.705  1.00  0.00           O
ATOM   3499  HG1 THR A 802      64.865  31.725  64.255  1.00  0.00           H
ATOM   3500  CG2 THR A 802      64.165  29.955  65.805  1.00  0.00           C
ATOM   3501 HG21 THR A 802      63.275  30.415  65.325  1.00  0.00           H
ATOM   3502 HG22 THR A 802      63.855  29.535  66.785  1.00  0.00           H
ATOM   3503 HG23 THR A 802      64.525  29.125  65.165  1.00  0.00           H
ATOM   3504  C   THR A 802      65.945  32.945  67.385  1.00  0.00           C
ATOM   3505  O   THR A 802      66.445  32.655  68.465  1.00  0.00           O
ATOM   3506  N   ILE A 803      66.375  34.005  66.665  1.00  0.00           N
ATOM   3507  HN  ILE A 803      66.025  34.175  65.735  1.00  0.00           H
ATOM   3508  CA  ILE A 803      67.425  34.895  67.165  1.00  0.00           C
ATOM   3509  HA  ILE A 803      68.295  34.285  67.365  1.00  0.00           H
ATOM   3510  CB  ILE A 803      67.865  35.935  66.115  1.00  0.00           C
ATOM   3511  HB  ILE A 803      66.945  36.385  65.665  1.00  0.00           H
ATOM   3512  CG2 ILE A 803      68.715  37.065  66.735  1.00  0.00           C
ATOM   3513 HG21 ILE A 803      69.595  36.645  67.265  1.00  0.00           H
ATOM   3514 HG22 ILE A 803      68.135  37.685  67.455  1.00  0.00           H
ATOM   3515 HG23 ILE A 803      69.085  37.755  65.955  1.00  0.00           H
ATOM   3516  CG1 ILE A 803      68.655  35.245  64.975  1.00  0.00           C
ATOM   3517 HG11 ILE A 803      68.155  34.295  64.685  1.00  0.00           H
ATOM   3518 HG12 ILE A 803      69.665  34.975  65.355  1.00  0.00           H
ATOM   3519  CD  ILE A 803      68.795  36.115  63.715  1.00  0.00           C
ATOM   3520  HD1 ILE A 803      69.405  37.025  63.915  1.00  0.00           H
ATOM   3521  HD2 ILE A 803      67.795  36.425  63.355  1.00  0.00           H
ATOM   3522  HD3 ILE A 803      69.295  35.535  62.905  1.00  0.00           H
ATOM   3523  C   ILE A 803      67.105  35.555  68.505  1.00  0.00           C
ATOM   3524  O   ILE A 803      67.915  35.495  69.415  1.00  0.00           O
ATOM   3525  N   ASP A 804      65.905  36.145  68.715  1.00  0.00           N
ATOM   3526  HN  ASP A 804      65.225  36.225  67.975  1.00  0.00           H
ATOM   3527  CA  ASP A 804      65.535  36.715  70.015  1.00  0.00           C
ATOM   3528  HA  ASP A 804      66.305  37.425  70.285  1.00  0.00           H
ATOM   3529  CB  ASP A 804      64.185  37.515  69.865  1.00  0.00           C
ATOM   3530  HB1 ASP A 804      63.485  36.875  69.295  1.00  0.00           H
ATOM   3531  HB2 ASP A 804      64.375  38.425  69.265  1.00  0.00           H
ATOM   3532  CG  ASP A 804      63.435  37.915  71.135  1.00  0.00           C
ATOM   3533  OD1 ASP A 804      63.205  39.135  71.355  1.00  0.00           O
ATOM   3534  OD2 ASP A 804      62.985  37.005  71.885  1.00  0.00           O
ATOM   3535  C   ASP A 804      65.545  35.675  71.145  1.00  0.00           C
ATOM   3536  O   ASP A 804      66.195  35.825  72.185  1.00  0.00           O
ATOM   3537  N   TYR A 805      64.875  34.535  70.905  1.00  0.00           N
ATOM   3538  HN  TYR A 805      64.325  34.475  70.075  1.00  0.00           H
ATOM   3539  CA  TYR A 805      64.745  33.435  71.835  1.00  0.00           C
ATOM   3540  HA  TYR A 805      64.305  33.825  72.745  1.00  0.00           H
ATOM   3541  CB  TYR A 805      63.785  32.425  71.155  1.00  0.00           C
ATOM   3542  HB1 TYR A 805      64.245  32.035  70.215  1.00  0.00           H
ATOM   3543  HB2 TYR A 805      62.845  32.945  70.865  1.00  0.00           H
ATOM   3544  CG  TYR A 805      63.405  31.265  72.035  1.00  0.00           C
ATOM   3545  CD1 TYR A 805      62.605  31.485  73.175  1.00  0.00           C
ATOM   3546  HD1 TYR A 805      62.295  32.495  73.425  1.00  0.00           H
ATOM   3547  CE1 TYR A 805      62.175  30.405  73.955  1.00  0.00           C
ATOM   3548  HE1 TYR A 805      61.535  30.575  74.805  1.00  0.00           H
ATOM   3549  CZ  TYR A 805      62.545  29.105  73.615  1.00  0.00           C
ATOM   3550  OH  TYR A 805      62.135  27.985  74.375  1.00  0.00           O
ATOM   3551  HH  TYR A 805      62.485  27.195  73.925  1.00  0.00           H
ATOM   3552  CD2 TYR A 805      63.765  29.955  71.705  1.00  0.00           C
ATOM   3553  HD2 TYR A 805      64.375  29.755  70.835  1.00  0.00           H
ATOM   3554  CE2 TYR A 805      63.335  28.885  72.485  1.00  0.00           C
ATOM   3555  HE2 TYR A 805      63.625  27.875  72.225  1.00  0.00           H
ATOM   3556  C   TYR A 805      66.065  32.765  72.235  1.00  0.00           C
ATOM   3557  O   TYR A 805      66.345  32.495  73.405  1.00  0.00           O
ATOM   3558  N   LEU A 806      66.935  32.495  71.245  1.00  0.00           N
ATOM   3559  HN  LEU A 806      66.695  32.715  70.295  1.00  0.00           H
ATOM   3560  CA  LEU A 806      68.195  31.815  71.505  1.00  0.00           C
ATOM   3561  HA  LEU A 806      68.015  31.045  72.235  1.00  0.00           H
ATOM   3562  CB  LEU A 806      68.745  31.115  70.245  1.00  0.00           C
ATOM   3563  HB1 LEU A 806      69.745  30.685  70.445  1.00  0.00           H
ATOM   3564  HB2 LEU A 806      68.855  31.875  69.435  1.00  0.00           H
ATOM   3565  CG  LEU A 806      67.855  29.965  69.705  1.00  0.00           C
ATOM   3566  HG  LEU A 806      66.825  30.365  69.545  1.00  0.00           H
ATOM   3567  CD1 LEU A 806      68.385  29.505  68.345  1.00  0.00           C
ATOM   3568 HD11 LEU A 806      69.415  29.095  68.445  1.00  0.00           H
ATOM   3569 HD12 LEU A 806      68.415  30.345  67.625  1.00  0.00           H
ATOM   3570 HD13 LEU A 806      67.735  28.705  67.925  1.00  0.00           H
ATOM   3571  CD2 LEU A 806      67.745  28.785  70.685  1.00  0.00           C
ATOM   3572 HD21 LEU A 806      67.245  29.105  71.625  1.00  0.00           H
ATOM   3573 HD22 LEU A 806      68.755  28.405  70.945  1.00  0.00           H
ATOM   3574 HD23 LEU A 806      67.155  27.965  70.235  1.00  0.00           H
ATOM   3575  C   LEU A 806      69.245  32.725  72.105  1.00  0.00           C
ATOM   3576  O   LEU A 806      69.985  32.315  73.005  1.00  0.00           O
ATOM   3577  N   VAL A 807      69.295  34.015  71.715  1.00  0.00           N
ATOM   3578  HN  VAL A 807      68.705  34.355  70.975  1.00  0.00           H
ATOM   3579  CA  VAL A 807      70.145  35.015  72.345  1.00  0.00           C
ATOM   3580  HA  VAL A 807      71.165  34.645  72.335  1.00  0.00           H
ATOM   3581  CB  VAL A 807      70.135  36.335  71.555  1.00  0.00           C
ATOM   3582  HB  VAL A 807      69.085  36.575  71.265  1.00  0.00           H
ATOM   3583  CG1 VAL A 807      70.695  37.525  72.355  1.00  0.00           C
ATOM   3584 HG11 VAL A 807      71.685  37.265  72.785  1.00  0.00           H
ATOM   3585 HG12 VAL A 807      70.005  37.825  73.175  1.00  0.00           H
ATOM   3586 HG13 VAL A 807      70.835  38.395  71.675  1.00  0.00           H
ATOM   3587  CG2 VAL A 807      70.975  36.165  70.285  1.00  0.00           C
ATOM   3588 HG21 VAL A 807      70.615  35.335  69.655  1.00  0.00           H
ATOM   3589 HG22 VAL A 807      72.045  35.955  70.535  1.00  0.00           H
ATOM   3590 HG23 VAL A 807      70.955  37.095  69.675  1.00  0.00           H
ATOM   3591  C   VAL A 807      69.795  35.215  73.815  1.00  0.00           C
ATOM   3592  O   VAL A 807      70.655  35.375  74.685  1.00  0.00           O
ATOM   3593  N   GLY A 808      68.475  35.185  74.135  1.00  0.00           N
ATOM   3594  HN  GLY A 808      67.795  35.075  73.405  1.00  0.00           H
ATOM   3595  CA  GLY A 808      67.985  35.225  75.515  1.00  0.00           C
ATOM   3596  HA1 GLY A 808      68.705  34.755  76.175  1.00  0.00           H
ATOM   3597  HA2 GLY A 808      67.045  34.705  75.515  1.00  0.00           H
ATOM   3598  C   GLY A 808      67.705  36.595  76.065  1.00  0.00           C
ATOM   3599  O   GLY A 808      67.795  36.855  77.265  1.00  0.00           O
ATOM   3600  N   VAL A 809      67.335  37.525  75.175  1.00  0.00           N
ATOM   3601  HN  VAL A 809      67.295  37.305  74.205  1.00  0.00           H
ATOM   3602  CA  VAL A 809      66.885  38.855  75.565  1.00  0.00           C
ATOM   3603  HA  VAL A 809      66.925  38.995  76.635  1.00  0.00           H
ATOM   3604  CB  VAL A 809      67.735  39.965  74.935  1.00  0.00           C
ATOM   3605  HB  VAL A 809      67.705  39.875  73.825  1.00  0.00           H
ATOM   3606  CG1 VAL A 809      67.195  41.355  75.345  1.00  0.00           C
ATOM   3607 HG11 VAL A 809      67.185  41.465  76.455  1.00  0.00           H
ATOM   3608 HG12 VAL A 809      66.165  41.525  74.975  1.00  0.00           H
ATOM   3609 HG13 VAL A 809      67.845  42.155  74.925  1.00  0.00           H
ATOM   3610  CG2 VAL A 809      69.195  39.825  75.395  1.00  0.00           C
ATOM   3611 HG21 VAL A 809      69.625  38.835  75.115  1.00  0.00           H
ATOM   3612 HG22 VAL A 809      69.255  39.945  76.495  1.00  0.00           H
ATOM   3613 HG23 VAL A 809      69.805  40.625  74.925  1.00  0.00           H
ATOM   3614  C   VAL A 809      65.445  38.985  75.085  1.00  0.00           C
ATOM   3615  O   VAL A 809      65.245  39.235  73.905  1.00  0.00           O
ATOM   3616  N   PRO A 810      64.395  38.825  75.885  1.00  0.00           N
ATOM   3617  CD  PRO A 810      64.495  38.225  77.215  1.00  0.00           C
ATOM   3618  HD1 PRO A 810      64.895  38.985  77.925  1.00  0.00           H
ATOM   3619  HD2 PRO A 810      65.165  37.335  77.185  1.00  0.00           H
ATOM   3620  CA  PRO A 810      63.085  38.605  75.285  1.00  0.00           C
ATOM   3621  HA  PRO A 810      63.175  38.125  74.315  1.00  0.00           H
ATOM   3622  CB  PRO A 810      62.365  37.645  76.245  1.00  0.00           C
ATOM   3623  HB1 PRO A 810      62.535  36.605  75.885  1.00  0.00           H
ATOM   3624  HB2 PRO A 810      61.275  37.825  76.325  1.00  0.00           H
ATOM   3625  CG  PRO A 810      63.075  37.805  77.595  1.00  0.00           C
ATOM   3626  HG1 PRO A 810      62.585  38.615  78.185  1.00  0.00           H
ATOM   3627  HG2 PRO A 810      63.055  36.865  78.185  1.00  0.00           H
ATOM   3628  C   PRO A 810      62.315  39.895  75.055  1.00  0.00           C
ATOM   3629  O   PRO A 810      61.705  40.435  75.975  1.00  0.00           O
ATOM   3630  N   SER A 811      62.225  40.355  73.795  1.00  0.00           N
ATOM   3631  HN  SER A 811      62.755  39.905  73.055  1.00  0.00           H
ATOM   3632  CA  SER A 811      61.245  41.355  73.395  1.00  0.00           C
ATOM   3633  HA  SER A 811      61.385  42.175  74.075  1.00  0.00           H
ATOM   3634  CB  SER A 811      61.465  41.935  71.965  1.00  0.00           C
ATOM   3635  HB1 SER A 811      62.505  42.335  71.905  1.00  0.00           H
ATOM   3636  HB2 SER A 811      60.775  42.765  71.755  1.00  0.00           H
ATOM   3637  OG  SER A 811      61.315  40.955  70.935  1.00  0.00           O
ATOM   3638  HG1 SER A 811      62.055  40.305  71.045  1.00  0.00           H
ATOM   3639  C   SER A 811      59.805  40.835  73.555  1.00  0.00           C
ATOM   3640  O   SER A 811      59.595  39.625  73.415  1.00  0.00           O
ATOM   3641  N   PRO A 812      58.795  41.665  73.925  1.00  0.00           N
ATOM   3642  CD  PRO A 812      58.945  43.095  74.175  1.00  0.00           C
ATOM   3643  HD1 PRO A 812      59.445  43.595  73.315  1.00  0.00           H
ATOM   3644  HD2 PRO A 812      59.545  43.245  75.105  1.00  0.00           H
ATOM   3645  CA  PRO A 812      57.425  41.205  74.225  1.00  0.00           C
ATOM   3646  HA  PRO A 812      57.525  40.585  75.105  1.00  0.00           H
ATOM   3647  CB  PRO A 812      56.605  42.465  74.535  1.00  0.00           C
ATOM   3648  HB1 PRO A 812      56.245  42.415  75.585  1.00  0.00           H
ATOM   3649  HB2 PRO A 812      55.715  42.565  73.865  1.00  0.00           H
ATOM   3650  CG  PRO A 812      57.535  43.675  74.355  1.00  0.00           C
ATOM   3651  HG1 PRO A 812      57.245  44.235  73.445  1.00  0.00           H
ATOM   3652  HG2 PRO A 812      57.485  44.345  75.235  1.00  0.00           H
ATOM   3653  C   PRO A 812      56.795  40.305  73.185  1.00  0.00           C
ATOM   3654  O   PRO A 812      57.145  40.375  72.015  1.00  0.00           O
ATOM   3655  N   LYS A 813      55.885  39.405  73.615  1.00  0.00           N
ATOM   3656  HN  LYS A 813      55.465  39.485  74.515  1.00  0.00           H
ATOM   3657  CA  LYS A 813      55.505  38.265  72.825  1.00  0.00           C
ATOM   3658  HA  LYS A 813      55.785  38.425  71.795  1.00  0.00           H
ATOM   3659  CB  LYS A 813      56.195  36.955  73.315  1.00  0.00           C
ATOM   3660  HB1 LYS A 813      55.885  36.115  72.665  1.00  0.00           H
ATOM   3661  HB2 LYS A 813      55.885  36.725  74.355  1.00  0.00           H
ATOM   3662  CG  LYS A 813      57.725  37.065  73.215  1.00  0.00           C
ATOM   3663  HG1 LYS A 813      58.095  37.755  74.005  1.00  0.00           H
ATOM   3664  HG2 LYS A 813      57.955  37.525  72.235  1.00  0.00           H
ATOM   3665  CD  LYS A 813      58.485  35.735  73.285  1.00  0.00           C
ATOM   3666  HD1 LYS A 813      57.885  34.965  72.725  1.00  0.00           H
ATOM   3667  HD2 LYS A 813      58.545  35.395  74.325  1.00  0.00           H
ATOM   3668  CE  LYS A 813      59.865  35.775  72.625  1.00  0.00           C
ATOM   3669  HE1 LYS A 813      59.755  35.885  71.525  1.00  0.00           H
ATOM   3670  HE2 LYS A 813      60.425  34.835  72.825  1.00  0.00           H
ATOM   3671  NZ  LYS A 813      60.665  36.915  73.105  1.00  0.00           N
ATOM   3672  HZ1 LYS A 813      60.845  36.855  74.115  1.00  0.00           H
ATOM   3673  HZ2 LYS A 813      60.185  37.835  72.935  1.00  0.00           H
ATOM   3674  HZ3 LYS A 813      61.605  36.945  72.605  1.00  0.00           H
ATOM   3675  C   LYS A 813      54.015  38.085  72.775  1.00  0.00           C
ATOM   3676  O   LYS A 813      53.235  38.795  73.415  1.00  0.00           O
ATOM   3677  N   LEU A 814      53.555  37.105  71.975  1.00  0.00           N
ATOM   3678  HN  LEU A 814      54.195  36.565  71.435  1.00  0.00           H
ATOM   3679  CA  LEU A 814      52.155  36.715  71.895  1.00  0.00           C
ATOM   3680  HA  LEU A 814      51.565  37.615  71.855  1.00  0.00           H
ATOM   3681  CB  LEU A 814      51.865  35.875  70.635  1.00  0.00           C
ATOM   3682  HB1 LEU A 814      50.795  35.555  70.635  1.00  0.00           H
ATOM   3683  HB2 LEU A 814      52.485  34.945  70.655  1.00  0.00           H
ATOM   3684  CG  LEU A 814      52.135  36.605  69.305  1.00  0.00           C
ATOM   3685  HG  LEU A 814      53.215  36.905  69.285  1.00  0.00           H
ATOM   3686  CD1 LEU A 814      51.905  35.645  68.125  1.00  0.00           C
ATOM   3687 HD11 LEU A 814      50.855  35.285  68.135  1.00  0.00           H
ATOM   3688 HD12 LEU A 814      52.575  34.765  68.195  1.00  0.00           H
ATOM   3689 HD13 LEU A 814      52.095  36.165  67.165  1.00  0.00           H
ATOM   3690  CD2 LEU A 814      51.275  37.865  69.155  1.00  0.00           C
ATOM   3691 HD21 LEU A 814      51.505  38.605  69.955  1.00  0.00           H
ATOM   3692 HD22 LEU A 814      50.205  37.605  69.205  1.00  0.00           H
ATOM   3693 HD23 LEU A 814      51.475  38.355  68.175  1.00  0.00           H
ATOM   3694  C   LEU A 814      51.685  35.975  73.145  1.00  0.00           C
ATOM   3695  O   LEU A 814      51.585  34.755  73.195  1.00  0.00           O
ATOM   3696  N   HSD A 815      51.345  36.735  74.205  1.00  0.00           N
ATOM   3697  HN  HSD A 815      51.535  37.715  74.165  1.00  0.00           H
ATOM   3698  CA  HSD A 815      50.855  36.185  75.455  1.00  0.00           C
ATOM   3699  HA  HSD A 815      51.395  35.275  75.675  1.00  0.00           H
ATOM   3700  CB  HSD A 815      51.155  37.205  76.595  1.00  0.00           C
ATOM   3701  HB1 HSD A 815      50.825  36.795  77.575  1.00  0.00           H
ATOM   3702  HB2 HSD A 815      50.595  38.145  76.395  1.00  0.00           H
ATOM   3703  ND1 HSD A 815      53.595  36.665  77.095  1.00  0.00           N
ATOM   3704  HD1 HSD A 815      53.485  35.735  77.465  1.00  0.00           H
ATOM   3705  CG  HSD A 815      52.625  37.545  76.665  1.00  0.00           C
ATOM   3706  CE1 HSD A 815      54.785  37.285  76.995  1.00  0.00           C
ATOM   3707  HE1 HSD A 815      55.715  36.765  77.235  1.00  0.00           H
ATOM   3708  NE2 HSD A 815      54.655  38.525  76.575  1.00  0.00           N
ATOM   3709  CD2 HSD A 815      53.295  38.695  76.355  1.00  0.00           C
ATOM   3710  HD2 HSD A 815      52.915  39.635  75.975  1.00  0.00           H
ATOM   3711  C   HSD A 815      49.375  35.815  75.365  1.00  0.00           C
ATOM   3712  O   HSD A 815      48.515  36.445  75.965  1.00  0.00           O
ATOM   3713  N   VAL A 816      49.045  34.785  74.565  1.00  0.00           N
ATOM   3714  HN  VAL A 816      49.765  34.285  74.085  1.00  0.00           H
ATOM   3715  CA  VAL A 816      47.685  34.365  74.245  1.00  0.00           C
ATOM   3716  HA  VAL A 816      46.985  35.105  74.595  1.00  0.00           H
ATOM   3717  CB  VAL A 816      47.505  34.205  72.725  1.00  0.00           C
ATOM   3718  HB  VAL A 816      48.245  33.455  72.355  1.00  0.00           H
ATOM   3719  CG1 VAL A 816      46.095  33.745  72.325  1.00  0.00           C
ATOM   3720 HG11 VAL A 816      45.325  34.455  72.705  1.00  0.00           H
ATOM   3721 HG12 VAL A 816      45.865  32.735  72.725  1.00  0.00           H
ATOM   3722 HG13 VAL A 816      45.995  33.695  71.225  1.00  0.00           H
ATOM   3723  CG2 VAL A 816      47.775  35.545  71.995  1.00  0.00           C
ATOM   3724 HG21 VAL A 816      48.755  35.985  72.255  1.00  0.00           H
ATOM   3725 HG22 VAL A 816      46.975  36.275  72.245  1.00  0.00           H
ATOM   3726 HG23 VAL A 816      47.745  35.385  70.895  1.00  0.00           H
ATOM   3727  C   VAL A 816      47.445  33.025  74.975  1.00  0.00           C
ATOM   3728  O   VAL A 816      48.355  32.185  74.995  1.00  0.00           O
ATOM   3729  N   PRO A 817      46.315  32.735  75.635  1.00  0.00           N
ATOM   3730  CD  PRO A 817      45.175  33.645  75.735  1.00  0.00           C
ATOM   3731  HD1 PRO A 817      44.705  33.765  74.735  1.00  0.00           H
ATOM   3732  HD2 PRO A 817      45.495  34.645  76.125  1.00  0.00           H
ATOM   3733  CA  PRO A 817      45.965  31.385  76.085  1.00  0.00           C
ATOM   3734  HA  PRO A 817      46.725  31.115  76.805  1.00  0.00           H
ATOM   3735  CB  PRO A 817      44.585  31.505  76.765  1.00  0.00           C
ATOM   3736  HB1 PRO A 817      44.635  31.175  77.825  1.00  0.00           H
ATOM   3737  HB2 PRO A 817      43.805  30.905  76.245  1.00  0.00           H
ATOM   3738  CG  PRO A 817      44.185  32.995  76.705  1.00  0.00           C
ATOM   3739  HG1 PRO A 817      43.145  33.085  76.315  1.00  0.00           H
ATOM   3740  HG2 PRO A 817      44.255  33.475  77.695  1.00  0.00           H
ATOM   3741  C   PRO A 817      45.995  30.285  75.015  1.00  0.00           C
ATOM   3742  O   PRO A 817      45.835  30.565  73.835  1.00  0.00           O
ATOM   3743  N   GLU A 818      46.195  29.005  75.425  1.00  0.00           N
ATOM   3744  HN  GLU A 818      46.325  28.795  76.385  1.00  0.00           H
ATOM   3745  CA  GLU A 818      46.095  27.855  74.535  1.00  0.00           C
ATOM   3746  HA  GLU A 818      46.505  28.115  73.565  1.00  0.00           H
ATOM   3747  CB  GLU A 818      46.905  26.675  75.145  1.00  0.00           C
ATOM   3748  HB1 GLU A 818      46.505  26.425  76.155  1.00  0.00           H
ATOM   3749  HB2 GLU A 818      47.955  27.025  75.295  1.00  0.00           H
ATOM   3750  CG  GLU A 818      46.935  25.395  74.275  1.00  0.00           C
ATOM   3751  HG1 GLU A 818      45.915  25.075  73.995  1.00  0.00           H
ATOM   3752  HG2 GLU A 818      47.435  24.575  74.835  1.00  0.00           H
ATOM   3753  CD  GLU A 818      47.745  25.645  73.015  1.00  0.00           C
ATOM   3754  OE1 GLU A 818      47.155  25.765  71.915  1.00  0.00           O
ATOM   3755  OE2 GLU A 818      48.995  25.725  73.155  1.00  0.00           O
ATOM   3756  C   GLU A 818      44.645  27.415  74.315  1.00  0.00           C
ATOM   3757  O   GLU A 818      44.255  26.755  73.355  1.00  0.00           O
ATOM   3758  N   LYS A 819      43.765  27.825  75.245  1.00  0.00           N
ATOM   3759  HN  LYS A 819      44.085  28.335  76.035  1.00  0.00           H
ATOM   3760  CA  LYS A 819      42.355  27.635  75.125  1.00  0.00           C
ATOM   3761  HA  LYS A 819      42.175  26.575  75.105  1.00  0.00           H
ATOM   3762  CB  LYS A 819      41.625  28.265  76.335  1.00  0.00           C
ATOM   3763  HB1 LYS A 819      40.535  28.175  76.175  1.00  0.00           H
ATOM   3764  HB2 LYS A 819      41.865  29.355  76.345  1.00  0.00           H
ATOM   3765  CG  LYS A 819      42.025  27.675  77.695  1.00  0.00           C
ATOM   3766  HG1 LYS A 819      43.065  27.975  77.935  1.00  0.00           H
ATOM   3767  HG2 LYS A 819      41.985  26.565  77.665  1.00  0.00           H
ATOM   3768  CD  LYS A 819      41.085  28.205  78.805  1.00  0.00           C
ATOM   3769  HD1 LYS A 819      41.035  29.315  78.675  1.00  0.00           H
ATOM   3770  HD2 LYS A 819      41.525  28.005  79.805  1.00  0.00           H
ATOM   3771  CE  LYS A 819      39.695  27.575  78.735  1.00  0.00           C
ATOM   3772  HE1 LYS A 819      39.695  26.635  79.315  1.00  0.00           H
ATOM   3773  HE2 LYS A 819      39.405  27.335  77.685  1.00  0.00           H
ATOM   3774  NZ  LYS A 819      38.645  28.465  79.275  1.00  0.00           N
ATOM   3775  HZ1 LYS A 819      38.695  29.415  78.845  1.00  0.00           H
ATOM   3776  HZ2 LYS A 819      38.715  28.545  80.305  1.00  0.00           H
ATOM   3777  HZ3 LYS A 819      37.735  28.005  78.955  1.00  0.00           H
ATOM   3778  C   LYS A 819      41.735  28.215  73.855  1.00  0.00           C
ATOM   3779  O   LYS A 819      42.105  29.265  73.345  1.00  0.00           O
ATOM   3780  N   PHE A 820      40.745  27.495  73.345  1.00  0.00           N
ATOM   3781  HN  PHE A 820      40.485  26.615  73.725  1.00  0.00           H
ATOM   3782  CA  PHE A 820      40.055  27.875  72.135  1.00  0.00           C
ATOM   3783  HA  PHE A 820      40.655  28.535  71.525  1.00  0.00           H
ATOM   3784  CB  PHE A 820      39.765  26.565  71.405  1.00  0.00           C
ATOM   3785  HB1 PHE A 820      40.735  26.155  71.015  1.00  0.00           H
ATOM   3786  HB2 PHE A 820      39.085  26.765  70.565  1.00  0.00           H
ATOM   3787  CG  PHE A 820      39.165  25.545  72.375  1.00  0.00           C
ATOM   3788  CD1 PHE A 820      39.905  24.445  72.845  1.00  0.00           C
ATOM   3789  HD1 PHE A 820      40.935  24.325  72.535  1.00  0.00           H
ATOM   3790  CE1 PHE A 820      39.345  23.555  73.755  1.00  0.00           C
ATOM   3791  HE1 PHE A 820      39.945  22.745  74.155  1.00  0.00           H
ATOM   3792  CZ  PHE A 820      38.035  23.755  74.195  1.00  0.00           C
ATOM   3793  HZ  PHE A 820      37.615  23.155  74.985  1.00  0.00           H
ATOM   3794  CD2 PHE A 820      37.805  25.635  72.725  1.00  0.00           C
ATOM   3795  HD2 PHE A 820      37.185  26.425  72.325  1.00  0.00           H
ATOM   3796  CE2 PHE A 820      37.245  24.755  73.635  1.00  0.00           C
ATOM   3797  HE2 PHE A 820      36.225  24.905  73.975  1.00  0.00           H
ATOM   3798  C   PHE A 820      38.755  28.585  72.445  1.00  0.00           C
ATOM   3799  O   PHE A 820      38.045  29.055  71.565  1.00  0.00           O
ATOM   3800  N   GLU A 821      38.385  28.605  73.735  1.00  0.00           N
ATOM   3801  HN  GLU A 821      38.925  28.085  74.385  1.00  0.00           H
ATOM   3802  CA  GLU A 821      37.305  29.385  74.285  1.00  0.00           C
ATOM   3803  HA  GLU A 821      36.465  29.275  73.615  1.00  0.00           H
ATOM   3804  CB  GLU A 821      36.915  28.875  75.695  1.00  0.00           C
ATOM   3805  HB1 GLU A 821      36.135  29.515  76.145  1.00  0.00           H
ATOM   3806  HB2 GLU A 821      37.815  28.945  76.355  1.00  0.00           H
ATOM   3807  CG  GLU A 821      36.435  27.405  75.645  1.00  0.00           C
ATOM   3808  HG1 GLU A 821      37.245  26.785  75.245  1.00  0.00           H
ATOM   3809  HG2 GLU A 821      35.555  27.305  74.985  1.00  0.00           H
ATOM   3810  CD  GLU A 821      36.085  26.815  77.005  1.00  0.00           C
ATOM   3811  OE1 GLU A 821      36.805  27.125  77.985  1.00  0.00           O
ATOM   3812  OE2 GLU A 821      35.135  25.995  77.065  1.00  0.00           O
ATOM   3813  C   GLU A 821      37.725  30.845  74.345  1.00  0.00           C
ATOM   3814  O   GLU A 821      38.915  31.115  74.495  1.00  0.00           O
ATOM   3815  N   PRO A 822      36.805  31.815  74.245  1.00  0.00           N
ATOM   3816  CD  PRO A 822      35.385  31.575  74.015  1.00  0.00           C
ATOM   3817  HD1 PRO A 822      34.965  30.935  74.825  1.00  0.00           H
ATOM   3818  HD2 PRO A 822      35.245  31.065  73.035  1.00  0.00           H
ATOM   3819  CA  PRO A 822      37.125  33.225  74.315  1.00  0.00           C
ATOM   3820  HA  PRO A 822      37.765  33.445  73.465  1.00  0.00           H
ATOM   3821  CB  PRO A 822      35.785  33.985  74.225  1.00  0.00           C
ATOM   3822  HB1 PRO A 822      35.815  34.675  73.345  1.00  0.00           H
ATOM   3823  HB2 PRO A 822      35.575  34.575  75.125  1.00  0.00           H
ATOM   3824  CG  PRO A 822      34.685  32.935  73.995  1.00  0.00           C
ATOM   3825  HG1 PRO A 822      33.925  32.995  74.795  1.00  0.00           H
ATOM   3826  HG2 PRO A 822      34.195  33.105  73.015  1.00  0.00           H
ATOM   3827  C   PRO A 822      37.925  33.665  75.535  1.00  0.00           C
ATOM   3828  O   PRO A 822      37.975  32.985  76.565  1.00  0.00           O
ATOM   3829  N   THR A 823      38.535  34.855  75.455  1.00  0.00           N
ATOM   3830  HN  THR A 823      38.485  35.395  74.605  1.00  0.00           H
ATOM   3831  CA  THR A 823      39.515  35.325  76.415  1.00  0.00           C
ATOM   3832  HA  THR A 823      40.095  34.475  76.765  1.00  0.00           H
ATOM   3833  CB  THR A 823      40.475  36.305  75.725  1.00  0.00           C
ATOM   3834  HB  THR A 823      40.995  36.975  76.445  1.00  0.00           H
ATOM   3835  OG1 THR A 823      39.805  37.065  74.725  1.00  0.00           O
ATOM   3836  HG1 THR A 823      39.235  37.695  75.195  1.00  0.00           H
ATOM   3837  CG2 THR A 823      41.535  35.485  74.985  1.00  0.00           C
ATOM   3838 HG21 THR A 823      41.065  34.825  74.215  1.00  0.00           H
ATOM   3839 HG22 THR A 823      42.095  34.845  75.705  1.00  0.00           H
ATOM   3840 HG23 THR A 823      42.265  36.145  74.475  1.00  0.00           H
ATOM   3841  C   THR A 823      38.915  35.955  77.665  1.00  0.00           C
ATOM   3842  O   THR A 823      39.645  36.455  78.515  1.00  0.00           O
ATOM   3843  N   HSD A 824      37.575  35.935  77.825  1.00  0.00           N
ATOM   3844  HN  HSD A 824      37.015  35.505  77.115  1.00  0.00           H
ATOM   3845  CA  HSD A 824      36.915  36.445  79.025  1.00  0.00           C
ATOM   3846  HA  HSD A 824      37.595  36.315  79.855  1.00  0.00           H
ATOM   3847  CB  HSD A 824      36.635  37.965  78.885  1.00  0.00           C
ATOM   3848  HB1 HSD A 824      35.885  38.165  78.095  1.00  0.00           H
ATOM   3849  HB2 HSD A 824      37.585  38.455  78.555  1.00  0.00           H
ATOM   3850  ND1 HSD A 824      34.975  39.115  80.485  1.00  0.00           N
ATOM   3851  HD1 HSD A 824      34.235  39.305  79.845  1.00  0.00           H
ATOM   3852  CG  HSD A 824      36.235  38.635  80.185  1.00  0.00           C
ATOM   3853  CE1 HSD A 824      35.045  39.635  81.735  1.00  0.00           C
ATOM   3854  HE1 HSD A 824      34.175  40.075  82.245  1.00  0.00           H
ATOM   3855  NE2 HSD A 824      36.265  39.565  82.255  1.00  0.00           N
ATOM   3856  CD2 HSD A 824      37.015  38.955  81.255  1.00  0.00           C
ATOM   3857  HD2 HSD A 824      38.085  38.805  81.395  1.00  0.00           H
ATOM   3858  C   HSD A 824      35.615  35.655  79.305  1.00  0.00           C
ATOM   3859  O   HSD A 824      34.845  35.465  78.355  1.00  0.00           O
ATOM   3860  N   PRO A 825      35.275  35.185  80.525  1.00  0.00           N
ATOM   3861  CD  PRO A 825      36.165  35.205  81.685  1.00  0.00           C
ATOM   3862  HD1 PRO A 825      36.225  36.235  82.095  1.00  0.00           H
ATOM   3863  HD2 PRO A 825      37.175  34.845  81.385  1.00  0.00           H
ATOM   3864  CA  PRO A 825      34.125  34.295  80.715  1.00  0.00           C
ATOM   3865  HA  PRO A 825      33.955  33.675  79.845  1.00  0.00           H
ATOM   3866  CB  PRO A 825      34.535  33.405  81.905  1.00  0.00           C
ATOM   3867  HB1 PRO A 825      35.045  32.505  81.505  1.00  0.00           H
ATOM   3868  HB2 PRO A 825      33.675  33.065  82.525  1.00  0.00           H
ATOM   3869  CG  PRO A 825      35.535  34.245  82.705  1.00  0.00           C
ATOM   3870  HG1 PRO A 825      35.005  34.845  83.485  1.00  0.00           H
ATOM   3871  HG2 PRO A 825      36.305  33.615  83.195  1.00  0.00           H
ATOM   3872  C   PRO A 825      32.855  35.085  80.945  1.00  0.00           C
ATOM   3873  O   PRO A 825      32.275  35.095  82.035  1.00  0.00           O
ATOM   3874  N   GLU A 826      32.425  35.705  79.845  1.00  0.00           N
ATOM   3875  HN  GLU A 826      33.105  35.675  79.115  1.00  0.00           H
ATOM   3876  CA  GLU A 826      31.165  36.405  79.605  1.00  0.00           C
ATOM   3877  HA  GLU A 826      30.365  35.955  80.175  1.00  0.00           H
ATOM   3878  CB  GLU A 826      31.275  37.925  79.925  1.00  0.00           C
ATOM   3879  HB1 GLU A 826      30.365  38.445  79.585  1.00  0.00           H
ATOM   3880  HB2 GLU A 826      32.145  38.335  79.365  1.00  0.00           H
ATOM   3881  CG  GLU A 826      31.485  38.245  81.425  1.00  0.00           C
ATOM   3882  HG1 GLU A 826      32.465  37.875  81.775  1.00  0.00           H
ATOM   3883  HG2 GLU A 826      30.705  37.725  82.015  1.00  0.00           H
ATOM   3884  CD  GLU A 826      31.415  39.735  81.685  1.00  0.00           C
ATOM   3885  OE1 GLU A 826      32.185  40.475  81.015  1.00  0.00           O
ATOM   3886  OE2 GLU A 826      30.575  40.165  82.515  1.00  0.00           O
ATOM   3887  C   GLU A 826      30.825  36.335  78.125  1.00  0.00           C
ATOM   3888  O   GLU A 826      29.725  36.655  77.705  1.00  0.00           O
ATOM   3889  N   ARG A 827      31.815  35.895  77.315  1.00  0.00           N
ATOM   3890  HN  ARG A 827      32.695  35.625  77.695  1.00  0.00           H
ATOM   3891  CA  ARG A 827      31.705  35.645  75.905  1.00  0.00           C
ATOM   3892  HA  ARG A 827      30.855  36.195  75.515  1.00  0.00           H
ATOM   3893  CB  ARG A 827      32.985  36.065  75.135  1.00  0.00           C
ATOM   3894  HB1 ARG A 827      33.065  35.525  74.165  1.00  0.00           H
ATOM   3895  HB2 ARG A 827      33.855  35.725  75.745  1.00  0.00           H
ATOM   3896  CG  ARG A 827      33.155  37.565  74.845  1.00  0.00           C
ATOM   3897  HG1 ARG A 827      34.155  37.715  74.375  1.00  0.00           H
ATOM   3898  HG2 ARG A 827      33.155  38.125  75.805  1.00  0.00           H
ATOM   3899  CD  ARG A 827      32.095  38.185  73.915  1.00  0.00           C
ATOM   3900  HD1 ARG A 827      32.345  39.245  73.695  1.00  0.00           H
ATOM   3901  HD2 ARG A 827      31.085  38.165  74.395  1.00  0.00           H
ATOM   3902  NE  ARG A 827      32.105  37.435  72.605  1.00  0.00           N
ATOM   3903  HE  ARG A 827      32.945  37.375  72.085  1.00  0.00           H
ATOM   3904  CZ  ARG A 827      31.095  36.705  72.145  1.00  0.00           C
ATOM   3905  NH1 ARG A 827      29.905  36.615  72.715  1.00  0.00           N
ATOM   3906 HH11 ARG A 827      29.605  37.275  73.395  1.00  0.00           H
ATOM   3907 HH12 ARG A 827      29.225  35.985  72.355  1.00  0.00           H
ATOM   3908  NH2 ARG A 827      31.255  35.985  71.055  1.00  0.00           N
ATOM   3909 HH21 ARG A 827      32.095  36.075  70.525  1.00  0.00           H
ATOM   3910 HH22 ARG A 827      30.415  35.675  70.575  1.00  0.00           H
ATOM   3911  C   ARG A 827      31.415  34.185  75.625  1.00  0.00           C
ATOM   3912  O   ARG A 827      31.675  33.285  76.425  1.00  0.00           O
ATOM   3913  N   GLY A 828      30.885  33.915  74.425  1.00  0.00           N
ATOM   3914  HN  GLY A 828      30.615  34.645  73.805  1.00  0.00           H
ATOM   3915  CA  GLY A 828      30.595  32.565  74.015  1.00  0.00           C
ATOM   3916  HA1 GLY A 828      29.945  32.095  74.745  1.00  0.00           H
ATOM   3917  HA2 GLY A 828      31.525  32.045  73.825  1.00  0.00           H
ATOM   3918  C   GLY A 828      29.855  32.715  72.745  1.00  0.00           C
ATOM   3919  O   GLY A 828      29.255  33.765  72.485  1.00  0.00           O
ATOM   3920  N   TRP A 829      29.845  31.705  71.885  1.00  0.00           N
ATOM   3921  HN  TRP A 829      30.285  30.835  72.105  1.00  0.00           H
ATOM   3922  CA  TRP A 829      29.415  31.835  70.505  1.00  0.00           C
ATOM   3923  HA  TRP A 829      29.695  32.815  70.125  1.00  0.00           H
ATOM   3924  CB  TRP A 829      30.155  30.745  69.705  1.00  0.00           C
ATOM   3925  HB1 TRP A 829      29.985  30.875  68.615  1.00  0.00           H
ATOM   3926  HB2 TRP A 829      29.675  29.795  70.035  1.00  0.00           H
ATOM   3927  CG  TRP A 829      31.625  30.595  69.975  1.00  0.00           C
ATOM   3928  CD1 TRP A 829      32.265  29.465  70.385  1.00  0.00           C
ATOM   3929  HD1 TRP A 829      32.195  28.575  69.775  1.00  0.00           H
ATOM   3930  NE1 TRP A 829      33.525  29.725  70.775  1.00  0.00           N
ATOM   3931  HE1 TRP A 829      34.225  29.055  70.875  1.00  0.00           H
ATOM   3932  CE2 TRP A 829      33.835  30.965  70.375  1.00  0.00           C
ATOM   3933  CD2 TRP A 829      32.655  31.575  69.855  1.00  0.00           C
ATOM   3934  CE3 TRP A 829      32.705  32.865  69.345  1.00  0.00           C
ATOM   3935  HE3 TRP A 829      31.825  33.365  68.965  1.00  0.00           H
ATOM   3936  CZ3 TRP A 829      33.965  33.445  69.205  1.00  0.00           C
ATOM   3937  HZ3 TRP A 829      34.065  34.415  68.745  1.00  0.00           H
ATOM   3938  CZ2 TRP A 829      35.065  31.565  70.265  1.00  0.00           C
ATOM   3939  HZ2 TRP A 829      35.985  31.085  70.585  1.00  0.00           H
ATOM   3940  CH2 TRP A 829      35.115  32.785  69.625  1.00  0.00           C
ATOM   3941  HH2 TRP A 829      36.085  33.235  69.455  1.00  0.00           H
ATOM   3942  C   TRP A 829      27.895  31.725  70.385  1.00  0.00           C
ATOM   3943  O   TRP A 829      27.295  31.375  69.375  1.00  0.00           O
ATOM   3944  N   ILE A 830      27.245  32.045  71.505  1.00  0.00           N
ATOM   3945  HN  ILE A 830      27.815  32.255  72.295  1.00  0.00           H
ATOM   3946  CA  ILE A 830      25.855  32.035  71.695  1.00  0.00           C
ATOM   3947  HA  ILE A 830      25.385  32.425  70.805  1.00  0.00           H
ATOM   3948  CB  ILE A 830      25.505  30.605  71.995  1.00  0.00           C
ATOM   3949  HB  ILE A 830      26.055  29.925  71.315  1.00  0.00           H
ATOM   3950  CG2 ILE A 830      25.915  30.235  73.455  1.00  0.00           C
ATOM   3951 HG21 ILE A 830      25.265  30.725  74.205  1.00  0.00           H
ATOM   3952 HG22 ILE A 830      26.965  30.555  73.655  1.00  0.00           H
ATOM   3953 HG23 ILE A 830      25.915  29.145  73.645  1.00  0.00           H
ATOM   3954  CG1 ILE A 830      24.025  30.595  71.625  1.00  0.00           C
ATOM   3955 HG11 ILE A 830      23.525  31.495  72.015  1.00  0.00           H
ATOM   3956 HG12 ILE A 830      23.535  29.815  72.155  1.00  0.00           H
ATOM   3957  CD  ILE A 830      23.705  30.565  70.125  1.00  0.00           C
ATOM   3958  HD1 ILE A 830      24.445  29.975  69.535  1.00  0.00           H
ATOM   3959  HD2 ILE A 830      23.725  31.615  69.745  1.00  0.00           H
ATOM   3960  HD3 ILE A 830      22.675  30.205  69.925  1.00  0.00           H
ATOM   3961  C   ILE A 830      25.475  32.955  72.855  1.00  0.00           C
ATOM   3962  O   ILE A 830      24.325  33.295  73.115  1.00  0.00           O
ATOM   3963  N   ILE A 831      26.475  33.455  73.605  1.00  0.00           N
ATOM   3964  HN  ILE A 831      27.435  33.355  73.395  1.00  0.00           H
ATOM   3965  CA  ILE A 831      26.205  34.375  74.685  1.00  0.00           C
ATOM   3966  HA  ILE A 831      25.235  34.175  75.125  1.00  0.00           H
ATOM   3967  CB  ILE A 831      27.245  34.215  75.775  1.00  0.00           C
ATOM   3968  HB  ILE A 831      28.245  34.535  75.415  1.00  0.00           H
ATOM   3969  CG2 ILE A 831      26.855  35.095  76.975  1.00  0.00           C
ATOM   3970 HG21 ILE A 831      25.855  34.815  77.365  1.00  0.00           H
ATOM   3971 HG22 ILE A 831      26.845  36.175  76.705  1.00  0.00           H
ATOM   3972 HG23 ILE A 831      27.595  34.985  77.805  1.00  0.00           H
ATOM   3973  CG1 ILE A 831      27.335  32.715  76.175  1.00  0.00           C
ATOM   3974 HG11 ILE A 831      27.685  32.115  75.315  1.00  0.00           H
ATOM   3975 HG12 ILE A 831      26.325  32.375  76.455  1.00  0.00           H
ATOM   3976  CD  ILE A 831      28.295  32.415  77.335  1.00  0.00           C
ATOM   3977  HD1 ILE A 831      27.865  32.735  78.305  1.00  0.00           H
ATOM   3978  HD2 ILE A 831      29.255  32.955  77.195  1.00  0.00           H
ATOM   3979  HD3 ILE A 831      28.525  31.325  77.365  1.00  0.00           H
ATOM   3980  C   ILE A 831      26.165  35.735  74.035  1.00  0.00           C
ATOM   3981  O   ILE A 831      27.175  36.425  73.895  1.00  0.00           O
ATOM   3982  N   SER A 832      24.965  36.105  73.545  1.00  0.00           N
ATOM   3983  HN  SER A 832      24.225  35.435  73.555  1.00  0.00           H
ATOM   3984  CA  SER A 832      24.765  37.295  72.725  1.00  0.00           C
ATOM   3985  HA  SER A 832      25.355  38.115  73.115  1.00  0.00           H
ATOM   3986  CB  SER A 832      25.195  37.045  71.255  1.00  0.00           C
ATOM   3987  HB1 SER A 832      24.485  36.355  70.735  1.00  0.00           H
ATOM   3988  HB2 SER A 832      26.185  36.545  71.255  1.00  0.00           H
ATOM   3989  OG  SER A 832      25.335  38.265  70.535  1.00  0.00           O
ATOM   3990  HG1 SER A 832      25.465  38.005  69.605  1.00  0.00           H
ATOM   3991  C   SER A 832      23.285  37.675  72.765  1.00  0.00           C
ATOM   3992  O   SER A 832      22.575  37.525  71.775  1.00  0.00           O
ATOM   3993  N   PRO A 833      22.735  38.085  73.905  1.00  0.00           N
ATOM   3994  CD  PRO A 833      23.525  38.605  75.025  1.00  0.00           C
ATOM   3995  HD1 PRO A 833      24.135  39.475  74.685  1.00  0.00           H
ATOM   3996  HD2 PRO A 833      24.185  37.815  75.445  1.00  0.00           H
ATOM   3997  CA  PRO A 833      21.365  38.575  73.965  1.00  0.00           C
ATOM   3998  HA  PRO A 833      20.735  37.805  73.545  1.00  0.00           H
ATOM   3999  CB  PRO A 833      21.135  38.765  75.475  1.00  0.00           C
ATOM   4000  HB1 PRO A 833      20.765  37.805  75.905  1.00  0.00           H
ATOM   4001  HB2 PRO A 833      20.415  39.575  75.715  1.00  0.00           H
ATOM   4002  CG  PRO A 833      22.515  39.075  76.075  1.00  0.00           C
ATOM   4003  HG1 PRO A 833      22.625  40.165  76.215  1.00  0.00           H
ATOM   4004  HG2 PRO A 833      22.685  38.575  77.055  1.00  0.00           H
ATOM   4005  C   PRO A 833      21.075  39.835  73.125  1.00  0.00           C
ATOM   4006  O   PRO A 833      21.975  40.575  72.745  1.00  0.00           O
ATOM   4007  N   LEU A 834      19.775  40.055  72.825  1.00  0.00           N
ATOM   4008  HN  LEU A 834      19.065  39.395  73.055  1.00  0.00           H
ATOM   4009  CA  LEU A 834      19.305  41.245  72.145  1.00  0.00           C
ATOM   4010  HA  LEU A 834      20.105  41.715  71.595  1.00  0.00           H
ATOM   4011  CB  LEU A 834      18.145  40.865  71.175  1.00  0.00           C
ATOM   4012  HB1 LEU A 834      17.365  41.665  71.135  1.00  0.00           H
ATOM   4013  HB2 LEU A 834      17.645  39.955  71.565  1.00  0.00           H
ATOM   4014  CG  LEU A 834      18.565  40.615  69.705  1.00  0.00           C
ATOM   4015  HG  LEU A 834      17.695  40.125  69.195  1.00  0.00           H
ATOM   4016  CD1 LEU A 834      18.805  41.955  68.995  1.00  0.00           C
ATOM   4017 HD11 LEU A 834      19.655  42.505  69.465  1.00  0.00           H
ATOM   4018 HD12 LEU A 834      17.895  42.595  69.025  1.00  0.00           H
ATOM   4019 HD13 LEU A 834      19.065  41.775  67.925  1.00  0.00           H
ATOM   4020  CD2 LEU A 834      19.765  39.675  69.545  1.00  0.00           C
ATOM   4021 HD21 LEU A 834      19.575  38.695  70.005  1.00  0.00           H
ATOM   4022 HD22 LEU A 834      20.675  40.105  70.015  1.00  0.00           H
ATOM   4023 HD23 LEU A 834      19.985  39.525  68.465  1.00  0.00           H
ATOM   4024  C   LEU A 834      18.785  42.275  73.135  1.00  0.00           C
ATOM   4025  O   LEU A 834      18.995  43.485  72.975  1.00  0.00           O
ATOM   4026  N   GLY A 835      18.055  41.815  74.175  1.00  0.00           N
ATOM   4027  HN  GLY A 835      18.055  40.835  74.335  1.00  0.00           H
ATOM   4028  CA  GLY A 835      17.255  42.645  75.075  1.00  0.00           C
ATOM   4029  HA1 GLY A 835      16.475  42.025  75.485  1.00  0.00           H
ATOM   4030  HA2 GLY A 835      16.845  43.485  74.515  1.00  0.00           H
ATOM   4031  C   GLY A 835      18.065  43.195  76.215  1.00  0.00           C
ATOM   4032  O   GLY A 835      17.825  42.895  77.385  1.00  0.00           O
ATOM   4033  N   ASP A 836      19.045  44.045  75.865  1.00  0.00           N
ATOM   4034  HN  ASP A 836      19.275  44.065  74.895  1.00  0.00           H
ATOM   4035  CA  ASP A 836      19.915  44.735  76.795  1.00  0.00           C
ATOM   4036  HA  ASP A 836      19.655  44.495  77.825  1.00  0.00           H
ATOM   4037  CB  ASP A 836      21.405  44.395  76.505  1.00  0.00           C
ATOM   4038  HB1 ASP A 836      22.055  44.955  77.215  1.00  0.00           H
ATOM   4039  HB2 ASP A 836      21.675  44.695  75.475  1.00  0.00           H
ATOM   4040  CG  ASP A 836      21.715  42.915  76.635  1.00  0.00           C
ATOM   4041  OD1 ASP A 836      22.345  42.555  77.665  1.00  0.00           O
ATOM   4042  OD2 ASP A 836      21.355  42.135  75.715  1.00  0.00           O
ATOM   4043  C   ASP A 836      19.775  46.245  76.605  1.00  0.00           C
ATOM   4044  O   ASP A 836      19.775  47.035  77.545  1.00  0.00           O
ATOM   4045  N   ASN A 837      19.655  46.675  75.335  1.00  0.00           N
ATOM   4046  HN  ASN A 837      19.535  45.995  74.625  1.00  0.00           H
ATOM   4047  CA  ASN A 837      19.615  48.055  74.925  1.00  0.00           C
ATOM   4048  HA  ASN A 837      20.035  48.645  75.725  1.00  0.00           H
ATOM   4049  CB  ASN A 837      20.425  48.285  73.615  1.00  0.00           C
ATOM   4050  HB1 ASN A 837      20.345  49.345  73.295  1.00  0.00           H
ATOM   4051  HB2 ASN A 837      20.015  47.645  72.815  1.00  0.00           H
ATOM   4052  CG  ASN A 837      21.915  47.985  73.805  1.00  0.00           C
ATOM   4053  OD1 ASN A 837      22.455  47.985  74.925  1.00  0.00           O
ATOM   4054  ND2 ASN A 837      22.625  47.735  72.675  1.00  0.00           N
ATOM   4055 HD21 ASN A 837      23.625  47.635  72.735  1.00  0.00           H
ATOM   4056 HD22 ASN A 837      22.155  47.695  71.805  1.00  0.00           H
ATOM   4057  C   ASN A 837      18.165  48.495  74.705  1.00  0.00           C
ATOM   4058  O   ASN A 837      17.365  47.685  74.225  1.00  0.00           O
ATOM   4059  N   PRO A 838      17.735  49.715  75.025  1.00  0.00           N
ATOM   4060  CD  PRO A 838      18.605  50.755  75.565  1.00  0.00           C
ATOM   4061  HD1 PRO A 838      19.375  51.025  74.815  1.00  0.00           H
ATOM   4062  HD2 PRO A 838      19.085  50.405  76.505  1.00  0.00           H
ATOM   4063  CA  PRO A 838      16.415  50.225  74.665  1.00  0.00           C
ATOM   4064  HA  PRO A 838      15.695  49.595  75.175  1.00  0.00           H
ATOM   4065  CB  PRO A 838      16.375  51.695  75.155  1.00  0.00           C
ATOM   4066  HB1 PRO A 838      15.535  51.835  75.865  1.00  0.00           H
ATOM   4067  HB2 PRO A 838      16.245  52.405  74.315  1.00  0.00           H
ATOM   4068  CG  PRO A 838      17.715  51.975  75.845  1.00  0.00           C
ATOM   4069  HG1 PRO A 838      18.175  52.905  75.445  1.00  0.00           H
ATOM   4070  HG2 PRO A 838      17.575  52.085  76.945  1.00  0.00           H
ATOM   4071  C   PRO A 838      16.055  50.135  73.175  1.00  0.00           C
ATOM   4072  O   PRO A 838      16.945  50.205  72.325  1.00  0.00           O
ATOM   4073  N   TRP A 839      14.745  50.045  72.845  1.00  0.00           N
ATOM   4074  HN  TRP A 839      14.055  50.075  73.565  1.00  0.00           H
ATOM   4075  CA  TRP A 839      14.245  49.905  71.475  1.00  0.00           C
ATOM   4076  HA  TRP A 839      14.645  48.975  71.075  1.00  0.00           H
ATOM   4077  CB  TRP A 839      12.675  49.865  71.435  1.00  0.00           C
ATOM   4078  HB1 TRP A 839      12.335  48.895  71.825  1.00  0.00           H
ATOM   4079  HB2 TRP A 839      12.325  49.915  70.375  1.00  0.00           H
ATOM   4080  CG  TRP A 839      11.945  50.905  72.235  1.00  0.00           C
ATOM   4081  CD1 TRP A 839      11.315  52.035  71.775  1.00  0.00           C
ATOM   4082  HD1 TRP A 839      11.155  52.295  70.735  1.00  0.00           H
ATOM   4083  NE1 TRP A 839      10.785  52.735  72.835  1.00  0.00           N
ATOM   4084  HE1 TRP A 839      10.015  53.355  72.755  1.00  0.00           H
ATOM   4085  CE2 TRP A 839      11.005  52.055  73.995  1.00  0.00           C
ATOM   4086  CD2 TRP A 839      11.725  50.875  73.655  1.00  0.00           C
ATOM   4087  CE3 TRP A 839      12.025  49.945  74.655  1.00  0.00           C
ATOM   4088  HE3 TRP A 839      12.505  49.015  74.395  1.00  0.00           H
ATOM   4089  CZ3 TRP A 839      11.565  50.195  75.955  1.00  0.00           C
ATOM   4090  HZ3 TRP A 839      11.655  49.435  76.705  1.00  0.00           H
ATOM   4091  CZ2 TRP A 839      10.635  52.345  75.295  1.00  0.00           C
ATOM   4092  HZ2 TRP A 839      10.025  53.205  75.535  1.00  0.00           H
ATOM   4093  CH2 TRP A 839      10.885  51.375  76.265  1.00  0.00           C
ATOM   4094  HH2 TRP A 839      10.465  51.505  77.265  1.00  0.00           H
ATOM   4095  C   TRP A 839      14.675  50.995  70.515  1.00  0.00           C
ATOM   4096  O   TRP A 839      15.075  50.735  69.385  1.00  0.00           O
ATOM   4097  N   TRP A 840      14.615  52.255  70.965  1.00  0.00           N
ATOM   4098  HN  TRP A 840      14.315  52.435  71.905  1.00  0.00           H
ATOM   4099  CA  TRP A 840      14.945  53.415  70.175  1.00  0.00           C
ATOM   4100  HA  TRP A 840      14.375  53.345  69.255  1.00  0.00           H
ATOM   4101  CB  TRP A 840      14.475  54.705  70.885  1.00  0.00           C
ATOM   4102  HB1 TRP A 840      13.365  54.695  70.895  1.00  0.00           H
ATOM   4103  HB2 TRP A 840      14.765  55.605  70.305  1.00  0.00           H
ATOM   4104  CG  TRP A 840      14.955  54.845  72.295  1.00  0.00           C
ATOM   4105  CD1 TRP A 840      14.315  54.425  73.435  1.00  0.00           C
ATOM   4106  HD1 TRP A 840      13.365  53.895  73.435  1.00  0.00           H
ATOM   4107  NE1 TRP A 840      15.045  54.805  74.525  1.00  0.00           N
ATOM   4108  HE1 TRP A 840      14.905  54.575  75.465  1.00  0.00           H
ATOM   4109  CE2 TRP A 840      16.165  55.465  74.115  1.00  0.00           C
ATOM   4110  CD2 TRP A 840      16.135  55.545  72.705  1.00  0.00           C
ATOM   4111  CE3 TRP A 840      17.105  56.275  72.035  1.00  0.00           C
ATOM   4112  HE3 TRP A 840      17.095  56.395  70.955  1.00  0.00           H
ATOM   4113  CZ3 TRP A 840      18.065  56.955  72.775  1.00  0.00           C
ATOM   4114  HZ3 TRP A 840      18.795  57.575  72.265  1.00  0.00           H
ATOM   4115  CZ2 TRP A 840      17.135  56.115  74.855  1.00  0.00           C
ATOM   4116  HZ2 TRP A 840      17.105  56.085  75.925  1.00  0.00           H
ATOM   4117  CH2 TRP A 840      18.095  56.885  74.165  1.00  0.00           C
ATOM   4118  HH2 TRP A 840      18.855  57.455  74.685  1.00  0.00           H
ATOM   4119  C   TRP A 840      16.405  53.445  69.735  1.00  0.00           C
ATOM   4120  O   TRP A 840      16.705  53.815  68.605  1.00  0.00           O
ATOM   4121  N   THR A 841      17.355  53.015  70.585  1.00  0.00           N
ATOM   4122  HN  THR A 841      17.095  52.735  71.495  1.00  0.00           H
ATOM   4123  CA  THR A 841      18.765  52.865  70.205  1.00  0.00           C
ATOM   4124  HA  THR A 841      19.085  53.805  69.785  1.00  0.00           H
ATOM   4125  CB  THR A 841      19.685  52.595  71.395  1.00  0.00           C
ATOM   4126  HB  THR A 841      20.755  52.685  71.075  1.00  0.00           H
ATOM   4127  OG1 THR A 841      19.515  51.315  71.985  1.00  0.00           O
ATOM   4128  HG1 THR A 841      18.575  51.185  72.185  1.00  0.00           H
ATOM   4129  CG2 THR A 841      19.435  53.635  72.495  1.00  0.00           C
ATOM   4130 HG21 THR A 841      18.385  53.635  72.845  1.00  0.00           H
ATOM   4131 HG22 THR A 841      19.675  54.655  72.115  1.00  0.00           H
ATOM   4132 HG23 THR A 841      20.075  53.435  73.375  1.00  0.00           H
ATOM   4133  C   THR A 841      18.985  51.815  69.125  1.00  0.00           C
ATOM   4134  O   THR A 841      19.765  51.985  68.195  1.00  0.00           O
ATOM   4135  N   LEU A 842      18.255  50.675  69.215  1.00  0.00           N
ATOM   4136  HN  LEU A 842      17.665  50.545  70.005  1.00  0.00           H
ATOM   4137  CA  LEU A 842      18.225  49.605  68.245  1.00  0.00           C
ATOM   4138  HA  LEU A 842      19.245  49.315  68.055  1.00  0.00           H
ATOM   4139  CB  LEU A 842      17.465  48.385  68.835  1.00  0.00           C
ATOM   4140  HB1 LEU A 842      16.375  48.515  68.705  1.00  0.00           H
ATOM   4141  HB2 LEU A 842      17.655  48.335  69.925  1.00  0.00           H
ATOM   4142  CG  LEU A 842      17.905  47.025  68.235  1.00  0.00           C
ATOM   4143  HG  LEU A 842      18.005  47.135  67.125  1.00  0.00           H
ATOM   4144  CD1 LEU A 842      19.265  46.585  68.795  1.00  0.00           C
ATOM   4145 HD11 LEU A 842      19.205  46.525  69.905  1.00  0.00           H
ATOM   4146 HD12 LEU A 842      20.055  47.305  68.515  1.00  0.00           H
ATOM   4147 HD13 LEU A 842      19.535  45.585  68.415  1.00  0.00           H
ATOM   4148  CD2 LEU A 842      16.845  45.945  68.495  1.00  0.00           C
ATOM   4149 HD21 LEU A 842      15.875  46.215  68.025  1.00  0.00           H
ATOM   4150 HD22 LEU A 842      16.685  45.805  69.585  1.00  0.00           H
ATOM   4151 HD23 LEU A 842      17.175  44.965  68.075  1.00  0.00           H
ATOM   4152  C   LEU A 842      17.625  50.015  66.905  1.00  0.00           C
ATOM   4153  O   LEU A 842      18.115  49.625  65.855  1.00  0.00           O
ATOM   4154  N   LEU A 843      16.545  50.835  66.895  1.00  0.00           N
ATOM   4155  HN  LEU A 843      16.065  51.015  67.755  1.00  0.00           H
ATOM   4156  CA  LEU A 843      16.065  51.515  65.685  1.00  0.00           C
ATOM   4157  HA  LEU A 843      15.865  50.765  64.925  1.00  0.00           H
ATOM   4158  CB  LEU A 843      14.765  52.305  65.985  1.00  0.00           C
ATOM   4159  HB1 LEU A 843      14.705  53.235  65.365  1.00  0.00           H
ATOM   4160  HB2 LEU A 843      14.765  52.635  67.045  1.00  0.00           H
ATOM   4161  CG  LEU A 843      13.465  51.535  65.695  1.00  0.00           C
ATOM   4162  HG  LEU A 843      13.505  51.205  64.625  1.00  0.00           H
ATOM   4163  CD1 LEU A 843      13.325  50.285  66.565  1.00  0.00           C
ATOM   4164 HD11 LEU A 843      13.305  50.565  67.635  1.00  0.00           H
ATOM   4165 HD12 LEU A 843      14.165  49.575  66.385  1.00  0.00           H
ATOM   4166 HD13 LEU A 843      12.375  49.765  66.325  1.00  0.00           H
ATOM   4167  CD2 LEU A 843      12.235  52.445  65.855  1.00  0.00           C
ATOM   4168 HD21 LEU A 843      12.345  53.345  65.215  1.00  0.00           H
ATOM   4169 HD22 LEU A 843      12.135  52.775  66.905  1.00  0.00           H
ATOM   4170 HD23 LEU A 843      11.315  51.905  65.555  1.00  0.00           H
ATOM   4171  C   LEU A 843      17.085  52.465  65.085  1.00  0.00           C
ATOM   4172  O   LEU A 843      17.335  52.475  63.875  1.00  0.00           O
ATOM   4173  N   ILE A 844      17.735  53.265  65.945  1.00  0.00           N
ATOM   4174  HN  ILE A 844      17.455  53.285  66.905  1.00  0.00           H
ATOM   4175  CA  ILE A 844      18.805  54.155  65.575  1.00  0.00           C
ATOM   4176  HA  ILE A 844      18.415  54.775  64.775  1.00  0.00           H
ATOM   4177  CB  ILE A 844      19.155  55.105  66.715  1.00  0.00           C
ATOM   4178  HB  ILE A 844      19.215  54.505  67.655  1.00  0.00           H
ATOM   4179  CG2 ILE A 844      20.515  55.775  66.485  1.00  0.00           C
ATOM   4180 HG21 ILE A 844      20.495  56.445  65.605  1.00  0.00           H
ATOM   4181 HG22 ILE A 844      21.345  55.045  66.375  1.00  0.00           H
ATOM   4182 HG23 ILE A 844      20.735  56.365  67.385  1.00  0.00           H
ATOM   4183  CG1 ILE A 844      18.045  56.165  66.895  1.00  0.00           C
ATOM   4184 HG11 ILE A 844      17.045  55.675  66.855  1.00  0.00           H
ATOM   4185 HG12 ILE A 844      18.085  56.885  66.045  1.00  0.00           H
ATOM   4186  CD  ILE A 844      18.125  56.925  68.215  1.00  0.00           C
ATOM   4187  HD1 ILE A 844      19.045  57.545  68.275  1.00  0.00           H
ATOM   4188  HD2 ILE A 844      18.145  56.215  69.065  1.00  0.00           H
ATOM   4189  HD3 ILE A 844      17.255  57.605  68.345  1.00  0.00           H
ATOM   4190  C   ILE A 844      19.995  53.425  64.975  1.00  0.00           C
ATOM   4191  O   ILE A 844      20.615  53.935  64.055  1.00  0.00           O
ATOM   4192  N   ALA A 845      20.325  52.205  65.415  1.00  0.00           N
ATOM   4193  HN  ALA A 845      19.855  51.825  66.225  1.00  0.00           H
ATOM   4194  CA  ALA A 845      21.375  51.365  64.855  1.00  0.00           C
ATOM   4195  HA  ALA A 845      22.315  51.835  65.105  1.00  0.00           H
ATOM   4196  CB  ALA A 845      21.375  49.975  65.525  1.00  0.00           C
ATOM   4197  HB1 ALA A 845      20.465  49.395  65.255  1.00  0.00           H
ATOM   4198  HB2 ALA A 845      21.405  50.075  66.635  1.00  0.00           H
ATOM   4199  HB3 ALA A 845      22.255  49.375  65.205  1.00  0.00           H
ATOM   4200  C   ALA A 845      21.395  51.175  63.325  1.00  0.00           C
ATOM   4201  O   ALA A 845      22.455  50.955  62.735  1.00  0.00           O
ATOM   4202  N   ALA A 846      20.245  51.325  62.635  1.00  0.00           N
ATOM   4203  HN  ALA A 846      19.385  51.475  63.125  1.00  0.00           H
ATOM   4204  CA  ALA A 846      20.115  51.265  61.185  1.00  0.00           C
ATOM   4205  HA  ALA A 846      20.365  50.265  60.865  1.00  0.00           H
ATOM   4206  CB  ALA A 846      18.655  51.595  60.815  1.00  0.00           C
ATOM   4207  HB1 ALA A 846      18.375  52.615  61.175  1.00  0.00           H
ATOM   4208  HB2 ALA A 846      17.975  50.875  61.315  1.00  0.00           H
ATOM   4209  HB3 ALA A 846      18.485  51.535  59.715  1.00  0.00           H
ATOM   4210  C   ALA A 846      21.045  52.245  60.465  1.00  0.00           C
ATOM   4211  O   ALA A 846      21.625  51.965  59.415  1.00  0.00           O
ATOM   4212  N   ILE A 847      21.205  53.425  61.045  1.00  0.00           N
ATOM   4213  HN  ILE A 847      20.725  53.575  61.905  1.00  0.00           H
ATOM   4214  CA  ILE A 847      22.045  54.515  60.625  1.00  0.00           C
ATOM   4215  HA  ILE A 847      21.795  54.765  59.605  1.00  0.00           H
ATOM   4216  CB  ILE A 847      21.525  55.625  61.525  1.00  0.00           C
ATOM   4217  HB  ILE A 847      21.575  55.245  62.565  1.00  0.00           H
ATOM   4218  CG2 ILE A 847      22.335  56.885  61.605  1.00  0.00           C
ATOM   4219 HG21 ILE A 847      22.265  57.465  60.685  1.00  0.00           H
ATOM   4220 HG22 ILE A 847      23.385  56.635  61.855  1.00  0.00           H
ATOM   4221 HG23 ILE A 847      21.955  57.515  62.445  1.00  0.00           H
ATOM   4222  CG1 ILE A 847      20.045  55.965  61.245  1.00  0.00           C
ATOM   4223 HG11 ILE A 847      19.445  55.065  60.955  1.00  0.00           H
ATOM   4224 HG12 ILE A 847      19.995  56.655  60.395  1.00  0.00           H
ATOM   4225  CD  ILE A 847      19.335  56.525  62.475  1.00  0.00           C
ATOM   4226  HD1 ILE A 847      19.725  57.515  62.785  1.00  0.00           H
ATOM   4227  HD2 ILE A 847      19.445  55.845  63.335  1.00  0.00           H
ATOM   4228  HD3 ILE A 847      18.235  56.605  62.285  1.00  0.00           H
ATOM   4229  C   ILE A 847      23.565  54.165  60.635  1.00  0.00           C
ATOM   4230  O   ILE A 847      24.195  54.305  59.585  1.00  0.00           O
ATOM   4231  N   PRO A 848      24.215  53.605  61.665  1.00  0.00           N
ATOM   4232  CD  PRO A 848      23.895  53.935  63.055  1.00  0.00           C
ATOM   4233  HD1 PRO A 848      22.895  53.535  63.325  1.00  0.00           H
ATOM   4234  HD2 PRO A 848      23.905  55.035  63.195  1.00  0.00           H
ATOM   4235  CA  PRO A 848      25.575  53.095  61.545  1.00  0.00           C
ATOM   4236  HA  PRO A 848      26.175  53.835  61.045  1.00  0.00           H
ATOM   4237  CB  PRO A 848      26.085  52.835  62.985  1.00  0.00           C
ATOM   4238  HB1 PRO A 848      27.015  53.425  63.145  1.00  0.00           H
ATOM   4239  HB2 PRO A 848      26.315  51.765  63.185  1.00  0.00           H
ATOM   4240  CG  PRO A 848      24.975  53.305  63.935  1.00  0.00           C
ATOM   4241  HG1 PRO A 848      24.555  52.435  64.485  1.00  0.00           H
ATOM   4242  HG2 PRO A 848      25.365  54.045  64.675  1.00  0.00           H
ATOM   4243  C   PRO A 848      25.655  51.825  60.715  1.00  0.00           C
ATOM   4244  O   PRO A 848      26.675  51.615  60.055  1.00  0.00           O
ATOM   4245  N   ALA A 849      24.615  50.965  60.715  1.00  0.00           N
ATOM   4246  HN  ALA A 849      23.835  51.105  61.335  1.00  0.00           H
ATOM   4247  CA  ALA A 849      24.555  49.795  59.865  1.00  0.00           C
ATOM   4248  HA  ALA A 849      25.405  49.165  60.095  1.00  0.00           H
ATOM   4249  CB  ALA A 849      23.245  49.005  60.095  1.00  0.00           C
ATOM   4250  HB1 ALA A 849      22.355  49.595  59.815  1.00  0.00           H
ATOM   4251  HB2 ALA A 849      23.155  48.725  61.165  1.00  0.00           H
ATOM   4252  HB3 ALA A 849      23.245  48.065  59.505  1.00  0.00           H
ATOM   4253  C   ALA A 849      24.665  50.165  58.395  1.00  0.00           C
ATOM   4254  O   ALA A 849      25.375  49.545  57.605  1.00  0.00           O
ATOM   4255  N   LEU A 850      23.995  51.255  58.005  1.00  0.00           N
ATOM   4256  HN  LEU A 850      23.355  51.705  58.635  1.00  0.00           H
ATOM   4257  CA  LEU A 850      24.145  51.805  56.695  1.00  0.00           C
ATOM   4258  HA  LEU A 850      23.895  50.995  56.035  1.00  0.00           H
ATOM   4259  CB  LEU A 850      23.155  52.975  56.525  1.00  0.00           C
ATOM   4260  HB1 LEU A 850      23.355  53.765  57.285  1.00  0.00           H
ATOM   4261  HB2 LEU A 850      22.135  52.595  56.715  1.00  0.00           H
ATOM   4262  CG  LEU A 850      23.215  53.595  55.125  1.00  0.00           C
ATOM   4263  HG  LEU A 850      24.185  54.135  55.005  1.00  0.00           H
ATOM   4264  CD1 LEU A 850      23.165  52.465  54.095  1.00  0.00           C
ATOM   4265 HD11 LEU A 850      22.195  51.925  54.145  1.00  0.00           H
ATOM   4266 HD12 LEU A 850      23.955  51.695  54.225  1.00  0.00           H
ATOM   4267 HD13 LEU A 850      23.385  52.835  53.085  1.00  0.00           H
ATOM   4268  CD2 LEU A 850      22.095  54.635  54.965  1.00  0.00           C
ATOM   4269 HD21 LEU A 850      22.185  55.405  55.765  1.00  0.00           H
ATOM   4270 HD22 LEU A 850      21.105  54.145  55.045  1.00  0.00           H
ATOM   4271 HD23 LEU A 850      22.175  55.145  53.985  1.00  0.00           H
ATOM   4272  C   LEU A 850      25.555  52.285  56.335  1.00  0.00           C
ATOM   4273  O   LEU A 850      26.095  51.935  55.285  1.00  0.00           O
ATOM   4274  N   LEU A 851      26.215  53.045  57.225  1.00  0.00           N
ATOM   4275  HN  LEU A 851      25.765  53.355  58.055  1.00  0.00           H
ATOM   4276  CA  LEU A 851      27.595  53.465  57.035  1.00  0.00           C
ATOM   4277  HA  LEU A 851      27.665  53.995  56.095  1.00  0.00           H
ATOM   4278  CB  LEU A 851      28.085  54.405  58.155  1.00  0.00           C
ATOM   4279  HB1 LEU A 851      29.125  54.725  57.945  1.00  0.00           H
ATOM   4280  HB2 LEU A 851      28.085  53.865  59.135  1.00  0.00           H
ATOM   4281  CG  LEU A 851      27.245  55.685  58.325  1.00  0.00           C
ATOM   4282  HG  LEU A 851      26.235  55.375  58.675  1.00  0.00           H
ATOM   4283  CD1 LEU A 851      27.905  56.535  59.425  1.00  0.00           C
ATOM   4284 HD11 LEU A 851      28.995  56.665  59.225  1.00  0.00           H
ATOM   4285 HD12 LEU A 851      27.775  56.055  60.415  1.00  0.00           H
ATOM   4286 HD13 LEU A 851      27.465  57.545  59.435  1.00  0.00           H
ATOM   4287  CD2 LEU A 851      27.075  56.495  57.035  1.00  0.00           C
ATOM   4288 HD21 LEU A 851      26.535  55.895  56.265  1.00  0.00           H
ATOM   4289 HD22 LEU A 851      28.055  56.805  56.625  1.00  0.00           H
ATOM   4290 HD23 LEU A 851      26.475  57.415  57.235  1.00  0.00           H
ATOM   4291  C   LEU A 851      28.555  52.295  56.925  1.00  0.00           C
ATOM   4292  O   LEU A 851      29.385  52.245  56.025  1.00  0.00           O
ATOM   4293  N   CYS A 852      28.405  51.275  57.795  1.00  0.00           N
ATOM   4294  HN  CYS A 852      27.755  51.365  58.555  1.00  0.00           H
ATOM   4295  CA  CYS A 852      29.165  50.045  57.745  1.00  0.00           C
ATOM   4296  HA  CYS A 852      30.215  50.285  57.835  1.00  0.00           H
ATOM   4297  CB  CYS A 852      28.755  49.135  58.945  1.00  0.00           C
ATOM   4298  HB1 CYS A 852      27.665  48.925  58.885  1.00  0.00           H
ATOM   4299  HB2 CYS A 852      28.915  49.725  59.875  1.00  0.00           H
ATOM   4300  SG  CYS A 852      29.675  47.565  59.075  1.00  0.00           S
ATOM   4301  HG1 CYS A 852      29.115  46.965  58.025  1.00  0.00           H
ATOM   4302  C   CYS A 852      28.985  49.305  56.425  1.00  0.00           C
ATOM   4303  O   CYS A 852      29.955  48.905  55.795  1.00  0.00           O
ATOM   4304  N   THR A 853      27.725  49.205  55.945  1.00  0.00           N
ATOM   4305  HN  THR A 853      26.965  49.555  56.495  1.00  0.00           H
ATOM   4306  CA  THR A 853      27.365  48.595  54.655  1.00  0.00           C
ATOM   4307  HA  THR A 853      27.705  47.565  54.675  1.00  0.00           H
ATOM   4308  CB  THR A 853      25.865  48.595  54.375  1.00  0.00           C
ATOM   4309  HB  THR A 853      25.465  49.635  54.345  1.00  0.00           H
ATOM   4310  OG1 THR A 853      25.165  47.875  55.385  1.00  0.00           O
ATOM   4311  HG1 THR A 853      25.315  48.345  56.225  1.00  0.00           H
ATOM   4312  CG2 THR A 853      25.535  47.885  53.055  1.00  0.00           C
ATOM   4313 HG21 THR A 853      25.905  46.835  53.075  1.00  0.00           H
ATOM   4314 HG22 THR A 853      25.965  48.395  52.175  1.00  0.00           H
ATOM   4315 HG23 THR A 853      24.425  47.845  52.915  1.00  0.00           H
ATOM   4316  C   THR A 853      28.075  49.265  53.495  1.00  0.00           C
ATOM   4317  O   THR A 853      28.595  48.585  52.605  1.00  0.00           O
ATOM   4318  N   ILE A 854      28.155  50.605  53.475  1.00  0.00           N
ATOM   4319  HN  ILE A 854      27.675  51.135  54.185  1.00  0.00           H
ATOM   4320  CA  ILE A 854      28.925  51.355  52.485  1.00  0.00           C
ATOM   4321  HA  ILE A 854      28.575  51.085  51.505  1.00  0.00           H
ATOM   4322  CB  ILE A 854      28.705  52.855  52.675  1.00  0.00           C
ATOM   4323  HB  ILE A 854      28.875  53.105  53.745  1.00  0.00           H
ATOM   4324  CG2 ILE A 854      29.705  53.705  51.845  1.00  0.00           C
ATOM   4325 HG21 ILE A 854      29.655  53.425  50.775  1.00  0.00           H
ATOM   4326 HG22 ILE A 854      30.755  53.575  52.205  1.00  0.00           H
ATOM   4327 HG23 ILE A 854      29.465  54.785  51.945  1.00  0.00           H
ATOM   4328  CG1 ILE A 854      27.245  53.245  52.335  1.00  0.00           C
ATOM   4329 HG11 ILE A 854      26.575  52.365  52.475  1.00  0.00           H
ATOM   4330 HG12 ILE A 854      27.175  53.535  51.265  1.00  0.00           H
ATOM   4331  CD  ILE A 854      26.715  54.365  53.235  1.00  0.00           C
ATOM   4332  HD1 ILE A 854      27.335  55.285  53.135  1.00  0.00           H
ATOM   4333  HD2 ILE A 854      26.735  54.065  54.295  1.00  0.00           H
ATOM   4334  HD3 ILE A 854      25.655  54.605  52.985  1.00  0.00           H
ATOM   4335  C   ILE A 854      30.415  51.025  52.485  1.00  0.00           C
ATOM   4336  O   ILE A 854      30.985  50.725  51.435  1.00  0.00           O
ATOM   4337  N   LEU A 855      31.085  50.995  53.675  1.00  0.00           N
ATOM   4338  HN  LEU A 855      30.615  51.255  54.515  1.00  0.00           H
ATOM   4339  CA  LEU A 855      32.485  50.595  53.775  1.00  0.00           C
ATOM   4340  HA  LEU A 855      33.065  51.225  53.105  1.00  0.00           H
ATOM   4341  CB  LEU A 855      33.055  50.705  55.235  1.00  0.00           C
ATOM   4342  HB1 LEU A 855      33.965  50.055  55.315  1.00  0.00           H
ATOM   4343  HB2 LEU A 855      32.305  50.295  55.945  1.00  0.00           H
ATOM   4344  CG  LEU A 855      33.525  52.095  55.725  1.00  0.00           C
ATOM   4345  HG  LEU A 855      34.095  51.905  56.685  1.00  0.00           H
ATOM   4346  CD1 LEU A 855      34.515  52.765  54.755  1.00  0.00           C
ATOM   4347 HD11 LEU A 855      33.985  53.085  53.835  1.00  0.00           H
ATOM   4348 HD12 LEU A 855      35.325  52.065  54.475  1.00  0.00           H
ATOM   4349 HD13 LEU A 855      34.955  53.665  55.235  1.00  0.00           H
ATOM   4350  CD2 LEU A 855      32.375  53.035  56.085  1.00  0.00           C
ATOM   4351 HD21 LEU A 855      31.735  52.585  56.885  1.00  0.00           H
ATOM   4352 HD22 LEU A 855      31.735  53.215  55.195  1.00  0.00           H
ATOM   4353 HD23 LEU A 855      32.765  54.005  56.465  1.00  0.00           H
ATOM   4354  C   LEU A 855      32.735  49.175  53.315  1.00  0.00           C
ATOM   4355  O   LEU A 855      33.605  48.925  52.475  1.00  0.00           O
ATOM   4356  N   ILE A 856      31.925  48.215  53.815  1.00  0.00           N
ATOM   4357  HN  ILE A 856      31.225  48.465  54.495  1.00  0.00           H
ATOM   4358  CA  ILE A 856      32.025  46.805  53.465  1.00  0.00           C
ATOM   4359  HA  ILE A 856      33.045  46.495  53.645  1.00  0.00           H
ATOM   4360  CB  ILE A 856      31.125  45.935  54.345  1.00  0.00           C
ATOM   4361  HB  ILE A 856      30.085  46.345  54.335  1.00  0.00           H
ATOM   4362  CG2 ILE A 856      31.055  44.475  53.825  1.00  0.00           C
ATOM   4363 HG21 ILE A 856      32.075  44.025  53.805  1.00  0.00           H
ATOM   4364 HG22 ILE A 856      30.625  44.415  52.805  1.00  0.00           H
ATOM   4365 HG23 ILE A 856      30.415  43.855  54.465  1.00  0.00           H
ATOM   4366  CG1 ILE A 856      31.645  45.985  55.815  1.00  0.00           C
ATOM   4367 HG11 ILE A 856      31.535  47.025  56.205  1.00  0.00           H
ATOM   4368 HG12 ILE A 856      32.735  45.765  55.805  1.00  0.00           H
ATOM   4369  CD  ILE A 856      30.945  45.025  56.775  1.00  0.00           C
ATOM   4370  HD1 ILE A 856      31.215  43.975  56.555  1.00  0.00           H
ATOM   4371  HD2 ILE A 856      29.845  45.135  56.705  1.00  0.00           H
ATOM   4372  HD3 ILE A 856      31.245  45.245  57.825  1.00  0.00           H
ATOM   4373  C   ILE A 856      31.795  46.545  51.985  1.00  0.00           C
ATOM   4374  O   ILE A 856      32.585  45.845  51.345  1.00  0.00           O
ATOM   4375  N   PHE A 857      30.755  47.165  51.395  1.00  0.00           N
ATOM   4376  HN  PHE A 857      30.125  47.735  51.925  1.00  0.00           H
ATOM   4377  CA  PHE A 857      30.495  47.065  49.975  1.00  0.00           C
ATOM   4378  HA  PHE A 857      30.405  46.015  49.725  1.00  0.00           H
ATOM   4379  CB  PHE A 857      29.145  47.775  49.645  1.00  0.00           C
ATOM   4380  HB1 PHE A 857      29.195  48.845  49.945  1.00  0.00           H
ATOM   4381  HB2 PHE A 857      28.335  47.305  50.235  1.00  0.00           H
ATOM   4382  CG  PHE A 857      28.775  47.705  48.175  1.00  0.00           C
ATOM   4383  CD1 PHE A 857      28.085  46.585  47.675  1.00  0.00           C
ATOM   4384  HD1 PHE A 857      27.825  45.785  48.345  1.00  0.00           H
ATOM   4385  CE1 PHE A 857      27.725  46.525  46.325  1.00  0.00           C
ATOM   4386  HE1 PHE A 857      27.205  45.665  45.935  1.00  0.00           H
ATOM   4387  CZ  PHE A 857      28.055  47.585  45.465  1.00  0.00           C
ATOM   4388  HZ  PHE A 857      27.785  47.535  44.415  1.00  0.00           H
ATOM   4389  CD2 PHE A 857      29.085  48.765  47.305  1.00  0.00           C
ATOM   4390  HD2 PHE A 857      29.595  49.635  47.685  1.00  0.00           H
ATOM   4391  CE2 PHE A 857      28.725  48.705  45.955  1.00  0.00           C
ATOM   4392  HE2 PHE A 857      28.965  49.525  45.295  1.00  0.00           H
ATOM   4393  C   PHE A 857      31.635  47.615  49.125  1.00  0.00           C
ATOM   4394  O   PHE A 857      32.095  46.945  48.195  1.00  0.00           O
ATOM   4395  N   MET A 858      32.155  48.815  49.455  1.00  0.00           N
ATOM   4396  HN  MET A 858      31.785  49.355  50.215  1.00  0.00           H
ATOM   4397  CA  MET A 858      33.265  49.375  48.715  1.00  0.00           C
ATOM   4398  HA  MET A 858      32.975  49.415  47.675  1.00  0.00           H
ATOM   4399  CB  MET A 858      33.565  50.805  49.185  1.00  0.00           C
ATOM   4400  HB1 MET A 858      34.545  51.155  48.775  1.00  0.00           H
ATOM   4401  HB2 MET A 858      33.625  50.825  50.295  1.00  0.00           H
ATOM   4402  CG  MET A 858      32.515  51.815  48.705  1.00  0.00           C
ATOM   4403  HG1 MET A 858      31.505  51.505  49.045  1.00  0.00           H
ATOM   4404  HG2 MET A 858      32.505  51.815  47.595  1.00  0.00           H
ATOM   4405  SD  MET A 858      32.885  53.465  49.335  1.00  0.00           S
ATOM   4406  CE  MET A 858      31.735  54.215  48.165  1.00  0.00           C
ATOM   4407  HE1 MET A 858      30.695  53.925  48.395  1.00  0.00           H
ATOM   4408  HE2 MET A 858      31.955  53.925  47.115  1.00  0.00           H
ATOM   4409  HE3 MET A 858      31.835  55.315  48.235  1.00  0.00           H
ATOM   4410  C   MET A 858      34.545  48.575  48.755  1.00  0.00           C
ATOM   4411  O   MET A 858      35.105  48.275  47.705  1.00  0.00           O
ATOM   4412  N   ASP A 859      35.015  48.185  49.955  1.00  0.00           N
ATOM   4413  HN  ASP A 859      34.525  48.445  50.795  1.00  0.00           H
ATOM   4414  CA  ASP A 859      36.235  47.425  50.195  1.00  0.00           C
ATOM   4415  HA  ASP A 859      37.065  47.975  49.785  1.00  0.00           H
ATOM   4416  CB  ASP A 859      36.355  47.315  51.745  1.00  0.00           C
ATOM   4417  HB1 ASP A 859      35.565  46.655  52.155  1.00  0.00           H
ATOM   4418  HB2 ASP A 859      36.215  48.325  52.185  1.00  0.00           H
ATOM   4419  CG  ASP A 859      37.705  46.805  52.245  1.00  0.00           C
ATOM   4420  OD1 ASP A 859      38.695  46.895  51.495  1.00  0.00           O
ATOM   4421  OD2 ASP A 859      37.765  46.425  53.455  1.00  0.00           O
ATOM   4422  C   ASP A 859      36.205  46.055  49.505  1.00  0.00           C
ATOM   4423  O   ASP A 859      37.105  45.635  48.765  1.00  0.00           O
ATOM   4424  N   GLN A 860      35.065  45.345  49.675  1.00  0.00           N
ATOM   4425  HN  GLN A 860      34.365  45.695  50.285  1.00  0.00           H
ATOM   4426  CA  GLN A 860      34.825  44.045  49.105  1.00  0.00           C
ATOM   4427  HA  GLN A 860      35.645  43.395  49.385  1.00  0.00           H
ATOM   4428  CB  GLN A 860      33.495  43.525  49.695  1.00  0.00           C
ATOM   4429  HB1 GLN A 860      32.665  44.205  49.385  1.00  0.00           H
ATOM   4430  HB2 GLN A 860      33.565  43.605  50.795  1.00  0.00           H
ATOM   4431  CG  GLN A 860      33.095  42.075  49.335  1.00  0.00           C
ATOM   4432  HG1 GLN A 860      32.965  41.965  48.245  1.00  0.00           H
ATOM   4433  HG2 GLN A 860      32.125  41.845  49.825  1.00  0.00           H
ATOM   4434  CD  GLN A 860      34.105  41.055  49.865  1.00  0.00           C
ATOM   4435  OE1 GLN A 860      34.475  40.995  51.035  1.00  0.00           O
ATOM   4436  NE2 GLN A 860      34.585  40.175  48.955  1.00  0.00           N
ATOM   4437 HE21 GLN A 860      35.025  39.345  49.285  1.00  0.00           H
ATOM   4438 HE22 GLN A 860      34.495  40.405  47.995  1.00  0.00           H
ATOM   4439  C   GLN A 860      34.745  44.035  47.585  1.00  0.00           C
ATOM   4440  O   GLN A 860      35.375  43.205  46.925  1.00  0.00           O
ATOM   4441  N   GLN A 861      33.965  44.975  46.985  1.00  0.00           N
ATOM   4442  HN  GLN A 861      33.465  45.645  47.535  1.00  0.00           H
ATOM   4443  CA  GLN A 861      33.835  45.105  45.545  1.00  0.00           C
ATOM   4444  HA  GLN A 861      33.665  44.115  45.145  1.00  0.00           H
ATOM   4445  CB  GLN A 861      32.615  45.985  45.175  1.00  0.00           C
ATOM   4446  HB1 GLN A 861      32.645  46.205  44.075  1.00  0.00           H
ATOM   4447  HB2 GLN A 861      32.685  46.955  45.705  1.00  0.00           H
ATOM   4448  CG  GLN A 861      31.235  45.335  45.475  1.00  0.00           C
ATOM   4449  HG1 GLN A 861      30.435  46.045  45.185  1.00  0.00           H
ATOM   4450  HG2 GLN A 861      31.155  45.155  46.575  1.00  0.00           H
ATOM   4451  CD  GLN A 861      31.015  44.025  44.725  1.00  0.00           C
ATOM   4452  OE1 GLN A 861      31.595  43.775  43.665  1.00  0.00           O
ATOM   4453  NE2 GLN A 861      30.145  43.135  45.245  1.00  0.00           N
ATOM   4454 HE21 GLN A 861      29.965  42.325  44.695  1.00  0.00           H
ATOM   4455 HE22 GLN A 861      29.625  43.375  46.055  1.00  0.00           H
ATOM   4456  C   GLN A 861      35.095  45.575  44.835  1.00  0.00           C
ATOM   4457  O   GLN A 861      35.515  44.985  43.845  1.00  0.00           O
ATOM   4458  N   ILE A 862      35.795  46.625  45.355  1.00  0.00           N
ATOM   4459  HN  ILE A 862      35.485  47.095  46.185  1.00  0.00           H
ATOM   4460  CA  ILE A 862      37.015  47.115  44.725  1.00  0.00           C
ATOM   4461  HA  ILE A 862      36.775  47.285  43.685  1.00  0.00           H
ATOM   4462  CB  ILE A 862      37.475  48.465  45.295  1.00  0.00           C
ATOM   4463  HB  ILE A 862      36.565  49.095  45.435  1.00  0.00           H
ATOM   4464  CG2 ILE A 862      38.145  48.315  46.685  1.00  0.00           C
ATOM   4465 HG21 ILE A 862      39.125  47.795  46.605  1.00  0.00           H
ATOM   4466 HG22 ILE A 862      37.495  47.745  47.375  1.00  0.00           H
ATOM   4467 HG23 ILE A 862      38.335  49.315  47.135  1.00  0.00           H
ATOM   4468  CG1 ILE A 862      38.415  49.235  44.325  1.00  0.00           C
ATOM   4469 HG11 ILE A 862      39.285  48.595  44.055  1.00  0.00           H
ATOM   4470 HG12 ILE A 862      38.825  50.125  44.855  1.00  0.00           H
ATOM   4471  CD  ILE A 862      37.735  49.715  43.045  1.00  0.00           C
ATOM   4472  HD1 ILE A 862      36.875  50.385  43.275  1.00  0.00           H
ATOM   4473  HD2 ILE A 862      37.355  48.875  42.435  1.00  0.00           H
ATOM   4474  HD3 ILE A 862      38.455  50.285  42.415  1.00  0.00           H
ATOM   4475  C   ILE A 862      38.115  46.055  44.705  1.00  0.00           C
ATOM   4476  O   ILE A 862      38.765  45.815  43.695  1.00  0.00           O
ATOM   4477  N   THR A 863      38.265  45.295  45.815  1.00  0.00           N
ATOM   4478  HN  THR A 863      37.795  45.525  46.665  1.00  0.00           H
ATOM   4479  CA  THR A 863      39.165  44.145  45.885  1.00  0.00           C
ATOM   4480  HA  THR A 863      40.145  44.485  45.605  1.00  0.00           H
ATOM   4481  CB  THR A 863      39.285  43.565  47.295  1.00  0.00           C
ATOM   4482  HB  THR A 863      38.295  43.225  47.675  1.00  0.00           H
ATOM   4483  OG1 THR A 863      39.785  44.565  48.165  1.00  0.00           O
ATOM   4484  HG1 THR A 863      39.015  44.975  48.605  1.00  0.00           H
ATOM   4485  CG2 THR A 863      40.295  42.415  47.355  1.00  0.00           C
ATOM   4486 HG21 THR A 863      41.275  42.735  46.925  1.00  0.00           H
ATOM   4487 HG22 THR A 863      39.935  41.525  46.795  1.00  0.00           H
ATOM   4488 HG23 THR A 863      40.475  42.105  48.405  1.00  0.00           H
ATOM   4489  C   THR A 863      38.805  43.055  44.895  1.00  0.00           C
ATOM   4490  O   THR A 863      39.675  42.545  44.185  1.00  0.00           O
ATOM   4491  N   ALA A 864      37.515  42.705  44.745  1.00  0.00           N
ATOM   4492  HN  ALA A 864      36.805  43.125  45.315  1.00  0.00           H
ATOM   4493  CA  ALA A 864      37.045  41.775  43.735  1.00  0.00           C
ATOM   4494  HA  ALA A 864      37.565  40.835  43.875  1.00  0.00           H
ATOM   4495  CB  ALA A 864      35.535  41.515  43.915  1.00  0.00           C
ATOM   4496  HB1 ALA A 864      34.945  42.445  43.735  1.00  0.00           H
ATOM   4497  HB2 ALA A 864      35.335  41.185  44.955  1.00  0.00           H
ATOM   4498  HB3 ALA A 864      35.165  40.725  43.225  1.00  0.00           H
ATOM   4499  C   ALA A 864      37.325  42.235  42.305  1.00  0.00           C
ATOM   4500  O   ALA A 864      37.785  41.455  41.465  1.00  0.00           O
ATOM   4501  N   VAL A 865      37.085  43.525  42.005  1.00  0.00           N
ATOM   4502  HN  VAL A 865      36.645  44.125  42.685  1.00  0.00           H
ATOM   4503  CA  VAL A 865      37.415  44.165  40.745  1.00  0.00           C
ATOM   4504  HA  VAL A 865      36.945  43.605  39.945  1.00  0.00           H
ATOM   4505  CB  VAL A 865      36.885  45.605  40.695  1.00  0.00           C
ATOM   4506  HB  VAL A 865      37.165  46.135  41.635  1.00  0.00           H
ATOM   4507  CG1 VAL A 865      37.465  46.395  39.505  1.00  0.00           C
ATOM   4508 HG11 VAL A 865      37.275  45.855  38.555  1.00  0.00           H
ATOM   4509 HG12 VAL A 865      38.565  46.555  39.615  1.00  0.00           H
ATOM   4510 HG13 VAL A 865      36.995  47.395  39.445  1.00  0.00           H
ATOM   4511  CG2 VAL A 865      35.345  45.565  40.585  1.00  0.00           C
ATOM   4512 HG21 VAL A 865      34.895  45.035  41.445  1.00  0.00           H
ATOM   4513 HG22 VAL A 865      35.045  45.045  39.655  1.00  0.00           H
ATOM   4514 HG23 VAL A 865      34.935  46.595  40.555  1.00  0.00           H
ATOM   4515  C   VAL A 865      38.905  44.115  40.445  1.00  0.00           C
ATOM   4516  O   VAL A 865      39.305  43.725  39.355  1.00  0.00           O
ATOM   4517  N   ILE A 866      39.765  44.435  41.445  1.00  0.00           N
ATOM   4518  HN  ILE A 866      39.405  44.805  42.305  1.00  0.00           H
ATOM   4519  CA  ILE A 866      41.215  44.355  41.365  1.00  0.00           C
ATOM   4520  HA  ILE A 866      41.525  44.985  40.545  1.00  0.00           H
ATOM   4521  CB  ILE A 866      41.855  44.925  42.635  1.00  0.00           C
ATOM   4522  HB  ILE A 866      41.295  44.525  43.515  1.00  0.00           H
ATOM   4523  CG2 ILE A 866      43.345  44.495  42.795  1.00  0.00           C
ATOM   4524 HG21 ILE A 866      43.925  44.775  41.895  1.00  0.00           H
ATOM   4525 HG22 ILE A 866      43.435  43.395  42.965  1.00  0.00           H
ATOM   4526 HG23 ILE A 866      43.795  44.995  43.675  1.00  0.00           H
ATOM   4527  CG1 ILE A 866      41.705  46.465  42.655  1.00  0.00           C
ATOM   4528 HG11 ILE A 866      40.685  46.745  42.325  1.00  0.00           H
ATOM   4529 HG12 ILE A 866      42.405  46.915  41.915  1.00  0.00           H
ATOM   4530  CD  ILE A 866      41.925  47.095  44.035  1.00  0.00           C
ATOM   4531  HD1 ILE A 866      42.945  46.885  44.415  1.00  0.00           H
ATOM   4532  HD2 ILE A 866      41.185  46.705  44.765  1.00  0.00           H
ATOM   4533  HD3 ILE A 866      41.805  48.195  43.965  1.00  0.00           H
ATOM   4534  C   ILE A 866      41.725  42.965  41.045  1.00  0.00           C
ATOM   4535  O   ILE A 866      42.655  42.795  40.255  1.00  0.00           O
ATOM   4536  N   ILE A 867      41.115  41.925  41.645  1.00  0.00           N
ATOM   4537  HN  ILE A 867      40.395  42.095  42.315  1.00  0.00           H
ATOM   4538  CA  ILE A 867      41.395  40.525  41.315  1.00  0.00           C
ATOM   4539  HA  ILE A 867      42.465  40.385  41.355  1.00  0.00           H
ATOM   4540  CB  ILE A 867      40.795  39.595  42.365  1.00  0.00           C
ATOM   4541  HB  ILE A 867      39.715  39.845  42.485  1.00  0.00           H
ATOM   4542  CG2 ILE A 867      40.885  38.115  41.935  1.00  0.00           C
ATOM   4543 HG21 ILE A 867      41.915  37.845  41.655  1.00  0.00           H
ATOM   4544 HG22 ILE A 867      40.215  37.895  41.075  1.00  0.00           H
ATOM   4545 HG23 ILE A 867      40.575  37.455  42.785  1.00  0.00           H
ATOM   4546  CG1 ILE A 867      41.465  39.825  43.755  1.00  0.00           C
ATOM   4547 HG11 ILE A 867      40.885  39.235  44.505  1.00  0.00           H
ATOM   4548 HG12 ILE A 867      41.395  40.885  44.035  1.00  0.00           H
ATOM   4549  CD  ILE A 867      42.935  39.385  43.835  1.00  0.00           C
ATOM   4550  HD1 ILE A 867      43.555  39.865  43.045  1.00  0.00           H
ATOM   4551  HD2 ILE A 867      43.015  38.285  43.735  1.00  0.00           H
ATOM   4552  HD3 ILE A 867      43.365  39.675  44.815  1.00  0.00           H
ATOM   4553  C   ILE A 867      41.015  40.115  39.905  1.00  0.00           C
ATOM   4554  O   ILE A 867      41.815  39.505  39.205  1.00  0.00           O
ATOM   4555  N   ASN A 868      39.805  40.505  39.425  1.00  0.00           N
ATOM   4556  HN  ASN A 868      39.165  40.995  40.035  1.00  0.00           H
ATOM   4557  CA  ASN A 868      39.335  40.165  38.085  1.00  0.00           C
ATOM   4558  HA  ASN A 868      39.615  39.135  37.875  1.00  0.00           H
ATOM   4559  CB  ASN A 868      37.795  40.325  37.985  1.00  0.00           C
ATOM   4560  HB1 ASN A 868      37.455  40.055  36.965  1.00  0.00           H
ATOM   4561  HB2 ASN A 868      37.525  41.385  38.175  1.00  0.00           H
ATOM   4562  CG  ASN A 868      37.045  39.415  38.955  1.00  0.00           C
ATOM   4563  OD1 ASN A 868      37.445  38.305  39.315  1.00  0.00           O
ATOM   4564  ND2 ASN A 868      35.855  39.905  39.405  1.00  0.00           N
ATOM   4565 HD21 ASN A 868      35.525  40.785  39.075  1.00  0.00           H
ATOM   4566 HD22 ASN A 868      35.355  39.365  40.075  1.00  0.00           H
ATOM   4567  C   ASN A 868      39.935  41.015  36.965  1.00  0.00           C
ATOM   4568  O   ASN A 868      39.855  40.655  35.795  1.00  0.00           O
ATOM   4569  N   ARG A 869      40.495  42.185  37.305  1.00  0.00           N
ATOM   4570  HN  ARG A 869      40.415  42.425  38.275  1.00  0.00           H
ATOM   4571  CA  ARG A 869      41.185  43.185  36.505  1.00  0.00           C
ATOM   4572  HA  ARG A 869      40.405  43.805  36.085  1.00  0.00           H
ATOM   4573  CB  ARG A 869      42.015  44.035  37.485  1.00  0.00           C
ATOM   4574  HB1 ARG A 869      42.785  43.355  37.925  1.00  0.00           H
ATOM   4575  HB2 ARG A 869      41.345  44.355  38.305  1.00  0.00           H
ATOM   4576  CG  ARG A 869      42.725  45.285  36.935  1.00  0.00           C
ATOM   4577  HG1 ARG A 869      41.995  45.885  36.345  1.00  0.00           H
ATOM   4578  HG2 ARG A 869      43.515  44.965  36.235  1.00  0.00           H
ATOM   4579  CD  ARG A 869      43.315  46.195  38.025  1.00  0.00           C
ATOM   4580  HD1 ARG A 869      42.545  46.425  38.795  1.00  0.00           H
ATOM   4581  HD2 ARG A 869      43.675  47.145  37.585  1.00  0.00           H
ATOM   4582  NE  ARG A 869      44.455  45.445  38.665  1.00  0.00           N
ATOM   4583  HE  ARG A 869      44.615  44.505  38.365  1.00  0.00           H
ATOM   4584  CZ  ARG A 869      45.305  45.945  39.545  1.00  0.00           C
ATOM   4585  NH1 ARG A 869      45.115  47.115  40.125  1.00  0.00           N
ATOM   4586 HH11 ARG A 869      44.255  47.585  39.925  1.00  0.00           H
ATOM   4587 HH12 ARG A 869      45.725  47.415  40.835  1.00  0.00           H
ATOM   4588  NH2 ARG A 869      46.335  45.195  39.905  1.00  0.00           N
ATOM   4589 HH21 ARG A 869      46.485  44.305  39.475  1.00  0.00           H
ATOM   4590 HH22 ARG A 869      47.075  45.615  40.405  1.00  0.00           H
ATOM   4591  C   ARG A 869      42.045  42.715  35.325  1.00  0.00           C
ATOM   4592  O   ARG A 869      42.725  41.695  35.405  1.00  0.00           O
ATOM   4593  N   LYS A 870      42.055  43.495  34.215  1.00  0.00           N
ATOM   4594  HN  LYS A 870      41.515  44.325  34.215  1.00  0.00           H
ATOM   4595  CA  LYS A 870      42.765  43.265  32.955  1.00  0.00           C
ATOM   4596  HA  LYS A 870      42.185  42.535  32.395  1.00  0.00           H
ATOM   4597  CB  LYS A 870      42.735  44.615  32.195  1.00  0.00           C
ATOM   4598  HB1 LYS A 870      43.185  45.395  32.835  1.00  0.00           H
ATOM   4599  HB2 LYS A 870      41.675  44.925  32.085  1.00  0.00           H
ATOM   4600  CG  LYS A 870      43.465  44.695  30.845  1.00  0.00           C
ATOM   4601  HG1 LYS A 870      44.385  44.065  30.835  1.00  0.00           H
ATOM   4602  HG2 LYS A 870      43.825  45.745  30.725  1.00  0.00           H
ATOM   4603  CD  LYS A 870      42.575  44.325  29.645  1.00  0.00           C
ATOM   4604  HD1 LYS A 870      42.225  43.275  29.815  1.00  0.00           H
ATOM   4605  HD2 LYS A 870      43.215  44.325  28.745  1.00  0.00           H
ATOM   4606  CE  LYS A 870      41.325  45.215  29.415  1.00  0.00           C
ATOM   4607  HE1 LYS A 870      40.605  45.125  30.255  1.00  0.00           H
ATOM   4608  HE2 LYS A 870      40.805  44.885  28.485  1.00  0.00           H
ATOM   4609  NZ  LYS A 870      41.635  46.655  29.285  1.00  0.00           N
ATOM   4610  HZ1 LYS A 870      42.425  46.865  28.665  1.00  0.00           H
ATOM   4611  HZ2 LYS A 870      41.905  47.045  30.235  1.00  0.00           H
ATOM   4612  HZ3 LYS A 870      40.825  47.265  29.065  1.00  0.00           H
ATOM   4613  C   LYS A 870      44.185  42.715  33.085  1.00  0.00           C
ATOM   4614  O   LYS A 870      44.565  41.705  32.485  1.00  0.00           O
ATOM   4615  N   GLU A 871      44.975  43.365  33.955  1.00  0.00           N
ATOM   4616  HN  GLU A 871      44.685  44.295  34.235  1.00  0.00           H
ATOM   4617  CA  GLU A 871      46.275  42.995  34.465  1.00  0.00           C
ATOM   4618  HA  GLU A 871      47.025  43.185  33.705  1.00  0.00           H
ATOM   4619  CB  GLU A 871      46.425  43.895  35.705  1.00  0.00           C
ATOM   4620  HB1 GLU A 871      47.255  43.535  36.335  1.00  0.00           H
ATOM   4621  HB2 GLU A 871      45.505  43.825  36.325  1.00  0.00           H
ATOM   4622  CG  GLU A 871      46.705  45.375  35.355  1.00  0.00           C
ATOM   4623  HG1 GLU A 871      47.295  45.455  34.415  1.00  0.00           H
ATOM   4624  HG2 GLU A 871      47.215  45.805  36.235  1.00  0.00           H
ATOM   4625  CD  GLU A 871      45.535  46.315  35.245  1.00  0.00           C
ATOM   4626  OE1 GLU A 871      45.475  47.275  36.065  1.00  0.00           O
ATOM   4627  OE2 GLU A 871      44.655  46.035  34.415  1.00  0.00           O
ATOM   4628  C   GLU A 871      46.445  41.575  34.975  1.00  0.00           C
ATOM   4629  O   GLU A 871      47.455  40.915  34.775  1.00  0.00           O
ATOM   4630  N   HSD A 872      45.455  41.075  35.715  1.00  0.00           N
ATOM   4631  HN  HSD A 872      44.585  41.575  35.765  1.00  0.00           H
ATOM   4632  CA  HSD A 872      45.495  39.805  36.395  1.00  0.00           C
ATOM   4633  HA  HSD A 872      46.505  39.455  36.495  1.00  0.00           H
ATOM   4634  CB  HSD A 872      44.825  39.875  37.795  1.00  0.00           C
ATOM   4635  HB1 HSD A 872      44.755  38.875  38.255  1.00  0.00           H
ATOM   4636  HB2 HSD A 872      43.785  40.265  37.675  1.00  0.00           H
ATOM   4637  ND1 HSD A 872      45.015  41.185  39.945  1.00  0.00           N
ATOM   4638  HD1 HSD A 872      44.055  41.055  40.235  1.00  0.00           H
ATOM   4639  CG  HSD A 872      45.545  40.785  38.745  1.00  0.00           C
ATOM   4640  CE1 HSD A 872      45.905  42.015  40.535  1.00  0.00           C
ATOM   4641  HE1 HSD A 872      45.735  42.475  41.505  1.00  0.00           H
ATOM   4642  NE2 HSD A 872      46.965  42.205  39.765  1.00  0.00           N
ATOM   4643  CD2 HSD A 872      46.745  41.415  38.645  1.00  0.00           C
ATOM   4644  HD2 HSD A 872      47.475  41.385  37.845  1.00  0.00           H
ATOM   4645  C   HSD A 872      44.755  38.795  35.555  1.00  0.00           C
ATOM   4646  O   HSD A 872      43.755  38.225  35.985  1.00  0.00           O
ATOM   4647  N   LYS A 873      45.245  38.555  34.315  1.00  0.00           N
ATOM   4648  HN  LYS A 873      46.035  39.085  34.015  1.00  0.00           H
ATOM   4649  CA  LYS A 873      44.585  37.755  33.315  1.00  0.00           C
ATOM   4650  HA  LYS A 873      43.695  38.295  33.015  1.00  0.00           H
ATOM   4651  CB  LYS A 873      45.495  37.595  32.065  1.00  0.00           C
ATOM   4652  HB1 LYS A 873      44.995  36.925  31.335  1.00  0.00           H
ATOM   4653  HB2 LYS A 873      46.445  37.115  32.385  1.00  0.00           H
ATOM   4654  CG  LYS A 873      45.785  38.935  31.375  1.00  0.00           C
ATOM   4655  HG1 LYS A 873      46.365  39.595  32.055  1.00  0.00           H
ATOM   4656  HG2 LYS A 873      44.815  39.455  31.175  1.00  0.00           H
ATOM   4657  CD  LYS A 873      46.525  38.795  30.035  1.00  0.00           C
ATOM   4658  HD1 LYS A 873      46.635  39.825  29.635  1.00  0.00           H
ATOM   4659  HD2 LYS A 873      45.885  38.245  29.315  1.00  0.00           H
ATOM   4660  CE  LYS A 873      47.905  38.115  30.125  1.00  0.00           C
ATOM   4661  HE1 LYS A 873      47.825  37.045  30.385  1.00  0.00           H
ATOM   4662  HE2 LYS A 873      48.535  38.615  30.895  1.00  0.00           H
ATOM   4663  NZ  LYS A 873      48.575  38.235  28.805  1.00  0.00           N
ATOM   4664  HZ1 LYS A 873      48.335  39.165  28.385  1.00  0.00           H
ATOM   4665  HZ2 LYS A 873      48.235  37.475  28.175  1.00  0.00           H
ATOM   4666  HZ3 LYS A 873      49.615  38.195  28.915  1.00  0.00           H
ATOM   4667  C   LYS A 873      44.105  36.375  33.775  1.00  0.00           C
ATOM   4668  O   LYS A 873      44.875  35.425  33.865  1.00  0.00           O
ATOM   4669  N   LEU A 874      42.785  36.285  34.045  1.00  0.00           N
ATOM   4670  HN  LEU A 874      42.285  37.135  34.195  1.00  0.00           H
ATOM   4671  CA  LEU A 874      42.035  35.075  34.315  1.00  0.00           C
ATOM   4672  HA  LEU A 874      42.495  34.595  35.165  1.00  0.00           H
ATOM   4673  CB  LEU A 874      40.555  35.395  34.685  1.00  0.00           C
ATOM   4674  HB1 LEU A 874      39.955  34.455  34.725  1.00  0.00           H
ATOM   4675  HB2 LEU A 874      40.125  36.035  33.895  1.00  0.00           H
ATOM   4676  CG  LEU A 874      40.365  36.085  36.055  1.00  0.00           C
ATOM   4677  HG  LEU A 874      41.155  36.865  36.195  1.00  0.00           H
ATOM   4678  CD1 LEU A 874      38.995  36.795  36.125  1.00  0.00           C
ATOM   4679 HD11 LEU A 874      38.185  36.065  35.935  1.00  0.00           H
ATOM   4680 HD12 LEU A 874      38.925  37.615  35.385  1.00  0.00           H
ATOM   4681 HD13 LEU A 874      38.855  37.225  37.145  1.00  0.00           H
ATOM   4682  CD2 LEU A 874      40.475  35.065  37.195  1.00  0.00           C
ATOM   4683 HD21 LEU A 874      41.465  34.555  37.185  1.00  0.00           H
ATOM   4684 HD22 LEU A 874      39.685  34.285  37.085  1.00  0.00           H
ATOM   4685 HD23 LEU A 874      40.345  35.565  38.175  1.00  0.00           H
ATOM   4686  C   LEU A 874      42.065  34.045  33.195  1.00  0.00           C
ATOM   4687  O   LEU A 874      42.315  34.345  32.025  1.00  0.00           O
ATOM   4688  N   LYS A 875      41.815  32.775  33.535  1.00  0.00           N
ATOM   4689  HN  LYS A 875      41.675  32.495  34.505  1.00  0.00           H
ATOM   4690  CA  LYS A 875      41.555  31.755  32.535  1.00  0.00           C
ATOM   4691  HA  LYS A 875      41.705  32.135  31.535  1.00  0.00           H
ATOM   4692  CB  LYS A 875      42.455  30.515  32.775  1.00  0.00           C
ATOM   4693  HB1 LYS A 875      42.285  29.765  31.975  1.00  0.00           H
ATOM   4694  HB2 LYS A 875      42.155  30.055  33.745  1.00  0.00           H
ATOM   4695  CG  LYS A 875      43.955  30.835  32.895  1.00  0.00           C
ATOM   4696  HG1 LYS A 875      44.505  29.915  33.195  1.00  0.00           H
ATOM   4697  HG2 LYS A 875      44.075  31.555  33.745  1.00  0.00           H
ATOM   4698  CD  LYS A 875      44.625  31.475  31.655  1.00  0.00           C
ATOM   4699  HD1 LYS A 875      45.655  31.745  31.975  1.00  0.00           H
ATOM   4700  HD2 LYS A 875      44.085  32.415  31.415  1.00  0.00           H
ATOM   4701  CE  LYS A 875      44.695  30.565  30.425  1.00  0.00           C
ATOM   4702  HE1 LYS A 875      43.685  30.365  30.005  1.00  0.00           H
ATOM   4703  HE2 LYS A 875      45.175  29.605  30.705  1.00  0.00           H
ATOM   4704  NZ  LYS A 875      45.535  31.205  29.385  1.00  0.00           N
ATOM   4705  HZ1 LYS A 875      46.355  31.665  29.865  1.00  0.00           H
ATOM   4706  HZ2 LYS A 875      44.985  31.925  28.885  1.00  0.00           H
ATOM   4707  HZ3 LYS A 875      45.875  30.505  28.695  1.00  0.00           H
ATOM   4708  C   LYS A 875      40.115  31.315  32.625  1.00  0.00           C
ATOM   4709  O   LYS A 875      39.595  30.735  31.665  1.00  0.00           O
ATOM   4710  N   LYS A 876      39.425  31.575  33.755  1.00  0.00           N
ATOM   4711  HN  LYS A 876      39.945  31.925  34.555  1.00  0.00           H
ATOM   4712  CA  LYS A 876      38.085  31.135  34.055  1.00  0.00           C
ATOM   4713  HA  LYS A 876      37.625  30.735  33.165  1.00  0.00           H
ATOM   4714  CB  LYS A 876      38.125  30.035  35.155  1.00  0.00           C
ATOM   4715  HB1 LYS A 876      37.095  29.685  35.375  1.00  0.00           H
ATOM   4716  HB2 LYS A 876      38.535  30.495  36.085  1.00  0.00           H
ATOM   4717  CG  LYS A 876      39.005  28.825  34.795  1.00  0.00           C
ATOM   4718  HG1 LYS A 876      40.045  29.185  34.645  1.00  0.00           H
ATOM   4719  HG2 LYS A 876      38.665  28.365  33.845  1.00  0.00           H
ATOM   4720  CD  LYS A 876      39.045  27.775  35.935  1.00  0.00           C
ATOM   4721  HD1 LYS A 876      38.085  27.205  35.965  1.00  0.00           H
ATOM   4722  HD2 LYS A 876      39.125  28.335  36.885  1.00  0.00           H
ATOM   4723  CE  LYS A 876      40.225  26.805  35.805  1.00  0.00           C
ATOM   4724  HE1 LYS A 876      41.165  27.365  35.605  1.00  0.00           H
ATOM   4725  HE2 LYS A 876      40.045  26.105  34.965  1.00  0.00           H
ATOM   4726  NZ  LYS A 876      40.425  26.015  37.025  1.00  0.00           N
ATOM   4727  HZ1 LYS A 876      39.535  25.775  37.505  1.00  0.00           H
ATOM   4728  HZ2 LYS A 876      41.015  26.515  37.735  1.00  0.00           H
ATOM   4729  HZ3 LYS A 876      40.985  25.145  36.745  1.00  0.00           H
ATOM   4730  C   LYS A 876      37.205  32.275  34.575  1.00  0.00           C
ATOM   4731  O   LYS A 876      37.645  33.355  34.965  1.00  0.00           O
ATOM   4732  N   GLY A 877      35.875  32.085  34.535  1.00  0.00           N
ATOM   4733  HN  GLY A 877      35.545  31.225  34.165  1.00  0.00           H
ATOM   4734  CA  GLY A 877      34.895  33.055  35.025  1.00  0.00           C
ATOM   4735  HA1 GLY A 877      33.925  32.655  34.785  1.00  0.00           H
ATOM   4736  HA2 GLY A 877      35.085  34.005  34.545  1.00  0.00           H
ATOM   4737  C   GLY A 877      34.875  33.305  36.525  1.00  0.00           C
ATOM   4738  O   GLY A 877      35.095  32.395  37.325  1.00  0.00           O
ATOM   4739  N   ALA A 878      34.505  34.535  36.945  1.00  0.00           N
ATOM   4740  HN  ALA A 878      34.405  35.285  36.285  1.00  0.00           H
ATOM   4741  CA  ALA A 878      34.255  34.935  38.325  1.00  0.00           C
ATOM   4742  HA  ALA A 878      34.605  34.155  38.985  1.00  0.00           H
ATOM   4743  CB  ALA A 878      35.015  36.235  38.655  1.00  0.00           C
ATOM   4744  HB1 ALA A 878      34.645  37.085  38.045  1.00  0.00           H
ATOM   4745  HB2 ALA A 878      36.095  36.105  38.415  1.00  0.00           H
ATOM   4746  HB3 ALA A 878      34.935  36.505  39.725  1.00  0.00           H
ATOM   4747  C   ALA A 878      32.745  35.105  38.585  1.00  0.00           C
ATOM   4748  O   ALA A 878      31.915  34.855  37.705  1.00  0.00           O
ATOM   4749  N   GLY A 879      32.355  35.515  39.805  1.00  0.00           N
ATOM   4750  HN  GLY A 879      33.035  35.745  40.485  1.00  0.00           H
ATOM   4751  CA  GLY A 879      30.955  35.725  40.185  1.00  0.00           C
ATOM   4752  HA1 GLY A 879      30.565  34.795  40.555  1.00  0.00           H
ATOM   4753  HA2 GLY A 879      30.385  36.105  39.345  1.00  0.00           H
ATOM   4754  C   GLY A 879      30.835  36.735  41.305  1.00  0.00           C
ATOM   4755  O   GLY A 879      31.085  36.405  42.465  1.00  0.00           O
ATOM   4756  N   TYR A 880      30.465  37.975  40.965  1.00  0.00           N
ATOM   4757  HN  TYR A 880      30.255  38.175  40.015  1.00  0.00           H
ATOM   4758  CA  TYR A 880      30.205  39.075  41.885  1.00  0.00           C
ATOM   4759  HA  TYR A 880      31.085  39.215  42.505  1.00  0.00           H
ATOM   4760  CB  TYR A 880      29.935  40.385  41.085  1.00  0.00           C
ATOM   4761  HB1 TYR A 880      29.645  41.215  41.775  1.00  0.00           H
ATOM   4762  HB2 TYR A 880      29.105  40.245  40.365  1.00  0.00           H
ATOM   4763  CG  TYR A 880      31.165  40.855  40.345  1.00  0.00           C
ATOM   4764  CD1 TYR A 880      32.195  41.485  41.065  1.00  0.00           C
ATOM   4765  HD1 TYR A 880      32.105  41.595  42.135  1.00  0.00           H
ATOM   4766  CE1 TYR A 880      33.305  42.015  40.405  1.00  0.00           C
ATOM   4767  HE1 TYR A 880      34.085  42.515  40.975  1.00  0.00           H
ATOM   4768  CZ  TYR A 880      33.405  41.935  39.015  1.00  0.00           C
ATOM   4769  OH  TYR A 880      34.535  42.495  38.365  1.00  0.00           O
ATOM   4770  HH  TYR A 880      34.235  42.805  37.505  1.00  0.00           H
ATOM   4771  CD2 TYR A 880      31.275  40.765  38.945  1.00  0.00           C
ATOM   4772  HD2 TYR A 880      30.485  40.305  38.375  1.00  0.00           H
ATOM   4773  CE2 TYR A 880      32.385  41.305  38.275  1.00  0.00           C
ATOM   4774  HE2 TYR A 880      32.455  41.245  37.205  1.00  0.00           H
ATOM   4775  C   TYR A 880      29.045  38.835  42.825  1.00  0.00           C
ATOM   4776  O   TYR A 880      29.135  39.025  44.035  1.00  0.00           O
ATOM   4777  N   HSD A 881      27.905  38.355  42.285  1.00  0.00           N
ATOM   4778  HN  HSD A 881      27.865  38.175  41.305  1.00  0.00           H
ATOM   4779  CA  HSD A 881      26.705  38.065  43.045  1.00  0.00           C
ATOM   4780  HA  HSD A 881      26.455  38.965  43.605  1.00  0.00           H
ATOM   4781  CB  HSD A 881      25.545  37.765  42.075  1.00  0.00           C
ATOM   4782  HB1 HSD A 881      24.605  37.565  42.645  1.00  0.00           H
ATOM   4783  HB2 HSD A 881      25.785  36.875  41.465  1.00  0.00           H
ATOM   4784  ND1 HSD A 881      25.585  39.015  39.835  1.00  0.00           N
ATOM   4785  HD1 HSD A 881      26.065  38.295  39.305  1.00  0.00           H
ATOM   4786  CG  HSD A 881      25.315  38.965  41.195  1.00  0.00           C
ATOM   4787  CE1 HSD A 881      25.245  40.255  39.415  1.00  0.00           C
ATOM   4788  HE1 HSD A 881      25.325  40.615  38.385  1.00  0.00           H
ATOM   4789  NE2 HSD A 881      24.795  40.995  40.415  1.00  0.00           N
ATOM   4790  CD2 HSD A 881      24.825  40.185  41.525  1.00  0.00           C
ATOM   4791  HD2 HSD A 881      24.505  40.565  42.485  1.00  0.00           H
ATOM   4792  C   HSD A 881      26.855  36.965  44.075  1.00  0.00           C
ATOM   4793  O   HSD A 881      26.405  37.105  45.215  1.00  0.00           O
ATOM   4794  N   LEU A 882      27.525  35.855  43.705  1.00  0.00           N
ATOM   4795  HN  LEU A 882      27.895  35.795  42.785  1.00  0.00           H
ATOM   4796  CA  LEU A 882      27.865  34.755  44.605  1.00  0.00           C
ATOM   4797  HA  LEU A 882      26.955  34.385  45.055  1.00  0.00           H
ATOM   4798  CB  LEU A 882      28.585  33.615  43.825  1.00  0.00           C
ATOM   4799  HB1 LEU A 882      28.965  32.845  44.535  1.00  0.00           H
ATOM   4800  HB2 LEU A 882      29.455  34.045  43.275  1.00  0.00           H
ATOM   4801  CG  LEU A 882      27.685  32.875  42.805  1.00  0.00           C
ATOM   4802  HG  LEU A 882      27.135  33.615  42.185  1.00  0.00           H
ATOM   4803  CD1 LEU A 882      28.545  32.025  41.855  1.00  0.00           C
ATOM   4804 HD11 LEU A 882      29.155  31.295  42.425  1.00  0.00           H
ATOM   4805 HD12 LEU A 882      29.225  32.675  41.255  1.00  0.00           H
ATOM   4806 HD13 LEU A 882      27.895  31.465  41.145  1.00  0.00           H
ATOM   4807  CD2 LEU A 882      26.665  31.975  43.525  1.00  0.00           C
ATOM   4808 HD21 LEU A 882      25.965  32.585  44.135  1.00  0.00           H
ATOM   4809 HD22 LEU A 882      27.175  31.255  44.195  1.00  0.00           H
ATOM   4810 HD23 LEU A 882      26.065  31.405  42.795  1.00  0.00           H
ATOM   4811  C   LEU A 882      28.775  35.195  45.745  1.00  0.00           C
ATOM   4812  O   LEU A 882      28.585  34.835  46.905  1.00  0.00           O
ATOM   4813  N   ASP A 883      29.795  36.015  45.425  1.00  0.00           N
ATOM   4814  HN  ASP A 883      29.915  36.305  44.475  1.00  0.00           H
ATOM   4815  CA  ASP A 883      30.685  36.585  46.405  1.00  0.00           C
ATOM   4816  HA  ASP A 883      31.165  35.785  46.955  1.00  0.00           H
ATOM   4817  CB  ASP A 883      31.745  37.385  45.585  1.00  0.00           C
ATOM   4818  HB1 ASP A 883      31.225  38.065  44.875  1.00  0.00           H
ATOM   4819  HB2 ASP A 883      32.335  36.675  44.975  1.00  0.00           H
ATOM   4820  CG  ASP A 883      32.725  38.185  46.415  1.00  0.00           C
ATOM   4821  OD1 ASP A 883      33.385  37.775  47.355  1.00  0.00           O
ATOM   4822  OD2 ASP A 883      32.845  39.465  45.975  1.00  0.00           O
ATOM   4823  HD2 ASP A 883      33.665  39.805  46.325  1.00  0.00           H
ATOM   4824  C   ASP A 883      29.965  37.475  47.415  1.00  0.00           C
ATOM   4825  O   ASP A 883      30.135  37.315  48.625  1.00  0.00           O
ATOM   4826  N   LEU A 884      29.115  38.405  46.925  1.00  0.00           N
ATOM   4827  HN  LEU A 884      28.995  38.505  45.935  1.00  0.00           H
ATOM   4828  CA  LEU A 884      28.345  39.295  47.765  1.00  0.00           C
ATOM   4829  HA  LEU A 884      29.045  39.735  48.465  1.00  0.00           H
ATOM   4830  CB  LEU A 884      27.745  40.455  46.915  1.00  0.00           C
ATOM   4831  HB1 LEU A 884      27.015  40.025  46.195  1.00  0.00           H
ATOM   4832  HB2 LEU A 884      28.575  40.895  46.315  1.00  0.00           H
ATOM   4833  CG  LEU A 884      27.055  41.595  47.705  1.00  0.00           C
ATOM   4834  HG  LEU A 884      26.175  41.155  48.235  1.00  0.00           H
ATOM   4835  CD1 LEU A 884      27.985  42.225  48.765  1.00  0.00           C
ATOM   4836 HD11 LEU A 884      28.905  42.615  48.295  1.00  0.00           H
ATOM   4837 HD12 LEU A 884      28.255  41.475  49.545  1.00  0.00           H
ATOM   4838 HD13 LEU A 884      27.465  43.055  49.285  1.00  0.00           H
ATOM   4839  CD2 LEU A 884      26.535  42.695  46.765  1.00  0.00           C
ATOM   4840 HD21 LEU A 884      25.875  42.255  45.985  1.00  0.00           H
ATOM   4841 HD22 LEU A 884      27.385  43.205  46.265  1.00  0.00           H
ATOM   4842 HD23 LEU A 884      25.955  43.435  47.345  1.00  0.00           H
ATOM   4843  C   LEU A 884      27.305  38.585  48.635  1.00  0.00           C
ATOM   4844  O   LEU A 884      27.165  38.915  49.825  1.00  0.00           O
ATOM   4845  N   LEU A 885      26.595  37.565  48.105  1.00  0.00           N
ATOM   4846  HN  LEU A 885      26.675  37.355  47.125  1.00  0.00           H
ATOM   4847  CA  LEU A 885      25.695  36.725  48.895  1.00  0.00           C
ATOM   4848  HA  LEU A 885      24.945  37.345  49.345  1.00  0.00           H
ATOM   4849  CB  LEU A 885      25.045  35.605  48.025  1.00  0.00           C
ATOM   4850  HB1 LEU A 885      24.595  34.825  48.675  1.00  0.00           H
ATOM   4851  HB2 LEU A 885      25.835  35.125  47.415  1.00  0.00           H
ATOM   4852  CG  LEU A 885      23.915  36.055  47.085  1.00  0.00           C
ATOM   4853  HG  LEU A 885      24.285  36.895  46.455  1.00  0.00           H
ATOM   4854  CD1 LEU A 885      23.525  34.895  46.155  1.00  0.00           C
ATOM   4855 HD11 LEU A 885      23.195  34.015  46.755  1.00  0.00           H
ATOM   4856 HD12 LEU A 885      24.395  34.585  45.545  1.00  0.00           H
ATOM   4857 HD13 LEU A 885      22.705  35.195  45.485  1.00  0.00           H
ATOM   4858  CD2 LEU A 885      22.675  36.555  47.865  1.00  0.00           C
ATOM   4859 HD21 LEU A 885      22.925  37.465  48.455  1.00  0.00           H
ATOM   4860 HD22 LEU A 885      22.315  35.765  48.555  1.00  0.00           H
ATOM   4861 HD23 LEU A 885      21.855  36.815  47.155  1.00  0.00           H
ATOM   4862  C   LEU A 885      26.395  35.995  50.025  1.00  0.00           C
ATOM   4863  O   LEU A 885      25.975  36.075  51.175  1.00  0.00           O
ATOM   4864  N   MET A 886      27.515  35.285  49.725  1.00  0.00           N
ATOM   4865  HN  MET A 886      27.855  35.235  48.785  1.00  0.00           H
ATOM   4866  CA  MET A 886      28.255  34.565  50.735  1.00  0.00           C
ATOM   4867  HA  MET A 886      27.555  33.905  51.235  1.00  0.00           H
ATOM   4868  CB  MET A 886      29.395  33.705  50.135  1.00  0.00           C
ATOM   4869  HB1 MET A 886      30.035  33.295  50.955  1.00  0.00           H
ATOM   4870  HB2 MET A 886      30.035  34.345  49.505  1.00  0.00           H
ATOM   4871  CG  MET A 886      28.915  32.505  49.285  1.00  0.00           C
ATOM   4872  HG1 MET A 886      29.805  31.985  48.875  1.00  0.00           H
ATOM   4873  HG2 MET A 886      28.345  32.895  48.415  1.00  0.00           H
ATOM   4874  SD  MET A 886      27.865  31.295  50.165  1.00  0.00           S
ATOM   4875  CE  MET A 886      29.075  30.705  51.385  1.00  0.00           C
ATOM   4876  HE1 MET A 886      29.295  31.485  52.145  1.00  0.00           H
ATOM   4877  HE2 MET A 886      30.035  30.415  50.905  1.00  0.00           H
ATOM   4878  HE3 MET A 886      28.685  29.815  51.925  1.00  0.00           H
ATOM   4879  C   MET A 886      28.815  35.445  51.835  1.00  0.00           C
ATOM   4880  O   MET A 886      28.685  35.145  53.015  1.00  0.00           O
ATOM   4881  N   VAL A 887      29.415  36.595  51.455  1.00  0.00           N
ATOM   4882  HN  VAL A 887      29.495  36.815  50.485  1.00  0.00           H
ATOM   4883  CA  VAL A 887      29.935  37.575  52.385  1.00  0.00           C
ATOM   4884  HA  VAL A 887      30.615  37.075  53.065  1.00  0.00           H
ATOM   4885  CB  VAL A 887      30.755  38.635  51.635  1.00  0.00           C
ATOM   4886  HB  VAL A 887      30.165  39.005  50.765  1.00  0.00           H
ATOM   4887  CG1 VAL A 887      31.115  39.835  52.525  1.00  0.00           C
ATOM   4888 HG11 VAL A 887      31.615  39.495  53.455  1.00  0.00           H
ATOM   4889 HG12 VAL A 887      30.215  40.435  52.805  1.00  0.00           H
ATOM   4890 HG13 VAL A 887      31.815  40.515  51.995  1.00  0.00           H
ATOM   4891  CG2 VAL A 887      32.055  37.975  51.135  1.00  0.00           C
ATOM   4892 HG21 VAL A 887      31.835  37.125  50.455  1.00  0.00           H
ATOM   4893 HG22 VAL A 887      32.655  37.595  51.985  1.00  0.00           H
ATOM   4894 HG23 VAL A 887      32.665  38.705  50.575  1.00  0.00           H
ATOM   4895  C   VAL A 887      28.865  38.195  53.275  1.00  0.00           C
ATOM   4896  O   VAL A 887      28.985  38.215  54.495  1.00  0.00           O
ATOM   4897  N   GLY A 888      27.725  38.635  52.685  1.00  0.00           N
ATOM   4898  HN  GLY A 888      27.625  38.585  51.685  1.00  0.00           H
ATOM   4899  CA  GLY A 888      26.635  39.245  53.435  1.00  0.00           C
ATOM   4900  HA1 GLY A 888      25.865  39.505  52.725  1.00  0.00           H
ATOM   4901  HA2 GLY A 888      27.025  40.105  53.965  1.00  0.00           H
ATOM   4902  C   GLY A 888      26.015  38.325  54.445  1.00  0.00           C
ATOM   4903  O   GLY A 888      25.805  38.675  55.605  1.00  0.00           O
ATOM   4904  N   VAL A 889      25.725  37.095  54.025  1.00  0.00           N
ATOM   4905  HN  VAL A 889      25.895  36.815  53.075  1.00  0.00           H
ATOM   4906  CA  VAL A 889      25.185  36.065  54.885  1.00  0.00           C
ATOM   4907  HA  VAL A 889      24.315  36.475  55.385  1.00  0.00           H
ATOM   4908  CB  VAL A 889      24.715  34.905  54.035  1.00  0.00           C
ATOM   4909  HB  VAL A 889      25.545  34.555  53.375  1.00  0.00           H
ATOM   4910  CG1 VAL A 889      24.245  33.775  54.925  1.00  0.00           C
ATOM   4911 HG11 VAL A 889      23.525  34.125  55.685  1.00  0.00           H
ATOM   4912 HG12 VAL A 889      25.115  33.295  55.425  1.00  0.00           H
ATOM   4913 HG13 VAL A 889      23.735  33.015  54.285  1.00  0.00           H
ATOM   4914  CG2 VAL A 889      23.535  35.365  53.145  1.00  0.00           C
ATOM   4915 HG21 VAL A 889      23.845  36.185  52.455  1.00  0.00           H
ATOM   4916 HG22 VAL A 889      22.695  35.745  53.765  1.00  0.00           H
ATOM   4917 HG23 VAL A 889      23.175  34.525  52.525  1.00  0.00           H
ATOM   4918  C   VAL A 889      26.145  35.645  56.015  1.00  0.00           C
ATOM   4919  O   VAL A 889      25.745  35.545  57.185  1.00  0.00           O
ATOM   4920  N   MET A 890      27.445  35.445  55.715  1.00  0.00           N
ATOM   4921  HN  MET A 890      27.755  35.495  54.755  1.00  0.00           H
ATOM   4922  CA  MET A 890      28.475  35.165  56.705  1.00  0.00           C
ATOM   4923  HA  MET A 890      28.205  34.275  57.245  1.00  0.00           H
ATOM   4924  CB  MET A 890      29.855  34.945  56.025  1.00  0.00           C
ATOM   4925  HB1 MET A 890      30.675  35.045  56.765  1.00  0.00           H
ATOM   4926  HB2 MET A 890      30.015  35.745  55.265  1.00  0.00           H
ATOM   4927  CG  MET A 890      30.025  33.565  55.365  1.00  0.00           C
ATOM   4928  HG1 MET A 890      30.945  33.605  54.725  1.00  0.00           H
ATOM   4929  HG2 MET A 890      29.165  33.365  54.685  1.00  0.00           H
ATOM   4930  SD  MET A 890      30.235  32.215  56.575  1.00  0.00           S
ATOM   4931  CE  MET A 890      28.745  31.325  56.075  1.00  0.00           C
ATOM   4932  HE1 MET A 890      28.775  31.055  55.005  1.00  0.00           H
ATOM   4933  HE2 MET A 890      27.845  31.945  56.265  1.00  0.00           H
ATOM   4934  HE3 MET A 890      28.645  30.385  56.655  1.00  0.00           H
ATOM   4935  C   MET A 890      28.655  36.245  57.765  1.00  0.00           C
ATOM   4936  O   MET A 890      28.685  35.965  58.965  1.00  0.00           O
ATOM   4937  N   LEU A 891      28.715  37.525  57.335  1.00  0.00           N
ATOM   4938  HN  LEU A 891      28.715  37.735  56.355  1.00  0.00           H
ATOM   4939  CA  LEU A 891      28.825  38.675  58.215  1.00  0.00           C
ATOM   4940  HA  LEU A 891      29.735  38.585  58.795  1.00  0.00           H
ATOM   4941  CB  LEU A 891      28.845  39.995  57.405  1.00  0.00           C
ATOM   4942  HB1 LEU A 891      28.695  40.885  58.065  1.00  0.00           H
ATOM   4943  HB2 LEU A 891      27.995  39.975  56.685  1.00  0.00           H
ATOM   4944  CG  LEU A 891      30.145  40.255  56.615  1.00  0.00           C
ATOM   4945  HG  LEU A 891      30.445  39.325  56.075  1.00  0.00           H
ATOM   4946  CD1 LEU A 891      29.895  41.345  55.565  1.00  0.00           C
ATOM   4947 HD11 LEU A 891      29.565  42.285  56.055  1.00  0.00           H
ATOM   4948 HD12 LEU A 891      29.115  41.025  54.845  1.00  0.00           H
ATOM   4949 HD13 LEU A 891      30.825  41.545  54.995  1.00  0.00           H
ATOM   4950  CD2 LEU A 891      31.295  40.665  57.535  1.00  0.00           C
ATOM   4951 HD21 LEU A 891      31.525  39.865  58.275  1.00  0.00           H
ATOM   4952 HD22 LEU A 891      31.035  41.595  58.075  1.00  0.00           H
ATOM   4953 HD23 LEU A 891      32.215  40.855  56.935  1.00  0.00           H
ATOM   4954  C   LEU A 891      27.685  38.765  59.215  1.00  0.00           C
ATOM   4955  O   LEU A 891      27.905  39.005  60.405  1.00  0.00           O
ATOM   4956  N   GLY A 892      26.445  38.515  58.745  1.00  0.00           N
ATOM   4957  HN  GLY A 892      26.325  38.325  57.775  1.00  0.00           H
ATOM   4958  CA  GLY A 892      25.255  38.465  59.595  1.00  0.00           C
ATOM   4959  HA1 GLY A 892      24.425  38.165  58.965  1.00  0.00           H
ATOM   4960  HA2 GLY A 892      25.105  39.435  60.045  1.00  0.00           H
ATOM   4961  C   GLY A 892      25.345  37.465  60.705  1.00  0.00           C
ATOM   4962  O   GLY A 892      25.215  37.785  61.885  1.00  0.00           O
ATOM   4963  N   VAL A 893      25.635  36.205  60.355  1.00  0.00           N
ATOM   4964  HN  VAL A 893      25.715  35.955  59.385  1.00  0.00           H
ATOM   4965  CA  VAL A 893      25.825  35.145  61.325  1.00  0.00           C
ATOM   4966  HA  VAL A 893      24.935  35.115  61.935  1.00  0.00           H
ATOM   4967  CB  VAL A 893      25.935  33.815  60.625  1.00  0.00           C
ATOM   4968  HB  VAL A 893      26.835  33.775  59.955  1.00  0.00           H
ATOM   4969  CG1 VAL A 893      26.035  32.745  61.725  1.00  0.00           C
ATOM   4970 HG11 VAL A 893      25.475  33.055  62.635  1.00  0.00           H
ATOM   4971 HG12 VAL A 893      27.085  32.545  62.005  1.00  0.00           H
ATOM   4972 HG13 VAL A 893      25.525  31.835  61.365  1.00  0.00           H
ATOM   4973  CG2 VAL A 893      24.685  33.555  59.765  1.00  0.00           C
ATOM   4974 HG21 VAL A 893      24.545  34.325  58.975  1.00  0.00           H
ATOM   4975 HG22 VAL A 893      23.785  33.535  60.405  1.00  0.00           H
ATOM   4976 HG23 VAL A 893      24.765  32.565  59.255  1.00  0.00           H
ATOM   4977  C   VAL A 893      27.005  35.355  62.285  1.00  0.00           C
ATOM   4978  O   VAL A 893      26.885  35.185  63.495  1.00  0.00           O
ATOM   4979  N   CYS A 894      28.165  35.785  61.765  1.00  0.00           N
ATOM   4980  HN  CYS A 894      28.255  35.915  60.765  1.00  0.00           H
ATOM   4981  CA  CYS A 894      29.355  36.085  62.565  1.00  0.00           C
ATOM   4982  HA  CYS A 894      29.595  35.205  63.135  1.00  0.00           H
ATOM   4983  CB  CYS A 894      30.565  36.415  61.655  1.00  0.00           C
ATOM   4984  HB1 CYS A 894      31.405  36.825  62.255  1.00  0.00           H
ATOM   4985  HB2 CYS A 894      30.285  37.195  60.925  1.00  0.00           H
ATOM   4986  SG  CYS A 894      31.165  34.925  60.795  1.00  0.00           S
ATOM   4987  HG1 CYS A 894      30.125  34.835  59.975  1.00  0.00           H
ATOM   4988  C   CYS A 894      29.135  37.195  63.595  1.00  0.00           C
ATOM   4989  O   CYS A 894      29.525  37.075  64.755  1.00  0.00           O
ATOM   4990  N   SER A 895      28.445  38.275  63.195  1.00  0.00           N
ATOM   4991  HN  SER A 895      28.185  38.355  62.235  1.00  0.00           H
ATOM   4992  CA  SER A 895      28.035  39.375  64.065  1.00  0.00           C
ATOM   4993  HA  SER A 895      28.935  39.775  64.525  1.00  0.00           H
ATOM   4994  CB  SER A 895      27.335  40.515  63.285  1.00  0.00           C
ATOM   4995  HB1 SER A 895      27.135  41.375  63.955  1.00  0.00           H
ATOM   4996  HB2 SER A 895      26.375  40.165  62.855  1.00  0.00           H
ATOM   4997  OG  SER A 895      28.175  40.975  62.225  1.00  0.00           O
ATOM   4998  HG1 SER A 895      28.215  40.245  61.575  1.00  0.00           H
ATOM   4999  C   SER A 895      27.115  38.965  65.205  1.00  0.00           C
ATOM   5000  O   SER A 895      27.265  39.415  66.335  1.00  0.00           O
ATOM   5001  N   VAL A 896      26.135  38.065  64.915  1.00  0.00           N
ATOM   5002  HN  VAL A 896      25.995  37.775  63.965  1.00  0.00           H
ATOM   5003  CA  VAL A 896      25.265  37.465  65.915  1.00  0.00           C
ATOM   5004  HA  VAL A 896      24.775  38.265  66.455  1.00  0.00           H
ATOM   5005  CB  VAL A 896      24.185  36.625  65.245  1.00  0.00           C
ATOM   5006  HB  VAL A 896      24.655  35.925  64.525  1.00  0.00           H
ATOM   5007  CG1 VAL A 896      23.365  35.795  66.255  1.00  0.00           C
ATOM   5008 HG11 VAL A 896      22.915  36.455  67.025  1.00  0.00           H
ATOM   5009 HG12 VAL A 896      23.975  35.025  66.765  1.00  0.00           H
ATOM   5010 HG13 VAL A 896      22.545  35.285  65.715  1.00  0.00           H
ATOM   5011  CG2 VAL A 896      23.255  37.585  64.455  1.00  0.00           C
ATOM   5012 HG21 VAL A 896      23.815  38.295  63.825  1.00  0.00           H
ATOM   5013 HG22 VAL A 896      22.615  38.165  65.155  1.00  0.00           H
ATOM   5014 HG23 VAL A 896      22.585  37.005  63.785  1.00  0.00           H
ATOM   5015  C   VAL A 896      25.995  36.655  66.985  1.00  0.00           C
ATOM   5016  O   VAL A 896      25.785  36.835  68.185  1.00  0.00           O
ATOM   5017  N   MET A 897      26.935  35.785  66.585  1.00  0.00           N
ATOM   5018  HN  MET A 897      27.055  35.585  65.615  1.00  0.00           H
ATOM   5019  CA  MET A 897      27.715  35.015  67.535  1.00  0.00           C
ATOM   5020  HA  MET A 897      27.055  34.615  68.305  1.00  0.00           H
ATOM   5021  CB  MET A 897      28.415  33.865  66.825  1.00  0.00           C
ATOM   5022  HB1 MET A 897      29.065  33.305  67.535  1.00  0.00           H
ATOM   5023  HB2 MET A 897      29.055  34.305  66.035  1.00  0.00           H
ATOM   5024  CG  MET A 897      27.395  32.885  66.235  1.00  0.00           C
ATOM   5025  HG1 MET A 897      26.745  33.385  65.495  1.00  0.00           H
ATOM   5026  HG2 MET A 897      26.735  32.515  67.065  1.00  0.00           H
ATOM   5027  SD  MET A 897      28.175  31.465  65.475  1.00  0.00           S
ATOM   5028  CE  MET A 897      29.175  32.435  64.295  1.00  0.00           C
ATOM   5029  HE1 MET A 897      30.155  32.705  64.745  1.00  0.00           H
ATOM   5030  HE2 MET A 897      28.655  33.365  63.995  1.00  0.00           H
ATOM   5031  HE3 MET A 897      29.375  31.885  63.355  1.00  0.00           H
ATOM   5032  C   MET A 897      28.775  35.825  68.245  1.00  0.00           C
ATOM   5033  O   MET A 897      29.185  35.495  69.355  1.00  0.00           O
ATOM   5034  N   GLY A 898      29.235  36.935  67.605  1.00  0.00           N
ATOM   5035  HN  GLY A 898      28.875  37.145  66.685  1.00  0.00           H
ATOM   5036  CA  GLY A 898      30.175  37.855  68.215  1.00  0.00           C
ATOM   5037  HA1 GLY A 898      30.155  37.765  69.285  1.00  0.00           H
ATOM   5038  HA2 GLY A 898      29.875  38.845  67.895  1.00  0.00           H
ATOM   5039  C   GLY A 898      31.595  37.665  67.765  1.00  0.00           C
ATOM   5040  O   GLY A 898      32.505  37.565  68.585  1.00  0.00           O
ATOM   5041  N   LEU A 899      31.815  37.595  66.435  1.00  0.00           N
ATOM   5042  HN  LEU A 899      31.015  37.555  65.835  1.00  0.00           H
ATOM   5043  CA  LEU A 899      33.115  37.575  65.765  1.00  0.00           C
ATOM   5044  HA  LEU A 899      33.885  37.465  66.515  1.00  0.00           H
ATOM   5045  CB  LEU A 899      33.175  36.375  64.775  1.00  0.00           C
ATOM   5046  HB1 LEU A 899      34.005  36.475  64.055  1.00  0.00           H
ATOM   5047  HB2 LEU A 899      32.235  36.385  64.195  1.00  0.00           H
ATOM   5048  CG  LEU A 899      33.305  34.995  65.455  1.00  0.00           C
ATOM   5049  HG  LEU A 899      32.615  34.945  66.325  1.00  0.00           H
ATOM   5050  CD1 LEU A 899      32.915  33.875  64.485  1.00  0.00           C
ATOM   5051 HD11 LEU A 899      33.585  33.865  63.605  1.00  0.00           H
ATOM   5052 HD12 LEU A 899      31.875  34.015  64.125  1.00  0.00           H
ATOM   5053 HD13 LEU A 899      32.985  32.885  64.985  1.00  0.00           H
ATOM   5054  CD2 LEU A 899      34.735  34.765  65.965  1.00  0.00           C
ATOM   5055 HD21 LEU A 899      35.015  35.495  66.755  1.00  0.00           H
ATOM   5056 HD22 LEU A 899      35.475  34.845  65.135  1.00  0.00           H
ATOM   5057 HD23 LEU A 899      34.825  33.745  66.405  1.00  0.00           H
ATOM   5058  C   LEU A 899      33.355  38.895  65.005  1.00  0.00           C
ATOM   5059  O   LEU A 899      32.375  39.585  64.715  1.00  0.00           O
ATOM   5060  N   PRO A 900      34.585  39.355  64.695  1.00  0.00           N
ATOM   5061  CD  PRO A 900      35.815  38.675  65.115  1.00  0.00           C
[truncated: 7,490,555 more chars]
