# Supplementary material for: CryoEM and computational modeling structural insights into the pH regulator NBCn1
Source: Nat Commun. 2025 Nov 11;16:9932. doi: 10.1038/s41467-025-64868-z (PMC12606367; doi:10.1038/s41467-025-64868-z)
Supplement: Supplementary file 5 — Supplementary Data 3 [file 41467_2025_64868_MOESM5_ESM.zip › climber_beads_for_OF_IF_transition/transition_rep2_traj4_bead.pdb]

REMARK    GENERATED BY TRJCONV
TITLE     Title
REMARK    THIS IS A SIMULATION BOX
CRYST1  100.190  100.190  108.270  90.00  90.00  90.00 P 1           1
MODEL        1
ATOM      1  N   LEU A 585      23.400  38.145  40.990  1.00  0.00           N
ATOM      2  HT1 LEU A 585      24.320  38.095  40.440  1.00  0.00           H
ATOM      3  HT2 LEU A 585      23.540  38.975  41.610  1.00  0.00           H
ATOM      4  HT3 LEU A 585      22.590  38.315  40.380  1.00  0.00           H
ATOM      5  CA  LEU A 585      23.380  36.845  41.760  1.00  0.00           C
ATOM      6  HA  LEU A 585      24.350  36.805  42.220  1.00  0.00           H
ATOM      7  CB  LEU A 585      22.320  36.795  42.880  1.00  0.00           C
ATOM      8  HB1 LEU A 585      21.330  36.705  42.410  1.00  0.00           H
ATOM      9  HB2 LEU A 585      22.340  37.735  43.480  1.00  0.00           H
ATOM     10  CG  LEU A 585      22.470  35.595  43.840  1.00  0.00           C
ATOM     11  HG  LEU A 585      22.320  34.645  43.270  1.00  0.00           H
ATOM     12  CD1 LEU A 585      23.870  35.515  44.470  1.00  0.00           C
ATOM     13 HD11 LEU A 585      24.100  36.435  45.050  1.00  0.00           H
ATOM     14 HD12 LEU A 585      24.660  35.355  43.720  1.00  0.00           H
ATOM     15 HD13 LEU A 585      23.920  34.655  45.180  1.00  0.00           H
ATOM     16  CD2 LEU A 585      21.410  35.615  44.950  1.00  0.00           C
ATOM     17 HD21 LEU A 585      20.400  35.455  44.550  1.00  0.00           H
ATOM     18 HD22 LEU A 585      21.430  36.585  45.500  1.00  0.00           H
ATOM     19 HD23 LEU A 585      21.610  34.805  45.690  1.00  0.00           H
ATOM     20  C   LEU A 585      23.290  35.565  40.940  1.00  0.00           C
ATOM     21  O   LEU A 585      24.180  34.735  41.020  1.00  0.00           O
ATOM     22  N   ILE A 586      22.230  35.345  40.120  1.00  0.00           N
ATOM     23  HN  ILE A 586      21.410  35.915  40.120  1.00  0.00           H
ATOM     24  CA  ILE A 586      22.100  34.145  39.290  1.00  0.00           C
ATOM     25  HA  ILE A 586      22.070  33.275  39.940  1.00  0.00           H
ATOM     26  CB  ILE A 586      20.800  34.185  38.460  1.00  0.00           C
ATOM     27  HB  ILE A 586      20.770  35.155  37.900  1.00  0.00           H
ATOM     28  CG2 ILE A 586      20.750  33.035  37.420  1.00  0.00           C
ATOM     29 HG21 ILE A 586      20.880  32.055  37.930  1.00  0.00           H
ATOM     30 HG22 ILE A 586      21.530  33.135  36.640  1.00  0.00           H
ATOM     31 HG23 ILE A 586      19.770  33.025  36.900  1.00  0.00           H
ATOM     32  CG1 ILE A 586      19.540  34.145  39.360  1.00  0.00           C
ATOM     33 HG11 ILE A 586      19.720  34.655  40.330  1.00  0.00           H
ATOM     34 HG12 ILE A 586      19.330  33.075  39.620  1.00  0.00           H
ATOM     35  CD  ILE A 586      18.290  34.775  38.720  1.00  0.00           C
ATOM     36  HD1 ILE A 586      18.050  34.315  37.740  1.00  0.00           H
ATOM     37  HD2 ILE A 586      18.440  35.865  38.560  1.00  0.00           H
ATOM     38  HD3 ILE A 586      17.410  34.655  39.390  1.00  0.00           H
ATOM     39  C   ILE A 586      23.300  33.965  38.370  1.00  0.00           C
ATOM     40  O   ILE A 586      23.860  32.875  38.230  1.00  0.00           O
ATOM     41  N   LEU A 587      23.740  35.085  37.760  1.00  0.00           N
ATOM     42  HN  LEU A 587      23.210  35.915  37.890  1.00  0.00           H
ATOM     43  CA  LEU A 587      24.920  35.205  36.940  1.00  0.00           C
ATOM     44  HA  LEU A 587      24.820  34.495  36.140  1.00  0.00           H
ATOM     45  CB  LEU A 587      24.980  36.655  36.370  1.00  0.00           C
ATOM     46  HB1 LEU A 587      25.560  37.325  37.040  1.00  0.00           H
ATOM     47  HB2 LEU A 587      23.940  37.055  36.330  1.00  0.00           H
ATOM     48  CG  LEU A 587      25.540  36.775  34.930  1.00  0.00           C
ATOM     49  HG  LEU A 587      24.870  36.205  34.240  1.00  0.00           H
ATOM     50  CD1 LEU A 587      25.560  38.235  34.460  1.00  0.00           C
ATOM     51 HD11 LEU A 587      26.130  38.855  35.180  1.00  0.00           H
ATOM     52 HD12 LEU A 587      24.530  38.655  34.400  1.00  0.00           H
ATOM     53 HD13 LEU A 587      26.040  38.335  33.470  1.00  0.00           H
ATOM     54  CD2 LEU A 587      26.940  36.165  34.820  1.00  0.00           C
ATOM     55 HD21 LEU A 587      26.890  35.055  34.850  1.00  0.00           H
ATOM     56 HD22 LEU A 587      27.580  36.525  35.650  1.00  0.00           H
ATOM     57 HD23 LEU A 587      27.400  36.485  33.870  1.00  0.00           H
ATOM     58  C   LEU A 587      26.190  34.855  37.710  1.00  0.00           C
ATOM     59  O   LEU A 587      27.030  34.105  37.220  1.00  0.00           O
ATOM     60  N   ASP A 588      26.360  35.365  38.950  1.00  0.00           N
ATOM     61  HN  ASP A 588      25.750  36.055  39.320  1.00  0.00           H
ATOM     62  CA  ASP A 588      27.490  35.085  39.820  1.00  0.00           C
ATOM     63  HA  ASP A 588      28.390  35.375  39.290  1.00  0.00           H
ATOM     64  CB  ASP A 588      27.410  35.905  41.150  1.00  0.00           C
ATOM     65  HB1 ASP A 588      28.380  35.845  41.680  1.00  0.00           H
ATOM     66  HB2 ASP A 588      26.620  35.475  41.800  1.00  0.00           H
ATOM     67  CG  ASP A 588      27.050  37.365  40.960  1.00  0.00           C
ATOM     68  OD1 ASP A 588      25.950  37.665  40.420  1.00  0.00           O
ATOM     69  OD2 ASP A 588      27.780  38.245  41.490  1.00  0.00           O
ATOM     70  C   ASP A 588      27.630  33.595  40.150  1.00  0.00           C
ATOM     71  O   ASP A 588      28.710  33.025  40.020  1.00  0.00           O
ATOM     72  N   ILE A 589      26.520  32.925  40.520  1.00  0.00           N
ATOM     73  HN  ILE A 589      25.660  33.435  40.600  1.00  0.00           H
ATOM     74  CA  ILE A 589      26.480  31.495  40.800  1.00  0.00           C
ATOM     75  HA  ILE A 589      27.200  31.275  41.570  1.00  0.00           H
ATOM     76  CB  ILE A 589      25.090  31.085  41.280  1.00  0.00           C
ATOM     77  HB  ILE A 589      24.340  31.465  40.550  1.00  0.00           H
ATOM     78  CG2 ILE A 589      24.960  29.545  41.370  1.00  0.00           C
ATOM     79 HG21 ILE A 589      25.740  29.135  42.040  1.00  0.00           H
ATOM     80 HG22 ILE A 589      25.030  29.055  40.380  1.00  0.00           H
ATOM     81 HG23 ILE A 589      23.960  29.285  41.790  1.00  0.00           H
ATOM     82  CG1 ILE A 589      24.770  31.745  42.650  1.00  0.00           C
ATOM     83 HG11 ILE A 589      25.150  32.795  42.660  1.00  0.00           H
ATOM     84 HG12 ILE A 589      25.320  31.195  43.440  1.00  0.00           H
ATOM     85  CD  ILE A 589      23.270  31.795  42.960  1.00  0.00           C
ATOM     86  HD1 ILE A 589      22.840  30.775  42.980  1.00  0.00           H
ATOM     87  HD2 ILE A 589      22.740  32.395  42.190  1.00  0.00           H
ATOM     88  HD3 ILE A 589      23.100  32.255  43.950  1.00  0.00           H
ATOM     89  C   ILE A 589      26.880  30.655  39.600  1.00  0.00           C
ATOM     90  O   ILE A 589      27.710  29.745  39.680  1.00  0.00           O
ATOM     91  N   LYS A 590      26.300  30.975  38.420  1.00  0.00           N
ATOM     92  HN  LYS A 590      25.610  31.715  38.400  1.00  0.00           H
ATOM     93  CA  LYS A 590      26.640  30.335  37.170  1.00  0.00           C
ATOM     94  HA  LYS A 590      26.500  29.265  37.290  1.00  0.00           H
ATOM     95  CB  LYS A 590      25.770  30.905  36.020  1.00  0.00           C
ATOM     96  HB1 LYS A 590      26.160  30.595  35.020  1.00  0.00           H
ATOM     97  HB2 LYS A 590      25.820  32.015  36.060  1.00  0.00           H
ATOM     98  CG  LYS A 590      24.300  30.475  36.090  1.00  0.00           C
ATOM     99  HG1 LYS A 590      23.730  31.025  35.310  1.00  0.00           H
ATOM    100  HG2 LYS A 590      23.900  30.765  37.090  1.00  0.00           H
ATOM    101  CD  LYS A 590      24.140  28.975  35.900  1.00  0.00           C
ATOM    102  HD1 LYS A 590      24.780  28.435  36.640  1.00  0.00           H
ATOM    103  HD2 LYS A 590      24.510  28.705  34.880  1.00  0.00           H
ATOM    104  CE  LYS A 590      22.700  28.575  36.090  1.00  0.00           C
ATOM    105  HE1 LYS A 590      22.050  29.105  35.350  1.00  0.00           H
ATOM    106  HE2 LYS A 590      22.350  28.845  37.120  1.00  0.00           H
ATOM    107  NZ  LYS A 590      22.540  27.125  35.910  1.00  0.00           N
ATOM    108  HZ1 LYS A 590      23.220  26.585  36.460  1.00  0.00           H
ATOM    109  HZ2 LYS A 590      22.540  26.895  34.900  1.00  0.00           H
ATOM    110  HZ3 LYS A 590      21.550  26.965  36.270  1.00  0.00           H
ATOM    111  C   LYS A 590      28.080  30.475  36.750  1.00  0.00           C
ATOM    112  O   LYS A 590      28.750  29.505  36.410  1.00  0.00           O
ATOM    113  N   ARG A 591      28.580  31.715  36.830  1.00  0.00           N
ATOM    114  HN  ARG A 591      27.970  32.465  37.140  1.00  0.00           H
ATOM    115  CA  ARG A 591      29.930  32.105  36.510  1.00  0.00           C
ATOM    116  HA  ARG A 591      30.120  31.855  35.480  1.00  0.00           H
ATOM    117  CB  ARG A 591      30.030  33.635  36.750  1.00  0.00           C
ATOM    118  HB1 ARG A 591      29.640  33.825  37.780  1.00  0.00           H
ATOM    119  HB2 ARG A 591      29.320  34.145  36.060  1.00  0.00           H
ATOM    120  CG  ARG A 591      31.420  34.285  36.660  1.00  0.00           C
ATOM    121  HG1 ARG A 591      31.710  34.425  35.600  1.00  0.00           H
ATOM    122  HG2 ARG A 591      32.190  33.635  37.120  1.00  0.00           H
ATOM    123  CD  ARG A 591      31.480  35.605  37.440  1.00  0.00           C
ATOM    124  HD1 ARG A 591      32.520  36.005  37.470  1.00  0.00           H
ATOM    125  HD2 ARG A 591      31.120  35.435  38.480  1.00  0.00           H
ATOM    126  NE  ARG A 591      30.590  36.595  36.760  1.00  0.00           N
ATOM    127  HE  ARG A 591      30.190  36.345  35.880  1.00  0.00           H
ATOM    128  CZ  ARG A 591      30.410  37.845  37.210  1.00  0.00           C
ATOM    129  NH1 ARG A 591      30.940  38.285  38.320  1.00  0.00           N
ATOM    130 HH11 ARG A 591      30.640  39.175  38.650  1.00  0.00           H
ATOM    131 HH12 ARG A 591      31.330  37.615  38.950  1.00  0.00           H
ATOM    132  NH2 ARG A 591      29.710  38.685  36.480  1.00  0.00           N
ATOM    133 HH21 ARG A 591      29.170  38.295  35.760  1.00  0.00           H
ATOM    134 HH22 ARG A 591      29.550  39.605  36.790  1.00  0.00           H
ATOM    135  C   ARG A 591      30.960  31.415  37.360  1.00  0.00           C
ATOM    136  O   ARG A 591      31.990  30.935  36.880  1.00  0.00           O
ATOM    137  N   LYS A 592      30.710  31.375  38.690  1.00  0.00           N
ATOM    138  HN  LYS A 592      29.870  31.795  39.060  1.00  0.00           H
ATOM    139  CA  LYS A 592      31.660  30.895  39.650  1.00  0.00           C
ATOM    140  HA  LYS A 592      32.630  31.255  39.360  1.00  0.00           H
ATOM    141  CB  LYS A 592      31.350  31.405  41.090  1.00  0.00           C
ATOM    142  HB1 LYS A 592      31.880  30.795  41.850  1.00  0.00           H
ATOM    143  HB2 LYS A 592      30.260  31.275  41.280  1.00  0.00           H
ATOM    144  CG  LYS A 592      31.720  32.875  41.340  1.00  0.00           C
ATOM    145  HG1 LYS A 592      31.500  33.085  42.410  1.00  0.00           H
ATOM    146  HG2 LYS A 592      31.060  33.535  40.730  1.00  0.00           H
ATOM    147  CD  LYS A 592      33.190  33.255  41.050  1.00  0.00           C
ATOM    148  HD1 LYS A 592      33.350  34.285  41.420  1.00  0.00           H
ATOM    149  HD2 LYS A 592      33.330  33.285  39.940  1.00  0.00           H
ATOM    150  CE  LYS A 592      34.240  32.295  41.660  1.00  0.00           C
ATOM    151  HE1 LYS A 592      34.240  31.325  41.130  1.00  0.00           H
ATOM    152  HE2 LYS A 592      34.010  32.125  42.740  1.00  0.00           H
ATOM    153  NZ  LYS A 592      35.600  32.875  41.570  1.00  0.00           N
ATOM    154  HZ1 LYS A 592      35.700  33.565  42.360  1.00  0.00           H
ATOM    155  HZ2 LYS A 592      35.700  33.415  40.680  1.00  0.00           H
ATOM    156  HZ3 LYS A 592      36.340  32.155  41.640  1.00  0.00           H
ATOM    157  C   LYS A 592      31.820  29.405  39.700  1.00  0.00           C
ATOM    158  O   LYS A 592      32.900  28.925  40.060  1.00  0.00           O
ATOM    159  N   ALA A 593      30.780  28.645  39.350  1.00  0.00           N
ATOM    160  HN  ALA A 593      29.910  29.065  39.090  1.00  0.00           H
ATOM    161  CA  ALA A 593      30.770  27.215  39.490  1.00  0.00           C
ATOM    162  HA  ALA A 593      31.000  27.025  40.530  1.00  0.00           H
ATOM    163  CB  ALA A 593      29.320  26.755  39.330  1.00  0.00           C
ATOM    164  HB1 ALA A 593      28.860  27.175  38.400  1.00  0.00           H
ATOM    165  HB2 ALA A 593      28.720  27.175  40.170  1.00  0.00           H
ATOM    166  HB3 ALA A 593      29.210  25.655  39.360  1.00  0.00           H
ATOM    167  C   ALA A 593      31.870  26.435  38.740  1.00  0.00           C
ATOM    168  O   ALA A 593      32.390  25.525  39.390  1.00  0.00           O
ATOM    169  N   PRO A 594      32.370  26.685  37.510  1.00  0.00           N
ATOM    170  CD  PRO A 594      31.740  27.515  36.490  1.00  0.00           C
ATOM    171  HD1 PRO A 594      31.880  28.575  36.760  1.00  0.00           H
ATOM    172  HD2 PRO A 594      30.650  27.305  36.410  1.00  0.00           H
ATOM    173  CA  PRO A 594      33.540  25.975  37.010  1.00  0.00           C
ATOM    174  HA  PRO A 594      33.450  24.925  37.250  1.00  0.00           H
ATOM    175  CB  PRO A 594      33.550  26.175  35.480  1.00  0.00           C
ATOM    176  HB1 PRO A 594      33.280  25.205  34.990  1.00  0.00           H
ATOM    177  HB2 PRO A 594      34.530  26.505  35.080  1.00  0.00           H
ATOM    178  CG  PRO A 594      32.450  27.205  35.160  1.00  0.00           C
ATOM    179  HG1 PRO A 594      32.880  28.125  34.720  1.00  0.00           H
ATOM    180  HG2 PRO A 594      31.730  26.765  34.430  1.00  0.00           H
ATOM    181  C   PRO A 594      34.790  26.485  37.670  1.00  0.00           C
ATOM    182  O   PRO A 594      35.690  25.705  37.970  1.00  0.00           O
ATOM    183  N   PHE A 595      34.900  27.815  37.880  1.00  0.00           N
ATOM    184  HN  PHE A 595      34.130  28.395  37.620  1.00  0.00           H
ATOM    185  CA  PHE A 595      36.070  28.445  38.470  1.00  0.00           C
ATOM    186  HA  PHE A 595      36.920  28.175  37.860  1.00  0.00           H
ATOM    187  CB  PHE A 595      35.920  29.985  38.540  1.00  0.00           C
ATOM    188  HB1 PHE A 595      36.800  30.445  39.050  1.00  0.00           H
ATOM    189  HB2 PHE A 595      35.010  30.245  39.110  1.00  0.00           H
ATOM    190  CG  PHE A 595      35.830  30.625  37.180  1.00  0.00           C
ATOM    191  CD1 PHE A 595      36.730  30.255  36.150  1.00  0.00           C
ATOM    192  HD1 PHE A 595      37.480  29.505  36.330  1.00  0.00           H
ATOM    193  CE1 PHE A 595      36.670  30.875  34.900  1.00  0.00           C
ATOM    194  HE1 PHE A 595      37.370  30.585  34.120  1.00  0.00           H
ATOM    195  CZ  PHE A 595      35.720  31.865  34.640  1.00  0.00           C
ATOM    196  HZ  PHE A 595      35.680  32.335  33.670  1.00  0.00           H
ATOM    197  CD2 PHE A 595      34.900  31.635  36.920  1.00  0.00           C
ATOM    198  HD2 PHE A 595      34.210  31.955  37.690  1.00  0.00           H
ATOM    199  CE2 PHE A 595      34.830  32.245  35.650  1.00  0.00           C
ATOM    200  HE2 PHE A 595      34.080  33.005  35.470  1.00  0.00           H
ATOM    201  C   PHE A 595      36.380  27.905  39.850  1.00  0.00           C
ATOM    202  O   PHE A 595      37.520  27.545  40.130  1.00  0.00           O
ATOM    203  N   PHE A 596      35.340  27.745  40.680  1.00  0.00           N
ATOM    204  HN  PHE A 596      34.430  28.045  40.380  1.00  0.00           H
ATOM    205  CA  PHE A 596      35.380  27.205  42.020  1.00  0.00           C
ATOM    206  HA  PHE A 596      36.030  27.835  42.620  1.00  0.00           H
ATOM    207  CB  PHE A 596      33.920  27.325  42.560  1.00  0.00           C
ATOM    208  HB1 PHE A 596      33.210  26.955  41.790  1.00  0.00           H
ATOM    209  HB2 PHE A 596      33.670  28.395  42.750  1.00  0.00           H
ATOM    210  CG  PHE A 596      33.690  26.545  43.810  1.00  0.00           C
ATOM    211  CD1 PHE A 596      33.890  27.105  45.080  1.00  0.00           C
ATOM    212  HD1 PHE A 596      34.150  28.145  45.180  1.00  0.00           H
ATOM    213  CE1 PHE A 596      33.780  26.305  46.230  1.00  0.00           C
ATOM    214  HE1 PHE A 596      33.980  26.715  47.200  1.00  0.00           H
ATOM    215  CZ  PHE A 596      33.470  24.945  46.100  1.00  0.00           C
ATOM    216  HZ  PHE A 596      33.450  24.325  46.980  1.00  0.00           H
ATOM    217  CD2 PHE A 596      33.330  25.205  43.690  1.00  0.00           C
ATOM    218  HD2 PHE A 596      33.200  24.765  42.710  1.00  0.00           H
ATOM    219  CE2 PHE A 596      33.280  24.405  44.820  1.00  0.00           C
ATOM    220  HE2 PHE A 596      33.160  23.355  44.650  1.00  0.00           H
ATOM    221  C   PHE A 596      35.990  25.795  42.100  1.00  0.00           C
ATOM    222  O   PHE A 596      36.860  25.535  42.930  1.00  0.00           O
ATOM    223  N   LEU A 597      35.580  24.875  41.200  1.00  0.00           N
ATOM    224  HN  LEU A 597      34.870  25.125  40.540  1.00  0.00           H
ATOM    225  CA  LEU A 597      36.140  23.535  41.090  1.00  0.00           C
ATOM    226  HA  LEU A 597      36.040  23.055  42.060  1.00  0.00           H
ATOM    227  CB  LEU A 597      35.350  22.745  40.000  1.00  0.00           C
ATOM    228  HB1 LEU A 597      35.720  23.005  38.990  1.00  0.00           H
ATOM    229  HB2 LEU A 597      34.300  23.095  40.050  1.00  0.00           H
ATOM    230  CG  LEU A 597      35.290  21.205  40.150  1.00  0.00           C
ATOM    231  HG  LEU A 597      34.660  20.845  39.300  1.00  0.00           H
ATOM    232  CD1 LEU A 597      36.640  20.475  40.040  1.00  0.00           C
ATOM    233 HD11 LEU A 597      37.300  20.735  40.890  1.00  0.00           H
ATOM    234 HD12 LEU A 597      37.150  20.755  39.090  1.00  0.00           H
ATOM    235 HD13 LEU A 597      36.480  19.375  40.060  1.00  0.00           H
ATOM    236  CD2 LEU A 597      34.570  20.795  41.440  1.00  0.00           C
ATOM    237 HD21 LEU A 597      33.630  21.365  41.550  1.00  0.00           H
ATOM    238 HD22 LEU A 597      35.200  20.975  42.330  1.00  0.00           H
ATOM    239 HD23 LEU A 597      34.320  19.705  41.400  1.00  0.00           H
ATOM    240  C   LEU A 597      37.620  23.575  40.740  1.00  0.00           C
ATOM    241  O   LEU A 597      38.470  22.875  41.300  1.00  0.00           O
ATOM    242  N   SER A 598      37.970  24.465  39.790  1.00  0.00           N
ATOM    243  HN  SER A 598      37.240  25.035  39.390  1.00  0.00           H
ATOM    244  CA  SER A 598      39.330  24.735  39.360  1.00  0.00           C
ATOM    245  HA  SER A 598      39.760  23.775  39.110  1.00  0.00           H
ATOM    246  CB  SER A 598      39.400  25.565  38.060  1.00  0.00           C
ATOM    247  HB1 SER A 598      40.460  25.705  37.760  1.00  0.00           H
ATOM    248  HB2 SER A 598      38.940  26.575  38.210  1.00  0.00           H
ATOM    249  OG  SER A 598      38.730  24.895  36.980  1.00  0.00           O
ATOM    250  HG1 SER A 598      37.770  24.955  37.140  1.00  0.00           H
ATOM    251  C   SER A 598      40.240  25.315  40.430  1.00  0.00           C
ATOM    252  O   SER A 598      41.410  24.955  40.460  1.00  0.00           O
ATOM    253  N   ASP A 599      39.770  26.175  41.370  1.00  0.00           N
ATOM    254  HN  ASP A 599      38.820  26.515  41.360  1.00  0.00           H
ATOM    255  CA  ASP A 599      40.590  26.745  42.440  1.00  0.00           C
ATOM    256  HA  ASP A 599      41.360  27.355  41.990  1.00  0.00           H
ATOM    257  CB  ASP A 599      39.680  27.645  43.360  1.00  0.00           C
ATOM    258  HB1 ASP A 599      40.280  28.055  44.190  1.00  0.00           H
ATOM    259  HB2 ASP A 599      38.870  27.025  43.790  1.00  0.00           H
ATOM    260  CG  ASP A 599      39.030  28.825  42.650  1.00  0.00           C
ATOM    261  OD1 ASP A 599      39.560  29.335  41.630  1.00  0.00           O
ATOM    262  OD2 ASP A 599      38.000  29.325  43.200  1.00  0.00           O
ATOM    263  C   ASP A 599      41.330  25.675  43.280  1.00  0.00           C
ATOM    264  O   ASP A 599      42.530  25.765  43.520  1.00  0.00           O
ATOM    265  N   PHE A 600      40.630  24.585  43.670  1.00  0.00           N
ATOM    266  HN  PHE A 600      39.640  24.555  43.500  1.00  0.00           H
ATOM    267  CA  PHE A 600      41.180  23.415  44.340  1.00  0.00           C
ATOM    268  HA  PHE A 600      41.630  23.765  45.260  1.00  0.00           H
ATOM    269  CB  PHE A 600      40.070  22.385  44.670  1.00  0.00           C
ATOM    270  HB1 PHE A 600      40.490  21.485  45.170  1.00  0.00           H
ATOM    271  HB2 PHE A 600      39.540  22.055  43.740  1.00  0.00           H
ATOM    272  CG  PHE A 600      39.070  22.995  45.610  1.00  0.00           C
ATOM    273  CD1 PHE A 600      37.860  23.515  45.110  1.00  0.00           C
ATOM    274  HD1 PHE A 600      37.660  23.475  44.050  1.00  0.00           H
ATOM    275  CE1 PHE A 600      36.930  24.085  45.970  1.00  0.00           C
ATOM    276  HE1 PHE A 600      36.020  24.505  45.560  1.00  0.00           H
ATOM    277  CZ  PHE A 600      37.170  24.125  47.350  1.00  0.00           C
ATOM    278  HZ  PHE A 600      36.440  24.555  48.020  1.00  0.00           H
ATOM    279  CD2 PHE A 600      39.310  23.035  46.990  1.00  0.00           C
ATOM    280  HD2 PHE A 600      40.230  22.635  47.380  1.00  0.00           H
ATOM    281  CE2 PHE A 600      38.370  23.595  47.860  1.00  0.00           C
ATOM    282  HE2 PHE A 600      38.560  23.625  48.930  1.00  0.00           H
ATOM    283  C   PHE A 600      42.290  22.685  43.580  1.00  0.00           C
ATOM    284  O   PHE A 600      43.290  22.265  44.160  1.00  0.00           O
ATOM    285  N   LYS A 601      42.120  22.495  42.250  1.00  0.00           N
ATOM    286  HN  LYS A 601      41.310  22.865  41.800  1.00  0.00           H
ATOM    287  CA  LYS A 601      43.140  21.915  41.370  1.00  0.00           C
ATOM    288  HA  LYS A 601      43.440  20.975  41.800  1.00  0.00           H
ATOM    289  CB  LYS A 601      42.580  21.675  39.940  1.00  0.00           C
ATOM    290  HB1 LYS A 601      43.370  21.195  39.320  1.00  0.00           H
ATOM    291  HB2 LYS A 601      42.370  22.675  39.470  1.00  0.00           H
ATOM    292  CG  LYS A 601      41.310  20.815  39.850  1.00  0.00           C
ATOM    293  HG1 LYS A 601      41.010  20.765  38.780  1.00  0.00           H
ATOM    294  HG2 LYS A 601      40.480  21.335  40.400  1.00  0.00           H
ATOM    295  CD  LYS A 601      41.500  19.395  40.430  1.00  0.00           C
ATOM    296  HD1 LYS A 601      41.730  19.505  41.520  1.00  0.00           H
ATOM    297  HD2 LYS A 601      42.390  18.925  39.960  1.00  0.00           H
ATOM    298  CE  LYS A 601      40.270  18.485  40.320  1.00  0.00           C
ATOM    299  HE1 LYS A 601      39.380  18.985  40.750  1.00  0.00           H
ATOM    300  HE2 LYS A 601      40.440  17.525  40.850  1.00  0.00           H
ATOM    301  NZ  LYS A 601      39.990  18.185  38.900  1.00  0.00           N
ATOM    302  HZ1 LYS A 601      40.720  17.555  38.500  1.00  0.00           H
ATOM    303  HZ2 LYS A 601      39.970  19.085  38.370  1.00  0.00           H
ATOM    304  HZ3 LYS A 601      39.050  17.735  38.850  1.00  0.00           H
ATOM    305  C   LYS A 601      44.400  22.765  41.270  1.00  0.00           C
ATOM    306  O   LYS A 601      45.520  22.245  41.290  1.00  0.00           O
ATOM    307  N   ASP A 602      44.250  24.105  41.210  1.00  0.00           N
ATOM    308  HN  ASP A 602      43.330  24.505  41.110  1.00  0.00           H
ATOM    309  CA  ASP A 602      45.360  25.045  41.130  1.00  0.00           C
ATOM    310  HA  ASP A 602      46.070  24.675  40.400  1.00  0.00           H
ATOM    311  CB  ASP A 602      44.850  26.445  40.700  1.00  0.00           C
ATOM    312  HB1 ASP A 602      45.700  27.155  40.650  1.00  0.00           H
ATOM    313  HB2 ASP A 602      44.100  26.825  41.420  1.00  0.00           H
ATOM    314  CG  ASP A 602      44.220  26.435  39.320  1.00  0.00           C
ATOM    315  OD1 ASP A 602      44.680  25.695  38.420  1.00  0.00           O
ATOM    316  OD2 ASP A 602      43.340  27.315  39.100  1.00  0.00           O
ATOM    317  C   ASP A 602      46.100  25.165  42.470  1.00  0.00           C
ATOM    318  O   ASP A 602      47.300  25.445  42.520  1.00  0.00           O
ATOM    319  N   ALA A 603      45.420  24.895  43.610  1.00  0.00           N
ATOM    320  HN  ALA A 603      44.430  24.725  43.520  1.00  0.00           H
ATOM    321  CA  ALA A 603      45.930  24.955  44.970  1.00  0.00           C
ATOM    322  HA  ALA A 603      46.550  25.835  45.050  1.00  0.00           H
ATOM    323  CB  ALA A 603      44.740  25.095  45.930  1.00  0.00           C
ATOM    324  HB1 ALA A 603      44.120  24.185  45.930  1.00  0.00           H
ATOM    325  HB2 ALA A 603      44.100  25.945  45.620  1.00  0.00           H
ATOM    326  HB3 ALA A 603      45.100  25.275  46.970  1.00  0.00           H
ATOM    327  C   ALA A 603      46.800  23.765  45.380  1.00  0.00           C
ATOM    328  O   ALA A 603      46.910  23.375  46.540  1.00  0.00           O
ATOM    329  N   LEU A 604      47.460  23.165  44.390  1.00  0.00           N
ATOM    330  HN  LEU A 604      47.220  23.445  43.470  1.00  0.00           H
ATOM    331  CA  LEU A 604      48.330  22.035  44.510  1.00  0.00           C
ATOM    332  HA  LEU A 604      48.420  21.725  45.540  1.00  0.00           H
ATOM    333  CB  LEU A 604      47.650  20.985  43.590  1.00  0.00           C
ATOM    334  HB1 LEU A 604      47.730  21.285  42.520  1.00  0.00           H
ATOM    335  HB2 LEU A 604      46.560  20.995  43.820  1.00  0.00           H
ATOM    336  CG  LEU A 604      48.100  19.535  43.750  1.00  0.00           C
ATOM    337  HG  LEU A 604      49.190  19.465  43.510  1.00  0.00           H
ATOM    338  CD1 LEU A 604      47.850  19.085  45.190  1.00  0.00           C
ATOM    339 HD11 LEU A 604      46.790  19.275  45.470  1.00  0.00           H
ATOM    340 HD12 LEU A 604      48.490  19.645  45.900  1.00  0.00           H
ATOM    341 HD13 LEU A 604      48.040  17.995  45.290  1.00  0.00           H
ATOM    342  CD2 LEU A 604      47.310  18.635  42.790  1.00  0.00           C
ATOM    343 HD21 LEU A 604      47.390  19.025  41.750  1.00  0.00           H
ATOM    344 HD22 LEU A 604      46.240  18.615  43.070  1.00  0.00           H
ATOM    345 HD23 LEU A 604      47.700  17.595  42.810  1.00  0.00           H
ATOM    346  C   LEU A 604      49.690  22.405  43.950  1.00  0.00           C
ATOM    347  O   LEU A 604      50.710  21.745  44.160  1.00  0.00           O
ATOM    348  N   SER A 605      49.730  23.525  43.200  1.00  0.00           N
ATOM    349  HN  SER A 605      48.910  24.085  43.130  1.00  0.00           H
ATOM    350  CA  SER A 605      50.810  23.905  42.310  1.00  0.00           C
ATOM    351  HA  SER A 605      51.280  23.025  41.990  1.00  0.00           H
ATOM    352  CB  SER A 605      50.290  24.575  41.020  1.00  0.00           C
ATOM    353  HB1 SER A 605      51.130  24.835  40.340  1.00  0.00           H
ATOM    354  HB2 SER A 605      49.720  25.495  41.270  1.00  0.00           H
ATOM    355  OG  SER A 605      49.430  23.685  40.320  1.00  0.00           O
ATOM    356  HG1 SER A 605      48.630  23.555  40.840  1.00  0.00           H
ATOM    357  C   SER A 605      51.940  24.695  42.920  1.00  0.00           C
ATOM    358  O   SER A 605      52.410  25.675  42.330  1.00  0.00           O
ATOM    359  N   LEU A 606      52.370  24.295  44.140  1.00  0.00           N
ATOM    360  HN  LEU A 606      51.980  23.455  44.500  1.00  0.00           H
ATOM    361  CA  LEU A 606      53.250  25.055  45.020  1.00  0.00           C
ATOM    362  HA  LEU A 606      53.310  24.485  45.930  1.00  0.00           H
ATOM    363  CB  LEU A 606      54.700  25.195  44.460  1.00  0.00           C
ATOM    364  HB1 LEU A 606      55.340  25.785  45.160  1.00  0.00           H
ATOM    365  HB2 LEU A 606      54.660  25.755  43.510  1.00  0.00           H
ATOM    366  CG  LEU A 606      55.440  23.865  44.210  1.00  0.00           C
ATOM    367  HG  LEU A 606      54.790  23.215  43.570  1.00  0.00           H
ATOM    368  CD1 LEU A 606      56.750  24.115  43.440  1.00  0.00           C
ATOM    369 HD11 LEU A 606      57.420  24.775  44.030  1.00  0.00           H
ATOM    370 HD12 LEU A 606      56.540  24.615  42.470  1.00  0.00           H
ATOM    371 HD13 LEU A 606      57.270  23.155  43.240  1.00  0.00           H
ATOM    372  CD2 LEU A 606      55.750  23.105  45.510  1.00  0.00           C
ATOM    373 HD21 LEU A 606      54.820  22.805  46.030  1.00  0.00           H
ATOM    374 HD22 LEU A 606      56.350  23.745  46.190  1.00  0.00           H
ATOM    375 HD23 LEU A 606      56.340  22.185  45.290  1.00  0.00           H
ATOM    376  C   LEU A 606      52.660  26.405  45.430  1.00  0.00           C
ATOM    377  O   LEU A 606      51.490  26.705  45.150  1.00  0.00           O
ATOM    378  N   GLN A 607      53.430  27.235  46.170  1.00  0.00           N
ATOM    379  HN  GLN A 607      54.370  26.985  46.370  1.00  0.00           H
ATOM    380  CA  GLN A 607      53.100  28.625  46.520  1.00  0.00           C
ATOM    381  HA  GLN A 607      54.030  29.055  46.880  1.00  0.00           H
ATOM    382  CB  GLN A 607      52.680  29.465  45.290  1.00  0.00           C
ATOM    383  HB1 GLN A 607      51.670  29.185  44.930  1.00  0.00           H
ATOM    384  HB2 GLN A 607      53.410  29.235  44.480  1.00  0.00           H
ATOM    385  CG  GLN A 607      52.730  30.995  45.530  1.00  0.00           C
ATOM    386  HG1 GLN A 607      53.710  31.255  45.970  1.00  0.00           H
ATOM    387  HG2 GLN A 607      51.940  31.315  46.230  1.00  0.00           H
ATOM    388  CD  GLN A 607      52.540  31.775  44.220  1.00  0.00           C
ATOM    389  OE1 GLN A 607      51.580  31.585  43.460  1.00  0.00           O
ATOM    390  NE2 GLN A 607      53.490  32.705  43.960  1.00  0.00           N
ATOM    391 HE21 GLN A 607      54.290  32.745  44.560  1.00  0.00           H
ATOM    392 HE22 GLN A 607      53.360  33.385  43.230  1.00  0.00           H
ATOM    393  C   GLN A 607      52.110  28.745  47.680  1.00  0.00           C
ATOM    394  O   GLN A 607      52.250  29.565  48.590  1.00  0.00           O
ATOM    395  N   CYS A 608      51.110  27.835  47.740  1.00  0.00           N
ATOM    396  HN  CYS A 608      51.020  27.195  46.980  1.00  0.00           H
ATOM    397  CA  CYS A 608      50.060  27.765  48.750  1.00  0.00           C
ATOM    398  HA  CYS A 608      49.460  28.655  48.650  1.00  0.00           H
ATOM    399  CB  CYS A 608      49.150  26.525  48.490  1.00  0.00           C
ATOM    400  HB1 CYS A 608      48.500  26.785  47.620  1.00  0.00           H
ATOM    401  HB2 CYS A 608      48.460  26.365  49.340  1.00  0.00           H
ATOM    402  SG  CYS A 608      50.050  24.985  48.070  1.00  0.00           S
ATOM    403  HG1 CYS A 608      48.960  24.275  47.760  1.00  0.00           H
ATOM    404  C   CYS A 608      50.560  27.745  50.190  1.00  0.00           C
ATOM    405  O   CYS A 608      50.120  28.555  51.000  1.00  0.00           O
ATOM    406  N   LEU A 609      51.530  26.865  50.520  1.00  0.00           N
ATOM    407  HN  LEU A 609      51.820  26.215  49.840  1.00  0.00           H
ATOM    408  CA  LEU A 609      52.120  26.755  51.840  1.00  0.00           C
ATOM    409  HA  LEU A 609      51.330  26.545  52.550  1.00  0.00           H
ATOM    410  CB  LEU A 609      53.120  25.565  51.820  1.00  0.00           C
ATOM    411  HB1 LEU A 609      53.860  25.715  51.010  1.00  0.00           H
ATOM    412  HB2 LEU A 609      52.540  24.645  51.580  1.00  0.00           H
ATOM    413  CG  LEU A 609      53.910  25.295  53.120  1.00  0.00           C
ATOM    414  HG  LEU A 609      54.520  26.185  53.380  1.00  0.00           H
ATOM    415  CD1 LEU A 609      52.980  24.995  54.310  1.00  0.00           C
ATOM    416 HD11 LEU A 609      52.340  24.115  54.090  1.00  0.00           H
ATOM    417 HD12 LEU A 609      52.320  25.855  54.530  1.00  0.00           H
ATOM    418 HD13 LEU A 609      53.580  24.765  55.220  1.00  0.00           H
ATOM    419  CD2 LEU A 609      54.880  24.115  52.920  1.00  0.00           C
ATOM    420 HD21 LEU A 609      55.580  24.325  52.080  1.00  0.00           H
ATOM    421 HD22 LEU A 609      54.310  23.195  52.680  1.00  0.00           H
ATOM    422 HD23 LEU A 609      55.480  23.945  53.840  1.00  0.00           H
ATOM    423  C   LEU A 609      52.820  28.015  52.330  1.00  0.00           C
ATOM    424  O   LEU A 609      52.610  28.475  53.450  1.00  0.00           O
ATOM    425  N   ALA A 610      53.650  28.635  51.470  1.00  0.00           N
ATOM    426  HN  ALA A 610      53.810  28.265  50.560  1.00  0.00           H
ATOM    427  CA  ALA A 610      54.320  29.895  51.740  1.00  0.00           C
ATOM    428  HA  ALA A 610      54.900  29.775  52.650  1.00  0.00           H
ATOM    429  CB  ALA A 610      55.260  30.215  50.560  1.00  0.00           C
ATOM    430  HB1 ALA A 610      54.700  30.365  49.610  1.00  0.00           H
ATOM    431  HB2 ALA A 610      55.980  29.385  50.410  1.00  0.00           H
ATOM    432  HB3 ALA A 610      55.840  31.135  50.770  1.00  0.00           H
ATOM    433  C   ALA A 610      53.370  31.055  51.960  1.00  0.00           C
ATOM    434  O   ALA A 610      53.500  31.835  52.900  1.00  0.00           O
ATOM    435  N   SER A 611      52.330  31.145  51.090  1.00  0.00           N
ATOM    436  HN  SER A 611      52.310  30.555  50.280  1.00  0.00           H
ATOM    437  CA  SER A 611      51.260  32.115  51.220  1.00  0.00           C
ATOM    438  HA  SER A 611      51.700  33.105  51.250  1.00  0.00           H
ATOM    439  CB  SER A 611      50.270  32.045  50.030  1.00  0.00           C
ATOM    440  HB1 SER A 611      49.770  31.045  50.000  1.00  0.00           H
ATOM    441  HB2 SER A 611      50.840  32.155  49.080  1.00  0.00           H
ATOM    442  OG  SER A 611      49.280  33.075  50.100  1.00  0.00           O
ATOM    443  HG1 SER A 611      48.540  32.815  49.530  1.00  0.00           H
ATOM    444  C   SER A 611      50.490  31.955  52.530  1.00  0.00           C
ATOM    445  O   SER A 611      50.270  32.935  53.240  1.00  0.00           O
ATOM    446  N   ILE A 612      50.140  30.705  52.910  1.00  0.00           N
ATOM    447  HN  ILE A 612      50.330  29.915  52.320  1.00  0.00           H
ATOM    448  CA  ILE A 612      49.480  30.415  54.170  1.00  0.00           C
ATOM    449  HA  ILE A 612      48.570  30.995  54.220  1.00  0.00           H
ATOM    450  CB  ILE A 612      49.110  28.925  54.280  1.00  0.00           C
ATOM    451  HB  ILE A 612      50.010  28.335  53.970  1.00  0.00           H
ATOM    452  CG2 ILE A 612      48.740  28.505  55.720  1.00  0.00           C
ATOM    453 HG21 ILE A 612      47.920  29.155  56.110  1.00  0.00           H
ATOM    454 HG22 ILE A 612      49.600  28.575  56.410  1.00  0.00           H
ATOM    455 HG23 ILE A 612      48.380  27.455  55.750  1.00  0.00           H
ATOM    456  CG1 ILE A 612      47.960  28.585  53.300  1.00  0.00           C
ATOM    457 HG11 ILE A 612      48.090  29.175  52.370  1.00  0.00           H
ATOM    458 HG12 ILE A 612      47.010  28.905  53.770  1.00  0.00           H
ATOM    459  CD  ILE A 612      47.900  27.105  52.930  1.00  0.00           C
ATOM    460  HD1 ILE A 612      47.750  26.475  53.840  1.00  0.00           H
ATOM    461  HD2 ILE A 612      48.840  26.775  52.440  1.00  0.00           H
ATOM    462  HD3 ILE A 612      47.050  26.905  52.240  1.00  0.00           H
ATOM    463  C   ILE A 612      50.290  30.845  55.380  1.00  0.00           C
ATOM    464  O   ILE A 612      49.800  31.565  56.240  1.00  0.00           O
ATOM    465  N   LEU A 613      51.590  30.455  55.450  1.00  0.00           N
ATOM    466  HN  LEU A 613      51.960  29.845  54.750  1.00  0.00           H
ATOM    467  CA  LEU A 613      52.470  30.815  56.550  1.00  0.00           C
ATOM    468  HA  LEU A 613      52.030  30.465  57.470  1.00  0.00           H
ATOM    469  CB  LEU A 613      53.860  30.135  56.360  1.00  0.00           C
ATOM    470  HB1 LEU A 613      54.600  30.525  57.090  1.00  0.00           H
ATOM    471  HB2 LEU A 613      54.220  30.375  55.340  1.00  0.00           H
ATOM    472  CG  LEU A 613      53.840  28.595  56.510  1.00  0.00           C
ATOM    473  HG  LEU A 613      52.950  28.185  55.980  1.00  0.00           H
ATOM    474  CD1 LEU A 613      55.090  27.985  55.860  1.00  0.00           C
ATOM    475 HD11 LEU A 613      56.010  28.395  56.330  1.00  0.00           H
ATOM    476 HD12 LEU A 613      55.110  28.235  54.780  1.00  0.00           H
ATOM    477 HD13 LEU A 613      55.090  26.885  55.970  1.00  0.00           H
ATOM    478  CD2 LEU A 613      53.760  28.185  57.990  1.00  0.00           C
ATOM    479 HD21 LEU A 613      52.830  28.565  58.460  1.00  0.00           H
ATOM    480 HD22 LEU A 613      54.630  28.585  58.550  1.00  0.00           H
ATOM    481 HD23 LEU A 613      53.780  27.075  58.080  1.00  0.00           H
ATOM    482  C   LEU A 613      52.680  32.305  56.700  1.00  0.00           C
ATOM    483  O   LEU A 613      52.590  32.845  57.810  1.00  0.00           O
ATOM    484  N   PHE A 614      52.930  33.015  55.580  1.00  0.00           N
ATOM    485  HN  PHE A 614      52.960  32.545  54.690  1.00  0.00           H
ATOM    486  CA  PHE A 614      53.120  34.455  55.560  1.00  0.00           C
ATOM    487  HA  PHE A 614      53.910  34.695  56.260  1.00  0.00           H
ATOM    488  CB  PHE A 614      53.570  34.865  54.130  1.00  0.00           C
ATOM    489  HB1 PHE A 614      52.870  34.385  53.410  1.00  0.00           H
ATOM    490  HB2 PHE A 614      54.590  34.445  53.940  1.00  0.00           H
ATOM    491  CG  PHE A 614      53.620  36.345  53.790  1.00  0.00           C
ATOM    492  CD1 PHE A 614      53.900  37.335  54.750  1.00  0.00           C
ATOM    493  HD1 PHE A 614      54.100  37.065  55.770  1.00  0.00           H
ATOM    494  CE1 PHE A 614      53.910  38.695  54.390  1.00  0.00           C
ATOM    495  HE1 PHE A 614      54.080  39.445  55.140  1.00  0.00           H
ATOM    496  CZ  PHE A 614      53.680  39.065  53.070  1.00  0.00           C
ATOM    497  HZ  PHE A 614      53.680  40.115  52.800  1.00  0.00           H
ATOM    498  CD2 PHE A 614      53.400  36.745  52.460  1.00  0.00           C
ATOM    499  HD2 PHE A 614      53.200  35.985  51.710  1.00  0.00           H
ATOM    500  CE2 PHE A 614      53.430  38.095  52.090  1.00  0.00           C
ATOM    501  HE2 PHE A 614      53.250  38.385  51.070  1.00  0.00           H
ATOM    502  C   PHE A 614      51.890  35.225  56.040  1.00  0.00           C
ATOM    503  O   PHE A 614      51.960  36.005  56.990  1.00  0.00           O
ATOM    504  N   LEU A 615      50.720  34.985  55.410  1.00  0.00           N
ATOM    505  HN  LEU A 615      50.680  34.335  54.650  1.00  0.00           H
ATOM    506  CA  LEU A 615      49.480  35.665  55.740  1.00  0.00           C
ATOM    507  HA  LEU A 615      49.700  36.725  55.770  1.00  0.00           H
ATOM    508  CB  LEU A 615      48.380  35.445  54.670  1.00  0.00           C
ATOM    509  HB1 LEU A 615      47.370  35.525  55.130  1.00  0.00           H
ATOM    510  HB2 LEU A 615      48.480  34.415  54.260  1.00  0.00           H
ATOM    511  CG  LEU A 615      48.390  36.455  53.500  1.00  0.00           C
ATOM    512  HG  LEU A 615      47.620  36.095  52.770  1.00  0.00           H
ATOM    513  CD1 LEU A 615      47.960  37.865  53.950  1.00  0.00           C
ATOM    514 HD11 LEU A 615      48.740  38.325  54.580  1.00  0.00           H
ATOM    515 HD12 LEU A 615      47.020  37.835  54.540  1.00  0.00           H
ATOM    516 HD13 LEU A 615      47.800  38.525  53.070  1.00  0.00           H
ATOM    517  CD2 LEU A 615      49.730  36.525  52.750  1.00  0.00           C
ATOM    518 HD21 LEU A 615      50.030  35.505  52.430  1.00  0.00           H
ATOM    519 HD22 LEU A 615      50.530  36.935  53.410  1.00  0.00           H
ATOM    520 HD23 LEU A 615      49.650  37.165  51.850  1.00  0.00           H
ATOM    521  C   LEU A 615      48.970  35.355  57.140  1.00  0.00           C
ATOM    522  O   LEU A 615      48.480  36.245  57.840  1.00  0.00           O
ATOM    523  N   TYR A 616      49.090  34.095  57.590  1.00  0.00           N
ATOM    524  HN  TYR A 616      49.480  33.385  57.000  1.00  0.00           H
ATOM    525  CA  TYR A 616      48.710  33.695  58.940  1.00  0.00           C
ATOM    526  HA  TYR A 616      47.660  33.935  59.080  1.00  0.00           H
ATOM    527  CB  TYR A 616      48.910  32.145  59.080  1.00  0.00           C
ATOM    528  HB1 TYR A 616      49.930  31.885  58.750  1.00  0.00           H
ATOM    529  HB2 TYR A 616      48.190  31.625  58.410  1.00  0.00           H
ATOM    530  CG  TYR A 616      48.710  31.615  60.490  1.00  0.00           C
ATOM    531  CD1 TYR A 616      47.430  31.605  61.060  1.00  0.00           C
ATOM    532  HD1 TYR A 616      46.590  31.975  60.500  1.00  0.00           H
ATOM    533  CE1 TYR A 616      47.240  31.125  62.360  1.00  0.00           C
ATOM    534  HE1 TYR A 616      46.260  31.125  62.810  1.00  0.00           H
ATOM    535  CZ  TYR A 616      48.330  30.635  63.100  1.00  0.00           C
ATOM    536  OH  TYR A 616      48.110  30.125  64.390  1.00  0.00           O
ATOM    537  HH  TYR A 616      48.960  29.965  64.790  1.00  0.00           H
ATOM    538  CD2 TYR A 616      49.800  31.135  61.240  1.00  0.00           C
ATOM    539  HD2 TYR A 616      50.790  31.125  60.810  1.00  0.00           H
ATOM    540  CE2 TYR A 616      49.610  30.645  62.540  1.00  0.00           C
ATOM    541  HE2 TYR A 616      50.450  30.265  63.100  1.00  0.00           H
ATOM    542  C   TYR A 616      49.460  34.435  60.030  1.00  0.00           C
ATOM    543  O   TYR A 616      48.860  35.055  60.910  1.00  0.00           O
ATOM    544  N   CYS A 617      50.810  34.455  59.950  1.00  0.00           N
ATOM    545  HN  CYS A 617      51.270  33.965  59.220  1.00  0.00           H
ATOM    546  CA  CYS A 617      51.660  35.175  60.890  1.00  0.00           C
ATOM    547  HA  CYS A 617      51.380  34.865  61.890  1.00  0.00           H
ATOM    548  CB  CYS A 617      53.150  34.815  60.680  1.00  0.00           C
ATOM    549  HB1 CYS A 617      53.770  35.425  61.380  1.00  0.00           H
ATOM    550  HB2 CYS A 617      53.460  35.085  59.640  1.00  0.00           H
ATOM    551  SG  CYS A 617      53.480  33.045  61.000  1.00  0.00           S
ATOM    552  HG1 CYS A 617      52.950  32.625  59.850  1.00  0.00           H
ATOM    553  C   CYS A 617      51.460  36.675  60.850  1.00  0.00           C
ATOM    554  O   CYS A 617      51.350  37.335  61.880  1.00  0.00           O
ATOM    555  N   ALA A 618      51.370  37.255  59.630  1.00  0.00           N
ATOM    556  HN  ALA A 618      51.500  36.705  58.790  1.00  0.00           H
ATOM    557  CA  ALA A 618      51.080  38.665  59.440  1.00  0.00           C
ATOM    558  HA  ALA A 618      51.830  39.225  59.980  1.00  0.00           H
ATOM    559  CB  ALA A 618      51.180  38.995  57.940  1.00  0.00           C
ATOM    560  HB1 ALA A 618      50.410  38.455  57.360  1.00  0.00           H
ATOM    561  HB2 ALA A 618      52.170  38.695  57.550  1.00  0.00           H
ATOM    562  HB3 ALA A 618      51.060  40.085  57.760  1.00  0.00           H
ATOM    563  C   ALA A 618      49.720  39.125  59.980  1.00  0.00           C
ATOM    564  O   ALA A 618      49.620  40.145  60.650  1.00  0.00           O
ATOM    565  N   CYS A 619      48.640  38.355  59.720  1.00  0.00           N
ATOM    566  HN  CYS A 619      48.730  37.545  59.140  1.00  0.00           H
ATOM    567  CA  CYS A 619      47.280  38.725  60.120  1.00  0.00           C
ATOM    568  HA  CYS A 619      47.150  39.785  59.970  1.00  0.00           H
ATOM    569  CB  CYS A 619      46.250  37.955  59.240  1.00  0.00           C
ATOM    570  HB1 CYS A 619      46.320  36.865  59.450  1.00  0.00           H
ATOM    571  HB2 CYS A 619      46.560  38.085  58.180  1.00  0.00           H
ATOM    572  SG  CYS A 619      44.530  38.545  59.420  1.00  0.00           S
ATOM    573  HG1 CYS A 619      44.540  38.405  60.750  1.00  0.00           H
ATOM    574  C   CYS A 619      47.010  38.435  61.590  1.00  0.00           C
ATOM    575  O   CYS A 619      46.140  39.035  62.210  1.00  0.00           O
ATOM    576  N   MET A 620      47.800  37.535  62.210  1.00  0.00           N
ATOM    577  HN  MET A 620      48.450  36.985  61.680  1.00  0.00           H
ATOM    578  CA  MET A 620      47.710  37.215  63.630  1.00  0.00           C
ATOM    579  HA  MET A 620      46.710  36.865  63.820  1.00  0.00           H
ATOM    580  CB  MET A 620      48.710  36.085  63.970  1.00  0.00           C
ATOM    581  HB1 MET A 620      49.750  36.415  63.730  1.00  0.00           H
ATOM    582  HB2 MET A 620      48.500  35.215  63.300  1.00  0.00           H
ATOM    583  CG  MET A 620      48.680  35.595  65.430  1.00  0.00           C
ATOM    584  HG1 MET A 620      49.010  36.415  66.110  1.00  0.00           H
ATOM    585  HG2 MET A 620      49.420  34.765  65.540  1.00  0.00           H
ATOM    586  SD  MET A 620      47.050  34.995  65.970  1.00  0.00           S
ATOM    587  CE  MET A 620      46.950  33.505  64.950  1.00  0.00           C
ATOM    588  HE1 MET A 620      47.780  32.795  65.190  1.00  0.00           H
ATOM    589  HE2 MET A 620      47.000  33.735  63.860  1.00  0.00           H
ATOM    590  HE3 MET A 620      46.000  32.955  65.130  1.00  0.00           H
ATOM    591  C   MET A 620      47.930  38.405  64.550  1.00  0.00           C
ATOM    592  O   MET A 620      47.230  38.595  65.540  1.00  0.00           O
ATOM    593  N   SER A 621      48.910  39.275  64.200  1.00  0.00           N
ATOM    594  HN  SER A 621      49.460  39.085  63.390  1.00  0.00           H
ATOM    595  CA  SER A 621      49.160  40.515  64.930  1.00  0.00           C
ATOM    596  HA  SER A 621      49.350  40.235  65.950  1.00  0.00           H
ATOM    597  CB  SER A 621      50.460  41.235  64.440  1.00  0.00           C
ATOM    598  HB1 SER A 621      50.470  41.235  63.330  1.00  0.00           H
ATOM    599  HB2 SER A 621      51.350  40.655  64.780  1.00  0.00           H
ATOM    600  OG  SER A 621      50.560  42.585  64.890  1.00  0.00           O
ATOM    601  HG1 SER A 621      50.880  42.595  65.800  1.00  0.00           H
ATOM    602  C   SER A 621      47.980  41.495  65.010  1.00  0.00           C
ATOM    603  O   SER A 621      47.660  41.885  66.140  1.00  0.00           O
ATOM    604  N   PRO A 622      47.230  41.895  63.970  1.00  0.00           N
ATOM    605  CD  PRO A 622      47.750  41.945  62.610  1.00  0.00           C
ATOM    606  HD1 PRO A 622      47.990  40.925  62.250  1.00  0.00           H
ATOM    607  HD2 PRO A 622      48.670  42.575  62.580  1.00  0.00           H
ATOM    608  CA  PRO A 622      46.100  42.795  64.140  1.00  0.00           C
ATOM    609  HA  PRO A 622      46.400  43.625  64.760  1.00  0.00           H
ATOM    610  CB  PRO A 622      45.700  43.265  62.730  1.00  0.00           C
ATOM    611  HB1 PRO A 622      45.820  44.375  62.660  1.00  0.00           H
ATOM    612  HB2 PRO A 622      44.640  43.025  62.480  1.00  0.00           H
ATOM    613  CG  PRO A 622      46.650  42.565  61.750  1.00  0.00           C
ATOM    614  HG1 PRO A 622      46.110  41.765  61.210  1.00  0.00           H
ATOM    615  HG2 PRO A 622      47.080  43.275  61.010  1.00  0.00           H
ATOM    616  C   PRO A 622      44.980  42.075  64.830  1.00  0.00           C
ATOM    617  O   PRO A 622      44.300  42.695  65.650  1.00  0.00           O
ATOM    618  N   VAL A 623      44.780  40.775  64.540  1.00  0.00           N
ATOM    619  HN  VAL A 623      45.350  40.295  63.870  1.00  0.00           H
ATOM    620  CA  VAL A 623      43.730  39.995  65.200  1.00  0.00           C
ATOM    621  HA  VAL A 623      42.780  40.475  65.010  1.00  0.00           H
ATOM    622  CB  VAL A 623      43.670  38.575  64.630  1.00  0.00           C
ATOM    623  HB  VAL A 623      44.700  38.165  64.560  1.00  0.00           H
ATOM    624  CG1 VAL A 623      42.830  37.615  65.500  1.00  0.00           C
ATOM    625 HG11 VAL A 623      41.810  38.015  65.660  1.00  0.00           H
ATOM    626 HG12 VAL A 623      43.310  37.425  66.490  1.00  0.00           H
ATOM    627 HG13 VAL A 623      42.740  36.625  65.000  1.00  0.00           H
ATOM    628  CG2 VAL A 623      43.060  38.635  63.220  1.00  0.00           C
ATOM    629 HG21 VAL A 623      43.640  39.315  62.560  1.00  0.00           H
ATOM    630 HG22 VAL A 623      42.010  39.005  63.270  1.00  0.00           H
ATOM    631 HG23 VAL A 623      43.050  37.625  62.760  1.00  0.00           H
ATOM    632  C   VAL A 623      43.880  39.965  66.720  1.00  0.00           C
ATOM    633  O   VAL A 623      42.930  40.255  67.460  1.00  0.00           O
ATOM    634  N   ILE A 624      45.090  39.685  67.240  1.00  0.00           N
ATOM    635  HN  ILE A 624      45.840  39.405  66.630  1.00  0.00           H
ATOM    636  CA  ILE A 624      45.400  39.795  68.670  1.00  0.00           C
ATOM    637  HA  ILE A 624      44.600  39.315  69.200  1.00  0.00           H
ATOM    638  CB  ILE A 624      46.670  38.995  69.010  1.00  0.00           C
ATOM    639  HB  ILE A 624      47.430  39.155  68.200  1.00  0.00           H
ATOM    640  CG2 ILE A 624      47.320  39.445  70.350  1.00  0.00           C
ATOM    641 HG21 ILE A 624      46.620  39.265  71.190  1.00  0.00           H
ATOM    642 HG22 ILE A 624      47.610  40.515  70.340  1.00  0.00           H
ATOM    643 HG23 ILE A 624      48.250  38.865  70.540  1.00  0.00           H
ATOM    644  CG1 ILE A 624      46.310  37.495  69.050  1.00  0.00           C
ATOM    645 HG11 ILE A 624      45.780  37.225  68.100  1.00  0.00           H
ATOM    646 HG12 ILE A 624      45.600  37.315  69.880  1.00  0.00           H
ATOM    647  CD  ILE A 624      47.500  36.545  69.200  1.00  0.00           C
ATOM    648  HD1 ILE A 624      48.020  36.695  70.180  1.00  0.00           H
ATOM    649  HD2 ILE A 624      48.240  36.705  68.390  1.00  0.00           H
ATOM    650  HD3 ILE A 624      47.160  35.495  69.150  1.00  0.00           H
ATOM    651  C   ILE A 624      45.400  41.235  69.210  1.00  0.00           C
ATOM    652  O   ILE A 624      44.860  41.505  70.270  1.00  0.00           O
ATOM    653  N   THR A 625      46.010  42.195  68.480  1.00  0.00           N
ATOM    654  HN  THR A 625      46.470  41.955  67.620  1.00  0.00           H
ATOM    655  CA  THR A 625      46.110  43.605  68.890  1.00  0.00           C
ATOM    656  HA  THR A 625      46.580  43.625  69.870  1.00  0.00           H
ATOM    657  CB  THR A 625      46.960  44.465  67.940  1.00  0.00           C
ATOM    658  HB  THR A 625      46.520  44.475  66.910  1.00  0.00           H
ATOM    659  OG1 THR A 625      48.300  44.005  67.840  1.00  0.00           O
ATOM    660  HG1 THR A 625      48.240  43.155  67.380  1.00  0.00           H
ATOM    661  CG2 THR A 625      47.070  45.915  68.440  1.00  0.00           C
ATOM    662 HG21 THR A 625      47.450  45.925  69.490  1.00  0.00           H
ATOM    663 HG22 THR A 625      46.090  46.445  68.410  1.00  0.00           H
ATOM    664 HG23 THR A 625      47.780  46.485  67.810  1.00  0.00           H
ATOM    665  C   THR A 625      44.760  44.275  69.040  1.00  0.00           C
ATOM    666  O   THR A 625      44.450  44.845  70.090  1.00  0.00           O
ATOM    667  N   PHE A 626      43.890  44.175  68.010  1.00  0.00           N
ATOM    668  HN  PHE A 626      44.130  43.685  67.170  1.00  0.00           H
ATOM    669  CA  PHE A 626      42.540  44.705  68.040  1.00  0.00           C
ATOM    670  HA  PHE A 626      42.610  45.735  68.380  1.00  0.00           H
ATOM    671  CB  PHE A 626      41.860  44.695  66.640  1.00  0.00           C
ATOM    672  HB1 PHE A 626      40.760  44.805  66.750  1.00  0.00           H
ATOM    673  HB2 PHE A 626      42.060  43.735  66.120  1.00  0.00           H
ATOM    674  CG  PHE A 626      42.350  45.835  65.760  1.00  0.00           C
ATOM    675  CD1 PHE A 626      41.430  46.805  65.330  1.00  0.00           C
ATOM    676  HD1 PHE A 626      40.400  46.735  65.650  1.00  0.00           H
ATOM    677  CE1 PHE A 626      41.820  47.845  64.480  1.00  0.00           C
ATOM    678  HE1 PHE A 626      41.100  48.595  64.170  1.00  0.00           H
ATOM    679  CZ  PHE A 626      43.150  47.935  64.050  1.00  0.00           C
ATOM    680  HZ  PHE A 626      43.470  48.735  63.410  1.00  0.00           H
ATOM    681  CD2 PHE A 626      43.670  45.925  65.300  1.00  0.00           C
ATOM    682  HD2 PHE A 626      44.400  45.185  65.590  1.00  0.00           H
ATOM    683  CE2 PHE A 626      44.080  46.975  64.460  1.00  0.00           C
ATOM    684  HE2 PHE A 626      45.100  47.045  64.120  1.00  0.00           H
ATOM    685  C   PHE A 626      41.670  44.015  69.070  1.00  0.00           C
ATOM    686  O   PHE A 626      40.900  44.655  69.780  1.00  0.00           O
ATOM    687  N   GLY A 627      41.810  42.675  69.180  1.00  0.00           N
ATOM    688  HN  GLY A 627      42.420  42.175  68.560  1.00  0.00           H
ATOM    689  CA  GLY A 627      41.080  41.875  70.170  1.00  0.00           C
ATOM    690  HA1 GLY A 627      41.340  40.845  70.010  1.00  0.00           H
ATOM    691  HA2 GLY A 627      40.020  42.065  70.050  1.00  0.00           H
ATOM    692  C   GLY A 627      41.430  42.195  71.600  1.00  0.00           C
ATOM    693  O   GLY A 627      40.570  42.195  72.480  1.00  0.00           O
ATOM    694  N   GLY A 628      42.720  42.485  71.890  1.00  0.00           N
ATOM    695  HN  GLY A 628      43.410  42.395  71.160  1.00  0.00           H
ATOM    696  CA  GLY A 628      43.150  42.895  73.220  1.00  0.00           C
ATOM    697  HA1 GLY A 628      44.230  42.965  73.200  1.00  0.00           H
ATOM    698  HA2 GLY A 628      42.780  42.175  73.940  1.00  0.00           H
ATOM    699  C   GLY A 628      42.630  44.255  73.630  1.00  0.00           C
ATOM    700  O   GLY A 628      42.130  44.435  74.740  1.00  0.00           O
ATOM    701  N   LEU A 629      42.720  45.225  72.700  1.00  0.00           N
ATOM    702  HN  LEU A 629      43.220  45.045  71.850  1.00  0.00           H
ATOM    703  CA  LEU A 629      42.170  46.565  72.820  1.00  0.00           C
ATOM    704  HA  LEU A 629      42.590  47.045  73.690  1.00  0.00           H
ATOM    705  CB  LEU A 629      42.490  47.385  71.530  1.00  0.00           C
ATOM    706  HB1 LEU A 629      41.640  48.025  71.230  1.00  0.00           H
ATOM    707  HB2 LEU A 629      42.660  46.675  70.690  1.00  0.00           H
ATOM    708  CG  LEU A 629      43.710  48.335  71.650  1.00  0.00           C
ATOM    709  HG  LEU A 629      43.600  48.925  72.580  1.00  0.00           H
ATOM    710  CD1 LEU A 629      45.060  47.585  71.750  1.00  0.00           C
ATOM    711 HD11 LEU A 629      45.270  47.035  70.810  1.00  0.00           H
ATOM    712 HD12 LEU A 629      45.050  46.865  72.590  1.00  0.00           H
ATOM    713 HD13 LEU A 629      45.880  48.315  71.930  1.00  0.00           H
ATOM    714  CD2 LEU A 629      43.740  49.295  70.450  1.00  0.00           C
ATOM    715 HD21 LEU A 629      42.790  49.855  70.370  1.00  0.00           H
ATOM    716 HD22 LEU A 629      43.890  48.725  69.510  1.00  0.00           H
ATOM    717 HD23 LEU A 629      44.580  50.015  70.550  1.00  0.00           H
ATOM    718  C   LEU A 629      40.650  46.585  73.010  1.00  0.00           C
ATOM    719  O   LEU A 629      40.140  47.335  73.850  1.00  0.00           O
ATOM    720  N   LEU A 630      39.900  45.785  72.220  1.00  0.00           N
ATOM    721  HN  LEU A 630      40.330  45.275  71.470  1.00  0.00           H
ATOM    722  CA  LEU A 630      38.470  45.585  72.430  1.00  0.00           C
ATOM    723  HA  LEU A 630      37.990  46.555  72.420  1.00  0.00           H
ATOM    724  CB  LEU A 630      37.870  44.705  71.310  1.00  0.00           C
ATOM    725  HB1 LEU A 630      36.870  44.315  71.600  1.00  0.00           H
ATOM    726  HB2 LEU A 630      38.530  43.815  71.180  1.00  0.00           H
ATOM    727  CG  LEU A 630      37.700  45.405  69.950  1.00  0.00           C
ATOM    728  HG  LEU A 630      38.630  45.965  69.720  1.00  0.00           H
ATOM    729  CD1 LEU A 630      37.500  44.355  68.840  1.00  0.00           C
ATOM    730 HD11 LEU A 630      36.630  43.715  69.070  1.00  0.00           H
ATOM    731 HD12 LEU A 630      38.400  43.705  68.760  1.00  0.00           H
ATOM    732 HD13 LEU A 630      37.340  44.855  67.860  1.00  0.00           H
ATOM    733  CD2 LEU A 630      36.510  46.385  69.980  1.00  0.00           C
ATOM    734 HD21 LEU A 630      36.640  47.135  70.780  1.00  0.00           H
ATOM    735 HD22 LEU A 630      35.560  45.825  70.180  1.00  0.00           H
ATOM    736 HD23 LEU A 630      36.400  46.905  69.010  1.00  0.00           H
ATOM    737  C   LEU A 630      38.140  44.955  73.770  1.00  0.00           C
ATOM    738  O   LEU A 630      37.310  45.485  74.510  1.00  0.00           O
ATOM    739  N   GLY A 631      38.850  43.865  74.130  1.00  0.00           N
ATOM    740  HN  GLY A 631      39.460  43.455  73.450  1.00  0.00           H
ATOM    741  CA  GLY A 631      38.680  43.145  75.390  1.00  0.00           C
ATOM    742  HA1 GLY A 631      39.440  42.385  75.410  1.00  0.00           H
ATOM    743  HA2 GLY A 631      37.680  42.735  75.420  1.00  0.00           H
ATOM    744  C   GLY A 631      38.870  43.975  76.620  1.00  0.00           C
ATOM    745  O   GLY A 631      38.060  43.935  77.540  1.00  0.00           O
ATOM    746  N   GLU A 632      39.950  44.765  76.670  1.00  0.00           N
ATOM    747  HN  GLU A 632      40.630  44.735  75.930  1.00  0.00           H
ATOM    748  CA  GLU A 632      40.260  45.705  77.730  1.00  0.00           C
ATOM    749  HA  GLU A 632      40.320  45.165  78.660  1.00  0.00           H
ATOM    750  CB  GLU A 632      41.640  46.325  77.390  1.00  0.00           C
ATOM    751  HB1 GLU A 632      41.580  46.765  76.370  1.00  0.00           H
ATOM    752  HB2 GLU A 632      42.380  45.485  77.330  1.00  0.00           H
ATOM    753  CG  GLU A 632      42.200  47.395  78.360  1.00  0.00           C
ATOM    754  HG1 GLU A 632      42.410  46.935  79.350  1.00  0.00           H
ATOM    755  HG2 GLU A 632      41.480  48.215  78.500  1.00  0.00           H
ATOM    756  CD  GLU A 632      43.510  48.025  77.860  1.00  0.00           C
ATOM    757  OE1 GLU A 632      44.230  47.335  77.090  1.00  0.00           O
ATOM    758  OE2 GLU A 632      43.790  49.195  78.230  1.00  0.00           O
ATOM    759  C   GLU A 632      39.210  46.815  77.900  1.00  0.00           C
ATOM    760  O   GLU A 632      38.630  46.995  78.980  1.00  0.00           O
ATOM    761  N   ALA A 633      38.860  47.515  76.790  1.00  0.00           N
ATOM    762  HN  ALA A 633      39.310  47.325  75.930  1.00  0.00           H
ATOM    763  CA  ALA A 633      37.890  48.605  76.790  1.00  0.00           C
ATOM    764  HA  ALA A 633      38.210  49.335  77.520  1.00  0.00           H
ATOM    765  CB  ALA A 633      37.850  49.265  75.390  1.00  0.00           C
ATOM    766  HB1 ALA A 633      37.550  48.515  74.620  1.00  0.00           H
ATOM    767  HB2 ALA A 633      38.850  49.655  75.130  1.00  0.00           H
ATOM    768  HB3 ALA A 633      37.130  50.105  75.370  1.00  0.00           H
ATOM    769  C   ALA A 633      36.480  48.185  77.160  1.00  0.00           C
ATOM    770  O   ALA A 633      35.770  48.865  77.920  1.00  0.00           O
ATOM    771  N   THR A 634      36.050  47.025  76.650  1.00  0.00           N
ATOM    772  HN  THR A 634      36.670  46.475  76.090  1.00  0.00           H
ATOM    773  CA  THR A 634      34.650  46.595  76.710  1.00  0.00           C
ATOM    774  HA  THR A 634      34.010  47.465  76.740  1.00  0.00           H
ATOM    775  CB  THR A 634      34.260  45.755  75.490  1.00  0.00           C
ATOM    776  HB  THR A 634      34.740  44.755  75.530  1.00  0.00           H
ATOM    777  OG1 THR A 634      34.700  46.405  74.300  1.00  0.00           O
ATOM    778  HG1 THR A 634      35.650  46.205  74.260  1.00  0.00           H
ATOM    779  CG2 THR A 634      32.750  45.595  75.300  1.00  0.00           C
ATOM    780 HG21 THR A 634      32.280  46.595  75.140  1.00  0.00           H
ATOM    781 HG22 THR A 634      32.260  45.115  76.160  1.00  0.00           H
ATOM    782 HG23 THR A 634      32.530  44.985  74.400  1.00  0.00           H
ATOM    783  C   THR A 634      34.420  45.805  77.990  1.00  0.00           C
ATOM    784  O   THR A 634      33.310  45.395  78.300  1.00  0.00           O
ATOM    785  N   GLU A 635      35.490  45.625  78.780  1.00  0.00           N
ATOM    786  HN  GLU A 635      36.350  46.055  78.510  1.00  0.00           H
ATOM    787  CA  GLU A 635      35.500  44.955  80.070  1.00  0.00           C
ATOM    788  HA  GLU A 635      36.470  45.135  80.480  1.00  0.00           H
ATOM    789  CB  GLU A 635      34.530  45.605  81.100  1.00  0.00           C
ATOM    790  HB1 GLU A 635      33.470  45.425  80.830  1.00  0.00           H
ATOM    791  HB2 GLU A 635      34.700  46.705  81.030  1.00  0.00           H
ATOM    792  CG  GLU A 635      34.790  45.195  82.570  1.00  0.00           C
ATOM    793  HG1 GLU A 635      34.440  45.995  83.260  1.00  0.00           H
ATOM    794  HG2 GLU A 635      35.870  45.045  82.730  1.00  0.00           H
ATOM    795  CD  GLU A 635      34.060  43.925  82.990  1.00  0.00           C
ATOM    796  OE1 GLU A 635      32.800  43.955  83.020  1.00  0.00           O
ATOM    797  OE2 GLU A 635      34.760  42.925  83.320  1.00  0.00           O
ATOM    798  C   GLU A 635      35.340  43.445  79.940  1.00  0.00           C
ATOM    799  O   GLU A 635      34.290  42.855  80.170  1.00  0.00           O
ATOM    800  N   GLY A 636      36.400  42.755  79.470  1.00  0.00           N
ATOM    801  HN  GLY A 636      37.230  43.285  79.250  1.00  0.00           H
ATOM    802  CA  GLY A 636      36.470  41.295  79.350  1.00  0.00           C
ATOM    803  HA1 GLY A 636      36.360  40.895  80.340  1.00  0.00           H
ATOM    804  HA2 GLY A 636      37.440  41.065  78.910  1.00  0.00           H
ATOM    805  C   GLY A 636      35.420  40.625  78.490  1.00  0.00           C
ATOM    806  O   GLY A 636      35.010  39.495  78.760  1.00  0.00           O
ATOM    807  N   ARG A 637      34.940  41.285  77.410  1.00  0.00           N
ATOM    808  HN  ARG A 637      35.280  42.195  77.230  1.00  0.00           H
ATOM    809  CA  ARG A 637      33.830  40.785  76.620  1.00  0.00           C
ATOM    810  HA  ARG A 637      33.380  39.925  77.100  1.00  0.00           H
ATOM    811  CB  ARG A 637      32.740  41.875  76.420  1.00  0.00           C
ATOM    812  HB1 ARG A 637      31.870  41.465  75.870  1.00  0.00           H
ATOM    813  HB2 ARG A 637      33.160  42.715  75.810  1.00  0.00           H
ATOM    814  CG  ARG A 637      32.250  42.485  77.750  1.00  0.00           C
ATOM    815  HG1 ARG A 637      31.540  43.305  77.520  1.00  0.00           H
ATOM    816  HG2 ARG A 637      33.120  42.965  78.220  1.00  0.00           H
ATOM    817  CD  ARG A 637      31.600  41.485  78.720  1.00  0.00           C
ATOM    818  HD1 ARG A 637      32.200  40.555  78.810  1.00  0.00           H
ATOM    819  HD2 ARG A 637      30.570  41.235  78.360  1.00  0.00           H
ATOM    820  NE  ARG A 637      31.560  42.125  80.070  1.00  0.00           N
ATOM    821  HE  ARG A 637      32.400  42.575  80.430  1.00  0.00           H
ATOM    822  CZ  ARG A 637      30.650  41.925  81.010  1.00  0.00           C
ATOM    823  NH1 ARG A 637      29.600  41.165  80.810  1.00  0.00           N
ATOM    824 HH11 ARG A 637      29.050  40.975  81.650  1.00  0.00           H
ATOM    825 HH12 ARG A 637      29.620  40.575  80.020  1.00  0.00           H
ATOM    826  NH2 ARG A 637      30.750  42.485  82.200  1.00  0.00           N
ATOM    827 HH21 ARG A 637      30.060  42.305  82.900  1.00  0.00           H
ATOM    828 HH22 ARG A 637      31.610  42.985  82.480  1.00  0.00           H
ATOM    829  C   ARG A 637      34.210  40.295  75.240  1.00  0.00           C
ATOM    830  O   ARG A 637      33.770  39.225  74.840  1.00  0.00           O
ATOM    831  N   LEU A 638      34.980  41.095  74.470  1.00  0.00           N
ATOM    832  HN  LEU A 638      35.340  41.945  74.810  1.00  0.00           H
ATOM    833  CA  LEU A 638      35.330  40.755  73.090  1.00  0.00           C
ATOM    834  HA  LEU A 638      35.010  39.755  72.860  1.00  0.00           H
ATOM    835  CB  LEU A 638      34.720  41.735  72.050  1.00  0.00           C
ATOM    836  HB1 LEU A 638      35.030  41.415  71.030  1.00  0.00           H
ATOM    837  HB2 LEU A 638      35.140  42.755  72.210  1.00  0.00           H
ATOM    838  CG  LEU A 638      33.180  41.875  72.050  1.00  0.00           C
ATOM    839  HG  LEU A 638      32.880  42.315  73.020  1.00  0.00           H
ATOM    840  CD1 LEU A 638      32.750  42.835  70.930  1.00  0.00           C
ATOM    841 HD11 LEU A 638      33.010  42.425  69.930  1.00  0.00           H
ATOM    842 HD12 LEU A 638      33.240  43.825  71.040  1.00  0.00           H
ATOM    843 HD13 LEU A 638      31.650  43.005  70.960  1.00  0.00           H
ATOM    844  CD2 LEU A 638      32.460  40.525  71.890  1.00  0.00           C
ATOM    845 HD21 LEU A 638      32.720  39.835  72.720  1.00  0.00           H
ATOM    846 HD22 LEU A 638      32.750  40.035  70.940  1.00  0.00           H
ATOM    847 HD23 LEU A 638      31.360  40.665  71.890  1.00  0.00           H
ATOM    848  C   LEU A 638      36.830  40.765  72.980  1.00  0.00           C
ATOM    849  O   LEU A 638      37.430  41.715  72.480  1.00  0.00           O
ATOM    850  N   SER A 639      37.480  39.725  73.510  1.00  0.00           N
ATOM    851  HN  SER A 639      36.970  38.905  73.830  1.00  0.00           H
ATOM    852  CA  SER A 639      38.920  39.665  73.670  1.00  0.00           C
ATOM    853  HA  SER A 639      39.300  40.675  73.760  1.00  0.00           H
ATOM    854  CB  SER A 639      39.290  38.885  74.970  1.00  0.00           C
ATOM    855  HB1 SER A 639      38.670  39.295  75.800  1.00  0.00           H
ATOM    856  HB2 SER A 639      40.360  39.065  75.250  1.00  0.00           H
ATOM    857  OG  SER A 639      39.080  37.475  74.870  1.00  0.00           O
ATOM    858  HG1 SER A 639      38.110  37.355  74.650  1.00  0.00           H
ATOM    859  C   SER A 639      39.570  39.025  72.470  1.00  0.00           C
ATOM    860  O   SER A 639      39.010  38.895  71.380  1.00  0.00           O
ATOM    861  N   ALA A 640      40.830  38.585  72.660  1.00  0.00           N
ATOM    862  HN  ALA A 640      41.260  38.755  73.540  1.00  0.00           H
ATOM    863  CA  ALA A 640      41.590  37.805  71.700  1.00  0.00           C
ATOM    864  HA  ALA A 640      41.620  38.365  70.770  1.00  0.00           H
ATOM    865  CB  ALA A 640      43.030  37.615  72.210  1.00  0.00           C
ATOM    866  HB1 ALA A 640      43.030  37.095  73.190  1.00  0.00           H
ATOM    867  HB2 ALA A 640      43.520  38.605  72.340  1.00  0.00           H
ATOM    868  HB3 ALA A 640      43.630  37.025  71.490  1.00  0.00           H
ATOM    869  C   ALA A 640      40.950  36.455  71.370  1.00  0.00           C
ATOM    870  O   ALA A 640      41.030  35.955  70.260  1.00  0.00           O
ATOM    871  N   ILE A 641      40.270  35.845  72.370  1.00  0.00           N
ATOM    872  HN  ILE A 641      40.140  36.315  73.240  1.00  0.00           H
ATOM    873  CA  ILE A 641      39.520  34.605  72.190  1.00  0.00           C
ATOM    874  HA  ILE A 641      40.180  33.865  71.780  1.00  0.00           H
ATOM    875  CB  ILE A 641      38.950  34.105  73.530  1.00  0.00           C
ATOM    876  HB  ILE A 641      38.240  34.865  73.940  1.00  0.00           H
ATOM    877  CG2 ILE A 641      38.160  32.785  73.330  1.00  0.00           C
ATOM    878 HG21 ILE A 641      38.830  31.995  72.940  1.00  0.00           H
ATOM    879 HG22 ILE A 641      37.310  32.915  72.640  1.00  0.00           H
ATOM    880 HG23 ILE A 641      37.730  32.445  74.300  1.00  0.00           H
ATOM    881  CG1 ILE A 641      40.100  33.955  74.560  1.00  0.00           C
ATOM    882 HG11 ILE A 641      40.580  34.945  74.720  1.00  0.00           H
ATOM    883 HG12 ILE A 641      40.860  33.255  74.150  1.00  0.00           H
ATOM    884  CD  ILE A 641      39.640  33.455  75.930  1.00  0.00           C
ATOM    885  HD1 ILE A 641      39.260  32.415  75.870  1.00  0.00           H
ATOM    886  HD2 ILE A 641      38.810  34.095  76.320  1.00  0.00           H
ATOM    887  HD3 ILE A 641      40.470  33.475  76.660  1.00  0.00           H
ATOM    888  C   ILE A 641      38.370  34.795  71.190  1.00  0.00           C
ATOM    889  O   ILE A 641      38.220  34.025  70.240  1.00  0.00           O
ATOM    890  N   GLU A 642      37.570  35.865  71.390  1.00  0.00           N
ATOM    891  HN  GLU A 642      37.650  36.415  72.220  1.00  0.00           H
ATOM    892  CA  GLU A 642      36.490  36.255  70.510  1.00  0.00           C
ATOM    893  HA  GLU A 642      35.840  35.395  70.400  1.00  0.00           H
ATOM    894  CB  GLU A 642      35.670  37.415  71.120  1.00  0.00           C
ATOM    895  HB1 GLU A 642      34.950  37.805  70.360  1.00  0.00           H
ATOM    896  HB2 GLU A 642      36.350  38.255  71.400  1.00  0.00           H
ATOM    897  CG  GLU A 642      34.800  37.005  72.330  1.00  0.00           C
ATOM    898  HG1 GLU A 642      34.140  36.165  72.040  1.00  0.00           H
ATOM    899  HG2 GLU A 642      34.150  37.845  72.640  1.00  0.00           H
ATOM    900  CD  GLU A 642      35.580  36.585  73.570  1.00  0.00           C
ATOM    901  OE1 GLU A 642      36.610  37.225  73.910  1.00  0.00           O
ATOM    902  OE2 GLU A 642      35.150  35.595  74.200  1.00  0.00           O
ATOM    903  C   GLU A 642      36.930  36.645  69.110  1.00  0.00           C
ATOM    904  O   GLU A 642      36.310  36.235  68.130  1.00  0.00           O
ATOM    905  N   SER A 643      38.010  37.455  68.990  1.00  0.00           N
ATOM    906  HN  SER A 643      38.500  37.805  69.800  1.00  0.00           H
ATOM    907  CA  SER A 643      38.550  37.815  67.680  1.00  0.00           C
ATOM    908  HA  SER A 643      37.730  38.195  67.100  1.00  0.00           H
ATOM    909  CB  SER A 643      39.610  38.965  67.700  1.00  0.00           C
ATOM    910  HB1 SER A 643      39.140  39.855  68.180  1.00  0.00           H
ATOM    911  HB2 SER A 643      39.890  39.245  66.660  1.00  0.00           H
ATOM    912  OG  SER A 643      40.780  38.625  68.440  1.00  0.00           O
ATOM    913  HG1 SER A 643      41.480  39.245  68.170  1.00  0.00           H
ATOM    914  C   SER A 643      39.080  36.635  66.880  1.00  0.00           C
ATOM    915  O   SER A 643      38.730  36.495  65.710  1.00  0.00           O
ATOM    916  N   LEU A 644      39.860  35.725  67.500  1.00  0.00           N
ATOM    917  HN  LEU A 644      40.180  35.895  68.440  1.00  0.00           H
ATOM    918  CA  LEU A 644      40.330  34.495  66.860  1.00  0.00           C
ATOM    919  HA  LEU A 644      40.890  34.755  65.980  1.00  0.00           H
ATOM    920  CB  LEU A 644      41.210  33.675  67.850  1.00  0.00           C
ATOM    921  HB1 LEU A 644      41.340  32.625  67.510  1.00  0.00           H
ATOM    922  HB2 LEU A 644      40.690  33.645  68.830  1.00  0.00           H
ATOM    923  CG  LEU A 644      42.620  34.235  68.080  1.00  0.00           C
ATOM    924  HG  LEU A 644      42.550  35.335  68.210  1.00  0.00           H
ATOM    925  CD1 LEU A 644      43.250  33.635  69.350  1.00  0.00           C
ATOM    926 HD11 LEU A 644      43.330  32.535  69.250  1.00  0.00           H
ATOM    927 HD12 LEU A 644      42.630  33.865  70.240  1.00  0.00           H
ATOM    928 HD13 LEU A 644      44.260  34.055  69.500  1.00  0.00           H
ATOM    929  CD2 LEU A 644      43.540  33.945  66.870  1.00  0.00           C
ATOM    930 HD21 LEU A 644      43.110  34.365  65.940  1.00  0.00           H
ATOM    931 HD22 LEU A 644      43.680  32.855  66.750  1.00  0.00           H
ATOM    932 HD23 LEU A 644      44.530  34.405  67.040  1.00  0.00           H
ATOM    933  C   LEU A 644      39.220  33.555  66.400  1.00  0.00           C
ATOM    934  O   LEU A 644      39.160  33.145  65.240  1.00  0.00           O
ATOM    935  N   PHE A 645      38.280  33.225  67.310  1.00  0.00           N
ATOM    936  HN  PHE A 645      38.370  33.575  68.250  1.00  0.00           H
ATOM    937  CA  PHE A 645      37.170  32.345  67.030  1.00  0.00           C
ATOM    938  HA  PHE A 645      37.570  31.435  66.620  1.00  0.00           H
ATOM    939  CB  PHE A 645      36.480  32.005  68.380  1.00  0.00           C
ATOM    940  HB1 PHE A 645      36.250  32.955  68.910  1.00  0.00           H
ATOM    941  HB2 PHE A 645      37.170  31.415  69.030  1.00  0.00           H
ATOM    942  CG  PHE A 645      35.210  31.215  68.260  1.00  0.00           C
ATOM    943  CD1 PHE A 645      35.140  30.105  67.410  1.00  0.00           C
ATOM    944  HD1 PHE A 645      36.010  29.805  66.830  1.00  0.00           H
ATOM    945  CE1 PHE A 645      33.950  29.395  67.270  1.00  0.00           C
ATOM    946  HE1 PHE A 645      33.890  28.545  66.600  1.00  0.00           H
ATOM    947  CZ  PHE A 645      32.830  29.795  68.000  1.00  0.00           C
ATOM    948  HZ  PHE A 645      31.920  29.275  67.860  1.00  0.00           H
ATOM    949  CD2 PHE A 645      34.080  31.575  69.020  1.00  0.00           C
ATOM    950  HD2 PHE A 645      34.140  32.415  69.710  1.00  0.00           H
ATOM    951  CE2 PHE A 645      32.890  30.875  68.880  1.00  0.00           C
ATOM    952  HE2 PHE A 645      32.010  31.165  69.450  1.00  0.00           H
ATOM    953  C   PHE A 645      36.200  32.885  65.970  1.00  0.00           C
ATOM    954  O   PHE A 645      35.820  32.205  65.020  1.00  0.00           O
ATOM    955  N   GLY A 646      35.840  34.185  66.110  1.00  0.00           N
ATOM    956  HN  GLY A 646      36.170  34.695  66.900  1.00  0.00           H
ATOM    957  CA  GLY A 646      34.970  34.885  65.180  1.00  0.00           C
ATOM    958  HA1 GLY A 646      34.830  35.885  65.560  1.00  0.00           H
ATOM    959  HA2 GLY A 646      34.040  34.335  65.090  1.00  0.00           H
ATOM    960  C   GLY A 646      35.540  35.025  63.800  1.00  0.00           C
ATOM    961  O   GLY A 646      34.870  34.715  62.820  1.00  0.00           O
ATOM    962  N   ALA A 647      36.820  35.455  63.700  1.00  0.00           N
ATOM    963  HN  ALA A 647      37.340  35.735  64.510  1.00  0.00           H
ATOM    964  CA  ALA A 647      37.540  35.545  62.440  1.00  0.00           C
ATOM    965  HA  ALA A 647      36.970  36.185  61.780  1.00  0.00           H
ATOM    966  CB  ALA A 647      38.920  36.175  62.670  1.00  0.00           C
ATOM    967  HB1 ALA A 647      39.550  35.535  63.320  1.00  0.00           H
ATOM    968  HB2 ALA A 647      38.810  37.155  63.180  1.00  0.00           H
ATOM    969  HB3 ALA A 647      39.460  36.345  61.710  1.00  0.00           H
ATOM    970  C   ALA A 647      37.700  34.205  61.750  1.00  0.00           C
ATOM    971  O   ALA A 647      37.440  34.075  60.550  1.00  0.00           O
ATOM    972  N   SER A 648      38.070  33.145  62.510  1.00  0.00           N
ATOM    973  HN  SER A 648      38.320  33.285  63.470  1.00  0.00           H
ATOM    974  CA  SER A 648      38.090  31.775  62.020  1.00  0.00           C
ATOM    975  HA  SER A 648      38.870  31.705  61.270  1.00  0.00           H
ATOM    976  CB  SER A 648      38.410  30.775  63.160  1.00  0.00           C
ATOM    977  HB1 SER A 648      37.670  30.865  63.990  1.00  0.00           H
ATOM    978  HB2 SER A 648      39.410  31.025  63.590  1.00  0.00           H
ATOM    979  OG  SER A 648      38.410  29.425  62.700  1.00  0.00           O
ATOM    980  HG1 SER A 648      39.150  29.355  62.070  1.00  0.00           H
ATOM    981  C   SER A 648      36.790  31.365  61.350  1.00  0.00           C
ATOM    982  O   SER A 648      36.740  31.115  60.140  1.00  0.00           O
ATOM    983  N   LEU A 649      35.690  31.375  62.110  1.00  0.00           N
ATOM    984  HN  LEU A 649      35.770  31.605  63.090  1.00  0.00           H
ATOM    985  CA  LEU A 649      34.380  30.965  61.660  1.00  0.00           C
ATOM    986  HA  LEU A 649      34.420  29.925  61.380  1.00  0.00           H
ATOM    987  CB  LEU A 649      33.420  31.195  62.850  1.00  0.00           C
ATOM    988  HB1 LEU A 649      33.540  32.235  63.230  1.00  0.00           H
ATOM    989  HB2 LEU A 649      33.740  30.525  63.680  1.00  0.00           H
ATOM    990  CG  LEU A 649      31.940  30.945  62.560  1.00  0.00           C
ATOM    991  HG  LEU A 649      31.570  31.695  61.820  1.00  0.00           H
ATOM    992  CD1 LEU A 649      31.760  29.565  61.940  1.00  0.00           C
ATOM    993 HD11 LEU A 649      32.240  28.795  62.580  1.00  0.00           H
ATOM    994 HD12 LEU A 649      32.210  29.495  60.930  1.00  0.00           H
ATOM    995 HD13 LEU A 649      30.680  29.375  61.820  1.00  0.00           H
ATOM    996  CD2 LEU A 649      31.090  31.105  63.830  1.00  0.00           C
ATOM    997 HD21 LEU A 649      31.150  32.155  64.200  1.00  0.00           H
ATOM    998 HD22 LEU A 649      31.470  30.435  64.630  1.00  0.00           H
ATOM    999 HD23 LEU A 649      30.030  30.865  63.630  1.00  0.00           H
ATOM   1000  C   LEU A 649      33.880  31.745  60.450  1.00  0.00           C
ATOM   1001  O   LEU A 649      33.440  31.175  59.450  1.00  0.00           O
ATOM   1002  N   THR A 650      34.010  33.085  60.520  1.00  0.00           N
ATOM   1003  HN  THR A 650      34.400  33.475  61.360  1.00  0.00           H
ATOM   1004  CA  THR A 650      33.620  34.025  59.480  1.00  0.00           C
ATOM   1005  HA  THR A 650      32.570  33.865  59.270  1.00  0.00           H
ATOM   1006  CB  THR A 650      33.790  35.485  59.940  1.00  0.00           C
ATOM   1007  HB  THR A 650      34.850  35.665  60.250  1.00  0.00           H
ATOM   1008  OG1 THR A 650      32.940  35.755  61.040  1.00  0.00           O
ATOM   1009  HG1 THR A 650      33.380  35.385  61.810  1.00  0.00           H
ATOM   1010  CG2 THR A 650      33.400  36.485  58.850  1.00  0.00           C
ATOM   1011 HG21 THR A 650      32.370  36.285  58.490  1.00  0.00           H
ATOM   1012 HG22 THR A 650      34.100  36.435  57.990  1.00  0.00           H
ATOM   1013 HG23 THR A 650      33.440  37.525  59.260  1.00  0.00           H
ATOM   1014  C   THR A 650      34.370  33.815  58.180  1.00  0.00           C
ATOM   1015  O   THR A 650      33.800  33.775  57.090  1.00  0.00           O
ATOM   1016  N   GLY A 651      35.700  33.615  58.290  1.00  0.00           N
ATOM   1017  HN  GLY A 651      36.150  33.635  59.190  1.00  0.00           H
ATOM   1018  CA  GLY A 651      36.590  33.425  57.150  1.00  0.00           C
ATOM   1019  HA1 GLY A 651      37.590  33.485  57.530  1.00  0.00           H
ATOM   1020  HA2 GLY A 651      36.390  34.205  56.420  1.00  0.00           H
ATOM   1021  C   GLY A 651      36.440  32.095  56.460  1.00  0.00           C
ATOM   1022  O   GLY A 651      36.470  32.015  55.230  1.00  0.00           O
ATOM   1023  N   ILE A 652      36.230  31.015  57.240  1.00  0.00           N
ATOM   1024  HN  ILE A 652      36.270  31.115  58.240  1.00  0.00           H
ATOM   1025  CA  ILE A 652      35.920  29.695  56.720  1.00  0.00           C
ATOM   1026  HA  ILE A 652      36.730  29.365  56.080  1.00  0.00           H
ATOM   1027  CB  ILE A 652      35.760  28.715  57.890  1.00  0.00           C
ATOM   1028  HB  ILE A 652      35.160  29.225  58.680  1.00  0.00           H
ATOM   1029  CG2 ILE A 652      34.970  27.455  57.460  1.00  0.00           C
ATOM   1030 HG21 ILE A 652      35.360  27.055  56.500  1.00  0.00           H
ATOM   1031 HG22 ILE A 652      33.890  27.675  57.320  1.00  0.00           H
ATOM   1032 HG23 ILE A 652      35.020  26.665  58.230  1.00  0.00           H
ATOM   1033  CG1 ILE A 652      37.140  28.375  58.520  1.00  0.00           C
ATOM   1034 HG11 ILE A 652      37.800  29.275  58.450  1.00  0.00           H
ATOM   1035 HG12 ILE A 652      37.630  27.575  57.930  1.00  0.00           H
ATOM   1036  CD  ILE A 652      37.050  27.995  60.010  1.00  0.00           C
ATOM   1037  HD1 ILE A 652      36.360  27.155  60.200  1.00  0.00           H
ATOM   1038  HD2 ILE A 652      36.650  28.825  60.610  1.00  0.00           H
ATOM   1039  HD3 ILE A 652      38.060  27.745  60.410  1.00  0.00           H
ATOM   1040  C   ILE A 652      34.670  29.685  55.860  1.00  0.00           C
ATOM   1041  O   ILE A 652      34.690  29.275  54.700  1.00  0.00           O
ATOM   1042  N   ALA A 653      33.550  30.225  56.410  1.00  0.00           N
ATOM   1043  HN  ALA A 653      33.570  30.545  57.360  1.00  0.00           H
ATOM   1044  CA  ALA A 653      32.290  30.345  55.720  1.00  0.00           C
ATOM   1045  HA  ALA A 653      31.980  29.355  55.390  1.00  0.00           H
ATOM   1046  CB  ALA A 653      31.240  30.925  56.690  1.00  0.00           C
ATOM   1047  HB1 ALA A 653      31.560  31.915  57.070  1.00  0.00           H
ATOM   1048  HB2 ALA A 653      31.120  30.255  57.570  1.00  0.00           H
ATOM   1049  HB3 ALA A 653      30.250  31.035  56.200  1.00  0.00           H
ATOM   1050  C   ALA A 653      32.380  31.215  54.490  1.00  0.00           C
ATOM   1051  O   ALA A 653      31.910  30.855  53.420  1.00  0.00           O
ATOM   1052  N   TYR A 654      33.060  32.375  54.610  1.00  0.00           N
ATOM   1053  HN  TYR A 654      33.400  32.685  55.510  1.00  0.00           H
ATOM   1054  CA  TYR A 654      33.280  33.255  53.480  1.00  0.00           C
ATOM   1055  HA  TYR A 654      32.310  33.515  53.070  1.00  0.00           H
ATOM   1056  CB  TYR A 654      33.980  34.565  53.960  1.00  0.00           C
ATOM   1057  HB1 TYR A 654      34.970  34.315  54.420  1.00  0.00           H
ATOM   1058  HB2 TYR A 654      33.360  35.045  54.740  1.00  0.00           H
ATOM   1059  CG  TYR A 654      34.200  35.565  52.850  1.00  0.00           C
ATOM   1060  CD1 TYR A 654      35.400  35.585  52.110  1.00  0.00           C
ATOM   1061  HD1 TYR A 654      36.180  34.875  52.320  1.00  0.00           H
ATOM   1062  CE1 TYR A 654      35.590  36.525  51.080  1.00  0.00           C
ATOM   1063  HE1 TYR A 654      36.500  36.525  50.500  1.00  0.00           H
ATOM   1064  CZ  TYR A 654      34.580  37.455  50.800  1.00  0.00           C
ATOM   1065  OH  TYR A 654      34.770  38.415  49.780  1.00  0.00           O
ATOM   1066  HH  TYR A 654      34.150  39.145  49.940  1.00  0.00           H
ATOM   1067  CD2 TYR A 654      33.200  36.495  52.540  1.00  0.00           C
ATOM   1068  HD2 TYR A 654      32.270  36.475  53.100  1.00  0.00           H
ATOM   1069  CE2 TYR A 654      33.390  37.445  51.530  1.00  0.00           C
ATOM   1070  HE2 TYR A 654      32.610  38.155  51.310  1.00  0.00           H
ATOM   1071  C   TYR A 654      34.060  32.595  52.350  1.00  0.00           C
ATOM   1072  O   TYR A 654      33.630  32.605  51.200  1.00  0.00           O
ATOM   1073  N   SER A 655      35.210  31.965  52.660  1.00  0.00           N
ATOM   1074  HN  SER A 655      35.480  31.905  53.620  1.00  0.00           H
ATOM   1075  CA  SER A 655      36.170  31.405  51.700  1.00  0.00           C
ATOM   1076  HA  SER A 655      36.480  32.205  51.050  1.00  0.00           H
ATOM   1077  CB  SER A 655      37.420  30.865  52.450  1.00  0.00           C
ATOM   1078  HB1 SER A 655      37.140  30.025  53.130  1.00  0.00           H
ATOM   1079  HB2 SER A 655      37.820  31.685  53.090  1.00  0.00           H
ATOM   1080  OG  SER A 655      38.470  30.465  51.570  1.00  0.00           O
ATOM   1081  HG1 SER A 655      38.100  29.835  50.940  1.00  0.00           H
ATOM   1082  C   SER A 655      35.580  30.315  50.820  1.00  0.00           C
ATOM   1083  O   SER A 655      35.880  30.195  49.630  1.00  0.00           O
ATOM   1084  N   LEU A 656      34.720  29.465  51.420  1.00  0.00           N
ATOM   1085  HN  LEU A 656      34.520  29.555  52.400  1.00  0.00           H
ATOM   1086  CA  LEU A 656      33.990  28.435  50.710  1.00  0.00           C
ATOM   1087  HA  LEU A 656      34.710  27.805  50.210  1.00  0.00           H
ATOM   1088  CB  LEU A 656      33.220  27.565  51.730  1.00  0.00           C
ATOM   1089  HB1 LEU A 656      32.570  26.855  51.180  1.00  0.00           H
ATOM   1090  HB2 LEU A 656      32.590  28.235  52.360  1.00  0.00           H
ATOM   1091  CG  LEU A 656      34.130  26.715  52.650  1.00  0.00           C
ATOM   1092  HG  LEU A 656      35.040  27.325  52.830  1.00  0.00           H
ATOM   1093  CD1 LEU A 656      33.570  26.385  54.040  1.00  0.00           C
ATOM   1094 HD11 LEU A 656      32.930  25.495  54.020  1.00  0.00           H
ATOM   1095 HD12 LEU A 656      33.030  27.245  54.480  1.00  0.00           H
ATOM   1096 HD13 LEU A 656      34.420  26.135  54.720  1.00  0.00           H
ATOM   1097  CD2 LEU A 656      34.520  25.415  51.930  1.00  0.00           C
ATOM   1098 HD21 LEU A 656      35.080  25.645  51.000  1.00  0.00           H
ATOM   1099 HD22 LEU A 656      33.610  24.835  51.660  1.00  0.00           H
ATOM   1100 HD23 LEU A 656      35.160  24.785  52.580  1.00  0.00           H
ATOM   1101  C   LEU A 656      33.050  28.955  49.620  1.00  0.00           C
ATOM   1102  O   LEU A 656      33.130  28.515  48.480  1.00  0.00           O
ATOM   1103  N   PHE A 657      32.190  29.955  49.920  1.00  0.00           N
ATOM   1104  HN  PHE A 657      32.160  30.335  50.840  1.00  0.00           H
ATOM   1105  CA  PHE A 657      31.120  30.345  49.010  1.00  0.00           C
ATOM   1106  HA  PHE A 657      30.910  29.555  48.300  1.00  0.00           H
ATOM   1107  CB  PHE A 657      29.850  30.705  49.800  1.00  0.00           C
ATOM   1108  HB1 PHE A 657      29.090  31.245  49.190  1.00  0.00           H
ATOM   1109  HB2 PHE A 657      30.140  31.395  50.630  1.00  0.00           H
ATOM   1110  CG  PHE A 657      29.130  29.525  50.370  1.00  0.00           C
ATOM   1111  CD1 PHE A 657      28.260  28.755  49.570  1.00  0.00           C
ATOM   1112  HD1 PHE A 657      28.220  28.915  48.500  1.00  0.00           H
ATOM   1113  CE1 PHE A 657      27.340  27.885  50.170  1.00  0.00           C
ATOM   1114  HE1 PHE A 657      26.640  27.325  49.570  1.00  0.00           H
ATOM   1115  CZ  PHE A 657      27.230  27.865  51.570  1.00  0.00           C
ATOM   1116  HZ  PHE A 657      26.450  27.305  52.050  1.00  0.00           H
ATOM   1117  CD2 PHE A 657      29.070  29.425  51.760  1.00  0.00           C
ATOM   1118  HD2 PHE A 657      29.700  30.055  52.360  1.00  0.00           H
ATOM   1119  CE2 PHE A 657      28.050  28.685  52.340  1.00  0.00           C
ATOM   1120  HE2 PHE A 657      27.910  28.735  53.400  1.00  0.00           H
ATOM   1121  C   PHE A 657      31.360  31.615  48.210  1.00  0.00           C
ATOM   1122  O   PHE A 657      30.780  31.815  47.150  1.00  0.00           O
ATOM   1123  N   ALA A 658      32.210  32.525  48.710  1.00  0.00           N
ATOM   1124  HN  ALA A 658      32.670  32.395  49.590  1.00  0.00           H
ATOM   1125  CA  ALA A 658      32.400  33.825  48.100  1.00  0.00           C
ATOM   1126  HA  ALA A 658      31.420  34.265  48.000  1.00  0.00           H
ATOM   1127  CB  ALA A 658      33.210  34.755  49.020  1.00  0.00           C
ATOM   1128  HB1 ALA A 658      34.230  34.345  49.200  1.00  0.00           H
ATOM   1129  HB2 ALA A 658      32.700  34.845  50.010  1.00  0.00           H
ATOM   1130  HB3 ALA A 658      33.320  35.775  48.590  1.00  0.00           H
ATOM   1131  C   ALA A 658      32.990  33.805  46.690  1.00  0.00           C
ATOM   1132  O   ALA A 658      33.790  32.935  46.300  1.00  0.00           O
ATOM   1133  N   GLY A 659      32.590  34.805  45.870  1.00  0.00           N
ATOM   1134  HN  GLY A 659      31.900  35.455  46.190  1.00  0.00           H
ATOM   1135  CA  GLY A 659      33.110  35.015  44.530  1.00  0.00           C
ATOM   1136  HA1 GLY A 659      32.660  35.915  44.140  1.00  0.00           H
ATOM   1137  HA2 GLY A 659      32.880  34.135  43.950  1.00  0.00           H
ATOM   1138  C   GLY A 659      34.610  35.195  44.490  1.00  0.00           C
ATOM   1139  O   GLY A 659      35.320  34.435  43.830  1.00  0.00           O
ATOM   1140  N   GLN A 660      35.130  36.205  45.230  1.00  0.00           N
ATOM   1141  HN  GLN A 660      34.550  36.785  45.800  1.00  0.00           H
ATOM   1142  CA  GLN A 660      36.560  36.395  45.430  1.00  0.00           C
ATOM   1143  HA  GLN A 660      37.100  35.835  44.680  1.00  0.00           H
ATOM   1144  CB  GLN A 660      37.020  37.875  45.230  1.00  0.00           C
ATOM   1145  HB1 GLN A 660      37.080  38.075  44.140  1.00  0.00           H
ATOM   1146  HB2 GLN A 660      38.050  37.985  45.640  1.00  0.00           H
ATOM   1147  CG  GLN A 660      36.090  38.935  45.860  1.00  0.00           C
ATOM   1148  HG1 GLN A 660      35.850  38.645  46.910  1.00  0.00           H
ATOM   1149  HG2 GLN A 660      35.140  39.025  45.300  1.00  0.00           H
ATOM   1150  CD  GLN A 660      36.720  40.335  45.970  1.00  0.00           C
ATOM   1151  OE1 GLN A 660      36.810  40.915  47.050  1.00  0.00           O
ATOM   1152  NE2 GLN A 660      37.110  40.945  44.830  1.00  0.00           N
ATOM   1153 HE21 GLN A 660      37.540  41.835  44.940  1.00  0.00           H
ATOM   1154 HE22 GLN A 660      37.130  40.495  43.940  1.00  0.00           H
ATOM   1155  C   GLN A 660      36.980  35.875  46.810  1.00  0.00           C
ATOM   1156  O   GLN A 660      36.450  36.365  47.800  1.00  0.00           O
ATOM   1157  N   PRO A 661      37.850  34.865  46.990  1.00  0.00           N
ATOM   1158  CD  PRO A 661      38.260  33.935  45.940  1.00  0.00           C
ATOM   1159  HD1 PRO A 661      38.880  34.455  45.180  1.00  0.00           H
ATOM   1160  HD2 PRO A 661      37.360  33.495  45.470  1.00  0.00           H
ATOM   1161  CA  PRO A 661      38.260  34.435  48.330  1.00  0.00           C
ATOM   1162  HA  PRO A 661      37.400  34.465  48.990  1.00  0.00           H
ATOM   1163  CB  PRO A 661      38.770  32.995  48.130  1.00  0.00           C
ATOM   1164  HB1 PRO A 661      37.950  32.305  48.410  1.00  0.00           H
ATOM   1165  HB2 PRO A 661      39.650  32.755  48.770  1.00  0.00           H
ATOM   1166  CG  PRO A 661      39.080  32.835  46.640  1.00  0.00           C
ATOM   1167  HG1 PRO A 661      40.160  32.985  46.450  1.00  0.00           H
ATOM   1168  HG2 PRO A 661      38.780  31.825  46.270  1.00  0.00           H
ATOM   1169  C   PRO A 661      39.300  35.355  48.940  1.00  0.00           C
ATOM   1170  O   PRO A 661      39.480  35.355  50.150  1.00  0.00           O
ATOM   1171  N   LEU A 662      40.060  36.105  48.120  1.00  0.00           N
ATOM   1172  HN  LEU A 662      39.870  36.085  47.140  1.00  0.00           H
ATOM   1173  CA  LEU A 662      41.220  36.885  48.510  1.00  0.00           C
ATOM   1174  HA  LEU A 662      41.740  36.345  49.290  1.00  0.00           H
ATOM   1175  CB  LEU A 662      42.170  37.085  47.300  1.00  0.00           C
ATOM   1176  HB1 LEU A 662      43.120  37.555  47.650  1.00  0.00           H
ATOM   1177  HB2 LEU A 662      41.700  37.785  46.580  1.00  0.00           H
ATOM   1178  CG  LEU A 662      42.530  35.785  46.550  1.00  0.00           C
ATOM   1179  HG  LEU A 662      41.610  35.345  46.100  1.00  0.00           H
ATOM   1180  CD1 LEU A 662      43.490  36.115  45.390  1.00  0.00           C
ATOM   1181 HD11 LEU A 662      44.410  36.605  45.780  1.00  0.00           H
ATOM   1182 HD12 LEU A 662      43.000  36.795  44.660  1.00  0.00           H
ATOM   1183 HD13 LEU A 662      43.790  35.185  44.860  1.00  0.00           H
ATOM   1184  CD2 LEU A 662      43.160  34.735  47.470  1.00  0.00           C
ATOM   1185 HD21 LEU A 662      42.470  34.425  48.280  1.00  0.00           H
ATOM   1186 HD22 LEU A 662      44.090  35.135  47.930  1.00  0.00           H
ATOM   1187 HD23 LEU A 662      43.440  33.825  46.880  1.00  0.00           H
ATOM   1188  C   LEU A 662      40.850  38.245  49.100  1.00  0.00           C
ATOM   1189  O   LEU A 662      41.350  39.285  48.690  1.00  0.00           O
ATOM   1190  N   THR A 663      39.940  38.235  50.080  1.00  0.00           N
ATOM   1191  HN  THR A 663      39.480  37.365  50.260  1.00  0.00           H
ATOM   1192  CA  THR A 663      39.330  39.475  50.570  1.00  0.00           C
ATOM   1193  HA  THR A 663      39.670  40.325  50.000  1.00  0.00           H
ATOM   1194  CB  THR A 663      37.810  39.415  50.470  1.00  0.00           C
ATOM   1195  HB  THR A 663      37.380  38.755  51.260  1.00  0.00           H
ATOM   1196  OG1 THR A 663      37.460  38.865  49.210  1.00  0.00           O
ATOM   1197  HG1 THR A 663      36.530  38.595  49.270  1.00  0.00           H
ATOM   1198  CG2 THR A 663      37.200  40.815  50.550  1.00  0.00           C
ATOM   1199 HG21 THR A 663      37.640  41.465  49.760  1.00  0.00           H
ATOM   1200 HG22 THR A 663      37.380  41.285  51.540  1.00  0.00           H
ATOM   1201 HG23 THR A 663      36.100  40.765  50.370  1.00  0.00           H
ATOM   1202  C   THR A 663      39.670  39.715  52.020  1.00  0.00           C
ATOM   1203  O   THR A 663      39.730  40.855  52.460  1.00  0.00           O
ATOM   1204  N   ILE A 664      39.960  38.635  52.790  1.00  0.00           N
ATOM   1205  HN  ILE A 664      39.900  37.745  52.350  1.00  0.00           H
ATOM   1206  CA  ILE A 664      40.350  38.655  54.210  1.00  0.00           C
ATOM   1207  HA  ILE A 664      40.150  37.645  54.550  1.00  0.00           H
ATOM   1208  CB  ILE A 664      41.850  38.835  54.440  1.00  0.00           C
ATOM   1209  HB  ILE A 664      42.150  39.845  54.040  1.00  0.00           H
ATOM   1210  CG2 ILE A 664      42.190  38.805  55.950  1.00  0.00           C
ATOM   1211 HG21 ILE A 664      41.960  37.815  56.400  1.00  0.00           H
ATOM   1212 HG22 ILE A 664      41.640  39.585  56.530  1.00  0.00           H
ATOM   1213 HG23 ILE A 664      43.260  39.035  56.120  1.00  0.00           H
ATOM   1214  CG1 ILE A 664      42.660  37.755  53.670  1.00  0.00           C
ATOM   1215 HG11 ILE A 664      42.490  37.885  52.570  1.00  0.00           H
ATOM   1216 HG12 ILE A 664      42.270  36.755  53.960  1.00  0.00           H
ATOM   1217  CD  ILE A 664      44.170  37.795  53.930  1.00  0.00           C
ATOM   1218  HD1 ILE A 664      44.400  37.545  54.990  1.00  0.00           H
ATOM   1219  HD2 ILE A 664      44.570  38.805  53.710  1.00  0.00           H
ATOM   1220  HD3 ILE A 664      44.700  37.055  53.300  1.00  0.00           H
ATOM   1221  C   ILE A 664      39.490  39.535  55.130  1.00  0.00           C
ATOM   1222  O   ILE A 664      39.720  40.725  55.320  1.00  0.00           O
ATOM   1223  N   LEU A 665      38.430  38.965  55.740  1.00  0.00           N
ATOM   1224  HN  LEU A 665      38.210  38.005  55.650  1.00  0.00           H
ATOM   1225  CA  LEU A 665      37.610  39.705  56.680  1.00  0.00           C
ATOM   1226  HA  LEU A 665      37.490  40.715  56.330  1.00  0.00           H
ATOM   1227  CB  LEU A 665      36.210  39.065  56.830  1.00  0.00           C
ATOM   1228  HB1 LEU A 665      35.600  39.655  57.550  1.00  0.00           H
ATOM   1229  HB2 LEU A 665      36.320  38.035  57.250  1.00  0.00           H
ATOM   1230  CG  LEU A 665      35.420  38.975  55.510  1.00  0.00           C
ATOM   1231  HG  LEU A 665      36.030  38.425  54.750  1.00  0.00           H
ATOM   1232  CD1 LEU A 665      34.110  38.185  55.680  1.00  0.00           C
ATOM   1233 HD11 LEU A 665      33.480  38.655  56.470  1.00  0.00           H
ATOM   1234 HD12 LEU A 665      34.320  37.135  55.980  1.00  0.00           H
ATOM   1235 HD13 LEU A 665      33.540  38.165  54.740  1.00  0.00           H
ATOM   1236  CD2 LEU A 665      35.090  40.365  54.940  1.00  0.00           C
ATOM   1237 HD21 LEU A 665      36.020  40.925  54.710  1.00  0.00           H
ATOM   1238 HD22 LEU A 665      34.490  40.945  55.670  1.00  0.00           H
ATOM   1239 HD23 LEU A 665      34.500  40.245  54.010  1.00  0.00           H
ATOM   1240  C   LEU A 665      38.310  39.775  58.030  1.00  0.00           C
ATOM   1241  O   LEU A 665      38.660  38.765  58.630  1.00  0.00           O
ATOM   1242  N   GLY A 666      38.530  41.005  58.550  1.00  0.00           N
ATOM   1243  HN  GLY A 666      38.200  41.835  58.080  1.00  0.00           H
ATOM   1244  CA  GLY A 666      39.230  41.205  59.800  1.00  0.00           C
ATOM   1245  HA1 GLY A 666      40.280  41.325  59.580  1.00  0.00           H
ATOM   1246  HA2 GLY A 666      39.020  40.385  60.470  1.00  0.00           H
ATOM   1247  C   GLY A 666      38.750  42.445  60.500  1.00  0.00           C
ATOM   1248  O   GLY A 666      37.680  42.975  60.230  1.00  0.00           O
ATOM   1249  N   SER A 667      39.550  42.925  61.460  1.00  0.00           N
ATOM   1250  HN  SER A 667      40.420  42.495  61.660  1.00  0.00           H
ATOM   1251  CA  SER A 667      39.220  44.075  62.280  1.00  0.00           C
ATOM   1252  HA  SER A 667      38.150  44.205  62.300  1.00  0.00           H
ATOM   1253  CB  SER A 667      39.740  43.925  63.740  1.00  0.00           C
ATOM   1254  HB1 SER A 667      39.420  44.785  64.360  1.00  0.00           H
ATOM   1255  HB2 SER A 667      40.850  43.885  63.750  1.00  0.00           H
ATOM   1256  OG  SER A 667      39.260  42.715  64.330  1.00  0.00           O
ATOM   1257  HG1 SER A 667      38.290  42.715  64.230  1.00  0.00           H
ATOM   1258  C   SER A 667      39.850  45.305  61.670  1.00  0.00           C
ATOM   1259  O   SER A 667      41.030  45.305  61.320  1.00  0.00           O
ATOM   1260  N   THR A 668      39.080  46.395  61.510  1.00  0.00           N
ATOM   1261  HN  THR A 668      38.120  46.395  61.780  1.00  0.00           H
ATOM   1262  CA  THR A 668      39.530  47.615  60.850  1.00  0.00           C
ATOM   1263  HA  THR A 668      40.590  47.545  60.650  1.00  0.00           H
ATOM   1264  CB  THR A 668      38.810  47.905  59.510  1.00  0.00           C
ATOM   1265  HB  THR A 668      39.290  48.785  59.010  1.00  0.00           H
ATOM   1266  OG1 THR A 668      37.420  48.195  59.670  1.00  0.00           O
ATOM   1267  HG1 THR A 668      37.060  48.205  58.770  1.00  0.00           H
ATOM   1268  CG2 THR A 668      38.940  46.695  58.570  1.00  0.00           C
ATOM   1269 HG21 THR A 668      38.380  45.825  58.970  1.00  0.00           H
ATOM   1270 HG22 THR A 668      40.000  46.415  58.450  1.00  0.00           H
ATOM   1271 HG23 THR A 668      38.530  46.945  57.570  1.00  0.00           H
ATOM   1272  C   THR A 668      39.340  48.785  61.780  1.00  0.00           C
ATOM   1273  O   THR A 668      38.600  48.725  62.770  1.00  0.00           O
ATOM   1274  N   GLY A 669      40.030  49.915  61.500  1.00  0.00           N
ATOM   1275  HN  GLY A 669      40.680  49.895  60.750  1.00  0.00           H
ATOM   1276  CA  GLY A 669      39.940  51.175  62.240  1.00  0.00           C
ATOM   1277  HA1 GLY A 669      40.470  51.915  61.670  1.00  0.00           H
ATOM   1278  HA2 GLY A 669      40.400  51.015  63.210  1.00  0.00           H
ATOM   1279  C   GLY A 669      38.560  51.725  62.510  1.00  0.00           C
ATOM   1280  O   GLY A 669      38.280  52.005  63.680  1.00  0.00           O
ATOM   1281  N   PRO A 670      37.630  51.885  61.560  1.00  0.00           N
ATOM   1282  CD  PRO A 670      37.920  51.895  60.120  1.00  0.00           C
ATOM   1283  HD1 PRO A 670      38.030  50.845  59.770  1.00  0.00           H
ATOM   1284  HD2 PRO A 670      38.850  52.455  59.910  1.00  0.00           H
ATOM   1285  CA  PRO A 670      36.320  52.455  61.860  1.00  0.00           C
ATOM   1286  HA  PRO A 670      36.470  53.355  62.450  1.00  0.00           H
ATOM   1287  CB  PRO A 670      35.650  52.745  60.500  1.00  0.00           C
ATOM   1288  HB1 PRO A 670      35.250  53.785  60.480  1.00  0.00           H
ATOM   1289  HB2 PRO A 670      34.810  52.055  60.280  1.00  0.00           H
ATOM   1290  CG  PRO A 670      36.730  52.555  59.420  1.00  0.00           C
ATOM   1291  HG1 PRO A 670      36.350  51.905  58.600  1.00  0.00           H
ATOM   1292  HG2 PRO A 670      37.020  53.545  59.000  1.00  0.00           H
ATOM   1293  C   PRO A 670      35.500  51.505  62.690  1.00  0.00           C
ATOM   1294  O   PRO A 670      34.750  51.965  63.550  1.00  0.00           O
ATOM   1295  N   VAL A 671      35.610  50.185  62.470  1.00  0.00           N
ATOM   1296  HN  VAL A 671      36.180  49.845  61.720  1.00  0.00           H
ATOM   1297  CA  VAL A 671      34.960  49.175  63.280  1.00  0.00           C
ATOM   1298  HA  VAL A 671      33.890  49.355  63.250  1.00  0.00           H
ATOM   1299  CB  VAL A 671      35.230  47.765  62.740  1.00  0.00           C
ATOM   1300  HB  VAL A 671      36.320  47.655  62.540  1.00  0.00           H
ATOM   1301  CG1 VAL A 671      34.790  46.665  63.710  1.00  0.00           C
ATOM   1302 HG11 VAL A 671      33.720  46.795  63.990  1.00  0.00           H
ATOM   1303 HG12 VAL A 671      35.390  46.645  64.650  1.00  0.00           H
ATOM   1304 HG13 VAL A 671      34.900  45.665  63.230  1.00  0.00           H
ATOM   1305  CG2 VAL A 671      34.490  47.615  61.400  1.00  0.00           C
ATOM   1306 HG21 VAL A 671      34.840  48.365  60.660  1.00  0.00           H
ATOM   1307 HG22 VAL A 671      33.400  47.735  61.540  1.00  0.00           H
ATOM   1308 HG23 VAL A 671      34.670  46.605  60.970  1.00  0.00           H
ATOM   1309  C   VAL A 671      35.350  49.265  64.750  1.00  0.00           C
ATOM   1310  O   VAL A 671      34.490  49.285  65.630  1.00  0.00           O
ATOM   1311  N   LEU A 672      36.660  49.385  65.070  1.00  0.00           N
ATOM   1312  HN  LEU A 672      37.330  49.405  64.330  1.00  0.00           H
ATOM   1313  CA  LEU A 672      37.170  49.485  66.420  1.00  0.00           C
ATOM   1314  HA  LEU A 672      36.870  48.615  66.980  1.00  0.00           H
ATOM   1315  CB  LEU A 672      38.720  49.585  66.360  1.00  0.00           C
ATOM   1316  HB1 LEU A 672      38.990  50.435  65.700  1.00  0.00           H
ATOM   1317  HB2 LEU A 672      39.100  48.665  65.870  1.00  0.00           H
ATOM   1318  CG  LEU A 672      39.470  49.775  67.700  1.00  0.00           C
ATOM   1319  HG  LEU A 672      39.000  50.605  68.280  1.00  0.00           H
ATOM   1320  CD1 LEU A 672      39.420  48.495  68.550  1.00  0.00           C
ATOM   1321 HD11 LEU A 672      39.840  47.635  67.990  1.00  0.00           H
ATOM   1322 HD12 LEU A 672      38.370  48.255  68.820  1.00  0.00           H
ATOM   1323 HD13 LEU A 672      40.010  48.605  69.480  1.00  0.00           H
ATOM   1324  CD2 LEU A 672      40.930  50.175  67.440  1.00  0.00           C
ATOM   1325 HD21 LEU A 672      40.970  51.115  66.850  1.00  0.00           H
ATOM   1326 HD22 LEU A 672      41.450  49.375  66.860  1.00  0.00           H
ATOM   1327 HD23 LEU A 672      41.490  50.325  68.390  1.00  0.00           H
ATOM   1328  C   LEU A 672      36.640  50.695  67.170  1.00  0.00           C
ATOM   1329  O   LEU A 672      36.220  50.615  68.330  1.00  0.00           O
ATOM   1330  N   VAL A 673      36.640  51.855  66.490  1.00  0.00           N
ATOM   1331  HN  VAL A 673      37.020  51.875  65.570  1.00  0.00           H
ATOM   1332  CA  VAL A 673      36.120  53.115  66.990  1.00  0.00           C
ATOM   1333  HA  VAL A 673      36.580  53.305  67.950  1.00  0.00           H
ATOM   1334  CB  VAL A 673      36.500  54.245  66.040  1.00  0.00           C
ATOM   1335  HB  VAL A 673      36.160  53.995  65.010  1.00  0.00           H
ATOM   1336  CG1 VAL A 673      35.860  55.585  66.470  1.00  0.00           C
ATOM   1337 HG11 VAL A 673      36.100  55.805  67.530  1.00  0.00           H
ATOM   1338 HG12 VAL A 673      34.760  55.565  66.340  1.00  0.00           H
ATOM   1339 HG13 VAL A 673      36.270  56.415  65.850  1.00  0.00           H
ATOM   1340  CG2 VAL A 673      38.040  54.385  66.040  1.00  0.00           C
ATOM   1341 HG21 VAL A 673      38.530  53.455  65.670  1.00  0.00           H
ATOM   1342 HG22 VAL A 673      38.410  54.585  67.060  1.00  0.00           H
ATOM   1343 HG23 VAL A 673      38.350  55.225  65.380  1.00  0.00           H
ATOM   1344  C   VAL A 673      34.620  53.075  67.240  1.00  0.00           C
ATOM   1345  O   VAL A 673      34.130  53.465  68.300  1.00  0.00           O
ATOM   1346  N   PHE A 674      33.850  52.565  66.260  1.00  0.00           N
ATOM   1347  HN  PHE A 674      34.270  52.245  65.410  1.00  0.00           H
ATOM   1348  CA  PHE A 674      32.400  52.465  66.330  1.00  0.00           C
ATOM   1349  HA  PHE A 674      32.030  53.455  66.590  1.00  0.00           H
ATOM   1350  CB  PHE A 674      31.860  52.105  64.910  1.00  0.00           C
ATOM   1351  HB1 PHE A 674      32.290  51.125  64.600  1.00  0.00           H
ATOM   1352  HB2 PHE A 674      32.220  52.865  64.190  1.00  0.00           H
ATOM   1353  CG  PHE A 674      30.360  52.045  64.790  1.00  0.00           C
ATOM   1354  CD1 PHE A 674      29.550  53.075  65.310  1.00  0.00           C
ATOM   1355  HD1 PHE A 674      30.000  53.905  65.830  1.00  0.00           H
ATOM   1356  CE1 PHE A 674      28.160  53.035  65.140  1.00  0.00           C
ATOM   1357  HE1 PHE A 674      27.550  53.825  65.560  1.00  0.00           H
ATOM   1358  CZ  PHE A 674      27.570  51.975  64.450  1.00  0.00           C
ATOM   1359  HZ  PHE A 674      26.500  51.935  64.330  1.00  0.00           H
ATOM   1360  CD2 PHE A 674      29.760  51.005  64.070  1.00  0.00           C
ATOM   1361  HD2 PHE A 674      30.370  50.215  63.650  1.00  0.00           H
ATOM   1362  CE2 PHE A 674      28.370  50.955  63.910  1.00  0.00           C
ATOM   1363  HE2 PHE A 674      27.920  50.135  63.380  1.00  0.00           H
ATOM   1364  C   PHE A 674      31.890  51.535  67.440  1.00  0.00           C
ATOM   1365  O   PHE A 674      30.990  51.905  68.200  1.00  0.00           O
ATOM   1366  N   GLU A 675      32.510  50.335  67.590  1.00  0.00           N
ATOM   1367  HN  GLU A 675      33.190  50.035  66.930  1.00  0.00           H
ATOM   1368  CA  GLU A 675      32.220  49.395  68.670  1.00  0.00           C
ATOM   1369  HA  GLU A 675      31.170  49.135  68.630  1.00  0.00           H
ATOM   1370  CB  GLU A 675      33.060  48.085  68.520  1.00  0.00           C
ATOM   1371  HB1 GLU A 675      33.060  47.505  69.470  1.00  0.00           H
ATOM   1372  HB2 GLU A 675      34.110  48.385  68.300  1.00  0.00           H
ATOM   1373  CG  GLU A 675      32.580  47.135  67.380  1.00  0.00           C
ATOM   1374  HG1 GLU A 675      33.440  46.515  67.050  1.00  0.00           H
ATOM   1375  HG2 GLU A 675      32.210  47.715  66.510  1.00  0.00           H
ATOM   1376  CD  GLU A 675      31.480  46.145  67.810  1.00  0.00           C
ATOM   1377  OE1 GLU A 675      30.640  46.515  68.680  1.00  0.00           O
ATOM   1378  OE2 GLU A 675      31.480  44.985  67.300  1.00  0.00           O
ATOM   1379  C   GLU A 675      32.470  49.995  70.050  1.00  0.00           C
ATOM   1380  O   GLU A 675      31.630  49.915  70.940  1.00  0.00           O
ATOM   1381  N   LYS A 676      33.620  50.705  70.230  1.00  0.00           N
ATOM   1382  HN  LYS A 676      34.300  50.755  69.490  1.00  0.00           H
ATOM   1383  CA  LYS A 676      33.910  51.465  71.430  1.00  0.00           C
ATOM   1384  HA  LYS A 676      33.850  50.775  72.270  1.00  0.00           H
ATOM   1385  CB  LYS A 676      35.350  52.035  71.380  1.00  0.00           C
ATOM   1386  HB1 LYS A 676      35.490  52.795  72.180  1.00  0.00           H
ATOM   1387  HB2 LYS A 676      35.500  52.545  70.400  1.00  0.00           H
ATOM   1388  CG  LYS A 676      36.430  50.965  71.570  1.00  0.00           C
ATOM   1389  HG1 LYS A 676      36.270  50.125  70.850  1.00  0.00           H
ATOM   1390  HG2 LYS A 676      36.330  50.545  72.600  1.00  0.00           H
ATOM   1391  CD  LYS A 676      37.840  51.545  71.370  1.00  0.00           C
ATOM   1392  HD1 LYS A 676      37.940  52.445  72.010  1.00  0.00           H
ATOM   1393  HD2 LYS A 676      37.920  51.865  70.300  1.00  0.00           H
ATOM   1394  CE  LYS A 676      38.930  50.535  71.720  1.00  0.00           C
ATOM   1395  HE1 LYS A 676      38.820  49.615  71.110  1.00  0.00           H
ATOM   1396  HE2 LYS A 676      38.880  50.255  72.790  1.00  0.00           H
ATOM   1397  NZ  LYS A 676      40.260  51.125  71.450  1.00  0.00           N
ATOM   1398  HZ1 LYS A 676      40.350  52.025  71.950  1.00  0.00           H
ATOM   1399  HZ2 LYS A 676      40.360  51.285  70.430  1.00  0.00           H
ATOM   1400  HZ3 LYS A 676      41.010  50.475  71.770  1.00  0.00           H
ATOM   1401  C   LYS A 676      32.930  52.585  71.760  1.00  0.00           C
ATOM   1402  O   LYS A 676      32.510  52.715  72.900  1.00  0.00           O
ATOM   1403  N   ILE A 677      32.540  53.395  70.760  1.00  0.00           N
ATOM   1404  HN  ILE A 677      32.950  53.295  69.840  1.00  0.00           H
ATOM   1405  CA  ILE A 677      31.540  54.445  70.890  1.00  0.00           C
ATOM   1406  HA  ILE A 677      31.840  55.085  71.710  1.00  0.00           H
ATOM   1407  CB  ILE A 677      31.490  55.305  69.620  1.00  0.00           C
ATOM   1408  HB  ILE A 677      31.480  54.625  68.740  1.00  0.00           H
ATOM   1409  CG2 ILE A 677      30.220  56.175  69.580  1.00  0.00           C
ATOM   1410 HG21 ILE A 677      30.150  56.785  70.510  1.00  0.00           H
ATOM   1411 HG22 ILE A 677      29.300  55.565  69.490  1.00  0.00           H
ATOM   1412 HG23 ILE A 677      30.240  56.865  68.710  1.00  0.00           H
ATOM   1413  CG1 ILE A 677      32.780  56.165  69.540  1.00  0.00           C
ATOM   1414 HG11 ILE A 677      33.670  55.515  69.690  1.00  0.00           H
ATOM   1415 HG12 ILE A 677      32.760  56.905  70.370  1.00  0.00           H
ATOM   1416  CD  ILE A 677      32.950  56.895  68.210  1.00  0.00           C
ATOM   1417  HD1 ILE A 677      32.170  57.675  68.070  1.00  0.00           H
ATOM   1418  HD2 ILE A 677      32.900  56.185  67.360  1.00  0.00           H
ATOM   1419  HD3 ILE A 677      33.940  57.405  68.180  1.00  0.00           H
ATOM   1420  C   ILE A 677      30.170  53.915  71.280  1.00  0.00           C
ATOM   1421  O   ILE A 677      29.510  54.425  72.180  1.00  0.00           O
ATOM   1422  N   LEU A 678      29.730  52.815  70.620  1.00  0.00           N
ATOM   1423  HN  LEU A 678      30.260  52.455  69.850  1.00  0.00           H
ATOM   1424  CA  LEU A 678      28.500  52.125  70.940  1.00  0.00           C
ATOM   1425  HA  LEU A 678      27.690  52.835  70.850  1.00  0.00           H
ATOM   1426  CB  LEU A 678      28.290  50.975  69.920  1.00  0.00           C
ATOM   1427  HB1 LEU A 678      29.190  50.315  69.940  1.00  0.00           H
ATOM   1428  HB2 LEU A 678      28.260  51.425  68.900  1.00  0.00           H
ATOM   1429  CG  LEU A 678      27.040  50.095  70.110  1.00  0.00           C
ATOM   1430  HG  LEU A 678      27.080  49.615  71.120  1.00  0.00           H
ATOM   1431  CD1 LEU A 678      25.740  50.895  70.020  1.00  0.00           C
ATOM   1432 HD11 LEU A 678      25.660  51.405  69.030  1.00  0.00           H
ATOM   1433 HD12 LEU A 678      25.690  51.665  70.820  1.00  0.00           H
ATOM   1434 HD13 LEU A 678      24.860  50.225  70.140  1.00  0.00           H
ATOM   1435  CD2 LEU A 678      27.040  48.965  69.070  1.00  0.00           C
ATOM   1436 HD21 LEU A 678      27.970  48.365  69.150  1.00  0.00           H
ATOM   1437 HD22 LEU A 678      26.990  49.385  68.040  1.00  0.00           H
ATOM   1438 HD23 LEU A 678      26.170  48.295  69.220  1.00  0.00           H
ATOM   1439  C   LEU A 678      28.460  51.595  72.360  1.00  0.00           C
ATOM   1440  O   LEU A 678      27.500  51.805  73.110  1.00  0.00           O
ATOM   1441  N   TYR A 679      29.560  50.925  72.800  1.00  0.00           N
ATOM   1442  HN  TYR A 679      30.290  50.685  72.150  1.00  0.00           H
ATOM   1443  CA  TYR A 679      29.720  50.475  74.170  1.00  0.00           C
ATOM   1444  HA  TYR A 679      28.860  49.865  74.410  1.00  0.00           H
ATOM   1445  CB  TYR A 679      31.000  49.595  74.320  1.00  0.00           C
ATOM   1446  HB1 TYR A 679      31.910  50.185  74.070  1.00  0.00           H
ATOM   1447  HB2 TYR A 679      30.950  48.735  73.620  1.00  0.00           H
ATOM   1448  CG  TYR A 679      31.130  49.065  75.730  1.00  0.00           C
ATOM   1449  CD1 TYR A 679      32.080  49.575  76.630  1.00  0.00           C
ATOM   1450  HD1 TYR A 679      32.750  50.365  76.300  1.00  0.00           H
ATOM   1451  CE1 TYR A 679      32.180  49.075  77.930  1.00  0.00           C
ATOM   1452  HE1 TYR A 679      32.930  49.475  78.600  1.00  0.00           H
ATOM   1453  CZ  TYR A 679      31.330  48.045  78.340  1.00  0.00           C
ATOM   1454  OH  TYR A 679      31.450  47.475  79.630  1.00  0.00           O
ATOM   1455  HH  TYR A 679      31.210  46.545  79.520  1.00  0.00           H
ATOM   1456  CD2 TYR A 679      30.270  48.045  76.170  1.00  0.00           C
ATOM   1457  HD2 TYR A 679      29.540  47.635  75.480  1.00  0.00           H
ATOM   1458  CE2 TYR A 679      30.370  47.535  77.470  1.00  0.00           C
ATOM   1459  HE2 TYR A 679      29.700  46.745  77.780  1.00  0.00           H
ATOM   1460  C   TYR A 679      29.720  51.615  75.190  1.00  0.00           C
ATOM   1461  O   TYR A 679      29.060  51.535  76.220  1.00  0.00           O
ATOM   1462  N   LYS A 680      30.420  52.735  74.890  1.00  0.00           N
ATOM   1463  HN  LYS A 680      30.970  52.785  74.050  1.00  0.00           H
ATOM   1464  CA  LYS A 680      30.520  53.875  75.790  1.00  0.00           C
ATOM   1465  HA  LYS A 680      31.000  53.555  76.700  1.00  0.00           H
ATOM   1466  CB  LYS A 680      31.320  55.025  75.120  1.00  0.00           C
ATOM   1467  HB1 LYS A 680      30.840  55.305  74.160  1.00  0.00           H
ATOM   1468  HB2 LYS A 680      32.320  54.625  74.860  1.00  0.00           H
ATOM   1469  CG  LYS A 680      31.480  56.295  75.990  1.00  0.00           C
ATOM   1470  HG1 LYS A 680      31.930  55.985  76.970  1.00  0.00           H
ATOM   1471  HG2 LYS A 680      30.490  56.745  76.180  1.00  0.00           H
ATOM   1472  CD  LYS A 680      32.410  57.335  75.330  1.00  0.00           C
ATOM   1473  HD1 LYS A 680      31.990  57.605  74.330  1.00  0.00           H
ATOM   1474  HD2 LYS A 680      33.380  56.825  75.140  1.00  0.00           H
ATOM   1475  CE  LYS A 680      32.710  58.595  76.170  1.00  0.00           C
ATOM   1476  HE1 LYS A 680      33.420  59.255  75.630  1.00  0.00           H
ATOM   1477  HE2 LYS A 680      33.160  58.305  77.150  1.00  0.00           H
ATOM   1478  NZ  LYS A 680      31.470  59.365  76.440  1.00  0.00           N
ATOM   1479  HZ1 LYS A 680      30.840  58.825  77.070  1.00  0.00           H
ATOM   1480  HZ2 LYS A 680      30.970  59.545  75.550  1.00  0.00           H
ATOM   1481  HZ3 LYS A 680      31.640  60.265  76.920  1.00  0.00           H
ATOM   1482  C   LYS A 680      29.180  54.455  76.160  1.00  0.00           C
ATOM   1483  O   LYS A 680      28.890  54.715  77.330  1.00  0.00           O
ATOM   1484  N   PHE A 681      28.330  54.645  75.150  1.00  0.00           N
ATOM   1485  HN  PHE A 681      28.650  54.425  74.220  1.00  0.00           H
ATOM   1486  CA  PHE A 681      26.950  55.025  75.260  1.00  0.00           C
ATOM   1487  HA  PHE A 681      26.870  55.915  75.870  1.00  0.00           H
ATOM   1488  CB  PHE A 681      26.440  55.235  73.820  1.00  0.00           C
ATOM   1489  HB1 PHE A 681      25.340  55.375  73.790  1.00  0.00           H
ATOM   1490  HB2 PHE A 681      26.700  54.345  73.210  1.00  0.00           H
ATOM   1491  CG  PHE A 681      27.060  56.445  73.200  1.00  0.00           C
ATOM   1492  CD1 PHE A 681      27.460  57.575  73.950  1.00  0.00           C
ATOM   1493  HD1 PHE A 681      27.540  57.555  75.020  1.00  0.00           H
ATOM   1494  CE1 PHE A 681      27.600  58.805  73.320  1.00  0.00           C
ATOM   1495  HE1 PHE A 681      27.830  59.685  73.910  1.00  0.00           H
ATOM   1496  CZ  PHE A 681      27.350  58.925  71.960  1.00  0.00           C
ATOM   1497  HZ  PHE A 681      27.300  59.905  71.530  1.00  0.00           H
ATOM   1498  CD2 PHE A 681      27.010  56.545  71.800  1.00  0.00           C
ATOM   1499  HD2 PHE A 681      26.740  55.675  71.220  1.00  0.00           H
ATOM   1500  CE2 PHE A 681      27.140  57.785  71.180  1.00  0.00           C
ATOM   1501  HE2 PHE A 681      27.010  57.865  70.100  1.00  0.00           H
ATOM   1502  C   PHE A 681      26.040  54.055  75.950  1.00  0.00           C
ATOM   1503  O   PHE A 681      25.260  54.445  76.810  1.00  0.00           O
ATOM   1504  N   CYS A 682      26.120  52.755  75.620  1.00  0.00           N
ATOM   1505  HN  CYS A 682      26.730  52.445  74.880  1.00  0.00           H
ATOM   1506  CA  CYS A 682      25.350  51.715  76.290  1.00  0.00           C
ATOM   1507  HA  CYS A 682      24.300  51.975  76.210  1.00  0.00           H
ATOM   1508  CB  CYS A 682      25.580  50.335  75.630  1.00  0.00           C
ATOM   1509  HB1 CYS A 682      25.110  49.535  76.240  1.00  0.00           H
ATOM   1510  HB2 CYS A 682      26.670  50.125  75.580  1.00  0.00           H
ATOM   1511  SG  CYS A 682      24.850  50.255  73.960  1.00  0.00           S
ATOM   1512  HG1 CYS A 682      25.700  51.115  73.410  1.00  0.00           H
ATOM   1513  C   CYS A 682      25.650  51.625  77.780  1.00  0.00           C
ATOM   1514  O   CYS A 682      24.760  51.505  78.610  1.00  0.00           O
ATOM   1515  N   ARG A 683      26.940  51.735  78.150  1.00  0.00           N
ATOM   1516  HN  ARG A 683      27.650  51.785  77.440  1.00  0.00           H
ATOM   1517  CA  ARG A 683      27.400  51.795  79.520  1.00  0.00           C
ATOM   1518  HA  ARG A 683      27.030  50.915  80.020  1.00  0.00           H
ATOM   1519  CB  ARG A 683      28.950  51.775  79.540  1.00  0.00           C
ATOM   1520  HB1 ARG A 683      29.310  52.635  78.930  1.00  0.00           H
ATOM   1521  HB2 ARG A 683      29.290  50.855  79.010  1.00  0.00           H
ATOM   1522  CG  ARG A 683      29.620  51.845  80.920  1.00  0.00           C
ATOM   1523  HG1 ARG A 683      29.130  52.635  81.540  1.00  0.00           H
ATOM   1524  HG2 ARG A 683      30.670  52.185  80.790  1.00  0.00           H
ATOM   1525  CD  ARG A 683      29.600  50.525  81.710  1.00  0.00           C
ATOM   1526  HD1 ARG A 683      28.690  49.935  81.440  1.00  0.00           H
ATOM   1527  HD2 ARG A 683      29.570  50.715  82.810  1.00  0.00           H
ATOM   1528  NE  ARG A 683      30.820  49.715  81.370  1.00  0.00           N
ATOM   1529  HE  ARG A 683      30.790  49.045  80.620  1.00  0.00           H
ATOM   1530  CZ  ARG A 683      32.020  49.935  81.850  1.00  0.00           C
ATOM   1531  NH1 ARG A 683      32.280  50.905  82.690  1.00  0.00           N
ATOM   1532 HH11 ARG A 683      31.500  51.325  83.130  1.00  0.00           H
ATOM   1533 HH12 ARG A 683      33.210  51.015  83.010  1.00  0.00           H
ATOM   1534  NH2 ARG A 683      33.010  49.155  81.480  1.00  0.00           N
ATOM   1535 HH21 ARG A 683      32.760  48.395  80.880  1.00  0.00           H
ATOM   1536 HH22 ARG A 683      33.860  49.195  82.010  1.00  0.00           H
ATOM   1537  C   ARG A 683      26.860  52.995  80.320  1.00  0.00           C
ATOM   1538  O   ARG A 683      26.380  52.815  81.440  1.00  0.00           O
ATOM   1539  N   ASP A 684      26.910  54.215  79.730  1.00  0.00           N
ATOM   1540  HN  ASP A 684      27.320  54.325  78.830  1.00  0.00           H
ATOM   1541  CA  ASP A 684      26.500  55.495  80.320  1.00  0.00           C
ATOM   1542  HA  ASP A 684      27.090  55.665  81.210  1.00  0.00           H
ATOM   1543  CB  ASP A 684      26.800  56.595  79.250  1.00  0.00           C
ATOM   1544  HB1 ASP A 684      26.100  56.485  78.400  1.00  0.00           H
ATOM   1545  HB2 ASP A 684      27.830  56.435  78.870  1.00  0.00           H
ATOM   1546  CG  ASP A 684      26.720  58.035  79.740  1.00  0.00           C
ATOM   1547  OD1 ASP A 684      26.510  58.255  80.960  1.00  0.00           O
ATOM   1548  OD2 ASP A 684      26.920  58.945  78.880  1.00  0.00           O
ATOM   1549  C   ASP A 684      25.030  55.515  80.760  1.00  0.00           C
ATOM   1550  O   ASP A 684      24.670  55.885  81.880  1.00  0.00           O
ATOM   1551  N   TYR A 685      24.130  54.995  79.880  1.00  0.00           N
ATOM   1552  HN  TYR A 685      24.450  54.735  78.970  1.00  0.00           H
ATOM   1553  CA  TYR A 685      22.700  54.955  80.140  1.00  0.00           C
ATOM   1554  HA  TYR A 685      22.460  55.685  80.900  1.00  0.00           H
ATOM   1555  CB  TYR A 685      21.860  55.205  78.870  1.00  0.00           C
ATOM   1556  HB1 TYR A 685      20.770  55.275  79.090  1.00  0.00           H
ATOM   1557  HB2 TYR A 685      22.030  54.405  78.120  1.00  0.00           H
ATOM   1558  CG  TYR A 685      22.290  56.515  78.330  1.00  0.00           C
ATOM   1559  CD1 TYR A 685      22.100  57.685  79.090  1.00  0.00           C
ATOM   1560  HD1 TYR A 685      21.570  57.655  80.030  1.00  0.00           H
ATOM   1561  CE1 TYR A 685      22.690  58.875  78.670  1.00  0.00           C
ATOM   1562  HE1 TYR A 685      22.580  59.785  79.260  1.00  0.00           H
ATOM   1563  CZ  TYR A 685      23.470  58.885  77.540  1.00  0.00           C
ATOM   1564  OH  TYR A 685      24.010  60.105  77.220  1.00  0.00           O
ATOM   1565  HH  TYR A 685      24.980  60.065  77.200  1.00  0.00           H
ATOM   1566  CD2 TYR A 685      23.030  56.555  77.140  1.00  0.00           C
ATOM   1567  HD2 TYR A 685      23.190  55.645  76.580  1.00  0.00           H
ATOM   1568  CE2 TYR A 685      23.680  57.735  76.780  1.00  0.00           C
ATOM   1569  HE2 TYR A 685      24.390  57.745  75.990  1.00  0.00           H
ATOM   1570  C   TYR A 685      22.230  53.635  80.680  1.00  0.00           C
ATOM   1571  O   TYR A 685      21.040  53.395  80.790  1.00  0.00           O
ATOM   1572  N   GLN A 686      23.160  52.725  81.030  1.00  0.00           N
ATOM   1573  HN  GLN A 686      24.120  52.965  80.880  1.00  0.00           H
ATOM   1574  CA  GLN A 686      22.870  51.405  81.590  1.00  0.00           C
ATOM   1575  HA  GLN A 686      23.810  50.875  81.610  1.00  0.00           H
ATOM   1576  CB  GLN A 686      22.370  51.505  83.050  1.00  0.00           C
ATOM   1577  HB1 GLN A 686      21.380  52.025  83.050  1.00  0.00           H
ATOM   1578  HB2 GLN A 686      23.080  52.155  83.620  1.00  0.00           H
ATOM   1579  CG  GLN A 686      22.260  50.145  83.780  1.00  0.00           C
ATOM   1580  HG1 GLN A 686      23.270  49.705  83.930  1.00  0.00           H
ATOM   1581  HG2 GLN A 686      21.650  49.415  83.200  1.00  0.00           H
ATOM   1582  CD  GLN A 686      21.610  50.305  85.150  1.00  0.00           C
ATOM   1583  OE1 GLN A 686      22.270  50.275  86.190  1.00  0.00           O
ATOM   1584  NE2 GLN A 686      20.260  50.445  85.160  1.00  0.00           N
ATOM   1585 HE21 GLN A 686      19.840  50.655  86.050  1.00  0.00           H
ATOM   1586 HE22 GLN A 686      19.780  50.555  84.290  1.00  0.00           H
ATOM   1587  C   GLN A 686      21.940  50.575  80.710  1.00  0.00           C
ATOM   1588  O   GLN A 686      20.790  50.275  81.030  1.00  0.00           O
ATOM   1589  N   LEU A 687      22.440  50.215  79.520  1.00  0.00           N
ATOM   1590  HN  LEU A 687      23.360  50.505  79.270  1.00  0.00           H
ATOM   1591  CA  LEU A 687      21.650  49.645  78.470  1.00  0.00           C
ATOM   1592  HA  LEU A 687      20.700  49.305  78.850  1.00  0.00           H
ATOM   1593  CB  LEU A 687      21.450  50.705  77.350  1.00  0.00           C
ATOM   1594  HB1 LEU A 687      22.380  50.795  76.750  1.00  0.00           H
ATOM   1595  HB2 LEU A 687      21.300  51.685  77.850  1.00  0.00           H
ATOM   1596  CG  LEU A 687      20.240  50.485  76.410  1.00  0.00           C
ATOM   1597  HG  LEU A 687      20.340  49.475  75.950  1.00  0.00           H
ATOM   1598  CD1 LEU A 687      18.900  50.585  77.160  1.00  0.00           C
ATOM   1599 HD11 LEU A 687      18.810  51.565  77.660  1.00  0.00           H
ATOM   1600 HD12 LEU A 687      18.810  49.785  77.920  1.00  0.00           H
ATOM   1601 HD13 LEU A 687      18.060  50.475  76.440  1.00  0.00           H
ATOM   1602  CD2 LEU A 687      20.260  51.515  75.260  1.00  0.00           C
ATOM   1603 HD21 LEU A 687      21.210  51.455  74.700  1.00  0.00           H
ATOM   1604 HD22 LEU A 687      20.160  52.545  75.660  1.00  0.00           H
ATOM   1605 HD23 LEU A 687      19.420  51.325  74.560  1.00  0.00           H
ATOM   1606  C   LEU A 687      22.400  48.425  77.970  1.00  0.00           C
ATOM   1607  O   LEU A 687      23.630  48.385  77.950  1.00  0.00           O
ATOM   1608  N   SER A 688      21.690  47.355  77.580  1.00  0.00           N
ATOM   1609  HN  SER A 688      20.690  47.365  77.520  1.00  0.00           H
ATOM   1610  CA  SER A 688      22.380  46.145  77.160  1.00  0.00           C
ATOM   1611  HA  SER A 688      23.200  45.985  77.830  1.00  0.00           H
ATOM   1612  CB  SER A 688      21.510  44.865  77.240  1.00  0.00           C
ATOM   1613  HB1 SER A 688      20.610  44.985  76.590  1.00  0.00           H
ATOM   1614  HB2 SER A 688      21.140  44.735  78.280  1.00  0.00           H
ATOM   1615  OG  SER A 688      22.240  43.705  76.840  1.00  0.00           O
ATOM   1616  HG1 SER A 688      21.590  43.085  76.460  1.00  0.00           H
ATOM   1617  C   SER A 688      23.000  46.265  75.770  1.00  0.00           C
ATOM   1618  O   SER A 688      22.300  46.295  74.760  1.00  0.00           O
ATOM   1619  N   TYR A 689      24.350  46.275  75.740  1.00  0.00           N
ATOM   1620  HN  TYR A 689      24.840  46.305  76.610  1.00  0.00           H
ATOM   1621  CA  TYR A 689      25.170  46.275  74.550  1.00  0.00           C
ATOM   1622  HA  TYR A 689      24.910  47.145  73.960  1.00  0.00           H
ATOM   1623  CB  TYR A 689      26.660  46.375  75.000  1.00  0.00           C
ATOM   1624  HB1 TYR A 689      26.830  45.605  75.800  1.00  0.00           H
ATOM   1625  HB2 TYR A 689      26.830  47.365  75.470  1.00  0.00           H
ATOM   1626  CG  TYR A 689      27.690  46.175  73.910  1.00  0.00           C
ATOM   1627  CD1 TYR A 689      27.990  47.195  73.000  1.00  0.00           C
ATOM   1628  HD1 TYR A 689      27.450  48.135  73.040  1.00  0.00           H
ATOM   1629  CE1 TYR A 689      29.010  47.035  72.040  1.00  0.00           C
ATOM   1630  HE1 TYR A 689      29.250  47.825  71.350  1.00  0.00           H
ATOM   1631  CZ  TYR A 689      29.740  45.835  72.010  1.00  0.00           C
ATOM   1632  OH  TYR A 689      30.790  45.595  71.100  1.00  0.00           O
ATOM   1633  HH  TYR A 689      30.700  46.165  70.300  1.00  0.00           H
ATOM   1634  CD2 TYR A 689      28.430  44.975  73.860  1.00  0.00           C
ATOM   1635  HD2 TYR A 689      28.240  44.185  74.560  1.00  0.00           H
ATOM   1636  CE2 TYR A 689      29.450  44.815  72.920  1.00  0.00           C
ATOM   1637  HE2 TYR A 689      30.040  43.915  72.890  1.00  0.00           H
ATOM   1638  C   TYR A 689      24.930  45.075  73.660  1.00  0.00           C
ATOM   1639  O   TYR A 689      24.750  45.235  72.450  1.00  0.00           O
ATOM   1640  N   LEU A 690      24.880  43.845  74.220  1.00  0.00           N
ATOM   1641  HN  LEU A 690      25.010  43.765  75.210  1.00  0.00           H
ATOM   1642  CA  LEU A 690      24.670  42.625  73.450  1.00  0.00           C
ATOM   1643  HA  LEU A 690      25.430  42.555  72.690  1.00  0.00           H
ATOM   1644  CB  LEU A 690      24.690  41.365  74.360  1.00  0.00           C
ATOM   1645  HB1 LEU A 690      24.350  40.465  73.790  1.00  0.00           H
ATOM   1646  HB2 LEU A 690      23.970  41.515  75.200  1.00  0.00           H
ATOM   1647  CG  LEU A 690      26.060  41.005  74.990  1.00  0.00           C
ATOM   1648  HG  LEU A 690      26.540  41.945  75.350  1.00  0.00           H
ATOM   1649  CD1 LEU A 690      25.880  40.075  76.200  1.00  0.00           C
ATOM   1650 HD11 LEU A 690      25.400  39.125  75.890  1.00  0.00           H
ATOM   1651 HD12 LEU A 690      25.240  40.555  76.970  1.00  0.00           H
ATOM   1652 HD13 LEU A 690      26.860  39.845  76.670  1.00  0.00           H
ATOM   1653  CD2 LEU A 690      26.990  40.335  73.970  1.00  0.00           C
ATOM   1654 HD21 LEU A 690      27.140  40.995  73.090  1.00  0.00           H
ATOM   1655 HD22 LEU A 690      26.550  39.385  73.610  1.00  0.00           H
ATOM   1656 HD23 LEU A 690      27.980  40.105  74.420  1.00  0.00           H
ATOM   1657  C   LEU A 690      23.330  42.645  72.730  1.00  0.00           C
ATOM   1658  O   LEU A 690      23.250  42.515  71.510  1.00  0.00           O
ATOM   1659  N   SER A 691      22.270  42.935  73.500  1.00  0.00           N
ATOM   1660  HN  SER A 691      22.410  43.115  74.470  1.00  0.00           H
ATOM   1661  CA  SER A 691      20.880  42.965  73.060  1.00  0.00           C
ATOM   1662  HA  SER A 691      20.660  41.995  72.630  1.00  0.00           H
ATOM   1663  CB  SER A 691      19.900  43.225  74.240  1.00  0.00           C
ATOM   1664  HB1 SER A 691      18.870  42.945  73.930  1.00  0.00           H
ATOM   1665  HB2 SER A 691      19.910  44.295  74.520  1.00  0.00           H
ATOM   1666  OG  SER A 691      20.260  42.475  75.410  1.00  0.00           O
ATOM   1667  HG1 SER A 691      19.570  41.775  75.530  1.00  0.00           H
ATOM   1668  C   SER A 691      20.670  44.015  71.980  1.00  0.00           C
ATOM   1669  O   SER A 691      20.000  43.755  70.980  1.00  0.00           O
ATOM   1670  N   LEU A 692      21.260  45.225  72.140  1.00  0.00           N
ATOM   1671  HN  LEU A 692      21.820  45.405  72.950  1.00  0.00           H
ATOM   1672  CA  LEU A 692      21.210  46.265  71.130  1.00  0.00           C
ATOM   1673  HA  LEU A 692      20.170  46.445  70.900  1.00  0.00           H
ATOM   1674  CB  LEU A 692      21.850  47.565  71.680  1.00  0.00           C
ATOM   1675  HB1 LEU A 692      22.960  47.565  71.580  1.00  0.00           H
ATOM   1676  HB2 LEU A 692      21.650  47.595  72.780  1.00  0.00           H
ATOM   1677  CG  LEU A 692      21.250  48.875  71.120  1.00  0.00           C
ATOM   1678  HG  LEU A 692      20.140  48.795  71.160  1.00  0.00           H
ATOM   1679  CD1 LEU A 692      21.650  50.055  72.020  1.00  0.00           C
ATOM   1680 HD11 LEU A 692      22.740  50.225  71.970  1.00  0.00           H
ATOM   1681 HD12 LEU A 692      21.370  49.845  73.080  1.00  0.00           H
ATOM   1682 HD13 LEU A 692      21.130  50.985  71.710  1.00  0.00           H
ATOM   1683  CD2 LEU A 692      21.670  49.175  69.670  1.00  0.00           C
ATOM   1684 HD21 LEU A 692      21.190  48.465  68.970  1.00  0.00           H
ATOM   1685 HD22 LEU A 692      22.770  49.115  69.560  1.00  0.00           H
ATOM   1686 HD23 LEU A 692      21.340  50.205  69.380  1.00  0.00           H
ATOM   1687  C   LEU A 692      21.900  45.855  69.840  1.00  0.00           C
ATOM   1688  O   LEU A 692      21.350  46.015  68.750  1.00  0.00           O
ATOM   1689  N   ARG A 693      23.110  45.265  69.960  1.00  0.00           N
ATOM   1690  HN  ARG A 693      23.530  45.125  70.860  1.00  0.00           H
ATOM   1691  CA  ARG A 693      23.950  44.915  68.830  1.00  0.00           C
ATOM   1692  HA  ARG A 693      23.990  45.795  68.190  1.00  0.00           H
ATOM   1693  CB  ARG A 693      25.400  44.605  69.300  1.00  0.00           C
ATOM   1694  HB1 ARG A 693      25.450  43.615  69.810  1.00  0.00           H
ATOM   1695  HB2 ARG A 693      25.670  45.375  70.050  1.00  0.00           H
ATOM   1696  CG  ARG A 693      26.450  44.695  68.160  1.00  0.00           C
ATOM   1697  HG1 ARG A 693      26.160  45.555  67.520  1.00  0.00           H
ATOM   1698  HG2 ARG A 693      26.410  43.785  67.530  1.00  0.00           H
ATOM   1699  CD  ARG A 693      27.910  44.975  68.580  1.00  0.00           C
ATOM   1700  HD1 ARG A 693      27.970  45.875  69.240  1.00  0.00           H
ATOM   1701  HD2 ARG A 693      28.560  45.195  67.690  1.00  0.00           H
ATOM   1702  NE  ARG A 693      28.450  43.805  69.340  1.00  0.00           N
ATOM   1703  HE  ARG A 693      28.640  43.945  70.310  1.00  0.00           H
ATOM   1704  CZ  ARG A 693      28.940  42.725  68.760  1.00  0.00           C
ATOM   1705  NH1 ARG A 693      29.040  42.565  67.460  1.00  0.00           N
ATOM   1706 HH11 ARG A 693      29.190  43.415  66.960  1.00  0.00           H
ATOM   1707 HH12 ARG A 693      29.540  41.745  67.150  1.00  0.00           H
ATOM   1708  NH2 ARG A 693      29.370  41.735  69.500  1.00  0.00           N
ATOM   1709 HH21 ARG A 693      29.490  41.885  70.470  1.00  0.00           H
ATOM   1710 HH22 ARG A 693      29.830  41.005  68.990  1.00  0.00           H
ATOM   1711  C   ARG A 693      23.360  43.795  67.970  1.00  0.00           C
ATOM   1712  O   ARG A 693      23.550  43.765  66.760  1.00  0.00           O
ATOM   1713  N   THR A 694      22.570  42.865  68.560  1.00  0.00           N
ATOM   1714  HN  THR A 694      22.520  42.815  69.560  1.00  0.00           H
ATOM   1715  CA  THR A 694      21.820  41.885  67.770  1.00  0.00           C
ATOM   1716  HA  THR A 694      22.540  41.335  67.180  1.00  0.00           H
ATOM   1717  CB  THR A 694      21.040  40.855  68.600  1.00  0.00           C
ATOM   1718  HB  THR A 694      20.660  40.055  67.920  1.00  0.00           H
ATOM   1719  OG1 THR A 694      19.930  41.455  69.240  1.00  0.00           O
ATOM   1720  HG1 THR A 694      20.270  41.945  70.000  1.00  0.00           H
ATOM   1721  CG2 THR A 694      21.870  40.195  69.700  1.00  0.00           C
ATOM   1722 HG21 THR A 694      21.970  40.845  70.580  1.00  0.00           H
ATOM   1723 HG22 THR A 694      22.880  39.935  69.340  1.00  0.00           H
ATOM   1724 HG23 THR A 694      21.360  39.265  70.050  1.00  0.00           H
ATOM   1725  C   THR A 694      20.840  42.535  66.780  1.00  0.00           C
ATOM   1726  O   THR A 694      20.760  42.135  65.620  1.00  0.00           O
ATOM   1727  N   SER A 695      20.070  43.565  67.200  1.00  0.00           N
ATOM   1728  HN  SER A 695      20.120  43.835  68.160  1.00  0.00           H
ATOM   1729  CA  SER A 695      19.120  44.275  66.330  1.00  0.00           C
ATOM   1730  HA  SER A 695      18.520  43.515  65.850  1.00  0.00           H
ATOM   1731  CB  SER A 695      18.110  45.195  67.080  1.00  0.00           C
ATOM   1732  HB1 SER A 695      17.690  44.645  67.960  1.00  0.00           H
ATOM   1733  HB2 SER A 695      17.250  45.405  66.390  1.00  0.00           H
ATOM   1734  OG  SER A 695      18.650  46.455  67.500  1.00  0.00           O
ATOM   1735  HG1 SER A 695      19.390  46.285  68.100  1.00  0.00           H
ATOM   1736  C   SER A 695      19.810  45.035  65.220  1.00  0.00           C
ATOM   1737  O   SER A 695      19.360  45.015  64.070  1.00  0.00           O
ATOM   1738  N   ILE A 696      20.980  45.665  65.530  1.00  0.00           N
ATOM   1739  HN  ILE A 696      21.250  45.745  66.480  1.00  0.00           H
ATOM   1740  CA  ILE A 696      21.860  46.275  64.530  1.00  0.00           C
ATOM   1741  HA  ILE A 696      21.300  47.035  64.010  1.00  0.00           H
ATOM   1742  CB  ILE A 696      23.140  46.875  65.150  1.00  0.00           C
ATOM   1743  HB  ILE A 696      23.700  46.065  65.680  1.00  0.00           H
ATOM   1744  CG2 ILE A 696      24.080  47.425  64.050  1.00  0.00           C
ATOM   1745 HG21 ILE A 696      23.550  48.135  63.390  1.00  0.00           H
ATOM   1746 HG22 ILE A 696      24.510  46.615  63.410  1.00  0.00           H
ATOM   1747 HG23 ILE A 696      24.940  47.955  64.510  1.00  0.00           H
ATOM   1748  CG1 ILE A 696      22.840  47.955  66.210  1.00  0.00           C
ATOM   1749 HG11 ILE A 696      23.810  48.295  66.630  1.00  0.00           H
ATOM   1750 HG12 ILE A 696      22.260  47.505  67.040  1.00  0.00           H
ATOM   1751  CD  ILE A 696      22.090  49.175  65.680  1.00  0.00           C
ATOM   1752  HD1 ILE A 696      21.060  48.895  65.350  1.00  0.00           H
ATOM   1753  HD2 ILE A 696      22.610  49.635  64.820  1.00  0.00           H
ATOM   1754  HD3 ILE A 696      21.990  49.945  66.480  1.00  0.00           H
ATOM   1755  C   ILE A 696      22.290  45.255  63.510  1.00  0.00           C
ATOM   1756  O   ILE A 696      22.170  45.465  62.300  1.00  0.00           O
ATOM   1757  N   GLY A 697      22.740  44.075  63.980  1.00  0.00           N
ATOM   1758  HN  GLY A 697      22.850  43.975  64.980  1.00  0.00           H
ATOM   1759  CA  GLY A 697      23.160  42.965  63.140  1.00  0.00           C
ATOM   1760  HA1 GLY A 697      23.490  42.165  63.780  1.00  0.00           H
ATOM   1761  HA2 GLY A 697      23.940  43.325  62.480  1.00  0.00           H
ATOM   1762  C   GLY A 697      22.060  42.415  62.280  1.00  0.00           C
ATOM   1763  O   GLY A 697      22.250  42.215  61.080  1.00  0.00           O
ATOM   1764  N   LEU A 698      20.870  42.175  62.850  1.00  0.00           N
ATOM   1765  HN  LEU A 698      20.750  42.285  63.840  1.00  0.00           H
ATOM   1766  CA  LEU A 698      19.730  41.735  62.090  1.00  0.00           C
ATOM   1767  HA  LEU A 698      20.010  40.825  61.570  1.00  0.00           H
ATOM   1768  CB  LEU A 698      18.570  41.365  63.030  1.00  0.00           C
ATOM   1769  HB1 LEU A 698      17.770  41.005  62.350  1.00  0.00           H
ATOM   1770  HB2 LEU A 698      18.240  42.255  63.600  1.00  0.00           H
ATOM   1771  CG  LEU A 698      18.810  40.185  64.000  1.00  0.00           C
ATOM   1772  HG  LEU A 698      19.880  40.175  64.310  1.00  0.00           H
ATOM   1773  CD1 LEU A 698      17.960  40.305  65.280  1.00  0.00           C
ATOM   1774 HD11 LEU A 698      16.880  40.325  65.060  1.00  0.00           H
ATOM   1775 HD12 LEU A 698      18.230  41.225  65.850  1.00  0.00           H
ATOM   1776 HD13 LEU A 698      18.160  39.435  65.940  1.00  0.00           H
ATOM   1777  CD2 LEU A 698      18.510  38.865  63.280  1.00  0.00           C
ATOM   1778 HD21 LEU A 698      19.250  38.685  62.470  1.00  0.00           H
ATOM   1779 HD22 LEU A 698      17.500  38.895  62.830  1.00  0.00           H
ATOM   1780 HD23 LEU A 698      18.550  38.005  63.990  1.00  0.00           H
ATOM   1781  C   LEU A 698      19.240  42.715  61.020  1.00  0.00           C
ATOM   1782  O   LEU A 698      19.070  42.335  59.870  1.00  0.00           O
ATOM   1783  N   TRP A 699      19.100  44.025  61.330  1.00  0.00           N
ATOM   1784  HN  TRP A 699      19.180  44.335  62.280  1.00  0.00           H
ATOM   1785  CA  TRP A 699      18.800  45.035  60.320  1.00  0.00           C
ATOM   1786  HA  TRP A 699      17.930  44.685  59.780  1.00  0.00           H
ATOM   1787  CB  TRP A 699      18.470  46.415  60.950  1.00  0.00           C
ATOM   1788  HB1 TRP A 699      18.480  47.215  60.180  1.00  0.00           H
ATOM   1789  HB2 TRP A 699      19.240  46.665  61.710  1.00  0.00           H
ATOM   1790  CG  TRP A 699      17.120  46.455  61.600  1.00  0.00           C
ATOM   1791  CD1 TRP A 699      15.980  45.965  61.020  1.00  0.00           C
ATOM   1792  HD1 TRP A 699      15.940  45.465  60.060  1.00  0.00           H
ATOM   1793  NE1 TRP A 699      14.930  46.185  61.850  1.00  0.00           N
ATOM   1794  HE1 TRP A 699      14.000  45.885  61.730  1.00  0.00           H
ATOM   1795  CE2 TRP A 699      15.320  46.835  62.960  1.00  0.00           C
ATOM   1796  CD2 TRP A 699      16.720  47.025  62.860  1.00  0.00           C
ATOM   1797  CE3 TRP A 699      17.390  47.645  63.910  1.00  0.00           C
ATOM   1798  HE3 TRP A 699      18.460  47.775  63.910  1.00  0.00           H
ATOM   1799  CZ3 TRP A 699      16.650  48.065  65.020  1.00  0.00           C
ATOM   1800  HZ3 TRP A 699      17.160  48.515  65.870  1.00  0.00           H
ATOM   1801  CZ2 TRP A 699      14.580  47.275  64.040  1.00  0.00           C
ATOM   1802  HZ2 TRP A 699      13.510  47.135  64.090  1.00  0.00           H
ATOM   1803  CH2 TRP A 699      15.270  47.895  65.080  1.00  0.00           C
ATOM   1804  HH2 TRP A 699      14.730  48.245  65.950  1.00  0.00           H
ATOM   1805  C   TRP A 699      19.850  45.195  59.220  1.00  0.00           C
ATOM   1806  O   TRP A 699      19.510  45.315  58.050  1.00  0.00           O
ATOM   1807  N   THR A 700      21.140  45.175  59.580  1.00  0.00           N
ATOM   1808  HN  THR A 700      21.370  45.075  60.550  1.00  0.00           H
ATOM   1809  CA  THR A 700      22.250  45.255  58.630  1.00  0.00           C
ATOM   1810  HA  THR A 700      22.120  46.155  58.040  1.00  0.00           H
ATOM   1811  CB  THR A 700      23.600  45.325  59.350  1.00  0.00           C
ATOM   1812  HB  THR A 700      23.750  44.415  59.980  1.00  0.00           H
ATOM   1813  OG1 THR A 700      23.650  46.445  60.210  1.00  0.00           O
ATOM   1814  HG1 THR A 700      22.950  46.325  60.870  1.00  0.00           H
ATOM   1815  CG2 THR A 700      24.770  45.475  58.370  1.00  0.00           C
ATOM   1816 HG21 THR A 700      24.580  46.335  57.690  1.00  0.00           H
ATOM   1817 HG22 THR A 700      24.920  44.565  57.760  1.00  0.00           H
ATOM   1818 HG23 THR A 700      25.710  45.675  58.930  1.00  0.00           H
ATOM   1819  C   THR A 700      22.320  44.095  57.650  1.00  0.00           C
ATOM   1820  O   THR A 700      22.450  44.275  56.430  1.00  0.00           O
ATOM   1821  N   SER A 701      22.200  42.855  58.170  1.00  0.00           N
ATOM   1822  HN  SER A 701      22.080  42.765  59.150  1.00  0.00           H
ATOM   1823  CA  SER A 701      22.190  41.615  57.400  1.00  0.00           C
ATOM   1824  HA  SER A 701      23.080  41.595  56.790  1.00  0.00           H
ATOM   1825  CB  SER A 701      22.200  40.375  58.330  1.00  0.00           C
ATOM   1826  HB1 SER A 701      23.160  40.365  58.880  1.00  0.00           H
ATOM   1827  HB2 SER A 701      22.130  39.425  57.740  1.00  0.00           H
ATOM   1828  OG  SER A 701      21.150  40.405  59.300  1.00  0.00           O
ATOM   1829  HG1 SER A 701      21.380  41.095  59.950  1.00  0.00           H
ATOM   1830  C   SER A 701      21.020  41.525  56.440  1.00  0.00           C
ATOM   1831  O   SER A 701      21.190  41.235  55.250  1.00  0.00           O
ATOM   1832  N   PHE A 702      19.830  41.885  56.950  1.00  0.00           N
ATOM   1833  HN  PHE A 702      19.750  41.945  57.940  1.00  0.00           H
ATOM   1834  CA  PHE A 702      18.630  42.175  56.220  1.00  0.00           C
ATOM   1835  HA  PHE A 702      18.280  41.245  55.800  1.00  0.00           H
ATOM   1836  CB  PHE A 702      17.620  42.655  57.320  1.00  0.00           C
ATOM   1837  HB1 PHE A 702      17.990  43.555  57.830  1.00  0.00           H
ATOM   1838  HB2 PHE A 702      17.550  41.855  58.090  1.00  0.00           H
ATOM   1839  CG  PHE A 702      16.240  42.915  56.870  1.00  0.00           C
ATOM   1840  CD1 PHE A 702      15.480  41.815  56.470  1.00  0.00           C
ATOM   1841  HD1 PHE A 702      15.920  40.845  56.600  1.00  0.00           H
ATOM   1842  CE1 PHE A 702      14.200  41.995  55.950  1.00  0.00           C
ATOM   1843  HE1 PHE A 702      13.620  41.125  55.660  1.00  0.00           H
ATOM   1844  CZ  PHE A 702      13.630  43.265  55.970  1.00  0.00           C
ATOM   1845  HZ  PHE A 702      12.580  43.385  55.740  1.00  0.00           H
ATOM   1846  CD2 PHE A 702      15.700  44.205  56.780  1.00  0.00           C
ATOM   1847  HD2 PHE A 702      16.290  45.065  57.070  1.00  0.00           H
ATOM   1848  CE2 PHE A 702      14.400  44.385  56.290  1.00  0.00           C
ATOM   1849  HE2 PHE A 702      13.990  45.375  56.210  1.00  0.00           H
ATOM   1850  C   PHE A 702      18.910  43.145  55.060  1.00  0.00           C
ATOM   1851  O   PHE A 702      18.910  42.775  53.890  1.00  0.00           O
ATOM   1852  N   LEU A 703      19.310  44.395  55.340  1.00  0.00           N
ATOM   1853  HN  LEU A 703      19.410  44.705  56.290  1.00  0.00           H
ATOM   1854  CA  LEU A 703      19.580  45.385  54.310  1.00  0.00           C
ATOM   1855  HA  LEU A 703      18.650  45.575  53.800  1.00  0.00           H
ATOM   1856  CB  LEU A 703      20.080  46.705  54.960  1.00  0.00           C
ATOM   1857  HB1 LEU A 703      20.920  47.125  54.360  1.00  0.00           H
ATOM   1858  HB2 LEU A 703      20.490  46.495  55.970  1.00  0.00           H
ATOM   1859  CG  LEU A 703      19.030  47.825  55.060  1.00  0.00           C
ATOM   1860  HG  LEU A 703      19.520  48.685  55.600  1.00  0.00           H
ATOM   1861  CD1 LEU A 703      18.630  48.335  53.670  1.00  0.00           C
ATOM   1862 HD11 LEU A 703      17.990  47.595  53.150  1.00  0.00           H
ATOM   1863 HD12 LEU A 703      19.540  48.485  53.050  1.00  0.00           H
ATOM   1864 HD13 LEU A 703      18.080  49.295  53.740  1.00  0.00           H
ATOM   1865  CD2 LEU A 703      17.780  47.425  55.870  1.00  0.00           C
ATOM   1866 HD21 LEU A 703      18.080  47.065  56.880  1.00  0.00           H
ATOM   1867 HD22 LEU A 703      17.240  46.605  55.360  1.00  0.00           H
ATOM   1868 HD23 LEU A 703      17.100  48.295  55.990  1.00  0.00           H
ATOM   1869  C   LEU A 703      20.560  44.945  53.220  1.00  0.00           C
ATOM   1870  O   LEU A 703      20.320  45.165  52.030  1.00  0.00           O
ATOM   1871  N   CYS A 704      21.640  44.215  53.570  1.00  0.00           N
ATOM   1872  HN  CYS A 704      21.820  44.095  54.550  1.00  0.00           H
ATOM   1873  CA  CYS A 704      22.580  43.625  52.630  1.00  0.00           C
ATOM   1874  HA  CYS A 704      23.010  44.435  52.050  1.00  0.00           H
ATOM   1875  CB  CYS A 704      23.740  42.895  53.360  1.00  0.00           C
ATOM   1876  HB1 CYS A 704      24.370  42.365  52.620  1.00  0.00           H
ATOM   1877  HB2 CYS A 704      23.310  42.125  54.040  1.00  0.00           H
ATOM   1878  SG  CYS A 704      24.810  44.035  54.310  1.00  0.00           S
ATOM   1879  HG1 CYS A 704      23.850  44.435  55.140  1.00  0.00           H
ATOM   1880  C   CYS A 704      21.950  42.675  51.620  1.00  0.00           C
ATOM   1881  O   CYS A 704      22.230  42.755  50.430  1.00  0.00           O
ATOM   1882  N   ILE A 705      21.050  41.765  52.050  1.00  0.00           N
ATOM   1883  HN  ILE A 705      20.790  41.725  53.010  1.00  0.00           H
ATOM   1884  CA  ILE A 705      20.320  40.875  51.150  1.00  0.00           C
ATOM   1885  HA  ILE A 705      21.060  40.415  50.500  1.00  0.00           H
ATOM   1886  CB  ILE A 705      19.620  39.735  51.870  1.00  0.00           C
ATOM   1887  HB  ILE A 705      18.850  40.175  52.540  1.00  0.00           H
ATOM   1888  CG2 ILE A 705      18.970  38.775  50.850  1.00  0.00           C
ATOM   1889 HG21 ILE A 705      19.750  38.335  50.190  1.00  0.00           H
ATOM   1890 HG22 ILE A 705      18.240  39.285  50.190  1.00  0.00           H
ATOM   1891 HG23 ILE A 705      18.450  37.945  51.370  1.00  0.00           H
ATOM   1892  CG1 ILE A 705      20.590  38.915  52.770  1.00  0.00           C
ATOM   1893 HG11 ILE A 705      21.400  39.555  53.170  1.00  0.00           H
ATOM   1894 HG12 ILE A 705      21.080  38.135  52.150  1.00  0.00           H
ATOM   1895  CD  ILE A 705      19.860  38.285  53.960  1.00  0.00           C
ATOM   1896  HD1 ILE A 705      18.980  37.705  53.610  1.00  0.00           H
ATOM   1897  HD2 ILE A 705      19.510  39.075  54.660  1.00  0.00           H
ATOM   1898  HD3 ILE A 705      20.540  37.605  54.510  1.00  0.00           H
ATOM   1899  C   ILE A 705      19.380  41.635  50.220  1.00  0.00           C
ATOM   1900  O   ILE A 705      19.250  41.315  49.030  1.00  0.00           O
ATOM   1901  N   VAL A 706      18.710  42.705  50.710  1.00  0.00           N
ATOM   1902  HN  VAL A 706      18.780  42.935  51.680  1.00  0.00           H
ATOM   1903  CA  VAL A 706      17.930  43.595  49.830  1.00  0.00           C
ATOM   1904  HA  VAL A 706      17.250  42.975  49.260  1.00  0.00           H
ATOM   1905  CB  VAL A 706      17.170  44.665  50.550  1.00  0.00           C
ATOM   1906  HB  VAL A 706      17.700  44.925  51.500  1.00  0.00           H
ATOM   1907  CG1 VAL A 706      16.780  45.975  49.820  1.00  0.00           C
ATOM   1908 HG11 VAL A 706      16.140  45.745  48.940  1.00  0.00           H
ATOM   1909 HG12 VAL A 706      17.650  46.575  49.480  1.00  0.00           H
ATOM   1910 HG13 VAL A 706      16.180  46.615  50.500  1.00  0.00           H
ATOM   1911  CG2 VAL A 706      15.870  43.975  50.780  1.00  0.00           C
ATOM   1912 HG21 VAL A 706      15.960  42.905  51.030  1.00  0.00           H
ATOM   1913 HG22 VAL A 706      15.170  44.075  49.920  1.00  0.00           H
ATOM   1914 HG23 VAL A 706      15.490  44.545  51.630  1.00  0.00           H
ATOM   1915  C   VAL A 706      18.710  44.295  48.800  1.00  0.00           C
ATOM   1916  O   VAL A 706      18.320  44.335  47.640  1.00  0.00           O
ATOM   1917  N   LEU A 707      19.850  44.865  49.210  1.00  0.00           N
ATOM   1918  HN  LEU A 707      20.080  44.875  50.180  1.00  0.00           H
ATOM   1919  CA  LEU A 707      20.770  45.525  48.320  1.00  0.00           C
ATOM   1920  HA  LEU A 707      20.230  46.295  47.790  1.00  0.00           H
ATOM   1921  CB  LEU A 707      21.910  46.155  49.140  1.00  0.00           C
ATOM   1922  HB1 LEU A 707      22.740  46.495  48.480  1.00  0.00           H
ATOM   1923  HB2 LEU A 707      22.320  45.385  49.820  1.00  0.00           H
ATOM   1924  CG  LEU A 707      21.450  47.375  49.980  1.00  0.00           C
ATOM   1925  HG  LEU A 707      20.510  47.115  50.510  1.00  0.00           H
ATOM   1926  CD1 LEU A 707      22.500  47.705  51.050  1.00  0.00           C
ATOM   1927 HD11 LEU A 707      23.480  47.905  50.570  1.00  0.00           H
ATOM   1928 HD12 LEU A 707      22.630  46.855  51.750  1.00  0.00           H
ATOM   1929 HD13 LEU A 707      22.200  48.595  51.630  1.00  0.00           H
ATOM   1930  CD2 LEU A 707      21.170  48.585  49.080  1.00  0.00           C
ATOM   1931 HD21 LEU A 707      20.430  48.335  48.290  1.00  0.00           H
ATOM   1932 HD22 LEU A 707      22.100  48.945  48.590  1.00  0.00           H
ATOM   1933 HD23 LEU A 707      20.730  49.415  49.660  1.00  0.00           H
ATOM   1934  C   LEU A 707      21.290  44.585  47.250  1.00  0.00           C
ATOM   1935  O   LEU A 707      21.430  44.995  46.090  1.00  0.00           O
ATOM   1936  N   VAL A 708      21.570  43.305  47.590  1.00  0.00           N
ATOM   1937  HN  VAL A 708      21.570  43.035  48.560  1.00  0.00           H
ATOM   1938  CA  VAL A 708      21.830  42.265  46.600  1.00  0.00           C
ATOM   1939  HA  VAL A 708      22.670  42.585  46.000  1.00  0.00           H
ATOM   1940  CB  VAL A 708      22.190  40.945  47.280  1.00  0.00           C
ATOM   1941  HB  VAL A 708      21.470  40.735  48.100  1.00  0.00           H
ATOM   1942  CG1 VAL A 708      22.150  39.745  46.300  1.00  0.00           C
ATOM   1943 HG11 VAL A 708      22.760  39.965  45.410  1.00  0.00           H
ATOM   1944 HG12 VAL A 708      21.120  39.505  45.990  1.00  0.00           H
ATOM   1945 HG13 VAL A 708      22.580  38.835  46.790  1.00  0.00           H
ATOM   1946  CG2 VAL A 708      23.590  41.075  47.900  1.00  0.00           C
ATOM   1947 HG21 VAL A 708      23.620  41.915  48.630  1.00  0.00           H
ATOM   1948 HG22 VAL A 708      24.350  41.265  47.120  1.00  0.00           H
ATOM   1949 HG23 VAL A 708      23.860  40.155  48.450  1.00  0.00           H
ATOM   1950  C   VAL A 708      20.680  42.045  45.620  1.00  0.00           C
ATOM   1951  O   VAL A 708      20.900  42.035  44.410  1.00  0.00           O
ATOM   1952  N   ALA A 709      19.430  41.885  46.090  1.00  0.00           N
ATOM   1953  HN  ALA A 709      19.260  41.815  47.070  1.00  0.00           H
ATOM   1954  CA  ALA A 709      18.280  41.735  45.200  1.00  0.00           C
ATOM   1955  HA  ALA A 709      18.470  40.905  44.530  1.00  0.00           H
ATOM   1956  CB  ALA A 709      17.000  41.485  46.020  1.00  0.00           C
ATOM   1957  HB1 ALA A 709      16.720  42.375  46.630  1.00  0.00           H
ATOM   1958  HB2 ALA A 709      17.160  40.645  46.730  1.00  0.00           H
ATOM   1959  HB3 ALA A 709      16.150  41.235  45.350  1.00  0.00           H
ATOM   1960  C   ALA A 709      18.060  42.965  44.330  1.00  0.00           C
ATOM   1961  O   ALA A 709      17.920  42.915  43.120  1.00  0.00           O
ATOM   1962  N   THR A 710      18.100  44.135  44.960  1.00  0.00           N
ATOM   1963  HN  THR A 710      18.350  44.115  45.930  1.00  0.00           H
ATOM   1964  CA  THR A 710      17.710  45.425  44.420  1.00  0.00           C
ATOM   1965  HA  THR A 710      17.060  45.225  43.610  1.00  0.00           H
ATOM   1966  CB  THR A 710      16.930  46.275  45.450  1.00  0.00           C
ATOM   1967  HB  THR A 710      17.650  46.895  46.020  1.00  0.00           H
ATOM   1968  OG1 THR A 710      16.250  45.465  46.400  1.00  0.00           O
ATOM   1969  HG1 THR A 710      16.930  44.895  46.790  1.00  0.00           H
ATOM   1970  CG2 THR A 710      15.800  47.135  44.860  1.00  0.00           C
ATOM   1971 HG21 THR A 710      14.830  46.615  44.800  1.00  0.00           H
ATOM   1972 HG22 THR A 710      16.050  47.525  43.850  1.00  0.00           H
ATOM   1973 HG23 THR A 710      15.580  47.985  45.540  1.00  0.00           H
ATOM   1974  C   THR A 710      18.920  46.125  43.810  1.00  0.00           C
ATOM   1975  O   THR A 710      19.130  47.315  44.000  1.00  0.00           O
ATOM   1976  N   ASP A 711      19.770  45.355  43.080  1.00  0.00           N
ATOM   1977  HN  ASP A 711      19.490  44.415  42.890  1.00  0.00           H
ATOM   1978  CA  ASP A 711      21.040  45.725  42.450  1.00  0.00           C
ATOM   1979  HA  ASP A 711      21.710  44.955  42.810  1.00  0.00           H
ATOM   1980  CB  ASP A 711      21.060  45.535  40.910  1.00  0.00           C
ATOM   1981  HB1 ASP A 711      20.450  46.315  40.420  1.00  0.00           H
ATOM   1982  HB2 ASP A 711      20.620  44.535  40.660  1.00  0.00           H
ATOM   1983  CG  ASP A 711      22.470  45.575  40.320  1.00  0.00           C
ATOM   1984  OD1 ASP A 711      23.080  46.675  40.210  1.00  0.00           O
ATOM   1985  OD2 ASP A 711      22.990  44.485  40.000  1.00  0.00           O
ATOM   1986  C   ASP A 711      21.710  47.015  42.890  1.00  0.00           C
ATOM   1987  O   ASP A 711      21.600  48.085  42.280  1.00  0.00           O
ATOM   1988  N   ALA A 712      22.440  46.945  44.010  1.00  0.00           N
ATOM   1989  HN  ALA A 712      22.380  46.135  44.600  1.00  0.00           H
ATOM   1990  CA  ALA A 712      23.280  48.045  44.430  1.00  0.00           C
ATOM   1991  HA  ALA A 712      22.870  48.985  44.090  1.00  0.00           H
ATOM   1992  CB  ALA A 712      23.350  48.065  45.970  1.00  0.00           C
ATOM   1993  HB1 ALA A 712      23.820  47.145  46.360  1.00  0.00           H
ATOM   1994  HB2 ALA A 712      22.320  48.145  46.380  1.00  0.00           H
ATOM   1995  HB3 ALA A 712      23.940  48.945  46.320  1.00  0.00           H
ATOM   1996  C   ALA A 712      24.670  47.915  43.820  1.00  0.00           C
ATOM   1997  O   ALA A 712      25.530  48.775  44.010  1.00  0.00           O
ATOM   1998  N   SER A 713      24.920  46.835  43.030  1.00  0.00           N
ATOM   1999  HN  SER A 713      24.190  46.185  42.850  1.00  0.00           H
ATOM   2000  CA  SER A 713      26.170  46.575  42.320  1.00  0.00           C
ATOM   2001  HA  SER A 713      26.970  46.575  43.040  1.00  0.00           H
ATOM   2002  CB  SER A 713      26.160  45.205  41.600  1.00  0.00           C
ATOM   2003  HB1 SER A 713      27.140  45.045  41.080  1.00  0.00           H
ATOM   2004  HB2 SER A 713      25.350  45.155  40.840  1.00  0.00           H
ATOM   2005  OG  SER A 713      25.990  44.145  42.540  1.00  0.00           O
ATOM   2006  HG1 SER A 713      25.170  43.685  42.280  1.00  0.00           H
ATOM   2007  C   SER A 713      26.490  47.635  41.300  1.00  0.00           C
ATOM   2008  O   SER A 713      27.630  48.065  41.170  1.00  0.00           O
ATOM   2009  N   SER A 714      25.460  48.135  40.590  1.00  0.00           N
ATOM   2010  HN  SER A 714      24.560  47.655  40.640  1.00  0.00           H
ATOM   2011  CA  SER A 714      25.560  49.245  39.650  1.00  0.00           C
ATOM   2012  HA  SER A 714      26.170  48.905  38.820  1.00  0.00           H
ATOM   2013  CB  SER A 714      24.170  49.615  39.080  1.00  0.00           C
ATOM   2014  HB1 SER A 714      24.240  50.495  38.400  1.00  0.00           H
ATOM   2015  HB2 SER A 714      23.470  49.865  39.910  1.00  0.00           H
ATOM   2016  OG  SER A 714      23.630  48.535  38.320  1.00  0.00           O
ATOM   2017  HG1 SER A 714      23.410  47.815  38.960  1.00  0.00           H
ATOM   2018  C   SER A 714      26.240  50.515  40.180  1.00  0.00           C
ATOM   2019  O   SER A 714      26.910  51.225  39.430  1.00  0.00           O
ATOM   2020  N   LEU A 715      26.140  50.825  41.490  1.00  0.00           N
ATOM   2021  HN  LEU A 715      25.630  50.215  42.100  1.00  0.00           H
ATOM   2022  CA  LEU A 715      26.750  51.975  42.140  1.00  0.00           C
ATOM   2023  HA  LEU A 715      26.400  52.865  41.640  1.00  0.00           H
ATOM   2024  CB  LEU A 715      26.340  52.025  43.630  1.00  0.00           C
ATOM   2025  HB1 LEU A 715      26.800  52.915  44.120  1.00  0.00           H
ATOM   2026  HB2 LEU A 715      26.730  51.125  44.150  1.00  0.00           H
ATOM   2027  CG  LEU A 715      24.820  52.095  43.880  1.00  0.00           C
ATOM   2028  HG  LEU A 715      24.330  51.205  43.420  1.00  0.00           H
ATOM   2029  CD1 LEU A 715      24.500  52.085  45.380  1.00  0.00           C
ATOM   2030 HD11 LEU A 715      24.950  52.965  45.880  1.00  0.00           H
ATOM   2031 HD12 LEU A 715      24.890  51.165  45.860  1.00  0.00           H
ATOM   2032 HD13 LEU A 715      23.400  52.125  45.540  1.00  0.00           H
ATOM   2033  CD2 LEU A 715      24.210  53.355  43.260  1.00  0.00           C
ATOM   2034 HD21 LEU A 715      24.380  53.365  42.160  1.00  0.00           H
ATOM   2035 HD22 LEU A 715      24.680  54.265  43.690  1.00  0.00           H
ATOM   2036 HD23 LEU A 715      23.120  53.395  43.450  1.00  0.00           H
ATOM   2037  C   LEU A 715      28.280  52.025  42.050  1.00  0.00           C
ATOM   2038  O   LEU A 715      28.860  53.095  41.880  1.00  0.00           O
ATOM   2039  N   VAL A 716      28.960  50.865  42.150  1.00  0.00           N
ATOM   2040  HN  VAL A 716      28.480  49.995  42.200  1.00  0.00           H
ATOM   2041  CA  VAL A 716      30.410  50.785  42.320  1.00  0.00           C
ATOM   2042  HA  VAL A 716      30.690  51.535  43.040  1.00  0.00           H
ATOM   2043  CB  VAL A 716      30.870  49.425  42.860  1.00  0.00           C
ATOM   2044  HB  VAL A 716      31.900  49.545  43.290  1.00  0.00           H
ATOM   2045  CG1 VAL A 716      29.940  48.985  44.020  1.00  0.00           C
ATOM   2046 HG11 VAL A 716      28.930  48.745  43.640  1.00  0.00           H
ATOM   2047 HG12 VAL A 716      29.870  49.785  44.790  1.00  0.00           H
ATOM   2048 HG13 VAL A 716      30.340  48.065  44.490  1.00  0.00           H
ATOM   2049  CG2 VAL A 716      30.960  48.335  41.770  1.00  0.00           C
ATOM   2050 HG21 VAL A 716      31.780  48.545  41.050  1.00  0.00           H
ATOM   2051 HG22 VAL A 716      30.010  48.245  41.210  1.00  0.00           H
ATOM   2052 HG23 VAL A 716      31.180  47.355  42.240  1.00  0.00           H
ATOM   2053  C   VAL A 716      31.170  51.125  41.040  1.00  0.00           C
ATOM   2054  O   VAL A 716      32.380  51.345  41.040  1.00  0.00           O
ATOM   2055  N   CYS A 717      30.450  51.195  39.900  1.00  0.00           N
ATOM   2056  HN  CYS A 717      29.470  50.995  39.950  1.00  0.00           H
ATOM   2057  CA  CYS A 717      30.960  51.655  38.630  1.00  0.00           C
ATOM   2058  HA  CYS A 717      31.810  51.045  38.380  1.00  0.00           H
ATOM   2059  CB  CYS A 717      29.900  51.535  37.500  1.00  0.00           C
ATOM   2060  HB1 CYS A 717      30.310  51.985  36.570  1.00  0.00           H
ATOM   2061  HB2 CYS A 717      29.000  52.135  37.780  1.00  0.00           H
ATOM   2062  SG  CYS A 717      29.420  49.805  37.180  1.00  0.00           S
ATOM   2063  HG1 CYS A 717      28.750  49.665  38.320  1.00  0.00           H
ATOM   2064  C   CYS A 717      31.460  53.095  38.680  1.00  0.00           C
ATOM   2065  O   CYS A 717      32.490  53.425  38.100  1.00  0.00           O
ATOM   2066  N   TYR A 718      30.760  53.995  39.400  1.00  0.00           N
ATOM   2067  HN  TYR A 718      30.000  53.695  39.980  1.00  0.00           H
ATOM   2068  CA  TYR A 718      31.020  55.425  39.370  1.00  0.00           C
ATOM   2069  HA  TYR A 718      31.430  55.685  38.410  1.00  0.00           H
ATOM   2070  CB  TYR A 718      29.710  56.235  39.590  1.00  0.00           C
ATOM   2071  HB1 TYR A 718      29.890  57.325  39.540  1.00  0.00           H
ATOM   2072  HB2 TYR A 718      29.290  55.985  40.590  1.00  0.00           H
ATOM   2073  CG  TYR A 718      28.710  55.875  38.510  1.00  0.00           C
ATOM   2074  CD1 TYR A 718      28.920  56.265  37.170  1.00  0.00           C
ATOM   2075  HD1 TYR A 718      29.820  56.795  36.900  1.00  0.00           H
ATOM   2076  CE1 TYR A 718      27.980  55.925  36.180  1.00  0.00           C
ATOM   2077  HE1 TYR A 718      28.150  56.185  35.150  1.00  0.00           H
ATOM   2078  CZ  TYR A 718      26.830  55.205  36.530  1.00  0.00           C
ATOM   2079  OH  TYR A 718      25.900  54.845  35.530  1.00  0.00           O
ATOM   2080  HH  TYR A 718      25.160  54.485  36.020  1.00  0.00           H
ATOM   2081  CD2 TYR A 718      27.560  55.155  38.840  1.00  0.00           C
ATOM   2082  HD2 TYR A 718      27.390  54.845  39.860  1.00  0.00           H
ATOM   2083  CE2 TYR A 718      26.620  54.825  37.860  1.00  0.00           C
ATOM   2084  HE2 TYR A 718      25.740  54.265  38.130  1.00  0.00           H
ATOM   2085  C   TYR A 718      32.050  55.855  40.400  1.00  0.00           C
ATOM   2086  O   TYR A 718      31.990  56.955  40.950  1.00  0.00           O
ATOM   2087  N   ILE A 719      33.020  54.975  40.660  1.00  0.00           N
ATOM   2088  HN  ILE A 719      32.980  54.105  40.170  1.00  0.00           H
ATOM   2089  CA  ILE A 719      34.040  55.125  41.680  1.00  0.00           C
ATOM   2090  HA  ILE A 719      33.660  55.765  42.460  1.00  0.00           H
ATOM   2091  CB  ILE A 719      34.350  53.735  42.250  1.00  0.00           C
ATOM   2092  HB  ILE A 719      34.290  53.005  41.410  1.00  0.00           H
ATOM   2093  CG2 ILE A 719      35.770  53.585  42.820  1.00  0.00           C
ATOM   2094 HG21 ILE A 719      35.970  54.315  43.630  1.00  0.00           H
ATOM   2095 HG22 ILE A 719      36.550  53.705  42.030  1.00  0.00           H
ATOM   2096 HG23 ILE A 719      35.910  52.555  43.230  1.00  0.00           H
ATOM   2097  CG1 ILE A 719      33.260  53.305  43.280  1.00  0.00           C
ATOM   2098 HG11 ILE A 719      33.440  52.235  43.530  1.00  0.00           H
ATOM   2099 HG12 ILE A 719      32.270  53.375  42.780  1.00  0.00           H
ATOM   2100  CD  ILE A 719      33.220  54.125  44.570  1.00  0.00           C
ATOM   2101  HD1 ILE A 719      32.950  55.185  44.370  1.00  0.00           H
ATOM   2102  HD2 ILE A 719      34.200  54.115  45.090  1.00  0.00           H
ATOM   2103  HD3 ILE A 719      32.450  53.715  45.270  1.00  0.00           H
ATOM   2104  C   ILE A 719      35.260  55.835  41.140  1.00  0.00           C
ATOM   2105  O   ILE A 719      35.780  56.785  41.750  1.00  0.00           O
ATOM   2106  N   THR A 720      35.720  55.445  39.920  1.00  0.00           N
ATOM   2107  HN  THR A 720      35.230  54.695  39.480  1.00  0.00           H
ATOM   2108  CA  THR A 720      36.910  55.945  39.220  1.00  0.00           C
ATOM   2109  HA  THR A 720      37.000  55.325  38.340  1.00  0.00           H
ATOM   2110  CB  THR A 720      36.790  57.385  38.710  1.00  0.00           C
ATOM   2111  HB  THR A 720      37.610  57.625  38.000  1.00  0.00           H
ATOM   2112  OG1 THR A 720      36.840  58.335  39.770  1.00  0.00           O
ATOM   2113  HG1 THR A 720      36.360  57.915  40.500  1.00  0.00           H
ATOM   2114  CG2 THR A 720      35.460  57.595  37.950  1.00  0.00           C
ATOM   2115 HG21 THR A 720      34.590  57.495  38.630  1.00  0.00           H
ATOM   2116 HG22 THR A 720      35.360  56.855  37.130  1.00  0.00           H
ATOM   2117 HG23 THR A 720      35.440  58.615  37.510  1.00  0.00           H
ATOM   2118  C   THR A 720      38.220  55.775  39.980  1.00  0.00           C
ATOM   2119  O   THR A 720      38.260  55.545  41.180  1.00  0.00           O
ATOM   2120  N   ARG A 721      39.380  55.885  39.280  1.00  0.00           N
ATOM   2121  HN  ARG A 721      39.410  56.125  38.320  1.00  0.00           H
ATOM   2122  CA  ARG A 721      40.670  55.765  39.950  1.00  0.00           C
ATOM   2123  HA  ARG A 721      40.700  54.795  40.440  1.00  0.00           H
ATOM   2124  CB  ARG A 721      41.860  55.855  38.970  1.00  0.00           C
ATOM   2125  HB1 ARG A 721      42.800  55.735  39.560  1.00  0.00           H
ATOM   2126  HB2 ARG A 721      41.890  56.855  38.490  1.00  0.00           H
ATOM   2127  CG  ARG A 721      41.830  54.775  37.880  1.00  0.00           C
ATOM   2128  HG1 ARG A 721      41.110  55.095  37.090  1.00  0.00           H
ATOM   2129  HG2 ARG A 721      41.450  53.815  38.290  1.00  0.00           H
ATOM   2130  CD  ARG A 721      43.230  54.615  37.290  1.00  0.00           C
ATOM   2131  HD1 ARG A 721      43.750  55.595  37.230  1.00  0.00           H
ATOM   2132  HD2 ARG A 721      43.190  54.185  36.270  1.00  0.00           H
ATOM   2133  NE  ARG A 721      43.970  53.715  38.220  1.00  0.00           N
ATOM   2134  HE  ARG A 721      44.340  54.045  39.090  1.00  0.00           H
ATOM   2135  CZ  ARG A 721      44.120  52.405  38.050  1.00  0.00           C
ATOM   2136  NH1 ARG A 721      43.830  51.765  36.940  1.00  0.00           N
ATOM   2137 HH11 ARG A 721      43.540  52.235  36.100  1.00  0.00           H
ATOM   2138 HH12 ARG A 721      44.140  50.825  36.890  1.00  0.00           H
ATOM   2139  NH2 ARG A 721      44.670  51.705  39.020  1.00  0.00           N
ATOM   2140 HH21 ARG A 721      44.870  52.135  39.930  1.00  0.00           H
ATOM   2141 HH22 ARG A 721      45.150  50.865  38.760  1.00  0.00           H
ATOM   2142  C   ARG A 721      40.920  56.805  41.010  1.00  0.00           C
ATOM   2143  O   ARG A 721      41.490  56.505  42.060  1.00  0.00           O
ATOM   2144  N   PHE A 722      40.500  58.065  40.760  1.00  0.00           N
ATOM   2145  HN  PHE A 722      40.160  58.285  39.830  1.00  0.00           H
ATOM   2146  CA  PHE A 722      40.520  59.185  41.670  1.00  0.00           C
ATOM   2147  HA  PHE A 722      41.540  59.545  41.690  1.00  0.00           H
ATOM   2148  CB  PHE A 722      39.620  60.315  41.090  1.00  0.00           C
ATOM   2149  HB1 PHE A 722      38.580  59.925  40.980  1.00  0.00           H
ATOM   2150  HB2 PHE A 722      39.970  60.575  40.060  1.00  0.00           H
ATOM   2151  CG  PHE A 722      39.570  61.575  41.920  1.00  0.00           C
ATOM   2152  CD1 PHE A 722      40.590  62.535  41.810  1.00  0.00           C
ATOM   2153  HD1 PHE A 722      41.420  62.355  41.150  1.00  0.00           H
ATOM   2154  CE1 PHE A 722      40.520  63.735  42.530  1.00  0.00           C
ATOM   2155  HE1 PHE A 722      41.300  64.475  42.420  1.00  0.00           H
ATOM   2156  CZ  PHE A 722      39.430  63.985  43.380  1.00  0.00           C
ATOM   2157  HZ  PHE A 722      39.370  64.905  43.930  1.00  0.00           H
ATOM   2158  CD2 PHE A 722      38.470  61.835  42.770  1.00  0.00           C
ATOM   2159  HD2 PHE A 722      37.680  61.115  42.840  1.00  0.00           H
ATOM   2160  CE2 PHE A 722      38.410  63.035  43.500  1.00  0.00           C
ATOM   2161  HE2 PHE A 722      37.570  63.225  44.150  1.00  0.00           H
ATOM   2162  C   PHE A 722      40.180  58.865  43.130  1.00  0.00           C
ATOM   2163  O   PHE A 722      41.000  59.125  44.010  1.00  0.00           O
ATOM   2164  N   THR A 723      38.990  58.295  43.420  1.00  0.00           N
ATOM   2165  HN  THR A 723      38.370  58.035  42.680  1.00  0.00           H
ATOM   2166  CA  THR A 723      38.630  57.945  44.800  1.00  0.00           C
ATOM   2167  HA  THR A 723      38.960  58.755  45.430  1.00  0.00           H
ATOM   2168  CB  THR A 723      37.120  57.815  45.020  1.00  0.00           C
ATOM   2169  HB  THR A 723      36.920  57.855  46.120  1.00  0.00           H
ATOM   2170  OG1 THR A 723      36.570  56.605  44.530  1.00  0.00           O
ATOM   2171  HG1 THR A 723      36.350  56.765  43.590  1.00  0.00           H
ATOM   2172  CG2 THR A 723      36.370  58.975  44.340  1.00  0.00           C
ATOM   2173 HG21 THR A 723      36.440  58.915  43.240  1.00  0.00           H
ATOM   2174 HG22 THR A 723      36.780  59.955  44.670  1.00  0.00           H
ATOM   2175 HG23 THR A 723      35.290  58.945  44.610  1.00  0.00           H
ATOM   2176  C   THR A 723      39.330  56.685  45.310  1.00  0.00           C
ATOM   2177  O   THR A 723      39.770  56.625  46.460  1.00  0.00           O
ATOM   2178  N   GLU A 724      39.460  55.655  44.440  1.00  0.00           N
ATOM   2179  HN  GLU A 724      39.110  55.745  43.510  1.00  0.00           H
ATOM   2180  CA  GLU A 724      39.990  54.335  44.740  1.00  0.00           C
ATOM   2181  HA  GLU A 724      39.410  53.895  45.540  1.00  0.00           H
ATOM   2182  CB  GLU A 724      39.800  53.485  43.460  1.00  0.00           C
ATOM   2183  HB1 GLU A 724      40.320  53.975  42.610  1.00  0.00           H
ATOM   2184  HB2 GLU A 724      38.710  53.485  43.200  1.00  0.00           H
ATOM   2185  CG  GLU A 724      40.270  52.005  43.530  1.00  0.00           C
ATOM   2186  HG1 GLU A 724      39.650  51.475  44.280  1.00  0.00           H
ATOM   2187  HG2 GLU A 724      41.340  51.935  43.810  1.00  0.00           H
ATOM   2188  CD  GLU A 724      40.090  51.275  42.200  1.00  0.00           C
ATOM   2189  OE1 GLU A 724      39.250  51.725  41.380  1.00  0.00           O
ATOM   2190  OE2 GLU A 724      40.820  50.275  41.980  1.00  0.00           O
ATOM   2191  C   GLU A 724      41.450  54.305  45.180  1.00  0.00           C
ATOM   2192  O   GLU A 724      41.800  53.805  46.250  1.00  0.00           O
ATOM   2193  N   GLU A 725      42.320  54.935  44.370  1.00  0.00           N
ATOM   2194  HN  GLU A 725      42.010  55.285  43.490  1.00  0.00           H
ATOM   2195  CA  GLU A 725      43.730  55.115  44.640  1.00  0.00           C
ATOM   2196  HA  GLU A 725      44.170  54.145  44.850  1.00  0.00           H
ATOM   2197  CB  GLU A 725      44.460  55.715  43.400  1.00  0.00           C
ATOM   2198  HB1 GLU A 725      45.510  55.955  43.670  1.00  0.00           H
ATOM   2199  HB2 GLU A 725      43.960  56.675  43.150  1.00  0.00           H
ATOM   2200  CG  GLU A 725      44.460  54.835  42.120  1.00  0.00           C
ATOM   2201  HG1 GLU A 725      44.720  55.485  41.260  1.00  0.00           H
ATOM   2202  HG2 GLU A 725      43.460  54.395  41.940  1.00  0.00           H
ATOM   2203  CD  GLU A 725      45.500  53.705  42.090  1.00  0.00           C
ATOM   2204  OE1 GLU A 725      46.640  53.885  42.590  1.00  0.00           O
ATOM   2205  OE2 GLU A 725      45.170  52.645  41.490  1.00  0.00           O
ATOM   2206  C   GLU A 725      43.990  55.975  45.870  1.00  0.00           C
ATOM   2207  O   GLU A 725      44.830  55.655  46.710  1.00  0.00           O
ATOM   2208  N   ALA A 726      43.230  57.095  46.020  1.00  0.00           N
ATOM   2209  HN  ALA A 726      42.580  57.375  45.330  1.00  0.00           H
ATOM   2210  CA  ALA A 726      43.290  57.985  47.170  1.00  0.00           C
ATOM   2211  HA  ALA A 726      44.310  58.345  47.270  1.00  0.00           H
ATOM   2212  CB  ALA A 726      42.350  59.175  46.940  1.00  0.00           C
ATOM   2213  HB1 ALA A 726      41.290  58.835  46.830  1.00  0.00           H
ATOM   2214  HB2 ALA A 726      42.630  59.695  46.000  1.00  0.00           H
ATOM   2215  HB3 ALA A 726      42.410  59.915  47.770  1.00  0.00           H
ATOM   2216  C   ALA A 726      42.930  57.305  48.490  1.00  0.00           C
ATOM   2217  O   ALA A 726      43.630  57.445  49.500  1.00  0.00           O
ATOM   2218  N   PHE A 727      41.840  56.515  48.500  1.00  0.00           N
ATOM   2219  HN  PHE A 727      41.270  56.455  47.670  1.00  0.00           H
ATOM   2220  CA  PHE A 727      41.400  55.725  49.640  1.00  0.00           C
ATOM   2221  HA  PHE A 727      41.240  56.395  50.480  1.00  0.00           H
ATOM   2222  CB  PHE A 727      40.060  55.035  49.250  1.00  0.00           C
ATOM   2223  HB1 PHE A 727      40.210  54.405  48.340  1.00  0.00           H
ATOM   2224  HB2 PHE A 727      39.320  55.815  48.980  1.00  0.00           H
ATOM   2225  CG  PHE A 727      39.460  54.165  50.320  1.00  0.00           C
ATOM   2226  CD1 PHE A 727      38.560  54.705  51.250  1.00  0.00           C
ATOM   2227  HD1 PHE A 727      38.350  55.765  51.220  1.00  0.00           H
ATOM   2228  CE1 PHE A 727      37.920  53.895  52.200  1.00  0.00           C
ATOM   2229  HE1 PHE A 727      37.220  54.325  52.900  1.00  0.00           H
ATOM   2230  CZ  PHE A 727      38.180  52.525  52.230  1.00  0.00           C
ATOM   2231  HZ  PHE A 727      37.690  51.875  52.950  1.00  0.00           H
ATOM   2232  CD2 PHE A 727      39.700  52.775  50.360  1.00  0.00           C
ATOM   2233  HD2 PHE A 727      40.370  52.335  49.630  1.00  0.00           H
ATOM   2234  CE2 PHE A 727      39.080  51.965  51.310  1.00  0.00           C
ATOM   2235  HE2 PHE A 727      39.270  50.895  51.330  1.00  0.00           H
ATOM   2236  C   PHE A 727      42.460  54.715  50.080  1.00  0.00           C
ATOM   2237  O   PHE A 727      42.840  54.645  51.250  1.00  0.00           O
ATOM   2238  N   ALA A 728      43.010  53.955  49.110  1.00  0.00           N
ATOM   2239  HN  ALA A 728      42.680  54.025  48.160  1.00  0.00           H
ATOM   2240  CA  ALA A 728      44.060  52.995  49.350  1.00  0.00           C
ATOM   2241  HA  ALA A 728      43.720  52.315  50.120  1.00  0.00           H
ATOM   2242  CB  ALA A 728      44.300  52.205  48.050  1.00  0.00           C
ATOM   2243  HB1 ALA A 728      44.660  52.875  47.230  1.00  0.00           H
ATOM   2244  HB2 ALA A 728      43.350  51.755  47.710  1.00  0.00           H
ATOM   2245  HB3 ALA A 728      45.040  51.395  48.190  1.00  0.00           H
ATOM   2246  C   ALA A 728      45.370  53.605  49.860  1.00  0.00           C
ATOM   2247  O   ALA A 728      45.990  53.115  50.800  1.00  0.00           O
ATOM   2248  N   ALA A 729      45.820  54.725  49.250  1.00  0.00           N
ATOM   2249  HN  ALA A 729      45.320  55.095  48.450  1.00  0.00           H
ATOM   2250  CA  ALA A 729      47.030  55.435  49.610  1.00  0.00           C
ATOM   2251  HA  ALA A 729      47.860  54.745  49.540  1.00  0.00           H
ATOM   2252  CB  ALA A 729      47.250  56.605  48.630  1.00  0.00           C
ATOM   2253  HB1 ALA A 729      46.410  57.335  48.690  1.00  0.00           H
ATOM   2254  HB2 ALA A 729      47.270  56.225  47.590  1.00  0.00           H
ATOM   2255  HB3 ALA A 729      48.200  57.135  48.830  1.00  0.00           H
ATOM   2256  C   ALA A 729      47.030  55.965  51.040  1.00  0.00           C
ATOM   2257  O   ALA A 729      47.990  55.795  51.790  1.00  0.00           O
ATOM   2258  N   LEU A 730      45.900  56.585  51.470  1.00  0.00           N
ATOM   2259  HN  LEU A 730      45.140  56.735  50.830  1.00  0.00           H
ATOM   2260  CA  LEU A 730      45.730  57.085  52.820  1.00  0.00           C
ATOM   2261  HA  LEU A 730      46.540  57.775  53.020  1.00  0.00           H
ATOM   2262  CB  LEU A 730      44.380  57.825  52.980  1.00  0.00           C
ATOM   2263  HB1 LEU A 730      43.540  57.085  53.010  1.00  0.00           H
ATOM   2264  HB2 LEU A 730      44.210  58.455  52.070  1.00  0.00           H
ATOM   2265  CG  LEU A 730      44.310  58.745  54.220  1.00  0.00           C
ATOM   2266  HG  LEU A 730      44.860  58.265  55.060  1.00  0.00           H
ATOM   2267  CD1 LEU A 730      44.970  60.105  53.930  1.00  0.00           C
ATOM   2268 HD11 LEU A 730      44.450  60.625  53.110  1.00  0.00           H
ATOM   2269 HD12 LEU A 730      46.040  59.975  53.640  1.00  0.00           H
ATOM   2270 HD13 LEU A 730      44.920  60.755  54.830  1.00  0.00           H
ATOM   2271  CD2 LEU A 730      42.860  58.975  54.680  1.00  0.00           C
ATOM   2272 HD21 LEU A 730      42.400  58.005  54.960  1.00  0.00           H
ATOM   2273 HD22 LEU A 730      42.270  59.425  53.860  1.00  0.00           H
ATOM   2274 HD23 LEU A 730      42.830  59.655  55.560  1.00  0.00           H
ATOM   2275  C   LEU A 730      45.810  55.975  53.870  1.00  0.00           C
ATOM   2276  O   LEU A 730      46.500  56.105  54.880  1.00  0.00           O
ATOM   2277  N   ILE A 731      45.150  54.835  53.610  1.00  0.00           N
ATOM   2278  HN  ILE A 731      44.580  54.775  52.780  1.00  0.00           H
ATOM   2279  CA  ILE A 731      45.170  53.655  54.450  1.00  0.00           C
ATOM   2280  HA  ILE A 731      44.870  53.945  55.440  1.00  0.00           H
ATOM   2281  CB  ILE A 731      44.150  52.635  53.950  1.00  0.00           C
ATOM   2282  HB  ILE A 731      44.270  52.515  52.840  1.00  0.00           H
ATOM   2283  CG2 ILE A 731      44.340  51.245  54.610  1.00  0.00           C
ATOM   2284 HG21 ILE A 731      44.230  51.325  55.710  1.00  0.00           H
ATOM   2285 HG22 ILE A 731      45.320  50.805  54.370  1.00  0.00           H
ATOM   2286 HG23 ILE A 731      43.560  50.545  54.240  1.00  0.00           H
ATOM   2287  CG1 ILE A 731      42.720  53.205  54.200  1.00  0.00           C
ATOM   2288 HG11 ILE A 731      42.650  54.215  53.750  1.00  0.00           H
ATOM   2289 HG12 ILE A 731      42.570  53.305  55.300  1.00  0.00           H
ATOM   2290  CD  ILE A 731      41.590  52.355  53.620  1.00  0.00           C
ATOM   2291  HD1 ILE A 731      41.500  51.375  54.140  1.00  0.00           H
ATOM   2292  HD2 ILE A 731      41.770  52.155  52.540  1.00  0.00           H
ATOM   2293  HD3 ILE A 731      40.620  52.875  53.710  1.00  0.00           H
ATOM   2294  C   ILE A 731      46.570  53.065  54.630  1.00  0.00           C
ATOM   2295  O   ILE A 731      46.980  52.745  55.750  1.00  0.00           O
ATOM   2296  N   CYS A 732      47.370  52.975  53.550  1.00  0.00           N
ATOM   2297  HN  CYS A 732      47.010  53.215  52.650  1.00  0.00           H
ATOM   2298  CA  CYS A 732      48.770  52.565  53.630  1.00  0.00           C
ATOM   2299  HA  CYS A 732      48.800  51.585  54.080  1.00  0.00           H
ATOM   2300  CB  CYS A 732      49.430  52.455  52.230  1.00  0.00           C
ATOM   2301  HB1 CYS A 732      50.500  52.185  52.340  1.00  0.00           H
ATOM   2302  HB2 CYS A 732      49.380  53.445  51.720  1.00  0.00           H
ATOM   2303  SG  CYS A 732      48.620  51.195  51.200  1.00  0.00           S
ATOM   2304  HG1 CYS A 732      47.460  51.845  51.080  1.00  0.00           H
ATOM   2305  C   CYS A 732      49.630  53.465  54.500  1.00  0.00           C
ATOM   2306  O   CYS A 732      50.400  52.985  55.330  1.00  0.00           O
ATOM   2307  N   ILE A 733      49.470  54.795  54.380  1.00  0.00           N
ATOM   2308  HN  ILE A 733      48.880  55.165  53.650  1.00  0.00           H
ATOM   2309  CA  ILE A 733      50.130  55.785  55.230  1.00  0.00           C
ATOM   2310  HA  ILE A 733      51.200  55.605  55.180  1.00  0.00           H
ATOM   2311  CB  ILE A 733      49.880  57.205  54.720  1.00  0.00           C
ATOM   2312  HB  ILE A 733      48.780  57.345  54.600  1.00  0.00           H
ATOM   2313  CG2 ILE A 733      50.380  58.265  55.730  1.00  0.00           C
ATOM   2314 HG21 ILE A 733      51.460  58.105  55.950  1.00  0.00           H
ATOM   2315 HG22 ILE A 733      49.810  58.245  56.680  1.00  0.00           H
ATOM   2316 HG23 ILE A 733      50.270  59.285  55.300  1.00  0.00           H
ATOM   2317  CG1 ILE A 733      50.530  57.405  53.330  1.00  0.00           C
ATOM   2318 HG11 ILE A 733      50.390  56.495  52.700  1.00  0.00           H
ATOM   2319 HG12 ILE A 733      51.630  57.535  53.470  1.00  0.00           H
ATOM   2320  CD  ILE A 733      49.960  58.585  52.540  1.00  0.00           C
ATOM   2321  HD1 ILE A 733      50.080  59.535  53.110  1.00  0.00           H
ATOM   2322  HD2 ILE A 733      48.880  58.435  52.340  1.00  0.00           H
ATOM   2323  HD3 ILE A 733      50.480  58.695  51.570  1.00  0.00           H
ATOM   2324  C   ILE A 733      49.750  55.635  56.700  1.00  0.00           C
ATOM   2325  O   ILE A 733      50.610  55.615  57.580  1.00  0.00           O
ATOM   2326  N   ILE A 734      48.440  55.475  57.000  1.00  0.00           N
ATOM   2327  HN  ILE A 734      47.760  55.555  56.270  1.00  0.00           H
ATOM   2328  CA  ILE A 734      47.930  55.205  58.340  1.00  0.00           C
ATOM   2329  HA  ILE A 734      48.250  56.005  58.980  1.00  0.00           H
ATOM   2330  CB  ILE A 734      46.390  55.205  58.320  1.00  0.00           C
ATOM   2331  HB  ILE A 734      46.060  54.525  57.500  1.00  0.00           H
ATOM   2332  CG2 ILE A 734      45.810  54.665  59.650  1.00  0.00           C
ATOM   2333 HG21 ILE A 734      46.220  55.245  60.510  1.00  0.00           H
ATOM   2334 HG22 ILE A 734      46.050  53.595  59.800  1.00  0.00           H
ATOM   2335 HG23 ILE A 734      44.710  54.755  59.670  1.00  0.00           H
ATOM   2336  CG1 ILE A 734      45.840  56.625  58.010  1.00  0.00           C
ATOM   2337 HG11 ILE A 734      46.460  57.105  57.220  1.00  0.00           H
ATOM   2338 HG12 ILE A 734      45.950  57.245  58.930  1.00  0.00           H
ATOM   2339  CD  ILE A 734      44.390  56.625  57.530  1.00  0.00           C
ATOM   2340  HD1 ILE A 734      43.730  56.175  58.300  1.00  0.00           H
ATOM   2341  HD2 ILE A 734      44.290  56.045  56.590  1.00  0.00           H
ATOM   2342  HD3 ILE A 734      44.060  57.675  57.340  1.00  0.00           H
ATOM   2343  C   ILE A 734      48.480  53.915  58.950  1.00  0.00           C
ATOM   2344  O   ILE A 734      48.930  53.895  60.090  1.00  0.00           O
ATOM   2345  N   PHE A 735      48.510  52.815  58.170  1.00  0.00           N
ATOM   2346  HN  PHE A 735      48.070  52.845  57.270  1.00  0.00           H
ATOM   2347  CA  PHE A 735      49.050  51.525  58.540  1.00  0.00           C
ATOM   2348  HA  PHE A 735      48.550  51.205  59.450  1.00  0.00           H
ATOM   2349  CB  PHE A 735      48.730  50.545  57.380  1.00  0.00           C
ATOM   2350  HB1 PHE A 735      49.300  50.805  56.470  1.00  0.00           H
ATOM   2351  HB2 PHE A 735      47.650  50.635  57.130  1.00  0.00           H
ATOM   2352  CG  PHE A 735      48.970  49.105  57.730  1.00  0.00           C
ATOM   2353  CD1 PHE A 735      48.090  48.445  58.610  1.00  0.00           C
ATOM   2354  HD1 PHE A 735      47.300  48.995  59.090  1.00  0.00           H
ATOM   2355  CE1 PHE A 735      48.240  47.075  58.870  1.00  0.00           C
ATOM   2356  HE1 PHE A 735      47.570  46.585  59.560  1.00  0.00           H
ATOM   2357  CZ  PHE A 735      49.270  46.355  58.250  1.00  0.00           C
ATOM   2358  HZ  PHE A 735      49.390  45.305  58.470  1.00  0.00           H
ATOM   2359  CD2 PHE A 735      50.000  48.375  57.120  1.00  0.00           C
ATOM   2360  HD2 PHE A 735      50.660  48.865  56.430  1.00  0.00           H
ATOM   2361  CE2 PHE A 735      50.150  47.005  57.380  1.00  0.00           C
ATOM   2362  HE2 PHE A 735      50.950  46.455  56.910  1.00  0.00           H
ATOM   2363  C   PHE A 735      50.560  51.555  58.850  1.00  0.00           C
ATOM   2364  O   PHE A 735      51.050  50.985  59.830  1.00  0.00           O
ATOM   2365  N   ILE A 736      51.340  52.285  58.030  1.00  0.00           N
ATOM   2366  HN  ILE A 736      50.950  52.685  57.190  1.00  0.00           H
ATOM   2367  CA  ILE A 736      52.750  52.565  58.290  1.00  0.00           C
ATOM   2368  HA  ILE A 736      53.260  51.625  58.470  1.00  0.00           H
ATOM   2369  CB  ILE A 736      53.390  53.225  57.070  1.00  0.00           C
ATOM   2370  HB  ILE A 736      52.690  54.005  56.690  1.00  0.00           H
ATOM   2371  CG2 ILE A 736      54.730  53.925  57.410  1.00  0.00           C
ATOM   2372 HG21 ILE A 736      55.420  53.215  57.920  1.00  0.00           H
ATOM   2373 HG22 ILE A 736      54.580  54.805  58.070  1.00  0.00           H
ATOM   2374 HG23 ILE A 736      55.230  54.285  56.490  1.00  0.00           H
ATOM   2375  CG1 ILE A 736      53.580  52.165  55.960  1.00  0.00           C
ATOM   2376 HG11 ILE A 736      52.700  51.485  55.940  1.00  0.00           H
ATOM   2377 HG12 ILE A 736      54.470  51.535  56.200  1.00  0.00           H
ATOM   2378  CD  ILE A 736      53.720  52.775  54.560  1.00  0.00           C
ATOM   2379  HD1 ILE A 736      54.610  53.445  54.510  1.00  0.00           H
ATOM   2380  HD2 ILE A 736      52.820  53.365  54.290  1.00  0.00           H
ATOM   2381  HD3 ILE A 736      53.860  51.975  53.800  1.00  0.00           H
ATOM   2382  C   ILE A 736      52.970  53.385  59.550  1.00  0.00           C
ATOM   2383  O   ILE A 736      53.820  53.075  60.390  1.00  0.00           O
ATOM   2384  N   TYR A 737      52.140  54.435  59.740  1.00  0.00           N
ATOM   2385  HN  TYR A 737      51.480  54.665  59.020  1.00  0.00           H
ATOM   2386  CA  TYR A 737      52.110  55.255  60.940  1.00  0.00           C
ATOM   2387  HA  TYR A 737      53.090  55.685  61.070  1.00  0.00           H
ATOM   2388  CB  TYR A 737      51.070  56.405  60.690  1.00  0.00           C
ATOM   2389  HB1 TYR A 737      50.120  55.975  60.320  1.00  0.00           H
ATOM   2390  HB2 TYR A 737      51.450  57.075  59.890  1.00  0.00           H
ATOM   2391  CG  TYR A 737      50.710  57.245  61.900  1.00  0.00           C
ATOM   2392  CD1 TYR A 737      51.030  58.605  61.950  1.00  0.00           C
ATOM   2393  HD1 TYR A 737      51.540  59.065  61.120  1.00  0.00           H
ATOM   2394  CE1 TYR A 737      50.590  59.395  63.030  1.00  0.00           C
ATOM   2395  HE1 TYR A 737      50.760  60.455  63.050  1.00  0.00           H
ATOM   2396  CZ  TYR A 737      50.010  58.785  64.150  1.00  0.00           C
ATOM   2397  OH  TYR A 737      49.810  59.485  65.360  1.00  0.00           O
ATOM   2398  HH  TYR A 737      49.740  58.775  66.060  1.00  0.00           H
ATOM   2399  CD2 TYR A 737      49.900  56.715  62.920  1.00  0.00           C
ATOM   2400  HD2 TYR A 737      49.540  55.695  62.870  1.00  0.00           H
ATOM   2401  CE2 TYR A 737      49.610  57.465  64.060  1.00  0.00           C
ATOM   2402  HE2 TYR A 737      49.070  56.995  64.870  1.00  0.00           H
ATOM   2403  C   TYR A 737      51.830  54.435  62.200  1.00  0.00           C
ATOM   2404  O   TYR A 737      52.530  54.575  63.200  1.00  0.00           O
ATOM   2405  N   GLU A 738      50.840  53.525  62.140  1.00  0.00           N
ATOM   2406  HN  GLU A 738      50.280  53.475  61.300  1.00  0.00           H
ATOM   2407  CA  GLU A 738      50.400  52.675  63.230  1.00  0.00           C
ATOM   2408  HA  GLU A 738      50.070  53.315  64.040  1.00  0.00           H
ATOM   2409  CB  GLU A 738      49.210  51.805  62.740  1.00  0.00           C
ATOM   2410  HB1 GLU A 738      49.540  51.195  61.870  1.00  0.00           H
ATOM   2411  HB2 GLU A 738      48.410  52.485  62.370  1.00  0.00           H
ATOM   2412  CG  GLU A 738      48.600  50.855  63.800  1.00  0.00           C
ATOM   2413  HG1 GLU A 738      48.080  51.445  64.580  1.00  0.00           H
ATOM   2414  HG2 GLU A 738      49.390  50.245  64.290  1.00  0.00           H
ATOM   2415  CD  GLU A 738      47.580  49.865  63.210  1.00  0.00           C
ATOM   2416  OE1 GLU A 738      46.920  50.195  62.200  1.00  0.00           O
ATOM   2417  OE2 GLU A 738      47.460  48.775  63.830  1.00  0.00           O
ATOM   2418  C   GLU A 738      51.510  51.795  63.790  1.00  0.00           C
ATOM   2419  O   GLU A 738      51.720  51.715  65.000  1.00  0.00           O
ATOM   2420  N   ALA A 739      52.280  51.145  62.890  1.00  0.00           N
ATOM   2421  HN  ALA A 739      52.020  51.195  61.920  1.00  0.00           H
ATOM   2422  CA  ALA A 739      53.450  50.355  63.230  1.00  0.00           C
ATOM   2423  HA  ALA A 739      53.130  49.575  63.910  1.00  0.00           H
ATOM   2424  CB  ALA A 739      54.000  49.695  61.940  1.00  0.00           C
ATOM   2425  HB1 ALA A 739      54.340  50.465  61.210  1.00  0.00           H
ATOM   2426  HB2 ALA A 739      53.200  49.105  61.450  1.00  0.00           H
ATOM   2427  HB3 ALA A 739      54.840  49.015  62.170  1.00  0.00           H
ATOM   2428  C   ALA A 739      54.560  51.135  63.920  1.00  0.00           C
ATOM   2429  O   ALA A 739      55.100  50.705  64.940  1.00  0.00           O
ATOM   2430  N   LEU A 740      54.910  52.335  63.390  1.00  0.00           N
ATOM   2431  HN  LEU A 740      54.490  52.635  62.540  1.00  0.00           H
ATOM   2432  CA  LEU A 740      55.860  53.245  64.010  1.00  0.00           C
ATOM   2433  HA  LEU A 740      56.780  52.695  64.190  1.00  0.00           H
ATOM   2434  CB  LEU A 740      56.170  54.435  63.060  1.00  0.00           C
ATOM   2435  HB1 LEU A 740      56.830  55.175  63.570  1.00  0.00           H
ATOM   2436  HB2 LEU A 740      55.210  54.955  62.830  1.00  0.00           H
ATOM   2437  CG  LEU A 740      56.840  54.035  61.730  1.00  0.00           C
ATOM   2438  HG  LEU A 740      56.310  53.145  61.310  1.00  0.00           H
ATOM   2439  CD1 LEU A 740      56.720  55.155  60.690  1.00  0.00           C
ATOM   2440 HD11 LEU A 740      57.240  56.065  61.050  1.00  0.00           H
ATOM   2441 HD12 LEU A 740      55.650  55.395  60.490  1.00  0.00           H
ATOM   2442 HD13 LEU A 740      57.190  54.845  59.730  1.00  0.00           H
ATOM   2443  CD2 LEU A 740      58.320  53.665  61.930  1.00  0.00           C
ATOM   2444 HD21 LEU A 740      58.410  52.775  62.600  1.00  0.00           H
ATOM   2445 HD22 LEU A 740      58.870  54.505  62.390  1.00  0.00           H
ATOM   2446 HD23 LEU A 740      58.800  53.415  60.960  1.00  0.00           H
ATOM   2447  C   LEU A 740      55.420  53.765  65.370  1.00  0.00           C
ATOM   2448  O   LEU A 740      56.180  53.745  66.330  1.00  0.00           O
ATOM   2449  N   GLU A 741      54.150  54.215  65.490  1.00  0.00           N
ATOM   2450  HN  GLU A 741      53.540  54.245  64.690  1.00  0.00           H
ATOM   2451  CA  GLU A 741      53.560  54.695  66.730  1.00  0.00           C
ATOM   2452  HA  GLU A 741      54.150  55.525  67.100  1.00  0.00           H
ATOM   2453  CB  GLU A 741      52.120  55.225  66.440  1.00  0.00           C
ATOM   2454  HB1 GLU A 741      51.510  54.405  66.000  1.00  0.00           H
ATOM   2455  HB2 GLU A 741      52.200  56.025  65.670  1.00  0.00           H
ATOM   2456  CG  GLU A 741      51.370  55.805  67.660  1.00  0.00           C
ATOM   2457  HG1 GLU A 741      51.940  56.645  68.100  1.00  0.00           H
ATOM   2458  HG2 GLU A 741      51.230  55.035  68.460  1.00  0.00           H
ATOM   2459  CD  GLU A 741      49.990  56.325  67.280  1.00  0.00           C
ATOM   2460  OE1 GLU A 741      49.090  55.465  67.060  1.00  0.00           O
ATOM   2461  OE2 GLU A 741      49.810  57.565  67.150  1.00  0.00           O
ATOM   2462  C   GLU A 741      53.560  53.635  67.830  1.00  0.00           C
ATOM   2463  O   GLU A 741      54.110  53.845  68.910  1.00  0.00           O
ATOM   2464  N   LYS A 742      53.120  52.405  67.480  1.00  0.00           N
ATOM   2465  HN  LYS A 742      52.730  52.245  66.570  1.00  0.00           H
ATOM   2466  CA  LYS A 742      53.210  51.245  68.360  1.00  0.00           C
ATOM   2467  HA  LYS A 742      52.640  51.465  69.260  1.00  0.00           H
ATOM   2468  CB  LYS A 742      52.650  49.975  67.660  1.00  0.00           C
ATOM   2469  HB1 LYS A 742      52.980  49.045  68.180  1.00  0.00           H
ATOM   2470  HB2 LYS A 742      53.090  49.935  66.630  1.00  0.00           H
ATOM   2471  CG  LYS A 742      51.120  49.935  67.550  1.00  0.00           C
ATOM   2472  HG1 LYS A 742      50.850  49.195  66.760  1.00  0.00           H
ATOM   2473  HG2 LYS A 742      50.780  50.935  67.210  1.00  0.00           H
ATOM   2474  CD  LYS A 742      50.440  49.515  68.860  1.00  0.00           C
ATOM   2475  HD1 LYS A 742      50.870  50.085  69.720  1.00  0.00           H
ATOM   2476  HD2 LYS A 742      50.700  48.435  69.030  1.00  0.00           H
ATOM   2477  CE  LYS A 742      48.920  49.645  68.830  1.00  0.00           C
ATOM   2478  HE1 LYS A 742      48.460  49.215  69.750  1.00  0.00           H
ATOM   2479  HE2 LYS A 742      48.510  49.125  67.940  1.00  0.00           H
ATOM   2480  NZ  LYS A 742      48.540  51.085  68.750  1.00  0.00           N
ATOM   2481  HZ1 LYS A 742      49.020  51.535  67.950  1.00  0.00           H
ATOM   2482  HZ2 LYS A 742      48.830  51.595  69.610  1.00  0.00           H
ATOM   2483  HZ3 LYS A 742      47.520  51.185  68.630  1.00  0.00           H
ATOM   2484  C   LYS A 742      54.620  50.925  68.840  1.00  0.00           C
ATOM   2485  O   LYS A 742      54.830  50.635  70.020  1.00  0.00           O
ATOM   2486  N   LEU A 743      55.620  50.985  67.940  1.00  0.00           N
ATOM   2487  HN  LEU A 743      55.420  51.155  66.980  1.00  0.00           H
ATOM   2488  CA  LEU A 743      57.010  50.825  68.330  1.00  0.00           C
ATOM   2489  HA  LEU A 743      57.100  49.875  68.840  1.00  0.00           H
ATOM   2490  CB  LEU A 743      57.910  50.815  67.070  1.00  0.00           C
ATOM   2491  HB1 LEU A 743      57.780  51.785  66.540  1.00  0.00           H
ATOM   2492  HB2 LEU A 743      57.540  50.025  66.380  1.00  0.00           H
ATOM   2493  CG  LEU A 743      59.420  50.605  67.310  1.00  0.00           C
ATOM   2494  HG  LEU A 743      59.780  51.295  68.120  1.00  0.00           H
ATOM   2495  CD1 LEU A 743      59.740  49.165  67.740  1.00  0.00           C
ATOM   2496 HD11 LEU A 743      59.380  48.445  66.970  1.00  0.00           H
ATOM   2497 HD12 LEU A 743      59.250  48.925  68.710  1.00  0.00           H
ATOM   2498 HD13 LEU A 743      60.840  49.025  67.860  1.00  0.00           H
ATOM   2499  CD2 LEU A 743      60.210  50.975  66.050  1.00  0.00           C
ATOM   2500 HD21 LEU A 743      60.040  52.045  65.790  1.00  0.00           H
ATOM   2501 HD22 LEU A 743      59.850  50.355  65.200  1.00  0.00           H
ATOM   2502 HD23 LEU A 743      61.290  50.795  66.180  1.00  0.00           H
ATOM   2503  C   LEU A 743      57.510  51.895  69.300  1.00  0.00           C
ATOM   2504  O   LEU A 743      58.140  51.565  70.310  1.00  0.00           O
ATOM   2505  N   PHE A 744      57.230  53.185  69.030  1.00  0.00           N
ATOM   2506  HN  PHE A 744      56.720  53.425  68.200  1.00  0.00           H
ATOM   2507  CA  PHE A 744      57.610  54.295  69.900  1.00  0.00           C
ATOM   2508  HA  PHE A 744      58.670  54.215  70.080  1.00  0.00           H
ATOM   2509  CB  PHE A 744      57.280  55.675  69.260  1.00  0.00           C
ATOM   2510  HB1 PHE A 744      57.370  56.495  70.000  1.00  0.00           H
ATOM   2511  HB2 PHE A 744      56.240  55.665  68.870  1.00  0.00           H
ATOM   2512  CG  PHE A 744      58.240  56.025  68.150  1.00  0.00           C
ATOM   2513  CD1 PHE A 744      59.580  56.265  68.470  1.00  0.00           C
ATOM   2514  HD1 PHE A 744      59.930  56.135  69.490  1.00  0.00           H
ATOM   2515  CE1 PHE A 744      60.480  56.695  67.490  1.00  0.00           C
ATOM   2516  HE1 PHE A 744      61.490  56.935  67.760  1.00  0.00           H
ATOM   2517  CZ  PHE A 744      60.050  56.865  66.170  1.00  0.00           C
ATOM   2518  HZ  PHE A 744      60.750  57.175  65.410  1.00  0.00           H
ATOM   2519  CD2 PHE A 744      57.800  56.265  66.840  1.00  0.00           C
ATOM   2520  HD2 PHE A 744      56.760  56.135  66.580  1.00  0.00           H
ATOM   2521  CE2 PHE A 744      58.710  56.645  65.840  1.00  0.00           C
ATOM   2522  HE2 PHE A 744      58.360  56.805  64.830  1.00  0.00           H
ATOM   2523  C   PHE A 744      56.970  54.265  71.280  1.00  0.00           C
ATOM   2524  O   PHE A 744      57.650  54.445  72.300  1.00  0.00           O
ATOM   2525  N   ASP A 745      55.650  54.035  71.350  1.00  0.00           N
ATOM   2526  HN  ASP A 745      55.090  53.985  70.510  1.00  0.00           H
ATOM   2527  CA  ASP A 745      54.870  53.915  72.570  1.00  0.00           C
ATOM   2528  HA  ASP A 745      54.940  54.835  73.130  1.00  0.00           H
ATOM   2529  CB  ASP A 745      53.410  53.575  72.210  1.00  0.00           C
ATOM   2530  HB1 ASP A 745      52.800  53.315  73.100  1.00  0.00           H
ATOM   2531  HB2 ASP A 745      53.380  52.715  71.500  1.00  0.00           H
ATOM   2532  CG  ASP A 745      52.680  54.735  71.540  1.00  0.00           C
ATOM   2533  OD1 ASP A 745      53.020  55.905  71.840  1.00  0.00           O
ATOM   2534  OD2 ASP A 745      51.650  54.415  70.900  1.00  0.00           O
ATOM   2535  C   ASP A 745      55.320  52.785  73.480  1.00  0.00           C
ATOM   2536  O   ASP A 745      55.520  52.955  74.690  1.00  0.00           O
ATOM   2537  N   LEU A 746      55.480  51.575  72.880  1.00  0.00           N
ATOM   2538  HN  LEU A 746      55.240  51.465  71.920  1.00  0.00           H
ATOM   2539  CA  LEU A 746      55.950  50.405  73.590  1.00  0.00           C
ATOM   2540  HA  LEU A 746      55.360  50.305  74.490  1.00  0.00           H
ATOM   2541  CB  LEU A 746      55.770  49.135  72.730  1.00  0.00           C
ATOM   2542  HB1 LEU A 746      56.340  49.235  71.780  1.00  0.00           H
ATOM   2543  HB2 LEU A 746      54.700  49.095  72.450  1.00  0.00           H
ATOM   2544  CG  LEU A 746      56.150  47.815  73.440  1.00  0.00           C
ATOM   2545  HG  LEU A 746      56.180  48.005  74.540  1.00  0.00           H
ATOM   2546  CD1 LEU A 746      55.070  46.755  73.190  1.00  0.00           C
ATOM   2547 HD11 LEU A 746      54.990  46.545  72.100  1.00  0.00           H
ATOM   2548 HD12 LEU A 746      54.090  47.115  73.550  1.00  0.00           H
ATOM   2549 HD13 LEU A 746      55.320  45.815  73.720  1.00  0.00           H
ATOM   2550  CD2 LEU A 746      57.530  47.295  73.000  1.00  0.00           C
ATOM   2551 HD21 LEU A 746      58.330  48.025  73.240  1.00  0.00           H
ATOM   2552 HD22 LEU A 746      57.540  47.105  71.910  1.00  0.00           H
ATOM   2553 HD23 LEU A 746      57.780  46.345  73.530  1.00  0.00           H
ATOM   2554  C   LEU A 746      57.380  50.545  74.050  1.00  0.00           C
ATOM   2555  O   LEU A 746      57.720  50.255  75.200  1.00  0.00           O
ATOM   2556  N   GLY A 747      58.250  51.045  73.140  1.00  0.00           N
ATOM   2557  HN  GLY A 747      57.920  51.265  72.210  1.00  0.00           H
ATOM   2558  CA  GLY A 747      59.670  51.215  73.390  1.00  0.00           C
ATOM   2559  HA1 GLY A 747      60.100  51.695  72.520  1.00  0.00           H
ATOM   2560  HA2 GLY A 747      60.100  50.245  73.590  1.00  0.00           H
ATOM   2561  C   GLY A 747      59.950  52.085  74.570  1.00  0.00           C
ATOM   2562  O   GLY A 747      60.770  51.715  75.400  1.00  0.00           O
ATOM   2563  N   GLU A 748      59.230  53.215  74.680  1.00  0.00           N
ATOM   2564  HN  GLU A 748      58.550  53.435  73.980  1.00  0.00           H
ATOM   2565  CA  GLU A 748      59.390  54.245  75.700  1.00  0.00           C
ATOM   2566  HA  GLU A 748      60.370  54.695  75.570  1.00  0.00           H
ATOM   2567  CB  GLU A 748      58.300  55.325  75.470  1.00  0.00           C
ATOM   2568  HB1 GLU A 748      57.290  54.865  75.530  1.00  0.00           H
ATOM   2569  HB2 GLU A 748      58.420  55.675  74.420  1.00  0.00           H
ATOM   2570  CG  GLU A 748      58.390  56.585  76.380  1.00  0.00           C
ATOM   2571  HG1 GLU A 748      58.100  57.485  75.800  1.00  0.00           H
ATOM   2572  HG2 GLU A 748      59.440  56.705  76.710  1.00  0.00           H
ATOM   2573  CD  GLU A 748      57.510  56.585  77.650  1.00  0.00           C
ATOM   2574  OE1 GLU A 748      56.740  55.615  77.870  1.00  0.00           O
ATOM   2575  OE2 GLU A 748      57.590  57.595  78.400  1.00  0.00           O
ATOM   2576  C   GLU A 748      59.340  53.715  77.130  1.00  0.00           C
ATOM   2577  O   GLU A 748      60.140  54.105  77.980  1.00  0.00           O
ATOM   2578  N   THR A 749      58.440  52.745  77.400  1.00  0.00           N
ATOM   2579  HN  THR A 749      57.770  52.545  76.690  1.00  0.00           H
ATOM   2580  CA  THR A 749      58.230  52.145  78.720  1.00  0.00           C
ATOM   2581  HA  THR A 749      58.260  52.955  79.440  1.00  0.00           H
ATOM   2582  CB  THR A 749      56.880  51.425  78.870  1.00  0.00           C
ATOM   2583  HB  THR A 749      56.720  51.225  79.960  1.00  0.00           H
ATOM   2584  OG1 THR A 749      56.780  50.165  78.190  1.00  0.00           O
ATOM   2585  HG1 THR A 749      57.180  50.285  77.320  1.00  0.00           H
ATOM   2586  CG2 THR A 749      55.730  52.325  78.380  1.00  0.00           C
ATOM   2587 HG21 THR A 749      55.770  52.445  77.280  1.00  0.00           H
ATOM   2588 HG22 THR A 749      55.810  53.335  78.840  1.00  0.00           H
ATOM   2589 HG23 THR A 749      54.750  51.875  78.650  1.00  0.00           H
ATOM   2590  C   THR A 749      59.320  51.155  79.120  1.00  0.00           C
ATOM   2591  O   THR A 749      59.410  50.745  80.280  1.00  0.00           O
ATOM   2592  N   TYR A 750      60.140  50.715  78.140  1.00  0.00           N
ATOM   2593  HN  TYR A 750      60.090  51.155  77.240  1.00  0.00           H
ATOM   2594  CA  TYR A 750      61.210  49.755  78.310  1.00  0.00           C
ATOM   2595  HA  TYR A 750      61.060  49.225  79.240  1.00  0.00           H
ATOM   2596  CB  TYR A 750      61.240  48.695  77.170  1.00  0.00           C
ATOM   2597  HB1 TYR A 750      62.240  48.215  77.080  1.00  0.00           H
ATOM   2598  HB2 TYR A 750      61.040  49.205  76.200  1.00  0.00           H
ATOM   2599  CG  TYR A 750      60.230  47.595  77.380  1.00  0.00           C
ATOM   2600  CD1 TYR A 750      60.490  46.555  78.300  1.00  0.00           C
ATOM   2601  HD1 TYR A 750      61.390  46.565  78.890  1.00  0.00           H
ATOM   2602  CE1 TYR A 750      59.560  45.515  78.470  1.00  0.00           C
ATOM   2603  HE1 TYR A 750      59.760  44.745  79.200  1.00  0.00           H
ATOM   2604  CZ  TYR A 750      58.380  45.485  77.720  1.00  0.00           C
ATOM   2605  OH  TYR A 750      57.440  44.465  77.960  1.00  0.00           O
ATOM   2606  HH  TYR A 750      57.490  44.295  78.920  1.00  0.00           H
ATOM   2607  CD2 TYR A 750      59.060  47.535  76.620  1.00  0.00           C
ATOM   2608  HD2 TYR A 750      58.870  48.305  75.890  1.00  0.00           H
ATOM   2609  CE2 TYR A 750      58.130  46.495  76.790  1.00  0.00           C
ATOM   2610  HE2 TYR A 750      57.230  46.475  76.200  1.00  0.00           H
ATOM   2611  C   TYR A 750      62.590  50.395  78.430  1.00  0.00           C
ATOM   2612  O   TYR A 750      62.920  51.425  77.840  1.00  0.00           O
ATOM   2613  N   ALA A 751      63.480  49.735  79.200  1.00  0.00           N
ATOM   2614  HN  ALA A 751      63.210  48.905  79.670  1.00  0.00           H
ATOM   2615  CA  ALA A 751      64.810  50.275  79.440  1.00  0.00           C
ATOM   2616  HA  ALA A 751      64.770  51.355  79.440  1.00  0.00           H
ATOM   2617  CB  ALA A 751      65.300  49.795  80.820  1.00  0.00           C
ATOM   2618  HB1 ALA A 751      65.360  48.695  80.900  1.00  0.00           H
ATOM   2619  HB2 ALA A 751      64.560  50.155  81.560  1.00  0.00           H
ATOM   2620  HB3 ALA A 751      66.260  50.245  81.130  1.00  0.00           H
ATOM   2621  C   ALA A 751      65.790  49.865  78.350  1.00  0.00           C
ATOM   2622  O   ALA A 751      65.830  50.425  77.260  1.00  0.00           O
ATOM   2623  N   ASP A 752      66.600  48.815  78.600  1.00  0.00           N
ATOM   2624  HN  ASP A 752      66.620  48.395  79.500  1.00  0.00           H
ATOM   2625  CA  ASP A 752      67.490  48.205  77.620  1.00  0.00           C
ATOM   2626  HA  ASP A 752      68.190  48.945  77.290  1.00  0.00           H
ATOM   2627  CB  ASP A 752      68.180  47.035  78.350  1.00  0.00           C
ATOM   2628  HB1 ASP A 752      67.520  46.165  78.470  1.00  0.00           H
ATOM   2629  HB2 ASP A 752      68.460  47.355  79.370  1.00  0.00           H
ATOM   2630  CG  ASP A 752      69.450  46.585  77.660  1.00  0.00           C
ATOM   2631  OD1 ASP A 752      69.860  45.425  77.940  1.00  0.00           O
ATOM   2632  OD2 ASP A 752      70.080  47.415  76.960  1.00  0.00           O
ATOM   2633  C   ASP A 752      66.730  47.645  76.410  1.00  0.00           C
ATOM   2634  O   ASP A 752      67.160  47.655  75.260  1.00  0.00           O
ATOM   2635  N   VAL A 753      65.530  47.115  76.680  1.00  0.00           N
ATOM   2636  HN  VAL A 753      65.230  47.095  77.620  1.00  0.00           H
ATOM   2637  CA  VAL A 753      64.700  46.405  75.710  1.00  0.00           C
ATOM   2638  HA  VAL A 753      65.320  45.655  75.230  1.00  0.00           H
ATOM   2639  CB  VAL A 753      63.590  45.675  76.460  1.00  0.00           C
ATOM   2640  HB  VAL A 753      63.150  46.345  77.230  1.00  0.00           H
ATOM   2641  CG1 VAL A 753      62.440  45.225  75.530  1.00  0.00           C
ATOM   2642 HG11 VAL A 753      62.840  44.725  74.630  1.00  0.00           H
ATOM   2643 HG12 VAL A 753      61.820  46.085  75.210  1.00  0.00           H
ATOM   2644 HG13 VAL A 753      61.770  44.505  76.060  1.00  0.00           H
ATOM   2645  CG2 VAL A 753      64.240  44.495  77.210  1.00  0.00           C
ATOM   2646 HG21 VAL A 753      64.920  44.845  78.010  1.00  0.00           H
ATOM   2647 HG22 VAL A 753      64.860  43.875  76.530  1.00  0.00           H
ATOM   2648 HG23 VAL A 753      63.470  43.835  77.670  1.00  0.00           H
ATOM   2649  C   VAL A 753      64.200  47.285  74.570  1.00  0.00           C
ATOM   2650  O   VAL A 753      63.890  46.815  73.470  1.00  0.00           O
ATOM   2651  N   LEU A 754      64.180  48.615  74.770  1.00  0.00           N
ATOM   2652  HN  LEU A 754      64.470  48.985  75.650  1.00  0.00           H
ATOM   2653  CA  LEU A 754      63.880  49.605  73.750  1.00  0.00           C
ATOM   2654  HA  LEU A 754      62.870  49.455  73.400  1.00  0.00           H
ATOM   2655  CB  LEU A 754      64.030  50.995  74.400  1.00  0.00           C
ATOM   2656  HB1 LEU A 754      65.080  51.175  74.750  1.00  0.00           H
ATOM   2657  HB2 LEU A 754      63.390  50.975  75.310  1.00  0.00           H
ATOM   2658  CG  LEU A 754      63.570  52.215  73.570  1.00  0.00           C
ATOM   2659  HG  LEU A 754      62.610  51.975  73.060  1.00  0.00           H
ATOM   2660  CD1 LEU A 754      63.340  53.335  74.570  1.00  0.00           C
ATOM   2661 HD11 LEU A 754      64.250  53.395  75.200  1.00  0.00           H
ATOM   2662 HD12 LEU A 754      62.530  53.125  75.290  1.00  0.00           H
ATOM   2663 HD13 LEU A 754      63.110  54.295  74.060  1.00  0.00           H
ATOM   2664  CD2 LEU A 754      64.580  52.705  72.510  1.00  0.00           C
ATOM   2665 HD21 LEU A 754      64.680  52.005  71.660  1.00  0.00           H
ATOM   2666 HD22 LEU A 754      65.570  52.855  72.980  1.00  0.00           H
ATOM   2667 HD23 LEU A 754      64.250  53.685  72.100  1.00  0.00           H
ATOM   2668  C   LEU A 754      64.820  49.505  72.560  1.00  0.00           C
ATOM   2669  O   LEU A 754      64.390  49.435  71.410  1.00  0.00           O
ATOM   2670  N   PHE A 755      66.140  49.395  72.830  1.00  0.00           N
ATOM   2671  HN  PHE A 755      66.460  49.425  73.780  1.00  0.00           H
ATOM   2672  CA  PHE A 755      67.160  49.255  71.800  1.00  0.00           C
ATOM   2673  HA  PHE A 755      67.050  50.085  71.120  1.00  0.00           H
ATOM   2674  CB  PHE A 755      68.600  49.275  72.420  1.00  0.00           C
ATOM   2675  HB1 PHE A 755      69.380  49.275  71.630  1.00  0.00           H
ATOM   2676  HB2 PHE A 755      68.770  48.385  73.070  1.00  0.00           H
ATOM   2677  CG  PHE A 755      68.780  50.505  73.280  1.00  0.00           C
ATOM   2678  CD1 PHE A 755      69.120  51.735  72.700  1.00  0.00           C
ATOM   2679  HD1 PHE A 755      69.320  51.775  71.650  1.00  0.00           H
ATOM   2680  CE1 PHE A 755      69.170  52.905  73.490  1.00  0.00           C
ATOM   2681  HE1 PHE A 755      69.490  53.845  73.070  1.00  0.00           H
ATOM   2682  CZ  PHE A 755      68.850  52.855  74.850  1.00  0.00           C
ATOM   2683  HZ  PHE A 755      68.820  53.745  75.450  1.00  0.00           H
ATOM   2684  CD2 PHE A 755      68.620  50.455  74.670  1.00  0.00           C
ATOM   2685  HD2 PHE A 755      68.480  49.505  75.160  1.00  0.00           H
ATOM   2686  CE2 PHE A 755      68.600  51.615  75.450  1.00  0.00           C
ATOM   2687  HE2 PHE A 755      68.350  51.545  76.500  1.00  0.00           H
ATOM   2688  C   PHE A 755      66.960  47.995  71.000  1.00  0.00           C
ATOM   2689  O   PHE A 755      66.970  48.005  69.770  1.00  0.00           O
ATOM   2690  N   TRP A 756      66.700  46.875  71.720  1.00  0.00           N
ATOM   2691  HN  TRP A 756      66.670  46.955  72.710  1.00  0.00           H
ATOM   2692  CA  TRP A 756      66.480  45.555  71.170  1.00  0.00           C
ATOM   2693  HA  TRP A 756      67.340  45.275  70.580  1.00  0.00           H
ATOM   2694  CB  TRP A 756      66.300  44.585  72.370  1.00  0.00           C
ATOM   2695  HB1 TRP A 756      65.410  44.865  72.970  1.00  0.00           H
ATOM   2696  HB2 TRP A 756      67.180  44.685  73.040  1.00  0.00           H
ATOM   2697  CG  TRP A 756      66.180  43.155  71.990  1.00  0.00           C
ATOM   2698  CD1 TRP A 756      65.120  42.295  72.030  1.00  0.00           C
ATOM   2699  HD1 TRP A 756      64.120  42.585  72.330  1.00  0.00           H
ATOM   2700  NE1 TRP A 756      65.490  41.055  71.590  1.00  0.00           N
ATOM   2701  HE1 TRP A 756      64.970  40.215  71.650  1.00  0.00           H
ATOM   2702  CE2 TRP A 756      66.780  41.115  71.180  1.00  0.00           C
ATOM   2703  CD2 TRP A 756      67.250  42.435  71.410  1.00  0.00           C
ATOM   2704  CE3 TRP A 756      68.530  42.795  71.070  1.00  0.00           C
ATOM   2705  HE3 TRP A 756      68.930  43.775  71.240  1.00  0.00           H
ATOM   2706  CZ3 TRP A 756      69.300  41.815  70.500  1.00  0.00           C
ATOM   2707  HZ3 TRP A 756      70.290  42.145  70.260  1.00  0.00           H
ATOM   2708  CZ2 TRP A 756      67.570  40.145  70.610  1.00  0.00           C
ATOM   2709  HZ2 TRP A 756      67.200  39.155  70.410  1.00  0.00           H
ATOM   2710  CH2 TRP A 756      68.860  40.505  70.290  1.00  0.00           C
ATOM   2711  HH2 TRP A 756      69.490  39.735  69.890  1.00  0.00           H
ATOM   2712  C   TRP A 756      65.260  45.465  70.250  1.00  0.00           C
ATOM   2713  O   TRP A 756      65.320  44.985  69.120  1.00  0.00           O
ATOM   2714  N   CYS A 757      64.110  45.995  70.710  1.00  0.00           N
ATOM   2715  HN  CYS A 757      64.080  46.375  71.640  1.00  0.00           H
ATOM   2716  CA  CYS A 757      62.870  46.045  69.950  1.00  0.00           C
ATOM   2717  HA  CYS A 757      62.630  45.035  69.660  1.00  0.00           H
ATOM   2718  CB  CYS A 757      61.700  46.615  70.790  1.00  0.00           C
ATOM   2719  HB1 CYS A 757      60.810  46.765  70.140  1.00  0.00           H
ATOM   2720  HB2 CYS A 757      61.980  47.605  71.200  1.00  0.00           H
ATOM   2721  SG  CYS A 757      61.230  45.485  72.140  1.00  0.00           S
ATOM   2722  HG1 CYS A 757      62.340  45.665  72.850  1.00  0.00           H
ATOM   2723  C   CYS A 757      63.000  46.835  68.670  1.00  0.00           C
ATOM   2724  O   CYS A 757      62.540  46.405  67.610  1.00  0.00           O
ATOM   2725  N   VAL A 758      63.680  47.995  68.720  1.00  0.00           N
ATOM   2726  HN  VAL A 758      64.010  48.355  69.600  1.00  0.00           H
ATOM   2727  CA  VAL A 758      63.990  48.745  67.530  1.00  0.00           C
ATOM   2728  HA  VAL A 758      63.070  48.915  67.000  1.00  0.00           H
ATOM   2729  CB  VAL A 758      64.580  50.105  67.840  1.00  0.00           C
ATOM   2730  HB  VAL A 758      65.500  50.015  68.460  1.00  0.00           H
ATOM   2731  CG1 VAL A 758      64.910  50.755  66.490  1.00  0.00           C
ATOM   2732 HG11 VAL A 758      64.200  50.395  65.720  1.00  0.00           H
ATOM   2733 HG12 VAL A 758      65.950  50.545  66.160  1.00  0.00           H
ATOM   2734 HG13 VAL A 758      64.730  51.835  66.500  1.00  0.00           H
ATOM   2735  CG2 VAL A 758      63.540  50.925  68.610  1.00  0.00           C
ATOM   2736 HG21 VAL A 758      63.150  50.395  69.490  1.00  0.00           H
ATOM   2737 HG22 VAL A 758      62.690  51.195  67.950  1.00  0.00           H
ATOM   2738 HG23 VAL A 758      63.990  51.865  68.980  1.00  0.00           H
ATOM   2739  C   VAL A 758      64.890  47.995  66.550  1.00  0.00           C
ATOM   2740  O   VAL A 758      64.630  47.955  65.340  1.00  0.00           O
ATOM   2741  N   ILE A 759      65.960  47.345  67.050  1.00  0.00           N
ATOM   2742  HN  ILE A 759      66.210  47.405  68.030  1.00  0.00           H
ATOM   2743  CA  ILE A 759      66.840  46.545  66.210  1.00  0.00           C
ATOM   2744  HA  ILE A 759      67.200  47.185  65.420  1.00  0.00           H
ATOM   2745  CB  ILE A 759      68.050  46.055  66.990  1.00  0.00           C
ATOM   2746  HB  ILE A 759      67.690  45.545  67.920  1.00  0.00           H
ATOM   2747  CG2 ILE A 759      68.840  45.035  66.150  1.00  0.00           C
ATOM   2748 HG21 ILE A 759      69.020  45.415  65.120  1.00  0.00           H
ATOM   2749 HG22 ILE A 759      68.330  44.045  66.110  1.00  0.00           H
ATOM   2750 HG23 ILE A 759      69.840  44.875  66.610  1.00  0.00           H
ATOM   2751  CG1 ILE A 759      68.960  47.235  67.400  1.00  0.00           C
ATOM   2752 HG11 ILE A 759      68.360  48.145  67.610  1.00  0.00           H
ATOM   2753 HG12 ILE A 759      69.620  47.465  66.530  1.00  0.00           H
ATOM   2754  CD  ILE A 759      69.800  46.925  68.640  1.00  0.00           C
ATOM   2755  HD1 ILE A 759      70.210  45.905  68.590  1.00  0.00           H
ATOM   2756  HD2 ILE A 759      69.180  46.965  69.560  1.00  0.00           H
ATOM   2757  HD3 ILE A 759      70.630  47.655  68.760  1.00  0.00           H
ATOM   2758  C   ILE A 759      66.120  45.395  65.510  1.00  0.00           C
ATOM   2759  O   ILE A 759      66.260  45.225  64.300  1.00  0.00           O
ATOM   2760  N   LEU A 760      65.270  44.635  66.240  1.00  0.00           N
ATOM   2761  HN  LEU A 760      65.250  44.735  67.240  1.00  0.00           H
ATOM   2762  CA  LEU A 760      64.440  43.585  65.660  1.00  0.00           C
ATOM   2763  HA  LEU A 760      65.100  42.845  65.210  1.00  0.00           H
ATOM   2764  CB  LEU A 760      63.550  42.915  66.740  1.00  0.00           C
ATOM   2765  HB1 LEU A 760      62.810  42.235  66.270  1.00  0.00           H
ATOM   2766  HB2 LEU A 760      62.990  43.725  67.270  1.00  0.00           H
ATOM   2767  CG  LEU A 760      64.280  42.085  67.810  1.00  0.00           C
ATOM   2768  HG  LEU A 760      65.110  42.685  68.270  1.00  0.00           H
ATOM   2769  CD1 LEU A 760      63.300  41.735  68.930  1.00  0.00           C
ATOM   2770 HD11 LEU A 760      62.410  41.195  68.520  1.00  0.00           H
ATOM   2771 HD12 LEU A 760      62.950  42.645  69.460  1.00  0.00           H
ATOM   2772 HD13 LEU A 760      63.780  41.055  69.670  1.00  0.00           H
ATOM   2773  CD2 LEU A 760      64.900  40.805  67.240  1.00  0.00           C
ATOM   2774 HD21 LEU A 760      65.700  41.055  66.520  1.00  0.00           H
ATOM   2775 HD22 LEU A 760      64.120  40.175  66.750  1.00  0.00           H
ATOM   2776 HD23 LEU A 760      65.360  40.205  68.060  1.00  0.00           H
ATOM   2777  C   LEU A 760      63.500  44.075  64.570  1.00  0.00           C
ATOM   2778  O   LEU A 760      63.420  43.475  63.490  1.00  0.00           O
ATOM   2779  N   PHE A 761      62.790  45.195  64.820  1.00  0.00           N
ATOM   2780  HN  PHE A 761      62.900  45.655  65.710  1.00  0.00           H
ATOM   2781  CA  PHE A 761      61.830  45.795  63.920  1.00  0.00           C
ATOM   2782  HA  PHE A 761      61.040  45.075  63.720  1.00  0.00           H
ATOM   2783  CB  PHE A 761      61.230  47.045  64.640  1.00  0.00           C
ATOM   2784  HB1 PHE A 761      62.050  47.715  64.970  1.00  0.00           H
ATOM   2785  HB2 PHE A 761      60.710  46.705  65.560  1.00  0.00           H
ATOM   2786  CG  PHE A 761      60.270  47.875  63.820  1.00  0.00           C
ATOM   2787  CD1 PHE A 761      58.890  47.645  63.910  1.00  0.00           C
ATOM   2788  HD1 PHE A 761      58.530  46.815  64.500  1.00  0.00           H
ATOM   2789  CE1 PHE A 761      57.980  48.485  63.260  1.00  0.00           C
ATOM   2790  HE1 PHE A 761      56.910  48.305  63.340  1.00  0.00           H
ATOM   2791  CZ  PHE A 761      58.440  49.575  62.520  1.00  0.00           C
ATOM   2792  HZ  PHE A 761      57.730  50.225  62.020  1.00  0.00           H
ATOM   2793  CD2 PHE A 761      60.720  48.985  63.070  1.00  0.00           C
ATOM   2794  HD2 PHE A 761      61.780  49.205  63.030  1.00  0.00           H
ATOM   2795  CE2 PHE A 761      59.810  49.825  62.420  1.00  0.00           C
ATOM   2796  HE2 PHE A 761      60.170  50.675  61.860  1.00  0.00           H
ATOM   2797  C   PHE A 761      62.430  46.175  62.570  1.00  0.00           C
ATOM   2798  O   PHE A 761      62.020  45.685  61.510  1.00  0.00           O
ATOM   2799  N   PHE A 762      63.490  47.005  62.590  1.00  0.00           N
ATOM   2800  HN  PHE A 762      63.800  47.415  63.450  1.00  0.00           H
ATOM   2801  CA  PHE A 762      64.190  47.365  61.390  1.00  0.00           C
ATOM   2802  HA  PHE A 762      63.450  47.725  60.680  1.00  0.00           H
ATOM   2803  CB  PHE A 762      65.200  48.485  61.670  1.00  0.00           C
ATOM   2804  HB1 PHE A 762      65.900  48.555  60.830  1.00  0.00           H
ATOM   2805  HB2 PHE A 762      65.760  48.275  62.610  1.00  0.00           H
ATOM   2806  CG  PHE A 762      64.520  49.825  61.760  1.00  0.00           C
ATOM   2807  CD1 PHE A 762      63.970  50.435  60.610  1.00  0.00           C
ATOM   2808  HD1 PHE A 762      63.930  49.895  59.680  1.00  0.00           H
ATOM   2809  CE1 PHE A 762      63.460  51.735  60.660  1.00  0.00           C
ATOM   2810  HE1 PHE A 762      63.070  52.195  59.770  1.00  0.00           H
ATOM   2811  CZ  PHE A 762      63.440  52.435  61.880  1.00  0.00           C
ATOM   2812  HZ  PHE A 762      63.040  53.435  61.920  1.00  0.00           H
ATOM   2813  CD2 PHE A 762      64.510  50.545  62.960  1.00  0.00           C
ATOM   2814  HD2 PHE A 762      64.940  50.075  63.830  1.00  0.00           H
ATOM   2815  CE2 PHE A 762      63.950  51.825  63.030  1.00  0.00           C
ATOM   2816  HE2 PHE A 762      63.950  52.365  63.970  1.00  0.00           H
ATOM   2817  C   PHE A 762      64.860  46.195  60.690  1.00  0.00           C
ATOM   2818  O   PHE A 762      64.670  46.025  59.490  1.00  0.00           O
ATOM   2819  N   THR A 763      65.590  45.315  61.410  1.00  0.00           N
ATOM   2820  HN  THR A 763      65.700  45.455  62.400  1.00  0.00           H
ATOM   2821  CA  THR A 763      66.330  44.195  60.820  1.00  0.00           C
ATOM   2822  HA  THR A 763      67.050  44.595  60.120  1.00  0.00           H
ATOM   2823  CB  THR A 763      67.080  43.345  61.840  1.00  0.00           C
ATOM   2824  HB  THR A 763      66.380  42.915  62.600  1.00  0.00           H
ATOM   2825  OG1 THR A 763      68.030  44.145  62.520  1.00  0.00           O
ATOM   2826  HG1 THR A 763      67.550  44.575  63.240  1.00  0.00           H
ATOM   2827  CG2 THR A 763      67.880  42.205  61.180  1.00  0.00           C
ATOM   2828 HG21 THR A 763      68.560  42.615  60.400  1.00  0.00           H
ATOM   2829 HG22 THR A 763      67.220  41.455  60.710  1.00  0.00           H
ATOM   2830 HG23 THR A 763      68.500  41.685  61.940  1.00  0.00           H
ATOM   2831  C   THR A 763      65.420  43.275  60.030  1.00  0.00           C
ATOM   2832  O   THR A 763      65.740  42.865  58.920  1.00  0.00           O
ATOM   2833  N   THR A 764      64.220  42.995  60.580  1.00  0.00           N
ATOM   2834  HN  THR A 764      64.000  43.365  61.490  1.00  0.00           H
ATOM   2835  CA  THR A 764      63.170  42.215  59.910  1.00  0.00           C
ATOM   2836  HA  THR A 764      63.580  41.235  59.690  1.00  0.00           H
ATOM   2837  CB  THR A 764      61.930  42.035  60.770  1.00  0.00           C
ATOM   2838  HB  THR A 764      61.460  43.015  61.030  1.00  0.00           H
ATOM   2839  OG1 THR A 764      62.270  41.375  61.980  1.00  0.00           O
ATOM   2840  HG1 THR A 764      62.800  42.005  62.500  1.00  0.00           H
ATOM   2841  CG2 THR A 764      60.880  41.145  60.070  1.00  0.00           C
ATOM   2842 HG21 THR A 764      61.320  40.165  59.800  1.00  0.00           H
ATOM   2843 HG22 THR A 764      60.470  41.635  59.160  1.00  0.00           H
ATOM   2844 HG23 THR A 764      60.030  40.965  60.760  1.00  0.00           H
ATOM   2845  C   THR A 764      62.720  42.825  58.590  1.00  0.00           C
ATOM   2846  O   THR A 764      62.620  42.135  57.570  1.00  0.00           O
ATOM   2847  N   PHE A 765      62.470  44.145  58.570  1.00  0.00           N
ATOM   2848  HN  PHE A 765      62.540  44.675  59.420  1.00  0.00           H
ATOM   2849  CA  PHE A 765      62.130  44.905  57.380  1.00  0.00           C
ATOM   2850  HA  PHE A 765      61.270  44.425  56.930  1.00  0.00           H
ATOM   2851  CB  PHE A 765      61.700  46.345  57.810  1.00  0.00           C
ATOM   2852  HB1 PHE A 765      62.520  46.805  58.410  1.00  0.00           H
ATOM   2853  HB2 PHE A 765      60.800  46.275  58.460  1.00  0.00           H
ATOM   2854  CG  PHE A 765      61.380  47.255  56.670  1.00  0.00           C
ATOM   2855  CD1 PHE A 765      60.390  46.885  55.740  1.00  0.00           C
ATOM   2856  HD1 PHE A 765      59.870  45.945  55.870  1.00  0.00           H
ATOM   2857  CE1 PHE A 765      60.080  47.705  54.650  1.00  0.00           C
ATOM   2858  HE1 PHE A 765      59.320  47.415  53.950  1.00  0.00           H
ATOM   2859  CZ  PHE A 765      60.750  48.925  54.500  1.00  0.00           C
ATOM   2860  HZ  PHE A 765      60.490  49.545  53.670  1.00  0.00           H
ATOM   2861  CD2 PHE A 765      62.010  48.505  56.520  1.00  0.00           C
ATOM   2862  HD2 PHE A 765      62.760  48.805  57.240  1.00  0.00           H
ATOM   2863  CE2 PHE A 765      61.690  49.345  55.450  1.00  0.00           C
ATOM   2864  HE2 PHE A 765      62.180  50.305  55.350  1.00  0.00           H
ATOM   2865  C   PHE A 765      63.230  44.905  56.310  1.00  0.00           C
ATOM   2866  O   PHE A 765      62.960  44.565  55.140  1.00  0.00           O
ATOM   2867  N   PHE A 766      64.500  45.195  56.690  1.00  0.00           N
ATOM   2868  HN  PHE A 766      64.670  45.515  57.620  1.00  0.00           H
ATOM   2869  CA  PHE A 766      65.650  45.155  55.780  1.00  0.00           C
ATOM   2870  HA  PHE A 766      65.400  45.775  54.950  1.00  0.00           H
ATOM   2871  CB  PHE A 766      67.000  45.615  56.440  1.00  0.00           C
ATOM   2872  HB1 PHE A 766      67.870  45.385  55.780  1.00  0.00           H
ATOM   2873  HB2 PHE A 766      67.170  45.115  57.410  1.00  0.00           H
ATOM   2874  CG  PHE A 766      66.990  47.105  56.640  1.00  0.00           C
ATOM   2875  CD1 PHE A 766      67.460  47.975  55.660  1.00  0.00           C
ATOM   2876  HD1 PHE A 766      68.000  47.575  54.810  1.00  0.00           H
ATOM   2877  CE1 PHE A 766      67.090  49.325  55.680  1.00  0.00           C
ATOM   2878  HE1 PHE A 766      67.420  49.955  54.870  1.00  0.00           H
ATOM   2879  CZ  PHE A 766      66.290  49.805  56.730  1.00  0.00           C
ATOM   2880  HZ  PHE A 766      65.950  50.825  56.790  1.00  0.00           H
ATOM   2881  CD2 PHE A 766      66.500  47.665  57.810  1.00  0.00           C
ATOM   2882  HD2 PHE A 766      66.410  47.055  58.680  1.00  0.00           H
ATOM   2883  CE2 PHE A 766      66.060  48.985  57.820  1.00  0.00           C
ATOM   2884  HE2 PHE A 766      65.610  49.405  58.700  1.00  0.00           H
ATOM   2885  C   PHE A 766      65.900  43.805  55.160  1.00  0.00           C
ATOM   2886  O   PHE A 766      66.020  43.665  53.940  1.00  0.00           O
ATOM   2887  N   LEU A 767      65.960  42.765  55.990  1.00  0.00           N
ATOM   2888  HN  LEU A 767      65.850  42.905  56.980  1.00  0.00           H
ATOM   2889  CA  LEU A 767      66.230  41.415  55.580  1.00  0.00           C
ATOM   2890  HA  LEU A 767      67.140  41.425  54.990  1.00  0.00           H
ATOM   2891  CB  LEU A 767      66.460  40.555  56.850  1.00  0.00           C
ATOM   2892  HB1 LEU A 767      65.510  40.495  57.420  1.00  0.00           H
ATOM   2893  HB2 LEU A 767      67.190  41.095  57.490  1.00  0.00           H
ATOM   2894  CG  LEU A 767      67.010  39.135  56.610  1.00  0.00           C
ATOM   2895  HG  LEU A 767      66.300  38.575  55.960  1.00  0.00           H
ATOM   2896  CD1 LEU A 767      68.380  39.145  55.910  1.00  0.00           C
ATOM   2897 HD11 LEU A 767      69.120  39.715  56.520  1.00  0.00           H
ATOM   2898 HD12 LEU A 767      68.320  39.615  54.910  1.00  0.00           H
ATOM   2899 HD13 LEU A 767      68.760  38.115  55.780  1.00  0.00           H
ATOM   2900  CD2 LEU A 767      67.120  38.395  57.950  1.00  0.00           C
ATOM   2901 HD21 LEU A 767      66.140  38.345  58.460  1.00  0.00           H
ATOM   2902 HD22 LEU A 767      67.840  38.915  58.630  1.00  0.00           H
ATOM   2903 HD23 LEU A 767      67.500  37.355  57.790  1.00  0.00           H
ATOM   2904  C   LEU A 767      65.140  40.845  54.670  1.00  0.00           C
ATOM   2905  O   LEU A 767      65.420  40.255  53.630  1.00  0.00           O
ATOM   2906  N   SER A 768      63.850  41.065  55.020  1.00  0.00           N
ATOM   2907  HN  SER A 768      63.650  41.555  55.870  1.00  0.00           H
ATOM   2908  CA  SER A 768      62.710  40.565  54.230  1.00  0.00           C
ATOM   2909  HA  SER A 768      62.830  39.495  54.120  1.00  0.00           H
ATOM   2910  CB  SER A 768      61.320  40.815  54.890  1.00  0.00           C
ATOM   2911  HB1 SER A 768      60.510  40.375  54.260  1.00  0.00           H
ATOM   2912  HB2 SER A 768      61.120  41.905  54.990  1.00  0.00           H
ATOM   2913  OG  SER A 768      61.230  40.215  56.180  1.00  0.00           O
ATOM   2914  HG1 SER A 768      61.710  40.835  56.760  1.00  0.00           H
ATOM   2915  C   SER A 768      62.680  41.145  52.830  1.00  0.00           C
ATOM   2916  O   SER A 768      62.470  40.445  51.840  1.00  0.00           O
ATOM   2917  N   SER A 769      62.950  42.465  52.720  1.00  0.00           N
ATOM   2918  HN  SER A 769      63.100  43.015  53.540  1.00  0.00           H
ATOM   2919  CA  SER A 769      63.160  43.125  51.450  1.00  0.00           C
ATOM   2920  HA  SER A 769      62.290  42.975  50.830  1.00  0.00           H
ATOM   2921  CB  SER A 769      63.340  44.645  51.670  1.00  0.00           C
ATOM   2922  HB1 SER A 769      64.060  44.775  52.510  1.00  0.00           H
ATOM   2923  HB2 SER A 769      62.370  45.085  52.000  1.00  0.00           H
ATOM   2924  OG  SER A 769      63.800  45.285  50.490  1.00  0.00           O
ATOM   2925  HG1 SER A 769      64.110  46.185  50.700  1.00  0.00           H
ATOM   2926  C   SER A 769      64.340  42.605  50.640  1.00  0.00           C
ATOM   2927  O   SER A 769      64.230  42.375  49.430  1.00  0.00           O
ATOM   2928  N   PHE A 770      65.510  42.395  51.290  1.00  0.00           N
ATOM   2929  HN  PHE A 770      65.600  42.655  52.250  1.00  0.00           H
ATOM   2930  CA  PHE A 770      66.700  41.885  50.650  1.00  0.00           C
ATOM   2931  HA  PHE A 770      66.950  42.555  49.840  1.00  0.00           H
ATOM   2932  CB  PHE A 770      67.880  41.875  51.680  1.00  0.00           C
ATOM   2933  HB1 PHE A 770      67.620  41.255  52.560  1.00  0.00           H
ATOM   2934  HB2 PHE A 770      68.070  42.915  52.040  1.00  0.00           H
ATOM   2935  CG  PHE A 770      69.150  41.345  51.060  1.00  0.00           C
ATOM   2936  CD1 PHE A 770      69.940  42.175  50.260  1.00  0.00           C
ATOM   2937  HD1 PHE A 770      69.640  43.215  50.150  1.00  0.00           H
ATOM   2938  CE1 PHE A 770      71.090  41.695  49.650  1.00  0.00           C
ATOM   2939  HE1 PHE A 770      71.720  42.355  49.080  1.00  0.00           H
ATOM   2940  CZ  PHE A 770      71.470  40.355  49.820  1.00  0.00           C
ATOM   2941  HZ  PHE A 770      72.390  39.985  49.380  1.00  0.00           H
ATOM   2942  CD2 PHE A 770      69.540  40.005  51.240  1.00  0.00           C
ATOM   2943  HD2 PHE A 770      68.940  39.345  51.860  1.00  0.00           H
ATOM   2944  CE2 PHE A 770      70.700  39.515  50.630  1.00  0.00           C
ATOM   2945  HE2 PHE A 770      71.000  38.485  50.780  1.00  0.00           H
ATOM   2946  C   PHE A 770      66.500  40.505  50.030  1.00  0.00           C
ATOM   2947  O   PHE A 770      66.920  40.265  48.900  1.00  0.00           O
ATOM   2948  N   LEU A 771      65.820  39.605  50.770  1.00  0.00           N
ATOM   2949  HN  LEU A 771      65.560  39.845  51.700  1.00  0.00           H
ATOM   2950  CA  LEU A 771      65.430  38.275  50.300  1.00  0.00           C
ATOM   2951  HA  LEU A 771      66.320  37.785  49.950  1.00  0.00           H
ATOM   2952  CB  LEU A 771      64.790  37.425  51.430  1.00  0.00           C
ATOM   2953  HB1 LEU A 771      64.430  36.455  51.000  1.00  0.00           H
ATOM   2954  HB2 LEU A 771      63.910  37.965  51.830  1.00  0.00           H
ATOM   2955  CG  LEU A 771      65.730  37.075  52.610  1.00  0.00           C
ATOM   2956  HG  LEU A 771      66.060  38.015  53.090  1.00  0.00           H
ATOM   2957  CD1 LEU A 771      64.970  36.245  53.640  1.00  0.00           C
ATOM   2958 HD11 LEU A 771      64.630  35.295  53.180  1.00  0.00           H
ATOM   2959 HD12 LEU A 771      64.060  36.795  53.980  1.00  0.00           H
ATOM   2960 HD13 LEU A 771      65.600  36.015  54.520  1.00  0.00           H
ATOM   2961  CD2 LEU A 771      67.000  36.325  52.160  1.00  0.00           C
ATOM   2962 HD21 LEU A 771      67.620  36.965  51.490  1.00  0.00           H
ATOM   2963 HD22 LEU A 771      66.730  35.395  51.620  1.00  0.00           H
ATOM   2964 HD23 LEU A 771      67.610  36.055  53.050  1.00  0.00           H
ATOM   2965  C   LEU A 771      64.500  38.325  49.110  1.00  0.00           C
ATOM   2966  O   LEU A 771      64.700  37.605  48.130  1.00  0.00           O
ATOM   2967  N   LYS A 772      63.490  39.215  49.110  1.00  0.00           N
ATOM   2968  HN  LYS A 772      63.320  39.775  49.930  1.00  0.00           H
ATOM   2969  CA  LYS A 772      62.620  39.435  47.970  1.00  0.00           C
ATOM   2970  HA  LYS A 772      62.180  38.485  47.710  1.00  0.00           H
ATOM   2971  CB  LYS A 772      61.500  40.425  48.390  1.00  0.00           C
ATOM   2972  HB1 LYS A 772      61.970  41.395  48.670  1.00  0.00           H
ATOM   2973  HB2 LYS A 772      61.030  40.015  49.310  1.00  0.00           H
ATOM   2974  CG  LYS A 772      60.410  40.675  47.340  1.00  0.00           C
ATOM   2975  HG1 LYS A 772      60.850  41.135  46.430  1.00  0.00           H
ATOM   2976  HG2 LYS A 772      59.710  41.415  47.790  1.00  0.00           H
ATOM   2977  CD  LYS A 772      59.660  39.385  46.950  1.00  0.00           C
ATOM   2978  HD1 LYS A 772      59.410  38.795  47.860  1.00  0.00           H
ATOM   2979  HD2 LYS A 772      60.340  38.745  46.340  1.00  0.00           H
ATOM   2980  CE  LYS A 772      58.400  39.625  46.120  1.00  0.00           C
ATOM   2981  HE1 LYS A 772      57.940  38.665  45.800  1.00  0.00           H
ATOM   2982  HE2 LYS A 772      58.650  40.225  45.210  1.00  0.00           H
ATOM   2983  NZ  LYS A 772      57.420  40.375  46.930  1.00  0.00           N
ATOM   2984  HZ1 LYS A 772      57.910  41.145  47.430  1.00  0.00           H
ATOM   2985  HZ2 LYS A 772      57.000  39.745  47.650  1.00  0.00           H
ATOM   2986  HZ3 LYS A 772      56.670  40.765  46.320  1.00  0.00           H
ATOM   2987  C   LYS A 772      63.370  39.925  46.730  1.00  0.00           C
ATOM   2988  O   LYS A 772      63.160  39.465  45.610  1.00  0.00           O
ATOM   2989  N   GLN A 773      64.340  40.835  46.940  1.00  0.00           N
ATOM   2990  HN  GLN A 773      64.470  41.175  47.880  1.00  0.00           H
ATOM   2991  CA  GLN A 773      65.140  41.465  45.900  1.00  0.00           C
ATOM   2992  HA  GLN A 773      64.550  41.565  45.000  1.00  0.00           H
ATOM   2993  CB  GLN A 773      65.590  42.855  46.440  1.00  0.00           C
ATOM   2994  HB1 GLN A 773      66.400  42.715  47.200  1.00  0.00           H
ATOM   2995  HB2 GLN A 773      64.730  43.275  47.010  1.00  0.00           H
ATOM   2996  CG  GLN A 773      66.010  43.905  45.390  1.00  0.00           C
ATOM   2997  HG1 GLN A 773      66.830  43.505  44.750  1.00  0.00           H
ATOM   2998  HG2 GLN A 773      66.390  44.815  45.900  1.00  0.00           H
ATOM   2999  CD  GLN A 773      64.870  44.305  44.450  1.00  0.00           C
ATOM   3000  OE1 GLN A 773      64.790  43.925  43.290  1.00  0.00           O
ATOM   3001  NE2 GLN A 773      63.940  45.135  44.950  1.00  0.00           N
ATOM   3002 HE21 GLN A 773      63.170  45.355  44.350  1.00  0.00           H
ATOM   3003 HE22 GLN A 773      64.070  45.555  45.850  1.00  0.00           H
ATOM   3004  C   GLN A 773      66.370  40.605  45.600  1.00  0.00           C
ATOM   3005  O   GLN A 773      67.330  41.005  44.930  1.00  0.00           O
ATOM   3006  N   PHE A 774      66.430  39.355  46.100  1.00  0.00           N
ATOM   3007  HN  PHE A 774      65.720  39.035  46.740  1.00  0.00           H
ATOM   3008  CA  PHE A 774      67.460  38.405  45.750  1.00  0.00           C
ATOM   3009  HA  PHE A 774      68.400  38.925  45.660  1.00  0.00           H
ATOM   3010  CB  PHE A 774      67.570  37.365  46.900  1.00  0.00           C
ATOM   3011  HB1 PHE A 774      66.640  36.765  46.960  1.00  0.00           H
ATOM   3012  HB2 PHE A 774      67.690  37.895  47.870  1.00  0.00           H
ATOM   3013  CG  PHE A 774      68.740  36.425  46.750  1.00  0.00           C
ATOM   3014  CD1 PHE A 774      70.050  36.905  46.730  1.00  0.00           C
ATOM   3015  HD1 PHE A 774      70.230  37.975  46.780  1.00  0.00           H
ATOM   3016  CE1 PHE A 774      71.140  36.025  46.690  1.00  0.00           C
ATOM   3017  HE1 PHE A 774      72.150  36.405  46.710  1.00  0.00           H
ATOM   3018  CZ  PHE A 774      70.910  34.645  46.700  1.00  0.00           C
ATOM   3019  HZ  PHE A 774      71.750  33.965  46.710  1.00  0.00           H
ATOM   3020  CD2 PHE A 774      68.530  35.035  46.760  1.00  0.00           C
ATOM   3021  HD2 PHE A 774      67.520  34.645  46.830  1.00  0.00           H
ATOM   3022  CE2 PHE A 774      69.610  34.145  46.730  1.00  0.00           C
ATOM   3023  HE2 PHE A 774      69.440  33.075  46.770  1.00  0.00           H
ATOM   3024  C   PHE A 774      67.180  37.745  44.410  1.00  0.00           C
ATOM   3025  O   PHE A 774      68.110  37.415  43.670  1.00  0.00           O
ATOM   3026  N   LYS A 775      65.880  37.595  44.080  1.00  0.00           N
ATOM   3027  HN  LYS A 775      65.180  37.895  44.730  1.00  0.00           H
ATOM   3028  CA  LYS A 775      65.340  37.035  42.840  1.00  0.00           C
ATOM   3029  HA  LYS A 775      65.790  36.065  42.720  1.00  0.00           H
ATOM   3030  CB  LYS A 775      63.810  36.845  43.020  1.00  0.00           C
ATOM   3031  HB1 LYS A 775      63.380  37.825  43.330  1.00  0.00           H
ATOM   3032  HB2 LYS A 775      63.630  36.145  43.860  1.00  0.00           H
ATOM   3033  CG  LYS A 775      62.980  36.375  41.810  1.00  0.00           C
ATOM   3034  HG1 LYS A 775      63.120  37.045  40.940  1.00  0.00           H
ATOM   3035  HG2 LYS A 775      61.900  36.485  42.100  1.00  0.00           H
ATOM   3036  CD  LYS A 775      63.160  34.895  41.380  1.00  0.00           C
ATOM   3037  HD1 LYS A 775      62.910  34.255  42.250  1.00  0.00           H
ATOM   3038  HD2 LYS A 775      64.210  34.725  41.080  1.00  0.00           H
ATOM   3039  CE  LYS A 775      62.210  34.545  40.210  1.00  0.00           C
ATOM   3040  HE1 LYS A 775      62.490  35.145  39.320  1.00  0.00           H
ATOM   3041  HE2 LYS A 775      61.160  34.785  40.480  1.00  0.00           H
ATOM   3042  NZ  LYS A 775      62.240  33.115  39.810  1.00  0.00           N
ATOM   3043  HZ1 LYS A 775      61.870  32.475  40.550  1.00  0.00           H
ATOM   3044  HZ2 LYS A 775      63.200  32.805  39.570  1.00  0.00           H
ATOM   3045  HZ3 LYS A 775      61.630  33.025  38.960  1.00  0.00           H
ATOM   3046  C   LYS A 775      65.680  37.815  41.570  1.00  0.00           C
ATOM   3047  O   LYS A 775      65.870  37.225  40.510  1.00  0.00           O
ATOM   3048  N   THR A 776      65.700  39.155  41.650  1.00  0.00           N
ATOM   3049  HN  THR A 776      65.540  39.645  42.500  1.00  0.00           H
ATOM   3050  CA  THR A 776      65.960  40.085  40.540  1.00  0.00           C
ATOM   3051  HA  THR A 776      65.430  39.745  39.660  1.00  0.00           H
ATOM   3052  CB  THR A 776      65.460  41.465  40.940  1.00  0.00           C
ATOM   3053  HB  THR A 776      65.870  42.285  40.290  1.00  0.00           H
ATOM   3054  OG1 THR A 776      65.770  41.715  42.300  1.00  0.00           O
ATOM   3055  HG1 THR A 776      65.390  42.595  42.490  1.00  0.00           H
ATOM   3056  CG2 THR A 776      63.930  41.475  40.830  1.00  0.00           C
ATOM   3057 HG21 THR A 776      63.470  40.735  41.520  1.00  0.00           H
ATOM   3058 HG22 THR A 776      63.610  41.245  39.790  1.00  0.00           H
ATOM   3059 HG23 THR A 776      63.540  42.485  41.090  1.00  0.00           H
ATOM   3060  C   THR A 776      67.420  40.205  40.150  1.00  0.00           C
ATOM   3061  O   THR A 776      67.780  40.375  38.980  1.00  0.00           O
ATOM   3062  N   LYS A 777      68.310  40.095  41.160  1.00  0.00           N
ATOM   3063  HN  LYS A 777      67.920  39.995  42.070  1.00  0.00           H
ATOM   3064  CA  LYS A 777      69.750  39.985  41.030  1.00  0.00           C
ATOM   3065  HA  LYS A 777      70.070  40.815  40.410  1.00  0.00           H
ATOM   3066  CB  LYS A 777      70.470  40.095  42.400  1.00  0.00           C
ATOM   3067  HB1 LYS A 777      71.560  39.895  42.250  1.00  0.00           H
ATOM   3068  HB2 LYS A 777      70.060  39.305  43.080  1.00  0.00           H
ATOM   3069  CG  LYS A 777      70.350  41.475  43.070  1.00  0.00           C
ATOM   3070  HG1 LYS A 777      69.290  41.685  43.320  1.00  0.00           H
ATOM   3071  HG2 LYS A 777      70.650  42.235  42.310  1.00  0.00           H
ATOM   3072  CD  LYS A 777      71.260  41.665  44.310  1.00  0.00           C
ATOM   3073  HD1 LYS A 777      71.330  42.745  44.550  1.00  0.00           H
ATOM   3074  HD2 LYS A 777      72.290  41.345  44.010  1.00  0.00           H
ATOM   3075  CE  LYS A 777      70.880  40.865  45.570  1.00  0.00           C
ATOM   3076  HE1 LYS A 777      71.700  40.945  46.320  1.00  0.00           H
ATOM   3077  HE2 LYS A 777      70.710  39.795  45.340  1.00  0.00           H
ATOM   3078  NZ  LYS A 777      69.650  41.415  46.200  1.00  0.00           N
ATOM   3079  HZ1 LYS A 777      68.830  41.295  45.540  1.00  0.00           H
ATOM   3080  HZ2 LYS A 777      69.780  42.435  46.360  1.00  0.00           H
ATOM   3081  HZ3 LYS A 777      69.410  40.955  47.100  1.00  0.00           H
ATOM   3082  C   LYS A 777      70.170  38.725  40.290  1.00  0.00           C
ATOM   3083  O   LYS A 777      69.460  37.725  40.290  1.00  0.00           O
ATOM   3084  N   ARG A 778      71.330  38.695  39.600  1.00  0.00           N
ATOM   3085  HN  ARG A 778      71.910  39.505  39.540  1.00  0.00           H
ATOM   3086  CA  ARG A 778      71.690  37.555  38.770  1.00  0.00           C
ATOM   3087  HA  ARG A 778      70.940  36.775  38.840  1.00  0.00           H
ATOM   3088  CB  ARG A 778      71.730  37.995  37.290  1.00  0.00           C
ATOM   3089  HB1 ARG A 778      71.880  37.095  36.640  1.00  0.00           H
ATOM   3090  HB2 ARG A 778      72.590  38.685  37.120  1.00  0.00           H
ATOM   3091  CG  ARG A 778      70.420  38.705  36.880  1.00  0.00           C
ATOM   3092  HG1 ARG A 778      70.460  39.745  37.280  1.00  0.00           H
ATOM   3093  HG2 ARG A 778      69.570  38.185  37.370  1.00  0.00           H
ATOM   3094  CD  ARG A 778      70.140  38.755  35.370  1.00  0.00           C
ATOM   3095  HD1 ARG A 778      70.030  37.715  34.990  1.00  0.00           H
ATOM   3096  HD2 ARG A 778      70.960  39.265  34.820  1.00  0.00           H
ATOM   3097  NE  ARG A 778      68.870  39.535  35.220  1.00  0.00           N
ATOM   3098  HE  ARG A 778      68.560  40.115  35.970  1.00  0.00           H
ATOM   3099  CZ  ARG A 778      68.010  39.415  34.230  1.00  0.00           C
ATOM   3100  NH1 ARG A 778      68.130  38.485  33.310  1.00  0.00           N
ATOM   3101 HH11 ARG A 778      68.610  37.665  33.580  1.00  0.00           H
ATOM   3102 HH12 ARG A 778      67.330  38.415  32.700  1.00  0.00           H
ATOM   3103  NH2 ARG A 778      67.000  40.235  34.130  1.00  0.00           N
ATOM   3104 HH21 ARG A 778      66.990  41.125  34.590  1.00  0.00           H
ATOM   3105 HH22 ARG A 778      66.310  40.115  33.400  1.00  0.00           H
ATOM   3106  C   ARG A 778      73.000  36.925  39.220  1.00  0.00           C
ATOM   3107  O   ARG A 778      74.040  37.555  39.120  1.00  0.00           O
ATOM   3108  N   TYR A 779      72.970  35.665  39.730  1.00  0.00           N
ATOM   3109  HN  TYR A 779      72.120  35.145  39.760  1.00  0.00           H
ATOM   3110  CA  TYR A 779      74.170  34.935  40.130  1.00  0.00           C
ATOM   3111  HA  TYR A 779      74.840  34.895  39.270  1.00  0.00           H
ATOM   3112  CB  TYR A 779      74.870  35.595  41.360  1.00  0.00           C
ATOM   3113  HB1 TYR A 779      74.320  35.405  42.310  1.00  0.00           H
ATOM   3114  HB2 TYR A 779      74.930  36.695  41.230  1.00  0.00           H
ATOM   3115  CG  TYR A 779      76.290  35.095  41.520  1.00  0.00           C
ATOM   3116  CD1 TYR A 779      77.340  35.795  40.890  1.00  0.00           C
ATOM   3117  HD1 TYR A 779      77.110  36.645  40.280  1.00  0.00           H
ATOM   3118  CE1 TYR A 779      78.670  35.385  41.050  1.00  0.00           C
ATOM   3119  HE1 TYR A 779      79.460  35.935  40.560  1.00  0.00           H
ATOM   3120  CZ  TYR A 779      78.970  34.265  41.840  1.00  0.00           C
ATOM   3121  OH  TYR A 779      80.310  33.855  42.000  1.00  0.00           O
ATOM   3122  HH  TYR A 779      80.860  34.595  41.730  1.00  0.00           H
ATOM   3123  CD2 TYR A 779      76.600  33.985  42.320  1.00  0.00           C
ATOM   3124  HD2 TYR A 779      75.820  33.425  42.810  1.00  0.00           H
ATOM   3125  CE2 TYR A 779      77.930  33.565  42.470  1.00  0.00           C
ATOM   3126  HE2 TYR A 779      78.170  32.705  43.080  1.00  0.00           H
ATOM   3127  C   TYR A 779      73.780  33.505  40.490  1.00  0.00           C
ATOM   3128  O   TYR A 779      74.310  32.535  39.950  1.00  0.00           O
ATOM   3129  N   PHE A 780      72.800  33.325  41.400  1.00  0.00           N
ATOM   3130  HN  PHE A 780      72.380  34.125  41.830  1.00  0.00           H
ATOM   3131  CA  PHE A 780      72.360  32.045  41.910  1.00  0.00           C
ATOM   3132  HA  PHE A 780      73.190  31.365  41.810  1.00  0.00           H
ATOM   3133  CB  PHE A 780      71.970  32.155  43.410  1.00  0.00           C
ATOM   3134  HB1 PHE A 780      71.470  31.245  43.790  1.00  0.00           H
ATOM   3135  HB2 PHE A 780      71.290  33.005  43.580  1.00  0.00           H
ATOM   3136  CG  PHE A 780      73.210  32.375  44.240  1.00  0.00           C
ATOM   3137  CD1 PHE A 780      73.580  33.645  44.700  1.00  0.00           C
ATOM   3138  HD1 PHE A 780      72.990  34.505  44.420  1.00  0.00           H
ATOM   3139  CE1 PHE A 780      74.710  33.815  45.520  1.00  0.00           C
ATOM   3140  HE1 PHE A 780      75.000  34.795  45.870  1.00  0.00           H
ATOM   3141  CZ  PHE A 780      75.470  32.705  45.890  1.00  0.00           C
ATOM   3142  HZ  PHE A 780      76.330  32.825  46.530  1.00  0.00           H
ATOM   3143  CD2 PHE A 780      73.980  31.265  44.640  1.00  0.00           C
ATOM   3144  HD2 PHE A 780      73.690  30.275  44.310  1.00  0.00           H
ATOM   3145  CE2 PHE A 780      75.100  31.435  45.450  1.00  0.00           C
ATOM   3146  HE2 PHE A 780      75.690  30.585  45.760  1.00  0.00           H
ATOM   3147  C   PHE A 780      71.190  31.455  41.100  1.00  0.00           C
ATOM   3148  O   PHE A 780      70.430  32.235  40.510  1.00  0.00           O
ATOM   3149  N   PRO A 781      71.010  30.125  41.040  1.00  0.00           N
ATOM   3150  CD  PRO A 781      71.860  29.165  41.750  1.00  0.00           C
ATOM   3151  HD1 PRO A 781      71.840  29.365  42.850  1.00  0.00           H
ATOM   3152  HD2 PRO A 781      72.910  29.235  41.380  1.00  0.00           H
ATOM   3153  CA  PRO A 781      69.960  29.455  40.280  1.00  0.00           C
ATOM   3154  HA  PRO A 781      70.160  29.695  39.250  1.00  0.00           H
ATOM   3155  CB  PRO A 781      70.100  27.945  40.550  1.00  0.00           C
ATOM   3156  HB1 PRO A 781      70.270  27.415  39.590  1.00  0.00           H
ATOM   3157  HB2 PRO A 781      69.200  27.515  41.030  1.00  0.00           H
ATOM   3158  CG  PRO A 781      71.300  27.765  41.490  1.00  0.00           C
ATOM   3159  HG1 PRO A 781      70.990  27.275  42.440  1.00  0.00           H
ATOM   3160  HG2 PRO A 781      72.090  27.145  41.020  1.00  0.00           H
ATOM   3161  C   PRO A 781      68.550  29.935  40.540  1.00  0.00           C
ATOM   3162  O   PRO A 781      68.210  30.405  41.620  1.00  0.00           O
ATOM   3163  N   THR A 782      67.680  29.775  39.520  1.00  0.00           N
ATOM   3164  HN  THR A 782      67.950  29.335  38.670  1.00  0.00           H
ATOM   3165  CA  THR A 782      66.300  30.205  39.550  1.00  0.00           C
ATOM   3166  HA  THR A 782      66.290  31.265  39.750  1.00  0.00           H
ATOM   3167  CB  THR A 782      65.650  29.965  38.190  1.00  0.00           C
ATOM   3168  HB  THR A 782      64.550  30.165  38.220  1.00  0.00           H
ATOM   3169  OG1 THR A 782      65.880  28.635  37.720  1.00  0.00           O
ATOM   3170  HG1 THR A 782      65.030  28.185  37.940  1.00  0.00           H
ATOM   3171  CG2 THR A 782      66.290  30.905  37.160  1.00  0.00           C
ATOM   3172 HG21 THR A 782      67.380  30.725  37.070  1.00  0.00           H
ATOM   3173 HG22 THR A 782      66.120  31.965  37.440  1.00  0.00           H
ATOM   3174 HG23 THR A 782      65.820  30.745  36.160  1.00  0.00           H
ATOM   3175  C   THR A 782      65.440  29.575  40.650  1.00  0.00           C
ATOM   3176  O   THR A 782      64.780  30.275  41.410  1.00  0.00           O
ATOM   3177  N   LYS A 783      65.500  28.235  40.790  1.00  0.00           N
ATOM   3178  HN  LYS A 783      65.940  27.725  40.060  1.00  0.00           H
ATOM   3179  CA  LYS A 783      64.670  27.455  41.700  1.00  0.00           C
ATOM   3180  HA  LYS A 783      63.650  27.715  41.470  1.00  0.00           H
ATOM   3181  CB  LYS A 783      64.830  25.935  41.430  1.00  0.00           C
ATOM   3182  HB1 LYS A 783      64.460  25.785  40.380  1.00  0.00           H
ATOM   3183  HB2 LYS A 783      64.140  25.365  42.090  1.00  0.00           H
ATOM   3184  CG  LYS A 783      66.260  25.365  41.530  1.00  0.00           C
ATOM   3185  HG1 LYS A 783      66.640  25.525  42.560  1.00  0.00           H
ATOM   3186  HG2 LYS A 783      66.910  25.915  40.810  1.00  0.00           H
ATOM   3187  CD  LYS A 783      66.250  23.855  41.240  1.00  0.00           C
ATOM   3188  HD1 LYS A 783      65.790  23.665  40.240  1.00  0.00           H
ATOM   3189  HD2 LYS A 783      65.570  23.395  41.990  1.00  0.00           H
ATOM   3190  CE  LYS A 783      67.610  23.155  41.340  1.00  0.00           C
ATOM   3191  HE1 LYS A 783      67.510  22.055  41.220  1.00  0.00           H
ATOM   3192  HE2 LYS A 783      68.050  23.365  42.340  1.00  0.00           H
ATOM   3193  NZ  LYS A 783      68.510  23.635  40.280  1.00  0.00           N
ATOM   3194  HZ1 LYS A 783      68.590  24.675  40.300  1.00  0.00           H
ATOM   3195  HZ2 LYS A 783      68.210  23.355  39.340  1.00  0.00           H
ATOM   3196  HZ3 LYS A 783      69.480  23.285  40.430  1.00  0.00           H
ATOM   3197  C   LYS A 783      64.840  27.745  43.190  1.00  0.00           C
ATOM   3198  O   LYS A 783      63.870  27.835  43.960  1.00  0.00           O
ATOM   3199  N   VAL A 784      66.100  27.905  43.670  1.00  0.00           N
ATOM   3200  HN  VAL A 784      66.860  27.845  43.040  1.00  0.00           H
ATOM   3201  CA  VAL A 784      66.390  28.305  45.030  1.00  0.00           C
ATOM   3202  HA  VAL A 784      65.810  27.675  45.680  1.00  0.00           H
ATOM   3203  CB  VAL A 784      67.860  28.065  45.410  1.00  0.00           C
ATOM   3204  HB  VAL A 784      68.060  26.975  45.260  1.00  0.00           H
ATOM   3205  CG1 VAL A 784      68.840  28.845  44.500  1.00  0.00           C
ATOM   3206 HG11 VAL A 784      68.710  29.945  44.610  1.00  0.00           H
ATOM   3207 HG12 VAL A 784      68.700  28.575  43.430  1.00  0.00           H
ATOM   3208 HG13 VAL A 784      69.880  28.595  44.770  1.00  0.00           H
ATOM   3209  CG2 VAL A 784      68.090  28.375  46.900  1.00  0.00           C
ATOM   3210 HG21 VAL A 784      67.350  27.835  47.530  1.00  0.00           H
ATOM   3211 HG22 VAL A 784      68.010  29.465  47.110  1.00  0.00           H
ATOM   3212 HG23 VAL A 784      69.110  28.045  47.210  1.00  0.00           H
ATOM   3213  C   VAL A 784      65.890  29.725  45.310  1.00  0.00           C
ATOM   3214  O   VAL A 784      65.290  30.005  46.330  1.00  0.00           O
ATOM   3215  N   ARG A 785      66.080  30.645  44.350  1.00  0.00           N
ATOM   3216  HN  ARG A 785      66.630  30.395  43.550  1.00  0.00           H
ATOM   3217  CA  ARG A 785      65.520  31.975  44.370  1.00  0.00           C
ATOM   3218  HA  ARG A 785      65.850  32.435  45.300  1.00  0.00           H
ATOM   3219  CB  ARG A 785      66.110  32.825  43.230  1.00  0.00           C
ATOM   3220  HB1 ARG A 785      65.460  33.705  43.000  1.00  0.00           H
ATOM   3221  HB2 ARG A 785      66.190  32.205  42.310  1.00  0.00           H
ATOM   3222  CG  ARG A 785      67.480  33.365  43.630  1.00  0.00           C
ATOM   3223  HG1 ARG A 785      68.100  32.545  44.050  1.00  0.00           H
ATOM   3224  HG2 ARG A 785      67.320  34.125  44.430  1.00  0.00           H
ATOM   3225  CD  ARG A 785      68.210  33.975  42.450  1.00  0.00           C
ATOM   3226  HD1 ARG A 785      67.580  34.735  41.940  1.00  0.00           H
ATOM   3227  HD2 ARG A 785      68.520  33.185  41.730  1.00  0.00           H
ATOM   3228  NE  ARG A 785      69.410  34.635  43.050  1.00  0.00           N
ATOM   3229  HE  ARG A 785      69.440  34.735  44.040  1.00  0.00           H
ATOM   3230  CZ  ARG A 785      70.230  35.375  42.330  1.00  0.00           C
ATOM   3231  NH1 ARG A 785      70.260  35.305  41.020  1.00  0.00           N
ATOM   3232 HH11 ARG A 785      69.980  36.195  40.620  1.00  0.00           H
ATOM   3233 HH12 ARG A 785      69.800  34.515  40.640  1.00  0.00           H
ATOM   3234  NH2 ARG A 785      71.050  36.215  42.940  1.00  0.00           N
ATOM   3235 HH21 ARG A 785      70.800  36.505  43.860  1.00  0.00           H
ATOM   3236 HH22 ARG A 785      71.670  36.735  42.360  1.00  0.00           H
ATOM   3237  C   ARG A 785      64.020  32.095  44.400  1.00  0.00           C
ATOM   3238  O   ARG A 785      63.470  32.905  45.140  1.00  0.00           O
ATOM   3239  N   SER A 786      63.290  31.295  43.610  1.00  0.00           N
ATOM   3240  HN  SER A 786      63.740  30.695  42.940  1.00  0.00           H
ATOM   3241  CA  SER A 786      61.840  31.205  43.680  1.00  0.00           C
ATOM   3242  HA  SER A 786      61.420  32.195  43.530  1.00  0.00           H
ATOM   3243  CB  SER A 786      61.270  30.275  42.580  1.00  0.00           C
ATOM   3244  HB1 SER A 786      60.160  30.205  42.650  1.00  0.00           H
ATOM   3245  HB2 SER A 786      61.700  29.245  42.680  1.00  0.00           H
ATOM   3246  OG  SER A 786      61.610  30.795  41.290  1.00  0.00           O
ATOM   3247  HG1 SER A 786      61.700  29.995  40.700  1.00  0.00           H
ATOM   3248  C   SER A 786      61.380  30.755  45.050  1.00  0.00           C
ATOM   3249  O   SER A 786      60.500  31.345  45.670  1.00  0.00           O
ATOM   3250  N   THR A 787      62.080  29.745  45.630  1.00  0.00           N
ATOM   3251  HN  THR A 787      62.770  29.285  45.080  1.00  0.00           H
ATOM   3252  CA  THR A 787      61.900  29.295  47.010  1.00  0.00           C
ATOM   3253  HA  THR A 787      60.860  29.015  47.130  1.00  0.00           H
ATOM   3254  CB  THR A 787      62.770  28.075  47.330  1.00  0.00           C
ATOM   3255  HB  THR A 787      63.840  28.335  47.390  1.00  0.00           H
ATOM   3256  OG1 THR A 787      62.620  27.085  46.310  1.00  0.00           O
ATOM   3257  HG1 THR A 787      63.060  27.415  45.500  1.00  0.00           H
ATOM   3258  CG2 THR A 787      62.340  27.425  48.660  1.00  0.00           C
ATOM   3259 HG21 THR A 787      61.270  27.125  48.610  1.00  0.00           H
ATOM   3260 HG22 THR A 787      62.470  28.115  49.520  1.00  0.00           H
ATOM   3261 HG23 THR A 787      62.940  26.505  48.850  1.00  0.00           H
ATOM   3262  C   THR A 787      62.190  30.365  48.060  1.00  0.00           C
ATOM   3263  O   THR A 787      61.410  30.585  48.990  1.00  0.00           O
ATOM   3264  N   ILE A 788      63.290  31.135  47.930  1.00  0.00           N
ATOM   3265  HN  ILE A 788      63.970  30.895  47.230  1.00  0.00           H
ATOM   3266  CA  ILE A 788      63.590  32.295  48.770  1.00  0.00           C
ATOM   3267  HA  ILE A 788      63.560  31.975  49.800  1.00  0.00           H
ATOM   3268  CB  ILE A 788      65.010  32.835  48.490  1.00  0.00           C
ATOM   3269  HB  ILE A 788      65.100  32.965  47.380  1.00  0.00           H
ATOM   3270  CG2 ILE A 788      65.240  34.235  49.110  1.00  0.00           C
ATOM   3271 HG21 ILE A 788      65.010  34.215  50.200  1.00  0.00           H
ATOM   3272 HG22 ILE A 788      64.600  35.005  48.640  1.00  0.00           H
ATOM   3273 HG23 ILE A 788      66.300  34.545  48.990  1.00  0.00           H
ATOM   3274  CG1 ILE A 788      66.120  31.845  48.930  1.00  0.00           C
ATOM   3275 HG11 ILE A 788      67.090  32.245  48.560  1.00  0.00           H
ATOM   3276 HG12 ILE A 788      65.970  30.865  48.430  1.00  0.00           H
ATOM   3277  CD  ILE A 788      66.240  31.605  50.440  1.00  0.00           C
ATOM   3278  HD1 ILE A 788      65.320  31.135  50.840  1.00  0.00           H
ATOM   3279  HD2 ILE A 788      66.420  32.555  50.980  1.00  0.00           H
ATOM   3280  HD3 ILE A 788      67.090  30.915  50.650  1.00  0.00           H
ATOM   3281  C   ILE A 788      62.540  33.395  48.670  1.00  0.00           C
ATOM   3282  O   ILE A 788      62.140  33.955  49.680  1.00  0.00           O
ATOM   3283  N   SER A 789      62.060  33.725  47.450  1.00  0.00           N
ATOM   3284  HN  SER A 789      62.410  33.275  46.620  1.00  0.00           H
ATOM   3285  CA  SER A 789      61.020  34.735  47.230  1.00  0.00           C
ATOM   3286  HA  SER A 789      61.360  35.665  47.660  1.00  0.00           H
ATOM   3287  CB  SER A 789      60.740  34.985  45.710  1.00  0.00           C
ATOM   3288  HB1 SER A 789      60.330  34.065  45.230  1.00  0.00           H
ATOM   3289  HB2 SER A 789      61.700  35.215  45.200  1.00  0.00           H
ATOM   3290  OG  SER A 789      59.830  36.065  45.480  1.00  0.00           O
ATOM   3291  HG1 SER A 789      59.570  36.005  44.520  1.00  0.00           H
ATOM   3292  C   SER A 789      59.700  34.395  47.900  1.00  0.00           C
ATOM   3293  O   SER A 789      59.180  35.185  48.690  1.00  0.00           O
ATOM   3294  N   ASP A 790      59.190  33.155  47.700  1.00  0.00           N
ATOM   3295  HN  ASP A 790      59.560  32.575  46.980  1.00  0.00           H
ATOM   3296  CA  ASP A 790      57.970  32.685  48.330  1.00  0.00           C
ATOM   3297  HA  ASP A 790      57.150  33.335  48.050  1.00  0.00           H
ATOM   3298  CB  ASP A 790      57.680  31.215  47.870  1.00  0.00           C
ATOM   3299  HB1 ASP A 790      57.130  30.645  48.650  1.00  0.00           H
ATOM   3300  HB2 ASP A 790      58.630  30.685  47.680  1.00  0.00           H
ATOM   3301  CG  ASP A 790      56.820  31.115  46.620  1.00  0.00           C
ATOM   3302  OD1 ASP A 790      56.580  32.135  45.930  1.00  0.00           O
ATOM   3303  OD2 ASP A 790      56.370  29.975  46.340  1.00  0.00           O
ATOM   3304  C   ASP A 790      58.030  32.695  49.860  1.00  0.00           C
ATOM   3305  O   ASP A 790      57.150  33.215  50.550  1.00  0.00           O
ATOM   3306  N   PHE A 791      59.120  32.145  50.450  1.00  0.00           N
ATOM   3307  HN  PHE A 791      59.800  31.715  49.860  1.00  0.00           H
ATOM   3308  CA  PHE A 791      59.220  31.935  51.880  1.00  0.00           C
ATOM   3309  HA  PHE A 791      58.230  31.885  52.300  1.00  0.00           H
ATOM   3310  CB  PHE A 791      59.930  30.585  52.190  1.00  0.00           C
ATOM   3311  HB1 PHE A 791      60.210  30.505  53.260  1.00  0.00           H
ATOM   3312  HB2 PHE A 791      60.860  30.505  51.580  1.00  0.00           H
ATOM   3313  CG  PHE A 791      59.040  29.405  51.880  1.00  0.00           C
ATOM   3314  CD1 PHE A 791      58.120  28.955  52.850  1.00  0.00           C
ATOM   3315  HD1 PHE A 791      58.010  29.495  53.770  1.00  0.00           H
ATOM   3316  CE1 PHE A 791      57.350  27.795  52.620  1.00  0.00           C
ATOM   3317  HE1 PHE A 791      56.660  27.445  53.380  1.00  0.00           H
ATOM   3318  CZ  PHE A 791      57.500  27.075  51.430  1.00  0.00           C
ATOM   3319  HZ  PHE A 791      56.920  26.185  51.270  1.00  0.00           H
ATOM   3320  CD2 PHE A 791      59.170  28.665  50.690  1.00  0.00           C
ATOM   3321  HD2 PHE A 791      59.880  28.985  49.950  1.00  0.00           H
ATOM   3322  CE2 PHE A 791      58.410  27.515  50.460  1.00  0.00           C
ATOM   3323  HE2 PHE A 791      58.540  26.965  49.540  1.00  0.00           H
ATOM   3324  C   PHE A 791      59.920  33.055  52.620  1.00  0.00           C
ATOM   3325  O   PHE A 791      60.280  32.925  53.790  1.00  0.00           O
ATOM   3326  N   ALA A 792      60.110  34.225  51.970  1.00  0.00           N
ATOM   3327  HN  ALA A 792      59.820  34.305  51.010  1.00  0.00           H
ATOM   3328  CA  ALA A 792      60.920  35.325  52.470  1.00  0.00           C
ATOM   3329  HA  ALA A 792      61.950  34.995  52.470  1.00  0.00           H
ATOM   3330  CB  ALA A 792      60.780  36.525  51.500  1.00  0.00           C
ATOM   3331  HB1 ALA A 792      59.740  36.895  51.470  1.00  0.00           H
ATOM   3332  HB2 ALA A 792      61.050  36.205  50.470  1.00  0.00           H
ATOM   3333  HB3 ALA A 792      61.460  37.355  51.790  1.00  0.00           H
ATOM   3334  C   ALA A 792      60.600  35.815  53.880  1.00  0.00           C
ATOM   3335  O   ALA A 792      61.470  35.885  54.740  1.00  0.00           O
ATOM   3336  N   VAL A 793      59.320  36.115  54.200  1.00  0.00           N
ATOM   3337  HN  VAL A 793      58.620  36.085  53.500  1.00  0.00           H
ATOM   3338  CA  VAL A 793      58.910  36.545  55.530  1.00  0.00           C
ATOM   3339  HA  VAL A 793      59.610  37.295  55.870  1.00  0.00           H
ATOM   3340  CB  VAL A 793      57.530  37.215  55.440  1.00  0.00           C
ATOM   3341  HB  VAL A 793      56.810  36.525  54.950  1.00  0.00           H
ATOM   3342  CG1 VAL A 793      56.980  37.575  56.840  1.00  0.00           C
ATOM   3343 HG11 VAL A 793      57.740  38.155  57.410  1.00  0.00           H
ATOM   3344 HG12 VAL A 793      56.730  36.665  57.430  1.00  0.00           H
ATOM   3345 HG13 VAL A 793      56.070  38.195  56.750  1.00  0.00           H
ATOM   3346  CG2 VAL A 793      57.670  38.485  54.590  1.00  0.00           C
ATOM   3347 HG21 VAL A 793      57.980  38.255  53.550  1.00  0.00           H
ATOM   3348 HG22 VAL A 793      58.420  39.175  55.040  1.00  0.00           H
ATOM   3349 HG23 VAL A 793      56.700  39.025  54.540  1.00  0.00           H
ATOM   3350  C   VAL A 793      58.950  35.425  56.560  1.00  0.00           C
ATOM   3351  O   VAL A 793      59.260  35.625  57.730  1.00  0.00           O
ATOM   3352  N   PHE A 794      58.670  34.175  56.150  1.00  0.00           N
ATOM   3353  HN  PHE A 794      58.460  34.015  55.190  1.00  0.00           H
ATOM   3354  CA  PHE A 794      58.770  33.005  57.010  1.00  0.00           C
ATOM   3355  HA  PHE A 794      58.200  33.225  57.900  1.00  0.00           H
ATOM   3356  CB  PHE A 794      58.140  31.785  56.290  1.00  0.00           C
ATOM   3357  HB1 PHE A 794      58.680  31.565  55.340  1.00  0.00           H
ATOM   3358  HB2 PHE A 794      57.080  32.015  56.030  1.00  0.00           H
ATOM   3359  CG  PHE A 794      58.140  30.545  57.140  1.00  0.00           C
ATOM   3360  CD1 PHE A 794      57.470  30.535  58.380  1.00  0.00           C
ATOM   3361  HD1 PHE A 794      56.950  31.425  58.720  1.00  0.00           H
ATOM   3362  CE1 PHE A 794      57.490  29.405  59.200  1.00  0.00           C
ATOM   3363  HE1 PHE A 794      56.980  29.415  60.150  1.00  0.00           H
ATOM   3364  CZ  PHE A 794      58.170  28.255  58.780  1.00  0.00           C
ATOM   3365  HZ  PHE A 794      58.170  27.395  59.420  1.00  0.00           H
ATOM   3366  CD2 PHE A 794      58.780  29.365  56.720  1.00  0.00           C
ATOM   3367  HD2 PHE A 794      59.230  29.345  55.740  1.00  0.00           H
ATOM   3368  CE2 PHE A 794      58.800  28.225  57.530  1.00  0.00           C
ATOM   3369  HE2 PHE A 794      59.260  27.305  57.210  1.00  0.00           H
ATOM   3370  C   PHE A 794      60.200  32.755  57.490  1.00  0.00           C
ATOM   3371  O   PHE A 794      60.450  32.485  58.670  1.00  0.00           O
ATOM   3372  N   LEU A 795      61.190  32.895  56.580  1.00  0.00           N
ATOM   3373  HN  LEU A 795      60.960  33.065  55.610  1.00  0.00           H
ATOM   3374  CA  LEU A 795      62.600  32.845  56.890  1.00  0.00           C
ATOM   3375  HA  LEU A 795      62.850  31.865  57.290  1.00  0.00           H
ATOM   3376  CB  LEU A 795      63.400  33.175  55.610  1.00  0.00           C
ATOM   3377  HB1 LEU A 795      64.420  33.565  55.840  1.00  0.00           H
ATOM   3378  HB2 LEU A 795      62.880  33.975  55.050  1.00  0.00           H
ATOM   3379  CG  LEU A 795      63.590  31.965  54.690  1.00  0.00           C
ATOM   3380  HG  LEU A 795      62.630  31.395  54.650  1.00  0.00           H
ATOM   3381  CD1 LEU A 795      63.950  32.415  53.260  1.00  0.00           C
ATOM   3382 HD11 LEU A 795      64.950  32.895  53.260  1.00  0.00           H
ATOM   3383 HD12 LEU A 795      63.210  33.145  52.870  1.00  0.00           H
ATOM   3384 HD13 LEU A 795      63.970  31.545  52.580  1.00  0.00           H
ATOM   3385  CD2 LEU A 795      64.720  31.135  55.270  1.00  0.00           C
ATOM   3386 HD21 LEU A 795      64.500  30.805  56.300  1.00  0.00           H
ATOM   3387 HD22 LEU A 795      65.620  31.785  55.350  1.00  0.00           H
ATOM   3388 HD23 LEU A 795      64.990  30.255  54.650  1.00  0.00           H
ATOM   3389  C   LEU A 795      63.040  33.865  57.920  1.00  0.00           C
ATOM   3390  O   LEU A 795      63.690  33.535  58.910  1.00  0.00           O
ATOM   3391  N   THR A 796      62.680  35.135  57.710  1.00  0.00           N
ATOM   3392  HN  THR A 796      62.120  35.385  56.920  1.00  0.00           H
ATOM   3393  CA  THR A 796      63.040  36.235  58.600  1.00  0.00           C
ATOM   3394  HA  THR A 796      64.110  36.165  58.750  1.00  0.00           H
ATOM   3395  CB  THR A 796      62.780  37.615  58.040  1.00  0.00           C
ATOM   3396  HB  THR A 796      63.100  38.405  58.770  1.00  0.00           H
ATOM   3397  OG1 THR A 796      61.420  37.795  57.710  1.00  0.00           O
ATOM   3398  HG1 THR A 796      61.350  38.635  57.220  1.00  0.00           H
ATOM   3399  CG2 THR A 796      63.580  37.765  56.750  1.00  0.00           C
ATOM   3400 HG21 THR A 796      63.160  37.125  55.950  1.00  0.00           H
ATOM   3401 HG22 THR A 796      64.640  37.455  56.910  1.00  0.00           H
ATOM   3402 HG23 THR A 796      63.570  38.815  56.400  1.00  0.00           H
ATOM   3403  C   THR A 796      62.440  36.085  59.960  1.00  0.00           C
ATOM   3404  O   THR A 796      63.130  36.275  60.960  1.00  0.00           O
ATOM   3405  N   ILE A 797      61.160  35.645  60.060  1.00  0.00           N
ATOM   3406  HN  ILE A 797      60.590  35.585  59.230  1.00  0.00           H
ATOM   3407  CA  ILE A 797      60.540  35.315  61.330  1.00  0.00           C
ATOM   3408  HA  ILE A 797      60.580  36.195  61.950  1.00  0.00           H
ATOM   3409  CB  ILE A 797      59.070  34.905  61.160  1.00  0.00           C
ATOM   3410  HB  ILE A 797      59.010  34.165  60.330  1.00  0.00           H
ATOM   3411  CG2 ILE A 797      58.520  34.245  62.450  1.00  0.00           C
ATOM   3412 HG21 ILE A 797      58.660  34.915  63.320  1.00  0.00           H
ATOM   3413 HG22 ILE A 797      59.000  33.265  62.650  1.00  0.00           H
ATOM   3414 HG23 ILE A 797      57.430  34.045  62.340  1.00  0.00           H
ATOM   3415  CG1 ILE A 797      58.230  36.145  60.760  1.00  0.00           C
ATOM   3416 HG11 ILE A 797      58.770  36.715  59.960  1.00  0.00           H
ATOM   3417 HG12 ILE A 797      58.140  36.815  61.640  1.00  0.00           H
ATOM   3418  CD  ILE A 797      56.830  35.805  60.230  1.00  0.00           C
ATOM   3419  HD1 ILE A 797      56.230  35.265  60.990  1.00  0.00           H
ATOM   3420  HD2 ILE A 797      56.920  35.165  59.320  1.00  0.00           H
ATOM   3421  HD3 ILE A 797      56.290  36.735  59.950  1.00  0.00           H
ATOM   3422  C   ILE A 797      61.320  34.245  62.090  1.00  0.00           C
ATOM   3423  O   ILE A 797      61.680  34.445  63.240  1.00  0.00           O
ATOM   3424  N   VAL A 798      61.670  33.105  61.450  1.00  0.00           N
ATOM   3425  HN  VAL A 798      61.370  32.965  60.500  1.00  0.00           H
ATOM   3426  CA  VAL A 798      62.450  32.045  62.070  1.00  0.00           C
ATOM   3427  HA  VAL A 798      61.930  31.745  62.970  1.00  0.00           H
ATOM   3428  CB  VAL A 798      62.550  30.825  61.150  1.00  0.00           C
ATOM   3429  HB  VAL A 798      62.890  31.145  60.140  1.00  0.00           H
ATOM   3430  CG1 VAL A 798      63.530  29.775  61.700  1.00  0.00           C
ATOM   3431 HG11 VAL A 798      63.310  29.545  62.760  1.00  0.00           H
ATOM   3432 HG12 VAL A 798      64.590  30.115  61.620  1.00  0.00           H
ATOM   3433 HG13 VAL A 798      63.430  28.835  61.130  1.00  0.00           H
ATOM   3434  CG2 VAL A 798      61.140  30.205  61.020  1.00  0.00           C
ATOM   3435 HG21 VAL A 798      60.410  30.925  60.600  1.00  0.00           H
ATOM   3436 HG22 VAL A 798      60.770  29.855  62.000  1.00  0.00           H
ATOM   3437 HG23 VAL A 798      61.170  29.325  60.330  1.00  0.00           H
ATOM   3438  C   VAL A 798      63.830  32.495  62.540  1.00  0.00           C
ATOM   3439  O   VAL A 798      64.270  32.185  63.650  1.00  0.00           O
ATOM   3440  N   ILE A 799      64.530  33.275  61.690  1.00  0.00           N
ATOM   3441  HN  ILE A 799      64.150  33.505  60.800  1.00  0.00           H
ATOM   3442  CA  ILE A 799      65.830  33.855  62.000  1.00  0.00           C
ATOM   3443  HA  ILE A 799      66.500  33.045  62.270  1.00  0.00           H
ATOM   3444  CB  ILE A 799      66.410  34.555  60.760  1.00  0.00           C
ATOM   3445  HB  ILE A 799      65.640  35.245  60.360  1.00  0.00           H
ATOM   3446  CG2 ILE A 799      67.670  35.385  61.130  1.00  0.00           C
ATOM   3447 HG21 ILE A 799      68.420  34.745  61.640  1.00  0.00           H
ATOM   3448 HG22 ILE A 799      67.420  36.235  61.790  1.00  0.00           H
ATOM   3449 HG23 ILE A 799      68.140  35.805  60.210  1.00  0.00           H
ATOM   3450  CG1 ILE A 799      66.750  33.515  59.660  1.00  0.00           C
ATOM   3451 HG11 ILE A 799      65.960  32.725  59.630  1.00  0.00           H
ATOM   3452 HG12 ILE A 799      67.700  33.005  59.940  1.00  0.00           H
ATOM   3453  CD  ILE A 799      66.880  34.105  58.250  1.00  0.00           C
ATOM   3454  HD1 ILE A 799      67.690  34.865  58.220  1.00  0.00           H
ATOM   3455  HD2 ILE A 799      65.930  34.595  57.940  1.00  0.00           H
ATOM   3456  HD3 ILE A 799      67.120  33.315  57.520  1.00  0.00           H
ATOM   3457  C   ILE A 799      65.800  34.785  63.200  1.00  0.00           C
ATOM   3458  O   ILE A 799      66.590  34.645  64.130  1.00  0.00           O
ATOM   3459  N   MET A 800      64.830  35.725  63.280  1.00  0.00           N
ATOM   3460  HN  MET A 800      64.170  35.875  62.540  1.00  0.00           H
ATOM   3461  CA  MET A 800      64.780  36.635  64.400  1.00  0.00           C
ATOM   3462  HA  MET A 800      65.800  36.935  64.640  1.00  0.00           H
ATOM   3463  CB  MET A 800      64.010  37.935  64.060  1.00  0.00           C
ATOM   3464  HB1 MET A 800      64.060  38.625  64.930  1.00  0.00           H
ATOM   3465  HB2 MET A 800      62.930  37.675  63.890  1.00  0.00           H
ATOM   3466  CG  MET A 800      64.510  38.685  62.800  1.00  0.00           C
ATOM   3467  HG1 MET A 800      64.000  39.665  62.770  1.00  0.00           H
ATOM   3468  HG2 MET A 800      64.160  38.135  61.910  1.00  0.00           H
ATOM   3469  SD  MET A 800      66.310  38.925  62.630  1.00  0.00           S
ATOM   3470  CE  MET A 800      66.590  39.955  64.090  1.00  0.00           C
ATOM   3471  HE1 MET A 800      66.320  39.405  65.020  1.00  0.00           H
ATOM   3472  HE2 MET A 800      65.980  40.885  64.050  1.00  0.00           H
ATOM   3473  HE3 MET A 800      67.660  40.245  64.170  1.00  0.00           H
ATOM   3474  C   MET A 800      64.240  35.995  65.680  1.00  0.00           C
ATOM   3475  O   MET A 800      64.660  36.345  66.780  1.00  0.00           O
ATOM   3476  N   VAL A 801      63.320  34.995  65.570  1.00  0.00           N
ATOM   3477  HN  VAL A 801      62.960  34.765  64.660  1.00  0.00           H
ATOM   3478  CA  VAL A 801      62.810  34.185  66.680  1.00  0.00           C
ATOM   3479  HA  VAL A 801      62.370  34.835  67.420  1.00  0.00           H
ATOM   3480  CB  VAL A 801      61.780  33.145  66.210  1.00  0.00           C
ATOM   3481  HB  VAL A 801      62.130  32.705  65.250  1.00  0.00           H
ATOM   3482  CG1 VAL A 801      61.560  31.995  67.220  1.00  0.00           C
ATOM   3483 HG11 VAL A 801      61.330  32.395  68.230  1.00  0.00           H
ATOM   3484 HG12 VAL A 801      62.430  31.315  67.290  1.00  0.00           H
ATOM   3485 HG13 VAL A 801      60.690  31.375  66.910  1.00  0.00           H
ATOM   3486  CG2 VAL A 801      60.420  33.825  65.960  1.00  0.00           C
ATOM   3487 HG21 VAL A 801      60.530  34.765  65.380  1.00  0.00           H
ATOM   3488 HG22 VAL A 801      59.940  34.055  66.930  1.00  0.00           H
ATOM   3489 HG23 VAL A 801      59.740  33.135  65.400  1.00  0.00           H
ATOM   3490  C   VAL A 801      63.920  33.435  67.380  1.00  0.00           C
ATOM   3491  O   VAL A 801      64.090  33.495  68.610  1.00  0.00           O
ATOM   3492  N   THR A 802      64.750  32.735  66.580  1.00  0.00           N
ATOM   3493  HN  THR A 802      64.560  32.685  65.600  1.00  0.00           H
ATOM   3494  CA  THR A 802      65.940  32.075  67.090  1.00  0.00           C
ATOM   3495  HA  THR A 802      65.630  31.455  67.920  1.00  0.00           H
ATOM   3496  CB  THR A 802      66.620  31.125  66.100  1.00  0.00           C
ATOM   3497  HB  THR A 802      67.610  30.795  66.490  1.00  0.00           H
ATOM   3498  OG1 THR A 802      66.790  31.715  64.820  1.00  0.00           O
ATOM   3499  HG1 THR A 802      65.900  31.935  64.490  1.00  0.00           H
ATOM   3500  CG2 THR A 802      65.730  29.885  65.910  1.00  0.00           C
ATOM   3501 HG21 THR A 802      64.730  30.165  65.520  1.00  0.00           H
ATOM   3502 HG22 THR A 802      65.610  29.345  66.880  1.00  0.00           H
ATOM   3503 HG23 THR A 802      66.210  29.185  65.190  1.00  0.00           H
ATOM   3504  C   THR A 802      66.910  33.065  67.690  1.00  0.00           C
ATOM   3505  O   THR A 802      67.270  32.925  68.850  1.00  0.00           O
ATOM   3506  N   ILE A 803      67.240  34.185  67.030  1.00  0.00           N
ATOM   3507  HN  ILE A 803      66.930  34.335  66.080  1.00  0.00           H
ATOM   3508  CA  ILE A 803      68.120  35.195  67.620  1.00  0.00           C
ATOM   3509  HA  ILE A 803      69.060  34.695  67.840  1.00  0.00           H
ATOM   3510  CB  ILE A 803      68.440  36.295  66.600  1.00  0.00           C
ATOM   3511  HB  ILE A 803      67.480  36.645  66.160  1.00  0.00           H
ATOM   3512  CG2 ILE A 803      69.140  37.515  67.250  1.00  0.00           C
ATOM   3513 HG21 ILE A 803      70.060  37.195  67.780  1.00  0.00           H
ATOM   3514 HG22 ILE A 803      68.470  38.035  67.980  1.00  0.00           H
ATOM   3515 HG23 ILE A 803      69.420  38.265  66.490  1.00  0.00           H
ATOM   3516  CG1 ILE A 803      69.320  35.725  65.450  1.00  0.00           C
ATOM   3517 HG11 ILE A 803      68.890  34.755  65.110  1.00  0.00           H
ATOM   3518 HG12 ILE A 803      70.340  35.525  65.830  1.00  0.00           H
ATOM   3519  CD  ILE A 803      69.390  36.645  64.220  1.00  0.00           C
ATOM   3520  HD1 ILE A 803      69.900  37.605  64.450  1.00  0.00           H
ATOM   3521  HD2 ILE A 803      68.370  36.875  63.840  1.00  0.00           H
ATOM   3522  HD3 ILE A 803      69.960  36.145  63.400  1.00  0.00           H
ATOM   3523  C   ILE A 803      67.650  35.765  68.970  1.00  0.00           C
ATOM   3524  O   ILE A 803      68.430  35.845  69.920  1.00  0.00           O
ATOM   3525  N   ASP A 804      66.350  36.135  69.150  1.00  0.00           N
ATOM   3526  HN  ASP A 804      65.710  36.095  68.380  1.00  0.00           H
ATOM   3527  CA  ASP A 804      65.810  36.605  70.430  1.00  0.00           C
ATOM   3528  HA  ASP A 804      66.410  37.425  70.770  1.00  0.00           H
ATOM   3529  CB  ASP A 804      64.350  37.125  70.230  1.00  0.00           C
ATOM   3530  HB1 ASP A 804      63.700  36.305  69.860  1.00  0.00           H
ATOM   3531  HB2 ASP A 804      64.370  37.915  69.440  1.00  0.00           H
ATOM   3532  CG  ASP A 804      63.650  37.735  71.450  1.00  0.00           C
ATOM   3533  OD1 ASP A 804      63.500  38.985  71.500  1.00  0.00           O
ATOM   3534  OD2 ASP A 804      63.200  36.975  72.350  1.00  0.00           O
ATOM   3535  C   ASP A 804      65.920  35.575  71.550  1.00  0.00           C
ATOM   3536  O   ASP A 804      66.460  35.845  72.630  1.00  0.00           O
ATOM   3537  N   TYR A 805      65.470  34.335  71.270  1.00  0.00           N
ATOM   3538  HN  TYR A 805      65.010  34.165  70.390  1.00  0.00           H
ATOM   3539  CA  TYR A 805      65.520  33.225  72.200  1.00  0.00           C
ATOM   3540  HA  TYR A 805      64.950  33.515  73.080  1.00  0.00           H
ATOM   3541  CB  TYR A 805      64.850  31.995  71.510  1.00  0.00           C
ATOM   3542  HB1 TYR A 805      65.320  31.835  70.510  1.00  0.00           H
ATOM   3543  HB2 TYR A 805      63.770  32.205  71.340  1.00  0.00           H
ATOM   3544  CG  TYR A 805      64.960  30.725  72.310  1.00  0.00           C
ATOM   3545  CD1 TYR A 805      64.300  30.625  73.540  1.00  0.00           C
ATOM   3546  HD1 TYR A 805      63.720  31.475  73.850  1.00  0.00           H
ATOM   3547  CE1 TYR A 805      64.410  29.475  74.330  1.00  0.00           C
ATOM   3548  HE1 TYR A 805      63.900  29.365  75.270  1.00  0.00           H
ATOM   3549  CZ  TYR A 805      65.190  28.395  73.880  1.00  0.00           C
ATOM   3550  OH  TYR A 805      65.310  27.215  74.630  1.00  0.00           O
ATOM   3551  HH  TYR A 805      65.540  26.535  73.960  1.00  0.00           H
ATOM   3552  CD2 TYR A 805      65.680  29.615  71.840  1.00  0.00           C
ATOM   3553  HD2 TYR A 805      66.150  29.635  70.860  1.00  0.00           H
ATOM   3554  CE2 TYR A 805      65.810  28.465  72.630  1.00  0.00           C
ATOM   3555  HE2 TYR A 805      66.370  27.615  72.260  1.00  0.00           H
ATOM   3556  C   TYR A 805      66.930  32.915  72.670  1.00  0.00           C
ATOM   3557  O   TYR A 805      67.220  32.735  73.860  1.00  0.00           O
ATOM   3558  N   LEU A 806      67.860  32.865  71.710  1.00  0.00           N
ATOM   3559  HN  LEU A 806      67.580  33.055  70.760  1.00  0.00           H
ATOM   3560  CA  LEU A 806      69.230  32.505  71.950  1.00  0.00           C
ATOM   3561  HA  LEU A 806      69.250  31.665  72.620  1.00  0.00           H
ATOM   3562  CB  LEU A 806      69.950  32.345  70.590  1.00  0.00           C
ATOM   3563  HB1 LEU A 806      71.050  32.315  70.720  1.00  0.00           H
ATOM   3564  HB2 LEU A 806      69.730  33.245  69.960  1.00  0.00           H
ATOM   3565  CG  LEU A 806      69.480  31.085  69.870  1.00  0.00           C
ATOM   3566  HG  LEU A 806      68.570  31.265  69.280  1.00  0.00           H
ATOM   3567  CD1 LEU A 806      70.510  30.685  68.790  1.00  0.00           C
ATOM   3568 HD11 LEU A 806      71.540  30.655  69.200  1.00  0.00           H
ATOM   3569 HD12 LEU A 806      70.490  31.435  67.970  1.00  0.00           H
ATOM   3570 HD13 LEU A 806      70.250  29.695  68.370  1.00  0.00           H
ATOM   3571  CD2 LEU A 806      68.990  30.065  70.900  1.00  0.00           C
ATOM   3572 HD21 LEU A 806      69.750  29.855  71.670  1.00  0.00           H
ATOM   3573 HD22 LEU A 806      68.600  29.145  70.460  1.00  0.00           H
ATOM   3574 HD23 LEU A 806      68.110  30.445  71.450  1.00  0.00           H
ATOM   3575  C   LEU A 806      69.980  33.465  72.750  1.00  0.00           C
ATOM   3576  O   LEU A 806      70.550  33.105  73.770  1.00  0.00           O
ATOM   3577  N   VAL A 807      69.920  34.735  72.370  1.00  0.00           N
ATOM   3578  HN  VAL A 807      69.370  35.005  71.580  1.00  0.00           H
ATOM   3579  CA  VAL A 807      70.610  35.795  73.040  1.00  0.00           C
ATOM   3580  HA  VAL A 807      71.670  35.585  73.090  1.00  0.00           H
ATOM   3581  CB  VAL A 807      70.360  37.035  72.240  1.00  0.00           C
ATOM   3582  HB  VAL A 807      69.260  37.175  72.090  1.00  0.00           H
ATOM   3583  CG1 VAL A 807      70.920  38.295  72.920  1.00  0.00           C
ATOM   3584 HG11 VAL A 807      72.030  38.265  73.000  1.00  0.00           H
ATOM   3585 HG12 VAL A 807      70.500  38.435  73.930  1.00  0.00           H
ATOM   3586 HG13 VAL A 807      70.620  39.185  72.330  1.00  0.00           H
ATOM   3587  CG2 VAL A 807      71.040  36.795  70.890  1.00  0.00           C
ATOM   3588 HG21 VAL A 807      70.920  35.775  70.480  1.00  0.00           H
ATOM   3589 HG22 VAL A 807      72.120  37.005  71.010  1.00  0.00           H
ATOM   3590 HG23 VAL A 807      70.600  37.485  70.140  1.00  0.00           H
ATOM   3591  C   VAL A 807      70.130  35.915  74.460  1.00  0.00           C
ATOM   3592  O   VAL A 807      70.910  36.115  75.390  1.00  0.00           O
ATOM   3593  N   GLY A 808      68.810  35.725  74.670  1.00  0.00           N
ATOM   3594  HN  GLY A 808      68.190  35.545  73.900  1.00  0.00           H
ATOM   3595  CA  GLY A 808      68.230  35.695  76.000  1.00  0.00           C
ATOM   3596  HA1 GLY A 808      68.920  35.285  76.730  1.00  0.00           H
ATOM   3597  HA2 GLY A 808      67.310  35.145  75.940  1.00  0.00           H
ATOM   3598  C   GLY A 808      67.870  37.075  76.460  1.00  0.00           C
ATOM   3599  O   GLY A 808      68.020  37.435  77.630  1.00  0.00           O
ATOM   3600  N   VAL A 809      67.380  37.885  75.510  1.00  0.00           N
ATOM   3601  HN  VAL A 809      67.290  37.555  74.570  1.00  0.00           H
ATOM   3602  CA  VAL A 809      66.860  39.205  75.790  1.00  0.00           C
ATOM   3603  HA  VAL A 809      66.890  39.435  76.850  1.00  0.00           H
ATOM   3604  CB  VAL A 809      67.670  40.295  75.090  1.00  0.00           C
ATOM   3605  HB  VAL A 809      67.720  40.085  73.990  1.00  0.00           H
ATOM   3606  CG1 VAL A 809      67.050  41.685  75.300  1.00  0.00           C
ATOM   3607 HG11 VAL A 809      66.880  41.865  76.390  1.00  0.00           H
ATOM   3608 HG12 VAL A 809      66.100  41.775  74.760  1.00  0.00           H
ATOM   3609 HG13 VAL A 809      67.730  42.475  74.920  1.00  0.00           H
ATOM   3610  CG2 VAL A 809      69.110  40.305  75.660  1.00  0.00           C
ATOM   3611 HG21 VAL A 809      69.590  39.305  75.560  1.00  0.00           H
ATOM   3612 HG22 VAL A 809      69.100  40.575  76.740  1.00  0.00           H
ATOM   3613 HG23 VAL A 809      69.730  41.055  75.120  1.00  0.00           H
ATOM   3614  C   VAL A 809      65.400  39.195  75.330  1.00  0.00           C
ATOM   3615  O   VAL A 809      65.140  39.415  74.150  1.00  0.00           O
ATOM   3616  N   PRO A 810      64.410  38.965  76.180  1.00  0.00           N
ATOM   3617  CD  PRO A 810      64.610  38.505  77.560  1.00  0.00           C
ATOM   3618  HD1 PRO A 810      64.880  39.375  78.200  1.00  0.00           H
ATOM   3619  HD2 PRO A 810      65.400  37.725  77.610  1.00  0.00           H
ATOM   3620  CA  PRO A 810      63.100  38.565  75.660  1.00  0.00           C
ATOM   3621  HA  PRO A 810      63.210  38.005  74.730  1.00  0.00           H
ATOM   3622  CB  PRO A 810      62.480  37.655  76.730  1.00  0.00           C
ATOM   3623  HB1 PRO A 810      62.630  36.595  76.430  1.00  0.00           H
ATOM   3624  HB2 PRO A 810      61.400  37.825  76.890  1.00  0.00           H
ATOM   3625  CG  PRO A 810      63.280  37.895  78.020  1.00  0.00           C
ATOM   3626  HG1 PRO A 810      62.750  38.625  78.670  1.00  0.00           H
ATOM   3627  HG2 PRO A 810      63.440  36.945  78.580  1.00  0.00           H
ATOM   3628  C   PRO A 810      62.230  39.775  75.350  1.00  0.00           C
ATOM   3629  O   PRO A 810      61.660  40.385  76.260  1.00  0.00           O
ATOM   3630  N   SER A 811      62.070  40.105  74.050  1.00  0.00           N
ATOM   3631  HN  SER A 811      62.610  39.625  73.340  1.00  0.00           H
ATOM   3632  CA  SER A 811      61.060  41.055  73.580  1.00  0.00           C
ATOM   3633  HA  SER A 811      61.210  41.945  74.160  1.00  0.00           H
ATOM   3634  CB  SER A 811      61.250  41.455  72.090  1.00  0.00           C
ATOM   3635  HB1 SER A 811      62.190  42.025  71.980  1.00  0.00           H
ATOM   3636  HB2 SER A 811      60.430  42.115  71.740  1.00  0.00           H
ATOM   3637  OG  SER A 811      61.310  40.325  71.230  1.00  0.00           O
ATOM   3638  HG1 SER A 811      62.190  39.895  71.340  1.00  0.00           H
ATOM   3639  C   SER A 811      59.630  40.565  73.820  1.00  0.00           C
ATOM   3640  O   SER A 811      59.430  39.335  73.870  1.00  0.00           O
ATOM   3641  N   PRO A 812      58.610  41.405  74.050  1.00  0.00           N
ATOM   3642  CD  PRO A 812      58.730  42.875  74.040  1.00  0.00           C
ATOM   3643  HD1 PRO A 812      59.190  43.215  73.090  1.00  0.00           H
ATOM   3644  HD2 PRO A 812      59.350  43.215  74.890  1.00  0.00           H
ATOM   3645  CA  PRO A 812      57.200  40.985  74.090  1.00  0.00           C
ATOM   3646  HA  PRO A 812      57.100  40.315  74.940  1.00  0.00           H
ATOM   3647  CB  PRO A 812      56.360  42.255  74.280  1.00  0.00           C
ATOM   3648  HB1 PRO A 812      55.930  42.255  75.300  1.00  0.00           H
ATOM   3649  HB2 PRO A 812      55.520  42.325  73.550  1.00  0.00           H
ATOM   3650  CG  PRO A 812      57.310  43.455  74.130  1.00  0.00           C
ATOM   3651  HG1 PRO A 812      57.070  44.015  73.200  1.00  0.00           H
ATOM   3652  HG2 PRO A 812      57.220  44.135  75.010  1.00  0.00           H
ATOM   3653  C   PRO A 812      56.770  40.155  72.890  1.00  0.00           C
ATOM   3654  O   PRO A 812      57.240  40.395  71.780  1.00  0.00           O
ATOM   3655  N   LYS A 813      55.900  39.155  73.110  1.00  0.00           N
ATOM   3656  HN  LYS A 813      55.470  39.005  74.000  1.00  0.00           H
ATOM   3657  CA  LYS A 813      55.610  38.155  72.110  1.00  0.00           C
ATOM   3658  HA  LYS A 813      55.960  38.495  71.140  1.00  0.00           H
ATOM   3659  CB  LYS A 813      56.300  36.805  72.450  1.00  0.00           C
ATOM   3660  HB1 LYS A 813      56.150  36.095  71.610  1.00  0.00           H
ATOM   3661  HB2 LYS A 813      55.830  36.345  73.350  1.00  0.00           H
ATOM   3662  CG  LYS A 813      57.800  36.985  72.700  1.00  0.00           C
ATOM   3663  HG1 LYS A 813      57.950  37.405  73.720  1.00  0.00           H
ATOM   3664  HG2 LYS A 813      58.180  37.725  71.960  1.00  0.00           H
ATOM   3665  CD  LYS A 813      58.630  35.695  72.540  1.00  0.00           C
ATOM   3666  HD1 LYS A 813      58.210  35.125  71.690  1.00  0.00           H
ATOM   3667  HD2 LYS A 813      58.520  35.055  73.440  1.00  0.00           H
ATOM   3668  CE  LYS A 813      60.110  35.955  72.210  1.00  0.00           C
ATOM   3669  HE1 LYS A 813      60.190  36.475  71.230  1.00  0.00           H
ATOM   3670  HE2 LYS A 813      60.670  34.995  72.140  1.00  0.00           H
ATOM   3671  NZ  LYS A 813      60.740  36.795  73.240  1.00  0.00           N
ATOM   3672  HZ1 LYS A 813      60.820  36.315  74.140  1.00  0.00           H
ATOM   3673  HZ2 LYS A 813      60.220  37.695  73.360  1.00  0.00           H
ATOM   3674  HZ3 LYS A 813      61.730  37.015  72.890  1.00  0.00           H
ATOM   3675  C   LYS A 813      54.120  37.995  71.970  1.00  0.00           C
ATOM   3676  O   LYS A 813      53.320  38.675  72.610  1.00  0.00           O
ATOM   3677  N   LEU A 814      53.680  37.065  71.090  1.00  0.00           N
ATOM   3678  HN  LEU A 814      54.320  36.625  70.460  1.00  0.00           H
ATOM   3679  CA  LEU A 814      52.290  36.645  71.040  1.00  0.00           C
ATOM   3680  HA  LEU A 814      51.680  37.525  70.990  1.00  0.00           H
ATOM   3681  CB  LEU A 814      51.990  35.745  69.810  1.00  0.00           C
ATOM   3682  HB1 LEU A 814      50.920  35.435  69.850  1.00  0.00           H
ATOM   3683  HB2 LEU A 814      52.610  34.825  69.870  1.00  0.00           H
ATOM   3684  CG  LEU A 814      52.230  36.405  68.430  1.00  0.00           C
ATOM   3685  HG  LEU A 814      53.310  36.675  68.350  1.00  0.00           H
ATOM   3686  CD1 LEU A 814      51.920  35.385  67.330  1.00  0.00           C
ATOM   3687 HD11 LEU A 814      50.850  35.075  67.380  1.00  0.00           H
ATOM   3688 HD12 LEU A 814      52.550  34.475  67.450  1.00  0.00           H
ATOM   3689 HD13 LEU A 814      52.110  35.815  66.330  1.00  0.00           H
ATOM   3690  CD2 LEU A 814      51.390  37.675  68.230  1.00  0.00           C
ATOM   3691 HD21 LEU A 814      51.720  38.475  68.920  1.00  0.00           H
ATOM   3692 HD22 LEU A 814      50.320  37.465  68.430  1.00  0.00           H
ATOM   3693 HD23 LEU A 814      51.480  38.045  67.190  1.00  0.00           H
ATOM   3694  C   LEU A 814      51.870  35.895  72.300  1.00  0.00           C
ATOM   3695  O   LEU A 814      51.980  34.665  72.410  1.00  0.00           O
ATOM   3696  N   HSD A 815      51.330  36.605  73.300  1.00  0.00           N
ATOM   3697  HN  HSD A 815      51.350  37.605  73.260  1.00  0.00           H
ATOM   3698  CA  HSD A 815      50.830  35.995  74.520  1.00  0.00           C
ATOM   3699  HA  HSD A 815      51.400  35.105  74.720  1.00  0.00           H
ATOM   3700  CB  HSD A 815      51.020  36.945  75.710  1.00  0.00           C
ATOM   3701  HB1 HSD A 815      50.690  36.465  76.660  1.00  0.00           H
ATOM   3702  HB2 HSD A 815      50.410  37.865  75.560  1.00  0.00           H
ATOM   3703  ND1 HSD A 815      53.490  36.435  76.090  1.00  0.00           N
ATOM   3704  HD1 HSD A 815      53.390  35.445  76.180  1.00  0.00           H
ATOM   3705  CG  HSD A 815      52.470  37.335  75.830  1.00  0.00           C
ATOM   3706  CE1 HSD A 815      54.660  37.115  76.010  1.00  0.00           C
ATOM   3707  HE1 HSD A 815      55.640  36.635  76.080  1.00  0.00           H
ATOM   3708  NE2 HSD A 815      54.460  38.385  75.740  1.00  0.00           N
ATOM   3709  CD2 HSD A 815      53.080  38.525  75.620  1.00  0.00           C
ATOM   3710  HD2 HSD A 815      52.660  39.485  75.330  1.00  0.00           H
ATOM   3711  C   HSD A 815      49.380  35.555  74.340  1.00  0.00           C
ATOM   3712  O   HSD A 815      48.440  36.175  74.820  1.00  0.00           O
ATOM   3713  N   VAL A 816      49.190  34.455  73.590  1.00  0.00           N
ATOM   3714  HN  VAL A 816      49.980  34.035  73.130  1.00  0.00           H
ATOM   3715  CA  VAL A 816      47.900  33.885  73.260  1.00  0.00           C
ATOM   3716  HA  VAL A 816      47.320  34.685  72.820  1.00  0.00           H
ATOM   3717  CB  VAL A 816      48.040  32.805  72.180  1.00  0.00           C
ATOM   3718  HB  VAL A 816      48.520  31.905  72.610  1.00  0.00           H
ATOM   3719  CG1 VAL A 816      46.660  32.395  71.610  1.00  0.00           C
ATOM   3720 HG11 VAL A 816      46.140  33.265  71.160  1.00  0.00           H
ATOM   3721 HG12 VAL A 816      46.020  31.965  72.410  1.00  0.00           H
ATOM   3722 HG13 VAL A 816      46.790  31.605  70.840  1.00  0.00           H
ATOM   3723  CG2 VAL A 816      48.950  33.305  71.030  1.00  0.00           C
ATOM   3724 HG21 VAL A 816      50.000  33.405  71.360  1.00  0.00           H
ATOM   3725 HG22 VAL A 816      48.600  34.275  70.640  1.00  0.00           H
ATOM   3726 HG23 VAL A 816      48.940  32.575  70.190  1.00  0.00           H
ATOM   3727  C   VAL A 816      47.170  33.345  74.500  1.00  0.00           C
ATOM   3728  O   VAL A 816      47.760  32.595  75.280  1.00  0.00           O
ATOM   3729  N   PRO A 817      45.920  33.685  74.810  1.00  0.00           N
ATOM   3730  CD  PRO A 817      45.130  34.705  74.130  1.00  0.00           C
ATOM   3731  HD1 PRO A 817      44.970  34.405  73.080  1.00  0.00           H
ATOM   3732  HD2 PRO A 817      45.680  35.675  74.180  1.00  0.00           H
ATOM   3733  CA  PRO A 817      45.120  32.895  75.750  1.00  0.00           C
ATOM   3734  HA  PRO A 817      45.650  32.875  76.690  1.00  0.00           H
ATOM   3735  CB  PRO A 817      43.770  33.645  75.890  1.00  0.00           C
ATOM   3736  HB1 PRO A 817      43.680  34.065  76.920  1.00  0.00           H
ATOM   3737  HB2 PRO A 817      42.890  32.985  75.710  1.00  0.00           H
ATOM   3738  CG  PRO A 817      43.800  34.805  74.880  1.00  0.00           C
ATOM   3739  HG1 PRO A 817      42.950  34.695  74.160  1.00  0.00           H
ATOM   3740  HG2 PRO A 817      43.700  35.785  75.400  1.00  0.00           H
ATOM   3741  C   PRO A 817      44.930  31.445  75.310  1.00  0.00           C
ATOM   3742  O   PRO A 817      44.420  31.205  74.220  1.00  0.00           O
ATOM   3743  N   GLU A 818      45.290  30.485  76.190  1.00  0.00           N
ATOM   3744  HN  GLU A 818      45.790  30.725  77.010  1.00  0.00           H
ATOM   3745  CA  GLU A 818      45.020  29.065  75.980  1.00  0.00           C
ATOM   3746  HA  GLU A 818      45.180  28.835  74.940  1.00  0.00           H
ATOM   3747  CB  GLU A 818      46.020  28.225  76.840  1.00  0.00           C
ATOM   3748  HB1 GLU A 818      45.920  28.575  77.890  1.00  0.00           H
ATOM   3749  HB2 GLU A 818      47.050  28.455  76.510  1.00  0.00           H
ATOM   3750  CG  GLU A 818      45.820  26.675  76.870  1.00  0.00           C
ATOM   3751  HG1 GLU A 818      44.750  26.405  76.900  1.00  0.00           H
ATOM   3752  HG2 GLU A 818      46.290  26.295  77.810  1.00  0.00           H
ATOM   3753  CD  GLU A 818      46.480  25.835  75.750  1.00  0.00           C
ATOM   3754  OE1 GLU A 818      46.000  24.675  75.550  1.00  0.00           O
ATOM   3755  OE2 GLU A 818      47.520  26.265  75.180  1.00  0.00           O
ATOM   3756  C   GLU A 818      43.560  28.715  76.290  1.00  0.00           C
ATOM   3757  O   GLU A 818      42.980  27.735  75.810  1.00  0.00           O
ATOM   3758  N   LYS A 819      42.850  29.545  77.100  1.00  0.00           N
ATOM   3759  HN  LYS A 819      43.260  30.385  77.450  1.00  0.00           H
ATOM   3760  CA  LYS A 819      41.420  29.375  77.300  1.00  0.00           C
ATOM   3761  HA  LYS A 819      41.270  28.345  77.560  1.00  0.00           H
ATOM   3762  CB  LYS A 819      40.880  30.215  78.490  1.00  0.00           C
ATOM   3763  HB1 LYS A 819      39.770  30.135  78.500  1.00  0.00           H
ATOM   3764  HB2 LYS A 819      41.110  31.295  78.330  1.00  0.00           H
ATOM   3765  CG  LYS A 819      41.430  29.755  79.850  1.00  0.00           C
ATOM   3766  HG1 LYS A 819      42.430  30.205  80.010  1.00  0.00           H
ATOM   3767  HG2 LYS A 819      41.560  28.655  79.800  1.00  0.00           H
ATOM   3768  CD  LYS A 819      40.500  30.045  81.040  1.00  0.00           C
ATOM   3769  HD1 LYS A 819      40.240  31.125  81.020  1.00  0.00           H
ATOM   3770  HD2 LYS A 819      41.070  29.845  81.980  1.00  0.00           H
ATOM   3771  CE  LYS A 819      39.260  29.155  81.080  1.00  0.00           C
ATOM   3772  HE1 LYS A 819      39.560  28.115  81.290  1.00  0.00           H
ATOM   3773  HE2 LYS A 819      38.730  29.175  80.100  1.00  0.00           H
ATOM   3774  NZ  LYS A 819      38.280  29.565  82.110  1.00  0.00           N
ATOM   3775  HZ1 LYS A 819      38.010  30.565  82.070  1.00  0.00           H
ATOM   3776  HZ2 LYS A 819      38.590  29.285  83.060  1.00  0.00           H
ATOM   3777  HZ3 LYS A 819      37.410  28.995  81.890  1.00  0.00           H
ATOM   3778  C   LYS A 819      40.570  29.615  76.060  1.00  0.00           C
ATOM   3779  O   LYS A 819      40.810  30.505  75.260  1.00  0.00           O
ATOM   3780  N   PHE A 820      39.520  28.795  75.910  1.00  0.00           N
ATOM   3781  HN  PHE A 820      39.410  28.045  76.540  1.00  0.00           H
ATOM   3782  CA  PHE A 820      38.560  28.855  74.830  1.00  0.00           C
ATOM   3783  HA  PHE A 820      38.900  29.525  74.050  1.00  0.00           H
ATOM   3784  CB  PHE A 820      38.380  27.405  74.280  1.00  0.00           C
ATOM   3785  HB1 PHE A 820      39.300  27.085  73.750  1.00  0.00           H
ATOM   3786  HB2 PHE A 820      37.530  27.335  73.550  1.00  0.00           H
ATOM   3787  CG  PHE A 820      38.140  26.465  75.430  1.00  0.00           C
ATOM   3788  CD1 PHE A 820      39.230  25.905  76.140  1.00  0.00           C
ATOM   3789  HD1 PHE A 820      40.240  26.095  75.800  1.00  0.00           H
ATOM   3790  CE1 PHE A 820      39.020  25.195  77.330  1.00  0.00           C
ATOM   3791  HE1 PHE A 820      39.860  24.875  77.930  1.00  0.00           H
ATOM   3792  CZ  PHE A 820      37.720  24.985  77.790  1.00  0.00           C
ATOM   3793  HZ  PHE A 820      37.550  24.495  78.740  1.00  0.00           H
ATOM   3794  CD2 PHE A 820      36.830  26.225  75.900  1.00  0.00           C
ATOM   3795  HD2 PHE A 820      35.990  26.685  75.400  1.00  0.00           H
ATOM   3796  CE2 PHE A 820      36.630  25.495  77.080  1.00  0.00           C
ATOM   3797  HE2 PHE A 820      35.630  25.395  77.480  1.00  0.00           H
ATOM   3798  C   PHE A 820      37.220  29.365  75.340  1.00  0.00           C
ATOM   3799  O   PHE A 820      36.330  29.735  74.590  1.00  0.00           O
ATOM   3800  N   GLU A 821      37.040  29.345  76.670  1.00  0.00           N
ATOM   3801  HN  GLU A 821      37.730  28.965  77.270  1.00  0.00           H
ATOM   3802  CA  GLU A 821      35.950  29.985  77.370  1.00  0.00           C
ATOM   3803  HA  GLU A 821      35.040  29.705  76.870  1.00  0.00           H
ATOM   3804  CB  GLU A 821      35.890  29.525  78.850  1.00  0.00           C
ATOM   3805  HB1 GLU A 821      35.020  30.015  79.340  1.00  0.00           H
ATOM   3806  HB2 GLU A 821      36.800  29.875  79.380  1.00  0.00           H
ATOM   3807  CG  GLU A 821      35.760  27.985  79.020  1.00  0.00           C
ATOM   3808  HG1 GLU A 821      36.690  27.515  78.650  1.00  0.00           H
ATOM   3809  HG2 GLU A 821      34.890  27.605  78.450  1.00  0.00           H
ATOM   3810  CD  GLU A 821      35.610  27.555  80.470  1.00  0.00           C
ATOM   3811  OE1 GLU A 821      36.460  27.985  81.300  1.00  0.00           O
ATOM   3812  OE2 GLU A 821      34.720  26.735  80.780  1.00  0.00           O
ATOM   3813  C   GLU A 821      36.140  31.505  77.350  1.00  0.00           C
ATOM   3814  O   GLU A 821      37.290  31.935  77.490  1.00  0.00           O
ATOM   3815  N   PRO A 822      35.110  32.325  77.200  1.00  0.00           N
ATOM   3816  CD  PRO A 822      33.720  31.875  77.080  1.00  0.00           C
ATOM   3817  HD1 PRO A 822      33.450  31.235  77.950  1.00  0.00           H
ATOM   3818  HD2 PRO A 822      33.600  31.305  76.130  1.00  0.00           H
ATOM   3819  CA  PRO A 822      35.210  33.785  77.250  1.00  0.00           C
ATOM   3820  HA  PRO A 822      35.810  34.075  76.390  1.00  0.00           H
ATOM   3821  CB  PRO A 822      33.770  34.325  77.130  1.00  0.00           C
ATOM   3822  HB1 PRO A 822      33.690  34.935  76.200  1.00  0.00           H
ATOM   3823  HB2 PRO A 822      33.490  34.975  77.990  1.00  0.00           H
ATOM   3824  CG  PRO A 822      32.830  33.125  77.050  1.00  0.00           C
ATOM   3825  HG1 PRO A 822      32.130  33.115  77.920  1.00  0.00           H
ATOM   3826  HG2 PRO A 822      32.230  33.155  76.120  1.00  0.00           H
ATOM   3827  C   PRO A 822      35.930  34.345  78.460  1.00  0.00           C
ATOM   3828  O   PRO A 822      36.060  33.695  79.500  1.00  0.00           O
ATOM   3829  N   THR A 823      36.370  35.605  78.370  1.00  0.00           N
ATOM   3830  HN  THR A 823      36.270  36.115  77.510  1.00  0.00           H
ATOM   3831  CA  THR A 823      37.190  36.265  79.380  1.00  0.00           C
ATOM   3832  HA  THR A 823      37.880  35.535  79.780  1.00  0.00           H
ATOM   3833  CB  THR A 823      38.010  37.425  78.780  1.00  0.00           C
ATOM   3834  HB  THR A 823      38.230  38.235  79.500  1.00  0.00           H
ATOM   3835  OG1 THR A 823      37.350  37.975  77.630  1.00  0.00           O
ATOM   3836  HG1 THR A 823      36.510  38.345  77.940  1.00  0.00           H
ATOM   3837  CG2 THR A 823      39.360  36.885  78.280  1.00  0.00           C
ATOM   3838 HG21 THR A 823      39.190  36.045  77.570  1.00  0.00           H
ATOM   3839 HG22 THR A 823      39.980  36.535  79.130  1.00  0.00           H
ATOM   3840 HG23 THR A 823      39.920  37.675  77.730  1.00  0.00           H
ATOM   3841  C   THR A 823      36.400  36.795  80.560  1.00  0.00           C
ATOM   3842  O   THR A 823      36.970  37.405  81.460  1.00  0.00           O
ATOM   3843  N   HSD A 824      35.070  36.575  80.620  1.00  0.00           N
ATOM   3844  HN  HSD A 824      34.620  36.055  79.900  1.00  0.00           H
ATOM   3845  CA  HSD A 824      34.270  36.975  81.760  1.00  0.00           C
ATOM   3846  HA  HSD A 824      34.870  36.845  82.650  1.00  0.00           H
ATOM   3847  CB  HSD A 824      33.850  38.465  81.660  1.00  0.00           C
ATOM   3848  HB1 HSD A 824      33.260  38.645  80.740  1.00  0.00           H
ATOM   3849  HB2 HSD A 824      34.780  39.075  81.560  1.00  0.00           H
ATOM   3850  ND1 HSD A 824      31.770  39.155  82.970  1.00  0.00           N
ATOM   3851  HD1 HSD A 824      31.100  39.025  82.240  1.00  0.00           H
ATOM   3852  CG  HSD A 824      33.140  38.975  82.880  1.00  0.00           C
ATOM   3853  CE1 HSD A 824      31.530  39.725  84.170  1.00  0.00           C
ATOM   3854  HE1 HSD A 824      30.530  40.025  84.500  1.00  0.00           H
ATOM   3855  NE2 HSD A 824      32.640  39.915  84.860  1.00  0.00           N
ATOM   3856  CD2 HSD A 824      33.650  39.475  84.030  1.00  0.00           C
ATOM   3857  HD2 HSD A 824      34.690  39.585  84.340  1.00  0.00           H
ATOM   3858  C   HSD A 824      33.030  36.065  81.840  1.00  0.00           C
ATOM   3859  O   HSD A 824      32.440  35.825  80.780  1.00  0.00           O
ATOM   3860  N   PRO A 825      32.540  35.545  82.980  1.00  0.00           N
ATOM   3861  CD  PRO A 825      33.160  35.785  84.280  1.00  0.00           C
ATOM   3862  HD1 PRO A 825      33.010  36.845  84.590  1.00  0.00           H
ATOM   3863  HD2 PRO A 825      34.250  35.555  84.220  1.00  0.00           H
ATOM   3864  CA  PRO A 825      31.620  34.385  83.000  1.00  0.00           C
ATOM   3865  HA  PRO A 825      31.990  33.665  82.280  1.00  0.00           H
ATOM   3866  CB  PRO A 825      31.640  33.875  84.450  1.00  0.00           C
ATOM   3867  HB1 PRO A 825      32.110  32.875  84.430  1.00  0.00           H
ATOM   3868  HB2 PRO A 825      30.630  33.745  84.900  1.00  0.00           H
ATOM   3869  CG  PRO A 825      32.490  34.835  85.280  1.00  0.00           C
ATOM   3870  HG1 PRO A 825      31.870  35.405  86.000  1.00  0.00           H
ATOM   3871  HG2 PRO A 825      33.250  34.255  85.840  1.00  0.00           H
ATOM   3872  C   PRO A 825      30.180  34.675  82.620  1.00  0.00           C
ATOM   3873  O   PRO A 825      29.370  33.755  82.560  1.00  0.00           O
ATOM   3874  N   GLU A 826      29.830  35.955  82.390  1.00  0.00           N
ATOM   3875  HN  GLU A 826      30.500  36.665  82.540  1.00  0.00           H
ATOM   3876  CA  GLU A 826      28.500  36.375  81.970  1.00  0.00           C
ATOM   3877  HA  GLU A 826      27.760  35.775  82.470  1.00  0.00           H
ATOM   3878  CB  GLU A 826      28.230  37.895  82.270  1.00  0.00           C
ATOM   3879  HB1 GLU A 826      27.230  38.155  81.840  1.00  0.00           H
ATOM   3880  HB2 GLU A 826      28.990  38.495  81.740  1.00  0.00           H
ATOM   3881  CG  GLU A 826      28.190  38.335  83.770  1.00  0.00           C
ATOM   3882  HG1 GLU A 826      29.160  38.095  84.230  1.00  0.00           H
ATOM   3883  HG2 GLU A 826      27.400  37.785  84.320  1.00  0.00           H
ATOM   3884  CD  GLU A 826      27.970  39.835  84.010  1.00  0.00           C
ATOM   3885  OE1 GLU A 826      28.600  40.635  83.270  1.00  0.00           O
ATOM   3886  OE2 GLU A 826      27.230  40.205  84.950  1.00  0.00           O
ATOM   3887  C   GLU A 826      28.340  36.165  80.460  1.00  0.00           C
ATOM   3888  O   GLU A 826      27.230  36.205  79.930  1.00  0.00           O
ATOM   3889  N   ARG A 827      29.460  35.985  79.730  1.00  0.00           N
ATOM   3890  HN  ARG A 827      30.320  35.825  80.220  1.00  0.00           H
ATOM   3891  CA  ARG A 827      29.460  35.755  78.310  1.00  0.00           C
ATOM   3892  HA  ARG A 827      28.600  36.265  77.890  1.00  0.00           H
ATOM   3893  CB  ARG A 827      30.730  36.315  77.620  1.00  0.00           C
ATOM   3894  HB1 ARG A 827      30.920  35.815  76.640  1.00  0.00           H
ATOM   3895  HB2 ARG A 827      31.590  36.045  78.270  1.00  0.00           H
ATOM   3896  CG  ARG A 827      30.750  37.845  77.370  1.00  0.00           C
ATOM   3897  HG1 ARG A 827      31.750  38.105  76.940  1.00  0.00           H
ATOM   3898  HG2 ARG A 827      30.660  38.355  78.350  1.00  0.00           H
ATOM   3899  CD  ARG A 827      29.660  38.385  76.420  1.00  0.00           C
ATOM   3900  HD1 ARG A 827      29.800  39.475  76.250  1.00  0.00           H
ATOM   3901  HD2 ARG A 827      28.650  38.225  76.850  1.00  0.00           H
ATOM   3902  NE  ARG A 827      29.800  37.695  75.080  1.00  0.00           N
ATOM   3903  HE  ARG A 827      30.690  37.735  74.620  1.00  0.00           H
ATOM   3904  CZ  ARG A 827      28.910  36.875  74.530  1.00  0.00           C
ATOM   3905  NH1 ARG A 827      27.700  36.645  75.000  1.00  0.00           N
ATOM   3906 HH11 ARG A 827      27.290  37.235  75.680  1.00  0.00           H
ATOM   3907 HH12 ARG A 827      27.130  35.935  74.590  1.00  0.00           H
ATOM   3908  NH2 ARG A 827      29.210  36.225  73.420  1.00  0.00           N
ATOM   3909 HH21 ARG A 827      30.060  36.455  72.960  1.00  0.00           H
ATOM   3910 HH22 ARG A 827      28.440  35.875  72.860  1.00  0.00           H
ATOM   3911  C   ARG A 827      29.250  34.305  77.930  1.00  0.00           C
ATOM   3912  O   ARG A 827      29.470  33.375  78.690  1.00  0.00           O
ATOM   3913  N   GLY A 828      28.830  34.095  76.680  1.00  0.00           N
ATOM   3914  HN  GLY A 828      28.610  34.855  76.080  1.00  0.00           H
ATOM   3915  CA  GLY A 828      28.650  32.755  76.180  1.00  0.00           C
ATOM   3916  HA1 GLY A 828      28.030  32.185  76.850  1.00  0.00           H
ATOM   3917  HA2 GLY A 828      29.630  32.315  76.000  1.00  0.00           H
ATOM   3918  C   GLY A 828      27.930  32.905  74.900  1.00  0.00           C
ATOM   3919  O   GLY A 828      27.210  33.875  74.680  1.00  0.00           O
ATOM   3920  N   TRP A 829      28.100  31.965  73.970  1.00  0.00           N
ATOM   3921  HN  TRP A 829      28.720  31.215  74.160  1.00  0.00           H
ATOM   3922  CA  TRP A 829      27.680  32.095  72.580  1.00  0.00           C
ATOM   3923  HA  TRP A 829      27.900  33.105  72.250  1.00  0.00           H
ATOM   3924  CB  TRP A 829      28.470  31.085  71.730  1.00  0.00           C
ATOM   3925  HB1 TRP A 829      28.410  31.345  70.650  1.00  0.00           H
ATOM   3926  HB2 TRP A 829      28.040  30.095  71.880  1.00  0.00           H
ATOM   3927  CG  TRP A 829      29.890  30.925  72.130  1.00  0.00           C
ATOM   3928  CD1 TRP A 829      30.360  29.905  72.900  1.00  0.00           C
ATOM   3929  HD1 TRP A 829      29.670  29.295  73.460  1.00  0.00           H
ATOM   3930  NE1 TRP A 829      31.670  30.095  73.210  1.00  0.00           N
ATOM   3931  HE1 TRP A 829      32.350  29.405  73.320  1.00  0.00           H
ATOM   3932  CE2 TRP A 829      32.040  31.325  72.760  1.00  0.00           C
ATOM   3933  CD2 TRP A 829      30.930  31.895  72.090  1.00  0.00           C
ATOM   3934  CE3 TRP A 829      30.980  33.195  71.620  1.00  0.00           C
ATOM   3935  HE3 TRP A 829      30.140  33.645  71.110  1.00  0.00           H
ATOM   3936  CZ3 TRP A 829      32.140  33.925  71.880  1.00  0.00           C
ATOM   3937  HZ3 TRP A 829      32.200  34.965  71.580  1.00  0.00           H
ATOM   3938  CZ2 TRP A 829      33.200  32.025  72.960  1.00  0.00           C
ATOM   3939  HZ2 TRP A 829      34.040  31.615  73.490  1.00  0.00           H
ATOM   3940  CH2 TRP A 829      33.220  33.355  72.540  1.00  0.00           C
ATOM   3941  HH2 TRP A 829      34.100  33.955  72.730  1.00  0.00           H
ATOM   3942  C   TRP A 829      26.190  31.855  72.400  1.00  0.00           C
ATOM   3943  O   TRP A 829      25.730  31.265  71.440  1.00  0.00           O
ATOM   3944  N   ILE A 830      25.430  32.265  73.410  1.00  0.00           N
ATOM   3945  HN  ILE A 830      25.870  32.855  74.080  1.00  0.00           H
ATOM   3946  CA  ILE A 830      24.030  32.035  73.510  1.00  0.00           C
ATOM   3947  HA  ILE A 830      23.570  32.385  72.600  1.00  0.00           H
ATOM   3948  CB  ILE A 830      23.860  30.575  73.780  1.00  0.00           C
ATOM   3949  HB  ILE A 830      24.490  29.965  73.090  1.00  0.00           H
ATOM   3950  CG2 ILE A 830      24.350  30.165  75.200  1.00  0.00           C
ATOM   3951 HG21 ILE A 830      23.730  30.625  76.000  1.00  0.00           H
ATOM   3952 HG22 ILE A 830      25.410  30.465  75.340  1.00  0.00           H
ATOM   3953 HG23 ILE A 830      24.320  29.065  75.310  1.00  0.00           H
ATOM   3954  CG1 ILE A 830      22.430  30.345  73.350  1.00  0.00           C
ATOM   3955 HG11 ILE A 830      21.690  31.085  73.690  1.00  0.00           H
ATOM   3956 HG12 ILE A 830      22.120  29.455  73.850  1.00  0.00           H
ATOM   3957  CD  ILE A 830      22.380  30.245  71.820  1.00  0.00           C
ATOM   3958  HD1 ILE A 830      23.290  29.775  71.400  1.00  0.00           H
ATOM   3959  HD2 ILE A 830      22.300  31.255  71.370  1.00  0.00           H
ATOM   3960  HD3 ILE A 830      21.530  29.655  71.430  1.00  0.00           H
ATOM   3961  C   ILE A 830      23.450  32.825  74.660  1.00  0.00           C
ATOM   3962  O   ILE A 830      22.240  33.015  74.820  1.00  0.00           O
ATOM   3963  N   ILE A 831      24.320  33.395  75.490  1.00  0.00           N
ATOM   3964  HN  ILE A 831      25.310  33.275  75.420  1.00  0.00           H
ATOM   3965  CA  ILE A 831      23.920  34.305  76.520  1.00  0.00           C
ATOM   3966  HA  ILE A 831      22.940  34.045  76.890  1.00  0.00           H
ATOM   3967  CB  ILE A 831      24.900  34.265  77.690  1.00  0.00           C
ATOM   3968  HB  ILE A 831      25.890  34.695  77.400  1.00  0.00           H
ATOM   3969  CG2 ILE A 831      24.320  35.115  78.830  1.00  0.00           C
ATOM   3970 HG21 ILE A 831      23.290  34.775  79.050  1.00  0.00           H
ATOM   3971 HG22 ILE A 831      24.280  36.185  78.550  1.00  0.00           H
ATOM   3972 HG23 ILE A 831      24.930  35.045  79.750  1.00  0.00           H
ATOM   3973  CG1 ILE A 831      25.170  32.785  78.100  1.00  0.00           C
ATOM   3974 HG11 ILE A 831      25.700  32.275  77.270  1.00  0.00           H
ATOM   3975 HG12 ILE A 831      24.190  32.275  78.220  1.00  0.00           H
ATOM   3976  CD  ILE A 831      26.010  32.585  79.360  1.00  0.00           C
ATOM   3977  HD1 ILE A 831      25.480  32.945  80.260  1.00  0.00           H
ATOM   3978  HD2 ILE A 831      26.970  33.135  79.290  1.00  0.00           H
ATOM   3979  HD3 ILE A 831      26.250  31.505  79.510  1.00  0.00           H
ATOM   3980  C   ILE A 831      23.840  35.665  75.850  1.00  0.00           C
ATOM   3981  O   ILE A 831      24.810  36.415  75.830  1.00  0.00           O
ATOM   3982  N   SER A 832      22.690  35.935  75.210  1.00  0.00           N
ATOM   3983  HN  SER A 832      22.000  35.215  75.200  1.00  0.00           H
ATOM   3984  CA  SER A 832      22.480  37.115  74.390  1.00  0.00           C
ATOM   3985  HA  SER A 832      22.870  37.985  74.900  1.00  0.00           H
ATOM   3986  CB  SER A 832      23.180  36.995  73.000  1.00  0.00           C
ATOM   3987  HB1 SER A 832      22.670  36.245  72.360  1.00  0.00           H
ATOM   3988  HB2 SER A 832      24.220  36.645  73.170  1.00  0.00           H
ATOM   3989  OG  SER A 832      23.250  38.255  72.340  1.00  0.00           O
ATOM   3990  HG1 SER A 832      23.460  38.055  71.410  1.00  0.00           H
ATOM   3991  C   SER A 832      20.980  37.285  74.180  1.00  0.00           C
ATOM   3992  O   SER A 832      20.460  37.055  73.080  1.00  0.00           O
ATOM   3993  N   PRO A 833      20.180  37.575  75.220  1.00  0.00           N
ATOM   3994  CD  PRO A 833      20.640  38.225  76.440  1.00  0.00           C
ATOM   3995  HD1 PRO A 833      21.010  39.245  76.180  1.00  0.00           H
ATOM   3996  HD2 PRO A 833      21.450  37.655  76.940  1.00  0.00           H
ATOM   3997  CA  PRO A 833      18.770  37.835  75.020  1.00  0.00           C
ATOM   3998  HA  PRO A 833      18.350  36.995  74.490  1.00  0.00           H
ATOM   3999  CB  PRO A 833      18.210  37.955  76.450  1.00  0.00           C
ATOM   4000  HB1 PRO A 833      17.850  36.955  76.790  1.00  0.00           H
ATOM   4001  HB2 PRO A 833      17.370  38.685  76.550  1.00  0.00           H
ATOM   4002  CG  PRO A 833      19.400  38.355  77.340  1.00  0.00           C
ATOM   4003  HG1 PRO A 833      19.290  39.395  77.710  1.00  0.00           H
ATOM   4004  HG2 PRO A 833      19.460  37.675  78.210  1.00  0.00           H
ATOM   4005  C   PRO A 833      18.490  39.055  74.160  1.00  0.00           C
ATOM   4006  O   PRO A 833      19.340  39.915  73.970  1.00  0.00           O
ATOM   4007  N   LEU A 834      17.280  39.145  73.600  1.00  0.00           N
ATOM   4008  HN  LEU A 834      16.640  38.405  73.740  1.00  0.00           H
ATOM   4009  CA  LEU A 834      16.900  40.245  72.750  1.00  0.00           C
ATOM   4010  HA  LEU A 834      17.770  40.735  72.340  1.00  0.00           H
ATOM   4011  CB  LEU A 834      16.010  39.685  71.600  1.00  0.00           C
ATOM   4012  HB1 LEU A 834      15.160  40.365  71.350  1.00  0.00           H
ATOM   4013  HB2 LEU A 834      15.610  38.685  71.880  1.00  0.00           H
ATOM   4014  CG  LEU A 834      16.770  39.495  70.280  1.00  0.00           C
ATOM   4015  HG  LEU A 834      16.110  38.935  69.570  1.00  0.00           H
ATOM   4016  CD1 LEU A 834      17.080  40.875  69.710  1.00  0.00           C
ATOM   4017 HD11 LEU A 834      17.820  41.395  70.350  1.00  0.00           H
ATOM   4018 HD12 LEU A 834      16.180  41.515  69.680  1.00  0.00           H
ATOM   4019 HD13 LEU A 834      17.490  40.795  68.680  1.00  0.00           H
ATOM   4020  CD2 LEU A 834      18.050  38.665  70.450  1.00  0.00           C
ATOM   4021 HD21 LEU A 834      17.870  37.785  71.090  1.00  0.00           H
ATOM   4022 HD22 LEU A 834      18.850  39.275  70.930  1.00  0.00           H
ATOM   4023 HD23 LEU A 834      18.440  38.325  69.460  1.00  0.00           H
ATOM   4024  C   LEU A 834      16.130  41.305  73.530  1.00  0.00           C
ATOM   4025  O   LEU A 834      15.920  42.435  73.090  1.00  0.00           O
ATOM   4026  N   GLY A 835      15.710  40.975  74.750  1.00  0.00           N
ATOM   4027  HN  GLY A 835      16.370  40.455  75.310  1.00  0.00           H
ATOM   4028  CA  GLY A 835      14.550  41.545  75.400  1.00  0.00           C
ATOM   4029  HA1 GLY A 835      13.910  40.725  75.680  1.00  0.00           H
ATOM   4030  HA2 GLY A 835      14.110  42.335  74.790  1.00  0.00           H
ATOM   4031  C   GLY A 835      14.830  42.145  76.690  1.00  0.00           C
ATOM   4032  O   GLY A 835      14.300  41.705  77.710  1.00  0.00           O
ATOM   4033  N   ASP A 836      15.700  43.155  76.640  1.00  0.00           N
ATOM   4034  HN  ASP A 836      16.120  43.335  75.770  1.00  0.00           H
ATOM   4035  CA  ASP A 836      16.250  43.805  77.790  1.00  0.00           C
ATOM   4036  HA  ASP A 836      15.790  43.445  78.700  1.00  0.00           H
ATOM   4037  CB  ASP A 836      17.770  43.465  77.790  1.00  0.00           C
ATOM   4038  HB1 ASP A 836      18.290  43.925  78.660  1.00  0.00           H
ATOM   4039  HB2 ASP A 836      18.260  43.825  76.860  1.00  0.00           H
ATOM   4040  CG  ASP A 836      17.970  41.945  77.850  1.00  0.00           C
ATOM   4041  OD1 ASP A 836      18.030  41.395  78.980  1.00  0.00           O
ATOM   4042  OD2 ASP A 836      17.980  41.305  76.760  1.00  0.00           O
ATOM   4043  C   ASP A 836      15.970  45.305  77.670  1.00  0.00           C
ATOM   4044  O   ASP A 836      15.490  45.965  78.600  1.00  0.00           O
ATOM   4045  N   ASN A 837      16.240  45.875  76.460  1.00  0.00           N
ATOM   4046  HN  ASN A 837      16.640  45.315  75.750  1.00  0.00           H
ATOM   4047  CA  ASN A 837      16.160  47.285  76.130  1.00  0.00           C
ATOM   4048  HA  ASN A 837      16.430  47.845  77.020  1.00  0.00           H
ATOM   4049  CB  ASN A 837      17.190  47.645  75.010  1.00  0.00           C
ATOM   4050  HB1 ASN A 837      17.170  48.735  74.810  1.00  0.00           H
ATOM   4051  HB2 ASN A 837      16.920  47.105  74.070  1.00  0.00           H
ATOM   4052  CG  ASN A 837      18.630  47.275  75.390  1.00  0.00           C
ATOM   4053  OD1 ASN A 837      18.960  47.045  76.550  1.00  0.00           O
ATOM   4054  ND2 ASN A 837      19.530  47.195  74.390  1.00  0.00           N
ATOM   4055 HD21 ASN A 837      20.500  47.085  74.630  1.00  0.00           H
ATOM   4056 HD22 ASN A 837      19.280  47.355  73.440  1.00  0.00           H
ATOM   4057  C   ASN A 837      14.740  47.675  75.670  1.00  0.00           C
ATOM   4058  O   ASN A 837      14.150  46.955  74.860  1.00  0.00           O
ATOM   4059  N   PRO A 838      14.100  48.745  76.160  1.00  0.00           N
ATOM   4060  CD  PRO A 838      14.690  49.685  77.110  1.00  0.00           C
ATOM   4061  HD1 PRO A 838      15.620  50.125  76.680  1.00  0.00           H
ATOM   4062  HD2 PRO A 838      14.930  49.155  78.070  1.00  0.00           H
ATOM   4063  CA  PRO A 838      12.780  49.155  75.700  1.00  0.00           C
ATOM   4064  HA  PRO A 838      12.110  48.345  75.940  1.00  0.00           H
ATOM   4065  CB  PRO A 838      12.440  50.445  76.480  1.00  0.00           C
ATOM   4066  HB1 PRO A 838      11.550  50.265  77.120  1.00  0.00           H
ATOM   4067  HB2 PRO A 838      12.220  51.305  75.810  1.00  0.00           H
ATOM   4068  CG  PRO A 838      13.650  50.785  77.360  1.00  0.00           C
ATOM   4069  HG1 PRO A 838      14.070  51.765  77.070  1.00  0.00           H
ATOM   4070  HG2 PRO A 838      13.360  50.825  78.430  1.00  0.00           H
ATOM   4071  C   PRO A 838      12.620  49.375  74.200  1.00  0.00           C
ATOM   4072  O   PRO A 838      13.570  49.765  73.530  1.00  0.00           O
ATOM   4073  N   TRP A 839      11.390  49.225  73.690  1.00  0.00           N
ATOM   4074  HN  TRP A 839      10.660  48.905  74.290  1.00  0.00           H
ATOM   4075  CA  TRP A 839      11.020  49.335  72.300  1.00  0.00           C
ATOM   4076  HA  TRP A 839      11.500  48.525  71.760  1.00  0.00           H
ATOM   4077  CB  TRP A 839       9.470  49.175  72.220  1.00  0.00           C
ATOM   4078  HB1 TRP A 839       9.240  48.115  72.450  1.00  0.00           H
ATOM   4079  HB2 TRP A 839       9.120  49.355  71.180  1.00  0.00           H
ATOM   4080  CG  TRP A 839       8.680  50.025  73.180  1.00  0.00           C
ATOM   4081  CD1 TRP A 839       8.280  51.295  72.900  1.00  0.00           C
ATOM   4082  HD1 TRP A 839       8.660  51.825  72.040  1.00  0.00           H
ATOM   4083  NE1 TRP A 839       7.570  51.825  73.950  1.00  0.00           N
ATOM   4084  HE1 TRP A 839       7.010  52.625  73.950  1.00  0.00           H
ATOM   4085  CE2 TRP A 839       7.530  50.915  74.960  1.00  0.00           C
ATOM   4086  CD2 TRP A 839       8.250  49.775  74.530  1.00  0.00           C
ATOM   4087  CE3 TRP A 839       8.440  48.715  75.410  1.00  0.00           C
ATOM   4088  HE3 TRP A 839       9.010  47.835  75.130  1.00  0.00           H
ATOM   4089  CZ3 TRP A 839       7.860  48.785  76.680  1.00  0.00           C
ATOM   4090  HZ3 TRP A 839       7.950  47.955  77.370  1.00  0.00           H
ATOM   4091  CZ2 TRP A 839       6.960  50.995  76.230  1.00  0.00           C
ATOM   4092  HZ2 TRP A 839       6.380  51.865  76.530  1.00  0.00           H
ATOM   4093  CH2 TRP A 839       7.120  49.905  77.080  1.00  0.00           C
ATOM   4094  HH2 TRP A 839       6.650  49.905  78.060  1.00  0.00           H
ATOM   4095  C   TRP A 839      11.460  50.635  71.610  1.00  0.00           C
ATOM   4096  O   TRP A 839      11.950  50.645  70.480  1.00  0.00           O
ATOM   4097  N   TRP A 840      11.350  51.785  72.300  1.00  0.00           N
ATOM   4098  HN  TRP A 840      11.080  51.765  73.250  1.00  0.00           H
ATOM   4099  CA  TRP A 840      11.710  53.075  71.720  1.00  0.00           C
ATOM   4100  HA  TRP A 840      11.300  53.125  70.720  1.00  0.00           H
ATOM   4101  CB  TRP A 840      11.090  54.235  72.540  1.00  0.00           C
ATOM   4102  HB1 TRP A 840       9.990  54.155  72.450  1.00  0.00           H
ATOM   4103  HB2 TRP A 840      11.370  55.215  72.070  1.00  0.00           H
ATOM   4104  CG  TRP A 840      11.450  54.265  73.990  1.00  0.00           C
ATOM   4105  CD1 TRP A 840      10.770  53.635  75.000  1.00  0.00           C
ATOM   4106  HD1 TRP A 840       9.850  53.085  74.840  1.00  0.00           H
ATOM   4107  NE1 TRP A 840      11.420  53.845  76.190  1.00  0.00           N
ATOM   4108  HE1 TRP A 840      11.150  53.615  77.090  1.00  0.00           H
ATOM   4109  CE2 TRP A 840      12.510  54.625  75.980  1.00  0.00           C
ATOM   4110  CD2 TRP A 840      12.570  54.925  74.610  1.00  0.00           C
ATOM   4111  CE3 TRP A 840      13.590  55.735  74.130  1.00  0.00           C
ATOM   4112  HE3 TRP A 840      13.670  56.005  73.080  1.00  0.00           H
ATOM   4113  CZ3 TRP A 840      14.510  56.265  75.040  1.00  0.00           C
ATOM   4114  HZ3 TRP A 840      15.280  56.945  74.690  1.00  0.00           H
ATOM   4115  CZ2 TRP A 840      13.420  55.125  76.890  1.00  0.00           C
ATOM   4116  HZ2 TRP A 840      13.360  54.895  77.940  1.00  0.00           H
ATOM   4117  CH2 TRP A 840      14.420  55.975  76.400  1.00  0.00           C
ATOM   4118  HH2 TRP A 840      15.140  56.405  77.080  1.00  0.00           H
ATOM   4119  C   TRP A 840      13.210  53.245  71.560  1.00  0.00           C
ATOM   4120  O   TRP A 840      13.670  53.985  70.690  1.00  0.00           O
ATOM   4121  N   THR A 841      14.030  52.545  72.360  1.00  0.00           N
ATOM   4122  HN  THR A 841      13.670  51.935  73.060  1.00  0.00           H
ATOM   4123  CA  THR A 841      15.480  52.535  72.160  1.00  0.00           C
ATOM   4124  HA  THR A 841      15.800  53.565  72.010  1.00  0.00           H
ATOM   4125  CB  THR A 841      16.270  52.025  73.360  1.00  0.00           C
ATOM   4126  HB  THR A 841      17.360  52.225  73.190  1.00  0.00           H
ATOM   4127  OG1 THR A 841      16.120  50.625  73.580  1.00  0.00           O
ATOM   4128  HG1 THR A 841      15.170  50.415  73.640  1.00  0.00           H
ATOM   4129  CG2 THR A 841      15.840  52.745  74.640  1.00  0.00           C
ATOM   4130 HG21 THR A 841      14.790  52.525  74.900  1.00  0.00           H
ATOM   4131 HG22 THR A 841      15.940  53.845  74.530  1.00  0.00           H
ATOM   4132 HG23 THR A 841      16.480  52.435  75.490  1.00  0.00           H
ATOM   4133  C   THR A 841      15.870  51.775  70.900  1.00  0.00           C
ATOM   4134  O   THR A 841      16.790  52.145  70.180  1.00  0.00           O
ATOM   4135  N   LEU A 842      15.140  50.675  70.600  1.00  0.00           N
ATOM   4136  HN  LEU A 842      14.450  50.365  71.240  1.00  0.00           H
ATOM   4137  CA  LEU A 842      15.270  49.885  69.390  1.00  0.00           C
ATOM   4138  HA  LEU A 842      16.310  49.615  69.300  1.00  0.00           H
ATOM   4139  CB  LEU A 842      14.430  48.605  69.540  1.00  0.00           C
ATOM   4140  HB1 LEU A 842      13.430  48.715  69.070  1.00  0.00           H
ATOM   4141  HB2 LEU A 842      14.230  48.405  70.620  1.00  0.00           H
ATOM   4142  CG  LEU A 842      15.150  47.375  68.980  1.00  0.00           C
ATOM   4143  HG  LEU A 842      15.720  47.665  68.060  1.00  0.00           H
ATOM   4144  CD1 LEU A 842      16.140  46.805  70.010  1.00  0.00           C
ATOM   4145 HD11 LEU A 842      15.620  46.595  70.970  1.00  0.00           H
ATOM   4146 HD12 LEU A 842      16.960  47.525  70.200  1.00  0.00           H
ATOM   4147 HD13 LEU A 842      16.580  45.855  69.640  1.00  0.00           H
ATOM   4148  CD2 LEU A 842      14.130  46.325  68.600  1.00  0.00           C
ATOM   4149 HD21 LEU A 842      13.490  46.675  67.760  1.00  0.00           H
ATOM   4150 HD22 LEU A 842      13.480  46.145  69.480  1.00  0.00           H
ATOM   4151 HD23 LEU A 842      14.640  45.395  68.300  1.00  0.00           H
ATOM   4152  C   LEU A 842      14.880  50.615  68.120  1.00  0.00           C
ATOM   4153  O   LEU A 842      15.540  50.515  67.090  1.00  0.00           O
ATOM   4154  N   LEU A 843      13.800  51.425  68.180  1.00  0.00           N
ATOM   4155  HN  LEU A 843      13.200  51.395  68.980  1.00  0.00           H
ATOM   4156  CA  LEU A 843      13.450  52.375  67.130  1.00  0.00           C
ATOM   4157  HA  LEU A 843      13.310  51.835  66.200  1.00  0.00           H
ATOM   4158  CB  LEU A 843      12.150  53.155  67.470  1.00  0.00           C
ATOM   4159  HB1 LEU A 843      12.190  54.195  67.080  1.00  0.00           H
ATOM   4160  HB2 LEU A 843      12.050  53.235  68.570  1.00  0.00           H
ATOM   4161  CG  LEU A 843      10.870  52.545  66.870  1.00  0.00           C
ATOM   4162  HG  LEU A 843      11.060  52.375  65.780  1.00  0.00           H
ATOM   4163  CD1 LEU A 843      10.510  51.195  67.510  1.00  0.00           C
ATOM   4164 HD11 LEU A 843      10.320  51.315  68.590  1.00  0.00           H
ATOM   4165 HD12 LEU A 843      11.330  50.455  67.370  1.00  0.00           H
ATOM   4166 HD13 LEU A 843       9.590  50.775  67.040  1.00  0.00           H
ATOM   4167  CD2 LEU A 843       9.730  53.565  66.990  1.00  0.00           C
ATOM   4168 HD21 LEU A 843       9.990  54.505  66.460  1.00  0.00           H
ATOM   4169 HD22 LEU A 843       9.550  53.815  68.050  1.00  0.00           H
ATOM   4170 HD23 LEU A 843       8.790  53.155  66.550  1.00  0.00           H
ATOM   4171  C   LEU A 843      14.540  53.395  66.860  1.00  0.00           C
ATOM   4172  O   LEU A 843      14.880  53.665  65.710  1.00  0.00           O
ATOM   4173  N   ILE A 844      15.140  53.945  67.930  1.00  0.00           N
ATOM   4174  HN  ILE A 844      14.790  53.775  68.850  1.00  0.00           H
ATOM   4175  CA  ILE A 844      16.320  54.795  67.820  1.00  0.00           C
ATOM   4176  HA  ILE A 844      16.090  55.585  67.120  1.00  0.00           H
ATOM   4177  CB  ILE A 844      16.660  55.465  69.160  1.00  0.00           C
ATOM   4178  HB  ILE A 844      16.670  54.685  69.950  1.00  0.00           H
ATOM   4179  CG2 ILE A 844      18.050  56.135  69.100  1.00  0.00           C
ATOM   4180 HG21 ILE A 844      18.080  56.855  68.260  1.00  0.00           H
ATOM   4181 HG22 ILE A 844      18.860  55.385  68.970  1.00  0.00           H
ATOM   4182 HG23 ILE A 844      18.250  56.685  70.040  1.00  0.00           H
ATOM   4183  CG1 ILE A 844      15.550  56.495  69.510  1.00  0.00           C
ATOM   4184 HG11 ILE A 844      14.550  56.055  69.320  1.00  0.00           H
ATOM   4185 HG12 ILE A 844      15.650  57.365  68.820  1.00  0.00           H
ATOM   4186  CD  ILE A 844      15.570  56.975  70.970  1.00  0.00           C
ATOM   4187  HD1 ILE A 844      16.530  57.495  71.200  1.00  0.00           H
ATOM   4188  HD2 ILE A 844      15.460  56.115  71.660  1.00  0.00           H
ATOM   4189  HD3 ILE A 844      14.750  57.695  71.160  1.00  0.00           H
ATOM   4190  C   ILE A 844      17.500  54.045  67.210  1.00  0.00           C
ATOM   4191  O   ILE A 844      18.240  54.555  66.390  1.00  0.00           O
ATOM   4192  N   ALA A 845      17.690  52.745  67.560  1.00  0.00           N
ATOM   4193  HN  ALA A 845      17.110  52.335  68.270  1.00  0.00           H
ATOM   4194  CA  ALA A 845      18.780  51.915  67.060  1.00  0.00           C
ATOM   4195  HA  ALA A 845      19.700  52.435  67.290  1.00  0.00           H
ATOM   4196  CB  ALA A 845      18.790  50.565  67.810  1.00  0.00           C
ATOM   4197  HB1 ALA A 845      17.890  49.965  67.580  1.00  0.00           H
ATOM   4198  HB2 ALA A 845      18.820  50.745  68.910  1.00  0.00           H
ATOM   4199  HB3 ALA A 845      19.690  49.975  67.530  1.00  0.00           H
ATOM   4200  C   ALA A 845      18.780  51.655  65.560  1.00  0.00           C
ATOM   4201  O   ALA A 845      19.830  51.345  64.990  1.00  0.00           O
ATOM   4202  N   ALA A 846      17.660  51.865  64.850  1.00  0.00           N
ATOM   4203  HN  ALA A 846      16.810  52.075  65.330  1.00  0.00           H
ATOM   4204  CA  ALA A 846      17.580  51.825  63.390  1.00  0.00           C
ATOM   4205  HA  ALA A 846      17.840  50.825  63.070  1.00  0.00           H
ATOM   4206  CB  ALA A 846      16.130  52.125  62.950  1.00  0.00           C
ATOM   4207  HB1 ALA A 846      15.810  53.135  63.290  1.00  0.00           H
ATOM   4208  HB2 ALA A 846      15.440  51.375  63.410  1.00  0.00           H
ATOM   4209  HB3 ALA A 846      16.030  52.065  61.850  1.00  0.00           H
ATOM   4210  C   ALA A 846      18.550  52.795  62.720  1.00  0.00           C
ATOM   4211  O   ALA A 846      19.130  52.525  61.670  1.00  0.00           O
ATOM   4212  N   ILE A 847      18.760  53.965  63.320  1.00  0.00           N
ATOM   4213  HN  ILE A 847      18.290  54.155  64.180  1.00  0.00           H
ATOM   4214  CA  ILE A 847      19.700  54.985  62.880  1.00  0.00           C
ATOM   4215  HA  ILE A 847      19.440  55.235  61.860  1.00  0.00           H
ATOM   4216  CB  ILE A 847      19.480  56.195  63.740  1.00  0.00           C
ATOM   4217  HB  ILE A 847      19.560  55.915  64.820  1.00  0.00           H
ATOM   4218  CG2 ILE A 847      20.520  57.265  63.440  1.00  0.00           C
ATOM   4219 HG21 ILE A 847      20.490  57.505  62.360  1.00  0.00           H
ATOM   4220 HG22 ILE A 847      21.550  56.945  63.720  1.00  0.00           H
ATOM   4221 HG23 ILE A 847      20.300  58.185  64.020  1.00  0.00           H
ATOM   4222  CG1 ILE A 847      18.060  56.745  63.590  1.00  0.00           C
ATOM   4223 HG11 ILE A 847      17.310  55.975  63.300  1.00  0.00           H
ATOM   4224 HG12 ILE A 847      18.100  57.495  62.790  1.00  0.00           H
ATOM   4225  CD  ILE A 847      17.580  57.365  64.910  1.00  0.00           C
ATOM   4226  HD1 ILE A 847      18.150  58.275  65.150  1.00  0.00           H
ATOM   4227  HD2 ILE A 847      17.720  56.675  65.760  1.00  0.00           H
ATOM   4228  HD3 ILE A 847      16.490  57.575  64.870  1.00  0.00           H
ATOM   4229  C   ILE A 847      21.180  54.565  62.830  1.00  0.00           C
ATOM   4230  O   ILE A 847      21.810  54.725  61.780  1.00  0.00           O
ATOM   4231  N   PRO A 848      21.780  53.945  63.870  1.00  0.00           N
ATOM   4232  CD  PRO A 848      21.460  54.225  65.270  1.00  0.00           C
ATOM   4233  HD1 PRO A 848      20.440  53.855  65.510  1.00  0.00           H
ATOM   4234  HD2 PRO A 848      21.520  55.315  65.460  1.00  0.00           H
ATOM   4235  CA  PRO A 848      23.120  53.385  63.760  1.00  0.00           C
ATOM   4236  HA  PRO A 848      23.760  54.135  63.310  1.00  0.00           H
ATOM   4237  CB  PRO A 848      23.570  53.005  65.190  1.00  0.00           C
ATOM   4238  HB1 PRO A 848      24.560  53.465  65.400  1.00  0.00           H
ATOM   4239  HB2 PRO A 848      23.680  51.905  65.320  1.00  0.00           H
ATOM   4240  CG  PRO A 848      22.500  53.525  66.150  1.00  0.00           C
ATOM   4241  HG1 PRO A 848      22.040  52.685  66.700  1.00  0.00           H
ATOM   4242  HG2 PRO A 848      22.940  54.235  66.880  1.00  0.00           H
ATOM   4243  C   PRO A 848      23.120  52.195  62.850  1.00  0.00           C
ATOM   4244  O   PRO A 848      24.140  51.945  62.220  1.00  0.00           O
ATOM   4245  N   ALA A 849      22.020  51.415  62.780  1.00  0.00           N
ATOM   4246  HN  ALA A 849      21.240  51.585  63.380  1.00  0.00           H
ATOM   4247  CA  ALA A 849      21.930  50.315  61.830  1.00  0.00           C
ATOM   4248  HA  ALA A 849      22.770  49.655  62.000  1.00  0.00           H
ATOM   4249  CB  ALA A 849      20.640  49.505  62.090  1.00  0.00           C
ATOM   4250  HB1 ALA A 849      19.730  50.095  61.840  1.00  0.00           H
ATOM   4251  HB2 ALA A 849      20.580  49.215  63.160  1.00  0.00           H
ATOM   4252  HB3 ALA A 849      20.640  48.575  61.470  1.00  0.00           H
ATOM   4253  C   ALA A 849      22.020  50.755  60.370  1.00  0.00           C
ATOM   4254  O   ALA A 849      22.750  50.175  59.570  1.00  0.00           O
ATOM   4255  N   LEU A 850      21.330  51.855  59.980  1.00  0.00           N
ATOM   4256  HN  LEU A 850      20.680  52.275  60.620  1.00  0.00           H
ATOM   4257  CA  LEU A 850      21.480  52.485  58.680  1.00  0.00           C
ATOM   4258  HA  LEU A 850      21.270  51.745  57.930  1.00  0.00           H
ATOM   4259  CB  LEU A 850      20.440  53.635  58.550  1.00  0.00           C
ATOM   4260  HB1 LEU A 850      20.540  54.305  59.430  1.00  0.00           H
ATOM   4261  HB2 LEU A 850      19.430  53.185  58.590  1.00  0.00           H
ATOM   4262  CG  LEU A 850      20.550  54.505  57.270  1.00  0.00           C
ATOM   4263  HG  LEU A 850      21.530  55.015  57.260  1.00  0.00           H
ATOM   4264  CD1 LEU A 850      20.430  53.675  55.970  1.00  0.00           C
ATOM   4265 HD11 LEU A 850      19.500  53.075  55.970  1.00  0.00           H
ATOM   4266 HD12 LEU A 850      21.300  52.995  55.860  1.00  0.00           H
ATOM   4267 HD13 LEU A 850      20.420  54.355  55.090  1.00  0.00           H
ATOM   4268  CD2 LEU A 850      19.470  55.595  57.320  1.00  0.00           C
ATOM   4269 HD21 LEU A 850      19.650  56.285  58.170  1.00  0.00           H
ATOM   4270 HD22 LEU A 850      18.470  55.145  57.430  1.00  0.00           H
ATOM   4271 HD23 LEU A 850      19.490  56.175  56.380  1.00  0.00           H
ATOM   4272  C   LEU A 850      22.880  53.005  58.410  1.00  0.00           C
ATOM   4273  O   LEU A 850      23.460  52.745  57.350  1.00  0.00           O
ATOM   4274  N   LEU A 851      23.500  53.705  59.390  1.00  0.00           N
ATOM   4275  HN  LEU A 851      23.010  53.955  60.220  1.00  0.00           H
ATOM   4276  CA  LEU A 851      24.900  54.115  59.300  1.00  0.00           C
ATOM   4277  HA  LEU A 851      25.020  54.755  58.440  1.00  0.00           H
ATOM   4278  CB  LEU A 851      25.340  54.835  60.600  1.00  0.00           C
ATOM   4279  HB1 LEU A 851      26.450  54.965  60.610  1.00  0.00           H
ATOM   4280  HB2 LEU A 851      25.070  54.215  61.480  1.00  0.00           H
ATOM   4281  CG  LEU A 851      24.750  56.225  60.770  1.00  0.00           C
ATOM   4282  HG  LEU A 851      23.640  56.205  60.660  1.00  0.00           H
ATOM   4283  CD1 LEU A 851      25.100  56.775  62.150  1.00  0.00           C
ATOM   4284 HD11 LEU A 851      26.200  56.735  62.320  1.00  0.00           H
ATOM   4285 HD12 LEU A 851      24.580  56.225  62.960  1.00  0.00           H
ATOM   4286 HD13 LEU A 851      24.800  57.835  62.170  1.00  0.00           H
ATOM   4287  CD2 LEU A 851      25.340  57.165  59.720  1.00  0.00           C
ATOM   4288 HD21 LEU A 851      24.950  56.915  58.720  1.00  0.00           H
ATOM   4289 HD22 LEU A 851      26.450  57.055  59.700  1.00  0.00           H
ATOM   4290 HD23 LEU A 851      25.130  58.215  59.980  1.00  0.00           H
ATOM   4291  C   LEU A 851      25.870  52.955  59.130  1.00  0.00           C
ATOM   4292  O   LEU A 851      26.730  52.985  58.260  1.00  0.00           O
ATOM   4293  N   CYS A 852      25.710  51.895  59.930  1.00  0.00           N
ATOM   4294  HN  CYS A 852      25.020  51.925  60.660  1.00  0.00           H
ATOM   4295  CA  CYS A 852      26.530  50.695  59.890  1.00  0.00           C
ATOM   4296  HA  CYS A 852      27.560  50.975  60.060  1.00  0.00           H
ATOM   4297  CB  CYS A 852      26.070  49.695  60.990  1.00  0.00           C
ATOM   4298  HB1 CYS A 852      25.020  49.385  60.810  1.00  0.00           H
ATOM   4299  HB2 CYS A 852      26.050  50.265  61.950  1.00  0.00           H
ATOM   4300  SG  CYS A 852      27.130  48.235  61.210  1.00  0.00           S
ATOM   4301  HG1 CYS A 852      26.780  47.625  60.080  1.00  0.00           H
ATOM   4302  C   CYS A 852      26.440  50.035  58.520  1.00  0.00           C
ATOM   4303  O   CYS A 852      27.450  49.655  57.930  1.00  0.00           O
ATOM   4304  N   THR A 853      25.210  49.955  57.980  1.00  0.00           N
ATOM   4305  HN  THR A 853      24.430  50.285  58.500  1.00  0.00           H
ATOM   4306  CA  THR A 853      24.950  49.415  56.650  1.00  0.00           C
ATOM   4307  HA  THR A 853      25.320  48.405  56.630  1.00  0.00           H
ATOM   4308  CB  THR A 853      23.470  49.405  56.300  1.00  0.00           C
ATOM   4309  HB  THR A 853      23.050  50.445  56.280  1.00  0.00           H
ATOM   4310  OG1 THR A 853      22.730  48.655  57.250  1.00  0.00           O
ATOM   4311  HG1 THR A 853      22.820  49.095  58.110  1.00  0.00           H
ATOM   4312  CG2 THR A 853      23.250  48.725  54.950  1.00  0.00           C
ATOM   4313 HG21 THR A 853      23.670  47.705  54.970  1.00  0.00           H
ATOM   4314 HG22 THR A 853      23.680  49.295  54.110  1.00  0.00           H
ATOM   4315 HG23 THR A 853      22.160  48.635  54.780  1.00  0.00           H
ATOM   4316  C   THR A 853      25.690  50.175  55.560  1.00  0.00           C
ATOM   4317  O   THR A 853      26.350  49.575  54.720  1.00  0.00           O
ATOM   4318  N   ILE A 854      25.640  51.525  55.580  1.00  0.00           N
ATOM   4319  HN  ILE A 854      25.070  51.985  56.260  1.00  0.00           H
ATOM   4320  CA  ILE A 854      26.390  52.385  54.670  1.00  0.00           C
ATOM   4321  HA  ILE A 854      26.150  52.105  53.660  1.00  0.00           H
ATOM   4322  CB  ILE A 854      25.960  53.835  54.880  1.00  0.00           C
ATOM   4323  HB  ILE A 854      25.990  54.065  55.970  1.00  0.00           H
ATOM   4324  CG2 ILE A 854      26.890  54.845  54.170  1.00  0.00           C
ATOM   4325 HG21 ILE A 854      26.960  54.615  53.090  1.00  0.00           H
ATOM   4326 HG22 ILE A 854      27.920  54.835  54.590  1.00  0.00           H
ATOM   4327 HG23 ILE A 854      26.510  55.885  54.270  1.00  0.00           H
ATOM   4328  CG1 ILE A 854      24.490  54.005  54.410  1.00  0.00           C
ATOM   4329 HG11 ILE A 854      23.900  53.085  54.590  1.00  0.00           H
ATOM   4330 HG12 ILE A 854      24.490  54.185  53.310  1.00  0.00           H
ATOM   4331  CD  ILE A 854      23.790  55.145  55.120  1.00  0.00           C
ATOM   4332  HD1 ILE A 854      24.380  56.075  54.980  1.00  0.00           H
ATOM   4333  HD2 ILE A 854      23.720  54.945  56.210  1.00  0.00           H
ATOM   4334  HD3 ILE A 854      22.770  55.315  54.720  1.00  0.00           H
ATOM   4335  C   ILE A 854      27.890  52.235  54.800  1.00  0.00           C
ATOM   4336  O   ILE A 854      28.600  52.055  53.800  1.00  0.00           O
ATOM   4337  N   LEU A 855      28.410  52.245  56.050  1.00  0.00           N
ATOM   4338  HN  LEU A 855      27.800  52.405  56.820  1.00  0.00           H
ATOM   4339  CA  LEU A 855      29.810  52.075  56.370  1.00  0.00           C
ATOM   4340  HA  LEU A 855      30.370  52.875  55.910  1.00  0.00           H
ATOM   4341  CB  LEU A 855      29.970  52.095  57.920  1.00  0.00           C
ATOM   4342  HB1 LEU A 855      30.680  51.315  58.280  1.00  0.00           H
ATOM   4343  HB2 LEU A 855      28.990  51.855  58.380  1.00  0.00           H
ATOM   4344  CG  LEU A 855      30.480  53.425  58.520  1.00  0.00           C
ATOM   4345  HG  LEU A 855      30.410  53.345  59.630  1.00  0.00           H
ATOM   4346  CD1 LEU A 855      31.970  53.595  58.180  1.00  0.00           C
ATOM   4347 HD11 LEU A 855      32.110  53.655  57.080  1.00  0.00           H
ATOM   4348 HD12 LEU A 855      32.570  52.745  58.560  1.00  0.00           H
ATOM   4349 HD13 LEU A 855      32.360  54.535  58.630  1.00  0.00           H
ATOM   4350  CD2 LEU A 855      29.680  54.665  58.080  1.00  0.00           C
ATOM   4351 HD21 LEU A 855      28.610  54.565  58.370  1.00  0.00           H
ATOM   4352 HD22 LEU A 855      29.740  54.805  56.980  1.00  0.00           H
ATOM   4353 HD23 LEU A 855      30.100  55.565  58.580  1.00  0.00           H
ATOM   4354  C   LEU A 855      30.400  50.785  55.850  1.00  0.00           C
ATOM   4355  O   LEU A 855      31.370  50.775  55.090  1.00  0.00           O
ATOM   4356  N   ILE A 856      29.780  49.645  56.220  1.00  0.00           N
ATOM   4357  HN  ILE A 856      28.990  49.705  56.840  1.00  0.00           H
ATOM   4358  CA  ILE A 856      30.180  48.315  55.810  1.00  0.00           C
ATOM   4359  HA  ILE A 856      31.230  48.215  56.020  1.00  0.00           H
ATOM   4360  CB  ILE A 856      29.450  47.235  56.620  1.00  0.00           C
ATOM   4361  HB  ILE A 856      28.350  47.415  56.550  1.00  0.00           H
ATOM   4362  CG2 ILE A 856      29.740  45.825  56.050  1.00  0.00           C
ATOM   4363 HG21 ILE A 856      30.830  45.605  56.090  1.00  0.00           H
ATOM   4364 HG22 ILE A 856      29.390  45.715  55.010  1.00  0.00           H
ATOM   4365 HG23 ILE A 856      29.210  45.055  56.650  1.00  0.00           H
ATOM   4366  CG1 ILE A 856      29.870  47.365  58.100  1.00  0.00           C
ATOM   4367 HG11 ILE A 856      29.560  48.355  58.490  1.00  0.00           H
ATOM   4368 HG12 ILE A 856      30.980  47.315  58.170  1.00  0.00           H
ATOM   4369  CD  ILE A 856      29.280  46.285  59.020  1.00  0.00           C
ATOM   4370  HD1 ILE A 856      29.760  45.295  58.830  1.00  0.00           H
ATOM   4371  HD2 ILE A 856      28.190  46.185  58.870  1.00  0.00           H
ATOM   4372  HD3 ILE A 856      29.460  46.545  60.090  1.00  0.00           H
ATOM   4373  C   ILE A 856      30.050  48.095  54.310  1.00  0.00           C
ATOM   4374  O   ILE A 856      30.960  47.575  53.670  1.00  0.00           O
ATOM   4375  N   PHE A 857      28.930  48.535  53.700  1.00  0.00           N
ATOM   4376  HN  PHE A 857      28.180  48.955  54.230  1.00  0.00           H
ATOM   4377  CA  PHE A 857      28.730  48.415  52.270  1.00  0.00           C
ATOM   4378  HA  PHE A 857      28.810  47.375  52.000  1.00  0.00           H
ATOM   4379  CB  PHE A 857      27.300  48.925  51.880  1.00  0.00           C
ATOM   4380  HB1 PHE A 857      27.150  49.945  52.290  1.00  0.00           H
ATOM   4381  HB2 PHE A 857      26.550  48.255  52.350  1.00  0.00           H
ATOM   4382  CG  PHE A 857      27.040  48.965  50.390  1.00  0.00           C
ATOM   4383  CD1 PHE A 857      26.670  47.805  49.700  1.00  0.00           C
ATOM   4384  HD1 PHE A 857      26.570  46.875  50.230  1.00  0.00           H
ATOM   4385  CE1 PHE A 857      26.450  47.835  48.310  1.00  0.00           C
ATOM   4386  HE1 PHE A 857      26.170  46.935  47.780  1.00  0.00           H
ATOM   4387  CZ  PHE A 857      26.580  49.045  47.610  1.00  0.00           C
ATOM   4388  HZ  PHE A 857      26.420  49.075  46.540  1.00  0.00           H
ATOM   4389  CD2 PHE A 857      27.140  50.175  49.680  1.00  0.00           C
ATOM   4390  HD2 PHE A 857      27.410  51.085  50.200  1.00  0.00           H
ATOM   4391  CE2 PHE A 857      26.920  50.215  48.300  1.00  0.00           C
ATOM   4392  HE2 PHE A 857      27.020  51.145  47.760  1.00  0.00           H
ATOM   4393  C   PHE A 857      29.800  49.145  51.470  1.00  0.00           C
ATOM   4394  O   PHE A 857      30.420  48.555  50.580  1.00  0.00           O
ATOM   4395  N   MET A 858      30.080  50.415  51.810  1.00  0.00           N
ATOM   4396  HN  MET A 858      29.590  50.875  52.560  1.00  0.00           H
ATOM   4397  CA  MET A 858      31.100  51.195  51.140  1.00  0.00           C
ATOM   4398  HA  MET A 858      30.880  51.165  50.080  1.00  0.00           H
ATOM   4399  CB  MET A 858      31.040  52.685  51.580  1.00  0.00           C
ATOM   4400  HB1 MET A 858      31.940  53.225  51.210  1.00  0.00           H
ATOM   4401  HB2 MET A 858      31.040  52.735  52.690  1.00  0.00           H
ATOM   4402  CG  MET A 858      29.800  53.435  51.030  1.00  0.00           C
ATOM   4403  HG1 MET A 858      28.890  52.895  51.360  1.00  0.00           H
ATOM   4404  HG2 MET A 858      29.830  53.385  49.920  1.00  0.00           H
ATOM   4405  SD  MET A 858      29.720  55.155  51.590  1.00  0.00           S
ATOM   4406  CE  MET A 858      28.310  55.655  50.570  1.00  0.00           C
ATOM   4407  HE1 MET A 858      27.430  54.995  50.760  1.00  0.00           H
ATOM   4408  HE2 MET A 858      28.560  55.595  49.490  1.00  0.00           H
ATOM   4409  HE3 MET A 858      28.010  56.695  50.810  1.00  0.00           H
ATOM   4410  C   MET A 858      32.510  50.655  51.270  1.00  0.00           C
ATOM   4411  O   MET A 858      33.160  50.425  50.250  1.00  0.00           O
ATOM   4412  N   ASP A 859      32.990  50.365  52.510  1.00  0.00           N
ATOM   4413  HN  ASP A 859      32.420  50.545  53.320  1.00  0.00           H
ATOM   4414  CA  ASP A 859      34.320  49.855  52.810  1.00  0.00           C
ATOM   4415  HA  ASP A 859      35.060  50.545  52.440  1.00  0.00           H
ATOM   4416  CB  ASP A 859      34.440  49.775  54.380  1.00  0.00           C
ATOM   4417  HB1 ASP A 859      33.740  49.005  54.770  1.00  0.00           H
ATOM   4418  HB2 ASP A 859      34.130  50.755  54.800  1.00  0.00           H
ATOM   4419  CG  ASP A 859      35.830  49.475  54.950  1.00  0.00           C
ATOM   4420  OD1 ASP A 859      36.830  49.555  54.200  1.00  0.00           O
ATOM   4421  OD2 ASP A 859      35.880  49.285  56.200  1.00  0.00           O
ATOM   4422  C   ASP A 859      34.590  48.495  52.140  1.00  0.00           C
ATOM   4423  O   ASP A 859      35.590  48.255  51.450  1.00  0.00           O
ATOM   4424  N   GLN A 860      33.610  47.575  52.270  1.00  0.00           N
ATOM   4425  HN  GLN A 860      32.800  47.795  52.800  1.00  0.00           H
ATOM   4426  CA  GLN A 860      33.690  46.245  51.710  1.00  0.00           C
ATOM   4427  HA  GLN A 860      34.620  45.795  52.050  1.00  0.00           H
ATOM   4428  CB  GLN A 860      32.480  45.425  52.240  1.00  0.00           C
ATOM   4429  HB1 GLN A 860      31.540  45.885  51.870  1.00  0.00           H
ATOM   4430  HB2 GLN A 860      32.480  45.535  53.350  1.00  0.00           H
ATOM   4431  CG  GLN A 860      32.480  43.915  51.900  1.00  0.00           C
ATOM   4432  HG1 GLN A 860      32.510  43.785  50.800  1.00  0.00           H
ATOM   4433  HG2 GLN A 860      31.550  43.455  52.300  1.00  0.00           H
ATOM   4434  CD  GLN A 860      33.670  43.195  52.530  1.00  0.00           C
ATOM   4435  OE1 GLN A 860      34.310  43.665  53.480  1.00  0.00           O
ATOM   4436  NE2 GLN A 860      34.020  42.005  52.000  1.00  0.00           N
ATOM   4437 HE21 GLN A 860      34.750  41.495  52.450  1.00  0.00           H
ATOM   4438 HE22 GLN A 860      33.600  41.645  51.170  1.00  0.00           H
ATOM   4439  C   GLN A 860      33.700  46.215  50.190  1.00  0.00           C
ATOM   4440  O   GLN A 860      34.520  45.525  49.570  1.00  0.00           O
ATOM   4441  N   GLN A 861      32.800  46.965  49.530  1.00  0.00           N
ATOM   4442  HN  GLN A 861      32.120  47.515  50.040  1.00  0.00           H
ATOM   4443  CA  GLN A 861      32.740  47.105  48.090  1.00  0.00           C
ATOM   4444  HA  GLN A 861      32.750  46.105  47.670  1.00  0.00           H
ATOM   4445  CB  GLN A 861      31.420  47.775  47.640  1.00  0.00           C
ATOM   4446  HB1 GLN A 861      31.480  48.025  46.550  1.00  0.00           H
ATOM   4447  HB2 GLN A 861      31.290  48.735  48.190  1.00  0.00           H
ATOM   4448  CG  GLN A 861      30.150  46.905  47.830  1.00  0.00           C
ATOM   4449  HG1 GLN A 861      29.270  47.455  47.420  1.00  0.00           H
ATOM   4450  HG2 GLN A 861      29.970  46.745  48.910  1.00  0.00           H
ATOM   4451  CD  GLN A 861      30.250  45.565  47.110  1.00  0.00           C
ATOM   4452  OE1 GLN A 861      30.350  45.515  45.880  1.00  0.00           O
ATOM   4453  NE2 GLN A 861      30.240  44.445  47.870  1.00  0.00           N
ATOM   4454 HE21 GLN A 861      30.300  43.565  47.400  1.00  0.00           H
ATOM   4455 HE22 GLN A 861      30.100  44.525  48.850  1.00  0.00           H
ATOM   4456  C   GLN A 861      33.950  47.775  47.460  1.00  0.00           C
ATOM   4457  O   GLN A 861      34.490  47.275  46.480  1.00  0.00           O
ATOM   4458  N   ILE A 862      34.440  48.905  48.030  1.00  0.00           N
ATOM   4459  HN  ILE A 862      34.030  49.295  48.860  1.00  0.00           H
ATOM   4460  CA  ILE A 862      35.630  49.575  47.500  1.00  0.00           C
ATOM   4461  HA  ILE A 862      35.430  49.705  46.440  1.00  0.00           H
ATOM   4462  CB  ILE A 862      35.850  50.975  48.090  1.00  0.00           C
ATOM   4463  HB  ILE A 862      34.890  51.525  48.010  1.00  0.00           H
ATOM   4464  CG2 ILE A 862      36.240  50.915  49.580  1.00  0.00           C
ATOM   4465 HG21 ILE A 862      37.240  50.465  49.720  1.00  0.00           H
ATOM   4466 HG22 ILE A 862      35.510  50.325  50.160  1.00  0.00           H
ATOM   4467 HG23 ILE A 862      36.270  51.945  50.010  1.00  0.00           H
ATOM   4468  CG1 ILE A 862      36.920  51.795  47.330  1.00  0.00           C
ATOM   4469 HG11 ILE A 862      37.920  51.305  47.450  1.00  0.00           H
ATOM   4470 HG12 ILE A 862      36.990  52.795  47.820  1.00  0.00           H
ATOM   4471  CD  ILE A 862      36.630  51.995  45.840  1.00  0.00           C
ATOM   4472  HD1 ILE A 862      35.610  52.425  45.690  1.00  0.00           H
ATOM   4473  HD2 ILE A 862      36.690  51.035  45.280  1.00  0.00           H
ATOM   4474  HD3 ILE A 862      37.370  52.685  45.380  1.00  0.00           H
ATOM   4475  C   ILE A 862      36.860  48.695  47.570  1.00  0.00           C
ATOM   4476  O   ILE A 862      37.640  48.585  46.620  1.00  0.00           O
ATOM   4477  N   THR A 863      37.030  47.965  48.700  1.00  0.00           N
ATOM   4478  HN  THR A 863      36.430  48.125  49.480  1.00  0.00           H
ATOM   4479  CA  THR A 863      38.080  46.965  48.880  1.00  0.00           C
ATOM   4480  HA  THR A 863      39.020  47.455  48.670  1.00  0.00           H
ATOM   4481  CB  THR A 863      38.160  46.435  50.300  1.00  0.00           C
ATOM   4482  HB  THR A 863      37.250  45.865  50.580  1.00  0.00           H
ATOM   4483  OG1 THR A 863      38.310  47.525  51.200  1.00  0.00           O
ATOM   4484  HG1 THR A 863      37.420  47.815  51.460  1.00  0.00           H
ATOM   4485  CG2 THR A 863      39.410  45.565  50.480  1.00  0.00           C
ATOM   4486 HG21 THR A 863      40.320  46.125  50.170  1.00  0.00           H
ATOM   4487 HG22 THR A 863      39.350  44.635  49.880  1.00  0.00           H
ATOM   4488 HG23 THR A 863      39.530  45.285  51.550  1.00  0.00           H
ATOM   4489  C   THR A 863      37.990  45.815  47.900  1.00  0.00           C
ATOM   4490  O   THR A 863      38.990  45.415  47.310  1.00  0.00           O
ATOM   4491  N   ALA A 864      36.770  45.275  47.640  1.00  0.00           N
ATOM   4492  HN  ALA A 864      35.970  45.545  48.180  1.00  0.00           H
ATOM   4493  CA  ALA A 864      36.540  44.285  46.600  1.00  0.00           C
ATOM   4494  HA  ALA A 864      37.170  43.425  46.820  1.00  0.00           H
ATOM   4495  CB  ALA A 864      35.070  43.835  46.610  1.00  0.00           C
ATOM   4496  HB1 ALA A 864      34.390  44.685  46.380  1.00  0.00           H
ATOM   4497  HB2 ALA A 864      34.810  43.445  47.620  1.00  0.00           H
ATOM   4498  HB3 ALA A 864      34.890  43.025  45.880  1.00  0.00           H
ATOM   4499  C   ALA A 864      36.910  44.755  45.190  1.00  0.00           C
ATOM   4500  O   ALA A 864      37.540  44.015  44.420  1.00  0.00           O
ATOM   4501  N   VAL A 865      36.560  46.005  44.820  1.00  0.00           N
ATOM   4502  HN  VAL A 865      35.950  46.535  45.420  1.00  0.00           H
ATOM   4503  CA  VAL A 865      36.990  46.645  43.580  1.00  0.00           C
ATOM   4504  HA  VAL A 865      36.670  46.025  42.760  1.00  0.00           H
ATOM   4505  CB  VAL A 865      36.320  48.025  43.410  1.00  0.00           C
ATOM   4506  HB  VAL A 865      36.440  48.605  44.350  1.00  0.00           H
ATOM   4507  CG1 VAL A 865      36.950  48.845  42.270  1.00  0.00           C
ATOM   4508 HG11 VAL A 865      36.910  48.285  41.310  1.00  0.00           H
ATOM   4509 HG12 VAL A 865      38.010  49.115  42.470  1.00  0.00           H
ATOM   4510 HG13 VAL A 865      36.400  49.795  42.140  1.00  0.00           H
ATOM   4511  CG2 VAL A 865      34.820  47.825  43.130  1.00  0.00           C
ATOM   4512 HG21 VAL A 865      34.320  47.275  43.950  1.00  0.00           H
ATOM   4513 HG22 VAL A 865      34.670  47.255  42.190  1.00  0.00           H
ATOM   4514 HG23 VAL A 865      34.320  48.815  43.020  1.00  0.00           H
ATOM   4515  C   VAL A 865      38.510  46.755  43.450  1.00  0.00           C
ATOM   4516  O   VAL A 865      39.080  46.345  42.440  1.00  0.00           O
ATOM   4517  N   ILE A 866      39.200  47.195  44.530  1.00  0.00           N
ATOM   4518  HN  ILE A 866      38.700  47.575  45.310  1.00  0.00           H
ATOM   4519  CA  ILE A 866      40.660  47.285  44.610  1.00  0.00           C
ATOM   4520  HA  ILE A 866      40.990  47.935  43.810  1.00  0.00           H
ATOM   4521  CB  ILE A 866      41.090  47.915  45.940  1.00  0.00           C
ATOM   4522  HB  ILE A 866      40.530  47.415  46.760  1.00  0.00           H
ATOM   4523  CG2 ILE A 866      42.600  47.745  46.230  1.00  0.00           C
ATOM   4524 HG21 ILE A 866      43.190  48.155  45.380  1.00  0.00           H
ATOM   4525 HG22 ILE A 866      42.870  46.675  46.380  1.00  0.00           H
ATOM   4526 HG23 ILE A 866      42.880  48.295  47.150  1.00  0.00           H
ATOM   4527  CG1 ILE A 866      40.700  49.415  45.960  1.00  0.00           C
ATOM   4528 HG11 ILE A 866      39.690  49.545  45.520  1.00  0.00           H
ATOM   4529 HG12 ILE A 866      41.410  49.965  45.300  1.00  0.00           H
ATOM   4530  CD  ILE A 866      40.690  50.055  47.360  1.00  0.00           C
ATOM   4531  HD1 ILE A 866      41.680  49.945  47.850  1.00  0.00           H
ATOM   4532  HD2 ILE A 866      39.920  49.575  48.000  1.00  0.00           H
ATOM   4533  HD3 ILE A 866      40.460  51.145  47.280  1.00  0.00           H
ATOM   4534  C   ILE A 866      41.360  45.945  44.380  1.00  0.00           C
ATOM   4535  O   ILE A 866      42.400  45.855  43.730  1.00  0.00           O
ATOM   4536  N   ILE A 867      40.810  44.855  44.930  1.00  0.00           N
ATOM   4537  HN  ILE A 867      40.010  44.955  45.520  1.00  0.00           H
ATOM   4538  CA  ILE A 867      41.240  43.495  44.620  1.00  0.00           C
ATOM   4539  HA  ILE A 867      42.300  43.435  44.800  1.00  0.00           H
ATOM   4540  CB  ILE A 867      40.560  42.485  45.550  1.00  0.00           C
ATOM   4541  HB  ILE A 867      39.460  42.655  45.500  1.00  0.00           H
ATOM   4542  CG2 ILE A 867      40.820  41.025  45.100  1.00  0.00           C
ATOM   4543 HG21 ILE A 867      41.900  40.825  45.010  1.00  0.00           H
ATOM   4544 HG22 ILE A 867      40.320  40.805  44.130  1.00  0.00           H
ATOM   4545 HG23 ILE A 867      40.410  40.335  45.860  1.00  0.00           H
ATOM   4546  CG1 ILE A 867      40.970  42.715  47.030  1.00  0.00           C
ATOM   4547 HG11 ILE A 867      40.350  42.045  47.660  1.00  0.00           H
ATOM   4548 HG12 ILE A 867      40.740  43.755  47.330  1.00  0.00           H
ATOM   4549  CD  ILE A 867      42.450  42.435  47.340  1.00  0.00           C
ATOM   4550  HD1 ILE A 867      43.130  42.985  46.670  1.00  0.00           H
ATOM   4551  HD2 ILE A 867      42.660  41.345  47.260  1.00  0.00           H
ATOM   4552  HD3 ILE A 867      42.680  42.745  48.380  1.00  0.00           H
ATOM   4553  C   ILE A 867      41.070  43.115  43.160  1.00  0.00           C
ATOM   4554  O   ILE A 867      42.010  42.615  42.540  1.00  0.00           O
ATOM   4555  N   ASN A 868      39.900  43.405  42.540  1.00  0.00           N
ATOM   4556  HN  ASN A 868      39.150  43.815  43.060  1.00  0.00           H
ATOM   4557  CA  ASN A 868      39.630  43.055  41.150  1.00  0.00           C
ATOM   4558  HA  ASN A 868      39.950  42.035  40.980  1.00  0.00           H
ATOM   4559  CB  ASN A 868      38.130  43.225  40.800  1.00  0.00           C
ATOM   4560  HB1 ASN A 868      37.950  42.955  39.730  1.00  0.00           H
ATOM   4561  HB2 ASN A 868      37.830  44.285  40.960  1.00  0.00           H
ATOM   4562  CG  ASN A 868      37.240  42.305  41.630  1.00  0.00           C
ATOM   4563  OD1 ASN A 868      37.590  41.175  42.000  1.00  0.00           O
ATOM   4564  ND2 ASN A 868      36.020  42.795  41.950  1.00  0.00           N
ATOM   4565 HD21 ASN A 868      35.700  43.665  41.570  1.00  0.00           H
ATOM   4566 HD22 ASN A 868      35.450  42.285  42.580  1.00  0.00           H
ATOM   4567  C   ASN A 868      40.370  43.915  40.130  1.00  0.00           C
ATOM   4568  O   ASN A 868      40.510  43.525  38.980  1.00  0.00           O
ATOM   4569  N   ARG A 869      40.810  45.125  40.530  1.00  0.00           N
ATOM   4570  HN  ARG A 869      40.530  45.405  41.450  1.00  0.00           H
ATOM   4571  CA  ARG A 869      41.590  46.115  39.820  1.00  0.00           C
ATOM   4572  HA  ARG A 869      40.880  46.745  39.310  1.00  0.00           H
ATOM   4573  CB  ARG A 869      42.310  46.975  40.890  1.00  0.00           C
ATOM   4574  HB1 ARG A 869      43.030  46.315  41.410  1.00  0.00           H
ATOM   4575  HB2 ARG A 869      41.550  47.305  41.630  1.00  0.00           H
ATOM   4576  CG  ARG A 869      43.040  48.255  40.410  1.00  0.00           C
ATOM   4577  HG1 ARG A 869      42.290  48.905  39.910  1.00  0.00           H
ATOM   4578  HG2 ARG A 869      43.800  47.985  39.660  1.00  0.00           H
ATOM   4579  CD  ARG A 869      43.670  49.095  41.550  1.00  0.00           C
ATOM   4580  HD1 ARG A 869      42.930  49.245  42.370  1.00  0.00           H
ATOM   4581  HD2 ARG A 869      43.990  50.085  41.160  1.00  0.00           H
ATOM   4582  NE  ARG A 869      44.830  48.325  42.100  1.00  0.00           N
ATOM   4583  HE  ARG A 869      44.680  47.355  42.260  1.00  0.00           H
ATOM   4584  CZ  ARG A 869      46.090  48.745  42.180  1.00  0.00           C
ATOM   4585  NH1 ARG A 869      46.480  49.995  42.020  1.00  0.00           N
ATOM   4586 HH11 ARG A 869      45.830  50.725  41.790  1.00  0.00           H
ATOM   4587 HH12 ARG A 869      47.460  50.215  42.070  1.00  0.00           H
ATOM   4588  NH2 ARG A 869      47.070  47.905  42.440  1.00  0.00           N
ATOM   4589 HH21 ARG A 869      46.900  46.935  42.670  1.00  0.00           H
ATOM   4590 HH22 ARG A 869      47.980  48.275  42.340  1.00  0.00           H
ATOM   4591  C   ARG A 869      42.580  45.615  38.760  1.00  0.00           C
ATOM   4592  O   ARG A 869      43.360  44.695  38.990  1.00  0.00           O
ATOM   4593  N   LYS A 870      42.600  46.265  37.590  1.00  0.00           N
ATOM   4594  HN  LYS A 870      41.910  46.965  37.450  1.00  0.00           H
ATOM   4595  CA  LYS A 870      43.440  45.995  36.410  1.00  0.00           C
ATOM   4596  HA  LYS A 870      42.910  45.255  35.830  1.00  0.00           H
ATOM   4597  CB  LYS A 870      43.500  47.325  35.630  1.00  0.00           C
ATOM   4598  HB1 LYS A 870      43.900  48.105  36.310  1.00  0.00           H
ATOM   4599  HB2 LYS A 870      42.460  47.605  35.390  1.00  0.00           H
ATOM   4600  CG  LYS A 870      44.370  47.335  34.360  1.00  0.00           C
ATOM   4601  HG1 LYS A 870      45.420  47.065  34.610  1.00  0.00           H
ATOM   4602  HG2 LYS A 870      44.410  48.385  34.000  1.00  0.00           H
ATOM   4603  CD  LYS A 870      43.860  46.405  33.240  1.00  0.00           C
ATOM   4604  HD1 LYS A 870      43.860  45.355  33.620  1.00  0.00           H
ATOM   4605  HD2 LYS A 870      44.610  46.455  32.410  1.00  0.00           H
ATOM   4606  CE  LYS A 870      42.460  46.715  32.690  1.00  0.00           C
ATOM   4607  HE1 LYS A 870      41.680  46.555  33.460  1.00  0.00           H
ATOM   4608  HE2 LYS A 870      42.270  46.055  31.820  1.00  0.00           H
ATOM   4609  NZ  LYS A 870      42.400  48.095  32.230  1.00  0.00           N
ATOM   4610  HZ1 LYS A 870      43.330  48.495  31.990  1.00  0.00           H
ATOM   4611  HZ2 LYS A 870      41.980  48.735  32.980  1.00  0.00           H
ATOM   4612  HZ3 LYS A 870      41.770  48.245  31.430  1.00  0.00           H
ATOM   4613  C   LYS A 870      44.850  45.445  36.570  1.00  0.00           C
ATOM   4614  O   LYS A 870      45.240  44.485  35.920  1.00  0.00           O
ATOM   4615  N   GLU A 871      45.660  46.075  37.450  1.00  0.00           N
ATOM   4616  HN  GLU A 871      45.340  46.915  37.900  1.00  0.00           H
ATOM   4617  CA  GLU A 871      46.990  45.665  37.860  1.00  0.00           C
ATOM   4618  HA  GLU A 871      47.620  45.675  36.980  1.00  0.00           H
ATOM   4619  CB  GLU A 871      47.540  46.695  38.890  1.00  0.00           C
ATOM   4620  HB1 GLU A 871      48.490  46.285  39.310  1.00  0.00           H
ATOM   4621  HB2 GLU A 871      46.830  46.795  39.730  1.00  0.00           H
ATOM   4622  CG  GLU A 871      47.900  48.105  38.330  1.00  0.00           C
ATOM   4623  HG1 GLU A 871      48.350  48.025  37.310  1.00  0.00           H
ATOM   4624  HG2 GLU A 871      48.650  48.565  39.010  1.00  0.00           H
ATOM   4625  CD  GLU A 871      46.760  49.125  38.260  1.00  0.00           C
ATOM   4626  OE1 GLU A 871      47.080  50.305  37.990  1.00  0.00           O
ATOM   4627  OE2 GLU A 871      45.570  48.795  38.470  1.00  0.00           O
ATOM   4628  C   GLU A 871      47.070  44.245  38.450  1.00  0.00           C
ATOM   4629  O   GLU A 871      48.050  43.515  38.300  1.00  0.00           O
ATOM   4630  N   HSD A 872      46.020  43.815  39.170  1.00  0.00           N
ATOM   4631  HN  HSD A 872      45.180  44.375  39.200  1.00  0.00           H
ATOM   4632  CA  HSD A 872      45.890  42.515  39.800  1.00  0.00           C
ATOM   4633  HA  HSD A 872      46.870  42.125  40.040  1.00  0.00           H
ATOM   4634  CB  HSD A 872      45.020  42.585  41.080  1.00  0.00           C
ATOM   4635  HB1 HSD A 872      44.950  41.595  41.580  1.00  0.00           H
ATOM   4636  HB2 HSD A 872      43.980  42.885  40.790  1.00  0.00           H
ATOM   4637  ND1 HSD A 872      44.640  44.155  43.010  1.00  0.00           N
ATOM   4638  HD1 HSD A 872      43.650  43.975  43.070  1.00  0.00           H
ATOM   4639  CG  HSD A 872      45.490  43.605  42.080  1.00  0.00           C
ATOM   4640  CE1 HSD A 872      45.340  45.065  43.710  1.00  0.00           C
ATOM   4641  HE1 HSD A 872      44.880  45.655  44.510  1.00  0.00           H
ATOM   4642  NE2 HSD A 872      46.590  45.155  43.290  1.00  0.00           N
ATOM   4643  CD2 HSD A 872      46.680  44.225  42.260  1.00  0.00           C
ATOM   4644  HD2 HSD A 872      47.610  44.105  41.720  1.00  0.00           H
ATOM   4645  C   HSD A 872      45.220  41.545  38.840  1.00  0.00           C
ATOM   4646  O   HSD A 872      44.180  40.975  39.150  1.00  0.00           O
ATOM   4647  N   LYS A 873      45.810  41.335  37.640  1.00  0.00           N
ATOM   4648  HN  LYS A 873      46.660  41.805  37.420  1.00  0.00           H
ATOM   4649  CA  LYS A 873      45.160  40.645  36.540  1.00  0.00           C
ATOM   4650  HA  LYS A 873      44.340  41.275  36.240  1.00  0.00           H
ATOM   4651  CB  LYS A 873      46.120  40.515  35.330  1.00  0.00           C
ATOM   4652  HB1 LYS A 873      45.630  39.885  34.540  1.00  0.00           H
ATOM   4653  HB2 LYS A 873      47.050  39.985  35.650  1.00  0.00           H
ATOM   4654  CG  LYS A 873      46.450  41.865  34.700  1.00  0.00           C
ATOM   4655  HG1 LYS A 873      47.050  42.475  35.410  1.00  0.00           H
ATOM   4656  HG2 LYS A 873      45.490  42.415  34.540  1.00  0.00           H
ATOM   4657  CD  LYS A 873      47.150  41.785  33.330  1.00  0.00           C
ATOM   4658  HD1 LYS A 873      47.260  42.825  32.950  1.00  0.00           H
ATOM   4659  HD2 LYS A 873      46.480  41.235  32.640  1.00  0.00           H
ATOM   4660  CE  LYS A 873      48.530  41.105  33.360  1.00  0.00           C
ATOM   4661  HE1 LYS A 873      48.440  40.035  33.650  1.00  0.00           H
ATOM   4662  HE2 LYS A 873      49.190  41.625  34.080  1.00  0.00           H
ATOM   4663  NZ  LYS A 873      49.140  41.175  32.010  1.00  0.00           N
ATOM   4664  HZ1 LYS A 873      49.060  42.145  31.640  1.00  0.00           H
ATOM   4665  HZ2 LYS A 873      48.650  40.535  31.350  1.00  0.00           H
ATOM   4666  HZ3 LYS A 873      50.150  40.935  32.040  1.00  0.00           H
ATOM   4667  C   LYS A 873      44.570  39.285  36.830  1.00  0.00           C
ATOM   4668  O   LYS A 873      45.280  38.285  36.930  1.00  0.00           O
ATOM   4669  N   LEU A 874      43.230  39.225  36.960  1.00  0.00           N
ATOM   4670  HN  LEU A 874      42.720  40.075  37.080  1.00  0.00           H
ATOM   4671  CA  LEU A 874      42.450  38.025  37.130  1.00  0.00           C
ATOM   4672  HA  LEU A 874      42.860  37.485  37.980  1.00  0.00           H
ATOM   4673  CB  LEU A 874      40.960  38.355  37.450  1.00  0.00           C
ATOM   4674  HB1 LEU A 874      40.330  37.435  37.380  1.00  0.00           H
ATOM   4675  HB2 LEU A 874      40.590  39.065  36.680  1.00  0.00           H
ATOM   4676  CG  LEU A 874      40.730  38.935  38.860  1.00  0.00           C
ATOM   4677  HG  LEU A 874      41.540  39.665  39.090  1.00  0.00           H
ATOM   4678  CD1 LEU A 874      39.390  39.705  38.950  1.00  0.00           C
ATOM   4679 HD11 LEU A 874      38.550  39.025  38.690  1.00  0.00           H
ATOM   4680 HD12 LEU A 874      39.380  40.575  38.260  1.00  0.00           H
ATOM   4681 HD13 LEU A 874      39.240  40.075  39.990  1.00  0.00           H
ATOM   4682  CD2 LEU A 874      40.740  37.825  39.920  1.00  0.00           C
ATOM   4683 HD21 LEU A 874      41.720  37.295  39.930  1.00  0.00           H
ATOM   4684 HD22 LEU A 874      39.950  37.075  39.710  1.00  0.00           H
ATOM   4685 HD23 LEU A 874      40.560  38.255  40.930  1.00  0.00           H
ATOM   4686  C   LEU A 874      42.540  37.075  35.950  1.00  0.00           C
ATOM   4687  O   LEU A 874      42.710  37.465  34.790  1.00  0.00           O
ATOM   4688  N   LYS A 875      42.400  35.765  36.220  1.00  0.00           N
ATOM   4689  HN  LYS A 875      42.340  35.435  37.180  1.00  0.00           H
ATOM   4690  CA  LYS A 875      42.200  34.775  35.210  1.00  0.00           C
ATOM   4691  HA  LYS A 875      42.310  35.195  34.220  1.00  0.00           H
ATOM   4692  CB  LYS A 875      43.220  33.615  35.400  1.00  0.00           C
ATOM   4693  HB1 LYS A 875      43.020  32.795  34.680  1.00  0.00           H
ATOM   4694  HB2 LYS A 875      43.080  33.205  36.430  1.00  0.00           H
ATOM   4695  CG  LYS A 875      44.700  34.045  35.290  1.00  0.00           C
ATOM   4696  HG1 LYS A 875      45.350  33.165  35.510  1.00  0.00           H
ATOM   4697  HG2 LYS A 875      44.910  34.795  36.090  1.00  0.00           H
ATOM   4698  CD  LYS A 875      45.130  34.645  33.930  1.00  0.00           C
ATOM   4699  HD1 LYS A 875      46.220  34.875  34.010  1.00  0.00           H
ATOM   4700  HD2 LYS A 875      44.590  35.605  33.800  1.00  0.00           H
ATOM   4701  CE  LYS A 875      44.890  33.735  32.700  1.00  0.00           C
ATOM   4702  HE1 LYS A 875      43.810  33.595  32.500  1.00  0.00           H
ATOM   4703  HE2 LYS A 875      45.370  32.745  32.870  1.00  0.00           H
ATOM   4704  NZ  LYS A 875      45.510  34.345  31.500  1.00  0.00           N
ATOM   4705  HZ1 LYS A 875      46.520  34.475  31.700  1.00  0.00           H
ATOM   4706  HZ2 LYS A 875      45.080  35.285  31.300  1.00  0.00           H
ATOM   4707  HZ3 LYS A 875      45.410  33.715  30.670  1.00  0.00           H
ATOM   4708  C   LYS A 875      40.780  34.235  35.290  1.00  0.00           C
ATOM   4709  O   LYS A 875      40.250  33.735  34.300  1.00  0.00           O
ATOM   4710  N   LYS A 876      40.140  34.375  36.480  1.00  0.00           N
ATOM   4711  HN  LYS A 876      40.680  34.665  37.290  1.00  0.00           H
ATOM   4712  CA  LYS A 876      38.810  33.875  36.750  1.00  0.00           C
ATOM   4713  HA  LYS A 876      38.390  33.465  35.850  1.00  0.00           H
ATOM   4714  CB  LYS A 876      38.860  32.775  37.840  1.00  0.00           C
ATOM   4715  HB1 LYS A 876      37.840  32.365  38.000  1.00  0.00           H
ATOM   4716  HB2 LYS A 876      39.210  33.225  38.800  1.00  0.00           H
ATOM   4717  CG  LYS A 876      39.810  31.615  37.490  1.00  0.00           C
ATOM   4718  HG1 LYS A 876      40.840  32.035  37.400  1.00  0.00           H
ATOM   4719  HG2 LYS A 876      39.530  31.175  36.510  1.00  0.00           H
ATOM   4720  CD  LYS A 876      39.870  30.535  38.580  1.00  0.00           C
ATOM   4721  HD1 LYS A 876      38.960  29.905  38.550  1.00  0.00           H
ATOM   4722  HD2 LYS A 876      39.890  31.045  39.570  1.00  0.00           H
ATOM   4723  CE  LYS A 876      41.130  29.655  38.470  1.00  0.00           C
ATOM   4724  HE1 LYS A 876      42.040  30.285  38.470  1.00  0.00           H
ATOM   4725  HE2 LYS A 876      41.110  29.055  37.530  1.00  0.00           H
ATOM   4726  NZ  LYS A 876      41.220  28.725  39.610  1.00  0.00           N
ATOM   4727  HZ1 LYS A 876      40.380  28.145  39.740  1.00  0.00           H
ATOM   4728  HZ2 LYS A 876      41.320  29.255  40.500  1.00  0.00           H
ATOM   4729  HZ3 LYS A 876      42.090  28.115  39.480  1.00  0.00           H
ATOM   4730  C   LYS A 876      37.870  34.985  37.220  1.00  0.00           C
ATOM   4731  O   LYS A 876      38.250  35.995  37.800  1.00  0.00           O
ATOM   4732  N   GLY A 877      36.560  34.825  36.950  1.00  0.00           N
ATOM   4733  HN  GLY A 877      36.270  34.045  36.410  1.00  0.00           H
ATOM   4734  CA  GLY A 877      35.550  35.775  37.430  1.00  0.00           C
ATOM   4735  HA1 GLY A 877      34.610  35.465  37.000  1.00  0.00           H
ATOM   4736  HA2 GLY A 877      35.860  36.765  37.110  1.00  0.00           H
ATOM   4737  C   GLY A 877      35.350  35.835  38.940  1.00  0.00           C
ATOM   4738  O   GLY A 877      35.530  34.855  39.670  1.00  0.00           O
ATOM   4739  N   ALA A 878      34.920  37.015  39.430  1.00  0.00           N
ATOM   4740  HN  ALA A 878      34.890  37.825  38.850  1.00  0.00           H
ATOM   4741  CA  ALA A 878      34.570  37.285  40.810  1.00  0.00           C
ATOM   4742  HA  ALA A 878      34.980  36.505  41.440  1.00  0.00           H
ATOM   4743  CB  ALA A 878      35.190  38.635  41.250  1.00  0.00           C
ATOM   4744  HB1 ALA A 878      34.740  39.485  40.690  1.00  0.00           H
ATOM   4745  HB2 ALA A 878      36.280  38.625  41.020  1.00  0.00           H
ATOM   4746  HB3 ALA A 878      35.080  38.815  42.340  1.00  0.00           H
ATOM   4747  C   ALA A 878      33.050  37.295  41.010  1.00  0.00           C
ATOM   4748  O   ALA A 878      32.290  36.775  40.200  1.00  0.00           O
ATOM   4749  N   GLY A 879      32.550  37.915  42.100  1.00  0.00           N
ATOM   4750  HN  GLY A 879      33.160  38.375  42.730  1.00  0.00           H
ATOM   4751  CA  GLY A 879      31.110  37.965  42.360  1.00  0.00           C
ATOM   4752  HA1 GLY A 879      30.770  36.975  42.600  1.00  0.00           H
ATOM   4753  HA2 GLY A 879      30.600  38.385  41.510  1.00  0.00           H
ATOM   4754  C   GLY A 879      30.810  38.835  43.550  1.00  0.00           C
ATOM   4755  O   GLY A 879      30.960  38.405  44.700  1.00  0.00           O
ATOM   4756  N   TYR A 880      30.390  40.095  43.310  1.00  0.00           N
ATOM   4757  HN  TYR A 880      30.260  40.375  42.370  1.00  0.00           H
ATOM   4758  CA  TYR A 880      30.000  41.095  44.290  1.00  0.00           C
ATOM   4759  HA  TYR A 880      30.840  41.245  44.960  1.00  0.00           H
ATOM   4760  CB  TYR A 880      29.640  42.435  43.590  1.00  0.00           C
ATOM   4761  HB1 TYR A 880      29.320  43.195  44.330  1.00  0.00           H
ATOM   4762  HB2 TYR A 880      28.800  42.305  42.870  1.00  0.00           H
ATOM   4763  CG  TYR A 880      30.830  43.015  42.860  1.00  0.00           C
ATOM   4764  CD1 TYR A 880      31.860  43.625  43.590  1.00  0.00           C
ATOM   4765  HD1 TYR A 880      31.800  43.665  44.670  1.00  0.00           H
ATOM   4766  CE1 TYR A 880      32.940  44.225  42.940  1.00  0.00           C
ATOM   4767  HE1 TYR A 880      33.720  44.715  43.520  1.00  0.00           H
ATOM   4768  CZ  TYR A 880      33.010  44.235  41.550  1.00  0.00           C
ATOM   4769  OH  TYR A 880      34.130  44.855  40.940  1.00  0.00           O
ATOM   4770  HH  TYR A 880      33.960  44.905  40.000  1.00  0.00           H
ATOM   4771  CD2 TYR A 880      30.900  43.035  41.450  1.00  0.00           C
ATOM   4772  HD2 TYR A 880      30.100  42.595  40.880  1.00  0.00           H
ATOM   4773  CE2 TYR A 880      31.990  43.635  40.800  1.00  0.00           C
ATOM   4774  HE2 TYR A 880      32.030  43.645  39.720  1.00  0.00           H
ATOM   4775  C   TYR A 880      28.830  40.665  45.150  1.00  0.00           C
ATOM   4776  O   TYR A 880      28.830  40.815  46.370  1.00  0.00           O
ATOM   4777  N   HSD A 881      27.800  40.065  44.520  1.00  0.00           N
ATOM   4778  HN  HSD A 881      27.840  39.945  43.530  1.00  0.00           H
ATOM   4779  CA  HSD A 881      26.600  39.585  45.160  1.00  0.00           C
ATOM   4780  HA  HSD A 881      26.150  40.415  45.690  1.00  0.00           H
ATOM   4781  CB  HSD A 881      25.600  39.055  44.110  1.00  0.00           C
ATOM   4782  HB1 HSD A 881      24.660  38.745  44.610  1.00  0.00           H
ATOM   4783  HB2 HSD A 881      26.020  38.175  43.580  1.00  0.00           H
ATOM   4784  ND1 HSD A 881      25.800  40.195  41.840  1.00  0.00           N
ATOM   4785  HD1 HSD A 881      26.480  39.545  41.450  1.00  0.00           H
ATOM   4786  CG  HSD A 881      25.280  40.135  43.120  1.00  0.00           C
ATOM   4787  CE1 HSD A 881      25.210  41.255  41.230  1.00  0.00           C
ATOM   4788  HE1 HSD A 881      25.430  41.595  40.220  1.00  0.00           H
ATOM   4789  NE2 HSD A 881      24.340  41.835  42.030  1.00  0.00           N
ATOM   4790  CD2 HSD A 881      24.390  41.155  43.220  1.00  0.00           C
ATOM   4791  HD2 HSD A 881      23.790  41.475  44.060  1.00  0.00           H
ATOM   4792  C   HSD A 881      26.840  38.495  46.190  1.00  0.00           C
ATOM   4793  O   HSD A 881      26.310  38.545  47.290  1.00  0.00           O
ATOM   4794  N   LEU A 882      27.690  37.495  45.850  1.00  0.00           N
ATOM   4795  HN  LEU A 882      28.130  37.505  44.960  1.00  0.00           H
ATOM   4796  CA  LEU A 882      28.120  36.435  46.750  1.00  0.00           C
ATOM   4797  HA  LEU A 882      27.240  35.965  47.160  1.00  0.00           H
ATOM   4798  CB  LEU A 882      28.960  35.375  45.980  1.00  0.00           C
ATOM   4799  HB1 LEU A 882      29.350  34.615  46.690  1.00  0.00           H
ATOM   4800  HB2 LEU A 882      29.820  35.875  45.490  1.00  0.00           H
ATOM   4801  CG  LEU A 882      28.170  34.605  44.900  1.00  0.00           C
ATOM   4802  HG  LEU A 882      27.620  35.325  44.260  1.00  0.00           H
ATOM   4803  CD1 LEU A 882      29.130  33.825  43.970  1.00  0.00           C
ATOM   4804 HD11 LEU A 882      29.720  33.095  44.560  1.00  0.00           H
ATOM   4805 HD12 LEU A 882      29.830  34.525  43.460  1.00  0.00           H
ATOM   4806 HD13 LEU A 882      28.550  33.285  43.190  1.00  0.00           H
ATOM   4807  CD2 LEU A 882      27.160  33.625  45.520  1.00  0.00           C
ATOM   4808 HD21 LEU A 882      26.370  34.175  46.070  1.00  0.00           H
ATOM   4809 HD22 LEU A 882      27.680  32.945  46.230  1.00  0.00           H
ATOM   4810 HD23 LEU A 882      26.680  33.005  44.740  1.00  0.00           H
ATOM   4811  C   LEU A 882      28.910  36.955  47.940  1.00  0.00           C
ATOM   4812  O   LEU A 882      28.690  36.545  49.080  1.00  0.00           O
ATOM   4813  N   ASP A 883      29.830  37.925  47.710  1.00  0.00           N
ATOM   4814  HN  ASP A 883      29.970  38.255  46.780  1.00  0.00           H
ATOM   4815  CA  ASP A 883      30.550  38.595  48.780  1.00  0.00           C
ATOM   4816  HA  ASP A 883      31.070  37.845  49.360  1.00  0.00           H
ATOM   4817  CB  ASP A 883      31.580  39.575  48.130  1.00  0.00           C
ATOM   4818  HB1 ASP A 883      31.100  40.115  47.290  1.00  0.00           H
ATOM   4819  HB2 ASP A 883      32.430  38.995  47.710  1.00  0.00           H
ATOM   4820  CG  ASP A 883      32.180  40.605  49.100  1.00  0.00           C
ATOM   4821  OD1 ASP A 883      33.070  40.435  49.910  1.00  0.00           O
ATOM   4822  OD2 ASP A 883      31.570  41.835  48.990  1.00  0.00           O
ATOM   4823  HD2 ASP A 883      32.070  42.465  49.520  1.00  0.00           H
ATOM   4824  C   ASP A 883      29.620  39.315  49.750  1.00  0.00           C
ATOM   4825  O   ASP A 883      29.740  39.155  50.960  1.00  0.00           O
ATOM   4826  N   LEU A 884      28.680  40.115  49.230  1.00  0.00           N
ATOM   4827  HN  LEU A 884      28.580  40.205  48.230  1.00  0.00           H
ATOM   4828  CA  LEU A 884      27.750  40.885  50.040  1.00  0.00           C
ATOM   4829  HA  LEU A 884      28.350  41.405  50.770  1.00  0.00           H
ATOM   4830  CB  LEU A 884      27.040  41.935  49.150  1.00  0.00           C
ATOM   4831  HB1 LEU A 884      26.420  41.415  48.390  1.00  0.00           H
ATOM   4832  HB2 LEU A 884      27.830  42.495  48.600  1.00  0.00           H
ATOM   4833  CG  LEU A 884      26.170  42.975  49.890  1.00  0.00           C
ATOM   4834  HG  LEU A 884      25.300  42.445  50.340  1.00  0.00           H
ATOM   4835  CD1 LEU A 884      26.930  43.685  51.030  1.00  0.00           C
ATOM   4836 HD11 LEU A 884      27.820  44.215  50.630  1.00  0.00           H
ATOM   4837 HD12 LEU A 884      27.270  42.965  51.800  1.00  0.00           H
ATOM   4838 HD13 LEU A 884      26.270  44.425  51.520  1.00  0.00           H
ATOM   4839  CD2 LEU A 884      25.640  44.035  48.910  1.00  0.00           C
ATOM   4840 HD21 LEU A 884      25.070  43.565  48.090  1.00  0.00           H
ATOM   4841 HD22 LEU A 884      26.490  44.615  48.480  1.00  0.00           H
ATOM   4842 HD23 LEU A 884      24.960  44.745  49.440  1.00  0.00           H
ATOM   4843  C   LEU A 884      26.770  40.035  50.850  1.00  0.00           C
ATOM   4844  O   LEU A 884      26.550  40.295  52.030  1.00  0.00           O
ATOM   4845  N   LEU A 885      26.210  38.955  50.250  1.00  0.00           N
ATOM   4846  HN  LEU A 885      26.350  38.795  49.270  1.00  0.00           H
ATOM   4847  CA  LEU A 885      25.400  37.985  50.970  1.00  0.00           C
ATOM   4848  HA  LEU A 885      24.540  38.495  51.400  1.00  0.00           H
ATOM   4849  CB  LEU A 885      24.930  36.835  50.030  1.00  0.00           C
ATOM   4850  HB1 LEU A 885      24.510  35.985  50.640  1.00  0.00           H
ATOM   4851  HB2 LEU A 885      25.820  36.445  49.490  1.00  0.00           H
ATOM   4852  CG  LEU A 885      23.850  37.175  48.990  1.00  0.00           C
ATOM   4853  HG  LEU A 885      24.190  38.045  48.380  1.00  0.00           H
ATOM   4854  CD1 LEU A 885      23.650  35.975  48.050  1.00  0.00           C
ATOM   4855 HD11 LEU A 885      23.360  35.075  48.630  1.00  0.00           H
ATOM   4856 HD12 LEU A 885      24.600  35.755  47.510  1.00  0.00           H
ATOM   4857 HD13 LEU A 885      22.860  36.195  47.310  1.00  0.00           H
ATOM   4858  CD2 LEU A 885      22.510  37.555  49.630  1.00  0.00           C
ATOM   4859 HD21 LEU A 885      22.600  38.485  50.240  1.00  0.00           H
ATOM   4860 HD22 LEU A 885      22.150  36.735  50.300  1.00  0.00           H
ATOM   4861 HD23 LEU A 885      21.740  37.735  48.850  1.00  0.00           H
ATOM   4862  C   LEU A 885      26.130  37.295  52.120  1.00  0.00           C
ATOM   4863  O   LEU A 885      25.650  37.295  53.260  1.00  0.00           O
ATOM   4864  N   MET A 886      27.340  36.755  51.860  1.00  0.00           N
ATOM   4865  HN  MET A 886      27.730  36.785  50.940  1.00  0.00           H
ATOM   4866  CA  MET A 886      28.120  36.075  52.880  1.00  0.00           C
ATOM   4867  HA  MET A 886      27.470  35.355  53.350  1.00  0.00           H
ATOM   4868  CB  MET A 886      29.350  35.325  52.320  1.00  0.00           C
ATOM   4869  HB1 MET A 886      29.970  34.935  53.160  1.00  0.00           H
ATOM   4870  HB2 MET A 886      29.990  36.035  51.740  1.00  0.00           H
ATOM   4871  CG  MET A 886      28.980  34.135  51.410  1.00  0.00           C
ATOM   4872  HG1 MET A 886      29.930  33.645  51.090  1.00  0.00           H
ATOM   4873  HG2 MET A 886      28.510  34.535  50.480  1.00  0.00           H
ATOM   4874  SD  MET A 886      27.860  32.905  52.140  1.00  0.00           S
ATOM   4875  CE  MET A 886      28.880  32.455  53.570  1.00  0.00           C
ATOM   4876  HE1 MET A 886      28.890  33.255  54.340  1.00  0.00           H
ATOM   4877  HE2 MET A 886      29.930  32.275  53.250  1.00  0.00           H
ATOM   4878  HE3 MET A 886      28.510  31.525  54.050  1.00  0.00           H
ATOM   4879  C   MET A 886      28.540  36.975  54.020  1.00  0.00           C
ATOM   4880  O   MET A 886      28.470  36.595  55.190  1.00  0.00           O
ATOM   4881  N   VAL A 887      28.980  38.215  53.700  1.00  0.00           N
ATOM   4882  HN  VAL A 887      29.040  38.485  52.740  1.00  0.00           H
ATOM   4883  CA  VAL A 887      29.310  39.235  54.680  1.00  0.00           C
ATOM   4884  HA  VAL A 887      30.060  38.835  55.360  1.00  0.00           H
ATOM   4885  CB  VAL A 887      29.900  40.455  53.970  1.00  0.00           C
ATOM   4886  HB  VAL A 887      29.260  40.705  53.090  1.00  0.00           H
ATOM   4887  CG1 VAL A 887      29.980  41.695  54.880  1.00  0.00           C
ATOM   4888 HG11 VAL A 887      30.520  41.455  55.820  1.00  0.00           H
ATOM   4889 HG12 VAL A 887      28.970  42.085  55.140  1.00  0.00           H
ATOM   4890 HG13 VAL A 887      30.530  42.515  54.370  1.00  0.00           H
ATOM   4891  CG2 VAL A 887      31.310  40.075  53.480  1.00  0.00           C
ATOM   4892 HG21 VAL A 887      31.300  39.145  52.890  1.00  0.00           H
ATOM   4893 HG22 VAL A 887      31.990  39.935  54.350  1.00  0.00           H
ATOM   4894 HG23 VAL A 887      31.720  40.885  52.840  1.00  0.00           H
ATOM   4895  C   VAL A 887      28.130  39.605  55.550  1.00  0.00           C
ATOM   4896  O   VAL A 887      28.200  39.565  56.780  1.00  0.00           O
ATOM   4897  N   GLY A 888      26.960  39.885  54.940  1.00  0.00           N
ATOM   4898  HN  GLY A 888      26.920  39.895  53.930  1.00  0.00           H
ATOM   4899  CA  GLY A 888      25.730  40.205  55.650  1.00  0.00           C
ATOM   4900  HA1 GLY A 888      24.950  40.345  54.910  1.00  0.00           H
ATOM   4901  HA2 GLY A 888      25.910  41.085  56.250  1.00  0.00           H
ATOM   4902  C   GLY A 888      25.260  39.125  56.580  1.00  0.00           C
ATOM   4903  O   GLY A 888      25.010  39.375  57.750  1.00  0.00           O
ATOM   4904  N   VAL A 889      25.150  37.875  56.080  1.00  0.00           N
ATOM   4905  HN  VAL A 889      25.360  37.685  55.120  1.00  0.00           H
ATOM   4906  CA  VAL A 889      24.720  36.725  56.880  1.00  0.00           C
ATOM   4907  HA  VAL A 889      23.760  36.965  57.320  1.00  0.00           H
ATOM   4908  CB  VAL A 889      24.540  35.485  56.000  1.00  0.00           C
ATOM   4909  HB  VAL A 889      25.460  35.335  55.390  1.00  0.00           H
ATOM   4910  CG1 VAL A 889      24.280  34.215  56.830  1.00  0.00           C
ATOM   4911 HG11 VAL A 889      23.400  34.355  57.490  1.00  0.00           H
ATOM   4912 HG12 VAL A 889      25.160  33.935  57.460  1.00  0.00           H
ATOM   4913 HG13 VAL A 889      24.070  33.365  56.150  1.00  0.00           H
ATOM   4914  CG2 VAL A 889      23.340  35.715  55.060  1.00  0.00           C
ATOM   4915 HG21 VAL A 889      23.510  36.595  54.400  1.00  0.00           H
ATOM   4916 HG22 VAL A 889      22.410  35.885  55.650  1.00  0.00           H
ATOM   4917 HG23 VAL A 889      23.190  34.835  54.410  1.00  0.00           H
ATOM   4918  C   VAL A 889      25.650  36.425  58.060  1.00  0.00           C
ATOM   4919  O   VAL A 889      25.200  36.235  59.190  1.00  0.00           O
ATOM   4920  N   MET A 890      26.980  36.435  57.840  1.00  0.00           N
ATOM   4921  HN  MET A 890      27.340  36.565  56.910  1.00  0.00           H
ATOM   4922  CA  MET A 890      27.970  36.265  58.890  1.00  0.00           C
ATOM   4923  HA  MET A 890      27.730  35.355  59.420  1.00  0.00           H
ATOM   4924  CB  MET A 890      29.400  36.105  58.300  1.00  0.00           C
ATOM   4925  HB1 MET A 890      30.160  36.205  59.110  1.00  0.00           H
ATOM   4926  HB2 MET A 890      29.570  36.925  57.570  1.00  0.00           H
ATOM   4927  CG  MET A 890      29.630  34.735  57.620  1.00  0.00           C
ATOM   4928  HG1 MET A 890      30.610  34.785  57.100  1.00  0.00           H
ATOM   4929  HG2 MET A 890      28.860  34.585  56.830  1.00  0.00           H
ATOM   4930  SD  MET A 890      29.640  33.345  58.790  1.00  0.00           S
ATOM   4931  CE  MET A 890      28.120  32.535  58.210  1.00  0.00           C
ATOM   4932  HE1 MET A 890      28.220  32.215  57.150  1.00  0.00           H
ATOM   4933  HE2 MET A 890      27.250  33.215  58.300  1.00  0.00           H
ATOM   4934  HE3 MET A 890      27.910  31.625  58.820  1.00  0.00           H
ATOM   4935  C   MET A 890      27.960  37.345  59.970  1.00  0.00           C
ATOM   4936  O   MET A 890      28.000  37.035  61.160  1.00  0.00           O
ATOM   4937  N   LEU A 891      27.850  38.635  59.580  1.00  0.00           N
ATOM   4938  HN  LEU A 891      27.840  38.865  58.600  1.00  0.00           H
ATOM   4939  CA  LEU A 891      27.720  39.735  60.530  1.00  0.00           C
ATOM   4940  HA  LEU A 891      28.590  39.735  61.160  1.00  0.00           H
ATOM   4941  CB  LEU A 891      27.610  41.095  59.790  1.00  0.00           C
ATOM   4942  HB1 LEU A 891      27.300  41.915  60.480  1.00  0.00           H
ATOM   4943  HB2 LEU A 891      26.830  41.005  59.010  1.00  0.00           H
ATOM   4944  CG  LEU A 891      28.910  41.575  59.110  1.00  0.00           C
ATOM   4945  HG  LEU A 891      29.380  40.715  58.570  1.00  0.00           H
ATOM   4946  CD1 LEU A 891      28.580  42.655  58.080  1.00  0.00           C
ATOM   4947 HD11 LEU A 891      28.090  43.525  58.570  1.00  0.00           H
ATOM   4948 HD12 LEU A 891      27.910  42.255  57.290  1.00  0.00           H
ATOM   4949 HD13 LEU A 891      29.520  43.005  57.590  1.00  0.00           H
ATOM   4950  CD2 LEU A 891      29.940  42.105  60.120  1.00  0.00           C
ATOM   4951 HD21 LEU A 891      30.220  41.325  60.850  1.00  0.00           H
ATOM   4952 HD22 LEU A 891      29.510  42.975  60.660  1.00  0.00           H
ATOM   4953 HD23 LEU A 891      30.860  42.445  59.590  1.00  0.00           H
ATOM   4954  C   LEU A 891      26.510  39.615  61.440  1.00  0.00           C
ATOM   4955  O   LEU A 891      26.610  39.815  62.660  1.00  0.00           O
ATOM   4956  N   GLY A 892      25.350  39.225  60.880  1.00  0.00           N
ATOM   4957  HN  GLY A 892      25.320  39.085  59.880  1.00  0.00           H
ATOM   4958  CA  GLY A 892      24.120  38.915  61.610  1.00  0.00           C
ATOM   4959  HA1 GLY A 892      23.400  38.545  60.900  1.00  0.00           H
ATOM   4960  HA2 GLY A 892      23.790  39.805  62.120  1.00  0.00           H
ATOM   4961  C   GLY A 892      24.290  37.835  62.650  1.00  0.00           C
ATOM   4962  O   GLY A 892      24.030  38.055  63.830  1.00  0.00           O
ATOM   4963  N   VAL A 893      24.800  36.655  62.240  1.00  0.00           N
ATOM   4964  HN  VAL A 893      24.980  36.495  61.260  1.00  0.00           H
ATOM   4965  CA  VAL A 893      25.080  35.535  63.130  1.00  0.00           C
ATOM   4966  HA  VAL A 893      24.160  35.275  63.640  1.00  0.00           H
ATOM   4967  CB  VAL A 893      25.550  34.325  62.330  1.00  0.00           C
ATOM   4968  HB  VAL A 893      26.380  34.625  61.650  1.00  0.00           H
ATOM   4969  CG1 VAL A 893      26.050  33.185  63.240  1.00  0.00           C
ATOM   4970 HG11 VAL A 893      25.270  32.915  63.990  1.00  0.00           H
ATOM   4971 HG12 VAL A 893      26.980  33.455  63.770  1.00  0.00           H
ATOM   4972 HG13 VAL A 893      26.270  32.275  62.630  1.00  0.00           H
ATOM   4973  CG2 VAL A 893      24.370  33.815  61.460  1.00  0.00           C
ATOM   4974 HG21 VAL A 893      24.030  34.595  60.750  1.00  0.00           H
ATOM   4975 HG22 VAL A 893      23.520  33.525  62.110  1.00  0.00           H
ATOM   4976 HG23 VAL A 893      24.680  32.925  60.880  1.00  0.00           H
ATOM   4977  C   VAL A 893      26.090  35.875  64.230  1.00  0.00           C
ATOM   4978  O   VAL A 893      25.850  35.605  65.410  1.00  0.00           O
ATOM   4979  N   CYS A 894      27.220  36.525  63.880  1.00  0.00           N
ATOM   4980  HN  CYS A 894      27.420  36.705  62.910  1.00  0.00           H
ATOM   4981  CA  CYS A 894      28.210  36.985  64.850  1.00  0.00           C
ATOM   4982  HA  CYS A 894      28.540  36.115  65.410  1.00  0.00           H
ATOM   4983  CB  CYS A 894      29.440  37.615  64.150  1.00  0.00           C
ATOM   4984  HB1 CYS A 894      30.080  38.135  64.910  1.00  0.00           H
ATOM   4985  HB2 CYS A 894      29.110  38.395  63.440  1.00  0.00           H
ATOM   4986  SG  CYS A 894      30.470  36.365  63.320  1.00  0.00           S
ATOM   4987  HG1 CYS A 894      29.680  36.225  62.260  1.00  0.00           H
ATOM   4988  C   CYS A 894      27.670  37.965  65.880  1.00  0.00           C
ATOM   4989  O   CYS A 894      27.930  37.845  67.070  1.00  0.00           O
ATOM   4990  N   SER A 895      26.870  38.945  65.440  1.00  0.00           N
ATOM   4991  HN  SER A 895      26.680  39.025  64.460  1.00  0.00           H
ATOM   4992  CA  SER A 895      26.230  39.925  66.320  1.00  0.00           C
ATOM   4993  HA  SER A 895      27.000  40.425  66.890  1.00  0.00           H
ATOM   4994  CB  SER A 895      25.420  41.005  65.540  1.00  0.00           C
ATOM   4995  HB1 SER A 895      25.010  41.755  66.250  1.00  0.00           H
ATOM   4996  HB2 SER A 895      24.570  40.525  65.000  1.00  0.00           H
ATOM   4997  OG  SER A 895      26.240  41.685  64.580  1.00  0.00           O
ATOM   4998  HG1 SER A 895      26.520  41.015  63.920  1.00  0.00           H
ATOM   4999  C   SER A 895      25.280  39.285  67.320  1.00  0.00           C
ATOM   5000  O   SER A 895      25.300  39.605  68.510  1.00  0.00           O
ATOM   5001  N   VAL A 896      24.470  38.305  66.850  1.00  0.00           N
ATOM   5002  HN  VAL A 896      24.470  38.105  65.870  1.00  0.00           H
ATOM   5003  CA  VAL A 896      23.580  37.505  67.680  1.00  0.00           C
ATOM   5004  HA  VAL A 896      22.910  38.175  68.210  1.00  0.00           H
ATOM   5005  CB  VAL A 896      22.710  36.605  66.800  1.00  0.00           C
ATOM   5006  HB  VAL A 896      23.360  36.045  66.090  1.00  0.00           H
ATOM   5007  CG1 VAL A 896      21.910  35.595  67.640  1.00  0.00           C
ATOM   5008 HG11 VAL A 896      21.300  36.115  68.420  1.00  0.00           H
ATOM   5009 HG12 VAL A 896      22.550  34.835  68.140  1.00  0.00           H
ATOM   5010 HG13 VAL A 896      21.200  35.065  66.980  1.00  0.00           H
ATOM   5011  CG2 VAL A 896      21.730  37.475  66.000  1.00  0.00           C
ATOM   5012 HG21 VAL A 896      22.240  38.295  65.450  1.00  0.00           H
ATOM   5013 HG22 VAL A 896      20.980  37.935  66.670  1.00  0.00           H
ATOM   5014 HG23 VAL A 896      21.180  36.845  65.260  1.00  0.00           H
ATOM   5015  C   VAL A 896      24.290  36.705  68.760  1.00  0.00           C
ATOM   5016  O   VAL A 896      23.940  36.775  69.940  1.00  0.00           O
ATOM   5017  N   MET A 897      25.370  35.965  68.430  1.00  0.00           N
ATOM   5018  HN  MET A 897      25.660  35.875  67.470  1.00  0.00           H
ATOM   5019  CA  MET A 897      26.090  35.165  69.410  1.00  0.00           C
ATOM   5020  HA  MET A 897      25.360  34.695  70.070  1.00  0.00           H
ATOM   5021  CB  MET A 897      26.920  34.055  68.730  1.00  0.00           C
ATOM   5022  HB1 MET A 897      27.490  33.505  69.510  1.00  0.00           H
ATOM   5023  HB2 MET A 897      27.650  34.525  68.030  1.00  0.00           H
ATOM   5024  CG  MET A 897      26.050  33.035  67.970  1.00  0.00           C
ATOM   5025  HG1 MET A 897      25.680  33.495  67.030  1.00  0.00           H
ATOM   5026  HG2 MET A 897      25.160  32.805  68.590  1.00  0.00           H
ATOM   5027  SD  MET A 897      26.890  31.455  67.590  1.00  0.00           S
ATOM   5028  CE  MET A 897      28.260  32.115  66.600  1.00  0.00           C
ATOM   5029  HE1 MET A 897      28.950  32.715  67.240  1.00  0.00           H
ATOM   5030  HE2 MET A 897      27.880  32.765  65.780  1.00  0.00           H
ATOM   5031  HE3 MET A 897      28.850  31.295  66.140  1.00  0.00           H
ATOM   5032  C   MET A 897      26.980  36.005  70.320  1.00  0.00           C
ATOM   5033  O   MET A 897      27.340  35.585  71.430  1.00  0.00           O
ATOM   5034  N   GLY A 898      27.350  37.225  69.870  1.00  0.00           N
ATOM   5035  HN  GLY A 898      27.010  37.535  68.980  1.00  0.00           H
ATOM   5036  CA  GLY A 898      28.130  38.165  70.670  1.00  0.00           C
ATOM   5037  HA1 GLY A 898      28.010  37.965  71.720  1.00  0.00           H
ATOM   5038  HA2 GLY A 898      27.770  39.155  70.410  1.00  0.00           H
ATOM   5039  C   GLY A 898      29.600  38.145  70.350  1.00  0.00           C
ATOM   5040  O   GLY A 898      30.450  38.115  71.240  1.00  0.00           O
ATOM   5041  N   LEU A 899      29.930  38.145  69.040  1.00  0.00           N
ATOM   5042  HN  LEU A 899      29.180  38.095  68.370  1.00  0.00           H
ATOM   5043  CA  LEU A 899      31.260  38.215  68.470  1.00  0.00           C
ATOM   5044  HA  LEU A 899      31.990  38.145  69.270  1.00  0.00           H
ATOM   5045  CB  LEU A 899      31.460  37.055  67.460  1.00  0.00           C
ATOM   5046  HB1 LEU A 899      32.330  37.215  66.800  1.00  0.00           H
ATOM   5047  HB2 LEU A 899      30.550  37.035  66.810  1.00  0.00           H
ATOM   5048  CG  LEU A 899      31.590  35.665  68.120  1.00  0.00           C
ATOM   5049  HG  LEU A 899      30.840  35.585  68.940  1.00  0.00           H
ATOM   5050  CD1 LEU A 899      31.270  34.555  67.100  1.00  0.00           C
ATOM   5051 HD11 LEU A 899      31.970  34.595  66.240  1.00  0.00           H
ATOM   5052 HD12 LEU A 899      30.230  34.665  66.720  1.00  0.00           H
ATOM   5053 HD13 LEU A 899      31.370  33.555  67.590  1.00  0.00           H
ATOM   5054  CD2 LEU A 899      32.980  35.455  68.720  1.00  0.00           C
ATOM   5055 HD21 LEU A 899      33.180  36.195  69.530  1.00  0.00           H
ATOM   5056 HD22 LEU A 899      33.760  35.555  67.940  1.00  0.00           H
ATOM   5057 HD23 LEU A 899      33.060  34.435  69.160  1.00  0.00           H
ATOM   5058  C   LEU A 899      31.450  39.565  67.760  1.00  0.00           C
ATOM   5059  O   LEU A 899      30.430  40.165  67.400  1.00  0.00           O
ATOM   5060  N   PRO A 900      32.640  40.155  67.610  1.00  0.00           N
ATOM   5061  CD  PRO A 900      33.900  39.555  68.020  1.00  0.00           C
[truncated: 7,490,555 more chars]
