# Supplementary material for: CryoEM and computational modeling structural insights into the pH regulator NBCn1
Source: Nat Commun. 2025 Nov 11;16:9932. doi: 10.1038/s41467-025-64868-z (PMC12606367; doi:10.1038/s41467-025-64868-z)
Supplement: Supplementary file 5 — Supplementary Data 3 [file 41467_2025_64868_MOESM5_ESM.zip › climber_beads_for_OF_IF_transition/transition_rep2_traj15_bead.pdb]

REMARK    GENERATED BY TRJCONV
TITLE     Title
REMARK    THIS IS A SIMULATION BOX
CRYST1  100.020  100.020  108.270  90.00  90.00  90.00 P 1           1
MODEL        1
ATOM      1  N   LEU A 585      22.210  37.365  39.645  1.00  0.00           N
ATOM      2  HT1 LEU A 585      23.090  37.185  39.065  1.00  0.00           H
ATOM      3  HT2 LEU A 585      22.410  38.225  40.195  1.00  0.00           H
ATOM      4  HT3 LEU A 585      21.390  37.545  39.035  1.00  0.00           H
ATOM      5  CA  LEU A 585      22.090  36.155  40.535  1.00  0.00           C
ATOM      6  HA  LEU A 585      23.080  36.045  40.965  1.00  0.00           H
ATOM      7  CB  LEU A 585      21.100  36.375  41.705  1.00  0.00           C
ATOM      8  HB1 LEU A 585      20.070  36.565  41.325  1.00  0.00           H
ATOM      9  HB2 LEU A 585      21.410  37.275  42.275  1.00  0.00           H
ATOM     10  CG  LEU A 585      21.040  35.195  42.705  1.00  0.00           C
ATOM     11  HG  LEU A 585      20.650  34.285  42.185  1.00  0.00           H
ATOM     12  CD1 LEU A 585      22.430  34.835  43.265  1.00  0.00           C
ATOM     13 HD11 LEU A 585      22.870  35.715  43.785  1.00  0.00           H
ATOM     14 HD12 LEU A 585      23.130  34.495  42.475  1.00  0.00           H
ATOM     15 HD13 LEU A 585      22.340  34.015  44.005  1.00  0.00           H
ATOM     16  CD2 LEU A 585      20.090  35.495  43.865  1.00  0.00           C
ATOM     17 HD21 LEU A 585      19.060  35.675  43.495  1.00  0.00           H
ATOM     18 HD22 LEU A 585      20.420  36.405  44.415  1.00  0.00           H
ATOM     19 HD23 LEU A 585      20.060  34.645  44.575  1.00  0.00           H
ATOM     20  C   LEU A 585      21.840  34.835  39.825  1.00  0.00           C
ATOM     21  O   LEU A 585      22.660  33.935  39.865  1.00  0.00           O
ATOM     22  N   ILE A 586      20.690  34.655  39.125  1.00  0.00           N
ATOM     23  HN  ILE A 586      19.930  35.295  39.175  1.00  0.00           H
ATOM     24  CA  ILE A 586      20.390  33.425  38.395  1.00  0.00           C
ATOM     25  HA  ILE A 586      20.420  32.605  39.095  1.00  0.00           H
ATOM     26  CB  ILE A 586      19.010  33.525  37.785  1.00  0.00           C
ATOM     27  HB  ILE A 586      18.890  34.545  37.345  1.00  0.00           H
ATOM     28  CG2 ILE A 586      18.750  32.515  36.645  1.00  0.00           C
ATOM     29 HG21 ILE A 586      18.780  31.465  37.025  1.00  0.00           H
ATOM     30 HG22 ILE A 586      19.460  32.605  35.805  1.00  0.00           H
ATOM     31 HG23 ILE A 586      17.750  32.745  36.235  1.00  0.00           H
ATOM     32  CG1 ILE A 586      17.970  33.345  38.915  1.00  0.00           C
ATOM     33 HG11 ILE A 586      18.360  33.755  39.875  1.00  0.00           H
ATOM     34 HG12 ILE A 586      17.800  32.265  39.095  1.00  0.00           H
ATOM     35  CD  ILE A 586      16.660  34.035  38.585  1.00  0.00           C
ATOM     36  HD1 ILE A 586      16.140  33.505  37.765  1.00  0.00           H
ATOM     37  HD2 ILE A 586      16.870  35.075  38.275  1.00  0.00           H
ATOM     38  HD3 ILE A 586      15.990  34.065  39.475  1.00  0.00           H
ATOM     39  C   ILE A 586      21.400  33.085  37.325  1.00  0.00           C
ATOM     40  O   ILE A 586      21.820  31.935  37.195  1.00  0.00           O
ATOM     41  N   LEU A 587      21.830  34.115  36.575  1.00  0.00           N
ATOM     42  HN  LEU A 587      21.370  34.985  36.615  1.00  0.00           H
ATOM     43  CA  LEU A 587      22.910  34.025  35.625  1.00  0.00           C
ATOM     44  HA  LEU A 587      22.620  33.325  34.855  1.00  0.00           H
ATOM     45  CB  LEU A 587      23.100  35.445  35.025  1.00  0.00           C
ATOM     46  HB1 LEU A 587      23.830  36.035  35.615  1.00  0.00           H
ATOM     47  HB2 LEU A 587      22.120  35.975  35.085  1.00  0.00           H
ATOM     48  CG  LEU A 587      23.490  35.485  33.535  1.00  0.00           C
ATOM     49  HG  LEU A 587      22.630  35.085  32.935  1.00  0.00           H
ATOM     50  CD1 LEU A 587      23.690  36.965  33.145  1.00  0.00           C
ATOM     51 HD11 LEU A 587      24.490  37.405  33.785  1.00  0.00           H
ATOM     52 HD12 LEU A 587      22.750  37.525  33.335  1.00  0.00           H
ATOM     53 HD13 LEU A 587      23.970  37.095  32.085  1.00  0.00           H
ATOM     54  CD2 LEU A 587      24.710  34.625  33.225  1.00  0.00           C
ATOM     55 HD21 LEU A 587      24.470  33.555  33.395  1.00  0.00           H
ATOM     56 HD22 LEU A 587      25.560  34.905  33.885  1.00  0.00           H
ATOM     57 HD23 LEU A 587      25.030  34.725  32.175  1.00  0.00           H
ATOM     58  C   LEU A 587      24.200  33.545  36.285  1.00  0.00           C
ATOM     59  O   LEU A 587      24.880  32.665  35.765  1.00  0.00           O
ATOM     60  N   ASP A 588      24.560  34.075  37.465  1.00  0.00           N
ATOM     61  HN  ASP A 588      24.070  34.835  37.885  1.00  0.00           H
ATOM     62  CA  ASP A 588      25.730  33.665  38.225  1.00  0.00           C
ATOM     63  HA  ASP A 588      26.590  33.805  37.585  1.00  0.00           H
ATOM     64  CB  ASP A 588      25.940  34.565  39.505  1.00  0.00           C
ATOM     65  HB1 ASP A 588      26.960  34.405  39.895  1.00  0.00           H
ATOM     66  HB2 ASP A 588      25.220  34.245  40.295  1.00  0.00           H
ATOM     67  CG  ASP A 588      25.720  36.065  39.325  1.00  0.00           C
ATOM     68  OD1 ASP A 588      24.600  36.495  38.925  1.00  0.00           O
ATOM     69  OD2 ASP A 588      26.620  36.855  39.715  1.00  0.00           O
ATOM     70  C   ASP A 588      25.710  32.175  38.615  1.00  0.00           C
ATOM     71  O   ASP A 588      26.680  31.445  38.395  1.00  0.00           O
ATOM     72  N   ILE A 589      24.570  31.685  39.145  1.00  0.00           N
ATOM     73  HN  ILE A 589      23.810  32.315  39.315  1.00  0.00           H
ATOM     74  CA  ILE A 589      24.350  30.275  39.485  1.00  0.00           C
ATOM     75  HA  ILE A 589      25.130  29.975  40.175  1.00  0.00           H
ATOM     76  CB  ILE A 589      22.990  30.105  40.165  1.00  0.00           C
ATOM     77  HB  ILE A 589      22.210  30.565  39.505  1.00  0.00           H
ATOM     78  CG2 ILE A 589      22.630  28.605  40.365  1.00  0.00           C
ATOM     79 HG21 ILE A 589      23.430  28.095  40.935  1.00  0.00           H
ATOM     80 HG22 ILE A 589      22.500  28.075  39.395  1.00  0.00           H
ATOM     81 HG23 ILE A 589      21.680  28.505  40.925  1.00  0.00           H
ATOM     82  CG1 ILE A 589      22.950  30.865  41.515  1.00  0.00           C
ATOM     83 HG11 ILE A 589      23.510  31.815  41.435  1.00  0.00           H
ATOM     84 HG12 ILE A 589      23.470  30.245  42.285  1.00  0.00           H
ATOM     85  CD  ILE A 589      21.530  31.205  41.985  1.00  0.00           C
ATOM     86  HD1 ILE A 589      20.930  30.285  42.145  1.00  0.00           H
ATOM     87  HD2 ILE A 589      21.010  31.845  41.235  1.00  0.00           H
ATOM     88  HD3 ILE A 589      21.570  31.765  42.945  1.00  0.00           H
ATOM     89  C   ILE A 589      24.450  29.345  38.285  1.00  0.00           C
ATOM     90  O   ILE A 589      25.140  28.325  38.305  1.00  0.00           O
ATOM     91  N   LYS A 590      23.760  29.705  37.185  1.00  0.00           N
ATOM     92  HN  LYS A 590      23.200  30.535  37.205  1.00  0.00           H
ATOM     93  CA  LYS A 590      23.790  28.955  35.945  1.00  0.00           C
ATOM     94  HA  LYS A 590      23.480  27.935  36.165  1.00  0.00           H
ATOM     95  CB  LYS A 590      22.870  29.645  34.925  1.00  0.00           C
ATOM     96  HB1 LYS A 590      23.050  29.285  33.885  1.00  0.00           H
ATOM     97  HB2 LYS A 590      23.090  30.745  34.925  1.00  0.00           H
ATOM     98  CG  LYS A 590      21.400  29.435  35.245  1.00  0.00           C
ATOM     99  HG1 LYS A 590      20.820  30.065  34.525  1.00  0.00           H
ATOM    100  HG2 LYS A 590      21.160  29.785  36.275  1.00  0.00           H
ATOM    101  CD  LYS A 590      21.050  27.965  35.075  1.00  0.00           C
ATOM    102  HD1 LYS A 590      21.520  27.355  35.875  1.00  0.00           H
ATOM    103  HD2 LYS A 590      21.450  27.615  34.105  1.00  0.00           H
ATOM    104  CE  LYS A 590      19.550  27.805  35.135  1.00  0.00           C
ATOM    105  HE1 LYS A 590      19.110  28.635  34.545  1.00  0.00           H
ATOM    106  HE2 LYS A 590      19.280  27.895  36.205  1.00  0.00           H
ATOM    107  NZ  LYS A 590      19.100  26.535  34.545  1.00  0.00           N
ATOM    108  HZ1 LYS A 590      19.650  25.735  34.945  1.00  0.00           H
ATOM    109  HZ2 LYS A 590      19.320  26.595  33.505  1.00  0.00           H
ATOM    110  HZ3 LYS A 590      18.080  26.375  34.625  1.00  0.00           H
ATOM    111  C   LYS A 590      25.140  28.835  35.305  1.00  0.00           C
ATOM    112  O   LYS A 590      25.570  27.765  34.845  1.00  0.00           O
ATOM    113  N   ARG A 591      25.840  29.975  35.255  1.00  0.00           N
ATOM    114  HN  ARG A 591      25.430  30.805  35.645  1.00  0.00           H
ATOM    115  CA  ARG A 591      27.160  30.095  34.705  1.00  0.00           C
ATOM    116  HA  ARG A 591      27.150  29.755  33.685  1.00  0.00           H
ATOM    117  CB  ARG A 591      27.530  31.595  34.785  1.00  0.00           C
ATOM    118  HB1 ARG A 591      27.450  31.905  35.855  1.00  0.00           H
ATOM    119  HB2 ARG A 591      26.760  32.175  34.225  1.00  0.00           H
ATOM    120  CG  ARG A 591      28.910  31.965  34.245  1.00  0.00           C
ATOM    121  HG1 ARG A 591      28.860  32.025  33.145  1.00  0.00           H
ATOM    122  HG2 ARG A 591      29.650  31.165  34.475  1.00  0.00           H
ATOM    123  CD  ARG A 591      29.490  33.255  34.845  1.00  0.00           C
ATOM    124  HD1 ARG A 591      30.520  33.445  34.465  1.00  0.00           H
ATOM    125  HD2 ARG A 591      29.500  33.125  35.945  1.00  0.00           H
ATOM    126  NE  ARG A 591      28.610  34.415  34.475  1.00  0.00           N
ATOM    127  HE  ARG A 591      27.840  34.265  33.865  1.00  0.00           H
ATOM    128  CZ  ARG A 591      28.750  35.635  34.985  1.00  0.00           C
ATOM    129  NH1 ARG A 591      29.640  35.915  35.915  1.00  0.00           N
ATOM    130 HH11 ARG A 591      29.630  36.845  36.255  1.00  0.00           H
ATOM    131 HH12 ARG A 591      29.940  35.145  36.495  1.00  0.00           H
ATOM    132  NH2 ARG A 591      27.980  36.605  34.535  1.00  0.00           N
ATOM    133 HH21 ARG A 591      27.460  36.425  33.715  1.00  0.00           H
ATOM    134 HH22 ARG A 591      27.940  37.475  35.015  1.00  0.00           H
ATOM    135  C   ARG A 591      28.170  29.255  35.455  1.00  0.00           C
ATOM    136  O   ARG A 591      29.000  28.565  34.865  1.00  0.00           O
ATOM    137  N   LYS A 592      28.110  29.295  36.805  1.00  0.00           N
ATOM    138  HN  LYS A 592      27.430  29.865  37.275  1.00  0.00           H
ATOM    139  CA  LYS A 592      29.030  28.575  37.655  1.00  0.00           C
ATOM    140  HA  LYS A 592      30.020  28.705  37.245  1.00  0.00           H
ATOM    141  CB  LYS A 592      29.030  29.155  39.095  1.00  0.00           C
ATOM    142  HB1 LYS A 592      29.510  28.445  39.815  1.00  0.00           H
ATOM    143  HB2 LYS A 592      27.970  29.265  39.425  1.00  0.00           H
ATOM    144  CG  LYS A 592      29.740  30.515  39.245  1.00  0.00           C
ATOM    145  HG1 LYS A 592      29.650  30.815  40.305  1.00  0.00           H
ATOM    146  HG2 LYS A 592      29.180  31.275  38.645  1.00  0.00           H
ATOM    147  CD  LYS A 592      31.220  30.545  38.825  1.00  0.00           C
ATOM    148  HD1 LYS A 592      31.640  31.505  39.185  1.00  0.00           H
ATOM    149  HD2 LYS A 592      31.260  30.575  37.705  1.00  0.00           H
ATOM    150  CE  LYS A 592      32.070  29.365  39.325  1.00  0.00           C
ATOM    151  HE1 LYS A 592      31.880  28.455  38.715  1.00  0.00           H
ATOM    152  HE2 LYS A 592      31.830  29.145  40.395  1.00  0.00           H
ATOM    153  NZ  LYS A 592      33.520  29.685  39.245  1.00  0.00           N
ATOM    154  HZ1 LYS A 592      33.730  30.315  40.055  1.00  0.00           H
ATOM    155  HZ2 LYS A 592      33.720  30.225  38.355  1.00  0.00           H
ATOM    156  HZ3 LYS A 592      34.120  28.835  39.305  1.00  0.00           H
ATOM    157  C   LYS A 592      28.840  27.075  37.745  1.00  0.00           C
ATOM    158  O   LYS A 592      29.830  26.375  37.985  1.00  0.00           O
ATOM    159  N   ALA A 593      27.600  26.565  37.555  1.00  0.00           N
ATOM    160  HN  ALA A 593      26.820  27.175  37.415  1.00  0.00           H
ATOM    161  CA  ALA A 593      27.250  25.175  37.755  1.00  0.00           C
ATOM    162  HA  ALA A 593      27.410  24.955  38.805  1.00  0.00           H
ATOM    163  CB  ALA A 593      25.740  24.955  37.495  1.00  0.00           C
ATOM    164  HB1 ALA A 593      25.450  25.205  36.455  1.00  0.00           H
ATOM    165  HB2 ALA A 593      25.140  25.605  38.165  1.00  0.00           H
ATOM    166  HB3 ALA A 593      25.440  23.895  37.705  1.00  0.00           H
ATOM    167  C   ALA A 593      28.100  24.155  36.995  1.00  0.00           C
ATOM    168  O   ALA A 593      28.660  23.305  37.685  1.00  0.00           O
ATOM    169  N   PRO A 594      28.400  24.165  35.685  1.00  0.00           N
ATOM    170  CD  PRO A 594      27.740  24.995  34.675  1.00  0.00           C
ATOM    171  HD1 PRO A 594      27.930  26.075  34.885  1.00  0.00           H
ATOM    172  HD2 PRO A 594      26.650  24.795  34.675  1.00  0.00           H
ATOM    173  CA  PRO A 594      29.290  23.165  35.105  1.00  0.00           C
ATOM    174  HA  PRO A 594      29.010  22.185  35.445  1.00  0.00           H
ATOM    175  CB  PRO A 594      29.120  23.295  33.575  1.00  0.00           C
ATOM    176  HB1 PRO A 594      28.500  22.435  33.215  1.00  0.00           H
ATOM    177  HB2 PRO A 594      30.080  23.285  33.015  1.00  0.00           H
ATOM    178  CG  PRO A 594      28.360  24.605  33.335  1.00  0.00           C
ATOM    179  HG1 PRO A 594      29.080  25.395  33.005  1.00  0.00           H
ATOM    180  HG2 PRO A 594      27.590  24.485  32.535  1.00  0.00           H
ATOM    181  C   PRO A 594      30.740  23.355  35.515  1.00  0.00           C
ATOM    182  O   PRO A 594      31.460  22.375  35.675  1.00  0.00           O
ATOM    183  N   PHE A 595      31.210  24.605  35.655  1.00  0.00           N
ATOM    184  HN  PHE A 595      30.590  25.375  35.485  1.00  0.00           H
ATOM    185  CA  PHE A 595      32.580  24.915  36.035  1.00  0.00           C
ATOM    186  HA  PHE A 595      33.220  24.405  35.335  1.00  0.00           H
ATOM    187  CB  PHE A 595      32.860  26.445  35.995  1.00  0.00           C
ATOM    188  HB1 PHE A 595      33.890  26.665  36.355  1.00  0.00           H
ATOM    189  HB2 PHE A 595      32.120  26.975  36.635  1.00  0.00           H
ATOM    190  CG  PHE A 595      32.770  26.965  34.585  1.00  0.00           C
ATOM    191  CD1 PHE A 595      33.560  26.415  33.565  1.00  0.00           C
ATOM    192  HD1 PHE A 595      34.220  25.595  33.775  1.00  0.00           H
ATOM    193  CE1 PHE A 595      33.520  26.935  32.265  1.00  0.00           C
ATOM    194  HE1 PHE A 595      34.140  26.535  31.485  1.00  0.00           H
ATOM    195  CZ  PHE A 595      32.690  28.025  31.985  1.00  0.00           C
ATOM    196  HZ  PHE A 595      32.680  28.425  30.975  1.00  0.00           H
ATOM    197  CD2 PHE A 595      31.960  28.075  34.285  1.00  0.00           C
ATOM    198  HD2 PHE A 595      31.370  28.525  35.065  1.00  0.00           H
ATOM    199  CE2 PHE A 595      31.890  28.595  32.985  1.00  0.00           C
ATOM    200  HE2 PHE A 595      31.250  29.435  32.765  1.00  0.00           H
ATOM    201  C   PHE A 595      32.970  24.375  37.395  1.00  0.00           C
ATOM    202  O   PHE A 595      34.100  23.915  37.615  1.00  0.00           O
ATOM    203  N   PHE A 596      32.020  24.395  38.345  1.00  0.00           N
ATOM    204  HN  PHE A 596      31.140  24.845  38.135  1.00  0.00           H
ATOM    205  CA  PHE A 596      32.190  23.975  39.725  1.00  0.00           C
ATOM    206  HA  PHE A 596      32.920  24.625  40.185  1.00  0.00           H
ATOM    207  CB  PHE A 596      30.810  24.135  40.415  1.00  0.00           C
ATOM    208  HB1 PHE A 596      30.050  23.445  39.985  1.00  0.00           H
ATOM    209  HB2 PHE A 596      30.440  25.175  40.255  1.00  0.00           H
ATOM    210  CG  PHE A 596      30.890  23.905  41.895  1.00  0.00           C
ATOM    211  CD1 PHE A 596      31.260  24.965  42.735  1.00  0.00           C
ATOM    212  HD1 PHE A 596      31.500  25.925  42.305  1.00  0.00           H
ATOM    213  CE1 PHE A 596      31.350  24.775  44.115  1.00  0.00           C
ATOM    214  HE1 PHE A 596      31.660  25.605  44.735  1.00  0.00           H
ATOM    215  CZ  PHE A 596      31.050  23.535  44.675  1.00  0.00           C
ATOM    216  HZ  PHE A 596      31.160  23.395  45.735  1.00  0.00           H
ATOM    217  CD2 PHE A 596      30.630  22.645  42.465  1.00  0.00           C
ATOM    218  HD2 PHE A 596      30.440  21.815  41.825  1.00  0.00           H
ATOM    219  CE2 PHE A 596      30.680  22.465  43.855  1.00  0.00           C
ATOM    220  HE2 PHE A 596      30.510  21.495  44.275  1.00  0.00           H
ATOM    221  C   PHE A 596      32.710  22.545  39.875  1.00  0.00           C
ATOM    222  O   PHE A 596      33.660  22.285  40.615  1.00  0.00           O
ATOM    223  N   LEU A 597      32.140  21.575  39.125  1.00  0.00           N
ATOM    224  HN  LEU A 597      31.350  21.795  38.545  1.00  0.00           H
ATOM    225  CA  LEU A 597      32.600  20.205  39.075  1.00  0.00           C
ATOM    226  HA  LEU A 597      32.590  19.805  40.075  1.00  0.00           H
ATOM    227  CB  LEU A 597      31.610  19.425  38.175  1.00  0.00           C
ATOM    228  HB1 LEU A 597      31.570  19.895  37.165  1.00  0.00           H
ATOM    229  HB2 LEU A 597      30.600  19.565  38.625  1.00  0.00           H
ATOM    230  CG  LEU A 597      31.800  17.895  37.995  1.00  0.00           C
ATOM    231  HG  LEU A 597      30.820  17.495  37.635  1.00  0.00           H
ATOM    232  CD1 LEU A 597      32.800  17.585  36.865  1.00  0.00           C
ATOM    233 HD11 LEU A 597      33.840  17.825  37.145  1.00  0.00           H
ATOM    234 HD12 LEU A 597      32.550  18.195  35.975  1.00  0.00           H
ATOM    235 HD13 LEU A 597      32.680  16.525  36.555  1.00  0.00           H
ATOM    236  CD2 LEU A 597      32.100  17.185  39.325  1.00  0.00           C
ATOM    237 HD21 LEU A 597      31.280  17.375  40.045  1.00  0.00           H
ATOM    238 HD22 LEU A 597      33.040  17.555  39.785  1.00  0.00           H
ATOM    239 HD23 LEU A 597      32.170  16.085  39.175  1.00  0.00           H
ATOM    240  C   LEU A 597      34.040  20.085  38.575  1.00  0.00           C
ATOM    241  O   LEU A 597      34.850  19.295  39.055  1.00  0.00           O
ATOM    242  N   SER A 598      34.370  20.935  37.575  1.00  0.00           N
ATOM    243  HN  SER A 598      33.730  21.665  37.365  1.00  0.00           H
ATOM    244  CA  SER A 598      35.680  21.035  36.955  1.00  0.00           C
ATOM    245  HA  SER A 598      35.980  20.035  36.685  1.00  0.00           H
ATOM    246  CB  SER A 598      35.660  21.845  35.625  1.00  0.00           C
ATOM    247  HB1 SER A 598      36.650  21.745  35.115  1.00  0.00           H
ATOM    248  HB2 SER A 598      35.470  22.925  35.815  1.00  0.00           H
ATOM    249  OG  SER A 598      34.660  21.325  34.755  1.00  0.00           O
ATOM    250  HG1 SER A 598      33.810  21.375  35.215  1.00  0.00           H
ATOM    251  C   SER A 598      36.760  21.555  37.885  1.00  0.00           C
ATOM    252  O   SER A 598      37.870  21.035  37.865  1.00  0.00           O
ATOM    253  N   ASP A 599      36.470  22.535  38.795  1.00  0.00           N
ATOM    254  HN  ASP A 599      35.580  22.985  38.795  1.00  0.00           H
ATOM    255  CA  ASP A 599      37.420  23.085  39.765  1.00  0.00           C
ATOM    256  HA  ASP A 599      38.200  23.605  39.235  1.00  0.00           H
ATOM    257  CB  ASP A 599      36.680  24.095  40.705  1.00  0.00           C
ATOM    258  HB1 ASP A 599      37.390  24.495  41.455  1.00  0.00           H
ATOM    259  HB2 ASP A 599      35.870  23.565  41.245  1.00  0.00           H
ATOM    260  CG  ASP A 599      36.050  25.305  40.015  1.00  0.00           C
ATOM    261  OD1 ASP A 599      36.410  25.635  38.855  1.00  0.00           O
ATOM    262  OD2 ASP A 599      35.220  25.995  40.675  1.00  0.00           O
ATOM    263  C   ASP A 599      38.140  21.985  40.605  1.00  0.00           C
ATOM    264  O   ASP A 599      39.370  21.915  40.675  1.00  0.00           O
ATOM    265  N   PHE A 600      37.370  21.025  41.145  1.00  0.00           N
ATOM    266  HN  PHE A 600      36.380  21.115  41.085  1.00  0.00           H
ATOM    267  CA  PHE A 600      37.860  19.845  41.855  1.00  0.00           C
ATOM    268  HA  PHE A 600      38.470  20.195  42.665  1.00  0.00           H
ATOM    269  CB  PHE A 600      36.680  19.015  42.425  1.00  0.00           C
ATOM    270  HB1 PHE A 600      37.050  18.105  42.965  1.00  0.00           H
ATOM    271  HB2 PHE A 600      35.990  18.685  41.615  1.00  0.00           H
ATOM    272  CG  PHE A 600      35.920  19.845  43.415  1.00  0.00           C
ATOM    273  CD1 PHE A 600      34.740  20.495  43.035  1.00  0.00           C
ATOM    274  HD1 PHE A 600      34.380  20.395  42.015  1.00  0.00           H
ATOM    275  CE1 PHE A 600      34.030  21.295  43.935  1.00  0.00           C
ATOM    276  HE1 PHE A 600      33.140  21.805  43.605  1.00  0.00           H
ATOM    277  CZ  PHE A 600      34.480  21.435  45.255  1.00  0.00           C
ATOM    278  HZ  PHE A 600      33.930  22.045  45.955  1.00  0.00           H
ATOM    279  CD2 PHE A 600      36.360  19.975  44.745  1.00  0.00           C
ATOM    280  HD2 PHE A 600      37.260  19.465  45.065  1.00  0.00           H
ATOM    281  CE2 PHE A 600      35.650  20.765  45.665  1.00  0.00           C
ATOM    282  HE2 PHE A 600      35.990  20.855  46.685  1.00  0.00           H
ATOM    283  C   PHE A 600      38.760  18.905  41.045  1.00  0.00           C
ATOM    284  O   PHE A 600      39.710  18.335  41.555  1.00  0.00           O
ATOM    285  N   LYS A 601      38.450  18.685  39.745  1.00  0.00           N
ATOM    286  HN  LYS A 601      37.700  19.185  39.315  1.00  0.00           H
ATOM    287  CA  LYS A 601      39.260  17.855  38.855  1.00  0.00           C
ATOM    288  HA  LYS A 601      39.410  16.895  39.345  1.00  0.00           H
ATOM    289  CB  LYS A 601      38.600  17.645  37.475  1.00  0.00           C
ATOM    290  HB1 LYS A 601      39.190  16.865  36.925  1.00  0.00           H
ATOM    291  HB2 LYS A 601      38.660  18.585  36.875  1.00  0.00           H
ATOM    292  CG  LYS A 601      37.140  17.215  37.525  1.00  0.00           C
ATOM    293  HG1 LYS A 601      36.880  16.875  36.495  1.00  0.00           H
ATOM    294  HG2 LYS A 601      36.540  18.135  37.725  1.00  0.00           H
ATOM    295  CD  LYS A 601      36.810  16.165  38.595  1.00  0.00           C
ATOM    296  HD1 LYS A 601      37.090  16.555  39.605  1.00  0.00           H
ATOM    297  HD2 LYS A 601      37.440  15.265  38.455  1.00  0.00           H
ATOM    298  CE  LYS A 601      35.320  15.885  38.665  1.00  0.00           C
ATOM    299  HE1 LYS A 601      34.810  16.845  38.865  1.00  0.00           H
ATOM    300  HE2 LYS A 601      35.040  15.175  39.465  1.00  0.00           H
ATOM    301  NZ  LYS A 601      34.870  15.365  37.375  1.00  0.00           N
ATOM    302  HZ1 LYS A 601      35.740  14.945  36.955  1.00  0.00           H
ATOM    303  HZ2 LYS A 601      34.560  16.165  36.765  1.00  0.00           H
ATOM    304  HZ3 LYS A 601      34.110  14.655  37.475  1.00  0.00           H
ATOM    305  C   LYS A 601      40.630  18.425  38.575  1.00  0.00           C
ATOM    306  O   LYS A 601      41.620  17.695  38.525  1.00  0.00           O
ATOM    307  N   ASP A 602      40.690  19.755  38.375  1.00  0.00           N
ATOM    308  HN  ASP A 602      39.850  20.305  38.355  1.00  0.00           H
ATOM    309  CA  ASP A 602      41.900  20.465  38.025  1.00  0.00           C
ATOM    310  HA  ASP A 602      42.440  19.895  37.275  1.00  0.00           H
ATOM    311  CB  ASP A 602      41.550  21.865  37.465  1.00  0.00           C
ATOM    312  HB1 ASP A 602      42.470  22.425  37.235  1.00  0.00           H
ATOM    313  HB2 ASP A 602      40.950  22.435  38.205  1.00  0.00           H
ATOM    314  CG  ASP A 602      40.760  21.795  36.155  1.00  0.00           C
ATOM    315  OD1 ASP A 602      41.070  20.975  35.265  1.00  0.00           O
ATOM    316  OD2 ASP A 602      39.910  22.705  35.975  1.00  0.00           O
ATOM    317  C   ASP A 602      42.810  20.605  39.245  1.00  0.00           C
ATOM    318  O   ASP A 602      44.020  20.815  39.145  1.00  0.00           O
ATOM    319  N   ALA A 603      42.260  20.435  40.465  1.00  0.00           N
ATOM    320  HN  ALA A 603      41.270  20.285  40.505  1.00  0.00           H
ATOM    321  CA  ALA A 603      42.940  20.515  41.755  1.00  0.00           C
ATOM    322  HA  ALA A 603      43.670  21.305  41.695  1.00  0.00           H
ATOM    323  CB  ALA A 603      41.900  20.885  42.825  1.00  0.00           C
ATOM    324  HB1 ALA A 603      41.170  20.055  42.965  1.00  0.00           H
ATOM    325  HB2 ALA A 603      41.350  21.795  42.525  1.00  0.00           H
ATOM    326  HB3 ALA A 603      42.410  21.065  43.795  1.00  0.00           H
ATOM    327  C   ALA A 603      43.700  19.255  42.155  1.00  0.00           C
ATOM    328  O   ALA A 603      43.830  18.915  43.325  1.00  0.00           O
ATOM    329  N   LEU A 604      44.240  18.555  41.145  1.00  0.00           N
ATOM    330  HN  LEU A 604      44.020  18.865  40.225  1.00  0.00           H
ATOM    331  CA  LEU A 604      44.960  17.305  41.275  1.00  0.00           C
ATOM    332  HA  LEU A 604      45.240  17.145  42.305  1.00  0.00           H
ATOM    333  CB  LEU A 604      44.000  16.195  40.775  1.00  0.00           C
ATOM    334  HB1 LEU A 604      43.670  16.455  39.745  1.00  0.00           H
ATOM    335  HB2 LEU A 604      43.080  16.235  41.415  1.00  0.00           H
ATOM    336  CG  LEU A 604      44.520  14.755  40.775  1.00  0.00           C
ATOM    337  HG  LEU A 604      45.420  14.695  40.115  1.00  0.00           H
ATOM    338  CD1 LEU A 604      44.930  14.275  42.175  1.00  0.00           C
ATOM    339 HD11 LEU A 604      44.070  14.345  42.875  1.00  0.00           H
ATOM    340 HD12 LEU A 604      45.750  14.905  42.575  1.00  0.00           H
ATOM    341 HD13 LEU A 604      45.280  13.225  42.145  1.00  0.00           H
ATOM    342  CD2 LEU A 604      43.450  13.825  40.175  1.00  0.00           C
ATOM    343 HD21 LEU A 604      43.190  14.145  39.135  1.00  0.00           H
ATOM    344 HD22 LEU A 604      42.530  13.855  40.795  1.00  0.00           H
ATOM    345 HD23 LEU A 604      43.820  12.775  40.135  1.00  0.00           H
ATOM    346  C   LEU A 604      46.230  17.345  40.435  1.00  0.00           C
ATOM    347  O   LEU A 604      47.200  16.625  40.685  1.00  0.00           O
ATOM    348  N   SER A 605      46.290  18.245  39.435  1.00  0.00           N
ATOM    349  HN  SER A 605      45.530  18.865  39.275  1.00  0.00           H
ATOM    350  CA  SER A 605      47.370  18.325  38.445  1.00  0.00           C
ATOM    351  HA  SER A 605      47.750  17.325  38.285  1.00  0.00           H
ATOM    352  CB  SER A 605      46.860  18.845  37.075  1.00  0.00           C
ATOM    353  HB1 SER A 605      47.710  18.985  36.375  1.00  0.00           H
ATOM    354  HB2 SER A 605      46.330  19.815  37.195  1.00  0.00           H
ATOM    355  OG  SER A 605      45.990  17.895  36.455  1.00  0.00           O
ATOM    356  HG1 SER A 605      45.150  17.885  36.925  1.00  0.00           H
ATOM    357  C   SER A 605      48.550  19.175  38.875  1.00  0.00           C
ATOM    358  O   SER A 605      48.960  20.115  38.175  1.00  0.00           O
ATOM    359  N   LEU A 606      49.120  18.845  40.045  1.00  0.00           N
ATOM    360  HN  LEU A 606      48.710  18.085  40.545  1.00  0.00           H
ATOM    361  CA  LEU A 606      50.200  19.565  40.705  1.00  0.00           C
ATOM    362  HA  LEU A 606      50.330  19.095  41.665  1.00  0.00           H
ATOM    363  CB  LEU A 606      51.550  19.445  39.925  1.00  0.00           C
ATOM    364  HB1 LEU A 606      52.380  19.935  40.465  1.00  0.00           H
ATOM    365  HB2 LEU A 606      51.440  19.955  38.945  1.00  0.00           H
ATOM    366  CG  LEU A 606      52.000  17.985  39.645  1.00  0.00           C
ATOM    367  HG  LEU A 606      51.180  17.455  39.115  1.00  0.00           H
ATOM    368  CD1 LEU A 606      53.230  17.975  38.725  1.00  0.00           C
ATOM    369 HD11 LEU A 606      54.080  18.495  39.205  1.00  0.00           H
ATOM    370 HD12 LEU A 606      53.010  18.475  37.765  1.00  0.00           H
ATOM    371 HD13 LEU A 606      53.540  16.925  38.515  1.00  0.00           H
ATOM    372  CD2 LEU A 606      52.320  17.215  40.945  1.00  0.00           C
ATOM    373 HD21 LEU A 606      51.430  17.145  41.595  1.00  0.00           H
ATOM    374 HD22 LEU A 606      53.140  17.725  41.505  1.00  0.00           H
ATOM    375 HD23 LEU A 606      52.660  16.185  40.695  1.00  0.00           H
ATOM    376  C   LEU A 606      49.850  21.015  41.035  1.00  0.00           C
ATOM    377  O   LEU A 606      48.680  21.405  40.985  1.00  0.00           O
ATOM    378  N   GLN A 607      50.840  21.845  41.425  1.00  0.00           N
ATOM    379  HN  GLN A 607      51.760  21.475  41.485  1.00  0.00           H
ATOM    380  CA  GLN A 607      50.720  23.295  41.595  1.00  0.00           C
ATOM    381  HA  GLN A 607      51.740  23.665  41.655  1.00  0.00           H
ATOM    382  CB  GLN A 607      50.070  23.975  40.375  1.00  0.00           C
ATOM    383  HB1 GLN A 607      49.000  23.645  40.295  1.00  0.00           H
ATOM    384  HB2 GLN A 607      50.600  23.605  39.465  1.00  0.00           H
ATOM    385  CG  GLN A 607      50.070  25.515  40.375  1.00  0.00           C
ATOM    386  HG1 GLN A 607      51.100  25.895  40.495  1.00  0.00           H
ATOM    387  HG2 GLN A 607      49.440  25.925  41.185  1.00  0.00           H
ATOM    388  CD  GLN A 607      49.490  25.975  39.035  1.00  0.00           C
ATOM    389  OE1 GLN A 607      48.510  25.415  38.535  1.00  0.00           O
ATOM    390  NE2 GLN A 607      50.130  26.995  38.405  1.00  0.00           N
ATOM    391 HE21 GLN A 607      49.770  27.285  37.525  1.00  0.00           H
ATOM    392 HE22 GLN A 607      50.910  27.435  38.825  1.00  0.00           H
ATOM    393  C   GLN A 607      50.070  23.705  42.895  1.00  0.00           C
ATOM    394  O   GLN A 607      50.600  24.525  43.655  1.00  0.00           O
ATOM    395  N   CYS A 608      48.930  23.065  43.235  1.00  0.00           N
ATOM    396  HN  CYS A 608      48.560  22.405  42.575  1.00  0.00           H
ATOM    397  CA  CYS A 608      48.100  23.295  44.395  1.00  0.00           C
ATOM    398  HA  CYS A 608      47.640  24.265  44.285  1.00  0.00           H
ATOM    399  CB  CYS A 608      46.970  22.215  44.465  1.00  0.00           C
ATOM    400  HB1 CYS A 608      46.230  22.465  43.675  1.00  0.00           H
ATOM    401  HB2 CYS A 608      46.410  22.295  45.425  1.00  0.00           H
ATOM    402  SG  CYS A 608      47.540  20.495  44.175  1.00  0.00           S
ATOM    403  HG1 CYS A 608      46.330  19.925  44.205  1.00  0.00           H
ATOM    404  C   CYS A 608      48.850  23.315  45.715  1.00  0.00           C
ATOM    405  O   CYS A 608      48.700  24.245  46.495  1.00  0.00           O
ATOM    406  N   LEU A 609      49.720  22.315  45.955  1.00  0.00           N
ATOM    407  HN  LEU A 609      49.790  21.585  45.285  1.00  0.00           H
ATOM    408  CA  LEU A 609      50.490  22.175  47.175  1.00  0.00           C
ATOM    409  HA  LEU A 609      49.810  22.055  48.005  1.00  0.00           H
ATOM    410  CB  LEU A 609      51.370  20.895  47.035  1.00  0.00           C
ATOM    411  HB1 LEU A 609      51.910  20.945  46.065  1.00  0.00           H
ATOM    412  HB2 LEU A 609      50.700  20.015  46.995  1.00  0.00           H
ATOM    413  CG  LEU A 609      52.430  20.665  48.135  1.00  0.00           C
ATOM    414  HG  LEU A 609      53.120  21.535  48.155  1.00  0.00           H
ATOM    415  CD1 LEU A 609      51.800  20.505  49.525  1.00  0.00           C
ATOM    416 HD11 LEU A 609      51.220  19.565  49.585  1.00  0.00           H
ATOM    417 HD12 LEU A 609      51.120  21.355  49.755  1.00  0.00           H
ATOM    418 HD13 LEU A 609      52.600  20.485  50.295  1.00  0.00           H
ATOM    419  CD2 LEU A 609      53.290  19.435  47.795  1.00  0.00           C
ATOM    420 HD21 LEU A 609      53.680  19.505  46.765  1.00  0.00           H
ATOM    421 HD22 LEU A 609      52.690  18.505  47.875  1.00  0.00           H
ATOM    422 HD23 LEU A 609      54.150  19.375  48.495  1.00  0.00           H
ATOM    423  C   LEU A 609      51.370  23.375  47.495  1.00  0.00           C
ATOM    424  O   LEU A 609      51.330  23.945  48.575  1.00  0.00           O
ATOM    425  N   ALA A 610      52.160  23.835  46.525  1.00  0.00           N
ATOM    426  HN  ALA A 610      52.220  23.375  45.655  1.00  0.00           H
ATOM    427  CA  ALA A 610      52.960  25.015  46.715  1.00  0.00           C
ATOM    428  HA  ALA A 610      53.570  24.905  47.605  1.00  0.00           H
ATOM    429  CB  ALA A 610      53.810  25.135  45.515  1.00  0.00           C
ATOM    430  HB1 ALA A 610      53.120  25.255  44.645  1.00  0.00           H
ATOM    431  HB2 ALA A 610      54.420  24.225  45.355  1.00  0.00           H
ATOM    432  HB3 ALA A 610      54.490  26.015  45.585  1.00  0.00           H
ATOM    433  C   ALA A 610      52.200  26.315  46.845  1.00  0.00           C
ATOM    434  O   ALA A 610      52.580  27.185  47.625  1.00  0.00           O
ATOM    435  N   SER A 611      51.110  26.465  46.065  1.00  0.00           N
ATOM    436  HN  SER A 611      50.860  25.775  45.385  1.00  0.00           H
ATOM    437  CA  SER A 611      50.210  27.595  46.205  1.00  0.00           C
ATOM    438  HA  SER A 611      50.770  28.505  46.075  1.00  0.00           H
ATOM    439  CB  SER A 611      49.080  27.555  45.145  1.00  0.00           C
ATOM    440  HB1 SER A 611      48.480  26.615  45.255  1.00  0.00           H
ATOM    441  HB2 SER A 611      49.530  27.535  44.125  1.00  0.00           H
ATOM    442  OG  SER A 611      48.200  28.665  45.265  1.00  0.00           O
ATOM    443  HG1 SER A 611      48.640  29.455  44.915  1.00  0.00           H
ATOM    444  C   SER A 611      49.610  27.655  47.605  1.00  0.00           C
ATOM    445  O   SER A 611      49.640  28.705  48.245  1.00  0.00           O
ATOM    446  N   ILE A 612      49.160  26.505  48.145  1.00  0.00           N
ATOM    447  HN  ILE A 612      49.120  25.665  47.585  1.00  0.00           H
ATOM    448  CA  ILE A 612      48.690  26.375  49.525  1.00  0.00           C
ATOM    449  HA  ILE A 612      47.890  27.085  49.675  1.00  0.00           H
ATOM    450  CB  ILE A 612      48.160  24.955  49.785  1.00  0.00           C
ATOM    451  HB  ILE A 612      48.910  24.235  49.385  1.00  0.00           H
ATOM    452  CG2 ILE A 612      47.980  24.665  51.295  1.00  0.00           C
ATOM    453 HG21 ILE A 612      47.310  25.425  51.755  1.00  0.00           H
ATOM    454 HG22 ILE A 612      48.940  24.645  51.835  1.00  0.00           H
ATOM    455 HG23 ILE A 612      47.500  23.665  51.445  1.00  0.00           H
ATOM    456  CG1 ILE A 612      46.840  24.715  49.015  1.00  0.00           C
ATOM    457 HG11 ILE A 612      46.900  25.225  48.025  1.00  0.00           H
ATOM    458 HG12 ILE A 612      46.010  25.195  49.585  1.00  0.00           H
ATOM    459  CD  ILE A 612      46.540  23.235  48.775  1.00  0.00           C
ATOM    460  HD1 ILE A 612      46.390  22.695  49.735  1.00  0.00           H
ATOM    461  HD2 ILE A 612      47.380  22.745  48.235  1.00  0.00           H
ATOM    462  HD3 ILE A 612      45.620  23.115  48.165  1.00  0.00           H
ATOM    463  C   ILE A 612      49.760  26.735  50.535  1.00  0.00           C
ATOM    464  O   ILE A 612      49.520  27.545  51.435  1.00  0.00           O
ATOM    465  N   LEU A 613      50.980  26.185  50.395  1.00  0.00           N
ATOM    466  HN  LEU A 613      51.140  25.495  49.685  1.00  0.00           H
ATOM    467  CA  LEU A 613      52.070  26.465  51.315  1.00  0.00           C
ATOM    468  HA  LEU A 613      51.720  26.215  52.295  1.00  0.00           H
ATOM    469  CB  LEU A 613      53.330  25.615  50.975  1.00  0.00           C
ATOM    470  HB1 LEU A 613      54.170  25.895  51.635  1.00  0.00           H
ATOM    471  HB2 LEU A 613      53.620  25.855  49.935  1.00  0.00           H
ATOM    472  CG  LEU A 613      53.160  24.075  51.075  1.00  0.00           C
ATOM    473  HG  LEU A 613      52.160  23.785  50.715  1.00  0.00           H
ATOM    474  CD1 LEU A 613      54.210  23.405  50.195  1.00  0.00           C
ATOM    475 HD11 LEU A 613      55.230  23.695  50.545  1.00  0.00           H
ATOM    476 HD12 LEU A 613      54.110  23.715  49.135  1.00  0.00           H
ATOM    477 HD13 LEU A 613      54.120  22.305  50.245  1.00  0.00           H
ATOM    478  CD2 LEU A 613      53.310  23.485  52.475  1.00  0.00           C
ATOM    479 HD21 LEU A 613      52.470  23.805  53.125  1.00  0.00           H
ATOM    480 HD22 LEU A 613      54.280  23.785  52.915  1.00  0.00           H
ATOM    481 HD23 LEU A 613      53.300  22.375  52.415  1.00  0.00           H
ATOM    482  C   LEU A 613      52.480  27.945  51.345  1.00  0.00           C
ATOM    483  O   LEU A 613      52.620  28.565  52.405  1.00  0.00           O
ATOM    484  N   PHE A 614      52.630  28.585  50.175  1.00  0.00           N
ATOM    485  HN  PHE A 614      52.490  28.095  49.305  1.00  0.00           H
ATOM    486  CA  PHE A 614      52.940  29.995  50.085  1.00  0.00           C
ATOM    487  HA  PHE A 614      53.830  30.195  50.665  1.00  0.00           H
ATOM    488  CB  PHE A 614      53.250  30.315  48.595  1.00  0.00           C
ATOM    489  HB1 PHE A 614      52.440  29.855  47.975  1.00  0.00           H
ATOM    490  HB2 PHE A 614      54.210  29.835  48.305  1.00  0.00           H
ATOM    491  CG  PHE A 614      53.350  31.775  48.205  1.00  0.00           C
ATOM    492  CD1 PHE A 614      53.960  32.725  49.045  1.00  0.00           C
ATOM    493  HD1 PHE A 614      54.360  32.425  50.005  1.00  0.00           H
ATOM    494  CE1 PHE A 614      54.080  34.055  48.645  1.00  0.00           C
ATOM    495  HE1 PHE A 614      54.560  34.775  49.295  1.00  0.00           H
ATOM    496  CZ  PHE A 614      53.620  34.455  47.385  1.00  0.00           C
ATOM    497  HZ  PHE A 614      53.740  35.475  47.065  1.00  0.00           H
ATOM    498  CD2 PHE A 614      52.890  32.185  46.945  1.00  0.00           C
ATOM    499  HD2 PHE A 614      52.430  31.465  46.285  1.00  0.00           H
ATOM    500  CE2 PHE A 614      53.030  33.515  46.535  1.00  0.00           C
ATOM    501  HE2 PHE A 614      52.700  33.825  45.555  1.00  0.00           H
ATOM    502  C   PHE A 614      51.860  30.895  50.695  1.00  0.00           C
ATOM    503  O   PHE A 614      52.120  31.705  51.585  1.00  0.00           O
ATOM    504  N   LEU A 615      50.590  30.695  50.265  1.00  0.00           N
ATOM    505  HN  LEU A 615      50.390  30.015  49.565  1.00  0.00           H
ATOM    506  CA  LEU A 615      49.460  31.485  50.725  1.00  0.00           C
ATOM    507  HA  LEU A 615      49.740  32.525  50.605  1.00  0.00           H
ATOM    508  CB  LEU A 615      48.180  31.235  49.875  1.00  0.00           C
ATOM    509  HB1 LEU A 615      47.270  31.415  50.485  1.00  0.00           H
ATOM    510  HB2 LEU A 615      48.160  30.175  49.555  1.00  0.00           H
ATOM    511  CG  LEU A 615      48.030  32.155  48.635  1.00  0.00           C
ATOM    512  HG  LEU A 615      47.120  31.785  48.085  1.00  0.00           H
ATOM    513  CD1 LEU A 615      47.750  33.605  49.055  1.00  0.00           C
ATOM    514 HD11 LEU A 615      48.660  34.065  49.495  1.00  0.00           H
ATOM    515 HD12 LEU A 615      46.940  33.655  49.805  1.00  0.00           H
ATOM    516 HD13 LEU A 615      47.460  34.215  48.175  1.00  0.00           H
ATOM    517  CD2 LEU A 615      49.210  32.115  47.655  1.00  0.00           C
ATOM    518 HD21 LEU A 615      49.370  31.075  47.285  1.00  0.00           H
ATOM    519 HD22 LEU A 615      50.140  32.465  48.135  1.00  0.00           H
ATOM    520 HD23 LEU A 615      49.000  32.755  46.775  1.00  0.00           H
ATOM    521  C   LEU A 615      49.160  31.345  52.205  1.00  0.00           C
ATOM    522  O   LEU A 615      48.830  32.315  52.875  1.00  0.00           O
ATOM    523  N   TYR A 616      49.290  30.115  52.755  1.00  0.00           N
ATOM    524  HN  TYR A 616      49.520  29.335  52.175  1.00  0.00           H
ATOM    525  CA  TYR A 616      49.120  29.875  54.175  1.00  0.00           C
ATOM    526  HA  TYR A 616      48.130  30.195  54.465  1.00  0.00           H
ATOM    527  CB  TYR A 616      49.260  28.345  54.445  1.00  0.00           C
ATOM    528  HB1 TYR A 616      50.170  27.975  53.935  1.00  0.00           H
ATOM    529  HB2 TYR A 616      48.390  27.825  53.975  1.00  0.00           H
ATOM    530  CG  TYR A 616      49.340  27.955  55.905  1.00  0.00           C
ATOM    531  CD1 TYR A 616      48.170  27.745  56.645  1.00  0.00           C
ATOM    532  HD1 TYR A 616      47.210  27.895  56.185  1.00  0.00           H
ATOM    533  CE1 TYR A 616      48.250  27.325  57.985  1.00  0.00           C
ATOM    534  HE1 TYR A 616      47.370  27.195  58.575  1.00  0.00           H
ATOM    535  CZ  TYR A 616      49.490  27.065  58.565  1.00  0.00           C
ATOM    536  OH  TYR A 616      49.540  26.595  59.885  1.00  0.00           O
ATOM    537  HH  TYR A 616      50.440  26.355  60.095  1.00  0.00           H
ATOM    538  CD2 TYR A 616      50.580  27.785  56.535  1.00  0.00           C
ATOM    539  HD2 TYR A 616      51.480  28.065  56.015  1.00  0.00           H
ATOM    540  CE2 TYR A 616      50.670  27.305  57.845  1.00  0.00           C
ATOM    541  HE2 TYR A 616      51.630  27.155  58.325  1.00  0.00           H
ATOM    542  C   TYR A 616      50.080  30.675  55.045  1.00  0.00           C
ATOM    543  O   TYR A 616      49.660  31.395  55.955  1.00  0.00           O
ATOM    544  N   CYS A 617      51.400  30.645  54.745  1.00  0.00           N
ATOM    545  HN  CYS A 617      51.710  30.085  53.975  1.00  0.00           H
ATOM    546  CA  CYS A 617      52.390  31.455  55.445  1.00  0.00           C
ATOM    547  HA  CYS A 617      52.270  31.265  56.495  1.00  0.00           H
ATOM    548  CB  CYS A 617      53.840  31.095  55.035  1.00  0.00           C
ATOM    549  HB1 CYS A 617      54.540  31.825  55.505  1.00  0.00           H
ATOM    550  HB2 CYS A 617      53.960  31.195  53.935  1.00  0.00           H
ATOM    551  SG  CYS A 617      54.320  29.445  55.585  1.00  0.00           S
ATOM    552  HG1 CYS A 617      53.560  28.815  54.695  1.00  0.00           H
ATOM    553  C   CYS A 617      52.180  32.945  55.255  1.00  0.00           C
ATOM    554  O   CYS A 617      52.260  33.725  56.205  1.00  0.00           O
ATOM    555  N   ALA A 618      51.870  33.365  54.015  1.00  0.00           N
ATOM    556  HN  ALA A 618      51.850  32.705  53.255  1.00  0.00           H
ATOM    557  CA  ALA A 618      51.580  34.735  53.645  1.00  0.00           C
ATOM    558  HA  ALA A 618      52.420  35.345  53.955  1.00  0.00           H
ATOM    559  CB  ALA A 618      51.440  34.815  52.115  1.00  0.00           C
ATOM    560  HB1 ALA A 618      50.610  34.175  51.765  1.00  0.00           H
ATOM    561  HB2 ALA A 618      52.380  34.465  51.625  1.00  0.00           H
ATOM    562  HB3 ALA A 618      51.240  35.855  51.785  1.00  0.00           H
ATOM    563  C   ALA A 618      50.350  35.345  54.315  1.00  0.00           C
ATOM    564  O   ALA A 618      50.340  36.525  54.665  1.00  0.00           O
ATOM    565  N   CYS A 619      49.260  34.575  54.495  1.00  0.00           N
ATOM    566  HN  CYS A 619      49.240  33.655  54.105  1.00  0.00           H
ATOM    567  CA  CYS A 619      48.050  35.025  55.155  1.00  0.00           C
ATOM    568  HA  CYS A 619      47.860  36.055  54.885  1.00  0.00           H
ATOM    569  CB  CYS A 619      46.860  34.145  54.645  1.00  0.00           C
ATOM    570  HB1 CYS A 619      47.060  33.085  54.925  1.00  0.00           H
ATOM    571  HB2 CYS A 619      46.880  34.185  53.535  1.00  0.00           H
ATOM    572  SG  CYS A 619      45.200  34.655  55.225  1.00  0.00           S
ATOM    573  HG1 CYS A 619      45.520  34.615  56.515  1.00  0.00           H
ATOM    574  C   CYS A 619      48.130  34.955  56.675  1.00  0.00           C
ATOM    575  O   CYS A 619      47.500  35.735  57.385  1.00  0.00           O
ATOM    576  N   MET A 620      48.940  34.015  57.215  1.00  0.00           N
ATOM    577  HN  MET A 620      49.410  33.355  56.625  1.00  0.00           H
ATOM    578  CA  MET A 620      49.060  33.775  58.645  1.00  0.00           C
ATOM    579  HA  MET A 620      48.070  33.535  59.025  1.00  0.00           H
ATOM    580  CB  MET A 620      50.000  32.555  58.885  1.00  0.00           C
ATOM    581  HB1 MET A 620      50.990  32.775  58.435  1.00  0.00           H
ATOM    582  HB2 MET A 620      49.580  31.695  58.315  1.00  0.00           H
ATOM    583  CG  MET A 620      50.180  32.125  60.345  1.00  0.00           C
ATOM    584  HG1 MET A 620      50.620  32.965  60.935  1.00  0.00           H
ATOM    585  HG2 MET A 620      50.920  31.305  60.375  1.00  0.00           H
ATOM    586  SD  MET A 620      48.650  31.575  61.155  1.00  0.00           S
ATOM    587  CE  MET A 620      48.460  29.985  60.295  1.00  0.00           C
ATOM    588  HE1 MET A 620      49.330  29.315  60.505  1.00  0.00           H
ATOM    589  HE2 MET A 620      48.370  30.105  59.195  1.00  0.00           H
ATOM    590  HE3 MET A 620      47.550  29.445  60.655  1.00  0.00           H
ATOM    591  C   MET A 620      49.550  34.965  59.445  1.00  0.00           C
ATOM    592  O   MET A 620      48.940  35.355  60.435  1.00  0.00           O
ATOM    593  N   SER A 621      50.640  35.625  58.985  1.00  0.00           N
ATOM    594  HN  SER A 621      51.090  35.285  58.165  1.00  0.00           H
ATOM    595  CA  SER A 621      51.170  36.835  59.605  1.00  0.00           C
ATOM    596  HA  SER A 621      51.330  36.585  60.645  1.00  0.00           H
ATOM    597  CB  SER A 621      52.580  37.245  59.055  1.00  0.00           C
ATOM    598  HB1 SER A 621      52.540  37.295  57.945  1.00  0.00           H
ATOM    599  HB2 SER A 621      53.320  36.455  59.325  1.00  0.00           H
ATOM    600  OG  SER A 621      53.040  38.515  59.535  1.00  0.00           O
ATOM    601  HG1 SER A 621      53.260  38.455  60.475  1.00  0.00           H
ATOM    602  C   SER A 621      50.200  38.025  59.655  1.00  0.00           C
ATOM    603  O   SER A 621      50.060  38.595  60.745  1.00  0.00           O
ATOM    604  N   PRO A 622      49.440  38.405  58.615  1.00  0.00           N
ATOM    605  CD  PRO A 622      49.880  38.235  57.235  1.00  0.00           C
ATOM    606  HD1 PRO A 622      49.890  37.155  56.965  1.00  0.00           H
ATOM    607  HD2 PRO A 622      50.900  38.665  57.115  1.00  0.00           H
ATOM    608  CA  PRO A 622      48.510  39.515  58.735  1.00  0.00           C
ATOM    609  HA  PRO A 622      49.020  40.355  59.175  1.00  0.00           H
ATOM    610  CB  PRO A 622      48.010  39.825  57.305  1.00  0.00           C
ATOM    611  HB1 PRO A 622      48.110  40.915  57.095  1.00  0.00           H
ATOM    612  HB2 PRO A 622      46.950  39.535  57.145  1.00  0.00           H
ATOM    613  CG  PRO A 622      48.890  39.005  56.355  1.00  0.00           C
ATOM    614  HG1 PRO A 622      48.270  38.285  55.775  1.00  0.00           H
ATOM    615  HG2 PRO A 622      49.440  39.645  55.635  1.00  0.00           H
ATOM    616  C   PRO A 622      47.360  39.135  59.635  1.00  0.00           C
ATOM    617  O   PRO A 622      47.020  39.925  60.525  1.00  0.00           O
ATOM    618  N   VAL A 623      46.770  37.945  59.485  1.00  0.00           N
ATOM    619  HN  VAL A 623      47.050  37.315  58.755  1.00  0.00           H
ATOM    620  CA  VAL A 623      45.660  37.525  60.345  1.00  0.00           C
ATOM    621  HA  VAL A 623      44.890  38.275  60.255  1.00  0.00           H
ATOM    622  CB  VAL A 623      45.060  36.195  59.875  1.00  0.00           C
ATOM    623  HB  VAL A 623      45.880  35.455  59.725  1.00  0.00           H
ATOM    624  CG1 VAL A 623      44.050  35.625  60.885  1.00  0.00           C
ATOM    625 HG11 VAL A 623      43.240  36.365  61.085  1.00  0.00           H
ATOM    626 HG12 VAL A 623      44.530  35.345  61.845  1.00  0.00           H
ATOM    627 HG13 VAL A 623      43.570  34.705  60.475  1.00  0.00           H
ATOM    628  CG2 VAL A 623      44.370  36.455  58.525  1.00  0.00           C
ATOM    629 HG21 VAL A 623      45.090  36.805  57.755  1.00  0.00           H
ATOM    630 HG22 VAL A 623      43.570  37.225  58.645  1.00  0.00           H
ATOM    631 HG23 VAL A 623      43.890  35.525  58.145  1.00  0.00           H
ATOM    632  C   VAL A 623      46.020  37.515  61.835  1.00  0.00           C
ATOM    633  O   VAL A 623      45.270  38.035  62.655  1.00  0.00           O
ATOM    634  N   ILE A 624      47.210  36.985  62.205  1.00  0.00           N
ATOM    635  HN  ILE A 624      47.790  36.525  61.535  1.00  0.00           H
ATOM    636  CA  ILE A 624      47.720  37.075  63.575  1.00  0.00           C
ATOM    637  HA  ILE A 624      46.980  36.645  64.235  1.00  0.00           H
ATOM    638  CB  ILE A 624      49.020  36.265  63.715  1.00  0.00           C
ATOM    639  HB  ILE A 624      49.670  36.485  62.835  1.00  0.00           H
ATOM    640  CG2 ILE A 624      49.810  36.635  64.985  1.00  0.00           C
ATOM    641 HG21 ILE A 624      49.200  36.445  65.895  1.00  0.00           H
ATOM    642 HG22 ILE A 624      50.140  37.695  64.995  1.00  0.00           H
ATOM    643 HG23 ILE A 624      50.730  36.015  65.075  1.00  0.00           H
ATOM    644  CG1 ILE A 624      48.680  34.745  63.675  1.00  0.00           C
ATOM    645 HG11 ILE A 624      48.140  34.515  62.735  1.00  0.00           H
ATOM    646 HG12 ILE A 624      47.980  34.525  64.515  1.00  0.00           H
ATOM    647  CD  ILE A 624      49.890  33.815  63.785  1.00  0.00           C
ATOM    648  HD1 ILE A 624      50.380  33.905  64.775  1.00  0.00           H
ATOM    649  HD2 ILE A 624      50.640  34.045  62.995  1.00  0.00           H
ATOM    650  HD3 ILE A 624      49.580  32.755  63.655  1.00  0.00           H
ATOM    651  C   ILE A 624      47.920  38.515  64.065  1.00  0.00           C
ATOM    652  O   ILE A 624      47.430  38.915  65.115  1.00  0.00           O
ATOM    653  N   THR A 625      48.620  39.335  63.255  1.00  0.00           N
ATOM    654  HN  THR A 625      48.970  38.985  62.395  1.00  0.00           H
ATOM    655  CA  THR A 625      49.000  40.715  63.605  1.00  0.00           C
ATOM    656  HA  THR A 625      49.510  40.675  64.555  1.00  0.00           H
ATOM    657  CB  THR A 625      49.950  41.325  62.575  1.00  0.00           C
ATOM    658  HB  THR A 625      49.450  41.445  61.585  1.00  0.00           H
ATOM    659  OG1 THR A 625      51.070  40.485  62.405  1.00  0.00           O
ATOM    660  HG1 THR A 625      50.760  39.745  61.855  1.00  0.00           H
ATOM    661  CG2 THR A 625      50.490  42.675  63.045  1.00  0.00           C
ATOM    662 HG21 THR A 625      50.970  42.575  64.045  1.00  0.00           H
ATOM    663 HG22 THR A 625      49.700  43.445  63.105  1.00  0.00           H
ATOM    664 HG23 THR A 625      51.270  43.045  62.335  1.00  0.00           H
ATOM    665  C   THR A 625      47.810  41.635  63.785  1.00  0.00           C
ATOM    666  O   THR A 625      47.700  42.355  64.775  1.00  0.00           O
ATOM    667  N   PHE A 626      46.840  41.575  62.845  1.00  0.00           N
ATOM    668  HN  PHE A 626      46.950  40.975  62.045  1.00  0.00           H
ATOM    669  CA  PHE A 626      45.580  42.295  62.925  1.00  0.00           C
ATOM    670  HA  PHE A 626      45.800  43.345  63.075  1.00  0.00           H
ATOM    671  CB  PHE A 626      44.750  42.125  61.625  1.00  0.00           C
ATOM    672  HB1 PHE A 626      43.670  42.325  61.825  1.00  0.00           H
ATOM    673  HB2 PHE A 626      44.830  41.095  61.235  1.00  0.00           H
ATOM    674  CG  PHE A 626      45.190  43.085  60.535  1.00  0.00           C
ATOM    675  CD1 PHE A 626      44.300  44.095  60.115  1.00  0.00           C
ATOM    676  HD1 PHE A 626      43.350  44.205  60.615  1.00  0.00           H
ATOM    677  CE1 PHE A 626      44.600  44.905  59.015  1.00  0.00           C
ATOM    678  HE1 PHE A 626      43.880  45.645  58.695  1.00  0.00           H
ATOM    679  CZ  PHE A 626      45.780  44.705  58.305  1.00  0.00           C
ATOM    680  HZ  PHE A 626      46.000  45.305  57.425  1.00  0.00           H
ATOM    681  CD2 PHE A 626      46.400  42.945  59.835  1.00  0.00           C
ATOM    682  HD2 PHE A 626      47.110  42.195  60.145  1.00  0.00           H
ATOM    683  CE2 PHE A 626      46.690  43.735  58.725  1.00  0.00           C
ATOM    684  HE2 PHE A 626      47.610  43.585  58.175  1.00  0.00           H
ATOM    685  C   PHE A 626      44.740  41.895  64.125  1.00  0.00           C
ATOM    686  O   PHE A 626      44.200  42.745  64.835  1.00  0.00           O
ATOM    687  N   GLY A 627      44.660  40.575  64.405  1.00  0.00           N
ATOM    688  HN  GLY A 627      45.100  39.905  63.805  1.00  0.00           H
ATOM    689  CA  GLY A 627      44.000  40.045  65.595  1.00  0.00           C
ATOM    690  HA1 GLY A 627      44.050  38.965  65.555  1.00  0.00           H
ATOM    691  HA2 GLY A 627      42.980  40.415  65.625  1.00  0.00           H
ATOM    692  C   GLY A 627      44.650  40.445  66.885  1.00  0.00           C
ATOM    693  O   GLY A 627      43.990  40.715  67.885  1.00  0.00           O
ATOM    694  N   GLY A 628      46.000  40.505  66.925  1.00  0.00           N
ATOM    695  HN  GLY A 628      46.520  40.175  66.125  1.00  0.00           H
ATOM    696  CA  GLY A 628      46.740  41.015  68.075  1.00  0.00           C
ATOM    697  HA1 GLY A 628      47.790  40.935  67.845  1.00  0.00           H
ATOM    698  HA2 GLY A 628      46.440  40.445  68.945  1.00  0.00           H
ATOM    699  C   GLY A 628      46.450  42.465  68.375  1.00  0.00           C
ATOM    700  O   GLY A 628      46.140  42.795  69.515  1.00  0.00           O
ATOM    701  N   LEU A 629      46.510  43.325  67.335  1.00  0.00           N
ATOM    702  HN  LEU A 629      46.820  42.985  66.445  1.00  0.00           H
ATOM    703  CA  LEU A 629      46.180  44.735  67.375  1.00  0.00           C
ATOM    704  HA  LEU A 629      46.800  45.205  68.135  1.00  0.00           H
ATOM    705  CB  LEU A 629      46.440  45.415  65.995  1.00  0.00           C
ATOM    706  HB1 LEU A 629      45.660  46.165  65.745  1.00  0.00           H
ATOM    707  HB2 LEU A 629      46.390  44.635  65.205  1.00  0.00           H
ATOM    708  CG  LEU A 629      47.790  46.155  65.885  1.00  0.00           C
ATOM    709  HG  LEU A 629      47.870  46.885  66.735  1.00  0.00           H
ATOM    710  CD1 LEU A 629      49.000  45.215  65.975  1.00  0.00           C
ATOM    711 HD11 LEU A 629      48.970  44.445  65.175  1.00  0.00           H
ATOM    712 HD12 LEU A 629      49.020  44.705  66.965  1.00  0.00           H
ATOM    713 HD13 LEU A 629      49.950  45.795  65.875  1.00  0.00           H
ATOM    714  CD2 LEU A 629      47.850  46.955  64.575  1.00  0.00           C
ATOM    715 HD21 LEU A 629      47.020  47.695  64.495  1.00  0.00           H
ATOM    716 HD22 LEU A 629      47.780  46.275  63.695  1.00  0.00           H
ATOM    717 HD23 LEU A 629      48.810  47.515  64.495  1.00  0.00           H
ATOM    718  C   LEU A 629      44.730  45.025  67.775  1.00  0.00           C
ATOM    719  O   LEU A 629      44.450  45.975  68.525  1.00  0.00           O
ATOM    720  N   LEU A 630      43.770  44.255  67.245  1.00  0.00           N
ATOM    721  HN  LEU A 630      43.990  43.575  66.535  1.00  0.00           H
ATOM    722  CA  LEU A 630      42.380  44.325  67.685  1.00  0.00           C
ATOM    723  HA  LEU A 630      42.050  45.355  67.605  1.00  0.00           H
ATOM    724  CB  LEU A 630      41.460  43.445  66.815  1.00  0.00           C
ATOM    725  HB1 LEU A 630      40.470  43.285  67.305  1.00  0.00           H
ATOM    726  HB2 LEU A 630      41.940  42.435  66.735  1.00  0.00           H
ATOM    727  CG  LEU A 630      41.180  43.975  65.395  1.00  0.00           C
ATOM    728  HG  LEU A 630      42.140  44.315  64.955  1.00  0.00           H
ATOM    729  CD1 LEU A 630      40.630  42.835  64.525  1.00  0.00           C
ATOM    730 HD11 LEU A 630      39.720  42.405  64.995  1.00  0.00           H
ATOM    731 HD12 LEU A 630      41.390  42.035  64.415  1.00  0.00           H
ATOM    732 HD13 LEU A 630      40.360  43.215  63.515  1.00  0.00           H
ATOM    733  CD2 LEU A 630      40.190  45.155  65.415  1.00  0.00           C
ATOM    734 HD21 LEU A 630      40.590  46.005  66.015  1.00  0.00           H
ATOM    735 HD22 LEU A 630      39.220  44.845  65.865  1.00  0.00           H
ATOM    736 HD23 LEU A 630      39.990  45.525  64.385  1.00  0.00           H
ATOM    737  C   LEU A 630      42.200  43.945  69.145  1.00  0.00           C
ATOM    738  O   LEU A 630      41.570  44.695  69.905  1.00  0.00           O
ATOM    739  N   GLY A 631      42.780  42.805  69.595  1.00  0.00           N
ATOM    740  HN  GLY A 631      43.210  42.195  68.925  1.00  0.00           H
ATOM    741  CA  GLY A 631      42.690  42.325  70.975  1.00  0.00           C
ATOM    742  HA1 GLY A 631      43.260  41.415  71.025  1.00  0.00           H
ATOM    743  HA2 GLY A 631      41.650  42.195  71.225  1.00  0.00           H
ATOM    744  C   GLY A 631      43.280  43.265  71.995  1.00  0.00           C
ATOM    745  O   GLY A 631      42.690  43.505  73.045  1.00  0.00           O
ATOM    746  N   GLU A 632      44.460  43.815  71.685  1.00  0.00           N
ATOM    747  HN  GLU A 632      44.920  43.505  70.855  1.00  0.00           H
ATOM    748  CA  GLU A 632      45.160  44.835  72.425  1.00  0.00           C
ATOM    749  HA  GLU A 632      45.420  44.455  73.405  1.00  0.00           H
ATOM    750  CB  GLU A 632      46.440  45.135  71.615  1.00  0.00           C
ATOM    751  HB1 GLU A 632      46.150  45.425  70.575  1.00  0.00           H
ATOM    752  HB2 GLU A 632      47.010  44.185  71.515  1.00  0.00           H
ATOM    753  CG  GLU A 632      47.400  46.225  72.155  1.00  0.00           C
ATOM    754  HG1 GLU A 632      47.780  45.935  73.155  1.00  0.00           H
ATOM    755  HG2 GLU A 632      46.910  47.215  72.235  1.00  0.00           H
ATOM    756  CD  GLU A 632      48.600  46.355  71.215  1.00  0.00           C
ATOM    757  OE1 GLU A 632      49.570  45.575  71.405  1.00  0.00           O
ATOM    758  OE2 GLU A 632      48.560  47.215  70.285  1.00  0.00           O
ATOM    759  C   GLU A 632      44.390  46.135  72.625  1.00  0.00           C
ATOM    760  O   GLU A 632      44.140  46.555  73.765  1.00  0.00           O
ATOM    761  N   ALA A 633      43.930  46.765  71.515  1.00  0.00           N
ATOM    762  HN  ALA A 633      44.180  46.425  70.615  1.00  0.00           H
ATOM    763  CA  ALA A 633      43.160  48.005  71.525  1.00  0.00           C
ATOM    764  HA  ALA A 633      43.720  48.745  72.075  1.00  0.00           H
ATOM    765  CB  ALA A 633      42.970  48.525  70.085  1.00  0.00           C
ATOM    766  HB1 ALA A 633      42.390  47.805  69.485  1.00  0.00           H
ATOM    767  HB2 ALA A 633      43.970  48.665  69.605  1.00  0.00           H
ATOM    768  HB3 ALA A 633      42.440  49.505  70.085  1.00  0.00           H
ATOM    769  C   ALA A 633      41.800  47.885  72.195  1.00  0.00           C
ATOM    770  O   ALA A 633      41.370  48.765  72.935  1.00  0.00           O
ATOM    771  N   THR A 634      41.090  46.765  71.935  1.00  0.00           N
ATOM    772  HN  THR A 634      41.500  46.065  71.365  1.00  0.00           H
ATOM    773  CA  THR A 634      39.670  46.625  72.275  1.00  0.00           C
ATOM    774  HA  THR A 634      39.210  47.605  72.305  1.00  0.00           H
ATOM    775  CB  THR A 634      38.930  45.795  71.215  1.00  0.00           C
ATOM    776  HB  THR A 634      39.190  44.715  71.315  1.00  0.00           H
ATOM    777  OG1 THR A 634      39.300  46.205  69.915  1.00  0.00           O
ATOM    778  HG1 THR A 634      40.130  45.745  69.725  1.00  0.00           H
ATOM    779  CG2 THR A 634      37.410  45.965  71.265  1.00  0.00           C
ATOM    780 HG21 THR A 634      37.150  47.035  71.095  1.00  0.00           H
ATOM    781 HG22 THR A 634      36.980  45.645  72.235  1.00  0.00           H
ATOM    782 HG23 THR A 634      36.920  45.385  70.455  1.00  0.00           H
ATOM    783  C   THR A 634      39.520  45.995  73.645  1.00  0.00           C
ATOM    784  O   THR A 634      38.420  45.855  74.165  1.00  0.00           O
ATOM    785  N   GLU A 635      40.660  45.625  74.285  1.00  0.00           N
ATOM    786  HN  GLU A 635      41.550  45.765  73.835  1.00  0.00           H
ATOM    787  CA  GLU A 635      40.710  45.065  75.625  1.00  0.00           C
ATOM    788  HA  GLU A 635      41.760  44.945  75.845  1.00  0.00           H
ATOM    789  CB  GLU A 635      40.140  45.995  76.725  1.00  0.00           C
ATOM    790  HB1 GLU A 635      39.040  46.095  76.625  1.00  0.00           H
ATOM    791  HB2 GLU A 635      40.590  47.005  76.535  1.00  0.00           H
ATOM    792  CG  GLU A 635      40.500  45.595  78.195  1.00  0.00           C
ATOM    793  HG1 GLU A 635      40.370  46.485  78.835  1.00  0.00           H
ATOM    794  HG2 GLU A 635      41.560  45.275  78.255  1.00  0.00           H
ATOM    795  CD  GLU A 635      39.620  44.505  78.825  1.00  0.00           C
ATOM    796  OE1 GLU A 635      38.380  44.685  78.885  1.00  0.00           O
ATOM    797  OE2 GLU A 635      40.200  43.505  79.335  1.00  0.00           O
ATOM    798  C   GLU A 635      40.140  43.655  75.675  1.00  0.00           C
ATOM    799  O   GLU A 635      39.000  43.385  76.055  1.00  0.00           O
ATOM    800  N   GLY A 636      40.960  42.695  75.215  1.00  0.00           N
ATOM    801  HN  GLY A 636      41.850  42.965  74.865  1.00  0.00           H
ATOM    802  CA  GLY A 636      40.740  41.255  75.305  1.00  0.00           C
ATOM    803  HA1 GLY A 636      40.680  40.995  76.345  1.00  0.00           H
ATOM    804  HA2 GLY A 636      41.580  40.775  74.815  1.00  0.00           H
ATOM    805  C   GLY A 636      39.490  40.725  74.645  1.00  0.00           C
ATOM    806  O   GLY A 636      38.960  39.705  75.065  1.00  0.00           O
ATOM    807  N   ARG A 637      38.990  41.395  73.585  1.00  0.00           N
ATOM    808  HN  ARG A 637      39.470  42.215  73.275  1.00  0.00           H
ATOM    809  CA  ARG A 637      37.730  41.035  72.965  1.00  0.00           C
ATOM    810  HA  ARG A 637      37.180  40.395  73.635  1.00  0.00           H
ATOM    811  CB  ARG A 637      36.860  42.285  72.675  1.00  0.00           C
ATOM    812  HB1 ARG A 637      35.870  41.965  72.265  1.00  0.00           H
ATOM    813  HB2 ARG A 637      37.340  42.915  71.895  1.00  0.00           H
ATOM    814  CG  ARG A 637      36.610  43.185  73.915  1.00  0.00           C
ATOM    815  HG1 ARG A 637      36.020  44.075  73.615  1.00  0.00           H
ATOM    816  HG2 ARG A 637      37.610  43.575  74.215  1.00  0.00           H
ATOM    817  CD  ARG A 637      35.930  42.505  75.115  1.00  0.00           C
ATOM    818  HD1 ARG A 637      36.320  41.475  75.275  1.00  0.00           H
ATOM    819  HD2 ARG A 637      34.830  42.445  74.905  1.00  0.00           H
ATOM    820  NE  ARG A 637      36.200  43.295  76.365  1.00  0.00           N
ATOM    821  HE  ARG A 637      37.130  43.645  76.545  1.00  0.00           H
ATOM    822  CZ  ARG A 637      35.470  43.265  77.465  1.00  0.00           C
ATOM    823  NH1 ARG A 637      34.320  42.635  77.475  1.00  0.00           N
ATOM    824 HH11 ARG A 637      33.930  42.515  78.405  1.00  0.00           H
ATOM    825 HH12 ARG A 637      34.120  42.035  76.725  1.00  0.00           H
ATOM    826  NH2 ARG A 637      35.850  43.765  78.615  1.00  0.00           N
ATOM    827 HH21 ARG A 637      36.800  44.115  78.755  1.00  0.00           H
ATOM    828 HH22 ARG A 637      35.280  43.475  79.405  1.00  0.00           H
ATOM    829  C   ARG A 637      37.920  40.215  71.715  1.00  0.00           C
ATOM    830  O   ARG A 637      37.460  39.085  71.675  1.00  0.00           O
ATOM    831  N   LEU A 638      38.560  40.785  70.665  1.00  0.00           N
ATOM    832  HN  LEU A 638      38.910  41.715  70.735  1.00  0.00           H
ATOM    833  CA  LEU A 638      38.730  40.125  69.375  1.00  0.00           C
ATOM    834  HA  LEU A 638      38.260  39.155  69.395  1.00  0.00           H
ATOM    835  CB  LEU A 638      38.140  40.965  68.205  1.00  0.00           C
ATOM    836  HB1 LEU A 638      38.260  40.395  67.255  1.00  0.00           H
ATOM    837  HB2 LEU A 638      38.720  41.905  68.105  1.00  0.00           H
ATOM    838  CG  LEU A 638      36.660  41.365  68.355  1.00  0.00           C
ATOM    839  HG  LEU A 638      36.560  42.005  69.265  1.00  0.00           H
ATOM    840  CD1 LEU A 638      36.220  42.215  67.145  1.00  0.00           C
ATOM    841 HD11 LEU A 638      36.290  41.645  66.195  1.00  0.00           H
ATOM    842 HD12 LEU A 638      36.860  43.125  67.055  1.00  0.00           H
ATOM    843 HD13 LEU A 638      35.170  42.575  67.265  1.00  0.00           H
ATOM    844  CD2 LEU A 638      35.750  40.145  68.525  1.00  0.00           C
ATOM    845 HD21 LEU A 638      36.010  39.585  69.455  1.00  0.00           H
ATOM    846 HD22 LEU A 638      35.860  39.455  67.675  1.00  0.00           H
ATOM    847 HD23 LEU A 638      34.680  40.445  68.595  1.00  0.00           H
ATOM    848  C   LEU A 638      40.200  39.895  69.115  1.00  0.00           C
ATOM    849  O   LEU A 638      40.880  40.715  68.495  1.00  0.00           O
ATOM    850  N   SER A 639      40.760  38.785  69.605  1.00  0.00           N
ATOM    851  HN  SER A 639      40.180  38.075  70.045  1.00  0.00           H
ATOM    852  CA  SER A 639      42.180  38.505  69.565  1.00  0.00           C
ATOM    853  HA  SER A 639      42.710  39.445  69.505  1.00  0.00           H
ATOM    854  CB  SER A 639      42.640  37.765  70.865  1.00  0.00           C
ATOM    855  HB1 SER A 639      42.220  38.325  71.725  1.00  0.00           H
ATOM    856  HB2 SER A 639      43.750  37.805  70.965  1.00  0.00           H
ATOM    857  OG  SER A 639      42.220  36.395  70.935  1.00  0.00           O
ATOM    858  HG1 SER A 639      41.240  36.395  70.855  1.00  0.00           H
ATOM    859  C   SER A 639      42.570  37.705  68.335  1.00  0.00           C
ATOM    860  O   SER A 639      41.840  37.575  67.345  1.00  0.00           O
ATOM    861  N   ALA A 640      43.780  37.115  68.385  1.00  0.00           N
ATOM    862  HN  ALA A 640      44.350  37.295  69.185  1.00  0.00           H
ATOM    863  CA  ALA A 640      44.290  36.175  67.425  1.00  0.00           C
ATOM    864  HA  ALA A 640      44.290  36.635  66.445  1.00  0.00           H
ATOM    865  CB  ALA A 640      45.750  35.775  67.785  1.00  0.00           C
ATOM    866  HB1 ALA A 640      45.810  35.325  68.795  1.00  0.00           H
ATOM    867  HB2 ALA A 640      46.400  36.675  67.755  1.00  0.00           H
ATOM    868  HB3 ALA A 640      46.140  35.045  67.045  1.00  0.00           H
ATOM    869  C   ALA A 640      43.430  34.915  67.315  1.00  0.00           C
ATOM    870  O   ALA A 640      43.250  34.365  66.235  1.00  0.00           O
ATOM    871  N   ILE A 641      42.860  34.445  68.445  1.00  0.00           N
ATOM    872  HN  ILE A 641      42.950  34.945  69.305  1.00  0.00           H
ATOM    873  CA  ILE A 641      41.920  33.325  68.435  1.00  0.00           C
ATOM    874  HA  ILE A 641      42.400  32.495  67.935  1.00  0.00           H
ATOM    875  CB  ILE A 641      41.560  32.905  69.865  1.00  0.00           C
ATOM    876  HB  ILE A 641      41.290  33.815  70.445  1.00  0.00           H
ATOM    877  CG2 ILE A 641      40.350  31.935  69.905  1.00  0.00           C
ATOM    878 HG21 ILE A 641      40.520  31.055  69.255  1.00  0.00           H
ATOM    879 HG22 ILE A 641      39.420  32.445  69.595  1.00  0.00           H
ATOM    880 HG23 ILE A 641      40.180  31.575  70.945  1.00  0.00           H
ATOM    881  CG1 ILE A 641      42.800  32.265  70.535  1.00  0.00           C
ATOM    882 HG11 ILE A 641      43.720  32.815  70.245  1.00  0.00           H
ATOM    883 HG12 ILE A 641      42.930  31.225  70.155  1.00  0.00           H
ATOM    884  CD  ILE A 641      42.740  32.245  72.075  1.00  0.00           C
ATOM    885  HD1 ILE A 641      41.870  31.655  72.435  1.00  0.00           H
ATOM    886  HD2 ILE A 641      42.650  33.275  72.475  1.00  0.00           H
ATOM    887  HD3 ILE A 641      43.660  31.775  72.485  1.00  0.00           H
ATOM    888  C   ILE A 641      40.670  33.635  67.625  1.00  0.00           C
ATOM    889  O   ILE A 641      40.280  32.865  66.745  1.00  0.00           O
ATOM    890  N   GLU A 642      40.030  34.815  67.855  1.00  0.00           N
ATOM    891  HN  GLU A 642      40.280  35.405  68.635  1.00  0.00           H
ATOM    892  CA  GLU A 642      38.890  35.265  67.085  1.00  0.00           C
ATOM    893  HA  GLU A 642      38.130  34.495  67.145  1.00  0.00           H
ATOM    894  CB  GLU A 642      38.270  36.575  67.655  1.00  0.00           C
ATOM    895  HB1 GLU A 642      37.510  36.975  66.945  1.00  0.00           H
ATOM    896  HB2 GLU A 642      39.070  37.335  67.765  1.00  0.00           H
ATOM    897  CG  GLU A 642      37.520  36.415  69.005  1.00  0.00           C
ATOM    898  HG1 GLU A 642      36.710  35.675  68.905  1.00  0.00           H
ATOM    899  HG2 GLU A 642      37.040  37.385  69.285  1.00  0.00           H
ATOM    900  CD  GLU A 642      38.410  35.995  70.165  1.00  0.00           C
ATOM    901  OE1 GLU A 642      39.590  36.455  70.225  1.00  0.00           O
ATOM    902  OE2 GLU A 642      37.910  35.215  71.005  1.00  0.00           O
ATOM    903  C   GLU A 642      39.180  35.475  65.605  1.00  0.00           C
ATOM    904  O   GLU A 642      38.390  35.065  64.755  1.00  0.00           O
ATOM    905  N   SER A 643      40.320  36.125  65.255  1.00  0.00           N
ATOM    906  HN  SER A 643      40.970  36.465  65.945  1.00  0.00           H
ATOM    907  CA  SER A 643      40.690  36.335  63.865  1.00  0.00           C
ATOM    908  HA  SER A 643      39.840  36.775  63.375  1.00  0.00           H
ATOM    909  CB  SER A 643      41.870  37.345  63.645  1.00  0.00           C
ATOM    910  HB1 SER A 643      41.610  38.295  64.165  1.00  0.00           H
ATOM    911  HB2 SER A 643      41.970  37.565  62.565  1.00  0.00           H
ATOM    912  OG  SER A 643      43.110  36.875  64.165  1.00  0.00           O
ATOM    913  HG1 SER A 643      43.830  37.325  63.685  1.00  0.00           H
ATOM    914  C   SER A 643      40.970  35.055  63.095  1.00  0.00           C
ATOM    915  O   SER A 643      40.430  34.875  62.005  1.00  0.00           O
ATOM    916  N   LEU A 644      41.760  34.105  63.655  1.00  0.00           N
ATOM    917  HN  LEU A 644      42.230  34.305  64.515  1.00  0.00           H
ATOM    918  CA  LEU A 644      42.030  32.805  63.045  1.00  0.00           C
ATOM    919  HA  LEU A 644      42.420  32.975  62.055  1.00  0.00           H
ATOM    920  CB  LEU A 644      43.080  32.025  63.885  1.00  0.00           C
ATOM    921  HB1 LEU A 644      43.140  30.965  63.565  1.00  0.00           H
ATOM    922  HB2 LEU A 644      42.740  32.035  64.955  1.00  0.00           H
ATOM    923  CG  LEU A 644      44.510  32.585  63.835  1.00  0.00           C
ATOM    924  HG  LEU A 644      44.470  33.695  63.945  1.00  0.00           H
ATOM    925  CD1 LEU A 644      45.340  32.035  65.005  1.00  0.00           C
ATOM    926 HD11 LEU A 644      45.370  30.925  64.965  1.00  0.00           H
ATOM    927 HD12 LEU A 644      44.900  32.335  65.985  1.00  0.00           H
ATOM    928 HD13 LEU A 644      46.390  32.405  64.955  1.00  0.00           H
ATOM    929  CD2 LEU A 644      45.200  32.255  62.505  1.00  0.00           C
ATOM    930 HD21 LEU A 644      44.630  32.675  61.655  1.00  0.00           H
ATOM    931 HD22 LEU A 644      45.290  31.155  62.375  1.00  0.00           H
ATOM    932 HD23 LEU A 644      46.220  32.695  62.485  1.00  0.00           H
ATOM    933  C   LEU A 644      40.810  31.905  62.875  1.00  0.00           C
ATOM    934  O   LEU A 644      40.540  31.385  61.785  1.00  0.00           O
ATOM    935  N   PHE A 645      40.010  31.745  63.955  1.00  0.00           N
ATOM    936  HN  PHE A 645      40.250  32.195  64.815  1.00  0.00           H
ATOM    937  CA  PHE A 645      38.800  30.945  63.945  1.00  0.00           C
ATOM    938  HA  PHE A 645      39.060  29.955  63.585  1.00  0.00           H
ATOM    939  CB  PHE A 645      38.250  30.805  65.405  1.00  0.00           C
ATOM    940  HB1 PHE A 645      38.190  31.825  65.845  1.00  0.00           H
ATOM    941  HB2 PHE A 645      38.970  30.205  66.005  1.00  0.00           H
ATOM    942  CG  PHE A 645      36.880  30.165  65.535  1.00  0.00           C
ATOM    943  CD1 PHE A 645      36.580  28.965  64.865  1.00  0.00           C
ATOM    944  HD1 PHE A 645      37.320  28.475  64.255  1.00  0.00           H
ATOM    945  CE1 PHE A 645      35.300  28.395  64.975  1.00  0.00           C
ATOM    946  HE1 PHE A 645      35.060  27.495  64.435  1.00  0.00           H
ATOM    947  CZ  PHE A 645      34.320  29.015  65.765  1.00  0.00           C
ATOM    948  HZ  PHE A 645      33.330  28.595  65.835  1.00  0.00           H
ATOM    949  CD2 PHE A 645      35.900  30.755  66.345  1.00  0.00           C
ATOM    950  HD2 PHE A 645      36.130  31.675  66.875  1.00  0.00           H
ATOM    951  CE2 PHE A 645      34.630  30.195  66.455  1.00  0.00           C
ATOM    952  HE2 PHE A 645      33.880  30.675  67.075  1.00  0.00           H
ATOM    953  C   PHE A 645      37.750  31.475  62.975  1.00  0.00           C
ATOM    954  O   PHE A 645      37.190  30.735  62.165  1.00  0.00           O
ATOM    955  N   GLY A 646      37.530  32.805  63.005  1.00  0.00           N
ATOM    956  HN  GLY A 646      38.030  33.365  63.675  1.00  0.00           H
ATOM    957  CA  GLY A 646      36.590  33.485  62.135  1.00  0.00           C
ATOM    958  HA1 GLY A 646      36.560  34.515  62.435  1.00  0.00           H
ATOM    959  HA2 GLY A 646      35.630  32.995  62.215  1.00  0.00           H
ATOM    960  C   GLY A 646      36.980  33.465  60.685  1.00  0.00           C
ATOM    961  O   GLY A 646      36.150  33.185  59.815  1.00  0.00           O
ATOM    962  N   ALA A 647      38.260  33.735  60.375  1.00  0.00           N
ATOM    963  HN  ALA A 647      38.910  34.015  61.085  1.00  0.00           H
ATOM    964  CA  ALA A 647      38.800  33.645  59.025  1.00  0.00           C
ATOM    965  HA  ALA A 647      38.220  34.305  58.395  1.00  0.00           H
ATOM    966  CB  ALA A 647      40.270  34.105  59.015  1.00  0.00           C
ATOM    967  HB1 ALA A 647      40.900  33.445  59.645  1.00  0.00           H
ATOM    968  HB2 ALA A 647      40.350  35.135  59.425  1.00  0.00           H
ATOM    969  HB3 ALA A 647      40.680  34.125  57.975  1.00  0.00           H
ATOM    970  C   ALA A 647      38.700  32.255  58.435  1.00  0.00           C
ATOM    971  O   ALA A 647      38.260  32.065  57.305  1.00  0.00           O
ATOM    972  N   SER A 648      39.050  31.225  59.245  1.00  0.00           N
ATOM    973  HN  SER A 648      39.460  31.395  60.145  1.00  0.00           H
ATOM    974  CA  SER A 648      38.870  29.835  58.865  1.00  0.00           C
ATOM    975  HA  SER A 648      39.440  29.635  57.975  1.00  0.00           H
ATOM    976  CB  SER A 648      39.370  28.905  60.005  1.00  0.00           C
ATOM    977  HB1 SER A 648      38.810  29.105  60.945  1.00  0.00           H
ATOM    978  HB2 SER A 648      40.440  29.125  60.215  1.00  0.00           H
ATOM    979  OG  SER A 648      39.220  27.535  59.675  1.00  0.00           O
ATOM    980  HG1 SER A 648      39.920  27.335  59.025  1.00  0.00           H
ATOM    981  C   SER A 648      37.420  29.495  58.565  1.00  0.00           C
ATOM    982  O   SER A 648      37.090  29.055  57.475  1.00  0.00           O
ATOM    983  N   LEU A 649      36.510  29.795  59.515  1.00  0.00           N
ATOM    984  HN  LEU A 649      36.810  30.185  60.385  1.00  0.00           H
ATOM    985  CA  LEU A 649      35.100  29.515  59.405  1.00  0.00           C
ATOM    986  HA  LEU A 649      34.970  28.445  59.335  1.00  0.00           H
ATOM    987  CB  LEU A 649      34.460  30.075  60.715  1.00  0.00           C
ATOM    988  HB1 LEU A 649      34.790  31.125  60.865  1.00  0.00           H
ATOM    989  HB2 LEU A 649      34.890  29.495  61.565  1.00  0.00           H
ATOM    990  CG  LEU A 649      32.930  30.025  60.825  1.00  0.00           C
ATOM    991  HG  LEU A 649      32.480  30.665  60.025  1.00  0.00           H
ATOM    992  CD1 LEU A 649      32.470  28.595  60.655  1.00  0.00           C
ATOM    993 HD11 LEU A 649      32.830  27.955  61.485  1.00  0.00           H
ATOM    994 HD12 LEU A 649      32.900  28.205  59.705  1.00  0.00           H
ATOM    995 HD13 LEU A 649      31.360  28.545  60.615  1.00  0.00           H
ATOM    996  CD2 LEU A 649      32.420  30.545  62.175  1.00  0.00           C
ATOM    997 HD21 LEU A 649      32.710  31.605  62.335  1.00  0.00           H
ATOM    998 HD22 LEU A 649      32.840  29.935  63.005  1.00  0.00           H
ATOM    999 HD23 LEU A 649      31.310  30.475  62.215  1.00  0.00           H
ATOM   1000  C   LEU A 649      34.460  30.145  58.175  1.00  0.00           C
ATOM   1001  O   LEU A 649      33.840  29.465  57.345  1.00  0.00           O
ATOM   1002  N   THR A 650      34.670  31.465  58.005  1.00  0.00           N
ATOM   1003  HN  THR A 650      35.200  31.945  58.705  1.00  0.00           H
ATOM   1004  CA  THR A 650      34.180  32.295  56.905  1.00  0.00           C
ATOM   1005  HA  THR A 650      33.110  32.125  56.835  1.00  0.00           H
ATOM   1006  CB  THR A 650      34.380  33.795  57.135  1.00  0.00           C
ATOM   1007  HB  THR A 650      35.460  34.085  57.015  1.00  0.00           H
ATOM   1008  OG1 THR A 650      33.980  34.165  58.445  1.00  0.00           O
ATOM   1009  HG1 THR A 650      34.660  33.795  59.025  1.00  0.00           H
ATOM   1010  CG2 THR A 650      33.510  34.635  56.185  1.00  0.00           C
ATOM   1011 HG21 THR A 650      32.440  34.405  56.355  1.00  0.00           H
ATOM   1012 HG22 THR A 650      33.750  34.425  55.125  1.00  0.00           H
ATOM   1013 HG23 THR A 650      33.660  35.715  56.375  1.00  0.00           H
ATOM   1014  C   THR A 650      34.790  31.945  55.565  1.00  0.00           C
ATOM   1015  O   THR A 650      34.140  31.975  54.525  1.00  0.00           O
ATOM   1016  N   GLY A 651      36.090  31.615  55.535  1.00  0.00           N
ATOM   1017  HN  GLY A 651      36.630  31.605  56.375  1.00  0.00           H
ATOM   1018  CA  GLY A 651      36.800  31.305  54.305  1.00  0.00           C
ATOM   1019  HA1 GLY A 651      37.850  31.285  54.545  1.00  0.00           H
ATOM   1020  HA2 GLY A 651      36.570  32.055  53.555  1.00  0.00           H
ATOM   1021  C   GLY A 651      36.430  29.965  53.735  1.00  0.00           C
ATOM   1022  O   GLY A 651      36.200  29.815  52.535  1.00  0.00           O
ATOM   1023  N   ILE A 652      36.280  28.955  54.615  1.00  0.00           N
ATOM   1024  HN  ILE A 652      36.510  29.085  55.595  1.00  0.00           H
ATOM   1025  CA  ILE A 652      35.730  27.675  54.215  1.00  0.00           C
ATOM   1026  HA  ILE A 652      36.300  27.355  53.365  1.00  0.00           H
ATOM   1027  CB  ILE A 652      35.840  26.585  55.265  1.00  0.00           C
ATOM   1028  HB  ILE A 652      35.140  26.785  56.105  1.00  0.00           H
ATOM   1029  CG2 ILE A 652      35.500  25.265  54.555  1.00  0.00           C
ATOM   1030 HG21 ILE A 652      36.220  25.105  53.725  1.00  0.00           H
ATOM   1031 HG22 ILE A 652      34.480  25.285  54.135  1.00  0.00           H
ATOM   1032 HG23 ILE A 652      35.610  24.405  55.235  1.00  0.00           H
ATOM   1033  CG1 ILE A 652      37.280  26.465  55.815  1.00  0.00           C
ATOM   1034 HG11 ILE A 652      37.760  27.445  55.905  1.00  0.00           H
ATOM   1035 HG12 ILE A 652      37.900  25.875  55.105  1.00  0.00           H
ATOM   1036  CD  ILE A 652      37.290  25.815  57.195  1.00  0.00           C
ATOM   1037  HD1 ILE A 652      36.730  24.865  57.125  1.00  0.00           H
ATOM   1038  HD2 ILE A 652      36.800  26.465  57.945  1.00  0.00           H
ATOM   1039  HD3 ILE A 652      38.330  25.605  57.535  1.00  0.00           H
ATOM   1040  C   ILE A 652      34.310  27.855  53.715  1.00  0.00           C
ATOM   1041  O   ILE A 652      34.010  27.315  52.645  1.00  0.00           O
ATOM   1042  N   ALA A 653      33.510  28.715  54.425  1.00  0.00           N
ATOM   1043  HN  ALA A 653      33.870  29.075  55.295  1.00  0.00           H
ATOM   1044  CA  ALA A 653      32.170  29.215  54.135  1.00  0.00           C
ATOM   1045  HA  ALA A 653      31.530  28.395  54.025  1.00  0.00           H
ATOM   1046  CB  ALA A 653      31.630  30.165  55.225  1.00  0.00           C
ATOM   1047  HB1 ALA A 653      32.130  31.155  55.205  1.00  0.00           H
ATOM   1048  HB2 ALA A 653      31.780  29.735  56.235  1.00  0.00           H
ATOM   1049  HB3 ALA A 653      30.550  30.365  55.105  1.00  0.00           H
ATOM   1050  C   ALA A 653      31.970  29.865  52.815  1.00  0.00           C
ATOM   1051  O   ALA A 653      30.980  29.695  52.105  1.00  0.00           O
ATOM   1052  N   TYR A 654      32.950  30.615  52.425  1.00  0.00           N
ATOM   1053  HN  TYR A 654      33.720  30.785  53.035  1.00  0.00           H
ATOM   1054  CA  TYR A 654      32.930  31.235  51.145  1.00  0.00           C
ATOM   1055  HA  TYR A 654      31.950  31.645  50.955  1.00  0.00           H
ATOM   1056  CB  TYR A 654      33.970  32.355  51.295  1.00  0.00           C
ATOM   1057  HB1 TYR A 654      34.980  31.945  51.515  1.00  0.00           H
ATOM   1058  HB2 TYR A 654      33.680  33.025  52.135  1.00  0.00           H
ATOM   1059  CG  TYR A 654      34.030  33.165  50.065  1.00  0.00           C
ATOM   1060  CD1 TYR A 654      35.030  32.925  49.105  1.00  0.00           C
ATOM   1061  HD1 TYR A 654      35.750  32.135  49.255  1.00  0.00           H
ATOM   1062  CE1 TYR A 654      35.080  33.685  47.945  1.00  0.00           C
ATOM   1063  HE1 TYR A 654      35.830  33.485  47.195  1.00  0.00           H
ATOM   1064  CZ  TYR A 654      34.150  34.705  47.735  1.00  0.00           C
ATOM   1065  OH  TYR A 654      34.210  35.455  46.565  1.00  0.00           O
ATOM   1066  HH  TYR A 654      33.690  36.265  46.705  1.00  0.00           H
ATOM   1067  CD2 TYR A 654      33.100  34.195  49.855  1.00  0.00           C
ATOM   1068  HD2 TYR A 654      32.320  34.375  50.585  1.00  0.00           H
ATOM   1069  CE2 TYR A 654      33.160  34.975  48.695  1.00  0.00           C
ATOM   1070  HE2 TYR A 654      32.440  35.755  48.535  1.00  0.00           H
ATOM   1071  C   TYR A 654      33.240  30.215  50.045  1.00  0.00           C
ATOM   1072  O   TYR A 654      32.510  30.075  49.065  1.00  0.00           O
ATOM   1073  N   SER A 655      34.330  29.455  50.215  1.00  0.00           N
ATOM   1074  HN  SER A 655      34.830  29.545  51.085  1.00  0.00           H
ATOM   1075  CA  SER A 655      34.950  28.615  49.205  1.00  0.00           C
ATOM   1076  HA  SER A 655      35.150  29.245  48.355  1.00  0.00           H
ATOM   1077  CB  SER A 655      36.330  28.105  49.705  1.00  0.00           C
ATOM   1078  HB1 SER A 655      36.200  27.505  50.625  1.00  0.00           H
ATOM   1079  HB2 SER A 655      36.950  28.995  49.975  1.00  0.00           H
ATOM   1080  OG  SER A 655      37.050  27.355  48.735  1.00  0.00           O
ATOM   1081  HG1 SER A 655      36.520  26.585  48.505  1.00  0.00           H
ATOM   1082  C   SER A 655      34.100  27.465  48.635  1.00  0.00           C
ATOM   1083  O   SER A 655      34.140  27.225  47.425  1.00  0.00           O
ATOM   1084  N   LEU A 656      33.290  26.725  49.455  1.00  0.00           N
ATOM   1085  HN  LEU A 656      33.280  26.885  50.445  1.00  0.00           H
ATOM   1086  CA  LEU A 656      32.390  25.705  48.895  1.00  0.00           C
ATOM   1087  HA  LEU A 656      33.020  25.105  48.255  1.00  0.00           H
ATOM   1088  CB  LEU A 656      31.650  24.635  49.775  1.00  0.00           C
ATOM   1089  HB1 LEU A 656      31.270  23.855  49.075  1.00  0.00           H
ATOM   1090  HB2 LEU A 656      30.730  25.055  50.215  1.00  0.00           H
ATOM   1091  CG  LEU A 656      32.400  23.845  50.875  1.00  0.00           C
ATOM   1092  HG  LEU A 656      32.880  24.535  51.595  1.00  0.00           H
ATOM   1093  CD1 LEU A 656      31.400  22.935  51.605  1.00  0.00           C
ATOM   1094 HD11 LEU A 656      30.670  22.515  50.875  1.00  0.00           H
ATOM   1095 HD12 LEU A 656      30.820  23.445  52.375  1.00  0.00           H
ATOM   1096 HD13 LEU A 656      31.920  22.065  52.055  1.00  0.00           H
ATOM   1097  CD2 LEU A 656      33.480  22.905  50.355  1.00  0.00           C
ATOM   1098 HD21 LEU A 656      34.100  23.405  49.575  1.00  0.00           H
ATOM   1099 HD22 LEU A 656      33.050  21.975  49.945  1.00  0.00           H
ATOM   1100 HD23 LEU A 656      34.150  22.615  51.195  1.00  0.00           H
ATOM   1101  C   LEU A 656      31.300  26.235  47.985  1.00  0.00           C
ATOM   1102  O   LEU A 656      30.960  25.515  47.055  1.00  0.00           O
ATOM   1103  N   PHE A 657      30.700  27.425  48.195  1.00  0.00           N
ATOM   1104  HN  PHE A 657      30.940  27.975  48.985  1.00  0.00           H
ATOM   1105  CA  PHE A 657      29.550  27.875  47.395  1.00  0.00           C
ATOM   1106  HA  PHE A 657      29.240  27.085  46.725  1.00  0.00           H
ATOM   1107  CB  PHE A 657      28.340  28.305  48.275  1.00  0.00           C
ATOM   1108  HB1 PHE A 657      27.520  28.695  47.625  1.00  0.00           H
ATOM   1109  HB2 PHE A 657      28.640  29.125  48.965  1.00  0.00           H
ATOM   1110  CG  PHE A 657      27.720  27.195  49.075  1.00  0.00           C
ATOM   1111  CD1 PHE A 657      27.410  25.955  48.495  1.00  0.00           C
ATOM   1112  HD1 PHE A 657      27.670  25.765  47.465  1.00  0.00           H
ATOM   1113  CE1 PHE A 657      26.720  24.985  49.225  1.00  0.00           C
ATOM   1114  HE1 PHE A 657      26.460  24.055  48.755  1.00  0.00           H
ATOM   1115  CZ  PHE A 657      26.390  25.215  50.565  1.00  0.00           C
ATOM   1116  HZ  PHE A 657      25.830  24.485  51.125  1.00  0.00           H
ATOM   1117  CD2 PHE A 657      27.290  27.445  50.385  1.00  0.00           C
ATOM   1118  HD2 PHE A 657      27.450  28.425  50.815  1.00  0.00           H
ATOM   1119  CE2 PHE A 657      26.700  26.445  51.165  1.00  0.00           C
ATOM   1120  HE2 PHE A 657      26.380  26.665  52.175  1.00  0.00           H
ATOM   1121  C   PHE A 657      29.810  29.075  46.505  1.00  0.00           C
ATOM   1122  O   PHE A 657      29.140  29.255  45.485  1.00  0.00           O
ATOM   1123  N   ALA A 658      30.760  29.965  46.855  1.00  0.00           N
ATOM   1124  HN  ALA A 658      31.310  29.845  47.685  1.00  0.00           H
ATOM   1125  CA  ALA A 658      30.970  31.215  46.145  1.00  0.00           C
ATOM   1126  HA  ALA A 658      30.010  31.705  46.105  1.00  0.00           H
ATOM   1127  CB  ALA A 658      31.910  32.165  46.915  1.00  0.00           C
ATOM   1128  HB1 ALA A 658      32.920  31.715  47.025  1.00  0.00           H
ATOM   1129  HB2 ALA A 658      31.510  32.345  47.935  1.00  0.00           H
ATOM   1130  HB3 ALA A 658      32.030  33.135  46.405  1.00  0.00           H
ATOM   1131  C   ALA A 658      31.440  31.105  44.695  1.00  0.00           C
ATOM   1132  O   ALA A 658      32.130  30.165  44.295  1.00  0.00           O
ATOM   1133  N   GLY A 659      31.040  32.115  43.875  1.00  0.00           N
ATOM   1134  HN  GLY A 659      30.430  32.805  44.245  1.00  0.00           H
ATOM   1135  CA  GLY A 659      31.380  32.215  42.465  1.00  0.00           C
ATOM   1136  HA1 GLY A 659      30.990  33.155  42.105  1.00  0.00           H
ATOM   1137  HA2 GLY A 659      30.930  31.365  41.975  1.00  0.00           H
ATOM   1138  C   GLY A 659      32.850  32.175  42.135  1.00  0.00           C
ATOM   1139  O   GLY A 659      33.340  31.205  41.555  1.00  0.00           O
ATOM   1140  N   GLN A 660      33.620  33.225  42.495  1.00  0.00           N
ATOM   1141  HN  GLN A 660      33.250  34.015  42.985  1.00  0.00           H
ATOM   1142  CA  GLN A 660      35.080  33.185  42.395  1.00  0.00           C
ATOM   1143  HA  GLN A 660      35.350  32.515  41.595  1.00  0.00           H
ATOM   1144  CB  GLN A 660      35.740  34.545  41.995  1.00  0.00           C
ATOM   1145  HB1 GLN A 660      35.540  34.715  40.915  1.00  0.00           H
ATOM   1146  HB2 GLN A 660      36.850  34.445  42.115  1.00  0.00           H
ATOM   1147  CG  GLN A 660      35.250  35.795  42.775  1.00  0.00           C
ATOM   1148  HG1 GLN A 660      35.200  35.555  43.855  1.00  0.00           H
ATOM   1149  HG2 GLN A 660      34.240  36.095  42.445  1.00  0.00           H
ATOM   1150  CD  GLN A 660      36.180  37.015  42.665  1.00  0.00           C
ATOM   1151  OE1 GLN A 660      36.440  37.715  43.645  1.00  0.00           O
ATOM   1152  NE2 GLN A 660      36.660  37.325  41.445  1.00  0.00           N
ATOM   1153 HE21 GLN A 660      37.310  38.075  41.405  1.00  0.00           H
ATOM   1154 HE22 GLN A 660      36.460  36.795  40.625  1.00  0.00           H
ATOM   1155  C   GLN A 660      35.680  32.645  43.695  1.00  0.00           C
ATOM   1156  O   GLN A 660      35.360  33.185  44.745  1.00  0.00           O
ATOM   1157  N   PRO A 661      36.490  31.575  43.745  1.00  0.00           N
ATOM   1158  CD  PRO A 661      36.660  30.595  42.675  1.00  0.00           C
ATOM   1159  HD1 PRO A 661      37.180  31.045  41.805  1.00  0.00           H
ATOM   1160  HD2 PRO A 661      35.660  30.225  42.355  1.00  0.00           H
ATOM   1161  CA  PRO A 661      37.110  31.155  44.995  1.00  0.00           C
ATOM   1162  HA  PRO A 661      36.400  31.275  45.805  1.00  0.00           H
ATOM   1163  CB  PRO A 661      37.470  29.665  44.785  1.00  0.00           C
ATOM   1164  HB1 PRO A 661      36.650  29.055  45.235  1.00  0.00           H
ATOM   1165  HB2 PRO A 661      38.420  29.375  45.275  1.00  0.00           H
ATOM   1166  CG  PRO A 661      37.490  29.445  43.265  1.00  0.00           C
ATOM   1167  HG1 PRO A 661      38.530  29.475  42.875  1.00  0.00           H
ATOM   1168  HG2 PRO A 661      37.040  28.455  43.005  1.00  0.00           H
ATOM   1169  C   PRO A 661      38.320  31.985  45.335  1.00  0.00           C
ATOM   1170  O   PRO A 661      38.720  32.025  46.505  1.00  0.00           O
ATOM   1171  N   LEU A 662      38.970  32.605  44.335  1.00  0.00           N
ATOM   1172  HN  LEU A 662      38.580  32.575  43.425  1.00  0.00           H
ATOM   1173  CA  LEU A 662      40.270  33.255  44.425  1.00  0.00           C
ATOM   1174  HA  LEU A 662      40.890  32.675  45.105  1.00  0.00           H
ATOM   1175  CB  LEU A 662      40.970  33.305  43.045  1.00  0.00           C
ATOM   1176  HB1 LEU A 662      42.020  33.645  43.175  1.00  0.00           H
ATOM   1177  HB2 LEU A 662      40.450  34.055  42.405  1.00  0.00           H
ATOM   1178  CG  LEU A 662      40.980  31.965  42.285  1.00  0.00           C
ATOM   1179  HG  LEU A 662      39.940  31.665  42.045  1.00  0.00           H
ATOM   1180  CD1 LEU A 662      41.730  32.115  40.955  1.00  0.00           C
ATOM   1181 HD11 LEU A 662      42.790  32.405  41.135  1.00  0.00           H
ATOM   1182 HD12 LEU A 662      41.250  32.905  40.325  1.00  0.00           H
ATOM   1183 HD13 LEU A 662      41.730  31.165  40.385  1.00  0.00           H
ATOM   1184  CD2 LEU A 662      41.620  30.835  43.115  1.00  0.00           C
ATOM   1185 HD21 LEU A 662      41.040  30.625  44.035  1.00  0.00           H
ATOM   1186 HD22 LEU A 662      42.650  31.115  43.405  1.00  0.00           H
ATOM   1187 HD23 LEU A 662      41.670  29.895  42.515  1.00  0.00           H
ATOM   1188  C   LEU A 662      40.170  34.655  45.015  1.00  0.00           C
ATOM   1189  O   LEU A 662      40.630  35.645  44.455  1.00  0.00           O
ATOM   1190  N   THR A 663      39.540  34.725  46.185  1.00  0.00           N
ATOM   1191  HN  THR A 663      39.100  33.895  46.515  1.00  0.00           H
ATOM   1192  CA  THR A 663      39.150  35.985  46.795  1.00  0.00           C
ATOM   1193  HA  THR A 663      39.360  36.805  46.115  1.00  0.00           H
ATOM   1194  CB  THR A 663      37.670  36.015  47.125  1.00  0.00           C
ATOM   1195  HB  THR A 663      37.410  35.275  47.915  1.00  0.00           H
ATOM   1196  OG1 THR A 663      36.960  35.675  45.945  1.00  0.00           O
ATOM   1197  HG1 THR A 663      36.030  35.525  46.185  1.00  0.00           H
ATOM   1198  CG2 THR A 663      37.220  37.425  47.545  1.00  0.00           C
ATOM   1199 HG21 THR A 663      37.370  38.135  46.705  1.00  0.00           H
ATOM   1200 HG22 THR A 663      37.780  37.785  48.435  1.00  0.00           H
ATOM   1201 HG23 THR A 663      36.140  37.405  47.795  1.00  0.00           H
ATOM   1202  C   THR A 663      39.960  36.215  48.035  1.00  0.00           C
ATOM   1203  O   THR A 663      40.630  37.225  48.155  1.00  0.00           O
ATOM   1204  N   ILE A 664      39.920  35.275  49.015  1.00  0.00           N
ATOM   1205  HN  ILE A 664      39.370  34.465  48.855  1.00  0.00           H
ATOM   1206  CA  ILE A 664      40.600  35.375  50.305  1.00  0.00           C
ATOM   1207  HA  ILE A 664      40.260  34.505  50.855  1.00  0.00           H
ATOM   1208  CB  ILE A 664      42.120  35.215  50.285  1.00  0.00           C
ATOM   1209  HB  ILE A 664      42.550  35.925  49.545  1.00  0.00           H
ATOM   1210  CG2 ILE A 664      42.740  35.535  51.675  1.00  0.00           C
ATOM   1211 HG21 ILE A 664      42.270  34.925  52.475  1.00  0.00           H
ATOM   1212 HG22 ILE A 664      42.620  36.605  51.925  1.00  0.00           H
ATOM   1213 HG23 ILE A 664      43.830  35.325  51.685  1.00  0.00           H
ATOM   1214  CG1 ILE A 664      42.480  33.775  49.845  1.00  0.00           C
ATOM   1215 HG11 ILE A 664      41.900  33.515  48.925  1.00  0.00           H
ATOM   1216 HG12 ILE A 664      42.160  33.065  50.645  1.00  0.00           H
ATOM   1217  CD  ILE A 664      43.960  33.565  49.545  1.00  0.00           C
ATOM   1218  HD1 ILE A 664      44.590  33.735  50.445  1.00  0.00           H
ATOM   1219  HD2 ILE A 664      44.300  34.265  48.745  1.00  0.00           H
ATOM   1220  HD3 ILE A 664      44.150  32.525  49.195  1.00  0.00           H
ATOM   1221  C   ILE A 664      40.110  36.545  51.165  1.00  0.00           C
ATOM   1222  O   ILE A 664      40.350  37.725  50.915  1.00  0.00           O
ATOM   1223  N   LEU A 665      39.370  36.225  52.245  1.00  0.00           N
ATOM   1224  HN  LEU A 665      39.230  35.285  52.525  1.00  0.00           H
ATOM   1225  CA  LEU A 665      38.750  37.215  53.095  1.00  0.00           C
ATOM   1226  HA  LEU A 665      38.660  38.155  52.565  1.00  0.00           H
ATOM   1227  CB  LEU A 665      37.330  36.775  53.535  1.00  0.00           C
ATOM   1228  HB1 LEU A 665      36.860  37.605  54.095  1.00  0.00           H
ATOM   1229  HB2 LEU A 665      37.420  35.895  54.225  1.00  0.00           H
ATOM   1230  CG  LEU A 665      36.380  36.385  52.385  1.00  0.00           C
ATOM   1231  HG  LEU A 665      36.840  35.575  51.775  1.00  0.00           H
ATOM   1232  CD1 LEU A 665      35.070  35.815  52.955  1.00  0.00           C
ATOM   1233 HD11 LEU A 665      34.580  36.565  53.615  1.00  0.00           H
ATOM   1234 HD12 LEU A 665      35.260  34.885  53.535  1.00  0.00           H
ATOM   1235 HD13 LEU A 665      34.360  35.575  52.135  1.00  0.00           H
ATOM   1236  CD2 LEU A 665      36.080  37.575  51.465  1.00  0.00           C
ATOM   1237 HD21 LEU A 665      37.000  37.935  50.975  1.00  0.00           H
ATOM   1238 HD22 LEU A 665      35.630  38.405  52.045  1.00  0.00           H
ATOM   1239 HD23 LEU A 665      35.350  37.265  50.675  1.00  0.00           H
ATOM   1240  C   LEU A 665      39.630  37.445  54.305  1.00  0.00           C
ATOM   1241  O   LEU A 665      40.100  36.505  54.945  1.00  0.00           O
ATOM   1242  N   GLY A 666      39.890  38.715  54.645  1.00  0.00           N
ATOM   1243  HN  GLY A 666      39.450  39.465  54.115  1.00  0.00           H
ATOM   1244  CA  GLY A 666      40.680  39.115  55.795  1.00  0.00           C
ATOM   1245  HA1 GLY A 666      41.690  39.295  55.455  1.00  0.00           H
ATOM   1246  HA2 GLY A 666      40.610  38.365  56.565  1.00  0.00           H
ATOM   1247  C   GLY A 666      40.140  40.395  56.375  1.00  0.00           C
ATOM   1248  O   GLY A 666      39.270  41.045  55.815  1.00  0.00           O
ATOM   1249  N   SER A 667      40.660  40.805  57.535  1.00  0.00           N
ATOM   1250  HN  SER A 667      41.350  40.265  58.005  1.00  0.00           H
ATOM   1251  CA  SER A 667      40.200  41.995  58.245  1.00  0.00           C
ATOM   1252  HA  SER A 667      39.150  42.145  58.045  1.00  0.00           H
ATOM   1253  CB  SER A 667      40.380  41.845  59.785  1.00  0.00           C
ATOM   1254  HB1 SER A 667      39.950  42.725  60.315  1.00  0.00           H
ATOM   1255  HB2 SER A 667      41.470  41.785  60.045  1.00  0.00           H
ATOM   1256  OG  SER A 667      39.760  40.645  60.245  1.00  0.00           O
ATOM   1257  HG1 SER A 667      38.830  40.705  59.985  1.00  0.00           H
ATOM   1258  C   SER A 667      40.950  43.235  57.795  1.00  0.00           C
ATOM   1259  O   SER A 667      41.780  43.755  58.525  1.00  0.00           O
ATOM   1260  N   THR A 668      40.690  43.715  56.555  1.00  0.00           N
ATOM   1261  HN  THR A 668      39.970  43.285  56.005  1.00  0.00           H
ATOM   1262  CA  THR A 668      41.340  44.835  55.885  1.00  0.00           C
ATOM   1263  HA  THR A 668      42.330  44.475  55.675  1.00  0.00           H
ATOM   1264  CB  THR A 668      40.710  45.145  54.515  1.00  0.00           C
ATOM   1265  HB  THR A 668      41.300  45.915  53.965  1.00  0.00           H
ATOM   1266  OG1 THR A 668      39.380  45.605  54.635  1.00  0.00           O
ATOM   1267  HG1 THR A 668      39.060  45.705  53.705  1.00  0.00           H
ATOM   1268  CG2 THR A 668      40.700  43.865  53.655  1.00  0.00           C
ATOM   1269 HG21 THR A 668      39.990  43.115  54.065  1.00  0.00           H
ATOM   1270 HG22 THR A 668      41.700  43.415  53.585  1.00  0.00           H
ATOM   1271 HG23 THR A 668      40.350  44.115  52.625  1.00  0.00           H
ATOM   1272  C   THR A 668      41.560  46.125  56.675  1.00  0.00           C
ATOM   1273  O   THR A 668      40.960  46.395  57.715  1.00  0.00           O
ATOM   1274  N   GLY A 669      42.450  47.015  56.175  1.00  0.00           N
ATOM   1275  HN  GLY A 669      42.940  46.785  55.345  1.00  0.00           H
ATOM   1276  CA  GLY A 669      42.750  48.325  56.765  1.00  0.00           C
ATOM   1277  HA1 GLY A 669      43.300  48.895  56.035  1.00  0.00           H
ATOM   1278  HA2 GLY A 669      43.330  48.135  57.665  1.00  0.00           H
ATOM   1279  C   GLY A 669      41.570  49.175  57.215  1.00  0.00           C
ATOM   1280  O   GLY A 669      41.630  49.695  58.325  1.00  0.00           O
ATOM   1281  N   PRO A 670      40.490  49.355  56.445  1.00  0.00           N
ATOM   1282  CD  PRO A 670      40.510  49.195  54.985  1.00  0.00           C
ATOM   1283  HD1 PRO A 670      40.490  48.115  54.725  1.00  0.00           H
ATOM   1284  HD2 PRO A 670      41.410  49.675  54.545  1.00  0.00           H
ATOM   1285  CA  PRO A 670      39.340  50.105  56.915  1.00  0.00           C
ATOM   1286  HA  PRO A 670      39.680  51.045  57.315  1.00  0.00           H
ATOM   1287  CB  PRO A 670      38.430  50.295  55.685  1.00  0.00           C
ATOM   1288  HB1 PRO A 670      38.110  51.355  55.595  1.00  0.00           H
ATOM   1289  HB2 PRO A 670      37.510  49.665  55.735  1.00  0.00           H
ATOM   1290  CG  PRO A 670      39.240  49.855  54.455  1.00  0.00           C
ATOM   1291  HG1 PRO A 670      38.660  49.125  53.835  1.00  0.00           H
ATOM   1292  HG2 PRO A 670      39.490  50.735  53.815  1.00  0.00           H
ATOM   1293  C   PRO A 670      38.590  49.385  58.025  1.00  0.00           C
ATOM   1294  O   PRO A 670      38.060  50.075  58.895  1.00  0.00           O
ATOM   1295  N   VAL A 671      38.510  48.035  58.015  1.00  0.00           N
ATOM   1296  HN  VAL A 671      38.950  47.515  57.295  1.00  0.00           H
ATOM   1297  CA  VAL A 671      37.890  47.285  59.105  1.00  0.00           C
ATOM   1298  HA  VAL A 671      36.880  47.635  59.235  1.00  0.00           H
ATOM   1299  CB  VAL A 671      37.850  45.775  58.835  1.00  0.00           C
ATOM   1300  HB  VAL A 671      38.870  45.415  58.555  1.00  0.00           H
ATOM   1301  CG1 VAL A 671      37.380  44.965  60.065  1.00  0.00           C
ATOM   1302 HG11 VAL A 671      36.420  45.345  60.455  1.00  0.00           H
ATOM   1303 HG12 VAL A 671      38.130  44.995  60.885  1.00  0.00           H
ATOM   1304 HG13 VAL A 671      37.250  43.895  59.775  1.00  0.00           H
ATOM   1305  CG2 VAL A 671      36.910  45.505  57.645  1.00  0.00           C
ATOM   1306 HG21 VAL A 671      37.270  46.015  56.725  1.00  0.00           H
ATOM   1307 HG22 VAL A 671      35.880  45.865  57.875  1.00  0.00           H
ATOM   1308 HG23 VAL A 671      36.860  44.415  57.435  1.00  0.00           H
ATOM   1309  C   VAL A 671      38.590  47.515  60.435  1.00  0.00           C
ATOM   1310  O   VAL A 671      37.960  47.805  61.445  1.00  0.00           O
ATOM   1311  N   LEU A 672      39.940  47.455  60.435  1.00  0.00           N
ATOM   1312  HN  LEU A 672      40.410  47.245  59.575  1.00  0.00           H
ATOM   1313  CA  LEU A 672      40.760  47.645  61.615  1.00  0.00           C
ATOM   1314  HA  LEU A 672      40.480  46.905  62.355  1.00  0.00           H
ATOM   1315  CB  LEU A 672      42.250  47.475  61.205  1.00  0.00           C
ATOM   1316  HB1 LEU A 672      42.490  48.225  60.415  1.00  0.00           H
ATOM   1317  HB2 LEU A 672      42.370  46.475  60.745  1.00  0.00           H
ATOM   1318  CG  LEU A 672      43.300  47.625  62.325  1.00  0.00           C
ATOM   1319  HG  LEU A 672      43.090  48.545  62.925  1.00  0.00           H
ATOM   1320  CD1 LEU A 672      43.290  46.405  63.265  1.00  0.00           C
ATOM   1321 HD11 LEU A 672      43.480  45.475  62.685  1.00  0.00           H
ATOM   1322 HD12 LEU A 672      42.310  46.315  63.775  1.00  0.00           H
ATOM   1323 HD13 LEU A 672      44.090  46.485  64.025  1.00  0.00           H
ATOM   1324  CD2 LEU A 672      44.700  47.815  61.725  1.00  0.00           C
ATOM   1325 HD21 LEU A 672      44.730  48.725  61.085  1.00  0.00           H
ATOM   1326 HD22 LEU A 672      44.990  46.935  61.105  1.00  0.00           H
ATOM   1327 HD23 LEU A 672      45.470  47.955  62.515  1.00  0.00           H
ATOM   1328  C   LEU A 672      40.550  49.015  62.245  1.00  0.00           C
ATOM   1329  O   LEU A 672      40.360  49.145  63.455  1.00  0.00           O
ATOM   1330  N   VAL A 673      40.560  50.075  61.415  1.00  0.00           N
ATOM   1331  HN  VAL A 673      40.760  49.925  60.435  1.00  0.00           H
ATOM   1332  CA  VAL A 673      40.300  51.435  61.805  1.00  0.00           C
ATOM   1333  HA  VAL A 673      40.970  51.695  62.615  1.00  0.00           H
ATOM   1334  CB  VAL A 673      40.590  52.365  60.625  1.00  0.00           C
ATOM   1335  HB  VAL A 673      40.020  52.015  59.735  1.00  0.00           H
ATOM   1336  CG1 VAL A 673      40.200  53.835  60.915  1.00  0.00           C
ATOM   1337 HG11 VAL A 673      40.670  54.165  61.865  1.00  0.00           H
ATOM   1338 HG12 VAL A 673      39.100  53.945  61.015  1.00  0.00           H
ATOM   1339 HG13 VAL A 673      40.560  54.485  60.105  1.00  0.00           H
ATOM   1340  CG2 VAL A 673      42.100  52.285  60.305  1.00  0.00           C
ATOM   1341 HG21 VAL A 673      42.410  51.245  60.055  1.00  0.00           H
ATOM   1342 HG22 VAL A 673      42.700  52.615  61.175  1.00  0.00           H
ATOM   1343 HG23 VAL A 673      42.350  52.925  59.435  1.00  0.00           H
ATOM   1344  C   VAL A 673      38.890  51.655  62.335  1.00  0.00           C
ATOM   1345  O   VAL A 673      38.690  52.255  63.395  1.00  0.00           O
ATOM   1346  N   PHE A 674      37.860  51.155  61.615  1.00  0.00           N
ATOM   1347  HN  PHE A 674      38.050  50.665  60.755  1.00  0.00           H
ATOM   1348  CA  PHE A 674      36.460  51.345  61.975  1.00  0.00           C
ATOM   1349  HA  PHE A 674      36.310  52.405  62.105  1.00  0.00           H
ATOM   1350  CB  PHE A 674      35.550  50.845  60.815  1.00  0.00           C
ATOM   1351  HB1 PHE A 674      35.510  49.735  60.775  1.00  0.00           H
ATOM   1352  HB2 PHE A 674      35.990  51.185  59.855  1.00  0.00           H
ATOM   1353  CG  PHE A 674      34.130  51.385  60.885  1.00  0.00           C
ATOM   1354  CD1 PHE A 674      33.740  52.435  60.035  1.00  0.00           C
ATOM   1355  HD1 PHE A 674      34.470  52.885  59.365  1.00  0.00           H
ATOM   1356  CE1 PHE A 674      32.420  52.905  60.025  1.00  0.00           C
ATOM   1357  HE1 PHE A 674      32.140  53.715  59.355  1.00  0.00           H
ATOM   1358  CZ  PHE A 674      31.470  52.325  60.865  1.00  0.00           C
ATOM   1359  HZ  PHE A 674      30.450  52.675  60.845  1.00  0.00           H
ATOM   1360  CD2 PHE A 674      33.160  50.815  61.725  1.00  0.00           C
ATOM   1361  HD2 PHE A 674      33.440  49.995  62.375  1.00  0.00           H
ATOM   1362  CE2 PHE A 674      31.840  51.275  61.715  1.00  0.00           C
ATOM   1363  HE2 PHE A 674      31.100  50.815  62.355  1.00  0.00           H
ATOM   1364  C   PHE A 674      36.100  50.675  63.305  1.00  0.00           C
ATOM   1365  O   PHE A 674      35.470  51.295  64.155  1.00  0.00           O
ATOM   1366  N   GLU A 675      36.540  49.415  63.525  1.00  0.00           N
ATOM   1367  HN  GLU A 675      37.030  48.905  62.805  1.00  0.00           H
ATOM   1368  CA  GLU A 675      36.300  48.665  64.755  1.00  0.00           C
ATOM   1369  HA  GLU A 675      35.230  48.615  64.915  1.00  0.00           H
ATOM   1370  CB  GLU A 675      36.820  47.195  64.655  1.00  0.00           C
ATOM   1371  HB1 GLU A 675      36.880  46.735  65.665  1.00  0.00           H
ATOM   1372  HB2 GLU A 675      37.860  47.235  64.255  1.00  0.00           H
ATOM   1373  CG  GLU A 675      35.980  46.245  63.745  1.00  0.00           C
ATOM   1374  HG1 GLU A 675      36.630  45.395  63.445  1.00  0.00           H
ATOM   1375  HG2 GLU A 675      35.630  46.755  62.835  1.00  0.00           H
ATOM   1376  CD  GLU A 675      34.780  45.635  64.455  1.00  0.00           C
ATOM   1377  OE1 GLU A 675      34.240  46.285  65.395  1.00  0.00           O
ATOM   1378  OE2 GLU A 675      34.370  44.485  64.105  1.00  0.00           O
ATOM   1379  C   GLU A 675      36.880  49.345  65.995  1.00  0.00           C
ATOM   1380  O   GLU A 675      36.190  49.545  66.985  1.00  0.00           O
ATOM   1381  N   LYS A 676      38.150  49.815  65.925  1.00  0.00           N
ATOM   1382  HN  LYS A 676      38.710  49.635  65.115  1.00  0.00           H
ATOM   1383  CA  LYS A 676      38.780  50.605  66.975  1.00  0.00           C
ATOM   1384  HA  LYS A 676      38.720  50.025  67.885  1.00  0.00           H
ATOM   1385  CB  LYS A 676      40.280  50.875  66.675  1.00  0.00           C
ATOM   1386  HB1 LYS A 676      40.690  51.575  67.455  1.00  0.00           H
ATOM   1387  HB2 LYS A 676      40.370  51.375  65.685  1.00  0.00           H
ATOM   1388  CG  LYS A 676      41.170  49.615  66.695  1.00  0.00           C
ATOM   1389  HG1 LYS A 676      40.840  48.915  65.895  1.00  0.00           H
ATOM   1390  HG2 LYS A 676      41.020  49.095  67.675  1.00  0.00           H
ATOM   1391  CD  LYS A 676      42.670  49.945  66.505  1.00  0.00           C
ATOM   1392  HD1 LYS A 676      42.990  50.565  67.375  1.00  0.00           H
ATOM   1393  HD2 LYS A 676      42.770  50.575  65.585  1.00  0.00           H
ATOM   1394  CE  LYS A 676      43.560  48.705  66.355  1.00  0.00           C
ATOM   1395  HE1 LYS A 676      43.340  48.205  65.385  1.00  0.00           H
ATOM   1396  HE2 LYS A 676      43.360  47.995  67.185  1.00  0.00           H
ATOM   1397  NZ  LYS A 676      45.010  49.045  66.385  1.00  0.00           N
ATOM   1398  HZ1 LYS A 676      45.250  49.605  67.215  1.00  0.00           H
ATOM   1399  HZ2 LYS A 676      45.310  49.625  65.535  1.00  0.00           H
ATOM   1400  HZ3 LYS A 676      45.600  48.195  66.375  1.00  0.00           H
ATOM   1401  C   LYS A 676      38.080  51.935  67.295  1.00  0.00           C
ATOM   1402  O   LYS A 676      37.860  52.275  68.455  1.00  0.00           O
ATOM   1403  N   ILE A 677      37.710  52.705  66.255  1.00  0.00           N
ATOM   1404  HN  ILE A 677      37.960  52.445  65.325  1.00  0.00           H
ATOM   1405  CA  ILE A 677      36.930  53.935  66.365  1.00  0.00           C
ATOM   1406  HA  ILE A 677      37.430  54.555  67.095  1.00  0.00           H
ATOM   1407  CB  ILE A 677      36.960  54.705  65.045  1.00  0.00           C
ATOM   1408  HB  ILE A 677      36.690  54.005  64.215  1.00  0.00           H
ATOM   1409  CG2 ILE A 677      35.940  55.865  65.035  1.00  0.00           C
ATOM   1410 HG21 ILE A 677      36.140  56.555  65.885  1.00  0.00           H
ATOM   1411 HG22 ILE A 677      34.900  55.495  65.125  1.00  0.00           H
ATOM   1412 HG23 ILE A 677      35.990  56.445  64.095  1.00  0.00           H
ATOM   1413  CG1 ILE A 677      38.410  55.215  64.795  1.00  0.00           C
ATOM   1414 HG11 ILE A 677      39.110  54.355  64.815  1.00  0.00           H
ATOM   1415 HG12 ILE A 677      38.690  55.895  65.635  1.00  0.00           H
ATOM   1416  CD  ILE A 677      38.610  55.965  63.475  1.00  0.00           C
ATOM   1417  HD1 ILE A 677      38.080  56.935  63.485  1.00  0.00           H
ATOM   1418  HD2 ILE A 677      38.220  55.355  62.625  1.00  0.00           H
ATOM   1419  HD3 ILE A 677      39.690  56.165  63.315  1.00  0.00           H
ATOM   1420  C   ILE A 677      35.530  53.735  66.935  1.00  0.00           C
ATOM   1421  O   ILE A 677      35.080  54.475  67.805  1.00  0.00           O
ATOM   1422  N   LEU A 678      34.800  52.685  66.495  1.00  0.00           N
ATOM   1423  HN  LEU A 678      35.150  52.105  65.745  1.00  0.00           H
ATOM   1424  CA  LEU A 678      33.510  52.295  67.025  1.00  0.00           C
ATOM   1425  HA  LEU A 678      32.840  53.145  66.925  1.00  0.00           H
ATOM   1426  CB  LEU A 678      32.970  51.095  66.205  1.00  0.00           C
ATOM   1427  HB1 LEU A 678      33.720  50.285  66.235  1.00  0.00           H
ATOM   1428  HB2 LEU A 678      32.890  51.415  65.145  1.00  0.00           H
ATOM   1429  CG  LEU A 678      31.610  50.515  66.635  1.00  0.00           C
ATOM   1430  HG  LEU A 678      31.670  50.155  67.695  1.00  0.00           H
ATOM   1431  CD1 LEU A 678      30.470  51.535  66.535  1.00  0.00           C
ATOM   1432 HD11 LEU A 678      30.370  51.905  65.495  1.00  0.00           H
ATOM   1433 HD12 LEU A 678      30.660  52.405  67.205  1.00  0.00           H
ATOM   1434 HD13 LEU A 678      29.510  51.075  66.845  1.00  0.00           H
ATOM   1435  CD2 LEU A 678      31.280  49.295  65.755  1.00  0.00           C
ATOM   1436 HD21 LEU A 678      32.090  48.535  65.845  1.00  0.00           H
ATOM   1437 HD22 LEU A 678      31.200  49.595  64.695  1.00  0.00           H
ATOM   1438 HD23 LEU A 678      30.320  48.835  66.075  1.00  0.00           H
ATOM   1439  C   LEU A 678      33.560  51.955  68.505  1.00  0.00           C
ATOM   1440  O   LEU A 678      32.740  52.415  69.305  1.00  0.00           O
ATOM   1441  N   TYR A 679      34.580  51.155  68.915  1.00  0.00           N
ATOM   1442  HN  TYR A 679      35.170  50.715  68.235  1.00  0.00           H
ATOM   1443  CA  TYR A 679      34.860  50.865  70.315  1.00  0.00           C
ATOM   1444  HA  TYR A 679      33.960  50.425  70.735  1.00  0.00           H
ATOM   1445  CB  TYR A 679      36.020  49.835  70.435  1.00  0.00           C
ATOM   1446  HB1 TYR A 679      36.940  50.235  69.965  1.00  0.00           H
ATOM   1447  HB2 TYR A 679      35.750  48.905  69.885  1.00  0.00           H
ATOM   1448  CG  TYR A 679      36.320  49.465  71.875  1.00  0.00           C
ATOM   1449  CD1 TYR A 679      37.500  49.905  72.515  1.00  0.00           C
ATOM   1450  HD1 TYR A 679      38.190  50.545  71.985  1.00  0.00           H
ATOM   1451  CE1 TYR A 679      37.800  49.505  73.825  1.00  0.00           C
ATOM   1452  HE1 TYR A 679      38.720  49.825  74.275  1.00  0.00           H
ATOM   1453  CZ  TYR A 679      36.940  48.625  74.495  1.00  0.00           C
ATOM   1454  OH  TYR A 679      37.290  48.135  75.775  1.00  0.00           O
ATOM   1455  HH  TYR A 679      37.230  47.175  75.725  1.00  0.00           H
ATOM   1456  CD2 TYR A 679      35.460  48.605  72.575  1.00  0.00           C
ATOM   1457  HD2 TYR A 679      34.570  48.235  72.085  1.00  0.00           H
ATOM   1458  CE2 TYR A 679      35.770  48.175  73.875  1.00  0.00           C
ATOM   1459  HE2 TYR A 679      35.120  47.485  74.395  1.00  0.00           H
ATOM   1460  C   TYR A 679      35.150  52.125  71.135  1.00  0.00           C
ATOM   1461  O   TYR A 679      34.640  52.275  72.245  1.00  0.00           O
ATOM   1462  N   LYS A 680      35.950  53.065  70.585  1.00  0.00           N
ATOM   1463  HN  LYS A 680      36.370  52.895  69.695  1.00  0.00           H
ATOM   1464  CA  LYS A 680      36.290  54.315  71.255  1.00  0.00           C
ATOM   1465  HA  LYS A 680      36.760  54.065  72.195  1.00  0.00           H
ATOM   1466  CB  LYS A 680      37.290  55.155  70.395  1.00  0.00           C
ATOM   1467  HB1 LYS A 680      36.840  55.365  69.405  1.00  0.00           H
ATOM   1468  HB2 LYS A 680      38.190  54.515  70.225  1.00  0.00           H
ATOM   1469  CG  LYS A 680      37.740  56.485  71.035  1.00  0.00           C
ATOM   1470  HG1 LYS A 680      38.220  56.235  72.005  1.00  0.00           H
ATOM   1471  HG2 LYS A 680      36.850  57.125  71.245  1.00  0.00           H
ATOM   1472  CD  LYS A 680      38.750  57.295  70.185  1.00  0.00           C
ATOM   1473  HD1 LYS A 680      38.270  57.575  69.225  1.00  0.00           H
ATOM   1474  HD2 LYS A 680      39.590  56.605  69.935  1.00  0.00           H
ATOM   1475  CE  LYS A 680      39.360  58.545  70.875  1.00  0.00           C
ATOM   1476  HE1 LYS A 680      40.130  58.985  70.215  1.00  0.00           H
ATOM   1477  HE2 LYS A 680      39.850  58.255  71.835  1.00  0.00           H
ATOM   1478  NZ  LYS A 680      38.360  59.605  71.175  1.00  0.00           N
ATOM   1479  HZ1 LYS A 680      37.700  59.305  71.935  1.00  0.00           H
ATOM   1480  HZ2 LYS A 680      37.810  59.845  70.325  1.00  0.00           H
ATOM   1481  HZ3 LYS A 680      38.830  60.475  71.495  1.00  0.00           H
ATOM   1482  C   LYS A 680      35.090  55.185  71.595  1.00  0.00           C
ATOM   1483  O   LYS A 680      34.980  55.675  72.725  1.00  0.00           O
ATOM   1484  N   PHE A 681      34.140  55.365  70.635  1.00  0.00           N
ATOM   1485  HN  PHE A 681      34.310  55.025  69.715  1.00  0.00           H
ATOM   1486  CA  PHE A 681      32.850  56.005  70.865  1.00  0.00           C
ATOM   1487  HA  PHE A 681      33.040  56.975  71.305  1.00  0.00           H
ATOM   1488  CB  PHE A 681      32.030  56.135  69.555  1.00  0.00           C
ATOM   1489  HB1 PHE A 681      31.000  56.495  69.765  1.00  0.00           H
ATOM   1490  HB2 PHE A 681      31.960  55.155  69.045  1.00  0.00           H
ATOM   1491  CG  PHE A 681      32.620  57.145  68.605  1.00  0.00           C
ATOM   1492  CD1 PHE A 681      32.770  58.475  69.005  1.00  0.00           C
ATOM   1493  HD1 PHE A 681      32.520  58.755  70.025  1.00  0.00           H
ATOM   1494  CE1 PHE A 681      33.190  59.465  68.105  1.00  0.00           C
ATOM   1495  HE1 PHE A 681      33.280  60.485  68.435  1.00  0.00           H
ATOM   1496  CZ  PHE A 681      33.450  59.115  66.775  1.00  0.00           C
ATOM   1497  HZ  PHE A 681      33.740  59.885  66.075  1.00  0.00           H
ATOM   1498  CD2 PHE A 681      32.890  56.805  67.265  1.00  0.00           C
ATOM   1499  HD2 PHE A 681      32.760  55.785  66.925  1.00  0.00           H
ATOM   1500  CE2 PHE A 681      33.290  57.795  66.355  1.00  0.00           C
ATOM   1501  HE2 PHE A 681      33.470  57.535  65.315  1.00  0.00           H
ATOM   1502  C   PHE A 681      31.980  55.275  71.865  1.00  0.00           C
ATOM   1503  O   PHE A 681      31.390  55.875  72.765  1.00  0.00           O
ATOM   1504  N   CYS A 682      31.860  53.935  71.755  1.00  0.00           N
ATOM   1505  HN  CYS A 682      32.330  53.445  71.005  1.00  0.00           H
ATOM   1506  CA  CYS A 682      31.080  53.115  72.675  1.00  0.00           C
ATOM   1507  HA  CYS A 682      30.080  53.525  72.705  1.00  0.00           H
ATOM   1508  CB  CYS A 682      31.000  51.645  72.215  1.00  0.00           C
ATOM   1509  HB1 CYS A 682      30.520  51.025  73.005  1.00  0.00           H
ATOM   1510  HB2 CYS A 682      32.030  51.255  72.065  1.00  0.00           H
ATOM   1511  SG  CYS A 682      30.020  51.465  70.685  1.00  0.00           S
ATOM   1512  HG1 CYS A 682      30.910  52.075  69.915  1.00  0.00           H
ATOM   1513  C   CYS A 682      31.570  53.165  74.115  1.00  0.00           C
ATOM   1514  O   CYS A 682      30.790  53.265  75.065  1.00  0.00           O
ATOM   1515  N   ARG A 683      32.900  53.135  74.325  1.00  0.00           N
ATOM   1516  HN  ARG A 683      33.510  52.955  73.545  1.00  0.00           H
ATOM   1517  CA  ARG A 683      33.530  53.335  75.615  1.00  0.00           C
ATOM   1518  HA  ARG A 683      33.120  52.615  76.305  1.00  0.00           H
ATOM   1519  CB  ARG A 683      35.070  53.125  75.465  1.00  0.00           C
ATOM   1520  HB1 ARG A 683      35.470  53.885  74.765  1.00  0.00           H
ATOM   1521  HB2 ARG A 683      35.240  52.135  74.985  1.00  0.00           H
ATOM   1522  CG  ARG A 683      35.880  53.185  76.785  1.00  0.00           C
ATOM   1523  HG1 ARG A 683      35.560  54.085  77.355  1.00  0.00           H
ATOM   1524  HG2 ARG A 683      36.950  53.355  76.525  1.00  0.00           H
ATOM   1525  CD  ARG A 683      35.730  51.935  77.675  1.00  0.00           C
ATOM   1526  HD1 ARG A 683      34.720  51.495  77.525  1.00  0.00           H
ATOM   1527  HD2 ARG A 683      35.840  52.185  78.755  1.00  0.00           H
ATOM   1528  NE  ARG A 683      36.770  50.915  77.285  1.00  0.00           N
ATOM   1529  HE  ARG A 683      36.520  50.185  76.655  1.00  0.00           H
ATOM   1530  CZ  ARG A 683      38.030  50.955  77.685  1.00  0.00           C
ATOM   1531  NH1 ARG A 683      38.530  51.845  78.495  1.00  0.00           N
ATOM   1532 HH11 ARG A 683      37.940  52.515  78.895  1.00  0.00           H
ATOM   1533 HH12 ARG A 683      39.530  51.985  78.525  1.00  0.00           H
ATOM   1534  NH2 ARG A 683      38.850  50.045  77.195  1.00  0.00           N
ATOM   1535 HH21 ARG A 683      38.390  49.265  76.755  1.00  0.00           H
ATOM   1536 HH22 ARG A 683      39.800  50.045  77.455  1.00  0.00           H
ATOM   1537  C   ARG A 683      33.270  54.715  76.225  1.00  0.00           C
ATOM   1538  O   ARG A 683      32.920  54.815  77.405  1.00  0.00           O
ATOM   1539  N   ASP A 684      33.400  55.795  75.395  1.00  0.00           N
ATOM   1540  HN  ASP A 684      33.640  55.665  74.435  1.00  0.00           H
ATOM   1541  CA  ASP A 684      33.280  57.195  75.795  1.00  0.00           C
ATOM   1542  HA  ASP A 684      34.030  57.395  76.545  1.00  0.00           H
ATOM   1543  CB  ASP A 684      33.480  58.095  74.535  1.00  0.00           C
ATOM   1544  HB1 ASP A 684      32.570  58.135  73.905  1.00  0.00           H
ATOM   1545  HB2 ASP A 684      34.290  57.675  73.915  1.00  0.00           H
ATOM   1546  CG  ASP A 684      33.910  59.525  74.845  1.00  0.00           C
ATOM   1547  OD1 ASP A 684      34.540  59.745  75.915  1.00  0.00           O
ATOM   1548  OD2 ASP A 684      33.780  60.365  73.915  1.00  0.00           O
ATOM   1549  C   ASP A 684      31.910  57.495  76.405  1.00  0.00           C
ATOM   1550  O   ASP A 684      31.780  58.055  77.495  1.00  0.00           O
ATOM   1551  N   TYR A 685      30.850  57.005  75.725  1.00  0.00           N
ATOM   1552  HN  TYR A 685      31.010  56.565  74.845  1.00  0.00           H
ATOM   1553  CA  TYR A 685      29.470  57.265  76.095  1.00  0.00           C
ATOM   1554  HA  TYR A 685      29.430  58.165  76.685  1.00  0.00           H
ATOM   1555  CB  TYR A 685      28.590  57.455  74.825  1.00  0.00           C
ATOM   1556  HB1 TYR A 685      27.550  57.725  75.095  1.00  0.00           H
ATOM   1557  HB2 TYR A 685      28.570  56.495  74.245  1.00  0.00           H
ATOM   1558  CG  TYR A 685      29.140  58.555  73.955  1.00  0.00           C
ATOM   1559  CD1 TYR A 685      29.350  59.845  74.465  1.00  0.00           C
ATOM   1560  HD1 TYR A 685      29.100  60.045  75.495  1.00  0.00           H
ATOM   1561  CE1 TYR A 685      29.930  60.845  73.675  1.00  0.00           C
ATOM   1562  HE1 TYR A 685      30.150  61.815  74.095  1.00  0.00           H
ATOM   1563  CZ  TYR A 685      30.280  60.565  72.355  1.00  0.00           C
ATOM   1564  OH  TYR A 685      30.980  61.525  71.605  1.00  0.00           O
ATOM   1565  HH  TYR A 685      31.910  61.375  71.835  1.00  0.00           H
ATOM   1566  CD2 TYR A 685      29.460  58.305  72.605  1.00  0.00           C
ATOM   1567  HD2 TYR A 685      29.320  57.305  72.205  1.00  0.00           H
ATOM   1568  CE2 TYR A 685      30.040  59.305  71.815  1.00  0.00           C
ATOM   1569  HE2 TYR A 685      30.320  59.095  70.795  1.00  0.00           H
ATOM   1570  C   TYR A 685      28.850  56.165  76.955  1.00  0.00           C
ATOM   1571  O   TYR A 685      27.680  56.245  77.325  1.00  0.00           O
ATOM   1572  N   GLN A 686      29.660  55.155  77.365  1.00  0.00           N
ATOM   1573  HN  GLN A 686      30.610  55.145  77.055  1.00  0.00           H
ATOM   1574  CA  GLN A 686      29.290  54.015  78.205  1.00  0.00           C
ATOM   1575  HA  GLN A 686      30.160  53.375  78.245  1.00  0.00           H
ATOM   1576  CB  GLN A 686      28.970  54.415  79.665  1.00  0.00           C
ATOM   1577  HB1 GLN A 686      28.030  55.015  79.655  1.00  0.00           H
ATOM   1578  HB2 GLN A 686      29.780  55.095  80.015  1.00  0.00           H
ATOM   1579  CG  GLN A 686      28.820  53.225  80.645  1.00  0.00           C
ATOM   1580  HG1 GLN A 686      29.810  52.755  80.775  1.00  0.00           H
ATOM   1581  HG2 GLN A 686      28.110  52.445  80.285  1.00  0.00           H
ATOM   1582  CD  GLN A 686      28.350  53.705  82.015  1.00  0.00           C
ATOM   1583  OE1 GLN A 686      29.190  53.895  82.895  1.00  0.00           O
ATOM   1584  NE2 GLN A 686      27.030  53.885  82.235  1.00  0.00           N
ATOM   1585 HE21 GLN A 686      26.790  54.195  83.155  1.00  0.00           H
ATOM   1586 HE22 GLN A 686      26.390  53.515  81.555  1.00  0.00           H
ATOM   1587  C   GLN A 686      28.180  53.155  77.625  1.00  0.00           C
ATOM   1588  O   GLN A 686      27.090  53.025  78.155  1.00  0.00           O
ATOM   1589  N   LEU A 687      28.470  52.515  76.485  1.00  0.00           N
ATOM   1590  HN  LEU A 687      29.370  52.625  76.065  1.00  0.00           H
ATOM   1591  CA  LEU A 687      27.480  51.835  75.685  1.00  0.00           C
ATOM   1592  HA  LEU A 687      26.570  51.695  76.255  1.00  0.00           H
ATOM   1593  CB  LEU A 687      27.230  52.695  74.415  1.00  0.00           C
ATOM   1594  HB1 LEU A 687      28.110  52.615  73.735  1.00  0.00           H
ATOM   1595  HB2 LEU A 687      27.180  53.765  74.735  1.00  0.00           H
ATOM   1596  CG  LEU A 687      25.940  52.395  73.635  1.00  0.00           C
ATOM   1597  HG  LEU A 687      25.930  51.315  73.355  1.00  0.00           H
ATOM   1598  CD1 LEU A 687      24.690  52.705  74.465  1.00  0.00           C
ATOM   1599 HD11 LEU A 687      24.690  53.775  74.765  1.00  0.00           H
ATOM   1600 HD12 LEU A 687      24.660  52.085  75.375  1.00  0.00           H
ATOM   1601 HD13 LEU A 687      23.780  52.505  73.875  1.00  0.00           H
ATOM   1602  CD2 LEU A 687      25.920  53.215  72.335  1.00  0.00           C
ATOM   1603 HD21 LEU A 687      26.830  52.995  71.725  1.00  0.00           H
ATOM   1604 HD22 LEU A 687      25.920  54.295  72.565  1.00  0.00           H
ATOM   1605 HD23 LEU A 687      25.020  52.965  71.735  1.00  0.00           H
ATOM   1606  C   LEU A 687      28.040  50.475  75.325  1.00  0.00           C
ATOM   1607  O   LEU A 687      29.230  50.325  75.035  1.00  0.00           O
ATOM   1608  N   SER A 688      27.220  49.405  75.335  1.00  0.00           N
ATOM   1609  HN  SER A 688      26.240  49.495  75.555  1.00  0.00           H
ATOM   1610  CA  SER A 688      27.690  48.075  74.965  1.00  0.00           C
ATOM   1611  HA  SER A 688      28.590  47.885  75.535  1.00  0.00           H
ATOM   1612  CB  SER A 688      26.700  46.915  75.295  1.00  0.00           C
ATOM   1613  HB1 SER A 688      25.740  47.095  74.755  1.00  0.00           H
ATOM   1614  HB2 SER A 688      26.460  46.965  76.375  1.00  0.00           H
ATOM   1615  OG  SER A 688      27.210  45.625  74.935  1.00  0.00           O
ATOM   1616  HG1 SER A 688      26.440  45.015  74.895  1.00  0.00           H
ATOM   1617  C   SER A 688      28.050  47.945  73.495  1.00  0.00           C
ATOM   1618  O   SER A 688      27.180  47.825  72.635  1.00  0.00           O
ATOM   1619  N   TYR A 689      29.360  47.895  73.195  1.00  0.00           N
ATOM   1620  HN  TYR A 689      30.000  48.105  73.935  1.00  0.00           H
ATOM   1621  CA  TYR A 689      29.920  47.635  71.875  1.00  0.00           C
ATOM   1622  HA  TYR A 689      29.570  48.405  71.205  1.00  0.00           H
ATOM   1623  CB  TYR A 689      31.480  47.735  71.995  1.00  0.00           C
ATOM   1624  HB1 TYR A 689      31.790  47.205  72.925  1.00  0.00           H
ATOM   1625  HB2 TYR A 689      31.780  48.795  72.115  1.00  0.00           H
ATOM   1626  CG  TYR A 689      32.280  47.145  70.845  1.00  0.00           C
ATOM   1627  CD1 TYR A 689      32.570  47.895  69.695  1.00  0.00           C
ATOM   1628  HD1 TYR A 689      32.160  48.895  69.595  1.00  0.00           H
ATOM   1629  CE1 TYR A 689      33.390  47.375  68.675  1.00  0.00           C
ATOM   1630  HE1 TYR A 689      33.610  47.965  67.795  1.00  0.00           H
ATOM   1631  CZ  TYR A 689      33.940  46.095  68.815  1.00  0.00           C
ATOM   1632  OH  TYR A 689      34.780  45.535  67.835  1.00  0.00           O
ATOM   1633  HH  TYR A 689      34.630  45.975  66.965  1.00  0.00           H
ATOM   1634  CD2 TYR A 689      32.840  45.855  70.955  1.00  0.00           C
ATOM   1635  HD2 TYR A 689      32.650  45.265  71.845  1.00  0.00           H
ATOM   1636  CE2 TYR A 689      33.660  45.335  69.955  1.00  0.00           C
ATOM   1637  HE2 TYR A 689      34.100  44.355  70.045  1.00  0.00           H
ATOM   1638  C   TYR A 689      29.460  46.315  71.255  1.00  0.00           C
ATOM   1639  O   TYR A 689      29.050  46.255  70.105  1.00  0.00           O
ATOM   1640  N   LEU A 690      29.500  45.225  72.035  1.00  0.00           N
ATOM   1641  HN  LEU A 690      29.790  45.295  72.975  1.00  0.00           H
ATOM   1642  CA  LEU A 690      29.090  43.905  71.605  1.00  0.00           C
ATOM   1643  HA  LEU A 690      29.660  43.635  70.725  1.00  0.00           H
ATOM   1644  CB  LEU A 690      29.370  42.895  72.745  1.00  0.00           C
ATOM   1645  HB1 LEU A 690      29.110  41.865  72.415  1.00  0.00           H
ATOM   1646  HB2 LEU A 690      28.720  43.145  73.615  1.00  0.00           H
ATOM   1647  CG  LEU A 690      30.820  42.825  73.255  1.00  0.00           C
ATOM   1648  HG  LEU A 690      31.180  43.855  73.485  1.00  0.00           H
ATOM   1649  CD1 LEU A 690      30.860  42.025  74.565  1.00  0.00           C
ATOM   1650 HD11 LEU A 690      30.530  40.985  74.385  1.00  0.00           H
ATOM   1651 HD12 LEU A 690      30.160  42.465  75.305  1.00  0.00           H
ATOM   1652 HD13 LEU A 690      31.880  42.015  75.005  1.00  0.00           H
ATOM   1653  CD2 LEU A 690      31.750  42.215  72.195  1.00  0.00           C
ATOM   1654 HD21 LEU A 690      31.770  42.855  71.295  1.00  0.00           H
ATOM   1655 HD22 LEU A 690      31.380  41.205  71.895  1.00  0.00           H
ATOM   1656 HD23 LEU A 690      32.780  42.125  72.595  1.00  0.00           H
ATOM   1657  C   LEU A 690      27.620  43.855  71.215  1.00  0.00           C
ATOM   1658  O   LEU A 690      27.270  43.405  70.125  1.00  0.00           O
ATOM   1659  N   SER A 691      26.740  44.405  72.075  1.00  0.00           N
ATOM   1660  HN  SER A 691      27.040  44.765  72.955  1.00  0.00           H
ATOM   1661  CA  SER A 691      25.300  44.445  71.825  1.00  0.00           C
ATOM   1662  HA  SER A 691      24.990  43.435  71.595  1.00  0.00           H
ATOM   1663  CB  SER A 691      24.500  44.875  73.075  1.00  0.00           C
ATOM   1664  HB1 SER A 691      23.420  44.625  72.935  1.00  0.00           H
ATOM   1665  HB2 SER A 691      24.590  45.965  73.265  1.00  0.00           H
ATOM   1666  OG  SER A 691      25.010  44.165  74.205  1.00  0.00           O
ATOM   1667  HG1 SER A 691      24.240  43.865  74.775  1.00  0.00           H
ATOM   1668  C   SER A 691      24.940  45.295  70.625  1.00  0.00           C
ATOM   1669  O   SER A 691      24.070  44.935  69.845  1.00  0.00           O
ATOM   1670  N   LEU A 692      25.640  46.435  70.405  1.00  0.00           N
ATOM   1671  HN  LEU A 692      26.360  46.695  71.045  1.00  0.00           H
ATOM   1672  CA  LEU A 692      25.470  47.275  69.235  1.00  0.00           C
ATOM   1673  HA  LEU A 692      24.430  47.555  69.185  1.00  0.00           H
ATOM   1674  CB  LEU A 692      26.340  48.555  69.405  1.00  0.00           C
ATOM   1675  HB1 LEU A 692      27.390  48.385  69.085  1.00  0.00           H
ATOM   1676  HB2 LEU A 692      26.390  48.775  70.495  1.00  0.00           H
ATOM   1677  CG  LEU A 692      25.780  49.845  68.755  1.00  0.00           C
ATOM   1678  HG  LEU A 692      24.710  49.955  69.085  1.00  0.00           H
ATOM   1679  CD1 LEU A 692      26.550  51.055  69.295  1.00  0.00           C
ATOM   1680 HD11 LEU A 692      27.620  51.005  68.985  1.00  0.00           H
ATOM   1681 HD12 LEU A 692      26.510  51.075  70.395  1.00  0.00           H
ATOM   1682 HD13 LEU A 692      26.120  51.995  68.905  1.00  0.00           H
ATOM   1683  CD2 LEU A 692      25.810  49.835  67.225  1.00  0.00           C
ATOM   1684 HD21 LEU A 692      25.110  49.075  66.815  1.00  0.00           H
ATOM   1685 HD22 LEU A 692      26.830  49.625  66.845  1.00  0.00           H
ATOM   1686 HD23 LEU A 692      25.490  50.825  66.825  1.00  0.00           H
ATOM   1687  C   LEU A 692      25.830  46.565  67.935  1.00  0.00           C
ATOM   1688  O   LEU A 692      25.070  46.605  66.955  1.00  0.00           O
ATOM   1689  N   ARG A 693      26.970  45.845  67.915  1.00  0.00           N
ATOM   1690  HN  ARG A 693      27.560  45.825  68.725  1.00  0.00           H
ATOM   1691  CA  ARG A 693      27.530  45.245  66.715  1.00  0.00           C
ATOM   1692  HA  ARG A 693      27.500  46.015  65.945  1.00  0.00           H
ATOM   1693  CB  ARG A 693      29.010  44.835  66.965  1.00  0.00           C
ATOM   1694  HB1 ARG A 693      29.070  43.845  67.455  1.00  0.00           H
ATOM   1695  HB2 ARG A 693      29.430  45.575  67.685  1.00  0.00           H
ATOM   1696  CG  ARG A 693      29.900  44.895  65.705  1.00  0.00           C
ATOM   1697  HG1 ARG A 693      29.630  45.815  65.135  1.00  0.00           H
ATOM   1698  HG2 ARG A 693      29.680  44.025  65.045  1.00  0.00           H
ATOM   1699  CD  ARG A 693      31.420  44.985  65.965  1.00  0.00           C
ATOM   1700  HD1 ARG A 693      31.660  45.845  66.625  1.00  0.00           H
ATOM   1701  HD2 ARG A 693      31.970  45.145  65.005  1.00  0.00           H
ATOM   1702  NE  ARG A 693      31.860  43.725  66.635  1.00  0.00           N
ATOM   1703  HE  ARG A 693      31.920  43.715  67.625  1.00  0.00           H
ATOM   1704  CZ  ARG A 693      32.200  42.635  65.965  1.00  0.00           C
ATOM   1705  NH1 ARG A 693      32.300  42.595  64.655  1.00  0.00           N
ATOM   1706 HH11 ARG A 693      32.650  43.455  64.265  1.00  0.00           H
ATOM   1707 HH12 ARG A 693      32.730  41.785  64.265  1.00  0.00           H
ATOM   1708  NH2 ARG A 693      32.540  41.535  66.605  1.00  0.00           N
ATOM   1709 HH21 ARG A 693      32.760  41.605  67.565  1.00  0.00           H
ATOM   1710 HH22 ARG A 693      32.850  40.795  66.005  1.00  0.00           H
ATOM   1711  C   ARG A 693      26.700  44.075  66.185  1.00  0.00           C
ATOM   1712  O   ARG A 693      26.750  43.745  65.005  1.00  0.00           O
ATOM   1713  N   THR A 694      25.850  43.445  67.035  1.00  0.00           N
ATOM   1714  HN  THR A 694      25.930  43.635  68.005  1.00  0.00           H
ATOM   1715  CA  THR A 694      24.840  42.465  66.605  1.00  0.00           C
ATOM   1716  HA  THR A 694      25.370  41.665  66.105  1.00  0.00           H
ATOM   1717  CB  THR A 694      24.030  41.845  67.755  1.00  0.00           C
ATOM   1718  HB  THR A 694      23.460  40.965  67.365  1.00  0.00           H
ATOM   1719  OG1 THR A 694      23.090  42.735  68.335  1.00  0.00           O
ATOM   1720  HG1 THR A 694      23.550  43.215  69.045  1.00  0.00           H
ATOM   1721  CG2 THR A 694      24.940  41.345  68.885  1.00  0.00           C
ATOM   1722 HG21 THR A 694      25.390  42.185  69.435  1.00  0.00           H
ATOM   1723 HG22 THR A 694      25.750  40.695  68.495  1.00  0.00           H
ATOM   1724 HG23 THR A 694      24.340  40.755  69.615  1.00  0.00           H
ATOM   1725  C   THR A 694      23.850  43.055  65.595  1.00  0.00           C
ATOM   1726  O   THR A 694      23.560  42.465  64.555  1.00  0.00           O
ATOM   1727  N   SER A 695      23.330  44.275  65.855  1.00  0.00           N
ATOM   1728  HN  SER A 695      23.570  44.715  66.715  1.00  0.00           H
ATOM   1729  CA  SER A 695      22.340  44.925  64.995  1.00  0.00           C
ATOM   1730  HA  SER A 695      21.660  44.155  64.645  1.00  0.00           H
ATOM   1731  CB  SER A 695      21.480  45.975  65.745  1.00  0.00           C
ATOM   1732  HB1 SER A 695      21.070  45.515  66.675  1.00  0.00           H
ATOM   1733  HB2 SER A 695      20.620  46.285  65.105  1.00  0.00           H
ATOM   1734  OG  SER A 695      22.240  47.135  66.095  1.00  0.00           O
ATOM   1735  HG1 SER A 695      22.980  46.855  66.645  1.00  0.00           H
ATOM   1736  C   SER A 695      22.960  45.535  63.765  1.00  0.00           C
ATOM   1737  O   SER A 695      22.340  45.575  62.695  1.00  0.00           O
ATOM   1738  N   ILE A 696      24.260  45.925  63.845  1.00  0.00           N
ATOM   1739  HN  ILE A 696      24.680  46.015  64.745  1.00  0.00           H
ATOM   1740  CA  ILE A 696      25.080  46.255  62.685  1.00  0.00           C
ATOM   1741  HA  ILE A 696      24.610  47.075  62.175  1.00  0.00           H
ATOM   1742  CB  ILE A 696      26.530  46.635  63.065  1.00  0.00           C
ATOM   1743  HB  ILE A 696      26.980  45.775  63.615  1.00  0.00           H
ATOM   1744  CG2 ILE A 696      27.400  46.845  61.795  1.00  0.00           C
ATOM   1745 HG21 ILE A 696      26.910  47.555  61.105  1.00  0.00           H
ATOM   1746 HG22 ILE A 696      27.580  45.895  61.255  1.00  0.00           H
ATOM   1747 HG23 ILE A 696      28.390  47.255  62.075  1.00  0.00           H
ATOM   1748  CG1 ILE A 696      26.600  47.855  64.015  1.00  0.00           C
ATOM   1749 HG11 ILE A 696      27.660  47.985  64.335  1.00  0.00           H
ATOM   1750 HG12 ILE A 696      26.000  47.655  64.925  1.00  0.00           H
ATOM   1751  CD  ILE A 696      26.130  49.175  63.395  1.00  0.00           C
ATOM   1752  HD1 ILE A 696      25.060  49.125  63.135  1.00  0.00           H
ATOM   1753  HD2 ILE A 696      26.710  49.415  62.485  1.00  0.00           H
ATOM   1754  HD3 ILE A 696      26.260  50.005  64.125  1.00  0.00           H
ATOM   1755  C   ILE A 696      25.100  45.085  61.715  1.00  0.00           C
ATOM   1756  O   ILE A 696      24.850  45.255  60.515  1.00  0.00           O
ATOM   1757  N   GLY A 697      25.310  43.845  62.225  1.00  0.00           N
ATOM   1758  HN  GLY A 697      25.540  43.735  63.195  1.00  0.00           H
ATOM   1759  CA  GLY A 697      25.240  42.615  61.425  1.00  0.00           C
ATOM   1760  HA1 GLY A 697      25.400  41.795  62.105  1.00  0.00           H
ATOM   1761  HA2 GLY A 697      25.980  42.675  60.645  1.00  0.00           H
ATOM   1762  C   GLY A 697      23.900  42.375  60.765  1.00  0.00           C
ATOM   1763  O   GLY A 697      23.850  42.025  59.585  1.00  0.00           O
ATOM   1764  N   LEU A 698      22.790  42.555  61.495  1.00  0.00           N
ATOM   1765  HN  LEU A 698      22.850  42.775  62.475  1.00  0.00           H
ATOM   1766  CA  LEU A 698      21.440  42.445  60.935  1.00  0.00           C
ATOM   1767  HA  LEU A 698      21.350  41.465  60.495  1.00  0.00           H
ATOM   1768  CB  LEU A 698      20.360  42.615  62.035  1.00  0.00           C
ATOM   1769  HB1 LEU A 698      19.340  42.535  61.585  1.00  0.00           H
ATOM   1770  HB2 LEU A 698      20.450  43.635  62.475  1.00  0.00           H
ATOM   1771  CG  LEU A 698      20.420  41.595  63.185  1.00  0.00           C
ATOM   1772  HG  LEU A 698      21.430  41.645  63.645  1.00  0.00           H
ATOM   1773  CD1 LEU A 698      19.390  41.975  64.265  1.00  0.00           C
ATOM   1774 HD11 LEU A 698      18.360  41.905  63.855  1.00  0.00           H
ATOM   1775 HD12 LEU A 698      19.560  43.015  64.615  1.00  0.00           H
ATOM   1776 HD13 LEU A 698      19.470  41.295  65.145  1.00  0.00           H
ATOM   1777  CD2 LEU A 698      20.210  40.165  62.675  1.00  0.00           C
ATOM   1778 HD21 LEU A 698      20.870  39.945  61.815  1.00  0.00           H
ATOM   1779 HD22 LEU A 698      19.160  40.005  62.345  1.00  0.00           H
ATOM   1780 HD23 LEU A 698      20.460  39.425  63.455  1.00  0.00           H
ATOM   1781  C   LEU A 698      21.140  43.425  59.825  1.00  0.00           C
ATOM   1782  O   LEU A 698      20.710  43.045  58.735  1.00  0.00           O
ATOM   1783  N   TRP A 699      21.410  44.735  60.015  1.00  0.00           N
ATOM   1784  HN  TRP A 699      21.700  45.065  60.915  1.00  0.00           H
ATOM   1785  CA  TRP A 699      21.280  45.705  58.935  1.00  0.00           C
ATOM   1786  HA  TRP A 699      20.290  45.565  58.525  1.00  0.00           H
ATOM   1787  CB  TRP A 699      21.380  47.175  59.425  1.00  0.00           C
ATOM   1788  HB1 TRP A 699      21.770  47.835  58.615  1.00  0.00           H
ATOM   1789  HB2 TRP A 699      22.100  47.235  60.275  1.00  0.00           H
ATOM   1790  CG  TRP A 699      20.060  47.735  59.835  1.00  0.00           C
ATOM   1791  CD1 TRP A 699      19.040  48.045  58.975  1.00  0.00           C
ATOM   1792  HD1 TRP A 699      19.080  47.905  57.905  1.00  0.00           H
ATOM   1793  NE1 TRP A 699      17.980  48.565  59.685  1.00  0.00           N
ATOM   1794  HE1 TRP A 699      17.070  48.705  59.355  1.00  0.00           H
ATOM   1795  CE2 TRP A 699      18.310  48.625  61.005  1.00  0.00           C
ATOM   1796  CD2 TRP A 699      19.620  48.105  61.145  1.00  0.00           C
ATOM   1797  CE3 TRP A 699      20.210  48.065  62.405  1.00  0.00           C
ATOM   1798  HE3 TRP A 699      21.220  47.715  62.555  1.00  0.00           H
ATOM   1799  CZ3 TRP A 699      19.490  48.575  63.495  1.00  0.00           C
ATOM   1800  HZ3 TRP A 699      19.950  48.585  64.475  1.00  0.00           H
ATOM   1801  CZ2 TRP A 699      17.610  49.145  62.075  1.00  0.00           C
ATOM   1802  HZ2 TRP A 699      16.640  49.595  61.955  1.00  0.00           H
ATOM   1803  CH2 TRP A 699      18.220  49.115  63.325  1.00  0.00           C
ATOM   1804  HH2 TRP A 699      17.740  49.545  64.195  1.00  0.00           H
ATOM   1805  C   TRP A 699      22.200  45.455  57.745  1.00  0.00           C
ATOM   1806  O   TRP A 699      21.760  45.565  56.605  1.00  0.00           O
ATOM   1807  N   THR A 700      23.480  45.105  57.975  1.00  0.00           N
ATOM   1808  HN  THR A 700      23.800  45.035  58.925  1.00  0.00           H
ATOM   1809  CA  THR A 700      24.470  44.845  56.925  1.00  0.00           C
ATOM   1810  HA  THR A 700      24.570  45.735  56.315  1.00  0.00           H
ATOM   1811  CB  THR A 700      25.840  44.485  57.515  1.00  0.00           C
ATOM   1812  HB  THR A 700      25.740  43.625  58.215  1.00  0.00           H
ATOM   1813  OG1 THR A 700      26.370  45.575  58.235  1.00  0.00           O
ATOM   1814  HG1 THR A 700      25.750  45.745  58.965  1.00  0.00           H
ATOM   1815  CG2 THR A 700      26.880  44.135  56.435  1.00  0.00           C
ATOM   1816 HG21 THR A 700      26.920  44.935  55.675  1.00  0.00           H
ATOM   1817 HG22 THR A 700      26.650  43.175  55.925  1.00  0.00           H
ATOM   1818 HG23 THR A 700      27.880  44.045  56.895  1.00  0.00           H
ATOM   1819  C   THR A 700      24.080  43.705  55.995  1.00  0.00           C
ATOM   1820  O   THR A 700      24.100  43.815  54.765  1.00  0.00           O
ATOM   1821  N   SER A 701      23.650  42.575  56.595  1.00  0.00           N
ATOM   1822  HN  SER A 701      23.610  42.545  57.595  1.00  0.00           H
ATOM   1823  CA  SER A 701      23.160  41.405  55.875  1.00  0.00           C
ATOM   1824  HA  SER A 701      23.900  41.155  55.135  1.00  0.00           H
ATOM   1825  CB  SER A 701      22.970  40.155  56.785  1.00  0.00           C
ATOM   1826  HB1 SER A 701      23.980  39.805  57.095  1.00  0.00           H
ATOM   1827  HB2 SER A 701      22.490  39.325  56.215  1.00  0.00           H
ATOM   1828  OG  SER A 701      22.210  40.455  57.955  1.00  0.00           O
ATOM   1829  HG1 SER A 701      22.770  41.005  58.535  1.00  0.00           H
ATOM   1830  C   SER A 701      21.890  41.715  55.115  1.00  0.00           C
ATOM   1831  O   SER A 701      21.750  41.355  53.945  1.00  0.00           O
ATOM   1832  N   PHE A 702      20.960  42.465  55.765  1.00  0.00           N
ATOM   1833  HN  PHE A 702      21.080  42.675  56.735  1.00  0.00           H
ATOM   1834  CA  PHE A 702      19.750  42.945  55.145  1.00  0.00           C
ATOM   1835  HA  PHE A 702      19.280  42.095  54.725  1.00  0.00           H
ATOM   1836  CB  PHE A 702      18.800  43.605  56.225  1.00  0.00           C
ATOM   1837  HB1 PHE A 702      19.370  44.365  56.795  1.00  0.00           H
ATOM   1838  HB2 PHE A 702      18.460  42.835  56.945  1.00  0.00           H
ATOM   1839  CG  PHE A 702      17.600  44.275  55.595  1.00  0.00           C
ATOM   1840  CD1 PHE A 702      16.540  43.505  55.115  1.00  0.00           C
ATOM   1841  HD1 PHE A 702      16.460  42.485  55.425  1.00  0.00           H
ATOM   1842  CE1 PHE A 702      15.590  44.045  54.245  1.00  0.00           C
ATOM   1843  HE1 PHE A 702      14.820  43.415  53.815  1.00  0.00           H
ATOM   1844  CZ  PHE A 702      15.630  45.415  53.965  1.00  0.00           C
ATOM   1845  HZ  PHE A 702      14.910  45.835  53.275  1.00  0.00           H
ATOM   1846  CD2 PHE A 702      17.590  45.655  55.365  1.00  0.00           C
ATOM   1847  HD2 PHE A 702      18.380  46.275  55.755  1.00  0.00           H
ATOM   1848  CE2 PHE A 702      16.600  46.225  54.555  1.00  0.00           C
ATOM   1849  HE2 PHE A 702      16.640  47.285  54.315  1.00  0.00           H
ATOM   1850  C   PHE A 702      19.970  43.825  53.925  1.00  0.00           C
ATOM   1851  O   PHE A 702      19.410  43.575  52.855  1.00  0.00           O
ATOM   1852  N   LEU A 703      20.860  44.845  54.035  1.00  0.00           N
ATOM   1853  HN  LEU A 703      21.280  45.045  54.925  1.00  0.00           H
ATOM   1854  CA  LEU A 703      21.220  45.725  52.945  1.00  0.00           C
ATOM   1855  HA  LEU A 703      20.310  46.175  52.565  1.00  0.00           H
ATOM   1856  CB  LEU A 703      22.180  46.845  53.445  1.00  0.00           C
ATOM   1857  HB1 LEU A 703      22.960  47.065  52.685  1.00  0.00           H
ATOM   1858  HB2 LEU A 703      22.720  46.495  54.355  1.00  0.00           H
ATOM   1859  CG  LEU A 703      21.510  48.215  53.755  1.00  0.00           C
ATOM   1860  HG  LEU A 703      22.290  48.855  54.235  1.00  0.00           H
ATOM   1861  CD1 LEU A 703      21.070  48.915  52.465  1.00  0.00           C
ATOM   1862 HD11 LEU A 703      20.280  48.325  51.945  1.00  0.00           H
ATOM   1863 HD12 LEU A 703      21.930  49.035  51.765  1.00  0.00           H
ATOM   1864 HD13 LEU A 703      20.650  49.925  52.695  1.00  0.00           H
ATOM   1865  CD2 LEU A 703      20.330  48.105  54.735  1.00  0.00           C
ATOM   1866 HD21 LEU A 703      20.650  47.595  55.655  1.00  0.00           H
ATOM   1867 HD22 LEU A 703      19.510  47.535  54.265  1.00  0.00           H
ATOM   1868 HD23 LEU A 703      19.960  49.115  54.995  1.00  0.00           H
ATOM   1869  C   LEU A 703      21.840  44.985  51.775  1.00  0.00           C
ATOM   1870  O   LEU A 703      21.460  45.185  50.625  1.00  0.00           O
ATOM   1871  N   CYS A 704      22.780  44.065  52.055  1.00  0.00           N
ATOM   1872  HN  CYS A 704      23.110  43.965  52.995  1.00  0.00           H
ATOM   1873  CA  CYS A 704      23.440  43.265  51.035  1.00  0.00           C
ATOM   1874  HA  CYS A 704      23.930  43.935  50.335  1.00  0.00           H
ATOM   1875  CB  CYS A 704      24.540  42.345  51.635  1.00  0.00           C
ATOM   1876  HB1 CYS A 704      24.900  41.635  50.865  1.00  0.00           H
ATOM   1877  HB2 CYS A 704      24.100  41.745  52.465  1.00  0.00           H
ATOM   1878  SG  CYS A 704      25.970  43.305  52.245  1.00  0.00           S
ATOM   1879  HG1 CYS A 704      25.340  43.835  53.285  1.00  0.00           H
ATOM   1880  C   CYS A 704      22.490  42.425  50.195  1.00  0.00           C
ATOM   1881  O   CYS A 704      22.580  42.405  48.975  1.00  0.00           O
ATOM   1882  N   ILE A 705      21.500  41.775  50.825  1.00  0.00           N
ATOM   1883  HN  ILE A 705      21.420  41.805  51.815  1.00  0.00           H
ATOM   1884  CA  ILE A 705      20.440  41.055  50.115  1.00  0.00           C
ATOM   1885  HA  ILE A 705      20.920  40.365  49.435  1.00  0.00           H
ATOM   1886  CB  ILE A 705      19.630  40.225  51.115  1.00  0.00           C
ATOM   1887  HB  ILE A 705      19.310  40.885  51.945  1.00  0.00           H
ATOM   1888  CG2 ILE A 705      18.380  39.635  50.425  1.00  0.00           C
ATOM   1889 HG21 ILE A 705      18.660  39.165  49.455  1.00  0.00           H
ATOM   1890 HG22 ILE A 705      17.610  40.405  50.245  1.00  0.00           H
ATOM   1891 HG23 ILE A 705      17.960  38.835  51.075  1.00  0.00           H
ATOM   1892  CG1 ILE A 705      20.530  39.105  51.695  1.00  0.00           C
ATOM   1893 HG11 ILE A 705      21.560  39.485  51.865  1.00  0.00           H
ATOM   1894 HG12 ILE A 705      20.600  38.285  50.945  1.00  0.00           H
ATOM   1895  CD  ILE A 705      20.030  38.525  53.035  1.00  0.00           C
ATOM   1896  HD1 ILE A 705      19.030  38.085  52.925  1.00  0.00           H
ATOM   1897  HD2 ILE A 705      20.000  39.325  53.805  1.00  0.00           H
ATOM   1898  HD3 ILE A 705      20.720  37.735  53.395  1.00  0.00           H
ATOM   1899  C   ILE A 705      19.570  41.945  49.235  1.00  0.00           C
ATOM   1900  O   ILE A 705      19.290  41.625  48.075  1.00  0.00           O
ATOM   1901  N   VAL A 706      19.160  43.135  49.725  1.00  0.00           N
ATOM   1902  HN  VAL A 706      19.360  43.365  50.685  1.00  0.00           H
ATOM   1903  CA  VAL A 706      18.470  44.155  48.945  1.00  0.00           C
ATOM   1904  HA  VAL A 706      17.590  43.695  48.515  1.00  0.00           H
ATOM   1905  CB  VAL A 706      18.020  45.325  49.835  1.00  0.00           C
ATOM   1906  HB  VAL A 706      18.880  45.695  50.435  1.00  0.00           H
ATOM   1907  CG1 VAL A 706      17.450  46.505  49.015  1.00  0.00           C
ATOM   1908 HG11 VAL A 706      16.620  46.165  48.355  1.00  0.00           H
ATOM   1909 HG12 VAL A 706      18.230  46.985  48.385  1.00  0.00           H
ATOM   1910 HG13 VAL A 706      17.050  47.275  49.705  1.00  0.00           H
ATOM   1911  CG2 VAL A 706      16.940  44.805  50.805  1.00  0.00           C
ATOM   1912 HG21 VAL A 706      17.330  44.005  51.455  1.00  0.00           H
ATOM   1913 HG22 VAL A 706      16.070  44.405  50.235  1.00  0.00           H
ATOM   1914 HG23 VAL A 706      16.590  45.635  51.445  1.00  0.00           H
ATOM   1915  C   VAL A 706      19.290  44.665  47.765  1.00  0.00           C
ATOM   1916  O   VAL A 706      18.810  44.725  46.635  1.00  0.00           O
ATOM   1917  N   LEU A 707      20.580  44.985  47.975  1.00  0.00           N
ATOM   1918  HN  LEU A 707      20.930  44.965  48.915  1.00  0.00           H
ATOM   1919  CA  LEU A 707      21.530  45.405  46.955  1.00  0.00           C
ATOM   1920  HA  LEU A 707      21.110  46.265  46.465  1.00  0.00           H
ATOM   1921  CB  LEU A 707      22.870  45.795  47.625  1.00  0.00           C
ATOM   1922  HB1 LEU A 707      23.670  45.945  46.865  1.00  0.00           H
ATOM   1923  HB2 LEU A 707      23.190  44.955  48.275  1.00  0.00           H
ATOM   1924  CG  LEU A 707      22.810  47.095  48.465  1.00  0.00           C
ATOM   1925  HG  LEU A 707      21.900  47.065  49.105  1.00  0.00           H
ATOM   1926  CD1 LEU A 707      24.030  47.195  49.395  1.00  0.00           C
ATOM   1927 HD11 LEU A 707      24.960  47.205  48.795  1.00  0.00           H
ATOM   1928 HD12 LEU A 707      24.070  46.335  50.095  1.00  0.00           H
ATOM   1929 HD13 LEU A 707      23.990  48.125  49.995  1.00  0.00           H
ATOM   1930  CD2 LEU A 707      22.720  48.355  47.595  1.00  0.00           C
ATOM   1931 HD21 LEU A 707      21.820  48.315  46.935  1.00  0.00           H
ATOM   1932 HD22 LEU A 707      23.620  48.445  46.955  1.00  0.00           H
ATOM   1933 HD23 LEU A 707      22.650  49.255  48.225  1.00  0.00           H
ATOM   1934  C   LEU A 707      21.760  44.375  45.855  1.00  0.00           C
ATOM   1935  O   LEU A 707      21.830  44.705  44.665  1.00  0.00           O
ATOM   1936  N   VAL A 708      21.870  43.075  46.215  1.00  0.00           N
ATOM   1937  HN  VAL A 708      21.940  42.835  47.185  1.00  0.00           H
ATOM   1938  CA  VAL A 708      21.900  41.965  45.275  1.00  0.00           C
ATOM   1939  HA  VAL A 708      22.720  42.125  44.585  1.00  0.00           H
ATOM   1940  CB  VAL A 708      22.150  40.645  46.015  1.00  0.00           C
ATOM   1941  HB  VAL A 708      21.480  40.595  46.915  1.00  0.00           H
ATOM   1942  CG1 VAL A 708      21.870  39.415  45.135  1.00  0.00           C
ATOM   1943 HG11 VAL A 708      22.460  39.485  44.195  1.00  0.00           H
ATOM   1944 HG12 VAL A 708      20.800  39.305  44.885  1.00  0.00           H
ATOM   1945 HG13 VAL A 708      22.190  38.485  45.665  1.00  0.00           H
ATOM   1946  CG2 VAL A 708      23.610  40.605  46.495  1.00  0.00           C
ATOM   1947 HG21 VAL A 708      23.860  41.485  47.135  1.00  0.00           H
ATOM   1948 HG22 VAL A 708      24.310  40.595  45.635  1.00  0.00           H
ATOM   1949 HG23 VAL A 708      23.800  39.695  47.095  1.00  0.00           H
ATOM   1950  C   VAL A 708      20.640  41.875  44.415  1.00  0.00           C
ATOM   1951  O   VAL A 708      20.730  41.805  43.195  1.00  0.00           O
ATOM   1952  N   ALA A 709      19.450  41.955  45.035  1.00  0.00           N
ATOM   1953  HN  ALA A 709      19.410  42.005  46.035  1.00  0.00           H
ATOM   1954  CA  ALA A 709      18.160  41.925  44.355  1.00  0.00           C
ATOM   1955  HA  ALA A 709      18.090  41.005  43.785  1.00  0.00           H
ATOM   1956  CB  ALA A 709      17.040  41.955  45.415  1.00  0.00           C
ATOM   1957  HB1 ALA A 709      17.150  42.825  46.095  1.00  0.00           H
ATOM   1958  HB2 ALA A 709      17.090  41.035  46.045  1.00  0.00           H
ATOM   1959  HB3 ALA A 709      16.030  42.005  44.955  1.00  0.00           H
ATOM   1960  C   ALA A 709      17.960  43.065  43.365  1.00  0.00           C
ATOM   1961  O   ALA A 709      17.420  42.905  42.275  1.00  0.00           O
ATOM   1962  N   THR A 710      18.410  44.265  43.755  1.00  0.00           N
ATOM   1963  HN  THR A 710      18.810  44.325  44.675  1.00  0.00           H
ATOM   1964  CA  THR A 710      18.290  45.515  43.005  1.00  0.00           C
ATOM   1965  HA  THR A 710      17.310  45.565  42.565  1.00  0.00           H
ATOM   1966  CB  THR A 710      18.460  46.715  43.955  1.00  0.00           C
ATOM   1967  HB  THR A 710      19.510  46.745  44.345  1.00  0.00           H
ATOM   1968  OG1 THR A 710      17.580  46.595  45.065  1.00  0.00           O
ATOM   1969  HG1 THR A 710      17.900  45.855  45.595  1.00  0.00           H
ATOM   1970  CG2 THR A 710      18.130  48.065  43.295  1.00  0.00           C
ATOM   1971 HG21 THR A 710      17.110  48.035  42.855  1.00  0.00           H
ATOM   1972 HG22 THR A 710      18.850  48.315  42.495  1.00  0.00           H
ATOM   1973 HG23 THR A 710      18.170  48.875  44.045  1.00  0.00           H
ATOM   1974  C   THR A 710      19.310  45.615  41.865  1.00  0.00           C
ATOM   1975  O   THR A 710      19.180  46.455  40.975  1.00  0.00           O
ATOM   1976  N   ASP A 711      20.350  44.765  41.875  1.00  0.00           N
ATOM   1977  HN  ASP A 711      20.340  43.995  42.515  1.00  0.00           H
ATOM   1978  CA  ASP A 711      21.520  44.815  41.015  1.00  0.00           C
ATOM   1979  HA  ASP A 711      22.150  44.015  41.385  1.00  0.00           H
ATOM   1980  CB  ASP A 711      21.260  44.395  39.545  1.00  0.00           C
ATOM   1981  HB1 ASP A 711      20.730  45.225  39.025  1.00  0.00           H
ATOM   1982  HB2 ASP A 711      20.610  43.495  39.525  1.00  0.00           H
ATOM   1983  CG  ASP A 711      22.530  44.085  38.745  1.00  0.00           C
ATOM   1984  OD1 ASP A 711      23.470  44.925  38.745  1.00  0.00           O
ATOM   1985  OD2 ASP A 711      22.550  43.025  38.065  1.00  0.00           O
ATOM   1986  C   ASP A 711      22.360  46.075  41.255  1.00  0.00           C
ATOM   1987  O   ASP A 711      22.440  47.025  40.475  1.00  0.00           O
ATOM   1988  N   ALA A 712      23.030  46.085  42.425  1.00  0.00           N
ATOM   1989  HN  ALA A 712      22.810  45.405  43.135  1.00  0.00           H
ATOM   1990  CA  ALA A 712      24.040  47.075  42.735  1.00  0.00           C
ATOM   1991  HA  ALA A 712      23.700  48.035  42.375  1.00  0.00           H
ATOM   1992  CB  ALA A 712      24.240  47.175  44.255  1.00  0.00           C
ATOM   1993  HB1 ALA A 712      24.630  46.225  44.675  1.00  0.00           H
ATOM   1994  HB2 ALA A 712      23.270  47.405  44.745  1.00  0.00           H
ATOM   1995  HB3 ALA A 712      24.950  47.995  44.505  1.00  0.00           H
ATOM   1996  C   ALA A 712      25.360  46.765  42.025  1.00  0.00           C
ATOM   1997  O   ALA A 712      26.270  47.605  41.975  1.00  0.00           O
ATOM   1998  N   SER A 713      25.490  45.575  41.405  1.00  0.00           N
ATOM   1999  HN  SER A 713      24.730  44.925  41.395  1.00  0.00           H
ATOM   2000  CA  SER A 713      26.640  45.155  40.595  1.00  0.00           C
ATOM   2001  HA  SER A 713      27.520  45.175  41.225  1.00  0.00           H
ATOM   2002  CB  SER A 713      26.470  43.725  40.045  1.00  0.00           C
ATOM   2003  HB1 SER A 713      27.350  43.435  39.425  1.00  0.00           H
ATOM   2004  HB2 SER A 713      25.550  43.655  39.405  1.00  0.00           H
ATOM   2005  OG  SER A 713      26.350  42.805  41.125  1.00  0.00           O
ATOM   2006  HG1 SER A 713      25.490  42.355  41.005  1.00  0.00           H
ATOM   2007  C   SER A 713      26.910  46.085  39.435  1.00  0.00           C
ATOM   2008  O   SER A 713      28.050  46.405  39.125  1.00  0.00           O
ATOM   2009  N   SER A 714      25.840  46.595  38.795  1.00  0.00           N
ATOM   2010  HN  SER A 714      24.930  46.185  38.965  1.00  0.00           H
ATOM   2011  CA  SER A 714      25.890  47.655  37.795  1.00  0.00           C
ATOM   2012  HA  SER A 714      26.400  47.255  36.935  1.00  0.00           H
ATOM   2013  CB  SER A 714      24.460  48.055  37.375  1.00  0.00           C
ATOM   2014  HB1 SER A 714      24.480  48.905  36.665  1.00  0.00           H
ATOM   2015  HB2 SER A 714      23.860  48.355  38.265  1.00  0.00           H
ATOM   2016  OG  SER A 714      23.810  46.965  36.715  1.00  0.00           O
ATOM   2017  HG1 SER A 714      23.620  46.285  37.415  1.00  0.00           H
ATOM   2018  C   SER A 714      26.640  48.925  38.195  1.00  0.00           C
ATOM   2019  O   SER A 714      27.160  49.665  37.345  1.00  0.00           O
ATOM   2020  N   LEU A 715      26.740  49.255  39.495  1.00  0.00           N
ATOM   2021  HN  LEU A 715      26.410  48.615  40.195  1.00  0.00           H
ATOM   2022  CA  LEU A 715      27.180  50.565  39.945  1.00  0.00           C
ATOM   2023  HA  LEU A 715      26.890  51.305  39.215  1.00  0.00           H
ATOM   2024  CB  LEU A 715      26.510  50.885  41.305  1.00  0.00           C
ATOM   2025  HB1 LEU A 715      26.710  51.945  41.565  1.00  0.00           H
ATOM   2026  HB2 LEU A 715      26.940  50.245  42.105  1.00  0.00           H
ATOM   2027  CG  LEU A 715      24.970  50.655  41.335  1.00  0.00           C
ATOM   2028  HG  LEU A 715      24.800  49.555  41.325  1.00  0.00           H
ATOM   2029  CD1 LEU A 715      24.380  51.165  42.655  1.00  0.00           C
ATOM   2030 HD11 LEU A 715      24.750  52.175  42.885  1.00  0.00           H
ATOM   2031 HD12 LEU A 715      24.680  50.495  43.495  1.00  0.00           H
ATOM   2032 HD13 LEU A 715      23.270  51.185  42.605  1.00  0.00           H
ATOM   2033  CD2 LEU A 715      24.230  51.185  40.105  1.00  0.00           C
ATOM   2034 HD21 LEU A 715      24.100  50.345  39.385  1.00  0.00           H
ATOM   2035 HD22 LEU A 715      24.790  51.975  39.585  1.00  0.00           H
ATOM   2036 HD23 LEU A 715      23.210  51.535  40.375  1.00  0.00           H
ATOM   2037  C   LEU A 715      28.690  50.675  40.125  1.00  0.00           C
ATOM   2038  O   LEU A 715      29.240  51.765  40.285  1.00  0.00           O
ATOM   2039  N   VAL A 716      29.410  49.535  40.035  1.00  0.00           N
ATOM   2040  HN  VAL A 716      28.940  48.665  39.845  1.00  0.00           H
ATOM   2041  CA  VAL A 716      30.820  49.425  40.375  1.00  0.00           C
ATOM   2042  HA  VAL A 716      30.980  49.955  41.305  1.00  0.00           H
ATOM   2043  CB  VAL A 716      31.260  47.975  40.585  1.00  0.00           C
ATOM   2044  HB  VAL A 716      32.310  47.965  40.985  1.00  0.00           H
ATOM   2045  CG1 VAL A 716      30.350  47.325  41.645  1.00  0.00           C
ATOM   2046 HG11 VAL A 716      29.290  47.285  41.325  1.00  0.00           H
ATOM   2047 HG12 VAL A 716      30.410  47.875  42.615  1.00  0.00           H
ATOM   2048 HG13 VAL A 716      30.670  46.275  41.825  1.00  0.00           H
ATOM   2049  CG2 VAL A 716      31.270  47.185  39.255  1.00  0.00           C
ATOM   2050 HG21 VAL A 716      32.060  47.545  38.565  1.00  0.00           H
ATOM   2051 HG22 VAL A 716      30.290  47.255  38.745  1.00  0.00           H
ATOM   2052 HG23 VAL A 716      31.460  46.115  39.465  1.00  0.00           H
ATOM   2053  C   VAL A 716      31.720  50.085  39.335  1.00  0.00           C
ATOM   2054  O   VAL A 716      32.880  50.385  39.595  1.00  0.00           O
ATOM   2055  N   CYS A 717      31.170  50.385  38.145  1.00  0.00           N
ATOM   2056  HN  CYS A 717      30.240  50.075  37.975  1.00  0.00           H
ATOM   2057  CA  CYS A 717      31.800  51.145  37.085  1.00  0.00           C
ATOM   2058  HA  CYS A 717      32.720  50.635  36.815  1.00  0.00           H
ATOM   2059  CB  CYS A 717      30.890  51.215  35.835  1.00  0.00           C
ATOM   2060  HB1 CYS A 717      31.410  51.795  35.045  1.00  0.00           H
ATOM   2061  HB2 CYS A 717      29.960  51.765  36.085  1.00  0.00           H
ATOM   2062  SG  CYS A 717      30.490  49.565  35.185  1.00  0.00           S
ATOM   2063  HG1 CYS A 717      29.370  49.385  35.875  1.00  0.00           H
ATOM   2064  C   CYS A 717      32.190  52.555  37.495  1.00  0.00           C
ATOM   2065  O   CYS A 717      33.200  53.095  37.055  1.00  0.00           O
ATOM   2066  N   TYR A 718      31.390  53.205  38.365  1.00  0.00           N
ATOM   2067  HN  TYR A 718      30.620  52.725  38.785  1.00  0.00           H
ATOM   2068  CA  TYR A 718      31.510  54.625  38.645  1.00  0.00           C
ATOM   2069  HA  TYR A 718      31.940  55.115  37.785  1.00  0.00           H
ATOM   2070  CB  TYR A 718      30.120  55.245  38.945  1.00  0.00           C
ATOM   2071  HB1 TYR A 718      30.190  56.345  39.095  1.00  0.00           H
ATOM   2072  HB2 TYR A 718      29.690  54.795  39.865  1.00  0.00           H
ATOM   2073  CG  TYR A 718      29.190  55.005  37.785  1.00  0.00           C
ATOM   2074  CD1 TYR A 718      29.450  55.575  36.525  1.00  0.00           C
ATOM   2075  HD1 TYR A 718      30.340  56.165  36.385  1.00  0.00           H
ATOM   2076  CE1 TYR A 718      28.580  55.335  35.445  1.00  0.00           C
ATOM   2077  HE1 TYR A 718      28.790  55.745  34.465  1.00  0.00           H
ATOM   2078  CZ  TYR A 718      27.450  54.535  35.625  1.00  0.00           C
ATOM   2079  OH  TYR A 718      26.590  54.285  34.545  1.00  0.00           O
ATOM   2080  HH  TYR A 718      25.940  53.645  34.845  1.00  0.00           H
ATOM   2081  CD2 TYR A 718      28.040  54.205  37.955  1.00  0.00           C
ATOM   2082  HD2 TYR A 718      27.840  53.765  38.915  1.00  0.00           H
ATOM   2083  CE2 TYR A 718      27.180  53.965  36.875  1.00  0.00           C
ATOM   2084  HE2 TYR A 718      26.320  53.325  37.025  1.00  0.00           H
ATOM   2085  C   TYR A 718      32.420  54.945  39.805  1.00  0.00           C
ATOM   2086  O   TYR A 718      32.490  56.095  40.245  1.00  0.00           O
ATOM   2087  N   ILE A 719      33.170  53.955  40.325  1.00  0.00           N
ATOM   2088  HN  ILE A 719      33.050  53.025  39.985  1.00  0.00           H
ATOM   2089  CA  ILE A 719      34.190  54.165  41.355  1.00  0.00           C
ATOM   2090  HA  ILE A 719      33.720  54.655  42.195  1.00  0.00           H
ATOM   2091  CB  ILE A 719      34.750  52.805  41.825  1.00  0.00           C
ATOM   2092  HB  ILE A 719      35.150  52.265  40.935  1.00  0.00           H
ATOM   2093  CG2 ILE A 719      35.920  52.985  42.825  1.00  0.00           C
ATOM   2094 HG21 ILE A 719      35.620  53.625  43.685  1.00  0.00           H
ATOM   2095 HG22 ILE A 719      36.800  53.455  42.335  1.00  0.00           H
ATOM   2096 HG23 ILE A 719      36.240  51.995  43.215  1.00  0.00           H
ATOM   2097  CG1 ILE A 719      33.630  51.895  42.425  1.00  0.00           C
ATOM   2098 HG11 ILE A 719      34.080  50.905  42.635  1.00  0.00           H
ATOM   2099 HG12 ILE A 719      32.840  51.735  41.665  1.00  0.00           H
ATOM   2100  CD  ILE A 719      32.980  52.425  43.705  1.00  0.00           C
ATOM   2101  HD1 ILE A 719      32.490  53.405  43.535  1.00  0.00           H
ATOM   2102  HD2 ILE A 719      33.730  52.545  44.515  1.00  0.00           H
ATOM   2103  HD3 ILE A 719      32.210  51.705  44.065  1.00  0.00           H
ATOM   2104  C   ILE A 719      35.310  55.105  40.895  1.00  0.00           C
ATOM   2105  O   ILE A 719      35.720  56.035  41.595  1.00  0.00           O
ATOM   2106  N   THR A 720      35.790  54.915  39.635  1.00  0.00           N
ATOM   2107  HN  THR A 720      35.360  54.195  39.095  1.00  0.00           H
ATOM   2108  CA  THR A 720      36.880  55.675  38.995  1.00  0.00           C
ATOM   2109  HA  THR A 720      36.990  55.195  38.035  1.00  0.00           H
ATOM   2110  CB  THR A 720      36.560  57.135  38.635  1.00  0.00           C
ATOM   2111  HB  THR A 720      37.310  57.525  37.885  1.00  0.00           H
ATOM   2112  OG1 THR A 720      36.580  58.015  39.745  1.00  0.00           O
ATOM   2113  HG1 THR A 720      36.010  57.585  40.405  1.00  0.00           H
ATOM   2114  CG2 THR A 720      35.170  57.235  38.015  1.00  0.00           C
ATOM   2115 HG21 THR A 720      34.380  57.015  38.765  1.00  0.00           H
ATOM   2116 HG22 THR A 720      35.060  56.525  37.165  1.00  0.00           H
ATOM   2117 HG23 THR A 720      34.990  58.265  37.625  1.00  0.00           H
ATOM   2118  C   THR A 720      38.250  55.555  39.665  1.00  0.00           C
ATOM   2119  O   THR A 720      38.390  55.155  40.825  1.00  0.00           O
ATOM   2120  N   ARG A 721      39.340  55.855  38.925  1.00  0.00           N
ATOM   2121  HN  ARG A 721      39.320  56.295  38.035  1.00  0.00           H
ATOM   2122  CA  ARG A 721      40.660  55.655  39.485  1.00  0.00           C
ATOM   2123  HA  ARG A 721      40.680  54.735  40.055  1.00  0.00           H
ATOM   2124  CB  ARG A 721      41.700  55.525  38.355  1.00  0.00           C
ATOM   2125  HB1 ARG A 721      42.690  55.305  38.825  1.00  0.00           H
ATOM   2126  HB2 ARG A 721      41.800  56.475  37.795  1.00  0.00           H
ATOM   2127  CG  ARG A 721      41.310  54.395  37.395  1.00  0.00           C
ATOM   2128  HG1 ARG A 721      40.670  54.825  36.585  1.00  0.00           H
ATOM   2129  HG2 ARG A 721      40.700  53.625  37.925  1.00  0.00           H
ATOM   2130  CD  ARG A 721      42.510  53.715  36.765  1.00  0.00           C
ATOM   2131  HD1 ARG A 721      43.210  54.485  36.355  1.00  0.00           H
ATOM   2132  HD2 ARG A 721      42.200  53.015  35.965  1.00  0.00           H
ATOM   2133  NE  ARG A 721      43.170  52.945  37.855  1.00  0.00           N
ATOM   2134  HE  ARG A 721      42.760  52.835  38.785  1.00  0.00           H
ATOM   2135  CZ  ARG A 721      44.280  52.235  37.685  1.00  0.00           C
ATOM   2136  NH1 ARG A 721      44.920  52.215  36.535  1.00  0.00           N
ATOM   2137 HH11 ARG A 721      44.550  52.725  35.745  1.00  0.00           H
ATOM   2138 HH12 ARG A 721      45.790  51.745  36.435  1.00  0.00           H
ATOM   2139  NH2 ARG A 721      44.650  51.555  38.745  1.00  0.00           N
ATOM   2140 HH21 ARG A 721      44.030  51.645  39.545  1.00  0.00           H
ATOM   2141 HH22 ARG A 721      45.420  50.935  38.725  1.00  0.00           H
ATOM   2142  C   ARG A 721      41.040  56.785  40.415  1.00  0.00           C
ATOM   2143  O   ARG A 721      41.810  56.595  41.365  1.00  0.00           O
ATOM   2144  N   PHE A 722      40.440  57.955  40.215  1.00  0.00           N
ATOM   2145  HN  PHE A 722      39.960  58.105  39.345  1.00  0.00           H
ATOM   2146  CA  PHE A 722      40.530  59.105  41.095  1.00  0.00           C
ATOM   2147  HA  PHE A 722      41.540  59.475  41.055  1.00  0.00           H
ATOM   2148  CB  PHE A 722      39.550  60.185  40.545  1.00  0.00           C
ATOM   2149  HB1 PHE A 722      38.540  59.725  40.445  1.00  0.00           H
ATOM   2150  HB2 PHE A 722      39.870  60.485  39.525  1.00  0.00           H
ATOM   2151  CG  PHE A 722      39.430  61.425  41.405  1.00  0.00           C
ATOM   2152  CD1 PHE A 722      40.470  62.365  41.435  1.00  0.00           C
ATOM   2153  HD1 PHE A 722      41.380  62.185  40.875  1.00  0.00           H
ATOM   2154  CE1 PHE A 722      40.350  63.535  42.185  1.00  0.00           C
ATOM   2155  HE1 PHE A 722      41.150  64.265  42.195  1.00  0.00           H
ATOM   2156  CZ  PHE A 722      39.180  63.785  42.925  1.00  0.00           C
ATOM   2157  HZ  PHE A 722      39.090  64.675  43.515  1.00  0.00           H
ATOM   2158  CD2 PHE A 722      38.260  61.675  42.145  1.00  0.00           C
ATOM   2159  HD2 PHE A 722      37.450  60.965  42.125  1.00  0.00           H
ATOM   2160  CE2 PHE A 722      38.140  62.855  42.895  1.00  0.00           C
ATOM   2161  HE2 PHE A 722      37.230  63.045  43.455  1.00  0.00           H
ATOM   2162  C   PHE A 722      40.240  58.795  42.575  1.00  0.00           C
ATOM   2163  O   PHE A 722      41.010  59.195  43.455  1.00  0.00           O
ATOM   2164  N   THR A 723      39.160  58.045  42.865  1.00  0.00           N
ATOM   2165  HN  THR A 723      38.580  57.695  42.125  1.00  0.00           H
ATOM   2166  CA  THR A 723      38.840  57.685  44.245  1.00  0.00           C
ATOM   2167  HA  THR A 723      39.080  58.535  44.865  1.00  0.00           H
ATOM   2168  CB  THR A 723      37.360  57.385  44.515  1.00  0.00           C
ATOM   2169  HB  THR A 723      37.190  57.435  45.615  1.00  0.00           H
ATOM   2170  OG1 THR A 723      36.960  56.095  44.085  1.00  0.00           O
ATOM   2171  HG1 THR A 723      36.540  56.205  43.215  1.00  0.00           H
ATOM   2172  CG2 THR A 723      36.460  58.405  43.815  1.00  0.00           C
ATOM   2173 HG21 THR A 723      36.500  58.305  42.715  1.00  0.00           H
ATOM   2174 HG22 THR A 723      36.780  59.435  44.085  1.00  0.00           H
ATOM   2175 HG23 THR A 723      35.400  58.265  44.135  1.00  0.00           H
ATOM   2176  C   THR A 723      39.680  56.525  44.735  1.00  0.00           C
ATOM   2177  O   THR A 723      40.110  56.515  45.895  1.00  0.00           O
ATOM   2178  N   GLU A 724      39.990  55.545  43.855  1.00  0.00           N
ATOM   2179  HN  GLU A 724      39.600  55.585  42.935  1.00  0.00           H
ATOM   2180  CA  GLU A 724      40.780  54.355  44.125  1.00  0.00           C
ATOM   2181  HA  GLU A 724      40.280  53.765  44.885  1.00  0.00           H
ATOM   2182  CB  GLU A 724      40.880  53.535  42.805  1.00  0.00           C
ATOM   2183  HB1 GLU A 724      41.290  54.215  42.025  1.00  0.00           H
ATOM   2184  HB2 GLU A 724      39.860  53.255  42.485  1.00  0.00           H
ATOM   2185  CG  GLU A 724      41.780  52.265  42.785  1.00  0.00           C
ATOM   2186  HG1 GLU A 724      41.310  51.485  43.425  1.00  0.00           H
ATOM   2187  HG2 GLU A 724      42.800  52.475  43.165  1.00  0.00           H
ATOM   2188  CD  GLU A 724      41.930  51.695  41.375  1.00  0.00           C
ATOM   2189  OE1 GLU A 724      41.340  50.615  41.105  1.00  0.00           O
ATOM   2190  OE2 GLU A 724      42.650  52.295  40.525  1.00  0.00           O
ATOM   2191  C   GLU A 724      42.170  54.675  44.635  1.00  0.00           C
ATOM   2192  O   GLU A 724      42.610  54.185  45.695  1.00  0.00           O
ATOM   2193  N   GLU A 725      42.860  55.605  43.945  1.00  0.00           N
ATOM   2194  HN  GLU A 725      42.470  55.945  43.085  1.00  0.00           H
ATOM   2195  CA  GLU A 725      44.150  56.145  44.305  1.00  0.00           C
ATOM   2196  HA  GLU A 725      44.860  55.345  44.395  1.00  0.00           H
ATOM   2197  CB  GLU A 725      44.620  57.115  43.185  1.00  0.00           C
ATOM   2198  HB1 GLU A 725      45.460  57.745  43.545  1.00  0.00           H
ATOM   2199  HB2 GLU A 725      43.770  57.795  42.935  1.00  0.00           H
ATOM   2200  CG  GLU A 725      45.060  56.395  41.885  1.00  0.00           C
ATOM   2201  HG1 GLU A 725      45.140  57.135  41.065  1.00  0.00           H
ATOM   2202  HG2 GLU A 725      44.330  55.615  41.585  1.00  0.00           H
ATOM   2203  CD  GLU A 725      46.440  55.745  42.005  1.00  0.00           C
ATOM   2204  OE1 GLU A 725      47.310  56.365  42.665  1.00  0.00           O
ATOM   2205  OE2 GLU A 725      46.680  54.685  41.365  1.00  0.00           O
ATOM   2206  C   GLU A 725      44.140  56.885  45.625  1.00  0.00           C
ATOM   2207  O   GLU A 725      45.000  56.655  46.485  1.00  0.00           O
ATOM   2208  N   ALA A 726      43.150  57.775  45.855  1.00  0.00           N
ATOM   2209  HN  ALA A 726      42.440  57.915  45.165  1.00  0.00           H
ATOM   2210  CA  ALA A 726      43.020  58.515  47.095  1.00  0.00           C
ATOM   2211  HA  ALA A 726      43.960  59.025  47.285  1.00  0.00           H
ATOM   2212  CB  ALA A 726      41.900  59.565  46.955  1.00  0.00           C
ATOM   2213  HB1 ALA A 726      40.930  59.075  46.705  1.00  0.00           H
ATOM   2214  HB2 ALA A 726      42.150  60.275  46.145  1.00  0.00           H
ATOM   2215  HB3 ALA A 726      41.780  60.145  47.895  1.00  0.00           H
ATOM   2216  C   ALA A 726      42.750  57.625  48.315  1.00  0.00           C
ATOM   2217  O   ALA A 726      43.360  57.775  49.375  1.00  0.00           O
ATOM   2218  N   PHE A 727      41.820  56.665  48.155  1.00  0.00           N
ATOM   2219  HN  PHE A 727      41.330  56.575  47.285  1.00  0.00           H
ATOM   2220  CA  PHE A 727      41.460  55.685  49.165  1.00  0.00           C
ATOM   2221  HA  PHE A 727      41.120  56.205  50.045  1.00  0.00           H
ATOM   2222  CB  PHE A 727      40.270  54.885  48.555  1.00  0.00           C
ATOM   2223  HB1 PHE A 727      40.580  54.485  47.555  1.00  0.00           H
ATOM   2224  HB2 PHE A 727      39.420  55.575  48.375  1.00  0.00           H
ATOM   2225  CG  PHE A 727      39.760  53.725  49.375  1.00  0.00           C
ATOM   2226  CD1 PHE A 727      38.900  53.965  50.455  1.00  0.00           C
ATOM   2227  HD1 PHE A 727      38.650  54.975  50.725  1.00  0.00           H
ATOM   2228  CE1 PHE A 727      38.330  52.895  51.155  1.00  0.00           C
ATOM   2229  HE1 PHE A 727      37.660  53.085  51.985  1.00  0.00           H
ATOM   2230  CZ  PHE A 727      38.620  51.575  50.775  1.00  0.00           C
ATOM   2231  HZ  PHE A 727      38.190  50.745  51.315  1.00  0.00           H
ATOM   2232  CD2 PHE A 727      40.040  52.405  48.995  1.00  0.00           C
ATOM   2233  HD2 PHE A 727      40.670  52.215  48.135  1.00  0.00           H
ATOM   2234  CE2 PHE A 727      39.470  51.325  49.695  1.00  0.00           C
ATOM   2235  HE2 PHE A 727      39.690  50.305  49.405  1.00  0.00           H
ATOM   2236  C   PHE A 727      42.620  54.785  49.595  1.00  0.00           C
ATOM   2237  O   PHE A 727      42.930  54.655  50.785  1.00  0.00           O
ATOM   2238  N   ALA A 728      43.330  54.205  48.605  1.00  0.00           N
ATOM   2239  HN  ALA A 728      43.050  54.345  47.655  1.00  0.00           H
ATOM   2240  CA  ALA A 728      44.500  53.375  48.805  1.00  0.00           C
ATOM   2241  HA  ALA A 728      44.220  52.555  49.455  1.00  0.00           H
ATOM   2242  CB  ALA A 728      44.920  52.835  47.425  1.00  0.00           C
ATOM   2243  HB1 ALA A 728      45.170  53.665  46.725  1.00  0.00           H
ATOM   2244  HB2 ALA A 728      44.080  52.255  46.985  1.00  0.00           H
ATOM   2245  HB3 ALA A 728      45.800  52.155  47.505  1.00  0.00           H
ATOM   2246  C   ALA A 728      45.660  54.105  49.475  1.00  0.00           C
ATOM   2247  O   ALA A 728      46.270  53.605  50.425  1.00  0.00           O
ATOM   2248  N   ALA A 729      45.970  55.335  49.015  1.00  0.00           N
ATOM   2249  HN  ALA A 729      45.500  55.705  48.205  1.00  0.00           H
ATOM   2250  CA  ALA A 729      46.980  56.195  49.595  1.00  0.00           C
ATOM   2251  HA  ALA A 729      47.920  55.655  49.585  1.00  0.00           H
ATOM   2252  CB  ALA A 729      47.130  57.465  48.745  1.00  0.00           C
ATOM   2253  HB1 ALA A 729      46.180  58.045  48.735  1.00  0.00           H
ATOM   2254  HB2 ALA A 729      47.360  57.195  47.695  1.00  0.00           H
ATOM   2255  HB3 ALA A 729      47.940  58.125  49.125  1.00  0.00           H
ATOM   2256  C   ALA A 729      46.710  56.565  51.045  1.00  0.00           C
ATOM   2257  O   ALA A 729      47.600  56.465  51.895  1.00  0.00           O
ATOM   2258  N   LEU A 730      45.450  56.945  51.385  1.00  0.00           N
ATOM   2259  HN  LEU A 730      44.750  57.035  50.675  1.00  0.00           H
ATOM   2260  CA  LEU A 730      45.040  57.255  52.745  1.00  0.00           C
ATOM   2261  HA  LEU A 730      45.680  58.045  53.105  1.00  0.00           H
ATOM   2262  CB  LEU A 730      43.560  57.725  52.765  1.00  0.00           C
ATOM   2263  HB1 LEU A 730      42.910  56.875  52.475  1.00  0.00           H
ATOM   2264  HB2 LEU A 730      43.430  58.515  51.995  1.00  0.00           H
ATOM   2265  CG  LEU A 730      43.080  58.285  54.125  1.00  0.00           C
ATOM   2266  HG  LEU A 730      43.440  57.615  54.945  1.00  0.00           H
ATOM   2267  CD1 LEU A 730      43.630  59.695  54.395  1.00  0.00           C
ATOM   2268 HD11 LEU A 730      43.290  60.405  53.605  1.00  0.00           H
ATOM   2269 HD12 LEU A 730      44.740  59.685  54.405  1.00  0.00           H
ATOM   2270 HD13 LEU A 730      43.270  60.075  55.375  1.00  0.00           H
ATOM   2271  CD2 LEU A 730      41.540  58.285  54.185  1.00  0.00           C
ATOM   2272 HD21 LEU A 730      41.160  57.245  54.085  1.00  0.00           H
ATOM   2273 HD22 LEU A 730      41.140  58.885  53.345  1.00  0.00           H
ATOM   2274 HD23 LEU A 730      41.180  58.715  55.135  1.00  0.00           H
ATOM   2275  C   LEU A 730      45.200  56.085  53.695  1.00  0.00           C
ATOM   2276  O   LEU A 730      45.730  56.235  54.805  1.00  0.00           O
ATOM   2277  N   ILE A 731      44.790  54.865  53.275  1.00  0.00           N
ATOM   2278  HN  ILE A 731      44.330  54.765  52.395  1.00  0.00           H
ATOM   2279  CA  ILE A 731      44.950  53.645  54.055  1.00  0.00           C
ATOM   2280  HA  ILE A 731      44.460  53.785  55.005  1.00  0.00           H
ATOM   2281  CB  ILE A 731      44.310  52.455  53.345  1.00  0.00           C
ATOM   2282  HB  ILE A 731      44.660  52.445  52.285  1.00  0.00           H
ATOM   2283  CG2 ILE A 731      44.710  51.105  53.985  1.00  0.00           C
ATOM   2284 HG21 ILE A 731      44.450  51.105  55.065  1.00  0.00           H
ATOM   2285 HG22 ILE A 731      45.800  50.935  53.885  1.00  0.00           H
ATOM   2286 HG23 ILE A 731      44.190  50.265  53.495  1.00  0.00           H
ATOM   2287  CG1 ILE A 731      42.760  52.585  53.315  1.00  0.00           C
ATOM   2288 HG11 ILE A 731      42.490  53.645  53.135  1.00  0.00           H
ATOM   2289 HG12 ILE A 731      42.360  52.305  54.315  1.00  0.00           H
ATOM   2290  CD  ILE A 731      42.090  51.745  52.225  1.00  0.00           C
ATOM   2291  HD1 ILE A 731      42.300  50.655  52.355  1.00  0.00           H
ATOM   2292  HD2 ILE A 731      42.450  52.055  51.215  1.00  0.00           H
ATOM   2293  HD3 ILE A 731      40.990  51.895  52.255  1.00  0.00           H
ATOM   2294  C   ILE A 731      46.420  53.365  54.385  1.00  0.00           C
ATOM   2295  O   ILE A 731      46.770  53.115  55.535  1.00  0.00           O
ATOM   2296  N   CYS A 732      47.320  53.485  53.385  1.00  0.00           N
ATOM   2297  HN  CYS A 732      47.000  53.685  52.465  1.00  0.00           H
ATOM   2298  CA  CYS A 732      48.760  53.325  53.565  1.00  0.00           C
ATOM   2299  HA  CYS A 732      48.910  52.355  53.995  1.00  0.00           H
ATOM   2300  CB  CYS A 732      49.510  53.385  52.215  1.00  0.00           C
ATOM   2301  HB1 CYS A 732      50.600  53.275  52.395  1.00  0.00           H
ATOM   2302  HB2 CYS A 732      49.350  54.375  51.735  1.00  0.00           H
ATOM   2303  SG  CYS A 732      48.970  52.055  51.095  1.00  0.00           S
ATOM   2304  HG1 CYS A 732      47.720  52.495  50.945  1.00  0.00           H
ATOM   2305  C   CYS A 732      49.390  54.305  54.535  1.00  0.00           C
ATOM   2306  O   CYS A 732      50.200  53.905  55.375  1.00  0.00           O
ATOM   2307  N   ILE A 733      49.000  55.585  54.475  1.00  0.00           N
ATOM   2308  HN  ILE A 733      48.390  55.885  53.735  1.00  0.00           H
ATOM   2309  CA  ILE A 733      49.430  56.625  55.405  1.00  0.00           C
ATOM   2310  HA  ILE A 733      50.510  56.655  55.385  1.00  0.00           H
ATOM   2311  CB  ILE A 733      48.910  57.995  54.965  1.00  0.00           C
ATOM   2312  HB  ILE A 733      47.810  57.895  54.755  1.00  0.00           H
ATOM   2313  CG2 ILE A 733      49.090  59.065  56.055  1.00  0.00           C
ATOM   2314 HG21 ILE A 733      50.150  59.125  56.375  1.00  0.00           H
ATOM   2315 HG22 ILE A 733      48.470  58.855  56.955  1.00  0.00           H
ATOM   2316 HG23 ILE A 733      48.790  60.065  55.685  1.00  0.00           H
ATOM   2317  CG1 ILE A 733      49.600  58.425  53.645  1.00  0.00           C
ATOM   2318 HG11 ILE A 733      49.720  57.545  52.965  1.00  0.00           H
ATOM   2319 HG12 ILE A 733      50.620  58.785  53.885  1.00  0.00           H
ATOM   2320  CD  ILE A 733      48.820  59.495  52.865  1.00  0.00           C
ATOM   2321  HD1 ILE A 733      48.680  60.395  53.485  1.00  0.00           H
ATOM   2322  HD2 ILE A 733      47.830  59.115  52.555  1.00  0.00           H
ATOM   2323  HD3 ILE A 733      49.380  59.785  51.945  1.00  0.00           H
ATOM   2324  C   ILE A 733      49.050  56.325  56.855  1.00  0.00           C
ATOM   2325  O   ILE A 733      49.880  56.405  57.765  1.00  0.00           O
ATOM   2326  N   ILE A 734      47.790  55.895  57.095  1.00  0.00           N
ATOM   2327  HN  ILE A 734      47.130  55.875  56.345  1.00  0.00           H
ATOM   2328  CA  ILE A 734      47.300  55.475  58.405  1.00  0.00           C
ATOM   2329  HA  ILE A 734      47.470  56.285  59.105  1.00  0.00           H
ATOM   2330  CB  ILE A 734      45.790  55.185  58.355  1.00  0.00           C
ATOM   2331  HB  ILE A 734      45.600  54.485  57.515  1.00  0.00           H
ATOM   2332  CG2 ILE A 734      45.290  54.515  59.665  1.00  0.00           C
ATOM   2333 HG21 ILE A 734      45.540  55.145  60.545  1.00  0.00           H
ATOM   2334 HG22 ILE A 734      45.730  53.505  59.815  1.00  0.00           H
ATOM   2335 HG23 ILE A 734      44.190  54.385  59.635  1.00  0.00           H
ATOM   2336  CG1 ILE A 734      45.010  56.495  58.065  1.00  0.00           C
ATOM   2337 HG11 ILE A 734      45.530  57.075  57.265  1.00  0.00           H
ATOM   2338 HG12 ILE A 734      45.020  57.125  58.975  1.00  0.00           H
ATOM   2339  CD  ILE A 734      43.570  56.255  57.585  1.00  0.00           C
ATOM   2340  HD1 ILE A 734      42.990  55.705  58.355  1.00  0.00           H
ATOM   2341  HD2 ILE A 734      43.580  55.655  56.645  1.00  0.00           H
ATOM   2342  HD3 ILE A 734      43.070  57.225  57.385  1.00  0.00           H
ATOM   2343  C   ILE A 734      48.070  54.275  58.955  1.00  0.00           C
ATOM   2344  O   ILE A 734      48.480  54.255  60.105  1.00  0.00           O
ATOM   2345  N   PHE A 735      48.310  53.265  58.095  1.00  0.00           N
ATOM   2346  HN  PHE A 735      47.930  53.325  57.165  1.00  0.00           H
ATOM   2347  CA  PHE A 735      49.010  52.035  58.405  1.00  0.00           C
ATOM   2348  HA  PHE A 735      48.480  51.545  59.215  1.00  0.00           H
ATOM   2349  CB  PHE A 735      49.010  51.185  57.115  1.00  0.00           C
ATOM   2350  HB1 PHE A 735      49.850  51.425  56.435  1.00  0.00           H
ATOM   2351  HB2 PHE A 735      48.080  51.395  56.545  1.00  0.00           H
ATOM   2352  CG  PHE A 735      48.980  49.715  57.395  1.00  0.00           C
ATOM   2353  CD1 PHE A 735      47.760  49.135  57.775  1.00  0.00           C
ATOM   2354  HD1 PHE A 735      46.910  49.775  57.965  1.00  0.00           H
ATOM   2355  CE1 PHE A 735      47.640  47.755  57.905  1.00  0.00           C
ATOM   2356  HE1 PHE A 735      46.700  47.325  58.235  1.00  0.00           H
ATOM   2357  CZ  PHE A 735      48.740  46.925  57.635  1.00  0.00           C
ATOM   2358  HZ  PHE A 735      48.650  45.855  57.755  1.00  0.00           H
ATOM   2359  CD2 PHE A 735      50.090  48.885  57.155  1.00  0.00           C
ATOM   2360  HD2 PHE A 735      51.030  49.315  56.855  1.00  0.00           H
ATOM   2361  CE2 PHE A 735      49.960  47.495  57.265  1.00  0.00           C
ATOM   2362  HE2 PHE A 735      50.820  46.875  57.095  1.00  0.00           H
ATOM   2363  C   PHE A 735      50.450  52.265  58.855  1.00  0.00           C
ATOM   2364  O   PHE A 735      50.930  51.735  59.865  1.00  0.00           O
ATOM   2365  N   ILE A 736      51.190  53.115  58.105  1.00  0.00           N
ATOM   2366  HN  ILE A 736      50.790  53.515  57.285  1.00  0.00           H
ATOM   2367  CA  ILE A 736      52.540  53.545  58.445  1.00  0.00           C
ATOM   2368  HA  ILE A 736      53.130  52.665  58.665  1.00  0.00           H
ATOM   2369  CB  ILE A 736      53.200  54.245  57.255  1.00  0.00           C
ATOM   2370  HB  ILE A 736      52.480  54.995  56.845  1.00  0.00           H
ATOM   2371  CG2 ILE A 736      54.490  54.995  57.655  1.00  0.00           C
ATOM   2372 HG21 ILE A 736      55.200  54.305  58.165  1.00  0.00           H
ATOM   2373 HG22 ILE A 736      54.280  55.845  58.345  1.00  0.00           H
ATOM   2374 HG23 ILE A 736      54.990  55.415  56.765  1.00  0.00           H
ATOM   2375  CG1 ILE A 736      53.500  53.195  56.145  1.00  0.00           C
ATOM   2376 HG11 ILE A 736      52.670  52.455  56.095  1.00  0.00           H
ATOM   2377 HG12 ILE A 736      54.420  52.635  56.405  1.00  0.00           H
ATOM   2378  CD  ILE A 736      53.640  53.825  54.755  1.00  0.00           C
ATOM   2379  HD1 ILE A 736      54.460  54.575  54.735  1.00  0.00           H
ATOM   2380  HD2 ILE A 736      52.700  54.335  54.455  1.00  0.00           H
ATOM   2381  HD3 ILE A 736      53.870  53.045  53.995  1.00  0.00           H
ATOM   2382  C   ILE A 736      52.590  54.375  59.715  1.00  0.00           C
ATOM   2383  O   ILE A 736      53.420  54.135  60.595  1.00  0.00           O
ATOM   2384  N   TYR A 737      51.630  55.315  59.875  1.00  0.00           N
ATOM   2385  HN  TYR A 737      50.990  55.515  59.135  1.00  0.00           H
ATOM   2386  CA  TYR A 737      51.490  56.105  61.095  1.00  0.00           C
ATOM   2387  HA  TYR A 737      52.430  56.605  61.265  1.00  0.00           H
ATOM   2388  CB  TYR A 737      50.380  57.205  60.895  1.00  0.00           C
ATOM   2389  HB1 TYR A 737      49.450  56.725  60.515  1.00  0.00           H
ATOM   2390  HB2 TYR A 737      50.720  57.935  60.125  1.00  0.00           H
ATOM   2391  CG  TYR A 737      50.030  57.955  62.165  1.00  0.00           C
ATOM   2392  CD1 TYR A 737      50.750  59.105  62.555  1.00  0.00           C
ATOM   2393  HD1 TYR A 737      51.560  59.465  61.935  1.00  0.00           H
ATOM   2394  CE1 TYR A 737      50.460  59.755  63.765  1.00  0.00           C
ATOM   2395  HE1 TYR A 737      51.030  60.615  64.075  1.00  0.00           H
ATOM   2396  CZ  TYR A 737      49.460  59.255  64.605  1.00  0.00           C
ATOM   2397  OH  TYR A 737      49.250  59.825  65.885  1.00  0.00           O
ATOM   2398  HH  TYR A 737      48.980  59.075  66.475  1.00  0.00           H
ATOM   2399  CD2 TYR A 737      48.980  57.515  62.985  1.00  0.00           C
ATOM   2400  HD2 TYR A 737      48.410  56.635  62.705  1.00  0.00           H
ATOM   2401  CE2 TYR A 737      48.710  58.145  64.215  1.00  0.00           C
ATOM   2402  HE2 TYR A 737      47.950  57.755  64.875  1.00  0.00           H
ATOM   2403  C   TYR A 737      51.250  55.255  62.335  1.00  0.00           C
ATOM   2404  O   TYR A 737      51.910  55.445  63.355  1.00  0.00           O
ATOM   2405  N   GLU A 738      50.340  54.255  62.265  1.00  0.00           N
ATOM   2406  HN  GLU A 738      49.800  54.135  61.425  1.00  0.00           H
ATOM   2407  CA  GLU A 738      50.010  53.365  63.365  1.00  0.00           C
ATOM   2408  HA  GLU A 738      49.650  53.975  64.185  1.00  0.00           H
ATOM   2409  CB  GLU A 738      48.860  52.405  62.945  1.00  0.00           C
ATOM   2410  HB1 GLU A 738      49.150  51.835  62.035  1.00  0.00           H
ATOM   2411  HB2 GLU A 738      47.980  53.035  62.675  1.00  0.00           H
ATOM   2412  CG  GLU A 738      48.430  51.405  64.055  1.00  0.00           C
ATOM   2413  HG1 GLU A 738      48.270  51.965  64.995  1.00  0.00           H
ATOM   2414  HG2 GLU A 738      49.230  50.645  64.225  1.00  0.00           H
ATOM   2415  CD  GLU A 738      47.150  50.635  63.735  1.00  0.00           C
ATOM   2416  OE1 GLU A 738      46.330  50.475  64.685  1.00  0.00           O
ATOM   2417  OE2 GLU A 738      46.990  50.135  62.605  1.00  0.00           O
ATOM   2418  C   GLU A 738      51.200  52.585  63.895  1.00  0.00           C
ATOM   2419  O   GLU A 738      51.480  52.575  65.095  1.00  0.00           O
ATOM   2420  N   ALA A 739      52.010  52.005  62.985  1.00  0.00           N
ATOM   2421  HN  ALA A 739      51.750  52.025  62.015  1.00  0.00           H
ATOM   2422  CA  ALA A 739      53.270  51.345  63.305  1.00  0.00           C
ATOM   2423  HA  ALA A 739      53.060  50.565  64.025  1.00  0.00           H
ATOM   2424  CB  ALA A 739      53.850  50.715  62.025  1.00  0.00           C
ATOM   2425  HB1 ALA A 739      54.100  51.495  61.275  1.00  0.00           H
ATOM   2426  HB2 ALA A 739      53.100  50.035  61.565  1.00  0.00           H
ATOM   2427  HB3 ALA A 739      54.770  50.115  62.245  1.00  0.00           H
ATOM   2428  C   ALA A 739      54.310  52.265  63.945  1.00  0.00           C
ATOM   2429  O   ALA A 739      54.920  51.895  64.955  1.00  0.00           O
ATOM   2430  N   LEU A 740      54.520  53.485  63.415  1.00  0.00           N
ATOM   2431  HN  LEU A 740      54.040  53.765  62.575  1.00  0.00           H
ATOM   2432  CA  LEU A 740      55.400  54.485  64.005  1.00  0.00           C
ATOM   2433  HA  LEU A 740      56.370  54.025  64.145  1.00  0.00           H
ATOM   2434  CB  LEU A 740      55.550  55.725  63.085  1.00  0.00           C
ATOM   2435  HB1 LEU A 740      56.130  56.525  63.605  1.00  0.00           H
ATOM   2436  HB2 LEU A 740      54.540  56.125  62.865  1.00  0.00           H
ATOM   2437  CG  LEU A 740      56.270  55.445  61.745  1.00  0.00           C
ATOM   2438  HG  LEU A 740      55.810  54.545  61.265  1.00  0.00           H
ATOM   2439  CD1 LEU A 740      56.060  56.615  60.775  1.00  0.00           C
ATOM   2440 HD11 LEU A 740      56.490  57.555  61.205  1.00  0.00           H
ATOM   2441 HD12 LEU A 740      54.980  56.785  60.575  1.00  0.00           H
ATOM   2442 HD13 LEU A 740      56.570  56.415  59.805  1.00  0.00           H
ATOM   2443  CD2 LEU A 740      57.770  55.175  61.945  1.00  0.00           C
ATOM   2444 HD21 LEU A 740      57.920  54.255  62.545  1.00  0.00           H
ATOM   2445 HD22 LEU A 740      58.250  56.025  62.465  1.00  0.00           H
ATOM   2446 HD23 LEU A 740      58.270  55.035  60.955  1.00  0.00           H
ATOM   2447  C   LEU A 740      54.960  54.955  65.395  1.00  0.00           C
ATOM   2448  O   LEU A 740      55.760  55.015  66.325  1.00  0.00           O
ATOM   2449  N   GLU A 741      53.650  55.255  65.585  1.00  0.00           N
ATOM   2450  HN  GLU A 741      53.020  55.205  64.815  1.00  0.00           H
ATOM   2451  CA  GLU A 741      53.090  55.675  66.865  1.00  0.00           C
ATOM   2452  HA  GLU A 741      53.600  56.555  67.195  1.00  0.00           H
ATOM   2453  CB  GLU A 741      51.580  55.995  66.685  1.00  0.00           C
ATOM   2454  HB1 GLU A 741      51.040  55.085  66.335  1.00  0.00           H
ATOM   2455  HB2 GLU A 741      51.470  56.755  65.885  1.00  0.00           H
ATOM   2456  CG  GLU A 741      50.870  56.535  67.955  1.00  0.00           C
ATOM   2457  HG1 GLU A 741      51.260  57.555  68.195  1.00  0.00           H
ATOM   2458  HG2 GLU A 741      51.070  55.895  68.845  1.00  0.00           H
ATOM   2459  CD  GLU A 741      49.360  56.625  67.785  1.00  0.00           C
ATOM   2460  OE1 GLU A 741      48.700  55.555  67.905  1.00  0.00           O
ATOM   2461  OE2 GLU A 741      48.850  57.755  67.525  1.00  0.00           O
ATOM   2462  C   GLU A 741      53.260  54.615  67.945  1.00  0.00           C
ATOM   2463  O   GLU A 741      53.790  54.865  69.025  1.00  0.00           O
ATOM   2464  N   LYS A 742      52.920  53.355  67.605  1.00  0.00           N
ATOM   2465  HN  LYS A 742      52.480  53.165  66.715  1.00  0.00           H
ATOM   2466  CA  LYS A 742      53.140  52.195  68.445  1.00  0.00           C
ATOM   2467  HA  LYS A 742      52.680  52.425  69.405  1.00  0.00           H
ATOM   2468  CB  LYS A 742      52.450  50.945  67.845  1.00  0.00           C
ATOM   2469  HB1 LYS A 742      52.710  50.035  68.415  1.00  0.00           H
ATOM   2470  HB2 LYS A 742      52.810  50.815  66.795  1.00  0.00           H
ATOM   2471  CG  LYS A 742      50.910  51.065  67.845  1.00  0.00           C
ATOM   2472  HG1 LYS A 742      50.480  50.205  67.275  1.00  0.00           H
ATOM   2473  HG2 LYS A 742      50.600  51.985  67.295  1.00  0.00           H
ATOM   2474  CD  LYS A 742      50.300  51.065  69.265  1.00  0.00           C
ATOM   2475  HD1 LYS A 742      51.090  51.295  70.015  1.00  0.00           H
ATOM   2476  HD2 LYS A 742      49.950  50.035  69.495  1.00  0.00           H
ATOM   2477  CE  LYS A 742      49.140  52.045  69.495  1.00  0.00           C
ATOM   2478  HE1 LYS A 742      48.730  51.885  70.525  1.00  0.00           H
ATOM   2479  HE2 LYS A 742      48.320  51.875  68.765  1.00  0.00           H
ATOM   2480  NZ  LYS A 742      49.550  53.465  69.415  1.00  0.00           N
ATOM   2481  HZ1 LYS A 742      49.790  53.775  68.455  1.00  0.00           H
ATOM   2482  HZ2 LYS A 742      50.370  53.695  70.055  1.00  0.00           H
ATOM   2483  HZ3 LYS A 742      48.780  54.115  69.675  1.00  0.00           H
ATOM   2484  C   LYS A 742      54.590  51.935  68.805  1.00  0.00           C
ATOM   2485  O   LYS A 742      54.900  51.605  69.945  1.00  0.00           O
ATOM   2486  N   LEU A 743      55.530  52.125  67.855  1.00  0.00           N
ATOM   2487  HN  LEU A 743      55.280  52.305  66.905  1.00  0.00           H
ATOM   2488  CA  LEU A 743      56.960  52.085  68.155  1.00  0.00           C
ATOM   2489  HA  LEU A 743      57.180  51.125  68.585  1.00  0.00           H
ATOM   2490  CB  LEU A 743      57.780  52.245  66.845  1.00  0.00           C
ATOM   2491  HB1 LEU A 743      57.590  53.265  66.435  1.00  0.00           H
ATOM   2492  HB2 LEU A 743      57.390  51.525  66.095  1.00  0.00           H
ATOM   2493  CG  LEU A 743      59.300  52.045  66.975  1.00  0.00           C
ATOM   2494  HG  LEU A 743      59.670  52.555  67.905  1.00  0.00           H
ATOM   2495  CD1 LEU A 743      59.680  50.555  67.075  1.00  0.00           C
ATOM   2496 HD11 LEU A 743      59.360  50.015  66.155  1.00  0.00           H
ATOM   2497 HD12 LEU A 743      59.190  50.075  67.945  1.00  0.00           H
ATOM   2498 HD13 LEU A 743      60.780  50.435  67.185  1.00  0.00           H
ATOM   2499  CD2 LEU A 743      60.020  52.705  65.795  1.00  0.00           C
ATOM   2500 HD21 LEU A 743      59.820  53.795  65.785  1.00  0.00           H
ATOM   2501 HD22 LEU A 743      59.650  52.275  64.845  1.00  0.00           H
ATOM   2502 HD23 LEU A 743      61.120  52.535  65.855  1.00  0.00           H
ATOM   2503  C   LEU A 743      57.410  53.135  69.175  1.00  0.00           C
ATOM   2504  O   LEU A 743      58.180  52.835  70.095  1.00  0.00           O
ATOM   2505  N   PHE A 744      56.920  54.405  69.085  1.00  0.00           N
ATOM   2506  HN  PHE A 744      56.310  54.645  68.335  1.00  0.00           H
ATOM   2507  CA  PHE A 744      57.150  55.425  70.105  1.00  0.00           C
ATOM   2508  HA  PHE A 744      58.220  55.475  70.255  1.00  0.00           H
ATOM   2509  CB  PHE A 744      56.660  56.835  69.665  1.00  0.00           C
ATOM   2510  HB1 PHE A 744      56.700  57.545  70.515  1.00  0.00           H
ATOM   2511  HB2 PHE A 744      55.610  56.775  69.305  1.00  0.00           H
ATOM   2512  CG  PHE A 744      57.540  57.415  68.595  1.00  0.00           C
ATOM   2513  CD1 PHE A 744      58.840  57.835  68.905  1.00  0.00           C
ATOM   2514  HD1 PHE A 744      59.210  57.705  69.915  1.00  0.00           H
ATOM   2515  CE1 PHE A 744      59.660  58.445  67.945  1.00  0.00           C
ATOM   2516  HE1 PHE A 744      60.650  58.775  68.215  1.00  0.00           H
ATOM   2517  CZ  PHE A 744      59.170  58.645  66.645  1.00  0.00           C
ATOM   2518  HZ  PHE A 744      59.790  59.125  65.905  1.00  0.00           H
ATOM   2519  CD2 PHE A 744      57.060  57.635  67.295  1.00  0.00           C
ATOM   2520  HD2 PHE A 744      56.050  57.335  67.035  1.00  0.00           H
ATOM   2521  CE2 PHE A 744      57.870  58.235  66.325  1.00  0.00           C
ATOM   2522  HE2 PHE A 744      57.490  58.395  65.325  1.00  0.00           H
ATOM   2523  C   PHE A 744      56.580  55.105  71.475  1.00  0.00           C
ATOM   2524  O   PHE A 744      57.260  55.295  72.485  1.00  0.00           O
ATOM   2525  N   ASP A 745      55.330  54.595  71.555  1.00  0.00           N
ATOM   2526  HN  ASP A 745      54.750  54.545  70.735  1.00  0.00           H
ATOM   2527  CA  ASP A 745      54.690  54.185  72.795  1.00  0.00           C
ATOM   2528  HA  ASP A 745      54.620  55.035  73.465  1.00  0.00           H
ATOM   2529  CB  ASP A 745      53.280  53.585  72.505  1.00  0.00           C
ATOM   2530  HB1 ASP A 745      52.790  53.285  73.455  1.00  0.00           H
ATOM   2531  HB2 ASP A 745      53.370  52.695  71.845  1.00  0.00           H
ATOM   2532  CG  ASP A 745      52.320  54.535  71.825  1.00  0.00           C
ATOM   2533  OD1 ASP A 745      52.480  55.775  71.965  1.00  0.00           O
ATOM   2534  OD2 ASP A 745      51.330  54.005  71.265  1.00  0.00           O
ATOM   2535  C   ASP A 745      55.460  53.085  73.515  1.00  0.00           C
ATOM   2536  O   ASP A 745      55.730  53.145  74.725  1.00  0.00           O
ATOM   2537  N   LEU A 746      55.830  52.035  72.755  1.00  0.00           N
ATOM   2538  HN  LEU A 746      55.510  51.995  71.805  1.00  0.00           H
ATOM   2539  CA  LEU A 746      56.580  50.885  73.205  1.00  0.00           C
ATOM   2540  HA  LEU A 746      56.050  50.445  74.045  1.00  0.00           H
ATOM   2541  CB  LEU A 746      56.630  49.865  72.035  1.00  0.00           C
ATOM   2542  HB1 LEU A 746      57.340  50.195  71.255  1.00  0.00           H
ATOM   2543  HB2 LEU A 746      55.620  49.885  71.575  1.00  0.00           H
ATOM   2544  CG  LEU A 746      56.880  48.375  72.395  1.00  0.00           C
ATOM   2545  HG  LEU A 746      56.210  48.115  73.245  1.00  0.00           H
ATOM   2546  CD1 LEU A 746      56.490  47.485  71.195  1.00  0.00           C
ATOM   2547 HD11 LEU A 746      57.130  47.735  70.325  1.00  0.00           H
ATOM   2548 HD12 LEU A 746      55.430  47.665  70.915  1.00  0.00           H
ATOM   2549 HD13 LEU A 746      56.630  46.415  71.435  1.00  0.00           H
ATOM   2550  CD2 LEU A 746      58.320  48.075  72.815  1.00  0.00           C
ATOM   2551 HD21 LEU A 746      58.570  48.575  73.775  1.00  0.00           H
ATOM   2552 HD22 LEU A 746      59.040  48.415  72.035  1.00  0.00           H
ATOM   2553 HD23 LEU A 746      58.460  46.985  72.965  1.00  0.00           H
ATOM   2554  C   LEU A 746      57.960  51.265  73.705  1.00  0.00           C
ATOM   2555  O   LEU A 746      58.390  50.845  74.765  1.00  0.00           O
ATOM   2556  N   GLY A 747      58.660  52.145  72.955  1.00  0.00           N
ATOM   2557  HN  GLY A 747      58.280  52.455  72.075  1.00  0.00           H
ATOM   2558  CA  GLY A 747      59.980  52.635  73.355  1.00  0.00           C
ATOM   2559  HA1 GLY A 747      60.360  53.245  72.555  1.00  0.00           H
ATOM   2560  HA2 GLY A 747      60.600  51.785  73.585  1.00  0.00           H
ATOM   2561  C   GLY A 747      59.970  53.505  74.595  1.00  0.00           C
ATOM   2562  O   GLY A 747      60.840  53.395  75.445  1.00  0.00           O
ATOM   2563  N   GLU A 748      58.980  54.415  74.715  1.00  0.00           N
ATOM   2564  HN  GLU A 748      58.290  54.515  73.995  1.00  0.00           H
ATOM   2565  CA  GLU A 748      58.800  55.275  75.885  1.00  0.00           C
ATOM   2566  HA  GLU A 748      59.700  55.855  76.025  1.00  0.00           H
ATOM   2567  CB  GLU A 748      57.590  56.225  75.655  1.00  0.00           C
ATOM   2568  HB1 GLU A 748      56.650  55.655  75.505  1.00  0.00           H
ATOM   2569  HB2 GLU A 748      57.810  56.745  74.685  1.00  0.00           H
ATOM   2570  CG  GLU A 748      57.370  57.345  76.715  1.00  0.00           C
ATOM   2571  HG1 GLU A 748      56.890  58.205  76.225  1.00  0.00           H
ATOM   2572  HG2 GLU A 748      58.350  57.685  77.105  1.00  0.00           H
ATOM   2573  CD  GLU A 748      56.460  57.045  77.925  1.00  0.00           C
ATOM   2574  OE1 GLU A 748      55.510  56.225  77.845  1.00  0.00           O
ATOM   2575  OE2 GLU A 748      56.690  57.705  78.975  1.00  0.00           O
ATOM   2576  C   GLU A 748      58.580  54.505  77.185  1.00  0.00           C
ATOM   2577  O   GLU A 748      59.330  54.665  78.145  1.00  0.00           O
ATOM   2578  N   THR A 749      57.590  53.595  77.185  1.00  0.00           N
ATOM   2579  HN  THR A 749      56.980  53.555  76.395  1.00  0.00           H
ATOM   2580  CA  THR A 749      57.290  52.705  78.315  1.00  0.00           C
ATOM   2581  HA  THR A 749      57.130  53.335  79.185  1.00  0.00           H
ATOM   2582  CB  THR A 749      56.030  51.845  78.105  1.00  0.00           C
ATOM   2583  HB  THR A 749      55.980  50.995  78.825  1.00  0.00           H
ATOM   2584  OG1 THR A 749      55.940  51.325  76.785  1.00  0.00           O
ATOM   2585  HG1 THR A 749      55.700  52.065  76.205  1.00  0.00           H
ATOM   2586  CG2 THR A 749      54.740  52.665  78.305  1.00  0.00           C
ATOM   2587 HG21 THR A 749      54.750  53.595  77.695  1.00  0.00           H
ATOM   2588 HG22 THR A 749      54.610  52.915  79.375  1.00  0.00           H
ATOM   2589 HG23 THR A 749      53.850  52.045  78.015  1.00  0.00           H
ATOM   2590  C   THR A 749      58.430  51.765  78.675  1.00  0.00           C
ATOM   2591  O   THR A 749      58.930  51.735  79.805  1.00  0.00           O
ATOM   2592  N   TYR A 750      58.950  51.025  77.675  1.00  0.00           N
ATOM   2593  HN  TYR A 750      58.520  51.065  76.775  1.00  0.00           H
ATOM   2594  CA  TYR A 750      60.010  50.045  77.815  1.00  0.00           C
ATOM   2595  HA  TYR A 750      60.110  49.775  78.855  1.00  0.00           H
ATOM   2596  CB  TYR A 750      59.720  48.755  76.995  1.00  0.00           C
ATOM   2597  HB1 TYR A 750      60.570  48.045  77.055  1.00  0.00           H
ATOM   2598  HB2 TYR A 750      59.560  48.995  75.925  1.00  0.00           H
ATOM   2599  CG  TYR A 750      58.510  48.035  77.515  1.00  0.00           C
ATOM   2600  CD1 TYR A 750      58.630  47.165  78.615  1.00  0.00           C
ATOM   2601  HD1 TYR A 750      59.590  47.065  79.105  1.00  0.00           H
ATOM   2602  CE1 TYR A 750      57.530  46.445  79.075  1.00  0.00           C
ATOM   2603  HE1 TYR A 750      57.630  45.785  79.915  1.00  0.00           H
ATOM   2604  CZ  TYR A 750      56.280  46.575  78.455  1.00  0.00           C
ATOM   2605  OH  TYR A 750      55.200  45.835  78.975  1.00  0.00           O
ATOM   2606  HH  TYR A 750      54.400  46.275  78.695  1.00  0.00           H
ATOM   2607  CD2 TYR A 750      57.260  48.155  76.885  1.00  0.00           C
ATOM   2608  HD2 TYR A 750      57.150  48.815  76.045  1.00  0.00           H
ATOM   2609  CE2 TYR A 750      56.140  47.435  77.355  1.00  0.00           C
ATOM   2610  HE2 TYR A 750      55.190  47.565  76.865  1.00  0.00           H
ATOM   2611  C   TYR A 750      61.360  50.605  77.385  1.00  0.00           C
ATOM   2612  O   TYR A 750      62.050  50.035  76.535  1.00  0.00           O
ATOM   2613  N   ALA A 751      61.800  51.685  78.055  1.00  0.00           N
ATOM   2614  HN  ALA A 751      61.170  52.115  78.705  1.00  0.00           H
ATOM   2615  CA  ALA A 751      63.010  52.445  77.765  1.00  0.00           C
ATOM   2616  HA  ALA A 751      62.870  52.945  76.825  1.00  0.00           H
ATOM   2617  CB  ALA A 751      63.190  53.495  78.885  1.00  0.00           C
ATOM   2618  HB1 ALA A 751      63.300  53.015  79.875  1.00  0.00           H
ATOM   2619  HB2 ALA A 751      62.300  54.155  78.915  1.00  0.00           H
ATOM   2620  HB3 ALA A 751      64.090  54.135  78.705  1.00  0.00           H
ATOM   2621  C   ALA A 751      64.290  51.605  77.655  1.00  0.00           C
ATOM   2622  O   ALA A 751      65.120  51.805  76.765  1.00  0.00           O
ATOM   2623  N   ASP A 752      64.460  50.585  78.515  1.00  0.00           N
ATOM   2624  HN  ASP A 752      63.730  50.395  79.175  1.00  0.00           H
ATOM   2625  CA  ASP A 752      65.590  49.665  78.465  1.00  0.00           C
ATOM   2626  HA  ASP A 752      66.470  50.265  78.555  1.00  0.00           H
ATOM   2627  CB  ASP A 752      65.490  48.675  79.645  1.00  0.00           C
ATOM   2628  HB1 ASP A 752      64.570  48.065  79.535  1.00  0.00           H
ATOM   2629  HB2 ASP A 752      65.420  49.225  80.605  1.00  0.00           H
ATOM   2630  CG  ASP A 752      66.670  47.715  79.735  1.00  0.00           C
ATOM   2631  OD1 ASP A 752      66.430  46.505  79.545  1.00  0.00           O
ATOM   2632  OD2 ASP A 752      67.830  48.175  79.915  1.00  0.00           O
ATOM   2633  C   ASP A 752      65.690  48.875  77.145  1.00  0.00           C
ATOM   2634  O   ASP A 752      66.750  48.775  76.535  1.00  0.00           O
ATOM   2635  N   VAL A 753      64.530  48.365  76.675  1.00  0.00           N
ATOM   2636  HN  VAL A 753      63.680  48.585  77.155  1.00  0.00           H
ATOM   2637  CA  VAL A 753      64.400  47.375  75.615  1.00  0.00           C
ATOM   2638  HA  VAL A 753      65.310  46.785  75.575  1.00  0.00           H
ATOM   2639  CB  VAL A 753      63.190  46.445  75.865  1.00  0.00           C
ATOM   2640  HB  VAL A 753      62.250  46.965  75.585  1.00  0.00           H
ATOM   2641  CG1 VAL A 753      63.330  45.135  75.055  1.00  0.00           C
ATOM   2642 HG11 VAL A 753      64.230  44.575  75.395  1.00  0.00           H
ATOM   2643 HG12 VAL A 753      63.430  45.315  73.975  1.00  0.00           H
ATOM   2644 HG13 VAL A 753      62.450  44.485  75.225  1.00  0.00           H
ATOM   2645  CG2 VAL A 753      63.090  46.105  77.365  1.00  0.00           C
ATOM   2646 HG21 VAL A 753      62.790  46.985  77.965  1.00  0.00           H
ATOM   2647 HG22 VAL A 753      64.070  45.715  77.745  1.00  0.00           H
ATOM   2648 HG23 VAL A 753      62.330  45.305  77.525  1.00  0.00           H
ATOM   2649  C   VAL A 753      64.200  48.065  74.275  1.00  0.00           C
ATOM   2650  O   VAL A 753      64.170  47.445  73.215  1.00  0.00           O
ATOM   2651  N   LEU A 754      64.130  49.415  74.305  1.00  0.00           N
ATOM   2652  HN  LEU A 754      64.130  49.855  75.205  1.00  0.00           H
ATOM   2653  CA  LEU A 754      63.880  50.295  73.185  1.00  0.00           C
ATOM   2654  HA  LEU A 754      62.880  50.125  72.825  1.00  0.00           H
ATOM   2655  CB  LEU A 754      64.070  51.755  73.685  1.00  0.00           C
ATOM   2656  HB1 LEU A 754      65.080  51.885  74.125  1.00  0.00           H
ATOM   2657  HB2 LEU A 754      63.340  51.885  74.525  1.00  0.00           H
ATOM   2658  CG  LEU A 754      63.820  52.915  72.685  1.00  0.00           C
ATOM   2659  HG  LEU A 754      62.880  52.695  72.115  1.00  0.00           H
ATOM   2660  CD1 LEU A 754      63.630  54.205  73.485  1.00  0.00           C
ATOM   2661 HD11 LEU A 754      64.490  54.375  74.165  1.00  0.00           H
ATOM   2662 HD12 LEU A 754      62.710  54.175  74.115  1.00  0.00           H
ATOM   2663 HD13 LEU A 754      63.560  55.055  72.795  1.00  0.00           H
ATOM   2664  CD2 LEU A 754      64.950  53.165  71.685  1.00  0.00           C
ATOM   2665 HD21 LEU A 754      65.200  52.295  71.055  1.00  0.00           H
ATOM   2666 HD22 LEU A 754      65.870  53.475  72.225  1.00  0.00           H
ATOM   2667 HD23 LEU A 754      64.670  53.955  70.965  1.00  0.00           H
ATOM   2668  C   LEU A 754      64.840  50.025  72.045  1.00  0.00           C
ATOM   2669  O   LEU A 754      64.430  49.835  70.905  1.00  0.00           O
ATOM   2670  N   PHE A 755      66.140  49.925  72.385  1.00  0.00           N
ATOM   2671  HN  PHE A 755      66.400  50.135  73.325  1.00  0.00           H
ATOM   2672  CA  PHE A 755      67.230  49.725  71.465  1.00  0.00           C
ATOM   2673  HA  PHE A 755      67.230  50.525  70.735  1.00  0.00           H
ATOM   2674  CB  PHE A 755      68.550  49.725  72.275  1.00  0.00           C
ATOM   2675  HB1 PHE A 755      69.430  49.815  71.605  1.00  0.00           H
ATOM   2676  HB2 PHE A 755      68.650  48.805  72.895  1.00  0.00           H
ATOM   2677  CG  PHE A 755      68.540  50.925  73.185  1.00  0.00           C
ATOM   2678  CD1 PHE A 755      68.340  52.205  72.665  1.00  0.00           C
ATOM   2679  HD1 PHE A 755      68.230  52.335  71.595  1.00  0.00           H
ATOM   2680  CE1 PHE A 755      68.280  53.325  73.505  1.00  0.00           C
ATOM   2681  HE1 PHE A 755      68.100  54.305  73.075  1.00  0.00           H
ATOM   2682  CZ  PHE A 755      68.420  53.175  74.885  1.00  0.00           C
ATOM   2683  HZ  PHE A 755      68.330  54.025  75.545  1.00  0.00           H
ATOM   2684  CD2 PHE A 755      68.600  50.775  74.575  1.00  0.00           C
ATOM   2685  HD2 PHE A 755      68.620  49.795  75.005  1.00  0.00           H
ATOM   2686  CE2 PHE A 755      68.570  51.895  75.415  1.00  0.00           C
ATOM   2687  HE2 PHE A 755      68.600  51.755  76.485  1.00  0.00           H
ATOM   2688  C   PHE A 755      67.070  48.425  70.695  1.00  0.00           C
ATOM   2689  O   PHE A 755      67.020  48.435  69.475  1.00  0.00           O
ATOM   2690  N   TRP A 756      66.870  47.285  71.395  1.00  0.00           N
ATOM   2691  HN  TRP A 756      66.950  47.305  72.385  1.00  0.00           H
ATOM   2692  CA  TRP A 756      66.570  45.995  70.805  1.00  0.00           C
ATOM   2693  HA  TRP A 756      67.380  45.725  70.145  1.00  0.00           H
ATOM   2694  CB  TRP A 756      66.490  44.935  71.945  1.00  0.00           C
ATOM   2695  HB1 TRP A 756      65.590  45.135  72.555  1.00  0.00           H
ATOM   2696  HB2 TRP A 756      67.370  45.085  72.605  1.00  0.00           H
ATOM   2697  CG  TRP A 756      66.490  43.505  71.495  1.00  0.00           C
ATOM   2698  CD1 TRP A 756      65.450  42.605  71.525  1.00  0.00           C
ATOM   2699  HD1 TRP A 756      64.460  42.825  71.885  1.00  0.00           H
ATOM   2700  NE1 TRP A 756      65.870  41.385  71.075  1.00  0.00           N
ATOM   2701  HE1 TRP A 756      65.280  40.595  70.965  1.00  0.00           H
ATOM   2702  CE2 TRP A 756      67.180  41.455  70.715  1.00  0.00           C
ATOM   2703  CD2 TRP A 756      67.600  42.795  70.925  1.00  0.00           C
ATOM   2704  CE3 TRP A 756      68.860  43.185  70.525  1.00  0.00           C
ATOM   2705  HE3 TRP A 756      69.170  44.215  70.625  1.00  0.00           H
ATOM   2706  CZ3 TRP A 756      69.650  42.255  69.865  1.00  0.00           C
ATOM   2707  HZ3 TRP A 756      70.530  42.615  69.355  1.00  0.00           H
ATOM   2708  CZ2 TRP A 756      68.040  40.495  70.215  1.00  0.00           C
ATOM   2709  HZ2 TRP A 756      67.720  39.465  70.105  1.00  0.00           H
ATOM   2710  CH2 TRP A 756      69.300  40.915  69.775  1.00  0.00           C
ATOM   2711  HH2 TRP A 756      69.950  40.205  69.275  1.00  0.00           H
ATOM   2712  C   TRP A 756      65.310  45.955  69.955  1.00  0.00           C
ATOM   2713  O   TRP A 756      65.280  45.395  68.855  1.00  0.00           O
ATOM   2714  N   CYS A 757      64.200  46.565  70.425  1.00  0.00           N
ATOM   2715  HN  CYS A 757      64.220  47.005  71.325  1.00  0.00           H
ATOM   2716  CA  CYS A 757      62.960  46.645  69.665  1.00  0.00           C
ATOM   2717  HA  CYS A 757      62.680  45.635  69.395  1.00  0.00           H
ATOM   2718  CB  CYS A 757      61.820  47.255  70.525  1.00  0.00           C
ATOM   2719  HB1 CYS A 757      60.910  47.365  69.895  1.00  0.00           H
ATOM   2720  HB2 CYS A 757      62.110  48.275  70.865  1.00  0.00           H
ATOM   2721  SG  CYS A 757      61.430  46.195  71.965  1.00  0.00           S
ATOM   2722  HG1 CYS A 757      62.530  46.535  72.615  1.00  0.00           H
ATOM   2723  C   CYS A 757      63.090  47.415  68.355  1.00  0.00           C
ATOM   2724  O   CYS A 757      62.620  46.965  67.305  1.00  0.00           O
ATOM   2725  N   VAL A 758      63.790  48.565  68.375  1.00  0.00           N
ATOM   2726  HN  VAL A 758      64.140  48.925  69.245  1.00  0.00           H
ATOM   2727  CA  VAL A 758      64.120  49.355  67.195  1.00  0.00           C
ATOM   2728  HA  VAL A 758      63.190  49.595  66.685  1.00  0.00           H
ATOM   2729  CB  VAL A 758      64.790  50.665  67.605  1.00  0.00           C
ATOM   2730  HB  VAL A 758      65.580  50.455  68.365  1.00  0.00           H
ATOM   2731  CG1 VAL A 758      65.440  51.405  66.425  1.00  0.00           C
ATOM   2732 HG11 VAL A 758      64.690  51.575  65.615  1.00  0.00           H
ATOM   2733 HG12 VAL A 758      66.310  50.835  66.015  1.00  0.00           H
ATOM   2734 HG13 VAL A 758      65.820  52.395  66.745  1.00  0.00           H
ATOM   2735  CG2 VAL A 758      63.720  51.575  68.245  1.00  0.00           C
ATOM   2736 HG21 VAL A 758      63.230  51.095  69.115  1.00  0.00           H
ATOM   2737 HG22 VAL A 758      62.940  51.825  67.495  1.00  0.00           H
ATOM   2738 HG23 VAL A 758      64.190  52.525  68.595  1.00  0.00           H
ATOM   2739  C   VAL A 758      64.950  48.575  66.185  1.00  0.00           C
ATOM   2740  O   VAL A 758      64.710  48.615  64.975  1.00  0.00           O
ATOM   2741  N   ILE A 759      65.930  47.795  66.695  1.00  0.00           N
ATOM   2742  HN  ILE A 759      66.120  47.845  67.675  1.00  0.00           H
ATOM   2743  CA  ILE A 759      66.770  46.895  65.905  1.00  0.00           C
ATOM   2744  HA  ILE A 759      67.290  47.485  65.175  1.00  0.00           H
ATOM   2745  CB  ILE A 759      67.760  46.195  66.825  1.00  0.00           C
ATOM   2746  HB  ILE A 759      67.240  45.725  67.685  1.00  0.00           H
ATOM   2747  CG2 ILE A 759      68.550  45.075  66.095  1.00  0.00           C
ATOM   2748 HG21 ILE A 759      68.950  45.425  65.125  1.00  0.00           H
ATOM   2749 HG22 ILE A 759      67.910  44.185  65.905  1.00  0.00           H
ATOM   2750 HG23 ILE A 759      69.410  44.735  66.725  1.00  0.00           H
ATOM   2751  CG1 ILE A 759      68.660  47.295  67.355  1.00  0.00           C
ATOM   2752 HG11 ILE A 759      68.150  48.235  67.595  1.00  0.00           H
ATOM   2753 HG12 ILE A 759      69.160  47.555  66.425  1.00  0.00           H
ATOM   2754  CD  ILE A 759      69.580  46.905  68.525  1.00  0.00           C
ATOM   2755  HD1 ILE A 759      70.200  46.035  68.285  1.00  0.00           H
ATOM   2756  HD2 ILE A 759      68.980  46.675  69.425  1.00  0.00           H
ATOM   2757  HD3 ILE A 759      70.230  47.775  68.795  1.00  0.00           H
ATOM   2758  C   ILE A 759      66.040  45.835  65.145  1.00  0.00           C
ATOM   2759  O   ILE A 759      66.230  45.685  63.935  1.00  0.00           O
ATOM   2760  N   LEU A 760      65.150  45.085  65.835  1.00  0.00           N
ATOM   2761  HN  LEU A 760      65.070  45.205  66.825  1.00  0.00           H
ATOM   2762  CA  LEU A 760      64.340  44.035  65.235  1.00  0.00           C
ATOM   2763  HA  LEU A 760      64.990  43.295  64.795  1.00  0.00           H
ATOM   2764  CB  LEU A 760      63.430  43.385  66.315  1.00  0.00           C
ATOM   2765  HB1 LEU A 760      62.690  42.695  65.845  1.00  0.00           H
ATOM   2766  HB2 LEU A 760      62.870  44.195  66.835  1.00  0.00           H
ATOM   2767  CG  LEU A 760      64.160  42.575  67.415  1.00  0.00           C
ATOM   2768  HG  LEU A 760      64.990  43.175  67.835  1.00  0.00           H
ATOM   2769  CD1 LEU A 760      63.190  42.255  68.555  1.00  0.00           C
ATOM   2770 HD11 LEU A 760      62.290  41.715  68.175  1.00  0.00           H
ATOM   2771 HD12 LEU A 760      62.850  43.185  69.055  1.00  0.00           H
ATOM   2772 HD13 LEU A 760      63.680  41.615  69.315  1.00  0.00           H
ATOM   2773  CD2 LEU A 760      64.760  41.275  66.855  1.00  0.00           C
ATOM   2774 HD21 LEU A 760      65.560  41.495  66.125  1.00  0.00           H
ATOM   2775 HD22 LEU A 760      63.980  40.655  66.365  1.00  0.00           H
ATOM   2776 HD23 LEU A 760      65.200  40.675  67.685  1.00  0.00           H
ATOM   2777  C   LEU A 760      63.440  44.575  64.145  1.00  0.00           C
ATOM   2778  O   LEU A 760      63.350  44.015  63.045  1.00  0.00           O
ATOM   2779  N   PHE A 761      62.790  45.715  64.435  1.00  0.00           N
ATOM   2780  HN  PHE A 761      62.920  46.125  65.335  1.00  0.00           H
ATOM   2781  CA  PHE A 761      61.870  46.425  63.565  1.00  0.00           C
ATOM   2782  HA  PHE A 761      61.050  45.755  63.335  1.00  0.00           H
ATOM   2783  CB  PHE A 761      61.340  47.615  64.405  1.00  0.00           C
ATOM   2784  HB1 PHE A 761      62.190  48.185  64.835  1.00  0.00           H
ATOM   2785  HB2 PHE A 761      60.760  47.215  65.265  1.00  0.00           H
ATOM   2786  CG  PHE A 761      60.460  48.595  63.675  1.00  0.00           C
ATOM   2787  CD1 PHE A 761      59.090  48.345  63.545  1.00  0.00           C
ATOM   2788  HD1 PHE A 761      58.680  47.405  63.915  1.00  0.00           H
ATOM   2789  CE1 PHE A 761      58.230  49.305  62.995  1.00  0.00           C
ATOM   2790  HE1 PHE A 761      57.180  49.115  62.905  1.00  0.00           H
ATOM   2791  CZ  PHE A 761      58.750  50.535  62.575  1.00  0.00           C
ATOM   2792  HZ  PHE A 761      58.090  51.275  62.155  1.00  0.00           H
ATOM   2793  CD2 PHE A 761      60.980  49.825  63.225  1.00  0.00           C
ATOM   2794  HD2 PHE A 761      62.030  50.045  63.355  1.00  0.00           H
ATOM   2795  CE2 PHE A 761      60.130  50.785  62.665  1.00  0.00           C
ATOM   2796  HE2 PHE A 761      60.540  51.725  62.325  1.00  0.00           H
ATOM   2797  C   PHE A 761      62.480  46.835  62.225  1.00  0.00           C
ATOM   2798  O   PHE A 761      62.030  46.405  61.165  1.00  0.00           O
ATOM   2799  N   PHE A 762      63.570  47.625  62.245  1.00  0.00           N
ATOM   2800  HN  PHE A 762      63.910  48.005  63.105  1.00  0.00           H
ATOM   2801  CA  PHE A 762      64.300  47.985  61.045  1.00  0.00           C
ATOM   2802  HA  PHE A 762      63.580  48.405  60.345  1.00  0.00           H
ATOM   2803  CB  PHE A 762      65.390  49.055  61.335  1.00  0.00           C
ATOM   2804  HB1 PHE A 762      66.120  49.125  60.505  1.00  0.00           H
ATOM   2805  HB2 PHE A 762      65.930  48.805  62.275  1.00  0.00           H
ATOM   2806  CG  PHE A 762      64.780  50.425  61.445  1.00  0.00           C
ATOM   2807  CD1 PHE A 762      64.260  51.045  60.305  1.00  0.00           C
ATOM   2808  HD1 PHE A 762      64.250  50.515  59.365  1.00  0.00           H
ATOM   2809  CE1 PHE A 762      63.770  52.355  60.355  1.00  0.00           C
ATOM   2810  HE1 PHE A 762      63.370  52.825  59.475  1.00  0.00           H
ATOM   2811  CZ  PHE A 762      63.810  53.065  61.565  1.00  0.00           C
ATOM   2812  HZ  PHE A 762      63.440  54.075  61.615  1.00  0.00           H
ATOM   2813  CD2 PHE A 762      64.820  51.145  62.655  1.00  0.00           C
ATOM   2814  HD2 PHE A 762      65.240  50.675  63.535  1.00  0.00           H
ATOM   2815  CE2 PHE A 762      64.330  52.455  62.715  1.00  0.00           C
ATOM   2816  HE2 PHE A 762      64.370  53.005  63.645  1.00  0.00           H
ATOM   2817  C   PHE A 762      64.930  46.825  60.295  1.00  0.00           C
ATOM   2818  O   PHE A 762      64.830  46.735  59.065  1.00  0.00           O
ATOM   2819  N   THR A 763      65.580  45.875  61.005  1.00  0.00           N
ATOM   2820  HN  THR A 763      65.650  45.955  61.995  1.00  0.00           H
ATOM   2821  CA  THR A 763      66.250  44.735  60.375  1.00  0.00           C
ATOM   2822  HA  THR A 763      66.980  45.125  59.675  1.00  0.00           H
ATOM   2823  CB  THR A 763      66.990  43.825  61.355  1.00  0.00           C
ATOM   2824  HB  THR A 763      66.280  43.375  62.095  1.00  0.00           H
ATOM   2825  OG1 THR A 763      67.960  44.565  62.075  1.00  0.00           O
ATOM   2826  HG1 THR A 763      67.480  45.125  62.695  1.00  0.00           H
ATOM   2827  CG2 THR A 763      67.760  42.715  60.625  1.00  0.00           C
ATOM   2828 HG21 THR A 763      68.430  43.155  59.855  1.00  0.00           H
ATOM   2829 HG22 THR A 763      67.080  41.995  60.135  1.00  0.00           H
ATOM   2830 HG23 THR A 763      68.390  42.145  61.345  1.00  0.00           H
ATOM   2831  C   THR A 763      65.290  43.875  59.575  1.00  0.00           C
ATOM   2832  O   THR A 763      65.560  43.515  58.425  1.00  0.00           O
ATOM   2833  N   THR A 764      64.100  43.605  60.145  1.00  0.00           N
ATOM   2834  HN  THR A 764      63.920  43.945  61.075  1.00  0.00           H
ATOM   2835  CA  THR A 764      63.020  42.865  59.485  1.00  0.00           C
ATOM   2836  HA  THR A 764      63.410  41.895  59.205  1.00  0.00           H
ATOM   2837  CB  THR A 764      61.800  42.675  60.385  1.00  0.00           C
ATOM   2838  HB  THR A 764      61.370  43.655  60.705  1.00  0.00           H
ATOM   2839  OG1 THR A 764      62.180  41.955  61.545  1.00  0.00           O
ATOM   2840  HG1 THR A 764      62.740  42.555  62.055  1.00  0.00           H
ATOM   2841  CG2 THR A 764      60.710  41.845  59.675  1.00  0.00           C
ATOM   2842 HG21 THR A 764      61.130  40.875  59.325  1.00  0.00           H
ATOM   2843 HG22 THR A 764      60.280  42.385  58.805  1.00  0.00           H
ATOM   2844 HG23 THR A 764      59.880  41.635  60.385  1.00  0.00           H
ATOM   2845  C   THR A 764      62.550  43.535  58.215  1.00  0.00           C
ATOM   2846  O   THR A 764      62.410  42.905  57.165  1.00  0.00           O
ATOM   2847  N   PHE A 765      62.330  44.855  58.285  1.00  0.00           N
ATOM   2848  HN  PHE A 765      62.430  45.345  59.145  1.00  0.00           H
ATOM   2849  CA  PHE A 765      61.930  45.675  57.165  1.00  0.00           C
ATOM   2850  HA  PHE A 765      61.020  45.265  56.755  1.00  0.00           H
ATOM   2851  CB  PHE A 765      61.630  47.065  57.775  1.00  0.00           C
ATOM   2852  HB1 PHE A 765      62.480  47.395  58.405  1.00  0.00           H
ATOM   2853  HB2 PHE A 765      60.730  47.005  58.435  1.00  0.00           H
ATOM   2854  CG  PHE A 765      61.390  48.115  56.745  1.00  0.00           C
ATOM   2855  CD1 PHE A 765      60.160  48.155  56.085  1.00  0.00           C
ATOM   2856  HD1 PHE A 765      59.390  47.445  56.355  1.00  0.00           H
ATOM   2857  CE1 PHE A 765      59.920  49.105  55.095  1.00  0.00           C
ATOM   2858  HE1 PHE A 765      58.960  49.145  54.615  1.00  0.00           H
ATOM   2859  CZ  PHE A 765      60.940  49.995  54.755  1.00  0.00           C
ATOM   2860  HZ  PHE A 765      60.780  50.695  53.965  1.00  0.00           H
ATOM   2861  CD2 PHE A 765      62.400  49.035  56.415  1.00  0.00           C
ATOM   2862  HD2 PHE A 765      63.350  48.995  56.925  1.00  0.00           H
ATOM   2863  CE2 PHE A 765      62.170  49.985  55.425  1.00  0.00           C
ATOM   2864  HE2 PHE A 765      62.960  50.685  55.175  1.00  0.00           H
ATOM   2865  C   PHE A 765      62.930  45.735  55.995  1.00  0.00           C
ATOM   2866  O   PHE A 765      62.590  45.445  54.845  1.00  0.00           O
ATOM   2867  N   PHE A 766      64.220  46.055  56.275  1.00  0.00           N
ATOM   2868  HN  PHE A 766      64.470  46.335  57.205  1.00  0.00           H
ATOM   2869  CA  PHE A 766      65.270  46.095  55.275  1.00  0.00           C
ATOM   2870  HA  PHE A 766      64.920  46.745  54.475  1.00  0.00           H
ATOM   2871  CB  PHE A 766      66.600  46.655  55.855  1.00  0.00           C
ATOM   2872  HB1 PHE A 766      67.440  46.505  55.145  1.00  0.00           H
ATOM   2873  HB2 PHE A 766      66.840  46.145  56.815  1.00  0.00           H
ATOM   2874  CG  PHE A 766      66.500  48.145  56.085  1.00  0.00           C
ATOM   2875  CD1 PHE A 766      66.390  49.015  54.985  1.00  0.00           C
ATOM   2876  HD1 PHE A 766      66.330  48.605  53.995  1.00  0.00           H
ATOM   2877  CE1 PHE A 766      66.370  50.405  55.165  1.00  0.00           C
ATOM   2878  HE1 PHE A 766      66.290  51.055  54.315  1.00  0.00           H
ATOM   2879  CZ  PHE A 766      66.470  50.935  56.455  1.00  0.00           C
ATOM   2880  HZ  PHE A 766      66.470  52.005  56.605  1.00  0.00           H
ATOM   2881  CD2 PHE A 766      66.620  48.695  57.375  1.00  0.00           C
ATOM   2882  HD2 PHE A 766      66.750  48.045  58.225  1.00  0.00           H
ATOM   2883  CE2 PHE A 766      66.580  50.085  57.565  1.00  0.00           C
ATOM   2884  HE2 PHE A 766      66.670  50.495  58.555  1.00  0.00           H
ATOM   2885  C   PHE A 766      65.550  44.765  54.595  1.00  0.00           C
ATOM   2886  O   PHE A 766      65.640  44.675  53.375  1.00  0.00           O
ATOM   2887  N   LEU A 767      65.670  43.685  55.385  1.00  0.00           N
ATOM   2888  HN  LEU A 767      65.600  43.775  56.385  1.00  0.00           H
ATOM   2889  CA  LEU A 767      65.930  42.335  54.905  1.00  0.00           C
ATOM   2890  HA  LEU A 767      66.820  42.385  54.295  1.00  0.00           H
ATOM   2891  CB  LEU A 767      66.170  41.415  56.125  1.00  0.00           C
ATOM   2892  HB1 LEU A 767      65.240  41.365  56.745  1.00  0.00           H
ATOM   2893  HB2 LEU A 767      66.950  41.885  56.755  1.00  0.00           H
ATOM   2894  CG  LEU A 767      66.630  39.985  55.805  1.00  0.00           C
ATOM   2895  HG  LEU A 767      65.830  39.475  55.195  1.00  0.00           H
ATOM   2896  CD1 LEU A 767      67.910  39.965  54.965  1.00  0.00           C
ATOM   2897 HD11 LEU A 767      68.720  40.515  55.495  1.00  0.00           H
ATOM   2898 HD12 LEU A 767      67.750  40.445  53.975  1.00  0.00           H
ATOM   2899 HD13 LEU A 767      68.240  38.925  54.795  1.00  0.00           H
ATOM   2900  CD2 LEU A 767      66.830  39.185  57.105  1.00  0.00           C
ATOM   2901 HD21 LEU A 767      65.880  39.125  57.675  1.00  0.00           H
ATOM   2902 HD22 LEU A 767      67.600  39.675  57.735  1.00  0.00           H
ATOM   2903 HD23 LEU A 767      67.180  38.155  56.875  1.00  0.00           H
ATOM   2904  C   LEU A 767      64.820  41.795  53.995  1.00  0.00           C
ATOM   2905  O   LEU A 767      65.040  41.225  52.935  1.00  0.00           O
ATOM   2906  N   SER A 768      63.560  42.035  54.395  1.00  0.00           N
ATOM   2907  HN  SER A 768      63.410  42.475  55.285  1.00  0.00           H
ATOM   2908  CA  SER A 768      62.370  41.735  53.605  1.00  0.00           C
ATOM   2909  HA  SER A 768      62.370  40.685  53.385  1.00  0.00           H
ATOM   2910  CB  SER A 768      61.090  42.105  54.385  1.00  0.00           C
ATOM   2911  HB1 SER A 768      60.190  41.975  53.745  1.00  0.00           H
ATOM   2912  HB2 SER A 768      61.120  43.175  54.685  1.00  0.00           H
ATOM   2913  OG  SER A 768      60.970  41.305  55.575  1.00  0.00           O
ATOM   2914  HG1 SER A 768      61.430  41.845  56.245  1.00  0.00           H
ATOM   2915  C   SER A 768      62.350  42.485  52.285  1.00  0.00           C
ATOM   2916  O   SER A 768      62.080  41.905  51.225  1.00  0.00           O
ATOM   2917  N   SER A 769      62.680  43.795  52.315  1.00  0.00           N
ATOM   2918  HN  SER A 769      62.850  44.235  53.205  1.00  0.00           H
ATOM   2919  CA  SER A 769      62.840  44.655  51.145  1.00  0.00           C
ATOM   2920  HA  SER A 769      61.920  44.595  50.585  1.00  0.00           H
ATOM   2921  CB  SER A 769      63.050  46.125  51.575  1.00  0.00           C
ATOM   2922  HB1 SER A 769      64.000  46.265  52.135  1.00  0.00           H
ATOM   2923  HB2 SER A 769      62.230  46.415  52.275  1.00  0.00           H
ATOM   2924  OG  SER A 769      63.000  47.015  50.465  1.00  0.00           O
ATOM   2925  HG1 SER A 769      63.670  46.745  49.825  1.00  0.00           H
ATOM   2926  C   SER A 769      63.960  44.235  50.195  1.00  0.00           C
ATOM   2927  O   SER A 769      63.840  44.335  48.975  1.00  0.00           O
ATOM   2928  N   PHE A 770      65.110  43.775  50.725  1.00  0.00           N
ATOM   2929  HN  PHE A 770      65.250  43.805  51.715  1.00  0.00           H
ATOM   2930  CA  PHE A 770      66.210  43.215  49.945  1.00  0.00           C
ATOM   2931  HA  PHE A 770      66.560  43.965  49.255  1.00  0.00           H
ATOM   2932  CB  PHE A 770      67.380  42.845  50.925  1.00  0.00           C
ATOM   2933  HB1 PHE A 770      66.970  42.235  51.755  1.00  0.00           H
ATOM   2934  HB2 PHE A 770      67.810  43.755  51.385  1.00  0.00           H
ATOM   2935  CG  PHE A 770      68.490  42.045  50.295  1.00  0.00           C
ATOM   2936  CD1 PHE A 770      69.400  42.655  49.435  1.00  0.00           C
ATOM   2937  HD1 PHE A 770      69.240  43.695  49.265  1.00  0.00           H
ATOM   2938  CE1 PHE A 770      70.440  41.945  48.815  1.00  0.00           C
ATOM   2939  HE1 PHE A 770      71.140  42.405  48.135  1.00  0.00           H
ATOM   2940  CZ  PHE A 770      70.560  40.575  49.055  1.00  0.00           C
ATOM   2941  HZ  PHE A 770      71.350  40.005  48.585  1.00  0.00           H
ATOM   2942  CD2 PHE A 770      68.620  40.665  50.505  1.00  0.00           C
ATOM   2943  HD2 PHE A 770      67.910  40.165  51.155  1.00  0.00           H
ATOM   2944  CE2 PHE A 770      69.640  39.935  49.885  1.00  0.00           C
ATOM   2945  HE2 PHE A 770      69.700  38.865  50.055  1.00  0.00           H
ATOM   2946  C   PHE A 770      65.830  41.995  49.125  1.00  0.00           C
ATOM   2947  O   PHE A 770      66.010  41.945  47.905  1.00  0.00           O
ATOM   2948  N   LEU A 771      65.230  40.985  49.795  1.00  0.00           N
ATOM   2949  HN  LEU A 771      65.140  41.045  50.795  1.00  0.00           H
ATOM   2950  CA  LEU A 771      64.790  39.725  49.215  1.00  0.00           C
ATOM   2951  HA  LEU A 771      65.630  39.245  48.745  1.00  0.00           H
ATOM   2952  CB  LEU A 771      64.210  38.795  50.325  1.00  0.00           C
ATOM   2953  HB1 LEU A 771      63.620  37.965  49.885  1.00  0.00           H
ATOM   2954  HB2 LEU A 771      63.530  39.395  50.975  1.00  0.00           H
ATOM   2955  CG  LEU A 771      65.300  38.145  51.195  1.00  0.00           C
ATOM   2956  HG  LEU A 771      66.110  38.895  51.375  1.00  0.00           H
ATOM   2957  CD1 LEU A 771      64.750  37.745  52.575  1.00  0.00           C
ATOM   2958 HD11 LEU A 771      63.940  37.005  52.465  1.00  0.00           H
ATOM   2959 HD12 LEU A 771      64.350  38.635  53.115  1.00  0.00           H
ATOM   2960 HD13 LEU A 771      65.560  37.295  53.195  1.00  0.00           H
ATOM   2961  CD2 LEU A 771      65.910  36.925  50.485  1.00  0.00           C
ATOM   2962 HD21 LEU A 771      66.320  37.215  49.495  1.00  0.00           H
ATOM   2963 HD22 LEU A 771      65.130  36.155  50.325  1.00  0.00           H
ATOM   2964 HD23 LEU A 771      66.730  36.485  51.085  1.00  0.00           H
ATOM   2965  C   LEU A 771      63.760  39.935  48.135  1.00  0.00           C
ATOM   2966  O   LEU A 771      63.760  39.315  47.075  1.00  0.00           O
ATOM   2967  N   LYS A 772      62.880  40.895  48.375  1.00  0.00           N
ATOM   2968  HN  LYS A 772      62.890  41.345  49.275  1.00  0.00           H
ATOM   2969  CA  LYS A 772      61.950  41.365  47.405  1.00  0.00           C
ATOM   2970  HA  LYS A 772      61.310  40.535  47.135  1.00  0.00           H
ATOM   2971  CB  LYS A 772      61.190  42.415  48.205  1.00  0.00           C
ATOM   2972  HB1 LYS A 772      61.910  43.105  48.685  1.00  0.00           H
ATOM   2973  HB2 LYS A 772      60.660  41.905  49.045  1.00  0.00           H
ATOM   2974  CG  LYS A 772      60.240  43.235  47.375  1.00  0.00           C
ATOM   2975  HG1 LYS A 772      60.800  43.855  46.635  1.00  0.00           H
ATOM   2976  HG2 LYS A 772      59.740  43.935  48.065  1.00  0.00           H
ATOM   2977  CD  LYS A 772      59.290  42.265  46.685  1.00  0.00           C
ATOM   2978  HD1 LYS A 772      59.000  41.445  47.385  1.00  0.00           H
ATOM   2979  HD2 LYS A 772      59.800  41.775  45.825  1.00  0.00           H
ATOM   2980  CE  LYS A 772      58.110  43.005  46.175  1.00  0.00           C
ATOM   2981  HE1 LYS A 772      57.590  42.325  45.525  1.00  0.00           H
ATOM   2982  HE2 LYS A 772      58.380  43.835  45.525  1.00  0.00           H
ATOM   2983  NZ  LYS A 772      57.310  43.465  47.325  1.00  0.00           N
ATOM   2984  HZ1 LYS A 772      57.430  44.475  47.525  1.00  0.00           H
ATOM   2985  HZ2 LYS A 772      57.620  42.935  48.175  1.00  0.00           H
ATOM   2986  HZ3 LYS A 772      56.300  43.295  47.195  1.00  0.00           H
ATOM   2987  C   LYS A 772      62.530  41.945  46.105  1.00  0.00           C
ATOM   2988  O   LYS A 772      62.110  41.585  45.005  1.00  0.00           O
ATOM   2989  N   GLN A 773      63.530  42.835  46.215  1.00  0.00           N
ATOM   2990  HN  GLN A 773      63.850  43.105  47.115  1.00  0.00           H
ATOM   2991  CA  GLN A 773      64.180  43.475  45.085  1.00  0.00           C
ATOM   2992  HA  GLN A 773      63.400  43.725  44.365  1.00  0.00           H
ATOM   2993  CB  GLN A 773      64.830  44.805  45.545  1.00  0.00           C
ATOM   2994  HB1 GLN A 773      65.390  44.615  46.485  1.00  0.00           H
ATOM   2995  HB2 GLN A 773      64.000  45.495  45.815  1.00  0.00           H
ATOM   2996  CG  GLN A 773      65.770  45.505  44.525  1.00  0.00           C
ATOM   2997  HG1 GLN A 773      66.600  44.835  44.275  1.00  0.00           H
ATOM   2998  HG2 GLN A 773      66.210  46.425  44.975  1.00  0.00           H
ATOM   2999  CD  GLN A 773      65.090  45.855  43.205  1.00  0.00           C
ATOM   3000  OE1 GLN A 773      65.400  45.335  42.135  1.00  0.00           O
ATOM   3001  NE2 GLN A 773      64.120  46.775  43.255  1.00  0.00           N
ATOM   3002 HE21 GLN A 773      63.700  47.045  42.395  1.00  0.00           H
ATOM   3003 HE22 GLN A 773      63.920  47.275  44.095  1.00  0.00           H
ATOM   3004  C   GLN A 773      65.130  42.545  44.335  1.00  0.00           C
ATOM   3005  O   GLN A 773      65.450  42.735  43.155  1.00  0.00           O
ATOM   3006  N   PHE A 774      65.570  41.435  44.945  1.00  0.00           N
ATOM   3007  HN  PHE A 774      65.400  41.335  45.935  1.00  0.00           H
ATOM   3008  CA  PHE A 774      66.290  40.345  44.315  1.00  0.00           C
ATOM   3009  HA  PHE A 774      67.200  40.755  43.905  1.00  0.00           H
ATOM   3010  CB  PHE A 774      66.720  39.365  45.455  1.00  0.00           C
ATOM   3011  HB1 PHE A 774      65.990  39.445  46.285  1.00  0.00           H
ATOM   3012  HB2 PHE A 774      67.680  39.715  45.895  1.00  0.00           H
ATOM   3013  CG  PHE A 774      66.830  37.905  45.105  1.00  0.00           C
ATOM   3014  CD1 PHE A 774      68.070  37.355  44.755  1.00  0.00           C
ATOM   3015  HD1 PHE A 774      68.930  37.995  44.675  1.00  0.00           H
ATOM   3016  CE1 PHE A 774      68.190  35.975  44.535  1.00  0.00           C
ATOM   3017  HE1 PHE A 774      69.160  35.545  44.305  1.00  0.00           H
ATOM   3018  CZ  PHE A 774      67.080  35.145  44.665  1.00  0.00           C
ATOM   3019  HZ  PHE A 774      67.180  34.075  44.525  1.00  0.00           H
ATOM   3020  CD2 PHE A 774      65.710  37.065  45.235  1.00  0.00           C
ATOM   3021  HD2 PHE A 774      64.760  37.475  45.545  1.00  0.00           H
ATOM   3022  CE2 PHE A 774      65.830  35.685  45.005  1.00  0.00           C
ATOM   3023  HE2 PHE A 774      64.970  35.035  45.125  1.00  0.00           H
ATOM   3024  C   PHE A 774      65.570  39.705  43.115  1.00  0.00           C
ATOM   3025  O   PHE A 774      66.180  39.355  42.095  1.00  0.00           O
ATOM   3026  N   LYS A 775      64.230  39.575  43.195  1.00  0.00           N
ATOM   3027  HN  LYS A 775      63.750  39.895  44.005  1.00  0.00           H
ATOM   3028  CA  LYS A 775      63.400  38.865  42.235  1.00  0.00           C
ATOM   3029  HA  LYS A 775      63.860  37.915  42.035  1.00  0.00           H
ATOM   3030  CB  LYS A 775      62.020  38.625  42.885  1.00  0.00           C
ATOM   3031  HB1 LYS A 775      61.580  39.615  43.165  1.00  0.00           H
ATOM   3032  HB2 LYS A 775      62.190  38.085  43.845  1.00  0.00           H
ATOM   3033  CG  LYS A 775      60.970  37.855  42.065  1.00  0.00           C
ATOM   3034  HG1 LYS A 775      60.690  38.425  41.155  1.00  0.00           H
ATOM   3035  HG2 LYS A 775      60.060  37.765  42.705  1.00  0.00           H
ATOM   3036  CD  LYS A 775      61.430  36.435  41.675  1.00  0.00           C
ATOM   3037  HD1 LYS A 775      61.990  36.015  42.545  1.00  0.00           H
ATOM   3038  HD2 LYS A 775      62.130  36.505  40.815  1.00  0.00           H
ATOM   3039  CE  LYS A 775      60.250  35.495  41.345  1.00  0.00           C
ATOM   3040  HE1 LYS A 775      59.650  35.885  40.505  1.00  0.00           H
ATOM   3041  HE2 LYS A 775      59.600  35.395  42.245  1.00  0.00           H
ATOM   3042  NZ  LYS A 775      60.760  34.155  40.995  1.00  0.00           N
ATOM   3043  HZ1 LYS A 775      61.460  33.865  41.705  1.00  0.00           H
ATOM   3044  HZ2 LYS A 775      61.180  34.125  40.045  1.00  0.00           H
ATOM   3045  HZ3 LYS A 775      59.990  33.445  41.045  1.00  0.00           H
ATOM   3046  C   LYS A 775      63.220  39.545  40.875  1.00  0.00           C
ATOM   3047  O   LYS A 775      62.990  38.885  39.865  1.00  0.00           O
ATOM   3048  N   THR A 776      63.370  40.885  40.835  1.00  0.00           N
ATOM   3049  HN  THR A 776      63.670  41.345  41.675  1.00  0.00           H
ATOM   3050  CA  THR A 776      62.980  41.775  39.735  1.00  0.00           C
ATOM   3051  HA  THR A 776      61.920  41.645  39.605  1.00  0.00           H
ATOM   3052  CB  THR A 776      63.250  43.235  40.095  1.00  0.00           C
ATOM   3053  HB  THR A 776      62.830  43.915  39.315  1.00  0.00           H
ATOM   3054  OG1 THR A 776      64.630  43.545  40.295  1.00  0.00           O
ATOM   3055  HG1 THR A 776      64.600  44.295  40.915  1.00  0.00           H
ATOM   3056  CG2 THR A 776      62.600  43.515  41.435  1.00  0.00           C
ATOM   3057 HG21 THR A 776      63.000  42.885  42.255  1.00  0.00           H
ATOM   3058 HG22 THR A 776      61.510  43.335  41.375  1.00  0.00           H
ATOM   3059 HG23 THR A 776      62.810  44.565  41.715  1.00  0.00           H
ATOM   3060  C   THR A 776      63.600  41.535  38.375  1.00  0.00           C
ATOM   3061  O   THR A 776      62.930  41.615  37.345  1.00  0.00           O
ATOM   3062  N   LYS A 777      64.910  41.275  38.345  1.00  0.00           N
ATOM   3063  HN  LYS A 777      65.370  41.295  39.225  1.00  0.00           H
ATOM   3064  CA  LYS A 777      65.720  41.135  37.145  1.00  0.00           C
ATOM   3065  HA  LYS A 777      65.420  41.875  36.425  1.00  0.00           H
ATOM   3066  CB  LYS A 777      67.210  41.295  37.535  1.00  0.00           C
ATOM   3067  HB1 LYS A 777      67.880  41.095  36.655  1.00  0.00           H
ATOM   3068  HB2 LYS A 777      67.450  40.515  38.285  1.00  0.00           H
ATOM   3069  CG  LYS A 777      67.580  42.665  38.125  1.00  0.00           C
ATOM   3070  HG1 LYS A 777      66.680  43.195  38.505  1.00  0.00           H
ATOM   3071  HG2 LYS A 777      67.980  43.295  37.285  1.00  0.00           H
ATOM   3072  CD  LYS A 777      68.660  42.545  39.225  1.00  0.00           C
ATOM   3073  HD1 LYS A 777      69.280  43.465  39.265  1.00  0.00           H
ATOM   3074  HD2 LYS A 777      69.350  41.725  38.935  1.00  0.00           H
ATOM   3075  CE  LYS A 777      68.130  42.255  40.645  1.00  0.00           C
ATOM   3076  HE1 LYS A 777      68.980  42.125  41.355  1.00  0.00           H
ATOM   3077  HE2 LYS A 777      67.530  41.315  40.645  1.00  0.00           H
ATOM   3078  NZ  LYS A 777      67.280  43.345  41.155  1.00  0.00           N
ATOM   3079  HZ1 LYS A 777      66.440  43.455  40.535  1.00  0.00           H
ATOM   3080  HZ2 LYS A 777      67.780  44.255  41.195  1.00  0.00           H
ATOM   3081  HZ3 LYS A 777      66.880  43.135  42.105  1.00  0.00           H
ATOM   3082  C   LYS A 777      65.530  39.765  36.505  1.00  0.00           C
ATOM   3083  O   LYS A 777      64.950  38.865  37.105  1.00  0.00           O
ATOM   3084  N   ARG A 778      66.090  39.495  35.305  1.00  0.00           N
ATOM   3085  HN  ARG A 778      66.480  40.195  34.725  1.00  0.00           H
ATOM   3086  CA  ARG A 778      66.330  38.125  34.885  1.00  0.00           C
ATOM   3087  HA  ARG A 778      65.620  37.445  35.345  1.00  0.00           H
ATOM   3088  CB  ARG A 778      66.260  37.905  33.355  1.00  0.00           C
ATOM   3089  HB1 ARG A 778      66.590  36.865  33.135  1.00  0.00           H
ATOM   3090  HB2 ARG A 778      66.980  38.585  32.855  1.00  0.00           H
ATOM   3091  CG  ARG A 778      64.860  38.105  32.725  1.00  0.00           C
ATOM   3092  HG1 ARG A 778      64.620  39.185  32.725  1.00  0.00           H
ATOM   3093  HG2 ARG A 778      64.100  37.565  33.335  1.00  0.00           H
ATOM   3094  CD  ARG A 778      64.820  37.555  31.295  1.00  0.00           C
ATOM   3095  HD1 ARG A 778      65.030  36.455  31.325  1.00  0.00           H
ATOM   3096  HD2 ARG A 778      65.580  38.045  30.665  1.00  0.00           H
ATOM   3097  NE  ARG A 778      63.470  37.815  30.675  1.00  0.00           N
ATOM   3098  HE  ARG A 778      62.990  38.655  30.905  1.00  0.00           H
ATOM   3099  CZ  ARG A 778      63.110  37.245  29.535  1.00  0.00           C
ATOM   3100  NH1 ARG A 778      63.800  36.295  28.965  1.00  0.00           N
ATOM   3101 HH11 ARG A 778      64.280  35.715  29.605  1.00  0.00           H
ATOM   3102 HH12 ARG A 778      63.480  35.945  28.075  1.00  0.00           H
ATOM   3103  NH2 ARG A 778      62.030  37.675  28.905  1.00  0.00           N
ATOM   3104 HH21 ARG A 778      61.550  38.485  29.215  1.00  0.00           H
ATOM   3105 HH22 ARG A 778      61.720  37.235  28.055  1.00  0.00           H
ATOM   3106  C   ARG A 778      67.730  37.745  35.365  1.00  0.00           C
ATOM   3107  O   ARG A 778      68.700  38.405  34.985  1.00  0.00           O
ATOM   3108  N   TYR A 779      67.870  36.725  36.225  1.00  0.00           N
ATOM   3109  HN  TYR A 779      67.110  36.165  36.535  1.00  0.00           H
ATOM   3110  CA  TYR A 779      69.200  36.405  36.705  1.00  0.00           C
ATOM   3111  HA  TYR A 779      69.890  36.475  35.875  1.00  0.00           H
ATOM   3112  CB  TYR A 779      69.610  37.355  37.875  1.00  0.00           C
ATOM   3113  HB1 TYR A 779      69.250  37.065  38.875  1.00  0.00           H
ATOM   3114  HB2 TYR A 779      69.220  38.375  37.665  1.00  0.00           H
ATOM   3115  CG  TYR A 779      71.110  37.425  37.875  1.00  0.00           C
ATOM   3116  CD1 TYR A 779      71.730  38.425  37.105  1.00  0.00           C
ATOM   3117  HD1 TYR A 779      71.130  39.185  36.605  1.00  0.00           H
ATOM   3118  CE1 TYR A 779      73.110  38.415  36.915  1.00  0.00           C
ATOM   3119  HE1 TYR A 779      73.580  39.175  36.305  1.00  0.00           H
ATOM   3120  CZ  TYR A 779      73.870  37.395  37.475  1.00  0.00           C
ATOM   3121  OH  TYR A 779      75.250  37.425  37.215  1.00  0.00           O
ATOM   3122  HH  TYR A 779      75.700  36.825  37.805  1.00  0.00           H
ATOM   3123  CD2 TYR A 779      71.900  36.455  38.515  1.00  0.00           C
ATOM   3124  HD2 TYR A 779      71.420  35.685  39.095  1.00  0.00           H
ATOM   3125  CE2 TYR A 779      73.290  36.435  38.315  1.00  0.00           C
ATOM   3126  HE2 TYR A 779      73.890  35.655  38.765  1.00  0.00           H
ATOM   3127  C   TYR A 779      69.230  34.965  37.155  1.00  0.00           C
ATOM   3128  O   TYR A 779      69.800  34.095  36.495  1.00  0.00           O
ATOM   3129  N   PHE A 780      68.610  34.665  38.305  1.00  0.00           N
ATOM   3130  HN  PHE A 780      68.190  35.375  38.855  1.00  0.00           H
ATOM   3131  CA  PHE A 780      68.640  33.325  38.855  1.00  0.00           C
ATOM   3132  HA  PHE A 780      69.610  32.935  38.605  1.00  0.00           H
ATOM   3133  CB  PHE A 780      68.510  33.305  40.395  1.00  0.00           C
ATOM   3134  HB1 PHE A 780      68.450  32.265  40.785  1.00  0.00           H
ATOM   3135  HB2 PHE A 780      67.610  33.855  40.725  1.00  0.00           H
ATOM   3136  CG  PHE A 780      69.720  33.955  40.985  1.00  0.00           C
ATOM   3137  CD1 PHE A 780      69.690  35.285  41.435  1.00  0.00           C
ATOM   3138  HD1 PHE A 780      68.780  35.865  41.335  1.00  0.00           H
ATOM   3139  CE1 PHE A 780      70.820  35.865  42.015  1.00  0.00           C
ATOM   3140  HE1 PHE A 780      70.790  36.895  42.355  1.00  0.00           H
ATOM   3141  CZ  PHE A 780      72.000  35.125  42.155  1.00  0.00           C
ATOM   3142  HZ  PHE A 780      72.870  35.575  42.615  1.00  0.00           H
ATOM   3143  CD2 PHE A 780      70.910  33.215  41.135  1.00  0.00           C
ATOM   3144  HD2 PHE A 780      70.940  32.185  40.795  1.00  0.00           H
ATOM   3145  CE2 PHE A 780      72.050  33.795  41.705  1.00  0.00           C
ATOM   3146  HE2 PHE A 780      72.950  33.215  41.815  1.00  0.00           H
ATOM   3147  C   PHE A 780      67.560  32.445  38.225  1.00  0.00           C
ATOM   3148  O   PHE A 780      66.500  32.955  37.855  1.00  0.00           O
ATOM   3149  N   PRO A 781      67.790  31.155  38.055  1.00  0.00           N
ATOM   3150  CD  PRO A 781      69.090  30.535  38.285  1.00  0.00           C
ATOM   3151  HD1 PRO A 781      69.330  30.555  39.375  1.00  0.00           H
ATOM   3152  HD2 PRO A 781      69.880  31.075  37.715  1.00  0.00           H
ATOM   3153  CA  PRO A 781      66.810  30.275  37.475  1.00  0.00           C
ATOM   3154  HA  PRO A 781      66.540  30.715  36.525  1.00  0.00           H
ATOM   3155  CB  PRO A 781      67.560  28.975  37.235  1.00  0.00           C
ATOM   3156  HB1 PRO A 781      67.600  28.765  36.135  1.00  0.00           H
ATOM   3157  HB2 PRO A 781      67.020  28.185  37.765  1.00  0.00           H
ATOM   3158  CG  PRO A 781      68.990  29.115  37.775  1.00  0.00           C
ATOM   3159  HG1 PRO A 781      69.200  28.425  38.605  1.00  0.00           H
ATOM   3160  HG2 PRO A 781      69.740  28.935  36.975  1.00  0.00           H
ATOM   3161  C   PRO A 781      65.480  30.165  38.255  1.00  0.00           C
ATOM   3162  O   PRO A 781      65.470  30.235  39.485  1.00  0.00           O
ATOM   3163  N   THR A 782      64.370  30.015  37.515  1.00  0.00           N
ATOM   3164  HN  THR A 782      64.450  29.875  36.525  1.00  0.00           H
ATOM   3165  CA  THR A 782      62.960  29.995  37.915  1.00  0.00           C
ATOM   3166  HA  THR A 782      62.640  31.025  37.945  1.00  0.00           H
ATOM   3167  CB  THR A 782      62.110  29.285  36.865  1.00  0.00           C
ATOM   3168  HB  THR A 782      61.080  29.045  37.215  1.00  0.00           H
ATOM   3169  OG1 THR A 782      62.760  28.085  36.425  1.00  0.00           O
ATOM   3170  HG1 THR A 782      62.210  27.785  35.645  1.00  0.00           H
ATOM   3171  CG2 THR A 782      61.990  30.225  35.655  1.00  0.00           C
ATOM   3172 HG21 THR A 782      62.980  30.485  35.225  1.00  0.00           H
ATOM   3173 HG22 THR A 782      61.480  31.165  35.965  1.00  0.00           H
ATOM   3174 HG23 THR A 782      61.370  29.755  34.865  1.00  0.00           H
ATOM   3175  C   THR A 782      62.600  29.455  39.295  1.00  0.00           C
ATOM   3176  O   THR A 782      62.280  30.205  40.215  1.00  0.00           O
ATOM   3177  N   LYS A 783      62.640  28.125  39.455  1.00  0.00           N
ATOM   3178  HN  LYS A 783      62.860  27.595  38.645  1.00  0.00           H
ATOM   3179  CA  LYS A 783      62.210  27.445  40.655  1.00  0.00           C
ATOM   3180  HA  LYS A 783      61.170  27.705  40.815  1.00  0.00           H
ATOM   3181  CB  LYS A 783      62.310  25.915  40.495  1.00  0.00           C
ATOM   3182  HB1 LYS A 783      61.410  25.655  39.925  1.00  0.00           H
ATOM   3183  HB2 LYS A 783      62.210  25.395  41.475  1.00  0.00           H
ATOM   3184  CG  LYS A 783      63.570  25.415  39.755  1.00  0.00           C
ATOM   3185  HG1 LYS A 783      64.490  25.815  40.245  1.00  0.00           H
ATOM   3186  HG2 LYS A 783      63.550  25.795  38.715  1.00  0.00           H
ATOM   3187  CD  LYS A 783      63.650  23.885  39.795  1.00  0.00           C
ATOM   3188  HD1 LYS A 783      62.650  23.445  39.585  1.00  0.00           H
ATOM   3189  HD2 LYS A 783      63.920  23.565  40.825  1.00  0.00           H
ATOM   3190  CE  LYS A 783      64.610  23.245  38.795  1.00  0.00           C
ATOM   3191  HE1 LYS A 783      64.590  22.145  38.935  1.00  0.00           H
ATOM   3192  HE2 LYS A 783      65.650  23.585  38.935  1.00  0.00           H
ATOM   3193  NZ  LYS A 783      64.160  23.525  37.415  1.00  0.00           N
ATOM   3194  HZ1 LYS A 783      64.470  24.465  37.105  1.00  0.00           H
ATOM   3195  HZ2 LYS A 783      63.130  23.425  37.315  1.00  0.00           H
ATOM   3196  HZ3 LYS A 783      64.620  22.805  36.805  1.00  0.00           H
ATOM   3197  C   LYS A 783      62.880  27.785  41.965  1.00  0.00           C
ATOM   3198  O   LYS A 783      62.200  28.015  42.955  1.00  0.00           O
ATOM   3199  N   VAL A 784      64.230  27.825  42.025  1.00  0.00           N
ATOM   3200  HN  VAL A 784      64.790  27.675  41.215  1.00  0.00           H
ATOM   3201  CA  VAL A 784      64.920  28.175  43.255  1.00  0.00           C
ATOM   3202  HA  VAL A 784      64.490  27.575  44.045  1.00  0.00           H
ATOM   3203  CB  VAL A 784      66.410  27.875  43.255  1.00  0.00           C
ATOM   3204  HB  VAL A 784      66.460  26.805  43.005  1.00  0.00           H
ATOM   3205  CG1 VAL A 784      67.220  28.645  42.185  1.00  0.00           C
ATOM   3206 HG11 VAL A 784      67.310  29.725  42.455  1.00  0.00           H
ATOM   3207 HG12 VAL A 784      66.770  28.555  41.185  1.00  0.00           H
ATOM   3208 HG13 VAL A 784      68.260  28.235  42.145  1.00  0.00           H
ATOM   3209  CG2 VAL A 784      67.000  28.105  44.665  1.00  0.00           C
ATOM   3210 HG21 VAL A 784      66.420  27.565  45.435  1.00  0.00           H
ATOM   3211 HG22 VAL A 784      66.990  29.185  44.935  1.00  0.00           H
ATOM   3212 HG23 VAL A 784      68.060  27.765  44.725  1.00  0.00           H
ATOM   3213  C   VAL A 784      64.700  29.595  43.645  1.00  0.00           C
ATOM   3214  O   VAL A 784      64.470  29.935  44.795  1.00  0.00           O
ATOM   3215  N   ARG A 785      64.750  30.485  42.635  1.00  0.00           N
ATOM   3216  HN  ARG A 785      64.930  30.185  41.705  1.00  0.00           H
ATOM   3217  CA  ARG A 785      64.560  31.895  42.835  1.00  0.00           C
ATOM   3218  HA  ARG A 785      65.270  32.235  43.585  1.00  0.00           H
ATOM   3219  CB  ARG A 785      64.810  32.635  41.525  1.00  0.00           C
ATOM   3220  HB1 ARG A 785      64.010  32.395  40.785  1.00  0.00           H
ATOM   3221  HB2 ARG A 785      65.750  32.225  41.095  1.00  0.00           H
ATOM   3222  CG  ARG A 785      64.990  34.145  41.705  1.00  0.00           C
ATOM   3223  HG1 ARG A 785      65.940  34.305  42.265  1.00  0.00           H
ATOM   3224  HG2 ARG A 785      64.170  34.595  42.305  1.00  0.00           H
ATOM   3225  CD  ARG A 785      65.050  34.815  40.355  1.00  0.00           C
ATOM   3226  HD1 ARG A 785      64.030  34.915  39.915  1.00  0.00           H
ATOM   3227  HD2 ARG A 785      65.680  34.195  39.675  1.00  0.00           H
ATOM   3228  NE  ARG A 785      65.700  36.145  40.495  1.00  0.00           N
ATOM   3229  HE  ARG A 785      65.930  36.535  41.385  1.00  0.00           H
ATOM   3230  CZ  ARG A 785      65.760  36.955  39.455  1.00  0.00           C
ATOM   3231  NH1 ARG A 785      65.430  36.545  38.245  1.00  0.00           N
ATOM   3232 HH11 ARG A 785      65.190  37.295  37.615  1.00  0.00           H
ATOM   3233 HH12 ARG A 785      65.150  35.605  38.095  1.00  0.00           H
ATOM   3234  NH2 ARG A 785      66.090  38.215  39.595  1.00  0.00           N
ATOM   3235 HH21 ARG A 785      66.140  38.575  40.535  1.00  0.00           H
ATOM   3236 HH22 ARG A 785      65.690  38.775  38.865  1.00  0.00           H
ATOM   3237  C   ARG A 785      63.170  32.215  43.335  1.00  0.00           C
ATOM   3238  O   ARG A 785      63.010  33.045  44.225  1.00  0.00           O
ATOM   3239  N   SER A 786      62.120  31.585  42.775  1.00  0.00           N
ATOM   3240  HN  SER A 786      62.250  30.945  42.005  1.00  0.00           H
ATOM   3241  CA  SER A 786      60.760  31.675  43.305  1.00  0.00           C
ATOM   3242  HA  SER A 786      60.480  32.715  43.375  1.00  0.00           H
ATOM   3243  CB  SER A 786      59.690  30.975  42.425  1.00  0.00           C
ATOM   3244  HB1 SER A 786      58.690  31.065  42.915  1.00  0.00           H
ATOM   3245  HB2 SER A 786      59.930  29.885  42.325  1.00  0.00           H
ATOM   3246  OG  SER A 786      59.620  31.575  41.135  1.00  0.00           O
ATOM   3247  HG1 SER A 786      58.730  31.345  40.825  1.00  0.00           H
ATOM   3248  C   SER A 786      60.660  31.155  44.715  1.00  0.00           C
ATOM   3249  O   SER A 786      60.110  31.815  45.585  1.00  0.00           O
ATOM   3250  N   THR A 787      61.290  30.005  45.015  1.00  0.00           N
ATOM   3251  HN  THR A 787      61.780  29.495  44.295  1.00  0.00           H
ATOM   3252  CA  THR A 787      61.310  29.445  46.365  1.00  0.00           C
ATOM   3253  HA  THR A 787      60.290  29.245  46.655  1.00  0.00           H
ATOM   3254  CB  THR A 787      62.100  28.145  46.435  1.00  0.00           C
ATOM   3255  HB  THR A 787      63.180  28.325  46.195  1.00  0.00           H
ATOM   3256  OG1 THR A 787      61.600  27.215  45.485  1.00  0.00           O
ATOM   3257  HG1 THR A 787      61.720  27.595  44.595  1.00  0.00           H
ATOM   3258  CG2 THR A 787      62.010  27.495  47.825  1.00  0.00           C
ATOM   3259 HG21 THR A 787      60.950  27.325  48.105  1.00  0.00           H
ATOM   3260 HG22 THR A 787      62.490  28.115  48.605  1.00  0.00           H
ATOM   3261 HG23 THR A 787      62.530  26.505  47.815  1.00  0.00           H
ATOM   3262  C   THR A 787      61.890  30.405  47.395  1.00  0.00           C
ATOM   3263  O   THR A 787      61.280  30.665  48.435  1.00  0.00           O
ATOM   3264  N   ILE A 788      63.050  31.025  47.125  1.00  0.00           N
ATOM   3265  HN  ILE A 788      63.600  30.765  46.325  1.00  0.00           H
ATOM   3266  CA  ILE A 788      63.610  32.075  47.985  1.00  0.00           C
ATOM   3267  HA  ILE A 788      63.650  31.685  48.995  1.00  0.00           H
ATOM   3268  CB  ILE A 788      65.030  32.425  47.525  1.00  0.00           C
ATOM   3269  HB  ILE A 788      64.980  32.725  46.445  1.00  0.00           H
ATOM   3270  CG2 ILE A 788      65.610  33.615  48.315  1.00  0.00           C
ATOM   3271 HG21 ILE A 788      65.540  33.435  49.405  1.00  0.00           H
ATOM   3272 HG22 ILE A 788      65.070  34.565  48.085  1.00  0.00           H
ATOM   3273 HG23 ILE A 788      66.670  33.765  48.045  1.00  0.00           H
ATOM   3274  CG1 ILE A 788      65.970  31.185  47.595  1.00  0.00           C
ATOM   3275 HG11 ILE A 788      66.970  31.495  47.205  1.00  0.00           H
ATOM   3276 HG12 ILE A 788      65.600  30.385  46.925  1.00  0.00           H
ATOM   3277  CD  ILE A 788      66.160  30.605  49.005  1.00  0.00           C
ATOM   3278  HD1 ILE A 788      65.200  30.235  49.415  1.00  0.00           H
ATOM   3279  HD2 ILE A 788      66.570  31.365  49.695  1.00  0.00           H
ATOM   3280  HD3 ILE A 788      66.870  29.745  48.975  1.00  0.00           H
ATOM   3281  C   ILE A 788      62.740  33.325  48.095  1.00  0.00           C
ATOM   3282  O   ILE A 788      62.490  33.835  49.185  1.00  0.00           O
ATOM   3283  N   SER A 789      62.220  33.815  46.945  1.00  0.00           N
ATOM   3284  HN  SER A 789      62.430  33.365  46.085  1.00  0.00           H
ATOM   3285  CA  SER A 789      61.360  35.005  46.845  1.00  0.00           C
ATOM   3286  HA  SER A 789      61.900  35.865  47.215  1.00  0.00           H
ATOM   3287  CB  SER A 789      61.040  35.215  45.325  1.00  0.00           C
ATOM   3288  HB1 SER A 789      60.880  34.205  44.885  1.00  0.00           H
ATOM   3289  HB2 SER A 789      61.930  35.665  44.845  1.00  0.00           H
ATOM   3290  OG  SER A 789      59.890  36.005  45.005  1.00  0.00           O
ATOM   3291  HG1 SER A 789      59.090  35.415  45.105  1.00  0.00           H
ATOM   3292  C   SER A 789      60.070  34.935  47.635  1.00  0.00           C
ATOM   3293  O   SER A 789      59.740  35.815  48.435  1.00  0.00           O
ATOM   3294  N   ASP A 790      59.330  33.835  47.455  1.00  0.00           N
ATOM   3295  HN  ASP A 790      59.610  33.125  46.795  1.00  0.00           H
ATOM   3296  CA  ASP A 790      57.950  33.765  47.825  1.00  0.00           C
ATOM   3297  HA  ASP A 790      57.490  34.735  47.695  1.00  0.00           H
ATOM   3298  CB  ASP A 790      57.250  32.765  46.845  1.00  0.00           C
ATOM   3299  HB1 ASP A 790      56.170  32.685  47.055  1.00  0.00           H
ATOM   3300  HB2 ASP A 790      57.710  31.755  46.955  1.00  0.00           H
ATOM   3301  CG  ASP A 790      57.410  33.185  45.375  1.00  0.00           C
ATOM   3302  OD1 ASP A 790      57.810  34.355  45.115  1.00  0.00           O
ATOM   3303  OD2 ASP A 790      57.100  32.345  44.485  1.00  0.00           O
ATOM   3304  C   ASP A 790      57.820  33.415  49.315  1.00  0.00           C
ATOM   3305  O   ASP A 790      56.890  33.805  50.025  1.00  0.00           O
ATOM   3306  N   PHE A 791      58.860  32.755  49.885  1.00  0.00           N
ATOM   3307  HN  PHE A 791      59.600  32.435  49.295  1.00  0.00           H
ATOM   3308  CA  PHE A 791      58.960  32.455  51.305  1.00  0.00           C
ATOM   3309  HA  PHE A 791      57.970  32.505  51.735  1.00  0.00           H
ATOM   3310  CB  PHE A 791      59.510  31.025  51.585  1.00  0.00           C
ATOM   3311  HB1 PHE A 791      59.710  30.845  52.655  1.00  0.00           H
ATOM   3312  HB2 PHE A 791      60.450  30.845  51.015  1.00  0.00           H
ATOM   3313  CG  PHE A 791      58.450  30.065  51.145  1.00  0.00           C
ATOM   3314  CD1 PHE A 791      57.340  29.815  51.965  1.00  0.00           C
ATOM   3315  HD1 PHE A 791      57.310  30.225  52.965  1.00  0.00           H
ATOM   3316  CE1 PHE A 791      56.240  29.115  51.475  1.00  0.00           C
ATOM   3317  HE1 PHE A 791      55.370  28.955  52.095  1.00  0.00           H
ATOM   3318  CZ  PHE A 791      56.240  28.645  50.145  1.00  0.00           C
ATOM   3319  HZ  PHE A 791      55.380  28.135  49.745  1.00  0.00           H
ATOM   3320  CD2 PHE A 791      58.480  29.525  49.855  1.00  0.00           C
ATOM   3321  HD2 PHE A 791      59.310  29.725  49.205  1.00  0.00           H
ATOM   3322  CE2 PHE A 791      57.360  28.865  49.345  1.00  0.00           C
ATOM   3323  HE2 PHE A 791      57.370  28.545  48.305  1.00  0.00           H
ATOM   3324  C   PHE A 791      59.760  33.475  52.085  1.00  0.00           C
ATOM   3325  O   PHE A 791      60.050  33.285  53.265  1.00  0.00           O
ATOM   3326  N   ALA A 792      60.090  34.635  51.485  1.00  0.00           N
ATOM   3327  HN  ALA A 792      59.850  34.785  50.515  1.00  0.00           H
ATOM   3328  CA  ALA A 792      60.880  35.675  52.105  1.00  0.00           C
ATOM   3329  HA  ALA A 792      61.830  35.245  52.365  1.00  0.00           H
ATOM   3330  CB  ALA A 792      61.120  36.825  51.115  1.00  0.00           C
ATOM   3331  HB1 ALA A 792      60.160  37.225  50.725  1.00  0.00           H
ATOM   3332  HB2 ALA A 792      61.690  36.435  50.235  1.00  0.00           H
ATOM   3333  HB3 ALA A 792      61.710  37.645  51.575  1.00  0.00           H
ATOM   3334  C   ALA A 792      60.300  36.215  53.415  1.00  0.00           C
ATOM   3335  O   ALA A 792      61.040  36.375  54.375  1.00  0.00           O
ATOM   3336  N   VAL A 793      58.960  36.425  53.505  1.00  0.00           N
ATOM   3337  HN  VAL A 793      58.390  36.275  52.715  1.00  0.00           H
ATOM   3338  CA  VAL A 793      58.280  36.865  54.735  1.00  0.00           C
ATOM   3339  HA  VAL A 793      58.670  37.825  55.045  1.00  0.00           H
ATOM   3340  CB  VAL A 793      56.730  36.885  54.645  1.00  0.00           C
ATOM   3341  HB  VAL A 793      56.320  35.835  54.635  1.00  0.00           H
ATOM   3342  CG1 VAL A 793      56.140  37.555  55.905  1.00  0.00           C
ATOM   3343 HG11 VAL A 793      56.720  38.455  56.205  1.00  0.00           H
ATOM   3344 HG12 VAL A 793      56.160  36.835  56.755  1.00  0.00           H
ATOM   3345 HG13 VAL A 793      55.080  37.845  55.755  1.00  0.00           H
ATOM   3346  CG2 VAL A 793      56.090  37.475  53.395  1.00  0.00           C
ATOM   3347 HG21 VAL A 793      56.310  36.855  52.495  1.00  0.00           H
ATOM   3348 HG22 VAL A 793      56.240  38.535  53.205  1.00  0.00           H
ATOM   3349 HG23 VAL A 793      54.990  37.355  53.585  1.00  0.00           H
ATOM   3350  C   VAL A 793      58.510  35.895  55.875  1.00  0.00           C
ATOM   3351  O   VAL A 793      58.820  36.235  57.015  1.00  0.00           O
ATOM   3352  N   PHE A 794      58.300  34.605  55.565  1.00  0.00           N
ATOM   3353  HN  PHE A 794      58.100  34.375  54.615  1.00  0.00           H
ATOM   3354  CA  PHE A 794      58.380  33.505  56.485  1.00  0.00           C
ATOM   3355  HA  PHE A 794      57.750  33.725  57.345  1.00  0.00           H
ATOM   3356  CB  PHE A 794      57.870  32.215  55.775  1.00  0.00           C
ATOM   3357  HB1 PHE A 794      58.470  32.005  54.865  1.00  0.00           H
ATOM   3358  HB2 PHE A 794      56.820  32.365  55.465  1.00  0.00           H
ATOM   3359  CG  PHE A 794      57.930  30.995  56.675  1.00  0.00           C
ATOM   3360  CD1 PHE A 794      58.950  30.045  56.525  1.00  0.00           C
ATOM   3361  HD1 PHE A 794      59.710  30.175  55.765  1.00  0.00           H
ATOM   3362  CE1 PHE A 794      59.010  28.925  57.365  1.00  0.00           C
ATOM   3363  HE1 PHE A 794      59.800  28.205  57.255  1.00  0.00           H
ATOM   3364  CZ  PHE A 794      58.030  28.745  58.355  1.00  0.00           C
ATOM   3365  HZ  PHE A 794      58.090  27.895  59.015  1.00  0.00           H
ATOM   3366  CD2 PHE A 794      56.950  30.795  57.655  1.00  0.00           C
ATOM   3367  HD2 PHE A 794      56.140  31.515  57.765  1.00  0.00           H
ATOM   3368  CE2 PHE A 794      57.000  29.685  58.505  1.00  0.00           C
ATOM   3369  HE2 PHE A 794      56.250  29.545  59.265  1.00  0.00           H
ATOM   3370  C   PHE A 794      59.790  33.355  57.025  1.00  0.00           C
ATOM   3371  O   PHE A 794      60.020  33.255  58.225  1.00  0.00           O
ATOM   3372  N   LEU A 795      60.780  33.395  56.105  1.00  0.00           N
ATOM   3373  HN  LEU A 795      60.570  33.465  55.125  1.00  0.00           H
ATOM   3374  CA  LEU A 795      62.180  33.335  56.455  1.00  0.00           C
ATOM   3375  HA  LEU A 795      62.340  32.435  57.035  1.00  0.00           H
ATOM   3376  CB  LEU A 795      63.060  33.295  55.185  1.00  0.00           C
ATOM   3377  HB1 LEU A 795      64.140  33.415  55.445  1.00  0.00           H
ATOM   3378  HB2 LEU A 795      62.780  34.155  54.535  1.00  0.00           H
ATOM   3379  CG  LEU A 795      62.940  32.005  54.335  1.00  0.00           C
ATOM   3380  HG  LEU A 795      61.860  31.755  54.215  1.00  0.00           H
ATOM   3381  CD1 LEU A 795      63.520  32.225  52.935  1.00  0.00           C
ATOM   3382 HD11 LEU A 795      64.590  32.525  53.005  1.00  0.00           H
ATOM   3383 HD12 LEU A 795      62.970  33.025  52.395  1.00  0.00           H
ATOM   3384 HD13 LEU A 795      63.450  31.295  52.335  1.00  0.00           H
ATOM   3385  CD2 LEU A 795      63.630  30.815  55.025  1.00  0.00           C
ATOM   3386 HD21 LEU A 795      63.180  30.605  56.015  1.00  0.00           H
ATOM   3387 HD22 LEU A 795      64.710  31.035  55.165  1.00  0.00           H
ATOM   3388 HD23 LEU A 795      63.540  29.905  54.395  1.00  0.00           H
ATOM   3389  C   LEU A 795      62.620  34.495  57.345  1.00  0.00           C
ATOM   3390  O   LEU A 795      63.220  34.275  58.395  1.00  0.00           O
ATOM   3391  N   THR A 796      62.300  35.755  56.985  1.00  0.00           N
ATOM   3392  HN  THR A 796      61.750  35.935  56.165  1.00  0.00           H
ATOM   3393  CA  THR A 796      62.680  36.925  57.775  1.00  0.00           C
ATOM   3394  HA  THR A 796      63.740  36.855  57.935  1.00  0.00           H
ATOM   3395  CB  THR A 796      62.450  38.285  57.125  1.00  0.00           C
ATOM   3396  HB  THR A 796      62.770  39.115  57.805  1.00  0.00           H
ATOM   3397  OG1 THR A 796      61.090  38.485  56.755  1.00  0.00           O
ATOM   3398  HG1 THR A 796      61.060  39.285  56.215  1.00  0.00           H
ATOM   3399  CG2 THR A 796      63.300  38.355  55.855  1.00  0.00           C
ATOM   3400 HG21 THR A 796      62.960  37.615  55.095  1.00  0.00           H
ATOM   3401 HG22 THR A 796      64.360  38.135  56.085  1.00  0.00           H
ATOM   3402 HG23 THR A 796      63.240  39.365  55.395  1.00  0.00           H
ATOM   3403  C   THR A 796      62.080  36.935  59.165  1.00  0.00           C
ATOM   3404  O   THR A 796      62.770  37.225  60.145  1.00  0.00           O
ATOM   3405  N   ILE A 797      60.780  36.565  59.295  1.00  0.00           N
ATOM   3406  HN  ILE A 797      60.210  36.425  58.485  1.00  0.00           H
ATOM   3407  CA  ILE A 797      60.160  36.365  60.595  1.00  0.00           C
ATOM   3408  HA  ILE A 797      60.260  37.285  61.155  1.00  0.00           H
ATOM   3409  CB  ILE A 797      58.660  36.045  60.455  1.00  0.00           C
ATOM   3410  HB  ILE A 797      58.560  35.235  59.705  1.00  0.00           H
ATOM   3411  CG2 ILE A 797      58.050  35.565  61.785  1.00  0.00           C
ATOM   3412 HG21 ILE A 797      58.230  36.305  62.595  1.00  0.00           H
ATOM   3413 HG22 ILE A 797      58.470  34.585  62.105  1.00  0.00           H
ATOM   3414 HG23 ILE A 797      56.960  35.415  61.695  1.00  0.00           H
ATOM   3415  CG1 ILE A 797      57.900  37.285  59.915  1.00  0.00           C
ATOM   3416 HG11 ILE A 797      58.440  37.705  59.045  1.00  0.00           H
ATOM   3417 HG12 ILE A 797      57.880  38.065  60.705  1.00  0.00           H
ATOM   3418  CD  ILE A 797      56.470  36.945  59.475  1.00  0.00           C
ATOM   3419  HD1 ILE A 797      55.840  36.645  60.345  1.00  0.00           H
ATOM   3420  HD2 ILE A 797      56.490  36.105  58.745  1.00  0.00           H
ATOM   3421  HD3 ILE A 797      55.990  37.825  58.985  1.00  0.00           H
ATOM   3422  C   ILE A 797      60.850  35.285  61.415  1.00  0.00           C
ATOM   3423  O   ILE A 797      61.270  35.535  62.555  1.00  0.00           O
ATOM   3424  N   VAL A 798      61.080  34.075  60.855  1.00  0.00           N
ATOM   3425  HN  VAL A 798      60.750  33.895  59.925  1.00  0.00           H
ATOM   3426  CA  VAL A 798      61.700  32.965  61.555  1.00  0.00           C
ATOM   3427  HA  VAL A 798      61.120  32.765  62.445  1.00  0.00           H
ATOM   3428  CB  VAL A 798      61.690  31.695  60.695  1.00  0.00           C
ATOM   3429  HB  VAL A 798      61.990  31.955  59.655  1.00  0.00           H
ATOM   3430  CG1 VAL A 798      62.640  30.605  61.225  1.00  0.00           C
ATOM   3431 HG11 VAL A 798      62.440  30.395  62.305  1.00  0.00           H
ATOM   3432 HG12 VAL A 798      63.710  30.895  61.125  1.00  0.00           H
ATOM   3433 HG13 VAL A 798      62.500  29.655  60.665  1.00  0.00           H
ATOM   3434  CG2 VAL A 798      60.250  31.135  60.665  1.00  0.00           C
ATOM   3435 HG21 VAL A 798      59.540  31.885  60.245  1.00  0.00           H
ATOM   3436 HG22 VAL A 798      59.910  30.865  61.685  1.00  0.00           H
ATOM   3437 HG23 VAL A 798      60.200  30.225  60.025  1.00  0.00           H
ATOM   3438  C   VAL A 798      63.100  33.275  62.055  1.00  0.00           C
ATOM   3439  O   VAL A 798      63.470  33.005  63.195  1.00  0.00           O
ATOM   3440  N   ILE A 799      63.910  33.925  61.195  1.00  0.00           N
ATOM   3441  HN  ILE A 799      63.580  34.105  60.265  1.00  0.00           H
ATOM   3442  CA  ILE A 799      65.240  34.405  61.495  1.00  0.00           C
ATOM   3443  HA  ILE A 799      65.850  33.555  61.765  1.00  0.00           H
ATOM   3444  CB  ILE A 799      65.830  35.055  60.235  1.00  0.00           C
ATOM   3445  HB  ILE A 799      65.080  35.775  59.815  1.00  0.00           H
ATOM   3446  CG2 ILE A 799      67.120  35.835  60.565  1.00  0.00           C
ATOM   3447 HG21 ILE A 799      67.810  35.165  61.125  1.00  0.00           H
ATOM   3448 HG22 ILE A 799      66.910  36.725  61.185  1.00  0.00           H
ATOM   3449 HG23 ILE A 799      67.630  36.175  59.655  1.00  0.00           H
ATOM   3450  CG1 ILE A 799      66.090  33.955  59.175  1.00  0.00           C
ATOM   3451 HG11 ILE A 799      65.230  33.265  59.095  1.00  0.00           H
ATOM   3452 HG12 ILE A 799      66.920  33.345  59.555  1.00  0.00           H
ATOM   3453  CD  ILE A 799      66.420  34.485  57.775  1.00  0.00           C
ATOM   3454  HD1 ILE A 799      67.340  35.105  57.785  1.00  0.00           H
ATOM   3455  HD2 ILE A 799      65.580  35.105  57.385  1.00  0.00           H
ATOM   3456  HD3 ILE A 799      66.590  33.635  57.075  1.00  0.00           H
ATOM   3457  C   ILE A 799      65.260  35.335  62.695  1.00  0.00           C
ATOM   3458  O   ILE A 799      65.890  35.045  63.715  1.00  0.00           O
ATOM   3459  N   MET A 800      64.510  36.445  62.655  1.00  0.00           N
ATOM   3460  HN  MET A 800      63.960  36.685  61.855  1.00  0.00           H
ATOM   3461  CA  MET A 800      64.500  37.405  63.755  1.00  0.00           C
ATOM   3462  HA  MET A 800      65.530  37.605  64.005  1.00  0.00           H
ATOM   3463  CB  MET A 800      63.880  38.755  63.325  1.00  0.00           C
ATOM   3464  HB1 MET A 800      63.950  39.475  64.175  1.00  0.00           H
ATOM   3465  HB2 MET A 800      62.800  38.615  63.095  1.00  0.00           H
ATOM   3466  CG  MET A 800      64.550  39.385  62.085  1.00  0.00           C
ATOM   3467  HG1 MET A 800      64.110  40.395  61.935  1.00  0.00           H
ATOM   3468  HG2 MET A 800      64.260  38.795  61.195  1.00  0.00           H
ATOM   3469  SD  MET A 800      66.370  39.525  62.095  1.00  0.00           S
ATOM   3470  CE  MET A 800      66.530  40.565  63.565  1.00  0.00           C
ATOM   3471  HE1 MET A 800      66.250  39.995  64.475  1.00  0.00           H
ATOM   3472  HE2 MET A 800      65.890  41.465  63.495  1.00  0.00           H
ATOM   3473  HE3 MET A 800      67.580  40.905  63.685  1.00  0.00           H
ATOM   3474  C   MET A 800      63.890  36.875  65.045  1.00  0.00           C
ATOM   3475  O   MET A 800      64.370  37.195  66.135  1.00  0.00           O
ATOM   3476  N   VAL A 801      62.830  36.025  64.965  1.00  0.00           N
ATOM   3477  HN  VAL A 801      62.460  35.795  64.055  1.00  0.00           H
ATOM   3478  CA  VAL A 801      62.230  35.345  66.115  1.00  0.00           C
ATOM   3479  HA  VAL A 801      61.900  36.095  66.825  1.00  0.00           H
ATOM   3480  CB  VAL A 801      61.030  34.495  65.675  1.00  0.00           C
ATOM   3481  HB  VAL A 801      61.340  33.895  64.785  1.00  0.00           H
ATOM   3482  CG1 VAL A 801      60.530  33.535  66.775  1.00  0.00           C
ATOM   3483 HG11 VAL A 801      60.330  34.095  67.715  1.00  0.00           H
ATOM   3484 HG12 VAL A 801      61.260  32.725  66.995  1.00  0.00           H
ATOM   3485 HG13 VAL A 801      59.590  33.045  66.455  1.00  0.00           H
ATOM   3486  CG2 VAL A 801      59.870  35.415  65.245  1.00  0.00           C
ATOM   3487 HG21 VAL A 801      60.220  36.275  64.645  1.00  0.00           H
ATOM   3488 HG22 VAL A 801      59.350  35.815  66.135  1.00  0.00           H
ATOM   3489 HG23 VAL A 801      59.140  34.845  64.645  1.00  0.00           H
ATOM   3490  C   VAL A 801      63.200  34.435  66.855  1.00  0.00           C
ATOM   3491  O   VAL A 801      63.360  34.495  68.075  1.00  0.00           O
ATOM   3492  N   THR A 802      63.910  33.575  66.095  1.00  0.00           N
ATOM   3493  HN  THR A 802      63.750  33.545  65.105  1.00  0.00           H
ATOM   3494  CA  THR A 802      64.920  32.675  66.645  1.00  0.00           C
ATOM   3495  HA  THR A 802      64.450  32.135  67.455  1.00  0.00           H
ATOM   3496  CB  THR A 802      65.460  31.625  65.675  1.00  0.00           C
ATOM   3497  HB  THR A 802      66.320  31.075  66.115  1.00  0.00           H
ATOM   3498  OG1 THR A 802      65.900  32.195  64.455  1.00  0.00           O
ATOM   3499  HG1 THR A 802      65.120  32.585  64.045  1.00  0.00           H
ATOM   3500  CG2 THR A 802      64.360  30.605  65.355  1.00  0.00           C
ATOM   3501 HG21 THR A 802      63.480  31.085  64.875  1.00  0.00           H
ATOM   3502 HG22 THR A 802      64.030  30.095  66.285  1.00  0.00           H
ATOM   3503 HG23 THR A 802      64.760  29.835  64.655  1.00  0.00           H
ATOM   3504  C   THR A 802      66.060  33.435  67.275  1.00  0.00           C
ATOM   3505  O   THR A 802      66.470  33.125  68.395  1.00  0.00           O
ATOM   3506  N   ILE A 803      66.530  34.505  66.625  1.00  0.00           N
ATOM   3507  HN  ILE A 803      66.210  34.715  65.705  1.00  0.00           H
ATOM   3508  CA  ILE A 803      67.560  35.355  67.225  1.00  0.00           C
ATOM   3509  HA  ILE A 803      68.410  34.725  67.455  1.00  0.00           H
ATOM   3510  CB  ILE A 803      68.010  36.395  66.215  1.00  0.00           C
ATOM   3511  HB  ILE A 803      67.100  36.865  65.765  1.00  0.00           H
ATOM   3512  CG2 ILE A 803      68.850  37.505  66.895  1.00  0.00           C
ATOM   3513 HG21 ILE A 803      69.780  37.065  67.305  1.00  0.00           H
ATOM   3514 HG22 ILE A 803      68.320  38.025  67.715  1.00  0.00           H
ATOM   3515 HG23 ILE A 803      69.110  38.295  66.175  1.00  0.00           H
ATOM   3516  CG1 ILE A 803      68.810  35.685  65.085  1.00  0.00           C
ATOM   3517 HG11 ILE A 803      68.450  34.645  64.955  1.00  0.00           H
ATOM   3518 HG12 ILE A 803      69.870  35.625  65.415  1.00  0.00           H
ATOM   3519  CD  ILE A 803      68.710  36.385  63.725  1.00  0.00           C
ATOM   3520  HD1 ILE A 803      68.570  37.475  63.845  1.00  0.00           H
ATOM   3521  HD2 ILE A 803      67.860  36.005  63.155  1.00  0.00           H
ATOM   3522  HD3 ILE A 803      69.620  36.175  63.125  1.00  0.00           H
ATOM   3523  C   ILE A 803      67.170  36.005  68.545  1.00  0.00           C
ATOM   3524  O   ILE A 803      67.950  35.985  69.495  1.00  0.00           O
ATOM   3525  N   ASP A 804      65.950  36.595  68.665  1.00  0.00           N
ATOM   3526  HN  ASP A 804      65.320  36.645  67.885  1.00  0.00           H
ATOM   3527  CA  ASP A 804      65.490  37.205  69.915  1.00  0.00           C
ATOM   3528  HA  ASP A 804      66.200  37.965  70.215  1.00  0.00           H
ATOM   3529  CB  ASP A 804      64.110  37.895  69.645  1.00  0.00           C
ATOM   3530  HB1 ASP A 804      63.420  37.165  69.155  1.00  0.00           H
ATOM   3531  HB2 ASP A 804      64.260  38.735  68.935  1.00  0.00           H
ATOM   3532  CG  ASP A 804      63.380  38.425  70.875  1.00  0.00           C
ATOM   3533  OD1 ASP A 804      63.470  39.655  71.135  1.00  0.00           O
ATOM   3534  OD2 ASP A 804      62.700  37.625  71.585  1.00  0.00           O
ATOM   3535  C   ASP A 804      65.430  36.205  71.065  1.00  0.00           C
ATOM   3536  O   ASP A 804      65.970  36.415  72.155  1.00  0.00           O
ATOM   3537  N   TYR A 805      64.800  35.045  70.785  1.00  0.00           N
ATOM   3538  HN  TYR A 805      64.350  34.955  69.905  1.00  0.00           H
ATOM   3539  CA  TYR A 805      64.620  33.965  71.715  1.00  0.00           C
ATOM   3540  HA  TYR A 805      64.130  34.375  72.585  1.00  0.00           H
ATOM   3541  CB  TYR A 805      63.710  32.915  71.015  1.00  0.00           C
ATOM   3542  HB1 TYR A 805      64.240  32.425  70.175  1.00  0.00           H
ATOM   3543  HB2 TYR A 805      62.830  33.445  70.575  1.00  0.00           H
ATOM   3544  CG  TYR A 805      63.160  31.885  71.965  1.00  0.00           C
ATOM   3545  CD1 TYR A 805      62.390  32.315  73.045  1.00  0.00           C
ATOM   3546  HD1 TYR A 805      62.240  33.375  73.225  1.00  0.00           H
ATOM   3547  CE1 TYR A 805      61.770  31.395  73.895  1.00  0.00           C
ATOM   3548  HE1 TYR A 805      61.180  31.745  74.715  1.00  0.00           H
ATOM   3549  CZ  TYR A 805      61.900  30.025  73.665  1.00  0.00           C
ATOM   3550  OH  TYR A 805      61.230  29.155  74.555  1.00  0.00           O
ATOM   3551  HH  TYR A 805      61.330  28.235  74.265  1.00  0.00           H
ATOM   3552  CD2 TYR A 805      63.310  30.505  71.745  1.00  0.00           C
ATOM   3553  HD2 TYR A 805      63.880  30.155  70.895  1.00  0.00           H
ATOM   3554  CE2 TYR A 805      62.670  29.565  72.585  1.00  0.00           C
ATOM   3555  HE2 TYR A 805      62.750  28.515  72.385  1.00  0.00           H
ATOM   3556  C   TYR A 805      65.920  33.315  72.185  1.00  0.00           C
ATOM   3557  O   TYR A 805      66.130  33.025  73.375  1.00  0.00           O
ATOM   3558  N   LEU A 806      66.830  33.055  71.245  1.00  0.00           N
ATOM   3559  HN  LEU A 806      66.670  33.255  70.275  1.00  0.00           H
ATOM   3560  CA  LEU A 806      68.050  32.385  71.555  1.00  0.00           C
ATOM   3561  HA  LEU A 806      67.810  31.585  72.225  1.00  0.00           H
ATOM   3562  CB  LEU A 806      68.550  31.725  70.275  1.00  0.00           C
ATOM   3563  HB1 LEU A 806      69.520  31.245  70.485  1.00  0.00           H
ATOM   3564  HB2 LEU A 806      68.640  32.515  69.495  1.00  0.00           H
ATOM   3565  CG  LEU A 806      67.610  30.655  69.695  1.00  0.00           C
ATOM   3566  HG  LEU A 806      66.560  31.015  69.765  1.00  0.00           H
ATOM   3567  CD1 LEU A 806      67.870  30.375  68.205  1.00  0.00           C
ATOM   3568 HD11 LEU A 806      68.700  29.665  68.055  1.00  0.00           H
ATOM   3569 HD12 LEU A 806      68.090  31.315  67.655  1.00  0.00           H
ATOM   3570 HD13 LEU A 806      66.960  29.905  67.775  1.00  0.00           H
ATOM   3571  CD2 LEU A 806      67.710  29.365  70.485  1.00  0.00           C
ATOM   3572 HD21 LEU A 806      67.460  29.545  71.555  1.00  0.00           H
ATOM   3573 HD22 LEU A 806      68.740  28.955  70.415  1.00  0.00           H
ATOM   3574 HD23 LEU A 806      66.980  28.645  70.065  1.00  0.00           H
ATOM   3575  C   LEU A 806      69.050  33.265  72.315  1.00  0.00           C
ATOM   3576  O   LEU A 806      69.520  32.855  73.375  1.00  0.00           O
ATOM   3577  N   VAL A 807      69.260  34.535  71.905  1.00  0.00           N
ATOM   3578  HN  VAL A 807      68.950  34.805  70.995  1.00  0.00           H
ATOM   3579  CA  VAL A 807      70.050  35.545  72.625  1.00  0.00           C
ATOM   3580  HA  VAL A 807      71.050  35.145  72.745  1.00  0.00           H
ATOM   3581  CB  VAL A 807      70.130  36.855  71.825  1.00  0.00           C
ATOM   3582  HB  VAL A 807      69.100  37.145  71.515  1.00  0.00           H
ATOM   3583  CG1 VAL A 807      70.720  38.015  72.645  1.00  0.00           C
ATOM   3584 HG11 VAL A 807      71.700  37.725  73.095  1.00  0.00           H
ATOM   3585 HG12 VAL A 807      70.040  38.335  73.455  1.00  0.00           H
ATOM   3586 HG13 VAL A 807      70.910  38.895  71.985  1.00  0.00           H
ATOM   3587  CG2 VAL A 807      70.990  36.625  70.565  1.00  0.00           C
ATOM   3588 HG21 VAL A 807      70.540  35.845  69.915  1.00  0.00           H
ATOM   3589 HG22 VAL A 807      72.010  36.285  70.845  1.00  0.00           H
ATOM   3590 HG23 VAL A 807      71.080  37.555  69.975  1.00  0.00           H
ATOM   3591  C   VAL A 807      69.530  35.775  74.045  1.00  0.00           C
ATOM   3592  O   VAL A 807      70.280  35.925  75.005  1.00  0.00           O
ATOM   3593  N   GLY A 808      68.190  35.755  74.225  1.00  0.00           N
ATOM   3594  HN  GLY A 808      67.610  35.625  73.415  1.00  0.00           H
ATOM   3595  CA  GLY A 808      67.580  35.705  75.545  1.00  0.00           C
ATOM   3596  HA1 GLY A 808      68.290  35.345  76.275  1.00  0.00           H
ATOM   3597  HA2 GLY A 808      66.700  35.075  75.495  1.00  0.00           H
ATOM   3598  C   GLY A 808      67.130  37.065  75.995  1.00  0.00           C
ATOM   3599  O   GLY A 808      67.300  37.455  77.145  1.00  0.00           O
ATOM   3600  N   VAL A 809      66.580  37.845  75.065  1.00  0.00           N
ATOM   3601  HN  VAL A 809      66.490  37.505  74.135  1.00  0.00           H
ATOM   3602  CA  VAL A 809      66.010  39.155  75.365  1.00  0.00           C
ATOM   3603  HA  VAL A 809      66.220  39.445  76.375  1.00  0.00           H
ATOM   3604  CB  VAL A 809      66.580  40.265  74.485  1.00  0.00           C
ATOM   3605  HB  VAL A 809      66.440  39.995  73.415  1.00  0.00           H
ATOM   3606  CG1 VAL A 809      65.860  41.605  74.765  1.00  0.00           C
ATOM   3607 HG11 VAL A 809      65.890  41.865  75.855  1.00  0.00           H
ATOM   3608 HG12 VAL A 809      64.800  41.575  74.435  1.00  0.00           H
ATOM   3609 HG13 VAL A 809      66.360  42.425  74.205  1.00  0.00           H
ATOM   3610  CG2 VAL A 809      68.080  40.405  74.775  1.00  0.00           C
ATOM   3611 HG21 VAL A 809      68.630  39.475  74.515  1.00  0.00           H
ATOM   3612 HG22 VAL A 809      68.260  40.635  75.845  1.00  0.00           H
ATOM   3613 HG23 VAL A 809      68.490  41.235  74.165  1.00  0.00           H
ATOM   3614  C   VAL A 809      64.500  39.065  75.155  1.00  0.00           C
ATOM   3615  O   VAL A 809      64.050  38.965  74.015  1.00  0.00           O
ATOM   3616  N   PRO A 810      63.640  39.095  76.175  1.00  0.00           N
ATOM   3617  CD  PRO A 810      64.040  38.755  77.545  1.00  0.00           C
ATOM   3618  HD1 PRO A 810      64.500  39.645  78.025  1.00  0.00           H
ATOM   3619  HD2 PRO A 810      64.770  37.905  77.545  1.00  0.00           H
ATOM   3620  CA  PRO A 810      62.210  38.895  75.955  1.00  0.00           C
ATOM   3621  HA  PRO A 810      62.030  38.225  75.125  1.00  0.00           H
ATOM   3622  CB  PRO A 810      61.660  38.265  77.245  1.00  0.00           C
ATOM   3623  HB1 PRO A 810      61.380  37.215  77.045  1.00  0.00           H
ATOM   3624  HB2 PRO A 810      60.750  38.755  77.655  1.00  0.00           H
ATOM   3625  CG  PRO A 810      62.780  38.325  78.295  1.00  0.00           C
ATOM   3626  HG1 PRO A 810      62.540  39.075  79.075  1.00  0.00           H
ATOM   3627  HG2 PRO A 810      62.910  37.335  78.785  1.00  0.00           H
ATOM   3628  C   PRO A 810      61.530  40.195  75.625  1.00  0.00           C
ATOM   3629  O   PRO A 810      60.800  40.745  76.455  1.00  0.00           O
ATOM   3630  N   SER A 811      61.690  40.685  74.385  1.00  0.00           N
ATOM   3631  HN  SER A 811      62.360  40.245  73.765  1.00  0.00           H
ATOM   3632  CA  SER A 811      60.880  41.755  73.805  1.00  0.00           C
ATOM   3633  HA  SER A 811      60.980  42.595  74.475  1.00  0.00           H
ATOM   3634  CB  SER A 811      61.400  42.185  72.405  1.00  0.00           C
ATOM   3635  HB1 SER A 811      62.440  42.535  72.515  1.00  0.00           H
ATOM   3636  HB2 SER A 811      60.800  43.035  72.005  1.00  0.00           H
ATOM   3637  OG  SER A 811      61.360  41.115  71.465  1.00  0.00           O
ATOM   3638  HG1 SER A 811      62.220  40.635  71.465  1.00  0.00           H
ATOM   3639  C   SER A 811      59.400  41.345  73.735  1.00  0.00           C
ATOM   3640  O   SER A 811      59.150  40.155  73.575  1.00  0.00           O
ATOM   3641  N   PRO A 812      58.410  42.235  73.905  1.00  0.00           N
ATOM   3642  CD  PRO A 812      58.620  43.665  74.125  1.00  0.00           C
ATOM   3643  HD1 PRO A 812      59.260  44.095  73.325  1.00  0.00           H
ATOM   3644  HD2 PRO A 812      59.100  43.815  75.125  1.00  0.00           H
ATOM   3645  CA  PRO A 812      57.000  41.865  74.065  1.00  0.00           C
ATOM   3646  HA  PRO A 812      56.940  41.285  74.975  1.00  0.00           H
ATOM   3647  CB  PRO A 812      56.230  43.185  74.205  1.00  0.00           C
ATOM   3648  HB1 PRO A 812      55.760  43.195  75.215  1.00  0.00           H
ATOM   3649  HB2 PRO A 812      55.420  43.295  73.445  1.00  0.00           H
ATOM   3650  CG  PRO A 812      57.240  44.325  74.105  1.00  0.00           C
ATOM   3651  HG1 PRO A 812      57.110  44.865  73.145  1.00  0.00           H
ATOM   3652  HG2 PRO A 812      57.130  45.045  74.945  1.00  0.00           H
ATOM   3653  C   PRO A 812      56.420  40.955  72.995  1.00  0.00           C
ATOM   3654  O   PRO A 812      56.820  41.055  71.825  1.00  0.00           O
ATOM   3655  N   LYS A 813      55.500  40.065  73.375  1.00  0.00           N
ATOM   3656  HN  LYS A 813      55.040  40.155  74.265  1.00  0.00           H
ATOM   3657  CA  LYS A 813      55.190  38.845  72.665  1.00  0.00           C
ATOM   3658  HA  LYS A 813      55.530  38.935  71.645  1.00  0.00           H
ATOM   3659  CB  LYS A 813      55.910  37.655  73.345  1.00  0.00           C
ATOM   3660  HB1 LYS A 813      55.330  36.705  73.295  1.00  0.00           H
ATOM   3661  HB2 LYS A 813      56.000  37.905  74.425  1.00  0.00           H
ATOM   3662  CG  LYS A 813      57.300  37.425  72.735  1.00  0.00           C
ATOM   3663  HG1 LYS A 813      57.680  38.425  72.425  1.00  0.00           H
ATOM   3664  HG2 LYS A 813      57.190  36.815  71.815  1.00  0.00           H
ATOM   3665  CD  LYS A 813      58.300  36.795  73.715  1.00  0.00           C
ATOM   3666  HD1 LYS A 813      57.890  35.805  74.035  1.00  0.00           H
ATOM   3667  HD2 LYS A 813      58.370  37.445  74.615  1.00  0.00           H
ATOM   3668  CE  LYS A 813      59.720  36.565  73.155  1.00  0.00           C
ATOM   3669  HE1 LYS A 813      59.720  35.765  72.385  1.00  0.00           H
ATOM   3670  HE2 LYS A 813      60.400  36.275  73.985  1.00  0.00           H
ATOM   3671  NZ  LYS A 813      60.250  37.795  72.535  1.00  0.00           N
ATOM   3672  HZ1 LYS A 813      60.170  38.615  73.175  1.00  0.00           H
ATOM   3673  HZ2 LYS A 813      59.720  38.025  71.675  1.00  0.00           H
ATOM   3674  HZ3 LYS A 813      61.270  37.675  72.255  1.00  0.00           H
ATOM   3675  C   LYS A 813      53.710  38.595  72.545  1.00  0.00           C
ATOM   3676  O   LYS A 813      52.870  39.285  73.135  1.00  0.00           O
ATOM   3677  N   LEU A 814      53.320  37.605  71.715  1.00  0.00           N
ATOM   3678  HN  LEU A 814      54.000  37.025  71.255  1.00  0.00           H
ATOM   3679  CA  LEU A 814      51.930  37.235  71.515  1.00  0.00           C
ATOM   3680  HA  LEU A 814      51.350  38.155  71.455  1.00  0.00           H
ATOM   3681  CB  LEU A 814      51.710  36.445  70.215  1.00  0.00           C
ATOM   3682  HB1 LEU A 814      50.640  36.125  70.135  1.00  0.00           H
ATOM   3683  HB2 LEU A 814      52.330  35.515  70.245  1.00  0.00           H
ATOM   3684  CG  LEU A 814      52.070  37.215  68.925  1.00  0.00           C
ATOM   3685  HG  LEU A 814      53.130  37.565  69.005  1.00  0.00           H
ATOM   3686  CD1 LEU A 814      52.000  36.265  67.715  1.00  0.00           C
ATOM   3687 HD11 LEU A 814      50.960  35.885  67.585  1.00  0.00           H
ATOM   3688 HD12 LEU A 814      52.670  35.395  67.855  1.00  0.00           H
ATOM   3689 HD13 LEU A 814      52.300  36.795  66.785  1.00  0.00           H
ATOM   3690  CD2 LEU A 814      51.170  38.445  68.705  1.00  0.00           C
ATOM   3691 HD21 LEU A 814      51.310  39.175  69.535  1.00  0.00           H
ATOM   3692 HD22 LEU A 814      50.110  38.135  68.665  1.00  0.00           H
ATOM   3693 HD23 LEU A 814      51.430  38.945  67.745  1.00  0.00           H
ATOM   3694  C   LEU A 814      51.380  36.475  72.705  1.00  0.00           C
ATOM   3695  O   LEU A 814      51.270  35.245  72.735  1.00  0.00           O
ATOM   3696  N   HSD A 815      50.970  37.215  73.745  1.00  0.00           N
ATOM   3697  HN  HSD A 815      51.160  38.195  73.735  1.00  0.00           H
ATOM   3698  CA  HSD A 815      50.410  36.675  74.965  1.00  0.00           C
ATOM   3699  HA  HSD A 815      51.020  35.815  75.225  1.00  0.00           H
ATOM   3700  CB  HSD A 815      50.570  37.705  76.105  1.00  0.00           C
ATOM   3701  HB1 HSD A 815      50.110  37.335  77.055  1.00  0.00           H
ATOM   3702  HB2 HSD A 815      50.050  38.645  75.815  1.00  0.00           H
ATOM   3703  ND1 HSD A 815      52.880  37.105  76.945  1.00  0.00           N
ATOM   3704  HD1 HSD A 815      52.630  36.205  77.325  1.00  0.00           H
ATOM   3705  CG  HSD A 815      52.020  38.015  76.365  1.00  0.00           C
ATOM   3706  CE1 HSD A 815      54.100  37.695  77.015  1.00  0.00           C
ATOM   3707  HE1 HSD A 815      54.970  37.175  77.415  1.00  0.00           H
ATOM   3708  NE2 HSD A 815      54.090  38.915  76.525  1.00  0.00           N
ATOM   3709  CD2 HSD A 815      52.770  39.125  76.115  1.00  0.00           C
ATOM   3710  HD2 HSD A 815      52.470  40.075  75.675  1.00  0.00           H
ATOM   3711  C   HSD A 815      48.970  36.175  74.825  1.00  0.00           C
ATOM   3712  O   HSD A 815      48.020  36.795  75.285  1.00  0.00           O
ATOM   3713  N   VAL A 816      48.790  35.005  74.165  1.00  0.00           N
ATOM   3714  HN  VAL A 816      49.580  34.555  73.745  1.00  0.00           H
ATOM   3715  CA  VAL A 816      47.490  34.445  73.815  1.00  0.00           C
ATOM   3716  HA  VAL A 816      46.720  35.125  74.145  1.00  0.00           H
ATOM   3717  CB  VAL A 816      47.400  34.345  72.285  1.00  0.00           C
ATOM   3718  HB  VAL A 816      48.210  33.675  71.915  1.00  0.00           H
ATOM   3719  CG1 VAL A 816      46.040  33.795  71.795  1.00  0.00           C
ATOM   3720 HG11 VAL A 816      45.210  34.455  72.125  1.00  0.00           H
ATOM   3721 HG12 VAL A 816      45.860  32.775  72.185  1.00  0.00           H
ATOM   3722 HG13 VAL A 816      46.030  33.745  70.685  1.00  0.00           H
ATOM   3723  CG2 VAL A 816      47.600  35.755  71.685  1.00  0.00           C
ATOM   3724 HG21 VAL A 816      48.610  36.165  71.905  1.00  0.00           H
ATOM   3725 HG22 VAL A 816      46.840  36.455  72.095  1.00  0.00           H
ATOM   3726 HG23 VAL A 816      47.490  35.715  70.585  1.00  0.00           H
ATOM   3727  C   VAL A 816      47.310  33.075  74.515  1.00  0.00           C
ATOM   3728  O   VAL A 816      48.280  32.315  74.605  1.00  0.00           O
ATOM   3729  N   PRO A 817      46.150  32.705  75.065  1.00  0.00           N
ATOM   3730  CD  PRO A 817      44.980  33.585  75.175  1.00  0.00           C
ATOM   3731  HD1 PRO A 817      44.560  33.765  74.165  1.00  0.00           H
ATOM   3732  HD2 PRO A 817      45.260  34.555  75.645  1.00  0.00           H
ATOM   3733  CA  PRO A 817      45.850  31.345  75.525  1.00  0.00           C
ATOM   3734  HA  PRO A 817      46.570  31.125  76.295  1.00  0.00           H
ATOM   3735  CB  PRO A 817      44.420  31.395  76.115  1.00  0.00           C
ATOM   3736  HB1 PRO A 817      44.400  31.065  77.175  1.00  0.00           H
ATOM   3737  HB2 PRO A 817      43.700  30.755  75.555  1.00  0.00           H
ATOM   3738  CG  PRO A 817      43.940  32.855  76.025  1.00  0.00           C
ATOM   3739  HG1 PRO A 817      42.950  32.925  75.525  1.00  0.00           H
ATOM   3740  HG2 PRO A 817      43.870  33.305  77.035  1.00  0.00           H
ATOM   3741  C   PRO A 817      45.980  30.255  74.475  1.00  0.00           C
ATOM   3742  O   PRO A 817      45.800  30.515  73.285  1.00  0.00           O
ATOM   3743  N   GLU A 818      46.300  29.005  74.885  1.00  0.00           N
ATOM   3744  HN  GLU A 818      46.470  28.815  75.845  1.00  0.00           H
ATOM   3745  CA  GLU A 818      46.310  27.865  73.985  1.00  0.00           C
ATOM   3746  HA  GLU A 818      46.720  28.175  73.035  1.00  0.00           H
ATOM   3747  CB  GLU A 818      47.210  26.755  74.585  1.00  0.00           C
ATOM   3748  HB1 GLU A 818      46.780  26.395  75.545  1.00  0.00           H
ATOM   3749  HB2 GLU A 818      48.210  27.185  74.815  1.00  0.00           H
ATOM   3750  CG  GLU A 818      47.420  25.535  73.645  1.00  0.00           C
ATOM   3751  HG1 GLU A 818      46.450  25.165  73.275  1.00  0.00           H
ATOM   3752  HG2 GLU A 818      47.960  24.725  74.175  1.00  0.00           H
ATOM   3753  CD  GLU A 818      48.260  25.925  72.445  1.00  0.00           C
ATOM   3754  OE1 GLU A 818      47.710  26.045  71.335  1.00  0.00           O
ATOM   3755  OE2 GLU A 818      49.480  26.115  72.645  1.00  0.00           O
ATOM   3756  C   GLU A 818      44.900  27.305  73.695  1.00  0.00           C
ATOM   3757  O   GLU A 818      44.550  26.905  72.585  1.00  0.00           O
ATOM   3758  N   LYS A 819      44.020  27.285  74.715  1.00  0.00           N
ATOM   3759  HN  LYS A 819      44.290  27.565  75.625  1.00  0.00           H
ATOM   3760  CA  LYS A 819      42.620  26.985  74.555  1.00  0.00           C
ATOM   3761  HA  LYS A 819      42.540  26.005  74.105  1.00  0.00           H
ATOM   3762  CB  LYS A 819      41.900  26.945  75.925  1.00  0.00           C
ATOM   3763  HB1 LYS A 819      40.820  26.755  75.775  1.00  0.00           H
ATOM   3764  HB2 LYS A 819      41.990  27.945  76.415  1.00  0.00           H
ATOM   3765  CG  LYS A 819      42.460  25.885  76.895  1.00  0.00           C
ATOM   3766  HG1 LYS A 819      43.510  26.135  77.095  1.00  0.00           H
ATOM   3767  HG2 LYS A 819      42.440  24.875  76.435  1.00  0.00           H
ATOM   3768  CD  LYS A 819      41.670  25.895  78.225  1.00  0.00           C
ATOM   3769  HD1 LYS A 819      41.520  26.965  78.485  1.00  0.00           H
ATOM   3770  HD2 LYS A 819      42.290  25.505  79.055  1.00  0.00           H
ATOM   3771  CE  LYS A 819      40.330  25.135  78.115  1.00  0.00           C
ATOM   3772  HE1 LYS A 819      40.490  24.045  78.255  1.00  0.00           H
ATOM   3773  HE2 LYS A 819      39.850  25.305  77.135  1.00  0.00           H
ATOM   3774  NZ  LYS A 819      39.400  25.615  79.155  1.00  0.00           N
ATOM   3775  HZ1 LYS A 819      38.820  26.405  78.735  1.00  0.00           H
ATOM   3776  HZ2 LYS A 819      39.950  26.055  79.905  1.00  0.00           H
ATOM   3777  HZ3 LYS A 819      38.750  24.875  79.485  1.00  0.00           H
ATOM   3778  C   LYS A 819      41.870  27.955  73.655  1.00  0.00           C
ATOM   3779  O   LYS A 819      42.130  29.155  73.645  1.00  0.00           O
ATOM   3780  N   PHE A 820      40.880  27.455  72.885  1.00  0.00           N
ATOM   3781  HN  PHE A 820      40.640  26.485  72.935  1.00  0.00           H
ATOM   3782  CA  PHE A 820      40.090  28.245  71.945  1.00  0.00           C
ATOM   3783  HA  PHE A 820      40.710  29.065  71.595  1.00  0.00           H
ATOM   3784  CB  PHE A 820      39.660  27.445  70.655  1.00  0.00           C
ATOM   3785  HB1 PHE A 820      40.510  27.455  69.955  1.00  0.00           H
ATOM   3786  HB2 PHE A 820      38.780  27.895  70.145  1.00  0.00           H
ATOM   3787  CG  PHE A 820      39.380  26.035  71.055  1.00  0.00           C
ATOM   3788  CD1 PHE A 820      40.450  25.125  71.155  1.00  0.00           C
ATOM   3789  HD1 PHE A 820      41.420  25.395  70.745  1.00  0.00           H
ATOM   3790  CE1 PHE A 820      40.350  24.045  72.035  1.00  0.00           C
ATOM   3791  HE1 PHE A 820      41.220  23.435  72.245  1.00  0.00           H
ATOM   3792  CZ  PHE A 820      39.150  23.835  72.735  1.00  0.00           C
ATOM   3793  HZ  PHE A 820      39.090  23.055  73.475  1.00  0.00           H
ATOM   3794  CD2 PHE A 820      38.150  25.725  71.625  1.00  0.00           C
ATOM   3795  HD2 PHE A 820      37.330  26.425  71.555  1.00  0.00           H
ATOM   3796  CE2 PHE A 820      38.030  24.635  72.485  1.00  0.00           C
ATOM   3797  HE2 PHE A 820      37.110  24.485  73.015  1.00  0.00           H
ATOM   3798  C   PHE A 820      38.930  28.915  72.685  1.00  0.00           C
ATOM   3799  O   PHE A 820      37.750  28.745  72.385  1.00  0.00           O
ATOM   3800  N   GLU A 821      39.280  29.705  73.705  1.00  0.00           N
ATOM   3801  HN  GLU A 821      40.250  29.805  73.925  1.00  0.00           H
ATOM   3802  CA  GLU A 821      38.370  30.425  74.555  1.00  0.00           C
ATOM   3803  HA  GLU A 821      37.360  30.255  74.225  1.00  0.00           H
ATOM   3804  CB  GLU A 821      38.510  29.985  76.045  1.00  0.00           C
ATOM   3805  HB1 GLU A 821      37.960  30.685  76.715  1.00  0.00           H
ATOM   3806  HB2 GLU A 821      39.590  30.035  76.315  1.00  0.00           H
ATOM   3807  CG  GLU A 821      38.010  28.555  76.335  1.00  0.00           C
ATOM   3808  HG1 GLU A 821      38.470  27.845  75.615  1.00  0.00           H
ATOM   3809  HG2 GLU A 821      36.910  28.475  76.235  1.00  0.00           H
ATOM   3810  CD  GLU A 821      38.410  28.075  77.715  1.00  0.00           C
ATOM   3811  OE1 GLU A 821      39.620  28.135  78.035  1.00  0.00           O
ATOM   3812  OE2 GLU A 821      37.580  27.515  78.485  1.00  0.00           O
ATOM   3813  C   GLU A 821      38.710  31.905  74.415  1.00  0.00           C
ATOM   3814  O   GLU A 821      39.890  32.225  74.275  1.00  0.00           O
ATOM   3815  N   PRO A 822      37.740  32.825  74.415  1.00  0.00           N
ATOM   3816  CD  PRO A 822      36.340  32.535  74.715  1.00  0.00           C
ATOM   3817  HD1 PRO A 822      36.250  31.975  75.675  1.00  0.00           H
ATOM   3818  HD2 PRO A 822      35.910  31.945  73.885  1.00  0.00           H
ATOM   3819  CA  PRO A 822      38.010  34.255  74.335  1.00  0.00           C
ATOM   3820  HA  PRO A 822      38.490  34.435  73.375  1.00  0.00           H
ATOM   3821  CB  PRO A 822      36.630  34.945  74.385  1.00  0.00           C
ATOM   3822  HB1 PRO A 822      36.380  35.305  73.365  1.00  0.00           H
ATOM   3823  HB2 PRO A 822      36.620  35.815  75.075  1.00  0.00           H
ATOM   3824  CG  PRO A 822      35.610  33.885  74.825  1.00  0.00           C
ATOM   3825  HG1 PRO A 822      35.290  34.055  75.875  1.00  0.00           H
ATOM   3826  HG2 PRO A 822      34.710  33.895  74.175  1.00  0.00           H
ATOM   3827  C   PRO A 822      38.960  34.805  75.375  1.00  0.00           C
ATOM   3828  O   PRO A 822      39.130  34.215  76.455  1.00  0.00           O
ATOM   3829  N   THR A 823      39.580  35.955  75.075  1.00  0.00           N
ATOM   3830  HN  THR A 823      39.400  36.385  74.175  1.00  0.00           H
ATOM   3831  CA  THR A 823      40.700  36.505  75.825  1.00  0.00           C
ATOM   3832  HA  THR A 823      41.280  35.675  76.225  1.00  0.00           H
ATOM   3833  CB  THR A 823      41.630  37.315  74.915  1.00  0.00           C
ATOM   3834  HB  THR A 823      42.210  38.095  75.475  1.00  0.00           H
ATOM   3835  OG1 THR A 823      40.940  37.915  73.825  1.00  0.00           O
ATOM   3836  HG1 THR A 823      40.200  38.405  74.215  1.00  0.00           H
ATOM   3837  CG2 THR A 823      42.650  36.345  74.295  1.00  0.00           C
ATOM   3838 HG21 THR A 823      42.120  35.545  73.735  1.00  0.00           H
ATOM   3839 HG22 THR A 823      43.280  35.885  75.085  1.00  0.00           H
ATOM   3840 HG23 THR A 823      43.320  36.885  73.595  1.00  0.00           H
ATOM   3841  C   THR A 823      40.300  37.325  77.045  1.00  0.00           C
ATOM   3842  O   THR A 823      41.170  37.825  77.765  1.00  0.00           O
ATOM   3843  N   HSD A 824      38.990  37.435  77.345  1.00  0.00           N
ATOM   3844  HN  HSD A 824      38.310  37.025  76.755  1.00  0.00           H
ATOM   3845  CA  HSD A 824      38.490  38.095  78.545  1.00  0.00           C
ATOM   3846  HA  HSD A 824      39.250  38.015  79.315  1.00  0.00           H
ATOM   3847  CB  HSD A 824      38.240  39.605  78.285  1.00  0.00           C
ATOM   3848  HB1 HSD A 824      37.460  39.745  77.515  1.00  0.00           H
ATOM   3849  HB2 HSD A 824      39.180  40.035  77.885  1.00  0.00           H
ATOM   3850  ND1 HSD A 824      36.660  40.785  79.915  1.00  0.00           N
ATOM   3851  HD1 HSD A 824      35.820  40.735  79.395  1.00  0.00           H
ATOM   3852  CG  HSD A 824      37.920  40.365  79.535  1.00  0.00           C
ATOM   3853  CE1 HSD A 824      36.810  41.465  81.085  1.00  0.00           C
ATOM   3854  HE1 HSD A 824      35.960  41.865  81.645  1.00  0.00           H
ATOM   3855  NE2 HSD A 824      38.060  41.505  81.485  1.00  0.00           N
ATOM   3856  CD2 HSD A 824      38.770  40.845  80.495  1.00  0.00           C
ATOM   3857  HD2 HSD A 824      39.840  40.765  80.545  1.00  0.00           H
ATOM   3858  C   HSD A 824      37.190  37.425  79.015  1.00  0.00           C
ATOM   3859  O   HSD A 824      36.310  37.215  78.175  1.00  0.00           O
ATOM   3860  N   PRO A 825      36.980  37.055  80.295  1.00  0.00           N
ATOM   3861  CD  PRO A 825      37.990  37.135  81.345  1.00  0.00           C
ATOM   3862  HD1 PRO A 825      38.120  38.195  81.665  1.00  0.00           H
ATOM   3863  HD2 PRO A 825      38.960  36.725  80.985  1.00  0.00           H
ATOM   3864  CA  PRO A 825      35.850  36.205  80.685  1.00  0.00           C
ATOM   3865  HA  PRO A 825      35.570  35.535  79.885  1.00  0.00           H
ATOM   3866  CB  PRO A 825      36.420  35.375  81.845  1.00  0.00           C
ATOM   3867  HB1 PRO A 825      36.930  34.485  81.395  1.00  0.00           H
ATOM   3868  HB2 PRO A 825      35.630  34.995  82.525  1.00  0.00           H
ATOM   3869  CG  PRO A 825      37.470  36.265  82.505  1.00  0.00           C
ATOM   3870  HG1 PRO A 825      36.980  36.925  83.255  1.00  0.00           H
ATOM   3871  HG2 PRO A 825      38.280  35.695  82.985  1.00  0.00           H
ATOM   3872  C   PRO A 825      34.620  37.045  81.025  1.00  0.00           C
ATOM   3873  O   PRO A 825      34.160  37.145  82.165  1.00  0.00           O
ATOM   3874  N   GLU A 826      34.060  37.595  79.945  1.00  0.00           N
ATOM   3875  HN  GLU A 826      34.620  37.495  79.125  1.00  0.00           H
ATOM   3876  CA  GLU A 826      32.760  38.225  79.795  1.00  0.00           C
ATOM   3877  HA  GLU A 826      32.070  37.825  80.525  1.00  0.00           H
ATOM   3878  CB  GLU A 826      32.820  39.785  79.845  1.00  0.00           C
ATOM   3879  HB1 GLU A 826      31.790  40.155  79.625  1.00  0.00           H
ATOM   3880  HB2 GLU A 826      33.500  40.145  79.035  1.00  0.00           H
ATOM   3881  CG  GLU A 826      33.210  40.465  81.175  1.00  0.00           C
ATOM   3882  HG1 GLU A 826      34.230  40.165  81.475  1.00  0.00           H
ATOM   3883  HG2 GLU A 826      32.510  40.185  81.975  1.00  0.00           H
ATOM   3884  CD  GLU A 826      33.160  41.985  81.045  1.00  0.00           C
ATOM   3885  OE1 GLU A 826      33.890  42.495  80.155  1.00  0.00           O
ATOM   3886  OE2 GLU A 826      32.410  42.675  81.795  1.00  0.00           O
ATOM   3887  C   GLU A 826      32.240  37.865  78.405  1.00  0.00           C
ATOM   3888  O   GLU A 826      31.040  37.865  78.135  1.00  0.00           O
ATOM   3889  N   ARG A 827      33.170  37.525  77.485  1.00  0.00           N
ATOM   3890  HN  ARG A 827      34.130  37.495  77.705  1.00  0.00           H
ATOM   3891  CA  ARG A 827      32.880  37.025  76.165  1.00  0.00           C
ATOM   3892  HA  ARG A 827      32.020  37.555  75.775  1.00  0.00           H
ATOM   3893  CB  ARG A 827      34.110  37.235  75.255  1.00  0.00           C
ATOM   3894  HB1 ARG A 827      34.080  36.565  74.365  1.00  0.00           H
ATOM   3895  HB2 ARG A 827      35.000  36.935  75.845  1.00  0.00           H
ATOM   3896  CG  ARG A 827      34.350  38.675  74.755  1.00  0.00           C
ATOM   3897  HG1 ARG A 827      35.320  38.695  74.195  1.00  0.00           H
ATOM   3898  HG2 ARG A 827      34.470  39.345  75.645  1.00  0.00           H
ATOM   3899  CD  ARG A 827      33.250  39.245  73.845  1.00  0.00           C
ATOM   3900  HD1 ARG A 827      33.570  40.245  73.465  1.00  0.00           H
ATOM   3901  HD2 ARG A 827      32.310  39.375  74.415  1.00  0.00           H
ATOM   3902  NE  ARG A 827      33.100  38.325  72.675  1.00  0.00           N
ATOM   3903  HE  ARG A 827      33.900  38.105  72.115  1.00  0.00           H
ATOM   3904  CZ  ARG A 827      32.010  37.595  72.415  1.00  0.00           C
ATOM   3905  NH1 ARG A 827      30.890  37.735  73.095  1.00  0.00           N
ATOM   3906 HH11 ARG A 827      30.750  38.505  73.705  1.00  0.00           H
ATOM   3907 HH12 ARG A 827      30.060  37.255  72.815  1.00  0.00           H
ATOM   3908  NH2 ARG A 827      32.020  36.685  71.465  1.00  0.00           N
ATOM   3909 HH21 ARG A 827      32.830  36.605  70.885  1.00  0.00           H
ATOM   3910 HH22 ARG A 827      31.150  36.315  71.125  1.00  0.00           H
ATOM   3911  C   ARG A 827      32.500  35.555  76.175  1.00  0.00           C
ATOM   3912  O   ARG A 827      32.780  34.815  77.105  1.00  0.00           O
ATOM   3913  N   GLY A 828      31.890  35.105  75.075  1.00  0.00           N
ATOM   3914  HN  GLY A 828      31.600  35.705  74.335  1.00  0.00           H
ATOM   3915  CA  GLY A 828      31.590  33.705  74.915  1.00  0.00           C
ATOM   3916  HA1 GLY A 828      30.910  33.395  75.695  1.00  0.00           H
ATOM   3917  HA2 GLY A 828      32.530  33.155  74.895  1.00  0.00           H
ATOM   3918  C   GLY A 828      30.910  33.545  73.605  1.00  0.00           C
ATOM   3919  O   GLY A 828      30.310  34.475  73.075  1.00  0.00           O
ATOM   3920  N   TRP A 829      30.960  32.335  73.065  1.00  0.00           N
ATOM   3921  HN  TRP A 829      31.480  31.615  73.515  1.00  0.00           H
ATOM   3922  CA  TRP A 829      30.550  32.005  71.715  1.00  0.00           C
ATOM   3923  HA  TRP A 829      30.860  32.805  71.045  1.00  0.00           H
ATOM   3924  CB  TRP A 829      31.320  30.695  71.375  1.00  0.00           C
ATOM   3925  HB1 TRP A 829      31.060  30.365  70.345  1.00  0.00           H
ATOM   3926  HB2 TRP A 829      30.970  29.965  72.115  1.00  0.00           H
ATOM   3927  CG  TRP A 829      32.810  30.685  71.525  1.00  0.00           C
ATOM   3928  CD1 TRP A 829      33.560  29.895  72.365  1.00  0.00           C
ATOM   3929  HD1 TRP A 829      33.180  29.205  73.115  1.00  0.00           H
ATOM   3930  NE1 TRP A 829      34.900  30.155  72.165  1.00  0.00           N
ATOM   3931  HE1 TRP A 829      35.680  29.615  72.425  1.00  0.00           H
ATOM   3932  CE2 TRP A 829      35.030  31.125  71.215  1.00  0.00           C
ATOM   3933  CD2 TRP A 829      33.730  31.485  70.775  1.00  0.00           C
ATOM   3934  CE3 TRP A 829      33.580  32.455  69.785  1.00  0.00           C
ATOM   3935  HE3 TRP A 829      32.610  32.735  69.405  1.00  0.00           H
ATOM   3936  CZ3 TRP A 829      34.730  33.075  69.295  1.00  0.00           C
ATOM   3937  HZ3 TRP A 829      34.650  33.855  68.545  1.00  0.00           H
ATOM   3938  CZ2 TRP A 829      36.160  31.735  70.715  1.00  0.00           C
ATOM   3939  HZ2 TRP A 829      37.150  31.485  71.075  1.00  0.00           H
ATOM   3940  CH2 TRP A 829      36.000  32.735  69.765  1.00  0.00           C
ATOM   3941  HH2 TRP A 829      36.870  33.265  69.405  1.00  0.00           H
ATOM   3942  C   TRP A 829      29.030  31.825  71.555  1.00  0.00           C
ATOM   3943  O   TRP A 829      28.550  31.185  70.625  1.00  0.00           O
ATOM   3944  N   ILE A 830      28.240  32.395  72.475  1.00  0.00           N
ATOM   3945  HN  ILE A 830      28.720  32.885  73.195  1.00  0.00           H
ATOM   3946  CA  ILE A 830      26.790  32.315  72.585  1.00  0.00           C
ATOM   3947  HA  ILE A 830      26.350  32.465  71.605  1.00  0.00           H
ATOM   3948  CB  ILE A 830      26.350  30.965  73.185  1.00  0.00           C
ATOM   3949  HB  ILE A 830      26.740  30.175  72.495  1.00  0.00           H
ATOM   3950  CG2 ILE A 830      27.020  30.755  74.565  1.00  0.00           C
ATOM   3951 HG21 ILE A 830      26.630  31.495  75.295  1.00  0.00           H
ATOM   3952 HG22 ILE A 830      28.130  30.845  74.495  1.00  0.00           H
ATOM   3953 HG23 ILE A 830      26.780  29.735  74.945  1.00  0.00           H
ATOM   3954  CG1 ILE A 830      24.820  30.715  73.285  1.00  0.00           C
ATOM   3955 HG11 ILE A 830      24.350  31.465  73.965  1.00  0.00           H
ATOM   3956 HG12 ILE A 830      24.680  29.725  73.775  1.00  0.00           H
ATOM   3957  CD  ILE A 830      24.090  30.695  71.935  1.00  0.00           C
ATOM   3958  HD1 ILE A 830      24.550  29.945  71.255  1.00  0.00           H
ATOM   3959  HD2 ILE A 830      24.130  31.685  71.435  1.00  0.00           H
ATOM   3960  HD3 ILE A 830      23.020  30.435  72.075  1.00  0.00           H
ATOM   3961  C   ILE A 830      26.320  33.445  73.485  1.00  0.00           C
ATOM   3962  O   ILE A 830      25.140  33.755  73.635  1.00  0.00           O
ATOM   3963  N   ILE A 831      27.290  34.175  74.095  1.00  0.00           N
ATOM   3964  HN  ILE A 831      28.240  34.105  73.835  1.00  0.00           H
ATOM   3965  CA  ILE A 831      27.020  35.255  75.005  1.00  0.00           C
ATOM   3966  HA  ILE A 831      26.050  35.115  75.465  1.00  0.00           H
ATOM   3967  CB  ILE A 831      28.060  35.335  76.125  1.00  0.00           C
ATOM   3968  HB  ILE A 831      29.080  35.475  75.685  1.00  0.00           H
ATOM   3969  CG2 ILE A 831      27.750  36.555  77.015  1.00  0.00           C
ATOM   3970 HG21 ILE A 831      26.680  36.565  77.295  1.00  0.00           H
ATOM   3971 HG22 ILE A 831      27.970  37.505  76.475  1.00  0.00           H
ATOM   3972 HG23 ILE A 831      28.390  36.575  77.925  1.00  0.00           H
ATOM   3973  CG1 ILE A 831      28.080  33.995  76.905  1.00  0.00           C
ATOM   3974 HG11 ILE A 831      28.390  33.175  76.215  1.00  0.00           H
ATOM   3975 HG12 ILE A 831      27.050  33.745  77.245  1.00  0.00           H
ATOM   3976  CD  ILE A 831      29.030  33.965  78.105  1.00  0.00           C
ATOM   3977  HD1 ILE A 831      28.770  34.745  78.845  1.00  0.00           H
ATOM   3978  HD2 ILE A 831      30.080  34.135  77.785  1.00  0.00           H
ATOM   3979  HD3 ILE A 831      28.980  32.985  78.615  1.00  0.00           H
ATOM   3980  C   ILE A 831      26.990  36.525  74.185  1.00  0.00           C
ATOM   3981  O   ILE A 831      28.040  37.065  73.815  1.00  0.00           O
ATOM   3982  N   SER A 832      25.770  37.015  73.875  1.00  0.00           N
ATOM   3983  HN  SER A 832      24.930  36.535  74.145  1.00  0.00           H
ATOM   3984  CA  SER A 832      25.620  38.175  73.015  1.00  0.00           C
ATOM   3985  HA  SER A 832      26.360  38.915  73.285  1.00  0.00           H
ATOM   3986  CB  SER A 832      25.810  37.795  71.515  1.00  0.00           C
ATOM   3987  HB1 SER A 832      24.960  37.205  71.125  1.00  0.00           H
ATOM   3988  HB2 SER A 832      26.720  37.165  71.425  1.00  0.00           H
ATOM   3989  OG  SER A 832      26.020  38.945  70.695  1.00  0.00           O
ATOM   3990  HG1 SER A 832      26.310  38.615  69.825  1.00  0.00           H
ATOM   3991  C   SER A 832      24.230  38.765  73.235  1.00  0.00           C
ATOM   3992  O   SER A 832      23.350  38.645  72.385  1.00  0.00           O
ATOM   3993  N   PRO A 833      23.870  39.315  74.395  1.00  0.00           N
ATOM   3994  CD  PRO A 833      24.820  39.785  75.405  1.00  0.00           C
ATOM   3995  HD1 PRO A 833      25.440  40.605  74.965  1.00  0.00           H
ATOM   3996  HD2 PRO A 833      25.480  38.965  75.755  1.00  0.00           H
ATOM   3997  CA  PRO A 833      22.570  39.945  74.565  1.00  0.00           C
ATOM   3998  HA  PRO A 833      21.820  39.215  74.295  1.00  0.00           H
ATOM   3999  CB  PRO A 833      22.510  40.305  76.055  1.00  0.00           C
ATOM   4000  HB1 PRO A 833      21.970  39.505  76.605  1.00  0.00           H
ATOM   4001  HB2 PRO A 833      22.000  41.275  76.255  1.00  0.00           H
ATOM   4002  CG  PRO A 833      23.970  40.345  76.545  1.00  0.00           C
ATOM   4003  HG1 PRO A 833      24.250  41.405  76.755  1.00  0.00           H
ATOM   4004  HG2 PRO A 833      24.080  39.755  77.475  1.00  0.00           H
ATOM   4005  C   PRO A 833      22.310  41.145  73.645  1.00  0.00           C
ATOM   4006  O   PRO A 833      23.230  41.775  73.145  1.00  0.00           O
ATOM   4007  N   LEU A 834      21.010  41.465  73.415  1.00  0.00           N
ATOM   4008  HN  LEU A 834      20.300  40.815  73.655  1.00  0.00           H
ATOM   4009  CA  LEU A 834      20.590  42.665  72.725  1.00  0.00           C
ATOM   4010  HA  LEU A 834      21.400  43.075  72.135  1.00  0.00           H
ATOM   4011  CB  LEU A 834      19.360  42.315  71.815  1.00  0.00           C
ATOM   4012  HB1 LEU A 834      18.620  43.145  71.795  1.00  0.00           H
ATOM   4013  HB2 LEU A 834      18.850  41.425  72.245  1.00  0.00           H
ATOM   4014  CG  LEU A 834      19.700  42.015  70.335  1.00  0.00           C
ATOM   4015  HG  LEU A 834      18.760  41.665  69.845  1.00  0.00           H
ATOM   4016  CD1 LEU A 834      20.130  43.305  69.615  1.00  0.00           C
ATOM   4017 HD11 LEU A 834      21.080  43.705  70.035  1.00  0.00           H
ATOM   4018 HD12 LEU A 834      19.350  44.085  69.685  1.00  0.00           H
ATOM   4019 HD13 LEU A 834      20.310  43.085  68.535  1.00  0.00           H
ATOM   4020  CD2 LEU A 834      20.750  40.905  70.155  1.00  0.00           C
ATOM   4021 HD21 LEU A 834      20.430  39.955  70.625  1.00  0.00           H
ATOM   4022 HD22 LEU A 834      21.720  41.215  70.615  1.00  0.00           H
ATOM   4023 HD23 LEU A 834      20.930  40.715  69.075  1.00  0.00           H
ATOM   4024  C   LEU A 834      20.170  43.755  73.715  1.00  0.00           C
ATOM   4025  O   LEU A 834      20.300  44.955  73.445  1.00  0.00           O
ATOM   4026  N   GLY A 835      19.620  43.365  74.885  1.00  0.00           N
ATOM   4027  HN  GLY A 835      19.710  42.405  75.165  1.00  0.00           H
ATOM   4028  CA  GLY A 835      18.980  44.275  75.825  1.00  0.00           C
ATOM   4029  HA1 GLY A 835      18.240  43.715  76.375  1.00  0.00           H
ATOM   4030  HA2 GLY A 835      18.550  45.115  75.305  1.00  0.00           H
ATOM   4031  C   GLY A 835      19.920  44.825  76.855  1.00  0.00           C
ATOM   4032  O   GLY A 835      19.740  44.595  78.045  1.00  0.00           O
ATOM   4033  N   ASP A 836      20.900  45.615  76.385  1.00  0.00           N
ATOM   4034  HN  ASP A 836      21.030  45.625  75.395  1.00  0.00           H
ATOM   4035  CA  ASP A 836      21.840  46.355  77.185  1.00  0.00           C
ATOM   4036  HA  ASP A 836      21.640  46.215  78.245  1.00  0.00           H
ATOM   4037  CB  ASP A 836      23.270  45.895  76.815  1.00  0.00           C
ATOM   4038  HB1 ASP A 836      24.030  46.395  77.445  1.00  0.00           H
ATOM   4039  HB2 ASP A 836      23.490  46.105  75.755  1.00  0.00           H
ATOM   4040  CG  ASP A 836      23.420  44.395  77.015  1.00  0.00           C
ATOM   4041  OD1 ASP A 836      23.680  43.965  78.165  1.00  0.00           O
ATOM   4042  OD2 ASP A 836      23.230  43.665  76.005  1.00  0.00           O
ATOM   4043  C   ASP A 836      21.710  47.845  76.865  1.00  0.00           C
ATOM   4044  O   ASP A 836      21.750  48.715  77.735  1.00  0.00           O
ATOM   4045  N   ASN A 837      21.540  48.145  75.565  1.00  0.00           N
ATOM   4046  HN  ASN A 837      21.340  47.415  74.915  1.00  0.00           H
ATOM   4047  CA  ASN A 837      21.550  49.495  75.025  1.00  0.00           C
ATOM   4048  HA  ASN A 837      22.060  50.135  75.725  1.00  0.00           H
ATOM   4049  CB  ASN A 837      22.300  49.525  73.645  1.00  0.00           C
ATOM   4050  HB1 ASN A 837      22.270  50.555  73.235  1.00  0.00           H
ATOM   4051  HB2 ASN A 837      21.800  48.845  72.925  1.00  0.00           H
ATOM   4052  CG  ASN A 837      23.770  49.155  73.785  1.00  0.00           C
ATOM   4053  OD1 ASN A 837      24.350  49.145  74.875  1.00  0.00           O
ATOM   4054  ND2 ASN A 837      24.430  48.835  72.645  1.00  0.00           N
ATOM   4055 HD21 ASN A 837      25.430  48.685  72.685  1.00  0.00           H
ATOM   4056 HD22 ASN A 837      23.950  48.805  71.775  1.00  0.00           H
ATOM   4057  C   ASN A 837      20.110  49.995  74.835  1.00  0.00           C
ATOM   4058  O   ASN A 837      19.260  49.215  74.405  1.00  0.00           O
ATOM   4059  N   PRO A 838      19.730  51.245  75.145  1.00  0.00           N
ATOM   4060  CD  PRO A 838      20.660  52.285  75.585  1.00  0.00           C
ATOM   4061  HD1 PRO A 838      21.420  52.465  74.795  1.00  0.00           H
ATOM   4062  HD2 PRO A 838      21.170  51.965  76.525  1.00  0.00           H
ATOM   4063  CA  PRO A 838      18.400  51.775  74.835  1.00  0.00           C
ATOM   4064  HA  PRO A 838      17.710  51.185  75.425  1.00  0.00           H
ATOM   4065  CB  PRO A 838      18.430  53.265  75.245  1.00  0.00           C
ATOM   4066  HB1 PRO A 838      17.660  53.455  76.015  1.00  0.00           H
ATOM   4067  HB2 PRO A 838      18.250  53.935  74.385  1.00  0.00           H
ATOM   4068  CG  PRO A 838      19.830  53.555  75.815  1.00  0.00           C
ATOM   4069  HG1 PRO A 838      20.300  54.425  75.305  1.00  0.00           H
ATOM   4070  HG2 PRO A 838      19.770  53.775  76.905  1.00  0.00           H
ATOM   4071  C   PRO A 838      17.940  51.625  73.395  1.00  0.00           C
ATOM   4072  O   PRO A 838      18.760  51.625  72.475  1.00  0.00           O
ATOM   4073  N   TRP A 839      16.610  51.555  73.175  1.00  0.00           N
ATOM   4074  HN  TRP A 839      16.000  51.615  73.965  1.00  0.00           H
ATOM   4075  CA  TRP A 839      15.960  51.315  71.895  1.00  0.00           C
ATOM   4076  HA  TRP A 839      16.280  50.345  71.535  1.00  0.00           H
ATOM   4077  CB  TRP A 839      14.400  51.325  72.045  1.00  0.00           C
ATOM   4078  HB1 TRP A 839      14.130  50.395  72.595  1.00  0.00           H
ATOM   4079  HB2 TRP A 839      13.920  51.235  71.045  1.00  0.00           H
ATOM   4080  CG  TRP A 839      13.800  52.495  72.785  1.00  0.00           C
ATOM   4081  CD1 TRP A 839      13.210  53.615  72.265  1.00  0.00           C
ATOM   4082  HD1 TRP A 839      13.000  53.775  71.215  1.00  0.00           H
ATOM   4083  NE1 TRP A 839      12.880  54.485  73.285  1.00  0.00           N
ATOM   4084  HE1 TRP A 839      12.590  55.415  73.155  1.00  0.00           H
ATOM   4085  CE2 TRP A 839      13.200  53.935  74.485  1.00  0.00           C
ATOM   4086  CD2 TRP A 839      13.760  52.655  74.215  1.00  0.00           C
ATOM   4087  CE3 TRP A 839      14.160  51.845  75.265  1.00  0.00           C
ATOM   4088  HE3 TRP A 839      14.620  50.885  75.085  1.00  0.00           H
ATOM   4089  CZ3 TRP A 839      13.970  52.305  76.565  1.00  0.00           C
ATOM   4090  HZ3 TRP A 839      14.290  51.685  77.385  1.00  0.00           H
ATOM   4091  CZ2 TRP A 839      13.020  54.405  75.775  1.00  0.00           C
ATOM   4092  HZ2 TRP A 839      12.580  55.365  75.995  1.00  0.00           H
ATOM   4093  CH2 TRP A 839      13.420  53.555  76.815  1.00  0.00           C
ATOM   4094  HH2 TRP A 839      13.280  53.865  77.845  1.00  0.00           H
ATOM   4095  C   TRP A 839      16.350  52.315  70.835  1.00  0.00           C
ATOM   4096  O   TRP A 839      16.580  51.995  69.675  1.00  0.00           O
ATOM   4097  N   TRP A 840      16.450  53.585  71.235  1.00  0.00           N
ATOM   4098  HN  TRP A 840      16.310  53.785  72.195  1.00  0.00           H
ATOM   4099  CA  TRP A 840      16.770  54.685  70.375  1.00  0.00           C
ATOM   4100  HA  TRP A 840      16.080  54.675  69.535  1.00  0.00           H
ATOM   4101  CB  TRP A 840      16.470  55.955  71.185  1.00  0.00           C
ATOM   4102  HB1 TRP A 840      15.380  55.885  71.435  1.00  0.00           H
ATOM   4103  HB2 TRP A 840      16.530  56.855  70.555  1.00  0.00           H
ATOM   4104  CG  TRP A 840      17.210  56.185  72.465  1.00  0.00           C
ATOM   4105  CD1 TRP A 840      16.630  56.085  73.705  1.00  0.00           C
ATOM   4106  HD1 TRP A 840      15.660  55.655  73.915  1.00  0.00           H
ATOM   4107  NE1 TRP A 840      17.470  56.625  74.645  1.00  0.00           N
ATOM   4108  HE1 TRP A 840      17.380  56.535  75.605  1.00  0.00           H
ATOM   4109  CE2 TRP A 840      18.590  57.095  74.045  1.00  0.00           C
ATOM   4110  CD2 TRP A 840      18.510  56.775  72.675  1.00  0.00           C
ATOM   4111  CE3 TRP A 840      19.600  57.075  71.845  1.00  0.00           C
ATOM   4112  HE3 TRP A 840      19.600  56.805  70.805  1.00  0.00           H
ATOM   4113  CZ3 TRP A 840      20.660  57.815  72.375  1.00  0.00           C
ATOM   4114  HZ3 TRP A 840      21.490  58.085  71.735  1.00  0.00           H
ATOM   4115  CZ2 TRP A 840      19.640  57.845  74.565  1.00  0.00           C
ATOM   4116  HZ2 TRP A 840      19.650  58.155  75.595  1.00  0.00           H
ATOM   4117  CH2 TRP A 840      20.670  58.215  73.705  1.00  0.00           C
ATOM   4118  HH2 TRP A 840      21.520  58.775  74.085  1.00  0.00           H
ATOM   4119  C   TRP A 840      18.170  54.595  69.765  1.00  0.00           C
ATOM   4120  O   TRP A 840      18.400  54.865  68.595  1.00  0.00           O
ATOM   4121  N   THR A 841      19.170  54.135  70.545  1.00  0.00           N
ATOM   4122  HN  THR A 841      19.000  53.925  71.495  1.00  0.00           H
ATOM   4123  CA  THR A 841      20.520  53.825  70.045  1.00  0.00           C
ATOM   4124  HA  THR A 841      20.880  54.695  69.515  1.00  0.00           H
ATOM   4125  CB  THR A 841      21.550  53.495  71.125  1.00  0.00           C
ATOM   4126  HB  THR A 841      22.560  53.405  70.645  1.00  0.00           H
ATOM   4127  OG1 THR A 841      21.300  52.285  71.825  1.00  0.00           O
ATOM   4128  HG1 THR A 841      20.380  52.265  72.125  1.00  0.00           H
ATOM   4129  CG2 THR A 841      21.650  54.595  72.185  1.00  0.00           C
ATOM   4130 HG21 THR A 841      20.710  54.695  72.765  1.00  0.00           H
ATOM   4131 HG22 THR A 841      21.890  55.555  71.705  1.00  0.00           H
ATOM   4132 HG23 THR A 841      22.460  54.355  72.905  1.00  0.00           H
ATOM   4133  C   THR A 841      20.520  52.685  69.035  1.00  0.00           C
ATOM   4134  O   THR A 841      21.210  52.735  68.025  1.00  0.00           O
ATOM   4135  N   LEU A 842      19.720  51.635  69.305  1.00  0.00           N
ATOM   4136  HN  LEU A 842      19.210  51.615  70.165  1.00  0.00           H
ATOM   4137  CA  LEU A 842      19.520  50.495  68.435  1.00  0.00           C
ATOM   4138  HA  LEU A 842      20.490  50.075  68.235  1.00  0.00           H
ATOM   4139  CB  LEU A 842      18.640  49.435  69.155  1.00  0.00           C
ATOM   4140  HB1 LEU A 842      17.570  49.715  69.105  1.00  0.00           H
ATOM   4141  HB2 LEU A 842      18.910  49.405  70.235  1.00  0.00           H
ATOM   4142  CG  LEU A 842      18.800  47.995  68.615  1.00  0.00           C
ATOM   4143  HG  LEU A 842      18.750  48.005  67.505  1.00  0.00           H
ATOM   4144  CD1 LEU A 842      20.140  47.375  69.055  1.00  0.00           C
ATOM   4145 HD11 LEU A 842      20.210  47.365  70.165  1.00  0.00           H
ATOM   4146 HD12 LEU A 842      21.000  47.955  68.655  1.00  0.00           H
ATOM   4147 HD13 LEU A 842      20.220  46.325  68.705  1.00  0.00           H
ATOM   4148  CD2 LEU A 842      17.660  47.095  69.125  1.00  0.00           C
ATOM   4149 HD21 LEU A 842      16.660  47.495  68.855  1.00  0.00           H
ATOM   4150 HD22 LEU A 842      17.690  47.015  70.235  1.00  0.00           H
ATOM   4151 HD23 LEU A 842      17.740  46.065  68.715  1.00  0.00           H
ATOM   4152  C   LEU A 842      18.920  50.895  67.095  1.00  0.00           C
ATOM   4153  O   LEU A 842      19.350  50.445  66.055  1.00  0.00           O
ATOM   4154  N   LEU A 843      17.940  51.835  67.095  1.00  0.00           N
ATOM   4155  HN  LEU A 843      17.500  52.065  67.975  1.00  0.00           H
ATOM   4156  CA  LEU A 843      17.460  52.515  65.895  1.00  0.00           C
ATOM   4157  HA  LEU A 843      17.110  51.755  65.205  1.00  0.00           H
ATOM   4158  CB  LEU A 843      16.290  53.475  66.245  1.00  0.00           C
ATOM   4159  HB1 LEU A 843      16.300  54.365  65.575  1.00  0.00           H
ATOM   4160  HB2 LEU A 843      16.410  53.865  67.275  1.00  0.00           H
ATOM   4161  CG  LEU A 843      14.890  52.845  66.085  1.00  0.00           C
ATOM   4162  HG  LEU A 843      14.900  52.245  65.145  1.00  0.00           H
ATOM   4163  CD1 LEU A 843      14.530  51.935  67.255  1.00  0.00           C
ATOM   4164 HD11 LEU A 843      14.200  52.545  68.135  1.00  0.00           H
ATOM   4165 HD12 LEU A 843      15.390  51.325  67.595  1.00  0.00           H
ATOM   4166 HD13 LEU A 843      13.690  51.275  66.955  1.00  0.00           H
ATOM   4167  CD2 LEU A 843      13.800  53.905  65.965  1.00  0.00           C
ATOM   4168 HD21 LEU A 843      14.040  54.615  65.145  1.00  0.00           H
ATOM   4169 HD22 LEU A 843      13.730  54.495  66.905  1.00  0.00           H
ATOM   4170 HD23 LEU A 843      12.810  53.435  65.775  1.00  0.00           H
ATOM   4171  C   LEU A 843      18.540  53.295  65.145  1.00  0.00           C
ATOM   4172  O   LEU A 843      18.660  53.165  63.925  1.00  0.00           O
ATOM   4173  N   ILE A 844      19.380  54.085  65.865  1.00  0.00           N
ATOM   4174  HN  ILE A 844      19.240  54.165  66.855  1.00  0.00           H
ATOM   4175  CA  ILE A 844      20.490  54.835  65.285  1.00  0.00           C
ATOM   4176  HA  ILE A 844      20.090  55.485  64.525  1.00  0.00           H
ATOM   4177  CB  ILE A 844      21.290  55.695  66.305  1.00  0.00           C
ATOM   4178  HB  ILE A 844      21.500  55.085  67.205  1.00  0.00           H
ATOM   4179  CG2 ILE A 844      22.660  56.155  65.735  1.00  0.00           C
ATOM   4180 HG21 ILE A 844      22.510  56.745  64.805  1.00  0.00           H
ATOM   4181 HG22 ILE A 844      23.330  55.305  65.495  1.00  0.00           H
ATOM   4182 HG23 ILE A 844      23.230  56.765  66.455  1.00  0.00           H
ATOM   4183  CG1 ILE A 844      20.430  56.905  66.705  1.00  0.00           C
ATOM   4184 HG11 ILE A 844      19.500  56.515  67.175  1.00  0.00           H
ATOM   4185 HG12 ILE A 844      20.160  57.455  65.775  1.00  0.00           H
ATOM   4186  CD  ILE A 844      21.090  57.895  67.665  1.00  0.00           C
ATOM   4187  HD1 ILE A 844      22.120  58.145  67.345  1.00  0.00           H
ATOM   4188  HD2 ILE A 844      21.140  57.495  68.695  1.00  0.00           H
ATOM   4189  HD3 ILE A 844      20.540  58.855  67.655  1.00  0.00           H
ATOM   4190  C   ILE A 844      21.470  53.955  64.565  1.00  0.00           C
ATOM   4191  O   ILE A 844      21.950  54.335  63.495  1.00  0.00           O
ATOM   4192  N   ALA A 845      21.780  52.755  65.115  1.00  0.00           N
ATOM   4193  HN  ALA A 845      21.370  52.525  65.995  1.00  0.00           H
ATOM   4194  CA  ALA A 845      22.710  51.765  64.585  1.00  0.00           C
ATOM   4195  HA  ALA A 845      23.700  52.165  64.745  1.00  0.00           H
ATOM   4196  CB  ALA A 845      22.600  50.455  65.395  1.00  0.00           C
ATOM   4197  HB1 ALA A 845      21.630  49.945  65.205  1.00  0.00           H
ATOM   4198  HB2 ALA A 845      22.670  50.665  66.485  1.00  0.00           H
ATOM   4199  HB3 ALA A 845      23.420  49.755  65.115  1.00  0.00           H
ATOM   4200  C   ALA A 845      22.620  51.465  63.085  1.00  0.00           C
ATOM   4201  O   ALA A 845      23.630  51.175  62.445  1.00  0.00           O
ATOM   4202  N   ALA A 846      21.430  51.655  62.475  1.00  0.00           N
ATOM   4203  HN  ALA A 846      20.630  51.835  63.045  1.00  0.00           H
ATOM   4204  CA  ALA A 846      21.210  51.605  61.055  1.00  0.00           C
ATOM   4205  HA  ALA A 846      21.380  50.585  60.725  1.00  0.00           H
ATOM   4206  CB  ALA A 846      19.750  52.005  60.765  1.00  0.00           C
ATOM   4207  HB1 ALA A 846      19.540  53.045  61.105  1.00  0.00           H
ATOM   4208  HB2 ALA A 846      19.070  51.335  61.325  1.00  0.00           H
ATOM   4209  HB3 ALA A 846      19.510  51.925  59.685  1.00  0.00           H
ATOM   4210  C   ALA A 846      22.140  52.515  60.245  1.00  0.00           C
ATOM   4211  O   ALA A 846      22.650  52.115  59.215  1.00  0.00           O
ATOM   4212  N   ILE A 847      22.420  53.735  60.735  1.00  0.00           N
ATOM   4213  HN  ILE A 847      22.040  54.005  61.615  1.00  0.00           H
ATOM   4214  CA  ILE A 847      23.380  54.655  60.145  1.00  0.00           C
ATOM   4215  HA  ILE A 847      23.100  54.825  59.115  1.00  0.00           H
ATOM   4216  CB  ILE A 847      23.290  55.965  60.895  1.00  0.00           C
ATOM   4217  HB  ILE A 847      23.220  55.755  61.985  1.00  0.00           H
ATOM   4218  CG2 ILE A 847      24.540  56.845  60.675  1.00  0.00           C
ATOM   4219 HG21 ILE A 847      24.570  57.085  59.605  1.00  0.00           H
ATOM   4220 HG22 ILE A 847      25.500  56.375  60.945  1.00  0.00           H
ATOM   4221 HG23 ILE A 847      24.480  57.745  61.305  1.00  0.00           H
ATOM   4222  CG1 ILE A 847      22.000  56.725  60.555  1.00  0.00           C
ATOM   4223 HG11 ILE A 847      21.140  56.035  60.515  1.00  0.00           H
ATOM   4224 HG12 ILE A 847      22.110  57.205  59.555  1.00  0.00           H
ATOM   4225  CD  ILE A 847      21.740  57.775  61.635  1.00  0.00           C
ATOM   4226  HD1 ILE A 847      22.630  58.395  61.845  1.00  0.00           H
ATOM   4227  HD2 ILE A 847      21.430  57.295  62.585  1.00  0.00           H
ATOM   4228  HD3 ILE A 847      20.960  58.475  61.295  1.00  0.00           H
ATOM   4229  C   ILE A 847      24.840  54.175  60.085  1.00  0.00           C
ATOM   4230  O   ILE A 847      25.420  54.225  58.985  1.00  0.00           O
ATOM   4231  N   PRO A 848      25.500  53.675  61.165  1.00  0.00           N
ATOM   4232  CD  PRO A 848      25.190  54.035  62.555  1.00  0.00           C
ATOM   4233  HD1 PRO A 848      24.210  53.615  62.845  1.00  0.00           H
ATOM   4234  HD2 PRO A 848      25.160  55.135  62.675  1.00  0.00           H
ATOM   4235  CA  PRO A 848      26.860  53.195  61.055  1.00  0.00           C
ATOM   4236  HA  PRO A 848      27.450  53.915  60.505  1.00  0.00           H
ATOM   4237  CB  PRO A 848      27.400  52.995  62.495  1.00  0.00           C
ATOM   4238  HB1 PRO A 848      28.340  53.575  62.615  1.00  0.00           H
ATOM   4239  HB2 PRO A 848      27.630  51.925  62.725  1.00  0.00           H
ATOM   4240  CG  PRO A 848      26.310  53.505  63.445  1.00  0.00           C
ATOM   4241  HG1 PRO A 848      25.940  52.675  64.085  1.00  0.00           H
ATOM   4242  HG2 PRO A 848      26.710  54.315  64.095  1.00  0.00           H
ATOM   4243  C   PRO A 848      26.880  51.905  60.285  1.00  0.00           C
ATOM   4244  O   PRO A 848      27.860  51.655  59.585  1.00  0.00           O
ATOM   4245  N   ALA A 849      25.830  51.075  60.405  1.00  0.00           N
ATOM   4246  HN  ALA A 849      25.090  51.305  61.035  1.00  0.00           H
ATOM   4247  CA  ALA A 849      25.730  49.835  59.655  1.00  0.00           C
ATOM   4248  HA  ALA A 849      26.590  49.215  59.905  1.00  0.00           H
ATOM   4249  CB  ALA A 849      24.420  49.115  60.035  1.00  0.00           C
ATOM   4250  HB1 ALA A 849      23.530  49.715  59.755  1.00  0.00           H
ATOM   4251  HB2 ALA A 849      24.370  48.955  61.135  1.00  0.00           H
ATOM   4252  HB3 ALA A 849      24.360  48.125  59.535  1.00  0.00           H
ATOM   4253  C   ALA A 849      25.750  50.045  58.155  1.00  0.00           C
ATOM   4254  O   ALA A 849      26.480  49.415  57.395  1.00  0.00           O
ATOM   4255  N   LEU A 850      24.940  51.005  57.705  1.00  0.00           N
ATOM   4256  HN  LEU A 850      24.340  51.485  58.345  1.00  0.00           H
ATOM   4257  CA  LEU A 850      24.830  51.415  56.345  1.00  0.00           C
ATOM   4258  HA  LEU A 850      24.650  50.535  55.745  1.00  0.00           H
ATOM   4259  CB  LEU A 850      23.570  52.275  56.385  1.00  0.00           C
ATOM   4260  HB1 LEU A 850      23.700  53.075  57.145  1.00  0.00           H
ATOM   4261  HB2 LEU A 850      22.730  51.615  56.745  1.00  0.00           H
ATOM   4262  CG  LEU A 850      23.150  52.895  55.085  1.00  0.00           C
ATOM   4263  HG  LEU A 850      24.050  53.465  54.805  1.00  0.00           H
ATOM   4264  CD1 LEU A 850      22.830  51.855  54.005  1.00  0.00           C
ATOM   4265 HD11 LEU A 850      21.970  51.235  54.355  1.00  0.00           H
ATOM   4266 HD12 LEU A 850      23.690  51.175  53.825  1.00  0.00           H
ATOM   4267 HD13 LEU A 850      22.530  52.345  53.055  1.00  0.00           H
ATOM   4268  CD2 LEU A 850      21.950  53.825  55.365  1.00  0.00           C
ATOM   4269 HD21 LEU A 850      22.240  54.635  56.055  1.00  0.00           H
ATOM   4270 HD22 LEU A 850      21.150  53.225  55.845  1.00  0.00           H
ATOM   4271 HD23 LEU A 850      21.530  54.255  54.435  1.00  0.00           H
ATOM   4272  C   LEU A 850      26.100  52.075  55.775  1.00  0.00           C
ATOM   4273  O   LEU A 850      26.570  51.745  54.685  1.00  0.00           O
ATOM   4274  N   LEU A 851      26.750  52.965  56.575  1.00  0.00           N
ATOM   4275  HN  LEU A 851      26.310  53.295  57.415  1.00  0.00           H
ATOM   4276  CA  LEU A 851      28.080  53.475  56.305  1.00  0.00           C
ATOM   4277  HA  LEU A 851      28.070  53.985  55.355  1.00  0.00           H
ATOM   4278  CB  LEU A 851      28.490  54.445  57.445  1.00  0.00           C
ATOM   4279  HB1 LEU A 851      29.590  54.585  57.505  1.00  0.00           H
ATOM   4280  HB2 LEU A 851      28.180  53.985  58.405  1.00  0.00           H
ATOM   4281  CG  LEU A 851      27.850  55.835  57.345  1.00  0.00           C
ATOM   4282  HG  LEU A 851      26.760  55.725  57.145  1.00  0.00           H
ATOM   4283  CD1 LEU A 851      28.040  56.575  58.665  1.00  0.00           C
ATOM   4284 HD11 LEU A 851      29.120  56.535  58.955  1.00  0.00           H
ATOM   4285 HD12 LEU A 851      27.440  56.115  59.475  1.00  0.00           H
ATOM   4286 HD13 LEU A 851      27.760  57.645  58.565  1.00  0.00           H
ATOM   4287  CD2 LEU A 851      28.510  56.645  56.205  1.00  0.00           C
ATOM   4288 HD21 LEU A 851      28.400  56.135  55.225  1.00  0.00           H
ATOM   4289 HD22 LEU A 851      29.590  56.775  56.425  1.00  0.00           H
ATOM   4290 HD23 LEU A 851      28.070  57.655  56.135  1.00  0.00           H
ATOM   4291  C   LEU A 851      29.170  52.415  56.195  1.00  0.00           C
ATOM   4292  O   LEU A 851      29.970  52.415  55.265  1.00  0.00           O
ATOM   4293  N   CYS A 852      29.200  51.445  57.125  1.00  0.00           N
ATOM   4294  HN  CYS A 852      28.610  51.515  57.935  1.00  0.00           H
ATOM   4295  CA  CYS A 852      30.090  50.285  57.075  1.00  0.00           C
ATOM   4296  HA  CYS A 852      31.110  50.645  57.025  1.00  0.00           H
ATOM   4297  CB  CYS A 852      29.920  49.445  58.375  1.00  0.00           C
ATOM   4298  HB1 CYS A 852      28.880  49.075  58.455  1.00  0.00           H
ATOM   4299  HB2 CYS A 852      30.090  50.125  59.235  1.00  0.00           H
ATOM   4300  SG  CYS A 852      31.080  48.045  58.515  1.00  0.00           S
ATOM   4301  HG1 CYS A 852      30.540  47.285  57.575  1.00  0.00           H
ATOM   4302  C   CYS A 852      29.850  49.435  55.825  1.00  0.00           C
ATOM   4303  O   CYS A 852      30.780  49.055  55.125  1.00  0.00           O
ATOM   4304  N   THR A 853      28.570  49.195  55.495  1.00  0.00           N
ATOM   4305  HN  THR A 853      27.840  49.525  56.095  1.00  0.00           H
ATOM   4306  CA  THR A 853      28.150  48.425  54.315  1.00  0.00           C
ATOM   4307  HA  THR A 853      28.590  47.445  54.405  1.00  0.00           H
ATOM   4308  CB  THR A 853      26.640  48.235  54.225  1.00  0.00           C
ATOM   4309  HB  THR A 853      26.110  49.215  54.105  1.00  0.00           H
ATOM   4310  OG1 THR A 853      26.150  47.595  55.385  1.00  0.00           O
ATOM   4311  HG1 THR A 853      26.410  48.135  56.155  1.00  0.00           H
ATOM   4312  CG2 THR A 853      26.270  47.305  53.055  1.00  0.00           C
ATOM   4313 HG21 THR A 853      26.880  46.375  53.115  1.00  0.00           H
ATOM   4314 HG22 THR A 853      26.440  47.785  52.075  1.00  0.00           H
ATOM   4315 HG23 THR A 853      25.200  47.015  53.125  1.00  0.00           H
ATOM   4316  C   THR A 853      28.650  49.015  53.015  1.00  0.00           C
ATOM   4317  O   THR A 853      29.140  48.285  52.155  1.00  0.00           O
ATOM   4318  N   ILE A 854      28.600  50.355  52.845  1.00  0.00           N
ATOM   4319  HN  ILE A 854      28.130  50.925  53.515  1.00  0.00           H
ATOM   4320  CA  ILE A 854      29.210  51.045  51.705  1.00  0.00           C
ATOM   4321  HA  ILE A 854      28.750  50.685  50.795  1.00  0.00           H
ATOM   4322  CB  ILE A 854      28.990  52.555  51.815  1.00  0.00           C
ATOM   4323  HB  ILE A 854      29.240  52.885  52.845  1.00  0.00           H
ATOM   4324  CG2 ILE A 854      29.890  53.355  50.825  1.00  0.00           C
ATOM   4325 HG21 ILE A 854      29.760  52.975  49.795  1.00  0.00           H
ATOM   4326 HG22 ILE A 854      30.960  53.295  51.105  1.00  0.00           H
ATOM   4327 HG23 ILE A 854      29.630  54.435  50.825  1.00  0.00           H
ATOM   4328  CG1 ILE A 854      27.500  52.905  51.565  1.00  0.00           C
ATOM   4329 HG11 ILE A 854      26.830  52.155  52.045  1.00  0.00           H
ATOM   4330 HG12 ILE A 854      27.310  52.855  50.465  1.00  0.00           H
ATOM   4331  CD  ILE A 854      27.160  54.285  52.115  1.00  0.00           C
ATOM   4332  HD1 ILE A 854      28.020  54.985  52.025  1.00  0.00           H
ATOM   4333  HD2 ILE A 854      26.880  54.235  53.185  1.00  0.00           H
ATOM   4334  HD3 ILE A 854      26.330  54.725  51.525  1.00  0.00           H
ATOM   4335  C   ILE A 854      30.700  50.795  51.575  1.00  0.00           C
ATOM   4336  O   ILE A 854      31.180  50.465  50.495  1.00  0.00           O
ATOM   4337  N   LEU A 855      31.450  50.915  52.685  1.00  0.00           N
ATOM   4338  HN  LEU A 855      31.030  51.185  53.545  1.00  0.00           H
ATOM   4339  CA  LEU A 855      32.880  50.665  52.695  1.00  0.00           C
ATOM   4340  HA  LEU A 855      33.320  51.285  51.925  1.00  0.00           H
ATOM   4341  CB  LEU A 855      33.470  51.065  54.085  1.00  0.00           C
ATOM   4342  HB1 LEU A 855      33.440  50.205  54.785  1.00  0.00           H
ATOM   4343  HB2 LEU A 855      32.800  51.845  54.525  1.00  0.00           H
ATOM   4344  CG  LEU A 855      34.890  51.685  54.065  1.00  0.00           C
ATOM   4345  HG  LEU A 855      35.240  51.735  55.125  1.00  0.00           H
ATOM   4346  CD1 LEU A 855      35.920  50.845  53.285  1.00  0.00           C
ATOM   4347 HD11 LEU A 855      35.670  50.805  52.205  1.00  0.00           H
ATOM   4348 HD12 LEU A 855      35.960  49.805  53.675  1.00  0.00           H
ATOM   4349 HD13 LEU A 855      36.930  51.295  53.375  1.00  0.00           H
ATOM   4350  CD2 LEU A 855      34.890  53.125  53.525  1.00  0.00           C
ATOM   4351 HD21 LEU A 855      34.260  53.775  54.165  1.00  0.00           H
ATOM   4352 HD22 LEU A 855      34.490  53.165  52.495  1.00  0.00           H
ATOM   4353 HD23 LEU A 855      35.920  53.545  53.525  1.00  0.00           H
ATOM   4354  C   LEU A 855      33.210  49.215  52.355  1.00  0.00           C
ATOM   4355  O   LEU A 855      34.060  48.935  51.505  1.00  0.00           O
ATOM   4356  N   ILE A 856      32.480  48.245  52.955  1.00  0.00           N
ATOM   4357  HN  ILE A 856      31.800  48.505  53.645  1.00  0.00           H
ATOM   4358  CA  ILE A 856      32.610  46.815  52.675  1.00  0.00           C
ATOM   4359  HA  ILE A 856      33.650  46.545  52.825  1.00  0.00           H
ATOM   4360  CB  ILE A 856      31.760  45.965  53.625  1.00  0.00           C
ATOM   4361  HB  ILE A 856      30.710  46.355  53.615  1.00  0.00           H
ATOM   4362  CG2 ILE A 856      31.720  44.485  53.165  1.00  0.00           C
ATOM   4363 HG21 ILE A 856      32.750  44.075  53.105  1.00  0.00           H
ATOM   4364 HG22 ILE A 856      31.240  44.365  52.175  1.00  0.00           H
ATOM   4365 HG23 ILE A 856      31.140  43.855  53.875  1.00  0.00           H
ATOM   4366  CG1 ILE A 856      32.300  46.095  55.075  1.00  0.00           C
ATOM   4367 HG11 ILE A 856      32.320  47.165  55.375  1.00  0.00           H
ATOM   4368 HG12 ILE A 856      33.350  45.735  55.085  1.00  0.00           H
ATOM   4369  CD  ILE A 856      31.490  45.305  56.105  1.00  0.00           C
ATOM   4370  HD1 ILE A 856      31.620  44.215  55.965  1.00  0.00           H
ATOM   4371  HD2 ILE A 856      30.410  45.545  56.035  1.00  0.00           H
ATOM   4372  HD3 ILE A 856      31.840  45.555  57.135  1.00  0.00           H
ATOM   4373  C   ILE A 856      32.310  46.485  51.225  1.00  0.00           C
ATOM   4374  O   ILE A 856      33.070  45.765  50.575  1.00  0.00           O
ATOM   4375  N   PHE A 857      31.230  47.055  50.675  1.00  0.00           N
ATOM   4376  HN  PHE A 857      30.620  47.625  51.245  1.00  0.00           H
ATOM   4377  CA  PHE A 857      30.850  46.935  49.285  1.00  0.00           C
ATOM   4378  HA  PHE A 857      30.740  45.875  49.065  1.00  0.00           H
ATOM   4379  CB  PHE A 857      29.470  47.635  49.055  1.00  0.00           C
ATOM   4380  HB1 PHE A 857      29.530  48.695  49.395  1.00  0.00           H
ATOM   4381  HB2 PHE A 857      28.710  47.125  49.675  1.00  0.00           H
ATOM   4382  CG  PHE A 857      29.010  47.625  47.615  1.00  0.00           C
ATOM   4383  CD1 PHE A 857      28.260  46.545  47.125  1.00  0.00           C
ATOM   4384  HD1 PHE A 857      28.020  45.725  47.775  1.00  0.00           H
ATOM   4385  CE1 PHE A 857      27.820  46.535  45.785  1.00  0.00           C
ATOM   4386  HE1 PHE A 857      27.260  45.695  45.405  1.00  0.00           H
ATOM   4387  CZ  PHE A 857      28.130  47.605  44.945  1.00  0.00           C
ATOM   4388  HZ  PHE A 857      27.830  47.585  43.905  1.00  0.00           H
ATOM   4389  CD2 PHE A 857      29.280  48.715  46.765  1.00  0.00           C
ATOM   4390  HD2 PHE A 857      29.830  49.555  47.155  1.00  0.00           H
ATOM   4391  CE2 PHE A 857      28.860  48.705  45.435  1.00  0.00           C
ATOM   4392  HE2 PHE A 857      29.080  49.535  44.785  1.00  0.00           H
ATOM   4393  C   PHE A 857      31.930  47.445  48.335  1.00  0.00           C
ATOM   4394  O   PHE A 857      32.290  46.755  47.385  1.00  0.00           O
ATOM   4395  N   MET A 858      32.510  48.635  48.615  1.00  0.00           N
ATOM   4396  HN  MET A 858      32.190  49.195  49.385  1.00  0.00           H
ATOM   4397  CA  MET A 858      33.590  49.155  47.795  1.00  0.00           C
ATOM   4398  HA  MET A 858      33.230  49.205  46.775  1.00  0.00           H
ATOM   4399  CB  MET A 858      33.970  50.595  48.225  1.00  0.00           C
ATOM   4400  HB1 MET A 858      34.930  50.905  47.745  1.00  0.00           H
ATOM   4401  HB2 MET A 858      34.130  50.605  49.325  1.00  0.00           H
ATOM   4402  CG  MET A 858      32.920  51.655  47.845  1.00  0.00           C
ATOM   4403  HG1 MET A 858      31.930  51.345  48.235  1.00  0.00           H
ATOM   4404  HG2 MET A 858      32.850  51.695  46.735  1.00  0.00           H
ATOM   4405  SD  MET A 858      33.340  53.305  48.495  1.00  0.00           S
ATOM   4406  CE  MET A 858      32.020  54.175  47.595  1.00  0.00           C
ATOM   4407  HE1 MET A 858      31.020  53.795  47.885  1.00  0.00           H
ATOM   4408  HE2 MET A 858      32.140  54.035  46.495  1.00  0.00           H
ATOM   4409  HE3 MET A 858      32.040  55.265  47.805  1.00  0.00           H
ATOM   4410  C   MET A 858      34.850  48.295  47.735  1.00  0.00           C
ATOM   4411  O   MET A 858      35.300  47.945  46.645  1.00  0.00           O
ATOM   4412  N   ASP A 859      35.400  47.895  48.915  1.00  0.00           N
ATOM   4413  HN  ASP A 859      34.990  48.185  49.785  1.00  0.00           H
ATOM   4414  CA  ASP A 859      36.600  47.085  49.055  1.00  0.00           C
ATOM   4415  HA  ASP A 859      37.420  47.585  48.545  1.00  0.00           H
ATOM   4416  CB  ASP A 859      36.910  46.985  50.595  1.00  0.00           C
ATOM   4417  HB1 ASP A 859      36.170  46.345  51.105  1.00  0.00           H
ATOM   4418  HB2 ASP A 859      36.850  48.005  51.025  1.00  0.00           H
ATOM   4419  CG  ASP A 859      38.310  46.465  50.945  1.00  0.00           C
ATOM   4420  OD1 ASP A 859      39.200  46.555  50.055  1.00  0.00           O
ATOM   4421  OD2 ASP A 859      38.530  46.085  52.125  1.00  0.00           O
ATOM   4422  C   ASP A 859      36.440  45.705  48.395  1.00  0.00           C
ATOM   4423  O   ASP A 859      37.250  45.245  47.595  1.00  0.00           O
ATOM   4424  N   GLN A 860      35.290  45.055  48.685  1.00  0.00           N
ATOM   4425  HN  GLN A 860      34.660  45.435  49.355  1.00  0.00           H
ATOM   4426  CA  GLN A 860      34.950  43.755  48.145  1.00  0.00           C
ATOM   4427  HA  GLN A 860      35.760  43.075  48.395  1.00  0.00           H
ATOM   4428  CB  GLN A 860      33.620  43.315  48.825  1.00  0.00           C
ATOM   4429  HB1 GLN A 860      32.800  43.985  48.505  1.00  0.00           H
ATOM   4430  HB2 GLN A 860      33.750  43.485  49.925  1.00  0.00           H
ATOM   4431  CG  GLN A 860      33.210  41.835  48.615  1.00  0.00           C
ATOM   4432  HG1 GLN A 860      33.110  41.625  47.535  1.00  0.00           H
ATOM   4433  HG2 GLN A 860      32.240  41.645  49.125  1.00  0.00           H
ATOM   4434  CD  GLN A 860      34.240  40.915  49.255  1.00  0.00           C
ATOM   4435  OE1 GLN A 860      34.780  41.165  50.335  1.00  0.00           O
ATOM   4436  NE2 GLN A 860      34.560  39.785  48.585  1.00  0.00           N
ATOM   4437 HE21 GLN A 860      35.170  39.145  49.035  1.00  0.00           H
ATOM   4438 HE22 GLN A 860      34.070  39.525  47.755  1.00  0.00           H
ATOM   4439  C   GLN A 860      34.760  43.705  46.635  1.00  0.00           C
ATOM   4440  O   GLN A 860      35.310  42.835  45.955  1.00  0.00           O
ATOM   4441  N   GLN A 861      33.980  44.655  46.075  1.00  0.00           N
ATOM   4442  HN  GLN A 861      33.550  45.365  46.625  1.00  0.00           H
ATOM   4443  CA  GLN A 861      33.710  44.735  44.645  1.00  0.00           C
ATOM   4444  HA  GLN A 861      33.490  43.725  44.305  1.00  0.00           H
ATOM   4445  CB  GLN A 861      32.460  45.595  44.355  1.00  0.00           C
ATOM   4446  HB1 GLN A 861      32.380  45.755  43.255  1.00  0.00           H
ATOM   4447  HB2 GLN A 861      32.580  46.595  44.825  1.00  0.00           H
ATOM   4448  CG  GLN A 861      31.110  44.965  44.815  1.00  0.00           C
ATOM   4449  HG1 GLN A 861      30.280  45.635  44.525  1.00  0.00           H
ATOM   4450  HG2 GLN A 861      31.110  44.875  45.925  1.00  0.00           H
ATOM   4451  CD  GLN A 861      30.860  43.595  44.165  1.00  0.00           C
ATOM   4452  OE1 GLN A 861      30.910  43.455  42.945  1.00  0.00           O
ATOM   4453  NE2 GLN A 861      30.610  42.535  44.985  1.00  0.00           N
ATOM   4454 HE21 GLN A 861      30.400  41.675  44.535  1.00  0.00           H
ATOM   4455 HE22 GLN A 861      30.600  42.665  45.965  1.00  0.00           H
ATOM   4456  C   GLN A 861      34.900  45.145  43.785  1.00  0.00           C
ATOM   4457  O   GLN A 861      35.180  44.515  42.775  1.00  0.00           O
ATOM   4458  N   ILE A 862      35.660  46.195  44.195  1.00  0.00           N
ATOM   4459  HN  ILE A 862      35.470  46.675  45.055  1.00  0.00           H
ATOM   4460  CA  ILE A 862      36.810  46.665  43.425  1.00  0.00           C
ATOM   4461  HA  ILE A 862      36.440  46.825  42.425  1.00  0.00           H
ATOM   4462  CB  ILE A 862      37.360  48.005  43.925  1.00  0.00           C
ATOM   4463  HB  ILE A 862      36.480  48.665  44.135  1.00  0.00           H
ATOM   4464  CG2 ILE A 862      38.140  47.845  45.255  1.00  0.00           C
ATOM   4465 HG21 ILE A 862      39.100  47.305  45.085  1.00  0.00           H
ATOM   4466 HG22 ILE A 862      37.550  47.295  46.005  1.00  0.00           H
ATOM   4467 HG23 ILE A 862      38.390  48.845  45.665  1.00  0.00           H
ATOM   4468  CG1 ILE A 862      38.230  48.725  42.865  1.00  0.00           C
ATOM   4469 HG11 ILE A 862      39.060  48.065  42.545  1.00  0.00           H
ATOM   4470 HG12 ILE A 862      38.720  49.605  43.345  1.00  0.00           H
ATOM   4471  CD  ILE A 862      37.460  49.225  41.635  1.00  0.00           C
ATOM   4472  HD1 ILE A 862      36.640  49.905  41.945  1.00  0.00           H
ATOM   4473  HD2 ILE A 862      37.040  48.375  41.065  1.00  0.00           H
ATOM   4474  HD3 ILE A 862      38.150  49.785  40.965  1.00  0.00           H
ATOM   4475  C   ILE A 862      37.870  45.575  43.305  1.00  0.00           C
ATOM   4476  O   ILE A 862      38.400  45.325  42.225  1.00  0.00           O
ATOM   4477  N   THR A 863      38.110  44.845  44.405  1.00  0.00           N
ATOM   4478  HN  THR A 863      37.710  45.115  45.275  1.00  0.00           H
ATOM   4479  CA  THR A 863      38.970  43.665  44.435  1.00  0.00           C
ATOM   4480  HA  THR A 863      39.940  43.965  44.065  1.00  0.00           H
ATOM   4481  CB  THR A 863      39.160  43.125  45.855  1.00  0.00           C
ATOM   4482  HB  THR A 863      38.180  42.795  46.285  1.00  0.00           H
ATOM   4483  OG1 THR A 863      39.720  44.125  46.685  1.00  0.00           O
ATOM   4484  HG1 THR A 863      38.990  44.545  47.175  1.00  0.00           H
ATOM   4485  CG2 THR A 863      40.150  41.955  45.865  1.00  0.00           C
ATOM   4486 HG21 THR A 863      41.100  42.245  45.375  1.00  0.00           H
ATOM   4487 HG22 THR A 863      39.740  41.065  45.345  1.00  0.00           H
ATOM   4488 HG23 THR A 863      40.390  41.655  46.915  1.00  0.00           H
ATOM   4489  C   THR A 863      38.490  42.555  43.515  1.00  0.00           C
ATOM   4490  O   THR A 863      39.280  42.005  42.745  1.00  0.00           O
ATOM   4491  N   ALA A 864      37.180  42.235  43.505  1.00  0.00           N
ATOM   4492  HN  ALA A 864      36.540  42.665  44.145  1.00  0.00           H
ATOM   4493  CA  ALA A 864      36.600  41.285  42.575  1.00  0.00           C
ATOM   4494  HA  ALA A 864      37.110  40.335  42.705  1.00  0.00           H
ATOM   4495  CB  ALA A 864      35.100  41.075  42.895  1.00  0.00           C
ATOM   4496  HB1 ALA A 864      34.530  42.015  42.755  1.00  0.00           H
ATOM   4497  HB2 ALA A 864      35.000  40.755  43.955  1.00  0.00           H
ATOM   4498  HB3 ALA A 864      34.660  40.285  42.255  1.00  0.00           H
ATOM   4499  C   ALA A 864      36.750  41.675  41.095  1.00  0.00           C
ATOM   4500  O   ALA A 864      37.130  40.855  40.265  1.00  0.00           O
ATOM   4501  N   VAL A 865      36.510  42.965  40.745  1.00  0.00           N
ATOM   4502  HN  VAL A 865      36.150  43.615  41.425  1.00  0.00           H
ATOM   4503  CA  VAL A 865      36.700  43.505  39.405  1.00  0.00           C
ATOM   4504  HA  VAL A 865      36.110  42.915  38.715  1.00  0.00           H
ATOM   4505  CB  VAL A 865      36.220  44.955  39.335  1.00  0.00           C
ATOM   4506  HB  VAL A 865      36.640  45.525  40.195  1.00  0.00           H
ATOM   4507  CG1 VAL A 865      36.640  45.655  38.025  1.00  0.00           C
ATOM   4508 HG11 VAL A 865      36.300  45.065  37.145  1.00  0.00           H
ATOM   4509 HG12 VAL A 865      37.740  45.795  37.965  1.00  0.00           H
ATOM   4510 HG13 VAL A 865      36.180  46.665  37.975  1.00  0.00           H
ATOM   4511  CG2 VAL A 865      34.680  44.975  39.445  1.00  0.00           C
ATOM   4512 HG21 VAL A 865      34.330  44.515  40.395  1.00  0.00           H
ATOM   4513 HG22 VAL A 865      34.220  44.405  38.605  1.00  0.00           H
ATOM   4514 HG23 VAL A 865      34.300  46.015  39.405  1.00  0.00           H
ATOM   4515  C   VAL A 865      38.150  43.405  38.925  1.00  0.00           C
ATOM   4516  O   VAL A 865      38.430  42.945  37.805  1.00  0.00           O
ATOM   4517  N   ILE A 866      39.100  43.765  39.795  1.00  0.00           N
ATOM   4518  HN  ILE A 866      38.840  44.175  40.675  1.00  0.00           H
ATOM   4519  CA  ILE A 866      40.530  43.625  39.565  1.00  0.00           C
ATOM   4520  HA  ILE A 866      40.770  44.135  38.645  1.00  0.00           H
ATOM   4521  CB  ILE A 866      41.330  44.305  40.685  1.00  0.00           C
ATOM   4522  HB  ILE A 866      40.910  43.965  41.665  1.00  0.00           H
ATOM   4523  CG2 ILE A 866      42.830  43.915  40.645  1.00  0.00           C
ATOM   4524 HG21 ILE A 866      43.260  44.125  39.645  1.00  0.00           H
ATOM   4525 HG22 ILE A 866      42.990  42.845  40.885  1.00  0.00           H
ATOM   4526 HG23 ILE A 866      43.410  44.515  41.385  1.00  0.00           H
ATOM   4527  CG1 ILE A 866      41.150  45.835  40.595  1.00  0.00           C
ATOM   4528 HG11 ILE A 866      40.090  46.085  40.375  1.00  0.00           H
ATOM   4529 HG12 ILE A 866      41.760  46.215  39.735  1.00  0.00           H
ATOM   4530  CD  ILE A 866      41.540  46.575  41.875  1.00  0.00           C
ATOM   4531  HD1 ILE A 866      42.600  46.415  42.135  1.00  0.00           H
ATOM   4532  HD2 ILE A 866      40.910  46.245  42.725  1.00  0.00           H
ATOM   4533  HD3 ILE A 866      41.390  47.675  41.735  1.00  0.00           H
ATOM   4534  C   ILE A 866      40.970  42.185  39.355  1.00  0.00           C
ATOM   4535  O   ILE A 866      41.760  41.885  38.465  1.00  0.00           O
ATOM   4536  N   ILE A 867      40.440  41.235  40.155  1.00  0.00           N
ATOM   4537  HN  ILE A 867      39.810  41.495  40.895  1.00  0.00           H
ATOM   4538  CA  ILE A 867      40.680  39.805  39.975  1.00  0.00           C
ATOM   4539  HA  ILE A 867      41.750  39.665  39.925  1.00  0.00           H
ATOM   4540  CB  ILE A 867      40.150  39.015  41.175  1.00  0.00           C
ATOM   4541  HB  ILE A 867      39.110  39.355  41.375  1.00  0.00           H
ATOM   4542  CG2 ILE A 867      40.090  37.495  40.895  1.00  0.00           C
ATOM   4543 HG21 ILE A 867      41.080  37.115  40.555  1.00  0.00           H
ATOM   4544 HG22 ILE A 867      39.340  37.245  40.115  1.00  0.00           H
ATOM   4545 HG23 ILE A 867      39.820  36.945  41.815  1.00  0.00           H
ATOM   4546  CG1 ILE A 867      40.970  39.305  42.465  1.00  0.00           C
ATOM   4547 HG11 ILE A 867      40.420  38.855  43.325  1.00  0.00           H
ATOM   4548 HG12 ILE A 867      41.020  40.395  42.635  1.00  0.00           H
ATOM   4549  CD  ILE A 867      42.400  38.745  42.455  1.00  0.00           C
ATOM   4550  HD1 ILE A 867      42.950  39.025  41.545  1.00  0.00           H
ATOM   4551  HD2 ILE A 867      42.380  37.635  42.545  1.00  0.00           H
ATOM   4552  HD3 ILE A 867      42.960  39.145  43.325  1.00  0.00           H
ATOM   4553  C   ILE A 867      40.160  39.255  38.655  1.00  0.00           C
ATOM   4554  O   ILE A 867      40.890  38.595  37.925  1.00  0.00           O
ATOM   4555  N   ASN A 868      38.890  39.575  38.295  1.00  0.00           N
ATOM   4556  HN  ASN A 868      38.340  40.115  38.925  1.00  0.00           H
ATOM   4557  CA  ASN A 868      38.220  39.045  37.095  1.00  0.00           C
ATOM   4558  HA  ASN A 868      38.400  37.985  37.035  1.00  0.00           H
ATOM   4559  CB  ASN A 868      36.700  39.365  37.145  1.00  0.00           C
ATOM   4560  HB1 ASN A 868      36.210  39.085  36.195  1.00  0.00           H
ATOM   4561  HB2 ASN A 868      36.570  40.455  37.305  1.00  0.00           H
ATOM   4562  CG  ASN A 868      35.990  38.585  38.245  1.00  0.00           C
ATOM   4563  OD1 ASN A 868      36.320  37.445  38.595  1.00  0.00           O
ATOM   4564  ND2 ASN A 868      34.950  39.225  38.825  1.00  0.00           N
ATOM   4565 HD21 ASN A 868      34.680  40.135  38.505  1.00  0.00           H
ATOM   4566 HD22 ASN A 868      34.520  38.805  39.625  1.00  0.00           H
ATOM   4567  C   ASN A 868      38.720  39.645  35.785  1.00  0.00           C
ATOM   4568  O   ASN A 868      38.530  39.075  34.715  1.00  0.00           O
ATOM   4569  N   ARG A 869      39.310  40.845  35.855  1.00  0.00           N
ATOM   4570  HN  ARG A 869      39.290  41.305  36.745  1.00  0.00           H
ATOM   4571  CA  ARG A 869      40.000  41.555  34.795  1.00  0.00           C
ATOM   4572  HA  ARG A 869      39.240  42.155  34.315  1.00  0.00           H
ATOM   4573  CB  ARG A 869      41.030  42.485  35.455  1.00  0.00           C
ATOM   4574  HB1 ARG A 869      41.730  41.835  36.015  1.00  0.00           H
ATOM   4575  HB2 ARG A 869      40.500  43.115  36.205  1.00  0.00           H
ATOM   4576  CG  ARG A 869      41.810  43.385  34.505  1.00  0.00           C
ATOM   4577  HG1 ARG A 869      41.110  44.105  34.015  1.00  0.00           H
ATOM   4578  HG2 ARG A 869      42.310  42.825  33.685  1.00  0.00           H
ATOM   4579  CD  ARG A 869      42.870  44.205  35.235  1.00  0.00           C
ATOM   4580  HD1 ARG A 869      42.450  44.655  36.165  1.00  0.00           H
ATOM   4581  HD2 ARG A 869      43.210  45.025  34.555  1.00  0.00           H
ATOM   4582  NE  ARG A 869      44.000  43.275  35.595  1.00  0.00           N
ATOM   4583  HE  ARG A 869      43.840  42.315  35.725  1.00  0.00           H
ATOM   4584  CZ  ARG A 869      45.250  43.695  35.675  1.00  0.00           C
ATOM   4585  NH1 ARG A 869      45.530  44.955  35.495  1.00  0.00           N
ATOM   4586 HH11 ARG A 869      46.390  45.375  35.765  1.00  0.00           H
ATOM   4587 HH12 ARG A 869      45.060  45.425  34.735  1.00  0.00           H
ATOM   4588  NH2 ARG A 869      46.220  42.895  36.015  1.00  0.00           N
ATOM   4589 HH21 ARG A 869      45.970  41.985  36.395  1.00  0.00           H
ATOM   4590 HH22 ARG A 869      47.070  43.315  36.275  1.00  0.00           H
ATOM   4591  C   ARG A 869      40.690  40.765  33.685  1.00  0.00           C
ATOM   4592  O   ARG A 869      41.480  39.865  33.925  1.00  0.00           O
ATOM   4593  N   LYS A 870      40.430  41.185  32.425  1.00  0.00           N
ATOM   4594  HN  LYS A 870      39.820  41.955  32.315  1.00  0.00           H
ATOM   4595  CA  LYS A 870      40.900  40.605  31.175  1.00  0.00           C
ATOM   4596  HA  LYS A 870      40.270  39.745  30.975  1.00  0.00           H
ATOM   4597  CB  LYS A 870      40.670  41.665  30.055  1.00  0.00           C
ATOM   4598  HB1 LYS A 870      41.170  42.605  30.405  1.00  0.00           H
ATOM   4599  HB2 LYS A 870      39.580  41.875  29.995  1.00  0.00           H
ATOM   4600  CG  LYS A 870      41.200  41.325  28.655  1.00  0.00           C
ATOM   4601  HG1 LYS A 870      40.730  40.365  28.355  1.00  0.00           H
ATOM   4602  HG2 LYS A 870      42.310  41.185  28.675  1.00  0.00           H
ATOM   4603  CD  LYS A 870      40.840  42.365  27.585  1.00  0.00           C
ATOM   4604  HD1 LYS A 870      39.730  42.345  27.485  1.00  0.00           H
ATOM   4605  HD2 LYS A 870      41.260  42.055  26.605  1.00  0.00           H
ATOM   4606  CE  LYS A 870      41.240  43.815  27.915  1.00  0.00           C
ATOM   4607  HE1 LYS A 870      40.730  44.165  28.835  1.00  0.00           H
ATOM   4608  HE2 LYS A 870      40.930  44.475  27.075  1.00  0.00           H
ATOM   4609  NZ  LYS A 870      42.690  43.995  28.125  1.00  0.00           N
ATOM   4610  HZ1 LYS A 870      43.270  43.475  27.465  1.00  0.00           H
ATOM   4611  HZ2 LYS A 870      42.990  43.695  29.105  1.00  0.00           H
ATOM   4612  HZ3 LYS A 870      42.920  45.005  28.105  1.00  0.00           H
ATOM   4613  C   LYS A 870      42.340  40.075  31.085  1.00  0.00           C
ATOM   4614  O   LYS A 870      42.600  39.025  30.495  1.00  0.00           O
ATOM   4615  N   GLU A 871      43.310  40.815  31.675  1.00  0.00           N
ATOM   4616  HN  GLU A 871      43.090  41.675  32.125  1.00  0.00           H
ATOM   4617  CA  GLU A 871      44.710  40.435  31.745  1.00  0.00           C
ATOM   4618  HA  GLU A 871      45.040  40.255  30.725  1.00  0.00           H
ATOM   4619  CB  GLU A 871      45.600  41.555  32.335  1.00  0.00           C
ATOM   4620  HB1 GLU A 871      46.640  41.165  32.475  1.00  0.00           H
ATOM   4621  HB2 GLU A 871      45.230  41.865  33.335  1.00  0.00           H
ATOM   4622  CG  GLU A 871      45.720  42.795  31.415  1.00  0.00           C
ATOM   4623  HG1 GLU A 871      45.900  42.475  30.365  1.00  0.00           H
ATOM   4624  HG2 GLU A 871      46.530  43.455  31.735  1.00  0.00           H
ATOM   4625  CD  GLU A 871      44.440  43.595  31.455  1.00  0.00           C
ATOM   4626  OE1 GLU A 871      44.120  44.135  32.535  1.00  0.00           O
ATOM   4627  OE2 GLU A 871      43.710  43.615  30.435  1.00  0.00           O
ATOM   4628  C   GLU A 871      44.960  39.145  32.495  1.00  0.00           C
ATOM   4629  O   GLU A 871      45.810  38.335  32.135  1.00  0.00           O
ATOM   4630  N   HSD A 872      44.200  38.905  33.575  1.00  0.00           N
ATOM   4631  HN  HSD A 872      43.450  39.545  33.805  1.00  0.00           H
ATOM   4632  CA  HSD A 872      44.180  37.665  34.325  1.00  0.00           C
ATOM   4633  HA  HSD A 872      45.190  37.285  34.405  1.00  0.00           H
ATOM   4634  CB  HSD A 872      43.570  37.875  35.735  1.00  0.00           C
ATOM   4635  HB1 HSD A 872      43.580  36.925  36.325  1.00  0.00           H
ATOM   4636  HB2 HSD A 872      42.510  38.185  35.625  1.00  0.00           H
ATOM   4637  ND1 HSD A 872      43.590  39.685  37.475  1.00  0.00           N
ATOM   4638  HD1 HSD A 872      42.620  39.585  37.725  1.00  0.00           H
ATOM   4639  CG  HSD A 872      44.250  38.945  36.525  1.00  0.00           C
ATOM   4640  CE1 HSD A 872      44.470  40.595  37.965  1.00  0.00           C
ATOM   4641  HE1 HSD A 872      44.190  41.325  38.725  1.00  0.00           H
ATOM   4642  NE2 HSD A 872      45.650  40.495  37.365  1.00  0.00           N
ATOM   4643  CD2 HSD A 872      45.510  39.445  36.475  1.00  0.00           C
ATOM   4644  HD2 HSD A 872      46.340  39.165  35.835  1.00  0.00           H
ATOM   4645  C   HSD A 872      43.340  36.625  33.615  1.00  0.00           C
ATOM   4646  O   HSD A 872      42.300  36.215  34.125  1.00  0.00           O
ATOM   4647  N   LYS A 873      43.770  36.175  32.415  1.00  0.00           N
ATOM   4648  HN  LYS A 873      44.610  36.545  32.035  1.00  0.00           H
ATOM   4649  CA  LYS A 873      42.960  35.365  31.525  1.00  0.00           C
ATOM   4650  HA  LYS A 873      42.120  35.995  31.255  1.00  0.00           H
ATOM   4651  CB  LYS A 873      43.700  35.035  30.205  1.00  0.00           C
ATOM   4652  HB1 LYS A 873      43.090  34.325  29.605  1.00  0.00           H
ATOM   4653  HB2 LYS A 873      44.670  34.545  30.445  1.00  0.00           H
ATOM   4654  CG  LYS A 873      43.940  36.285  29.335  1.00  0.00           C
ATOM   4655  HG1 LYS A 873      44.670  36.965  29.825  1.00  0.00           H
ATOM   4656  HG2 LYS A 873      42.970  36.835  29.285  1.00  0.00           H
ATOM   4657  CD  LYS A 873      44.380  35.945  27.905  1.00  0.00           C
ATOM   4658  HD1 LYS A 873      44.400  36.905  27.335  1.00  0.00           H
ATOM   4659  HD2 LYS A 873      43.600  35.295  27.445  1.00  0.00           H
ATOM   4660  CE  LYS A 873      45.750  35.265  27.795  1.00  0.00           C
ATOM   4661  HE1 LYS A 873      45.750  34.285  28.325  1.00  0.00           H
ATOM   4662  HE2 LYS A 873      46.540  35.915  28.215  1.00  0.00           H
ATOM   4663  NZ  LYS A 873      46.040  35.015  26.365  1.00  0.00           N
ATOM   4664  HZ1 LYS A 873      45.930  35.875  25.795  1.00  0.00           H
ATOM   4665  HZ2 LYS A 873      45.350  34.315  26.005  1.00  0.00           H
ATOM   4666  HZ3 LYS A 873      46.980  34.605  26.225  1.00  0.00           H
ATOM   4667  C   LYS A 873      42.330  34.095  32.105  1.00  0.00           C
ATOM   4668  O   LYS A 873      42.970  33.055  32.235  1.00  0.00           O
ATOM   4669  N   LEU A 874      41.030  34.215  32.405  1.00  0.00           N
ATOM   4670  HN  LEU A 874      40.570  35.085  32.235  1.00  0.00           H
ATOM   4671  CA  LEU A 874      40.170  33.195  32.955  1.00  0.00           C
ATOM   4672  HA  LEU A 874      40.700  32.715  33.765  1.00  0.00           H
ATOM   4673  CB  LEU A 874      38.830  33.785  33.475  1.00  0.00           C
ATOM   4674  HB1 LEU A 874      38.090  32.965  33.645  1.00  0.00           H
ATOM   4675  HB2 LEU A 874      38.420  34.465  32.695  1.00  0.00           H
ATOM   4676  CG  LEU A 874      38.950  34.555  34.805  1.00  0.00           C
ATOM   4677  HG  LEU A 874      39.860  35.195  34.775  1.00  0.00           H
ATOM   4678  CD1 LEU A 874      37.740  35.485  35.015  1.00  0.00           C
ATOM   4679 HD11 LEU A 874      36.800  34.885  35.025  1.00  0.00           H
ATOM   4680 HD12 LEU A 874      37.690  36.255  34.225  1.00  0.00           H
ATOM   4681 HD13 LEU A 874      37.840  36.005  35.995  1.00  0.00           H
ATOM   4682  CD2 LEU A 874      39.060  33.585  35.985  1.00  0.00           C
ATOM   4683 HD21 LEU A 874      39.940  32.905  35.875  1.00  0.00           H
ATOM   4684 HD22 LEU A 874      38.150  32.945  36.055  1.00  0.00           H
ATOM   4685 HD23 LEU A 874      39.170  34.145  36.945  1.00  0.00           H
ATOM   4686  C   LEU A 874      39.880  32.115  31.935  1.00  0.00           C
ATOM   4687  O   LEU A 874      39.910  32.335  30.725  1.00  0.00           O
ATOM   4688  N   LYS A 875      39.570  30.915  32.415  1.00  0.00           N
ATOM   4689  HN  LYS A 875      39.630  30.715  33.415  1.00  0.00           H
ATOM   4690  CA  LYS A 875      39.160  29.815  31.595  1.00  0.00           C
ATOM   4691  HA  LYS A 875      39.180  30.065  30.545  1.00  0.00           H
ATOM   4692  CB  LYS A 875      40.120  28.625  31.865  1.00  0.00           C
ATOM   4693  HB1 LYS A 875      39.970  27.825  31.115  1.00  0.00           H
ATOM   4694  HB2 LYS A 875      39.870  28.185  32.865  1.00  0.00           H
ATOM   4695  CG  LYS A 875      41.610  29.025  31.955  1.00  0.00           C
ATOM   4696  HG1 LYS A 875      42.210  28.185  32.365  1.00  0.00           H
ATOM   4697  HG2 LYS A 875      41.730  29.795  32.755  1.00  0.00           H
ATOM   4698  CD  LYS A 875      42.290  29.535  30.675  1.00  0.00           C
ATOM   4699  HD1 LYS A 875      43.280  29.925  31.015  1.00  0.00           H
ATOM   4700  HD2 LYS A 875      41.710  30.405  30.275  1.00  0.00           H
ATOM   4701  CE  LYS A 875      42.510  28.485  29.575  1.00  0.00           C
ATOM   4702  HE1 LYS A 875      41.550  28.175  29.135  1.00  0.00           H
ATOM   4703  HE2 LYS A 875      43.030  27.595  29.985  1.00  0.00           H
ATOM   4704  NZ  LYS A 875      43.360  29.055  28.485  1.00  0.00           N
ATOM   4705  HZ1 LYS A 875      44.280  29.375  28.885  1.00  0.00           H
ATOM   4706  HZ2 LYS A 875      42.890  29.885  28.075  1.00  0.00           H
ATOM   4707  HZ3 LYS A 875      43.520  28.375  27.715  1.00  0.00           H
ATOM   4708  C   LYS A 875      37.720  29.495  31.985  1.00  0.00           C
ATOM   4709  O   LYS A 875      36.970  28.915  31.185  1.00  0.00           O
ATOM   4710  N   LYS A 876      37.290  29.915  33.195  1.00  0.00           N
ATOM   4711  HN  LYS A 876      37.970  30.275  33.855  1.00  0.00           H
ATOM   4712  CA  LYS A 876      35.970  29.645  33.745  1.00  0.00           C
ATOM   4713  HA  LYS A 876      35.350  29.215  32.975  1.00  0.00           H
ATOM   4714  CB  LYS A 876      36.080  28.655  34.935  1.00  0.00           C
ATOM   4715  HB1 LYS A 876      35.080  28.395  35.325  1.00  0.00           H
ATOM   4716  HB2 LYS A 876      36.660  29.155  35.755  1.00  0.00           H
ATOM   4717  CG  LYS A 876      36.840  27.365  34.585  1.00  0.00           C
ATOM   4718  HG1 LYS A 876      37.880  27.645  34.285  1.00  0.00           H
ATOM   4719  HG2 LYS A 876      36.370  26.845  33.715  1.00  0.00           H
ATOM   4720  CD  LYS A 876      36.970  26.395  35.765  1.00  0.00           C
ATOM   4721  HD1 LYS A 876      36.020  25.845  35.945  1.00  0.00           H
ATOM   4722  HD2 LYS A 876      37.160  27.015  36.675  1.00  0.00           H
ATOM   4723  CE  LYS A 876      38.130  25.425  35.575  1.00  0.00           C
ATOM   4724  HE1 LYS A 876      39.070  25.955  35.295  1.00  0.00           H
ATOM   4725  HE2 LYS A 876      37.900  24.695  34.765  1.00  0.00           H
ATOM   4726  NZ  LYS A 876      38.400  24.665  36.805  1.00  0.00           N
ATOM   4727  HZ1 LYS A 876      37.520  24.445  37.305  1.00  0.00           H
ATOM   4728  HZ2 LYS A 876      39.010  25.175  37.475  1.00  0.00           H
ATOM   4729  HZ3 LYS A 876      38.930  23.785  36.505  1.00  0.00           H
ATOM   4730  C   LYS A 876      35.280  30.915  34.235  1.00  0.00           C
ATOM   4731  O   LYS A 876      35.880  31.975  34.375  1.00  0.00           O
ATOM   4732  N   GLY A 877      33.950  30.855  34.425  1.00  0.00           N
ATOM   4733  HN  GLY A 877      33.480  29.995  34.235  1.00  0.00           H
ATOM   4734  CA  GLY A 877      33.140  31.985  34.905  1.00  0.00           C
ATOM   4735  HA1 GLY A 877      32.110  31.715  34.725  1.00  0.00           H
ATOM   4736  HA2 GLY A 877      33.430  32.855  34.335  1.00  0.00           H
ATOM   4737  C   GLY A 877      33.270  32.345  36.375  1.00  0.00           C
ATOM   4738  O   GLY A 877      33.670  31.535  37.225  1.00  0.00           O
ATOM   4739  N   ALA A 878      32.850  33.575  36.715  1.00  0.00           N
ATOM   4740  HN  ALA A 878      32.570  34.205  35.995  1.00  0.00           H
ATOM   4741  CA  ALA A 878      32.870  34.145  38.055  1.00  0.00           C
ATOM   4742  HA  ALA A 878      33.270  33.425  38.755  1.00  0.00           H
ATOM   4743  CB  ALA A 878      33.730  35.425  38.075  1.00  0.00           C
ATOM   4744  HB1 ALA A 878      33.320  36.205  37.395  1.00  0.00           H
ATOM   4745  HB2 ALA A 878      34.760  35.185  37.735  1.00  0.00           H
ATOM   4746  HB3 ALA A 878      33.810  35.865  39.095  1.00  0.00           H
ATOM   4747  C   ALA A 878      31.450  34.475  38.505  1.00  0.00           C
ATOM   4748  O   ALA A 878      30.490  34.155  37.805  1.00  0.00           O
ATOM   4749  N   GLY A 879      31.240  35.125  39.675  1.00  0.00           N
ATOM   4750  HN  GLY A 879      32.020  35.425  40.215  1.00  0.00           H
ATOM   4751  CA  GLY A 879      29.900  35.465  40.155  1.00  0.00           C
ATOM   4752  HA1 GLY A 879      29.460  34.585  40.595  1.00  0.00           H
ATOM   4753  HA2 GLY A 879      29.300  35.855  39.335  1.00  0.00           H
ATOM   4754  C   GLY A 879      29.940  36.525  41.225  1.00  0.00           C
ATOM   4755  O   GLY A 879      30.290  36.255  42.375  1.00  0.00           O
ATOM   4756  N   TYR A 880      29.600  37.765  40.855  1.00  0.00           N
ATOM   4757  HN  TYR A 880      29.290  37.925  39.925  1.00  0.00           H
ATOM   4758  CA  TYR A 880      29.490  38.925  41.725  1.00  0.00           C
ATOM   4759  HA  TYR A 880      30.420  39.025  42.275  1.00  0.00           H
ATOM   4760  CB  TYR A 880      29.250  40.215  40.895  1.00  0.00           C
ATOM   4761  HB1 TYR A 880      29.120  41.095  41.575  1.00  0.00           H
ATOM   4762  HB2 TYR A 880      28.320  40.135  40.285  1.00  0.00           H
ATOM   4763  CG  TYR A 880      30.420  40.535  39.985  1.00  0.00           C
ATOM   4764  CD1 TYR A 880      31.580  41.095  40.535  1.00  0.00           C
ATOM   4765  HD1 TYR A 880      31.640  41.265  41.605  1.00  0.00           H
ATOM   4766  CE1 TYR A 880      32.640  41.495  39.715  1.00  0.00           C
ATOM   4767  HE1 TYR A 880      33.530  41.945  40.145  1.00  0.00           H
ATOM   4768  CZ  TYR A 880      32.550  41.335  38.335  1.00  0.00           C
ATOM   4769  OH  TYR A 880      33.620  41.755  37.515  1.00  0.00           O
ATOM   4770  HH  TYR A 880      33.270  41.895  36.635  1.00  0.00           H
ATOM   4771  CD2 TYR A 880      30.340  40.375  38.595  1.00  0.00           C
ATOM   4772  HD2 TYR A 880      29.440  39.965  38.155  1.00  0.00           H
ATOM   4773  CE2 TYR A 880      31.400  40.775  37.765  1.00  0.00           C
ATOM   4774  HE2 TYR A 880      31.320  40.655  36.685  1.00  0.00           H
ATOM   4775  C   TYR A 880      28.390  38.795  42.775  1.00  0.00           C
ATOM   4776  O   TYR A 880      28.600  39.055  43.955  1.00  0.00           O
ATOM   4777  N   HSD A 881      27.190  38.365  42.365  1.00  0.00           N
ATOM   4778  HN  HSD A 881      27.040  38.115  41.395  1.00  0.00           H
ATOM   4779  CA  HSD A 881      26.040  38.225  43.245  1.00  0.00           C
ATOM   4780  HA  HSD A 881      25.940  39.155  43.785  1.00  0.00           H
ATOM   4781  CB  HSD A 881      24.760  38.015  42.425  1.00  0.00           C
ATOM   4782  HB1 HSD A 881      23.880  37.915  43.105  1.00  0.00           H
ATOM   4783  HB2 HSD A 881      24.850  37.095  41.815  1.00  0.00           H
ATOM   4784  ND1 HSD A 881      24.680  39.225  40.165  1.00  0.00           N
ATOM   4785  HD1 HSD A 881      25.080  38.475  39.615  1.00  0.00           H
ATOM   4786  CG  HSD A 881      24.520  39.205  41.535  1.00  0.00           C
ATOM   4787  CE1 HSD A 881      24.370  40.485  39.745  1.00  0.00           C
ATOM   4788  HE1 HSD A 881      24.400  40.815  38.705  1.00  0.00           H
ATOM   4789  NE2 HSD A 881      24.020  41.255  40.765  1.00  0.00           N
ATOM   4790  CD2 HSD A 881      24.110  40.455  41.885  1.00  0.00           C
ATOM   4791  HD2 HSD A 881      23.880  40.865  42.855  1.00  0.00           H
ATOM   4792  C   HSD A 881      26.200  37.155  44.305  1.00  0.00           C
ATOM   4793  O   HSD A 881      25.860  37.355  45.475  1.00  0.00           O
ATOM   4794  N   LEU A 882      26.760  35.985  43.925  1.00  0.00           N
ATOM   4795  HN  LEU A 882      27.040  35.865  42.985  1.00  0.00           H
ATOM   4796  CA  LEU A 882      27.130  34.905  44.835  1.00  0.00           C
ATOM   4797  HA  LEU A 882      26.250  34.605  45.385  1.00  0.00           H
ATOM   4798  CB  LEU A 882      27.710  33.695  44.045  1.00  0.00           C
ATOM   4799  HB1 LEU A 882      28.160  32.965  44.755  1.00  0.00           H
ATOM   4800  HB2 LEU A 882      28.530  34.055  43.375  1.00  0.00           H
ATOM   4801  CG  LEU A 882      26.690  32.905  43.205  1.00  0.00           C
ATOM   4802  HG  LEU A 882      26.080  33.615  42.605  1.00  0.00           H
ATOM   4803  CD1 LEU A 882      27.410  31.965  42.225  1.00  0.00           C
ATOM   4804 HD11 LEU A 882      28.070  31.255  42.785  1.00  0.00           H
ATOM   4805 HD12 LEU A 882      28.030  32.545  41.515  1.00  0.00           H
ATOM   4806 HD13 LEU A 882      26.670  31.375  41.645  1.00  0.00           H
ATOM   4807  CD2 LEU A 882      25.750  32.095  44.105  1.00  0.00           C
ATOM   4808 HD21 LEU A 882      25.150  32.755  44.765  1.00  0.00           H
ATOM   4809 HD22 LEU A 882      26.330  31.385  44.745  1.00  0.00           H
ATOM   4810 HD23 LEU A 882      25.050  31.495  43.485  1.00  0.00           H
ATOM   4811  C   LEU A 882      28.160  35.345  45.865  1.00  0.00           C
ATOM   4812  O   LEU A 882      28.040  35.065  47.055  1.00  0.00           O
ATOM   4813  N   ASP A 883      29.200  36.075  45.415  1.00  0.00           N
ATOM   4814  HN  ASP A 883      29.270  36.295  44.445  1.00  0.00           H
ATOM   4815  CA  ASP A 883      30.210  36.625  46.295  1.00  0.00           C
ATOM   4816  HA  ASP A 883      30.680  35.825  46.845  1.00  0.00           H
ATOM   4817  CB  ASP A 883      31.250  37.325  45.355  1.00  0.00           C
ATOM   4818  HB1 ASP A 883      30.720  37.965  44.635  1.00  0.00           H
ATOM   4819  HB2 ASP A 883      31.780  36.545  44.775  1.00  0.00           H
ATOM   4820  CG  ASP A 883      32.320  38.155  46.065  1.00  0.00           C
ATOM   4821  OD1 ASP A 883      33.040  37.785  46.975  1.00  0.00           O
ATOM   4822  OD2 ASP A 883      32.420  39.425  45.555  1.00  0.00           O
ATOM   4823  HD2 ASP A 883      33.230  39.825  45.855  1.00  0.00           H
ATOM   4824  C   ASP A 883      29.630  37.595  47.325  1.00  0.00           C
ATOM   4825  O   ASP A 883      29.920  37.495  48.515  1.00  0.00           O
ATOM   4826  N   LEU A 884      28.770  38.535  46.885  1.00  0.00           N
ATOM   4827  HN  LEU A 884      28.520  38.575  45.915  1.00  0.00           H
ATOM   4828  CA  LEU A 884      28.140  39.505  47.755  1.00  0.00           C
ATOM   4829  HA  LEU A 884      28.930  39.925  48.365  1.00  0.00           H
ATOM   4830  CB  LEU A 884      27.530  40.655  46.925  1.00  0.00           C
ATOM   4831  HB1 LEU A 884      26.700  40.255  46.295  1.00  0.00           H
ATOM   4832  HB2 LEU A 884      28.310  41.035  46.225  1.00  0.00           H
ATOM   4833  CG  LEU A 884      26.980  41.865  47.725  1.00  0.00           C
ATOM   4834  HG  LEU A 884      26.120  41.525  48.335  1.00  0.00           H
ATOM   4835  CD1 LEU A 884      28.030  42.465  48.675  1.00  0.00           C
ATOM   4836 HD11 LEU A 884      28.930  42.785  48.115  1.00  0.00           H
ATOM   4837 HD12 LEU A 884      28.330  41.725  49.455  1.00  0.00           H
ATOM   4838 HD13 LEU A 884      27.610  43.345  49.205  1.00  0.00           H
ATOM   4839  CD2 LEU A 884      26.480  42.975  46.775  1.00  0.00           C
ATOM   4840 HD21 LEU A 884      25.730  42.575  46.065  1.00  0.00           H
ATOM   4841 HD22 LEU A 884      27.330  43.385  46.185  1.00  0.00           H
ATOM   4842 HD23 LEU A 884      26.020  43.795  47.355  1.00  0.00           H
ATOM   4843  C   LEU A 884      27.140  38.905  48.745  1.00  0.00           C
ATOM   4844  O   LEU A 884      27.130  39.275  49.925  1.00  0.00           O
ATOM   4845  N   LEU A 885      26.320  37.925  48.315  1.00  0.00           N
ATOM   4846  HN  LEU A 885      26.300  37.675  47.335  1.00  0.00           H
ATOM   4847  CA  LEU A 885      25.450  37.175  49.205  1.00  0.00           C
ATOM   4848  HA  LEU A 885      24.800  37.875  49.715  1.00  0.00           H
ATOM   4849  CB  LEU A 885      24.600  36.125  48.445  1.00  0.00           C
ATOM   4850  HB1 LEU A 885      24.140  35.395  49.155  1.00  0.00           H
ATOM   4851  HB2 LEU A 885      25.270  35.555  47.765  1.00  0.00           H
ATOM   4852  CG  LEU A 885      23.430  36.685  47.605  1.00  0.00           C
ATOM   4853  HG  LEU A 885      23.830  37.465  46.915  1.00  0.00           H
ATOM   4854  CD1 LEU A 885      22.830  35.565  46.765  1.00  0.00           C
ATOM   4855 HD11 LEU A 885      22.450  34.745  47.415  1.00  0.00           H
ATOM   4856 HD12 LEU A 885      23.600  35.135  46.085  1.00  0.00           H
ATOM   4857 HD13 LEU A 885      21.990  35.945  46.155  1.00  0.00           H
ATOM   4858  CD2 LEU A 885      22.350  37.335  48.495  1.00  0.00           C
ATOM   4859 HD21 LEU A 885      22.760  38.205  49.055  1.00  0.00           H
ATOM   4860 HD22 LEU A 885      21.970  36.585  49.225  1.00  0.00           H
ATOM   4861 HD23 LEU A 885      21.500  37.675  47.875  1.00  0.00           H
ATOM   4862  C   LEU A 885      26.180  36.405  50.295  1.00  0.00           C
ATOM   4863  O   LEU A 885      25.860  36.535  51.475  1.00  0.00           O
ATOM   4864  N   MET A 886      27.210  35.605  49.925  1.00  0.00           N
ATOM   4865  HN  MET A 886      27.460  35.525  48.955  1.00  0.00           H
ATOM   4866  CA  MET A 886      27.960  34.825  50.875  1.00  0.00           C
ATOM   4867  HA  MET A 886      27.260  34.235  51.445  1.00  0.00           H
ATOM   4868  CB  MET A 886      28.960  33.845  50.175  1.00  0.00           C
ATOM   4869  HB1 MET A 886      29.620  33.375  50.935  1.00  0.00           H
ATOM   4870  HB2 MET A 886      29.610  34.435  49.495  1.00  0.00           H
ATOM   4871  CG  MET A 886      28.270  32.725  49.365  1.00  0.00           C
ATOM   4872  HG1 MET A 886      29.060  32.085  48.915  1.00  0.00           H
ATOM   4873  HG2 MET A 886      27.710  33.185  48.525  1.00  0.00           H
ATOM   4874  SD  MET A 886      27.110  31.685  50.305  1.00  0.00           S
ATOM   4875  CE  MET A 886      28.320  31.005  51.455  1.00  0.00           C
ATOM   4876  HE1 MET A 886      28.720  31.785  52.145  1.00  0.00           H
ATOM   4877  HE2 MET A 886      29.170  30.565  50.885  1.00  0.00           H
ATOM   4878  HE3 MET A 886      27.880  30.205  52.085  1.00  0.00           H
ATOM   4879  C   MET A 886      28.690  35.655  51.905  1.00  0.00           C
ATOM   4880  O   MET A 886      28.670  35.355  53.095  1.00  0.00           O
ATOM   4881  N   VAL A 887      29.340  36.755  51.465  1.00  0.00           N
ATOM   4882  HN  VAL A 887      29.360  36.975  50.485  1.00  0.00           H
ATOM   4883  CA  VAL A 887      29.990  37.695  52.355  1.00  0.00           C
ATOM   4884  HA  VAL A 887      30.660  37.155  52.995  1.00  0.00           H
ATOM   4885  CB  VAL A 887      30.820  38.695  51.535  1.00  0.00           C
ATOM   4886  HB  VAL A 887      30.190  39.095  50.705  1.00  0.00           H
ATOM   4887  CG1 VAL A 887      31.320  39.885  52.375  1.00  0.00           C
ATOM   4888 HG11 VAL A 887      31.880  39.515  53.265  1.00  0.00           H
ATOM   4889 HG12 VAL A 887      30.490  40.525  52.725  1.00  0.00           H
ATOM   4890 HG13 VAL A 887      32.010  40.515  51.785  1.00  0.00           H
ATOM   4891  CG2 VAL A 887      32.030  37.945  50.935  1.00  0.00           C
ATOM   4892 HG21 VAL A 887      31.700  37.105  50.295  1.00  0.00           H
ATOM   4893 HG22 VAL A 887      32.680  37.555  51.745  1.00  0.00           H
ATOM   4894 HG23 VAL A 887      32.640  38.645  50.315  1.00  0.00           H
ATOM   4895  C   VAL A 887      28.990  38.385  53.285  1.00  0.00           C
ATOM   4896  O   VAL A 887      29.140  38.355  54.505  1.00  0.00           O
ATOM   4897  N   GLY A 888      27.890  38.945  52.755  1.00  0.00           N
ATOM   4898  HN  GLY A 888      27.740  38.925  51.765  1.00  0.00           H
ATOM   4899  CA  GLY A 888      26.900  39.685  53.545  1.00  0.00           C
ATOM   4900  HA1 GLY A 888      26.150  40.035  52.855  1.00  0.00           H
ATOM   4901  HA2 GLY A 888      27.410  40.485  54.055  1.00  0.00           H
ATOM   4902  C   GLY A 888      26.190  38.865  54.595  1.00  0.00           C
ATOM   4903  O   GLY A 888      26.060  39.295  55.745  1.00  0.00           O
ATOM   4904  N   VAL A 889      25.700  37.665  54.235  1.00  0.00           N
ATOM   4905  HN  VAL A 889      25.780  37.345  53.285  1.00  0.00           H
ATOM   4906  CA  VAL A 889      25.060  36.745  55.165  1.00  0.00           C
ATOM   4907  HA  VAL A 889      24.250  37.285  55.655  1.00  0.00           H
ATOM   4908  CB  VAL A 889      24.450  35.555  54.425  1.00  0.00           C
ATOM   4909  HB  VAL A 889      25.230  35.105  53.755  1.00  0.00           H
ATOM   4910  CG1 VAL A 889      23.940  34.475  55.395  1.00  0.00           C
ATOM   4911 HG11 VAL A 889      23.220  34.905  56.125  1.00  0.00           H
ATOM   4912 HG12 VAL A 889      24.770  33.985  55.955  1.00  0.00           H
ATOM   4913 HG13 VAL A 889      23.410  33.675  54.825  1.00  0.00           H
ATOM   4914  CG2 VAL A 889      23.280  36.065  53.555  1.00  0.00           C
ATOM   4915 HG21 VAL A 889      23.620  36.825  52.825  1.00  0.00           H
ATOM   4916 HG22 VAL A 889      22.490  36.505  54.195  1.00  0.00           H
ATOM   4917 HG23 VAL A 889      22.840  35.215  52.985  1.00  0.00           H
ATOM   4918  C   VAL A 889      25.980  36.275  56.285  1.00  0.00           C
ATOM   4919  O   VAL A 889      25.640  36.345  57.465  1.00  0.00           O
ATOM   4920  N   MET A 890      27.210  35.835  55.925  1.00  0.00           N
ATOM   4921  HN  MET A 890      27.470  35.815  54.955  1.00  0.00           H
ATOM   4922  CA  MET A 890      28.210  35.385  56.865  1.00  0.00           C
ATOM   4923  HA  MET A 890      27.730  34.665  57.505  1.00  0.00           H
ATOM   4924  CB  MET A 890      29.390  34.665  56.175  1.00  0.00           C
ATOM   4925  HB1 MET A 890      30.180  34.435  56.925  1.00  0.00           H
ATOM   4926  HB2 MET A 890      29.840  35.345  55.415  1.00  0.00           H
ATOM   4927  CG  MET A 890      28.980  33.335  55.505  1.00  0.00           C
ATOM   4928  HG1 MET A 890      29.850  32.945  54.945  1.00  0.00           H
ATOM   4929  HG2 MET A 890      28.180  33.545  54.765  1.00  0.00           H
ATOM   4930  SD  MET A 890      28.410  32.065  56.685  1.00  0.00           S
ATOM   4931  CE  MET A 890      27.500  31.105  55.435  1.00  0.00           C
ATOM   4932  HE1 MET A 890      28.170  30.775  54.615  1.00  0.00           H
ATOM   4933  HE2 MET A 890      26.680  31.705  54.995  1.00  0.00           H
ATOM   4934  HE3 MET A 890      27.040  30.205  55.895  1.00  0.00           H
ATOM   4935  C   MET A 890      28.690  36.455  57.835  1.00  0.00           C
ATOM   4936  O   MET A 890      28.800  36.215  59.035  1.00  0.00           O
ATOM   4937  N   LEU A 891      28.900  37.705  57.345  1.00  0.00           N
ATOM   4938  HN  LEU A 891      28.860  37.875  56.355  1.00  0.00           H
ATOM   4939  CA  LEU A 891      29.200  38.865  58.175  1.00  0.00           C
ATOM   4940  HA  LEU A 891      30.130  38.685  58.685  1.00  0.00           H
ATOM   4941  CB  LEU A 891      29.310  40.165  57.325  1.00  0.00           C
ATOM   4942  HB1 LEU A 891      29.270  41.065  57.975  1.00  0.00           H
ATOM   4943  HB2 LEU A 891      28.430  40.215  56.655  1.00  0.00           H
ATOM   4944  CG  LEU A 891      30.590  40.295  56.475  1.00  0.00           C
ATOM   4945  HG  LEU A 891      30.760  39.355  55.905  1.00  0.00           H
ATOM   4946  CD1 LEU A 891      30.410  41.435  55.455  1.00  0.00           C
ATOM   4947 HD11 LEU A 891      30.210  42.395  55.975  1.00  0.00           H
ATOM   4948 HD12 LEU A 891      29.560  41.215  54.775  1.00  0.00           H
ATOM   4949 HD13 LEU A 891      31.330  41.555  54.845  1.00  0.00           H
ATOM   4950  CD2 LEU A 891      31.840  40.555  57.325  1.00  0.00           C
ATOM   4951 HD21 LEU A 891      32.040  39.705  58.005  1.00  0.00           H
ATOM   4952 HD22 LEU A 891      31.710  41.485  57.905  1.00  0.00           H
ATOM   4953 HD23 LEU A 891      32.720  40.685  56.655  1.00  0.00           H
ATOM   4954  C   LEU A 891      28.150  39.115  59.245  1.00  0.00           C
ATOM   4955  O   LEU A 891      28.490  39.385  60.405  1.00  0.00           O
ATOM   4956  N   GLY A 892      26.850  38.985  58.895  1.00  0.00           N
ATOM   4957  HN  GLY A 892      26.650  38.755  57.945  1.00  0.00           H
ATOM   4958  CA  GLY A 892      25.730  39.075  59.825  1.00  0.00           C
ATOM   4959  HA1 GLY A 892      24.830  38.855  59.275  1.00  0.00           H
ATOM   4960  HA2 GLY A 892      25.740  40.055  60.265  1.00  0.00           H
ATOM   4961  C   GLY A 892      25.800  38.085  60.955  1.00  0.00           C
ATOM   4962  O   GLY A 892      25.770  38.465  62.125  1.00  0.00           O
ATOM   4963  N   VAL A 893      25.940  36.785  60.635  1.00  0.00           N
ATOM   4964  HN  VAL A 893      25.920  36.505  59.665  1.00  0.00           H
ATOM   4965  CA  VAL A 893      26.100  35.705  61.615  1.00  0.00           C
ATOM   4966  HA  VAL A 893      25.250  35.715  62.265  1.00  0.00           H
ATOM   4967  CB  VAL A 893      26.200  34.345  60.915  1.00  0.00           C
ATOM   4968  HB  VAL A 893      27.080  34.335  60.225  1.00  0.00           H
ATOM   4969  CG1 VAL A 893      26.370  33.205  61.945  1.00  0.00           C
ATOM   4970 HG11 VAL A 893      25.570  33.255  62.715  1.00  0.00           H
ATOM   4971 HG12 VAL A 893      27.350  33.255  62.465  1.00  0.00           H
ATOM   4972 HG13 VAL A 893      26.300  32.225  61.445  1.00  0.00           H
ATOM   4973  CG2 VAL A 893      24.940  34.065  60.065  1.00  0.00           C
ATOM   4974 HG21 VAL A 893      24.730  34.885  59.355  1.00  0.00           H
ATOM   4975 HG22 VAL A 893      24.050  33.915  60.715  1.00  0.00           H
ATOM   4976 HG23 VAL A 893      25.090  33.135  59.475  1.00  0.00           H
ATOM   4977  C   VAL A 893      27.340  35.895  62.495  1.00  0.00           C
ATOM   4978  O   VAL A 893      27.280  35.805  63.725  1.00  0.00           O
ATOM   4979  N   CYS A 894      28.500  36.215  61.885  1.00  0.00           N
ATOM   4980  HN  CYS A 894      28.520  36.275  60.885  1.00  0.00           H
ATOM   4981  CA  CYS A 894      29.750  36.435  62.585  1.00  0.00           C
ATOM   4982  HA  CYS A 894      29.960  35.555  63.185  1.00  0.00           H
ATOM   4983  CB  CYS A 894      30.910  36.605  61.565  1.00  0.00           C
ATOM   4984  HB1 CYS A 894      31.830  36.985  62.055  1.00  0.00           H
ATOM   4985  HB2 CYS A 894      30.610  37.365  60.805  1.00  0.00           H
ATOM   4986  SG  CYS A 894      31.300  35.025  60.745  1.00  0.00           S
ATOM   4987  HG1 CYS A 894      30.210  35.025  59.985  1.00  0.00           H
ATOM   4988  C   CYS A 894      29.730  37.595  63.575  1.00  0.00           C
ATOM   4989  O   CYS A 894      30.190  37.485  64.715  1.00  0.00           O
ATOM   4990  N   SER A 895      29.120  38.735  63.175  1.00  0.00           N
ATOM   4991  HN  SER A 895      28.800  38.795  62.235  1.00  0.00           H
ATOM   4992  CA  SER A 895      28.900  39.905  64.025  1.00  0.00           C
ATOM   4993  HA  SER A 895      29.860  40.245  64.385  1.00  0.00           H
ATOM   4994  CB  SER A 895      28.210  41.075  63.275  1.00  0.00           C
ATOM   4995  HB1 SER A 895      28.160  41.975  63.935  1.00  0.00           H
ATOM   4996  HB2 SER A 895      27.170  40.805  62.985  1.00  0.00           H
ATOM   4997  OG  SER A 895      28.930  41.445  62.095  1.00  0.00           O
ATOM   4998  HG1 SER A 895      28.890  40.665  61.505  1.00  0.00           H
ATOM   4999  C   SER A 895      28.050  39.605  65.235  1.00  0.00           C
ATOM   5000  O   SER A 895      28.350  40.065  66.335  1.00  0.00           O
ATOM   5001  N   VAL A 896      26.960  38.815  65.065  1.00  0.00           N
ATOM   5002  HN  VAL A 896      26.720  38.485  64.145  1.00  0.00           H
ATOM   5003  CA  VAL A 896      26.130  38.335  66.165  1.00  0.00           C
ATOM   5004  HA  VAL A 896      25.800  39.195  66.725  1.00  0.00           H
ATOM   5005  CB  VAL A 896      24.890  37.615  65.625  1.00  0.00           C
ATOM   5006  HB  VAL A 896      25.210  36.825  64.905  1.00  0.00           H
ATOM   5007  CG1 VAL A 896      24.080  36.935  66.755  1.00  0.00           C
ATOM   5008 HG11 VAL A 896      23.740  37.695  67.505  1.00  0.00           H
ATOM   5009 HG12 VAL A 896      24.650  36.155  67.285  1.00  0.00           H
ATOM   5010 HG13 VAL A 896      23.170  36.455  66.335  1.00  0.00           H
ATOM   5011  CG2 VAL A 896      24.000  38.625  64.885  1.00  0.00           C
ATOM   5012 HG21 VAL A 896      24.580  39.235  64.155  1.00  0.00           H
ATOM   5013 HG22 VAL A 896      23.530  39.325  65.605  1.00  0.00           H
ATOM   5014 HG23 VAL A 896      23.200  38.105  64.325  1.00  0.00           H
ATOM   5015  C   VAL A 896      26.860  37.445  67.185  1.00  0.00           C
ATOM   5016  O   VAL A 896      26.770  37.665  68.395  1.00  0.00           O
ATOM   5017  N   MET A 897      27.640  36.435  66.735  1.00  0.00           N
ATOM   5018  HN  MET A 897      27.660  36.215  65.765  1.00  0.00           H
ATOM   5019  CA  MET A 897      28.440  35.605  67.635  1.00  0.00           C
ATOM   5020  HA  MET A 897      27.790  35.235  68.405  1.00  0.00           H
ATOM   5021  CB  MET A 897      29.050  34.385  66.895  1.00  0.00           C
ATOM   5022  HB1 MET A 897      29.670  33.805  67.605  1.00  0.00           H
ATOM   5023  HB2 MET A 897      29.700  34.745  66.065  1.00  0.00           H
ATOM   5024  CG  MET A 897      27.960  33.435  66.335  1.00  0.00           C
ATOM   5025  HG1 MET A 897      27.440  33.945  65.485  1.00  0.00           H
ATOM   5026  HG2 MET A 897      27.200  33.285  67.125  1.00  0.00           H
ATOM   5027  SD  MET A 897      28.570  31.805  65.795  1.00  0.00           S
ATOM   5028  CE  MET A 897      29.690  32.375  64.485  1.00  0.00           C
ATOM   5029  HE1 MET A 897      30.550  32.925  64.915  1.00  0.00           H
ATOM   5030  HE2 MET A 897      29.170  33.045  63.765  1.00  0.00           H
ATOM   5031  HE3 MET A 897      30.090  31.515  63.915  1.00  0.00           H
ATOM   5032  C   MET A 897      29.550  36.375  68.365  1.00  0.00           C
ATOM   5033  O   MET A 897      29.830  36.175  69.545  1.00  0.00           O
ATOM   5034  N   GLY A 898      30.190  37.285  67.605  1.00  0.00           N
ATOM   5035  HN  GLY A 898      29.910  37.325  66.645  1.00  0.00           H
ATOM   5036  CA  GLY A 898      31.160  38.265  68.065  1.00  0.00           C
ATOM   5037  HA1 GLY A 898      31.270  38.195  69.145  1.00  0.00           H
ATOM   5038  HA2 GLY A 898      30.810  39.235  67.745  1.00  0.00           H
ATOM   5039  C   GLY A 898      32.520  38.045  67.465  1.00  0.00           C
ATOM   5040  O   GLY A 898      33.500  37.885  68.175  1.00  0.00           O
ATOM   5041  N   LEU A 899      32.620  38.065  66.125  1.00  0.00           N
ATOM   5042  HN  LEU A 899      31.780  38.115  65.565  1.00  0.00           H
ATOM   5043  CA  LEU A 899      33.860  37.895  65.375  1.00  0.00           C
ATOM   5044  HA  LEU A 899      34.680  37.755  66.065  1.00  0.00           H
ATOM   5045  CB  LEU A 899      33.760  36.665  64.435  1.00  0.00           C
ATOM   5046  HB1 LEU A 899      34.570  36.645  63.685  1.00  0.00           H
ATOM   5047  HB2 LEU A 899      32.800  36.765  63.885  1.00  0.00           H
ATOM   5048  CG  LEU A 899      33.740  35.295  65.165  1.00  0.00           C
ATOM   5049  HG  LEU A 899      33.050  35.365  66.035  1.00  0.00           H
ATOM   5050  CD1 LEU A 899      33.200  34.195  64.235  1.00  0.00           C
ATOM   5051 HD11 LEU A 899      33.820  34.115  63.325  1.00  0.00           H
ATOM   5052 HD12 LEU A 899      32.160  34.435  63.925  1.00  0.00           H
ATOM   5053 HD13 LEU A 899      33.200  33.215  64.765  1.00  0.00           H
ATOM   5054  CD2 LEU A 899      35.130  34.905  65.685  1.00  0.00           C
ATOM   5055 HD21 LEU A 899      35.490  35.625  66.445  1.00  0.00           H
ATOM   5056 HD22 LEU A 899      35.860  34.875  64.845  1.00  0.00           H
ATOM   5057 HD23 LEU A 899      35.110  33.895  66.145  1.00  0.00           H
ATOM   5058  C   LEU A 899      34.130  39.175  64.565  1.00  0.00           C
ATOM   5059  O   LEU A 899      33.190  39.945  64.355  1.00  0.00           O
ATOM   5060  N   PRO A 900      35.350  39.525  64.155  1.00  0.00           N
ATOM   5061  CD  PRO A 900      36.570  38.785  64.505  1.00  0.00           C
[truncated: 7,490,555 more chars]
