# Supplementary material for: CryoEM and computational modeling structural insights into the pH regulator NBCn1
Source: Nat Commun. 2025 Nov 11;16:9932. doi: 10.1038/s41467-025-64868-z (PMC12606367; doi:10.1038/s41467-025-64868-z)
Supplement: Supplementary file 5 — Supplementary Data 3 [file 41467_2025_64868_MOESM5_ESM.zip › climber_beads_for_OF_IF_transition/transition_rep2_traj2_bead.pdb]

REMARK    GENERATED BY TRJCONV
TITLE     Title
REMARK    THIS IS A SIMULATION BOX
CRYST1  100.170  100.170  108.270  90.00  90.00  90.00 P 1           1
MODEL        1
ATOM      1  N   LEU A 585      23.510  38.750  41.350  1.00  0.00           N
ATOM      2  HT1 LEU A 585      24.470  38.670  40.900  1.00  0.00           H
ATOM      3  HT2 LEU A 585      23.580  39.580  41.970  1.00  0.00           H
ATOM      4  HT3 LEU A 585      22.780  38.900  40.640  1.00  0.00           H
ATOM      5  CA  LEU A 585      23.410  37.460  42.120  1.00  0.00           C
ATOM      6  HA  LEU A 585      24.360  37.420  42.640  1.00  0.00           H
ATOM      7  CB  LEU A 585      22.310  37.460  43.210  1.00  0.00           C
ATOM      8  HB1 LEU A 585      21.290  37.490  42.760  1.00  0.00           H
ATOM      9  HB2 LEU A 585      22.420  38.380  43.840  1.00  0.00           H
ATOM     10  CG  LEU A 585      22.410  36.240  44.160  1.00  0.00           C
ATOM     11  HG  LEU A 585      22.230  35.300  43.580  1.00  0.00           H
ATOM     12  CD1 LEU A 585      23.810  36.140  44.800  1.00  0.00           C
ATOM     13 HD11 LEU A 585      24.060  37.080  45.330  1.00  0.00           H
ATOM     14 HD12 LEU A 585      24.600  35.920  44.050  1.00  0.00           H
ATOM     15 HD13 LEU A 585      23.830  35.310  45.540  1.00  0.00           H
ATOM     16  CD2 LEU A 585      21.360  36.290  45.270  1.00  0.00           C
ATOM     17 HD21 LEU A 585      20.330  36.320  44.850  1.00  0.00           H
ATOM     18 HD22 LEU A 585      21.500  37.190  45.920  1.00  0.00           H
ATOM     19 HD23 LEU A 585      21.440  35.390  45.920  1.00  0.00           H
ATOM     20  C   LEU A 585      23.390  36.190  41.290  1.00  0.00           C
ATOM     21  O   LEU A 585      24.350  35.430  41.330  1.00  0.00           O
ATOM     22  N   ILE A 586      22.350  35.920  40.460  1.00  0.00           N
ATOM     23  HN  ILE A 586      21.510  36.460  40.460  1.00  0.00           H
ATOM     24  CA  ILE A 586      22.280  34.710  39.640  1.00  0.00           C
ATOM     25  HA  ILE A 586      22.280  33.870  40.320  1.00  0.00           H
ATOM     26  CB  ILE A 586      20.990  34.720  38.810  1.00  0.00           C
ATOM     27  HB  ILE A 586      20.950  35.710  38.280  1.00  0.00           H
ATOM     28  CG2 ILE A 586      20.970  33.640  37.700  1.00  0.00           C
ATOM     29 HG21 ILE A 586      21.020  32.620  38.130  1.00  0.00           H
ATOM     30 HG22 ILE A 586      21.800  33.760  36.970  1.00  0.00           H
ATOM     31 HG23 ILE A 586      20.030  33.710  37.110  1.00  0.00           H
ATOM     32  CG1 ILE A 586      19.740  34.620  39.710  1.00  0.00           C
ATOM     33 HG11 ILE A 586      19.930  35.080  40.700  1.00  0.00           H
ATOM     34 HG12 ILE A 586      19.510  33.550  39.900  1.00  0.00           H
ATOM     35  CD  ILE A 586      18.530  35.310  39.090  1.00  0.00           C
ATOM     36  HD1 ILE A 586      18.230  34.820  38.140  1.00  0.00           H
ATOM     37  HD2 ILE A 586      18.740  36.380  38.870  1.00  0.00           H
ATOM     38  HD3 ILE A 586      17.650  35.280  39.780  1.00  0.00           H
ATOM     39  C   ILE A 586      23.480  34.520  38.730  1.00  0.00           C
ATOM     40  O   ILE A 586      24.050  33.430  38.620  1.00  0.00           O
ATOM     41  N   LEU A 587      23.930  35.630  38.100  1.00  0.00           N
ATOM     42  HN  LEU A 587      23.420  36.470  38.170  1.00  0.00           H
ATOM     43  CA  LEU A 587      25.130  35.690  37.290  1.00  0.00           C
ATOM     44  HA  LEU A 587      25.020  34.960  36.500  1.00  0.00           H
ATOM     45  CB  LEU A 587      25.240  37.110  36.680  1.00  0.00           C
ATOM     46  HB1 LEU A 587      25.760  37.810  37.370  1.00  0.00           H
ATOM     47  HB2 LEU A 587      24.200  37.500  36.560  1.00  0.00           H
ATOM     48  CG  LEU A 587      25.870  37.200  35.270  1.00  0.00           C
ATOM     49  HG  LEU A 587      25.300  36.540  34.580  1.00  0.00           H
ATOM     50  CD1 LEU A 587      25.720  38.640  34.760  1.00  0.00           C
ATOM     51 HD11 LEU A 587      26.300  39.340  35.410  1.00  0.00           H
ATOM     52 HD12 LEU A 587      24.660  38.970  34.780  1.00  0.00           H
ATOM     53 HD13 LEU A 587      26.090  38.740  33.720  1.00  0.00           H
ATOM     54  CD2 LEU A 587      27.350  36.770  35.200  1.00  0.00           C
ATOM     55 HD21 LEU A 587      27.440  35.690  35.400  1.00  0.00           H
ATOM     56 HD22 LEU A 587      27.940  37.340  35.940  1.00  0.00           H
ATOM     57 HD23 LEU A 587      27.750  36.960  34.180  1.00  0.00           H
ATOM     58  C   LEU A 587      26.390  35.340  38.080  1.00  0.00           C
ATOM     59  O   LEU A 587      27.210  34.560  37.620  1.00  0.00           O
ATOM     60  N   ASP A 588      26.540  35.880  39.310  1.00  0.00           N
ATOM     61  HN  ASP A 588      25.890  36.520  39.700  1.00  0.00           H
ATOM     62  CA  ASP A 588      27.700  35.650  40.150  1.00  0.00           C
ATOM     63  HA  ASP A 588      28.570  35.990  39.610  1.00  0.00           H
ATOM     64  CB  ASP A 588      27.590  36.440  41.500  1.00  0.00           C
ATOM     65  HB1 ASP A 588      28.570  36.410  42.020  1.00  0.00           H
ATOM     66  HB2 ASP A 588      26.830  35.960  42.150  1.00  0.00           H
ATOM     67  CG  ASP A 588      27.170  37.890  41.340  1.00  0.00           C
ATOM     68  OD1 ASP A 588      26.010  38.140  40.880  1.00  0.00           O
ATOM     69  OD2 ASP A 588      27.920  38.800  41.770  1.00  0.00           O
ATOM     70  C   ASP A 588      27.920  34.180  40.480  1.00  0.00           C
ATOM     71  O   ASP A 588      29.010  33.640  40.350  1.00  0.00           O
ATOM     72  N   ILE A 589      26.840  33.460  40.850  1.00  0.00           N
ATOM     73  HN  ILE A 589      25.960  33.930  40.950  1.00  0.00           H
ATOM     74  CA  ILE A 589      26.880  32.040  41.160  1.00  0.00           C
ATOM     75  HA  ILE A 589      27.680  31.880  41.860  1.00  0.00           H
ATOM     76  CB  ILE A 589      25.590  31.660  41.830  1.00  0.00           C
ATOM     77  HB  ILE A 589      24.750  32.040  41.210  1.00  0.00           H
ATOM     78  CG2 ILE A 589      25.410  30.140  42.030  1.00  0.00           C
ATOM     79 HG21 ILE A 589      26.260  29.730  42.620  1.00  0.00           H
ATOM     80 HG22 ILE A 589      25.360  29.590  41.070  1.00  0.00           H
ATOM     81 HG23 ILE A 589      24.470  29.940  42.590  1.00  0.00           H
ATOM     82  CG1 ILE A 589      25.570  32.390  43.190  1.00  0.00           C
ATOM     83 HG11 ILE A 589      26.280  33.240  43.230  1.00  0.00           H
ATOM     84 HG12 ILE A 589      25.890  31.680  43.980  1.00  0.00           H
ATOM     85  CD  ILE A 589      24.190  32.910  43.460  1.00  0.00           C
ATOM     86  HD1 ILE A 589      23.500  32.070  43.280  1.00  0.00           H
ATOM     87  HD2 ILE A 589      23.900  33.720  42.780  1.00  0.00           H
ATOM     88  HD3 ILE A 589      24.100  33.280  44.510  1.00  0.00           H
ATOM     89  C   ILE A 589      27.210  31.160  39.980  1.00  0.00           C
ATOM     90  O   ILE A 589      28.080  30.300  40.070  1.00  0.00           O
ATOM     91  N   LYS A 590      26.590  31.430  38.820  1.00  0.00           N
ATOM     92  HN  LYS A 590      25.870  32.130  38.790  1.00  0.00           H
ATOM     93  CA  LYS A 590      26.900  30.780  37.570  1.00  0.00           C
ATOM     94  HA  LYS A 590      26.720  29.720  37.670  1.00  0.00           H
ATOM     95  CB  LYS A 590      26.040  31.390  36.450  1.00  0.00           C
ATOM     96  HB1 LYS A 590      26.390  31.090  35.430  1.00  0.00           H
ATOM     97  HB2 LYS A 590      26.110  32.500  36.490  1.00  0.00           H
ATOM     98  CG  LYS A 590      24.600  30.960  36.620  1.00  0.00           C
ATOM     99  HG1 LYS A 590      23.960  31.560  35.940  1.00  0.00           H
ATOM    100  HG2 LYS A 590      24.240  31.170  37.640  1.00  0.00           H
ATOM    101  CD  LYS A 590      24.460  29.470  36.310  1.00  0.00           C
ATOM    102  HD1 LYS A 590      24.500  28.890  37.250  1.00  0.00           H
ATOM    103  HD2 LYS A 590      25.330  29.140  35.680  1.00  0.00           H
ATOM    104  CE  LYS A 590      23.200  29.270  35.510  1.00  0.00           C
ATOM    105  HE1 LYS A 590      23.290  29.810  34.540  1.00  0.00           H
ATOM    106  HE2 LYS A 590      22.320  29.660  36.040  1.00  0.00           H
ATOM    107  NZ  LYS A 590      23.000  27.860  35.210  1.00  0.00           N
ATOM    108  HZ1 LYS A 590      23.600  27.250  35.780  1.00  0.00           H
ATOM    109  HZ2 LYS A 590      23.230  27.680  34.200  1.00  0.00           H
ATOM    110  HZ3 LYS A 590      21.990  27.640  35.400  1.00  0.00           H
ATOM    111  C   LYS A 590      28.320  30.930  37.120  1.00  0.00           C
ATOM    112  O   LYS A 590      28.960  29.960  36.680  1.00  0.00           O
ATOM    113  N   ARG A 591      28.830  32.170  37.220  1.00  0.00           N
ATOM    114  HN  ARG A 591      28.230  32.900  37.560  1.00  0.00           H
ATOM    115  CA  ARG A 591      30.180  32.540  36.930  1.00  0.00           C
ATOM    116  HA  ARG A 591      30.430  32.220  35.930  1.00  0.00           H
ATOM    117  CB  ARG A 591      30.250  34.080  37.020  1.00  0.00           C
ATOM    118  HB1 ARG A 591      29.750  34.370  37.970  1.00  0.00           H
ATOM    119  HB2 ARG A 591      29.630  34.510  36.200  1.00  0.00           H
ATOM    120  CG  ARG A 591      31.650  34.730  37.030  1.00  0.00           C
ATOM    121  HG1 ARG A 591      32.040  34.800  35.990  1.00  0.00           H
ATOM    122  HG2 ARG A 591      32.370  34.110  37.600  1.00  0.00           H
ATOM    123  CD  ARG A 591      31.660  36.100  37.720  1.00  0.00           C
ATOM    124  HD1 ARG A 591      32.700  36.470  37.840  1.00  0.00           H
ATOM    125  HD2 ARG A 591      31.170  36.020  38.720  1.00  0.00           H
ATOM    126  NE  ARG A 591      30.880  37.040  36.850  1.00  0.00           N
ATOM    127  HE  ARG A 591      30.420  36.640  36.060  1.00  0.00           H
ATOM    128  CZ  ARG A 591      30.780  38.340  37.070  1.00  0.00           C
ATOM    129  NH1 ARG A 591      31.310  38.880  38.150  1.00  0.00           N
ATOM    130 HH11 ARG A 591      31.660  38.220  38.830  1.00  0.00           H
ATOM    131 HH12 ARG A 591      30.960  39.750  38.460  1.00  0.00           H
ATOM    132  NH2 ARG A 591      30.120  39.090  36.220  1.00  0.00           N
ATOM    133 HH21 ARG A 591      29.630  38.620  35.490  1.00  0.00           H
ATOM    134 HH22 ARG A 591      29.880  40.010  36.480  1.00  0.00           H
ATOM    135  C   ARG A 591      31.190  31.880  37.850  1.00  0.00           C
ATOM    136  O   ARG A 591      32.200  31.330  37.420  1.00  0.00           O
ATOM    137  N   LYS A 592      30.920  31.910  39.170  1.00  0.00           N
ATOM    138  HN  LYS A 592      30.140  32.420  39.530  1.00  0.00           H
ATOM    139  CA  LYS A 592      31.860  31.410  40.150  1.00  0.00           C
ATOM    140  HA  LYS A 592      32.850  31.710  39.840  1.00  0.00           H
ATOM    141  CB  LYS A 592      31.580  32.010  41.550  1.00  0.00           C
ATOM    142  HB1 LYS A 592      32.130  31.430  42.330  1.00  0.00           H
ATOM    143  HB2 LYS A 592      30.490  31.890  41.770  1.00  0.00           H
ATOM    144  CG  LYS A 592      31.960  33.490  41.720  1.00  0.00           C
ATOM    145  HG1 LYS A 592      31.810  33.750  42.790  1.00  0.00           H
ATOM    146  HG2 LYS A 592      31.260  34.130  41.140  1.00  0.00           H
ATOM    147  CD  LYS A 592      33.390  33.890  41.300  1.00  0.00           C
ATOM    148  HD1 LYS A 592      33.520  34.970  41.580  1.00  0.00           H
ATOM    149  HD2 LYS A 592      33.470  33.840  40.190  1.00  0.00           H
ATOM    150  CE  LYS A 592      34.520  33.060  41.940  1.00  0.00           C
ATOM    151  HE1 LYS A 592      34.550  32.040  41.490  1.00  0.00           H
ATOM    152  HE2 LYS A 592      34.360  32.970  43.030  1.00  0.00           H
ATOM    153  NZ  LYS A 592      35.830  33.710  41.730  1.00  0.00           N
ATOM    154  HZ1 LYS A 592      35.970  34.430  42.480  1.00  0.00           H
ATOM    155  HZ2 LYS A 592      35.810  34.250  40.820  1.00  0.00           H
ATOM    156  HZ3 LYS A 592      36.630  33.050  41.740  1.00  0.00           H
ATOM    157  C   LYS A 592      31.940  29.900  40.230  1.00  0.00           C
ATOM    158  O   LYS A 592      32.970  29.380  40.660  1.00  0.00           O
ATOM    159  N   ALA A 593      30.880  29.200  39.800  1.00  0.00           N
ATOM    160  HN  ALA A 593      30.070  29.700  39.490  1.00  0.00           H
ATOM    161  CA  ALA A 593      30.780  27.760  39.700  1.00  0.00           C
ATOM    162  HA  ALA A 593      30.750  27.390  40.720  1.00  0.00           H
ATOM    163  CB  ALA A 593      29.410  27.470  39.040  1.00  0.00           C
ATOM    164  HB1 ALA A 593      29.310  28.030  38.080  1.00  0.00           H
ATOM    165  HB2 ALA A 593      28.590  27.830  39.700  1.00  0.00           H
ATOM    166  HB3 ALA A 593      29.250  26.400  38.820  1.00  0.00           H
ATOM    167  C   ALA A 593      32.000  27.070  39.060  1.00  0.00           C
ATOM    168  O   ALA A 593      32.710  26.400  39.800  1.00  0.00           O
ATOM    169  N   PRO A 594      32.430  27.180  37.810  1.00  0.00           N
ATOM    170  CD  PRO A 594      31.670  27.770  36.720  1.00  0.00           C
ATOM    171  HD1 PRO A 594      31.400  28.830  36.960  1.00  0.00           H
ATOM    172  HD2 PRO A 594      30.750  27.170  36.550  1.00  0.00           H
ATOM    173  CA  PRO A 594      33.630  26.470  37.350  1.00  0.00           C
ATOM    174  HA  PRO A 594      33.580  25.440  37.640  1.00  0.00           H
ATOM    175  CB  PRO A 594      33.630  26.640  35.810  1.00  0.00           C
ATOM    176  HB1 PRO A 594      33.350  25.670  35.350  1.00  0.00           H
ATOM    177  HB2 PRO A 594      34.610  26.960  35.400  1.00  0.00           H
ATOM    178  CG  PRO A 594      32.560  27.700  35.480  1.00  0.00           C
ATOM    179  HG1 PRO A 594      33.040  28.700  35.340  1.00  0.00           H
ATOM    180  HG2 PRO A 594      31.980  27.450  34.570  1.00  0.00           H
ATOM    181  C   PRO A 594      34.900  27.010  37.970  1.00  0.00           C
ATOM    182  O   PRO A 594      35.830  26.230  38.200  1.00  0.00           O
ATOM    183  N   PHE A 595      34.970  28.320  38.260  1.00  0.00           N
ATOM    184  HN  PHE A 595      34.200  28.920  38.050  1.00  0.00           H
ATOM    185  CA  PHE A 595      36.130  28.920  38.890  1.00  0.00           C
ATOM    186  HA  PHE A 595      36.980  28.660  38.280  1.00  0.00           H
ATOM    187  CB  PHE A 595      36.030  30.470  38.960  1.00  0.00           C
ATOM    188  HB1 PHE A 595      36.920  30.910  39.460  1.00  0.00           H
ATOM    189  HB2 PHE A 595      35.120  30.750  39.550  1.00  0.00           H
ATOM    190  CG  PHE A 595      35.930  31.110  37.590  1.00  0.00           C
ATOM    191  CD1 PHE A 595      36.780  30.700  36.540  1.00  0.00           C
ATOM    192  HD1 PHE A 595      37.500  29.920  36.690  1.00  0.00           H
ATOM    193  CE1 PHE A 595      36.700  31.310  35.280  1.00  0.00           C
ATOM    194  HE1 PHE A 595      37.350  30.990  34.480  1.00  0.00           H
ATOM    195  CZ  PHE A 595      35.790  32.350  35.060  1.00  0.00           C
ATOM    196  HZ  PHE A 595      35.740  32.810  34.080  1.00  0.00           H
ATOM    197  CD2 PHE A 595      35.050  32.180  37.360  1.00  0.00           C
ATOM    198  HD2 PHE A 595      34.400  32.530  38.150  1.00  0.00           H
ATOM    199  CE2 PHE A 595      34.960  32.780  36.100  1.00  0.00           C
ATOM    200  HE2 PHE A 595      34.260  33.580  35.930  1.00  0.00           H
ATOM    201  C   PHE A 595      36.460  28.350  40.260  1.00  0.00           C
ATOM    202  O   PHE A 595      37.610  28.000  40.510  1.00  0.00           O
ATOM    203  N   PHE A 596      35.440  28.160  41.130  1.00  0.00           N
ATOM    204  HN  PHE A 596      34.510  28.430  40.860  1.00  0.00           H
ATOM    205  CA  PHE A 596      35.560  27.640  42.480  1.00  0.00           C
ATOM    206  HA  PHE A 596      36.160  28.350  43.050  1.00  0.00           H
ATOM    207  CB  PHE A 596      34.120  27.580  43.100  1.00  0.00           C
ATOM    208  HB1 PHE A 596      33.440  27.140  42.340  1.00  0.00           H
ATOM    209  HB2 PHE A 596      33.760  28.610  43.300  1.00  0.00           H
ATOM    210  CG  PHE A 596      33.970  26.750  44.350  1.00  0.00           C
ATOM    211  CD1 PHE A 596      34.080  27.340  45.620  1.00  0.00           C
ATOM    212  HD1 PHE A 596      34.240  28.410  45.710  1.00  0.00           H
ATOM    213  CE1 PHE A 596      33.990  26.560  46.780  1.00  0.00           C
ATOM    214  HE1 PHE A 596      34.100  27.010  47.750  1.00  0.00           H
ATOM    215  CZ  PHE A 596      33.790  25.180  46.680  1.00  0.00           C
ATOM    216  HZ  PHE A 596      33.770  24.570  47.570  1.00  0.00           H
ATOM    217  CD2 PHE A 596      33.720  25.370  44.270  1.00  0.00           C
ATOM    218  HD2 PHE A 596      33.640  24.900  43.300  1.00  0.00           H
ATOM    219  CE2 PHE A 596      33.630  24.580  45.430  1.00  0.00           C
ATOM    220  HE2 PHE A 596      33.490  23.510  45.340  1.00  0.00           H
ATOM    221  C   PHE A 596      36.310  26.310  42.590  1.00  0.00           C
ATOM    222  O   PHE A 596      37.240  26.160  43.360  1.00  0.00           O
ATOM    223  N   LEU A 597      35.940  25.310  41.760  1.00  0.00           N
ATOM    224  HN  LEU A 597      35.160  25.430  41.140  1.00  0.00           H
ATOM    225  CA  LEU A 597      36.560  24.000  41.780  1.00  0.00           C
ATOM    226  HA  LEU A 597      36.610  23.650  42.800  1.00  0.00           H
ATOM    227  CB  LEU A 597      35.690  23.060  40.940  1.00  0.00           C
ATOM    228  HB1 LEU A 597      35.720  23.350  39.870  1.00  0.00           H
ATOM    229  HB2 LEU A 597      34.670  23.280  41.340  1.00  0.00           H
ATOM    230  CG  LEU A 597      35.830  21.540  41.120  1.00  0.00           C
ATOM    231  HG  LEU A 597      35.240  21.080  40.300  1.00  0.00           H
ATOM    232  CD1 LEU A 597      37.220  20.940  40.940  1.00  0.00           C
ATOM    233 HD11 LEU A 597      37.860  21.200  41.820  1.00  0.00           H
ATOM    234 HD12 LEU A 597      37.710  21.310  40.010  1.00  0.00           H
ATOM    235 HD13 LEU A 597      37.140  19.840  40.900  1.00  0.00           H
ATOM    236  CD2 LEU A 597      35.210  21.090  42.450  1.00  0.00           C
ATOM    237 HD21 LEU A 597      34.210  21.530  42.590  1.00  0.00           H
ATOM    238 HD22 LEU A 597      35.860  21.420  43.290  1.00  0.00           H
ATOM    239 HD23 LEU A 597      35.140  19.980  42.490  1.00  0.00           H
ATOM    240  C   LEU A 597      37.960  24.040  41.240  1.00  0.00           C
ATOM    241  O   LEU A 597      38.870  23.370  41.730  1.00  0.00           O
ATOM    242  N   SER A 598      38.200  24.900  40.240  1.00  0.00           N
ATOM    243  HN  SER A 598      37.430  25.450  39.910  1.00  0.00           H
ATOM    244  CA  SER A 598      39.500  25.180  39.680  1.00  0.00           C
ATOM    245  HA  SER A 598      39.950  24.240  39.400  1.00  0.00           H
ATOM    246  CB  SER A 598      39.420  26.040  38.400  1.00  0.00           C
ATOM    247  HB1 SER A 598      40.420  26.110  37.930  1.00  0.00           H
ATOM    248  HB2 SER A 598      39.050  27.060  38.640  1.00  0.00           H
ATOM    249  OG  SER A 598      38.520  25.440  37.460  1.00  0.00           O
ATOM    250  HG1 SER A 598      37.620  25.510  37.820  1.00  0.00           H
ATOM    251  C   SER A 598      40.460  25.800  40.700  1.00  0.00           C
ATOM    252  O   SER A 598      41.620  25.430  40.720  1.00  0.00           O
ATOM    253  N   ASP A 599      40.010  26.690  41.620  1.00  0.00           N
ATOM    254  HN  ASP A 599      39.060  27.030  41.620  1.00  0.00           H
ATOM    255  CA  ASP A 599      40.840  27.280  42.670  1.00  0.00           C
ATOM    256  HA  ASP A 599      41.630  27.860  42.210  1.00  0.00           H
ATOM    257  CB  ASP A 599      39.980  28.220  43.590  1.00  0.00           C
ATOM    258  HB1 ASP A 599      40.630  28.670  44.360  1.00  0.00           H
ATOM    259  HB2 ASP A 599      39.180  27.630  44.090  1.00  0.00           H
ATOM    260  CG  ASP A 599      39.310  29.390  42.860  1.00  0.00           C
ATOM    261  OD1 ASP A 599      39.850  29.870  41.830  1.00  0.00           O
ATOM    262  OD2 ASP A 599      38.280  29.890  43.390  1.00  0.00           O
ATOM    263  C   ASP A 599      41.570  26.210  43.530  1.00  0.00           C
ATOM    264  O   ASP A 599      42.780  26.290  43.760  1.00  0.00           O
ATOM    265  N   PHE A 600      40.870  25.120  43.940  1.00  0.00           N
ATOM    266  HN  PHE A 600      39.890  25.090  43.780  1.00  0.00           H
ATOM    267  CA  PHE A 600      41.450  23.970  44.630  1.00  0.00           C
ATOM    268  HA  PHE A 600      41.920  24.340  45.530  1.00  0.00           H
ATOM    269  CB  PHE A 600      40.370  22.920  45.020  1.00  0.00           C
ATOM    270  HB1 PHE A 600      40.830  22.030  45.520  1.00  0.00           H
ATOM    271  HB2 PHE A 600      39.820  22.570  44.120  1.00  0.00           H
ATOM    272  CG  PHE A 600      39.390  23.520  45.980  1.00  0.00           C
ATOM    273  CD1 PHE A 600      38.190  24.080  45.510  1.00  0.00           C
ATOM    274  HD1 PHE A 600      37.990  24.080  44.450  1.00  0.00           H
ATOM    275  CE1 PHE A 600      37.280  24.670  46.390  1.00  0.00           C
ATOM    276  HE1 PHE A 600      36.400  25.140  45.990  1.00  0.00           H
ATOM    277  CZ  PHE A 600      37.540  24.670  47.770  1.00  0.00           C
ATOM    278  HZ  PHE A 600      36.830  25.120  48.450  1.00  0.00           H
ATOM    279  CD2 PHE A 600      39.630  23.510  47.370  1.00  0.00           C
ATOM    280  HD2 PHE A 600      40.550  23.070  47.740  1.00  0.00           H
ATOM    281  CE2 PHE A 600      38.710  24.080  48.260  1.00  0.00           C
ATOM    282  HE2 PHE A 600      38.920  24.070  49.320  1.00  0.00           H
ATOM    283  C   PHE A 600      42.540  23.230  43.870  1.00  0.00           C
ATOM    284  O   PHE A 600      43.550  22.820  44.440  1.00  0.00           O
ATOM    285  N   LYS A 601      42.360  23.020  42.540  1.00  0.00           N
ATOM    286  HN  LYS A 601      41.540  23.400  42.110  1.00  0.00           H
ATOM    287  CA  LYS A 601      43.360  22.460  41.640  1.00  0.00           C
ATOM    288  HA  LYS A 601      43.650  21.490  42.020  1.00  0.00           H
ATOM    289  CB  LYS A 601      42.800  22.320  40.190  1.00  0.00           C
ATOM    290  HB1 LYS A 601      43.590  21.880  39.530  1.00  0.00           H
ATOM    291  HB2 LYS A 601      42.610  23.350  39.790  1.00  0.00           H
ATOM    292  CG  LYS A 601      41.510  21.510  40.030  1.00  0.00           C
ATOM    293  HG1 LYS A 601      41.200  21.600  38.970  1.00  0.00           H
ATOM    294  HG2 LYS A 601      40.710  21.970  40.650  1.00  0.00           H
ATOM    295  CD  LYS A 601      41.700  20.040  40.430  1.00  0.00           C
ATOM    296  HD1 LYS A 601      41.990  20.010  41.500  1.00  0.00           H
ATOM    297  HD2 LYS A 601      42.560  19.630  39.850  1.00  0.00           H
ATOM    298  CE  LYS A 601      40.460  19.160  40.250  1.00  0.00           C
ATOM    299  HE1 LYS A 601      39.590  19.630  40.760  1.00  0.00           H
ATOM    300  HE2 LYS A 601      40.670  18.160  40.680  1.00  0.00           H
ATOM    301  NZ  LYS A 601      40.100  18.960  38.830  1.00  0.00           N
ATOM    302  HZ1 LYS A 601      40.900  18.520  38.350  1.00  0.00           H
ATOM    303  HZ2 LYS A 601      39.900  19.890  38.390  1.00  0.00           H
ATOM    304  HZ3 LYS A 601      39.240  18.370  38.740  1.00  0.00           H
ATOM    305  C   LYS A 601      44.630  23.290  41.550  1.00  0.00           C
ATOM    306  O   LYS A 601      45.750  22.760  41.600  1.00  0.00           O
ATOM    307  N   ASP A 602      44.470  24.620  41.440  1.00  0.00           N
ATOM    308  HN  ASP A 602      43.550  25.010  41.330  1.00  0.00           H
ATOM    309  CA  ASP A 602      45.560  25.570  41.300  1.00  0.00           C
ATOM    310  HA  ASP A 602      46.240  25.200  40.550  1.00  0.00           H
ATOM    311  CB  ASP A 602      44.990  26.940  40.840  1.00  0.00           C
ATOM    312  HB1 ASP A 602      45.800  27.690  40.770  1.00  0.00           H
ATOM    313  HB2 ASP A 602      44.230  27.300  41.570  1.00  0.00           H
ATOM    314  CG  ASP A 602      44.340  26.870  39.470  1.00  0.00           C
ATOM    315  OD1 ASP A 602      44.800  26.080  38.620  1.00  0.00           O
ATOM    316  OD2 ASP A 602      43.430  27.720  39.210  1.00  0.00           O
ATOM    317  C   ASP A 602      46.340  25.710  42.610  1.00  0.00           C
ATOM    318  O   ASP A 602      47.540  26.000  42.630  1.00  0.00           O
ATOM    319  N   ALA A 603      45.690  25.440  43.770  1.00  0.00           N
ATOM    320  HN  ALA A 603      44.700  25.290  43.710  1.00  0.00           H
ATOM    321  CA  ALA A 603      46.230  25.520  45.120  1.00  0.00           C
ATOM    322  HA  ALA A 603      46.860  26.390  45.170  1.00  0.00           H
ATOM    323  CB  ALA A 603      45.070  25.700  46.100  1.00  0.00           C
ATOM    324  HB1 ALA A 603      44.440  24.790  46.130  1.00  0.00           H
ATOM    325  HB2 ALA A 603      44.420  26.550  45.780  1.00  0.00           H
ATOM    326  HB3 ALA A 603      45.450  25.910  47.120  1.00  0.00           H
ATOM    327  C   ALA A 603      47.080  24.320  45.550  1.00  0.00           C
ATOM    328  O   ALA A 603      47.220  24.010  46.730  1.00  0.00           O
ATOM    329  N   LEU A 604      47.710  23.660  44.560  1.00  0.00           N
ATOM    330  HN  LEU A 604      47.480  23.910  43.630  1.00  0.00           H
ATOM    331  CA  LEU A 604      48.600  22.540  44.750  1.00  0.00           C
ATOM    332  HA  LEU A 604      48.730  22.310  45.800  1.00  0.00           H
ATOM    333  CB  LEU A 604      47.940  21.350  44.010  1.00  0.00           C
ATOM    334  HB1 LEU A 604      47.770  21.630  42.950  1.00  0.00           H
ATOM    335  HB2 LEU A 604      46.930  21.200  44.460  1.00  0.00           H
ATOM    336  CG  LEU A 604      48.670  20.000  44.040  1.00  0.00           C
ATOM    337  HG  LEU A 604      49.690  20.110  43.600  1.00  0.00           H
ATOM    338  CD1 LEU A 604      48.810  19.460  45.470  1.00  0.00           C
ATOM    339 HD11 LEU A 604      47.810  19.390  45.950  1.00  0.00           H
ATOM    340 HD12 LEU A 604      49.460  20.130  46.080  1.00  0.00           H
ATOM    341 HD13 LEU A 604      49.270  18.450  45.460  1.00  0.00           H
ATOM    342  CD2 LEU A 604      47.900  19.000  43.160  1.00  0.00           C
ATOM    343 HD21 LEU A 604      47.830  19.370  42.120  1.00  0.00           H
ATOM    344 HD22 LEU A 604      46.870  18.880  43.560  1.00  0.00           H
ATOM    345 HD23 LEU A 604      48.390  18.010  43.160  1.00  0.00           H
ATOM    346  C   LEU A 604      49.980  22.830  44.160  1.00  0.00           C
ATOM    347  O   LEU A 604      50.990  22.220  44.510  1.00  0.00           O
ATOM    348  N   SER A 605      50.070  23.840  43.260  1.00  0.00           N
ATOM    349  HN  SER A 605      49.250  24.350  43.030  1.00  0.00           H
ATOM    350  CA  SER A 605      51.260  24.150  42.470  1.00  0.00           C
ATOM    351  HA  SER A 605      51.800  23.230  42.290  1.00  0.00           H
ATOM    352  CB  SER A 605      50.900  24.750  41.080  1.00  0.00           C
ATOM    353  HB1 SER A 605      51.820  25.080  40.560  1.00  0.00           H
ATOM    354  HB2 SER A 605      50.230  25.630  41.210  1.00  0.00           H
ATOM    355  OG  SER A 605      50.270  23.800  40.220  1.00  0.00           O
ATOM    356  HG1 SER A 605      49.350  23.700  40.470  1.00  0.00           H
ATOM    357  C   SER A 605      52.230  25.090  43.170  1.00  0.00           C
ATOM    358  O   SER A 605      52.620  26.130  42.620  1.00  0.00           O
ATOM    359  N   LEU A 606      52.650  24.740  44.410  1.00  0.00           N
ATOM    360  HN  LEU A 606      52.290  23.880  44.790  1.00  0.00           H
ATOM    361  CA  LEU A 606      53.490  25.560  45.280  1.00  0.00           C
ATOM    362  HA  LEU A 606      53.560  25.010  46.200  1.00  0.00           H
ATOM    363  CB  LEU A 606      54.930  25.750  44.710  1.00  0.00           C
ATOM    364  HB1 LEU A 606      55.570  26.330  45.410  1.00  0.00           H
ATOM    365  HB2 LEU A 606      54.870  26.330  43.760  1.00  0.00           H
ATOM    366  CG  LEU A 606      55.690  24.440  44.410  1.00  0.00           C
ATOM    367  HG  LEU A 606      55.070  23.800  43.740  1.00  0.00           H
ATOM    368  CD1 LEU A 606      57.040  24.700  43.740  1.00  0.00           C
ATOM    369 HD11 LEU A 606      57.630  25.430  44.330  1.00  0.00           H
ATOM    370 HD12 LEU A 606      56.910  25.100  42.710  1.00  0.00           H
ATOM    371 HD13 LEU A 606      57.620  23.760  43.670  1.00  0.00           H
ATOM    372  CD2 LEU A 606      55.960  23.680  45.710  1.00  0.00           C
ATOM    373 HD21 LEU A 606      55.070  23.670  46.360  1.00  0.00           H
ATOM    374 HD22 LEU A 606      56.790  24.160  46.270  1.00  0.00           H
ATOM    375 HD23 LEU A 606      56.240  22.630  45.490  1.00  0.00           H
ATOM    376  C   LEU A 606      52.880  26.890  45.700  1.00  0.00           C
ATOM    377  O   LEU A 606      51.700  27.180  45.440  1.00  0.00           O
ATOM    378  N   GLN A 607      53.650  27.720  46.450  1.00  0.00           N
ATOM    379  HN  GLN A 607      54.600  27.470  46.640  1.00  0.00           H
ATOM    380  CA  GLN A 607      53.350  29.110  46.790  1.00  0.00           C
ATOM    381  HA  GLN A 607      54.280  29.540  47.130  1.00  0.00           H
ATOM    382  CB  GLN A 607      52.930  29.910  45.530  1.00  0.00           C
ATOM    383  HB1 GLN A 607      51.910  29.630  45.190  1.00  0.00           H
ATOM    384  HB2 GLN A 607      53.650  29.630  44.730  1.00  0.00           H
ATOM    385  CG  GLN A 607      53.010  31.450  45.690  1.00  0.00           C
ATOM    386  HG1 GLN A 607      54.010  31.710  46.090  1.00  0.00           H
ATOM    387  HG2 GLN A 607      52.240  31.820  46.400  1.00  0.00           H
ATOM    388  CD  GLN A 607      52.790  32.160  44.350  1.00  0.00           C
ATOM    389  OE1 GLN A 607      51.790  31.970  43.650  1.00  0.00           O
ATOM    390  NE2 GLN A 607      53.780  33.000  43.960  1.00  0.00           N
ATOM    391 HE21 GLN A 607      54.620  33.060  44.520  1.00  0.00           H
ATOM    392 HE22 GLN A 607      53.620  33.660  43.230  1.00  0.00           H
ATOM    393  C   GLN A 607      52.360  29.260  47.960  1.00  0.00           C
ATOM    394  O   GLN A 607      52.510  30.090  48.850  1.00  0.00           O
ATOM    395  N   CYS A 608      51.360  28.370  48.020  1.00  0.00           N
ATOM    396  HN  CYS A 608      51.290  27.720  47.260  1.00  0.00           H
ATOM    397  CA  CYS A 608      50.290  28.310  49.010  1.00  0.00           C
ATOM    398  HA  CYS A 608      49.700  29.210  48.900  1.00  0.00           H
ATOM    399  CB  CYS A 608      49.370  27.080  48.750  1.00  0.00           C
ATOM    400  HB1 CYS A 608      48.750  27.330  47.860  1.00  0.00           H
ATOM    401  HB2 CYS A 608      48.650  26.950  49.590  1.00  0.00           H
ATOM    402  SG  CYS A 608      50.250  25.510  48.390  1.00  0.00           S
ATOM    403  HG1 CYS A 608      49.180  24.840  47.980  1.00  0.00           H
ATOM    404  C   CYS A 608      50.760  28.300  50.460  1.00  0.00           C
ATOM    405  O   CYS A 608      50.320  29.130  51.250  1.00  0.00           O
ATOM    406  N   LEU A 609      51.690  27.410  50.830  1.00  0.00           N
ATOM    407  HN  LEU A 609      51.980  26.730  50.160  1.00  0.00           H
ATOM    408  CA  LEU A 609      52.260  27.310  52.160  1.00  0.00           C
ATOM    409  HA  LEU A 609      51.440  27.150  52.850  1.00  0.00           H
ATOM    410  CB  LEU A 609      53.200  26.090  52.210  1.00  0.00           C
ATOM    411  HB1 LEU A 609      53.990  26.200  51.430  1.00  0.00           H
ATOM    412  HB2 LEU A 609      52.600  25.190  51.940  1.00  0.00           H
ATOM    413  CG  LEU A 609      53.900  25.820  53.560  1.00  0.00           C
ATOM    414  HG  LEU A 609      54.520  26.700  53.830  1.00  0.00           H
ATOM    415  CD1 LEU A 609      52.900  25.560  54.690  1.00  0.00           C
ATOM    416 HD11 LEU A 609      52.260  24.680  54.460  1.00  0.00           H
ATOM    417 HD12 LEU A 609      52.250  26.440  54.860  1.00  0.00           H
ATOM    418 HD13 LEU A 609      53.440  25.360  55.640  1.00  0.00           H
ATOM    419  CD2 LEU A 609      54.840  24.620  53.410  1.00  0.00           C
ATOM    420 HD21 LEU A 609      55.570  24.790  52.590  1.00  0.00           H
ATOM    421 HD22 LEU A 609      54.260  23.700  53.170  1.00  0.00           H
ATOM    422 HD23 LEU A 609      55.400  24.460  54.350  1.00  0.00           H
ATOM    423  C   LEU A 609      52.980  28.560  52.640  1.00  0.00           C
ATOM    424  O   LEU A 609      52.780  29.040  53.760  1.00  0.00           O
ATOM    425  N   ALA A 610      53.820  29.160  51.780  1.00  0.00           N
ATOM    426  HN  ALA A 610      53.990  28.780  50.870  1.00  0.00           H
ATOM    427  CA  ALA A 610      54.520  30.410  52.040  1.00  0.00           C
ATOM    428  HA  ALA A 610      55.090  30.290  52.950  1.00  0.00           H
ATOM    429  CB  ALA A 610      55.460  30.710  50.870  1.00  0.00           C
ATOM    430  HB1 ALA A 610      54.910  30.860  49.920  1.00  0.00           H
ATOM    431  HB2 ALA A 610      56.180  29.880  50.720  1.00  0.00           H
ATOM    432  HB3 ALA A 610      56.050  31.630  51.080  1.00  0.00           H
ATOM    433  C   ALA A 610      53.580  31.580  52.260  1.00  0.00           C
ATOM    434  O   ALA A 610      53.730  32.370  53.200  1.00  0.00           O
ATOM    435  N   SER A 611      52.550  31.690  51.390  1.00  0.00           N
ATOM    436  HN  SER A 611      52.520  31.090  50.590  1.00  0.00           H
ATOM    437  CA  SER A 611      51.470  32.660  51.520  1.00  0.00           C
ATOM    438  HA  SER A 611      51.920  33.640  51.550  1.00  0.00           H
ATOM    439  CB  SER A 611      50.480  32.580  50.320  1.00  0.00           C
ATOM    440  HB1 SER A 611      49.990  31.580  50.290  1.00  0.00           H
ATOM    441  HB2 SER A 611      51.050  32.710  49.370  1.00  0.00           H
ATOM    442  OG  SER A 611      49.490  33.610  50.400  1.00  0.00           O
ATOM    443  HG1 SER A 611      48.790  33.410  49.760  1.00  0.00           H
ATOM    444  C   SER A 611      50.700  32.500  52.810  1.00  0.00           C
ATOM    445  O   SER A 611      50.480  33.470  53.540  1.00  0.00           O
ATOM    446  N   ILE A 612      50.330  31.250  53.180  1.00  0.00           N
ATOM    447  HN  ILE A 612      50.510  30.460  52.580  1.00  0.00           H
ATOM    448  CA  ILE A 612      49.670  30.950  54.440  1.00  0.00           C
ATOM    449  HA  ILE A 612      48.760  31.530  54.480  1.00  0.00           H
ATOM    450  CB  ILE A 612      49.300  29.460  54.530  1.00  0.00           C
ATOM    451  HB  ILE A 612      50.200  28.860  54.230  1.00  0.00           H
ATOM    452  CG2 ILE A 612      48.890  29.040  55.960  1.00  0.00           C
ATOM    453 HG21 ILE A 612      48.070  29.700  56.330  1.00  0.00           H
ATOM    454 HG22 ILE A 612      49.740  29.100  56.670  1.00  0.00           H
ATOM    455 HG23 ILE A 612      48.520  28.000  55.970  1.00  0.00           H
ATOM    456  CG1 ILE A 612      48.170  29.130  53.520  1.00  0.00           C
ATOM    457 HG11 ILE A 612      48.300  29.730  52.600  1.00  0.00           H
ATOM    458 HG12 ILE A 612      47.200  29.440  53.980  1.00  0.00           H
ATOM    459  CD  ILE A 612      48.110  27.640  53.130  1.00  0.00           C
ATOM    460  HD1 ILE A 612      47.980  27.000  54.020  1.00  0.00           H
ATOM    461  HD2 ILE A 612      49.060  27.340  52.620  1.00  0.00           H
ATOM    462  HD3 ILE A 612      47.270  27.460  52.430  1.00  0.00           H
ATOM    463  C   ILE A 612      50.480  31.360  55.650  1.00  0.00           C
ATOM    464  O   ILE A 612      49.970  32.080  56.510  1.00  0.00           O
ATOM    465  N   LEU A 613      51.780  30.990  55.740  1.00  0.00           N
ATOM    466  HN  LEU A 613      52.170  30.390  55.030  1.00  0.00           H
ATOM    467  CA  LEU A 613      52.660  31.360  56.840  1.00  0.00           C
ATOM    468  HA  LEU A 613      52.210  31.010  57.760  1.00  0.00           H
ATOM    469  CB  LEU A 613      54.050  30.700  56.650  1.00  0.00           C
ATOM    470  HB1 LEU A 613      54.790  31.100  57.370  1.00  0.00           H
ATOM    471  HB2 LEU A 613      54.410  30.940  55.620  1.00  0.00           H
ATOM    472  CG  LEU A 613      54.050  29.160  56.810  1.00  0.00           C
ATOM    473  HG  LEU A 613      53.140  28.740  56.310  1.00  0.00           H
ATOM    474  CD1 LEU A 613      55.260  28.530  56.110  1.00  0.00           C
ATOM    475 HD11 LEU A 613      56.200  28.910  56.560  1.00  0.00           H
ATOM    476 HD12 LEU A 613      55.260  28.790  55.030  1.00  0.00           H
ATOM    477 HD13 LEU A 613      55.250  27.430  56.220  1.00  0.00           H
ATOM    478  CD2 LEU A 613      54.030  28.750  58.290  1.00  0.00           C
ATOM    479 HD21 LEU A 613      53.120  29.130  58.790  1.00  0.00           H
ATOM    480 HD22 LEU A 613      54.920  29.150  58.810  1.00  0.00           H
ATOM    481 HD23 LEU A 613      54.050  27.640  58.390  1.00  0.00           H
ATOM    482  C   LEU A 613      52.850  32.860  57.000  1.00  0.00           C
ATOM    483  O   LEU A 613      52.760  33.400  58.110  1.00  0.00           O
ATOM    484  N   PHE A 614      53.080  33.580  55.880  1.00  0.00           N
ATOM    485  HN  PHE A 614      53.100  33.100  55.000  1.00  0.00           H
ATOM    486  CA  PHE A 614      53.260  35.020  55.850  1.00  0.00           C
ATOM    487  HA  PHE A 614      54.050  35.280  56.540  1.00  0.00           H
ATOM    488  CB  PHE A 614      53.700  35.390  54.400  1.00  0.00           C
ATOM    489  HB1 PHE A 614      52.980  34.910  53.700  1.00  0.00           H
ATOM    490  HB2 PHE A 614      54.690  34.930  54.210  1.00  0.00           H
ATOM    491  CG  PHE A 614      53.800  36.850  54.020  1.00  0.00           C
ATOM    492  CD1 PHE A 614      54.060  37.870  54.950  1.00  0.00           C
ATOM    493  HD1 PHE A 614      54.190  37.640  56.000  1.00  0.00           H
ATOM    494  CE1 PHE A 614      54.150  39.210  54.540  1.00  0.00           C
ATOM    495  HE1 PHE A 614      54.330  39.990  55.270  1.00  0.00           H
ATOM    496  CZ  PHE A 614      54.010  39.540  53.190  1.00  0.00           C
ATOM    497  HZ  PHE A 614      54.090  40.570  52.880  1.00  0.00           H
ATOM    498  CD2 PHE A 614      53.660  37.200  52.670  1.00  0.00           C
ATOM    499  HD2 PHE A 614      53.480  36.430  51.940  1.00  0.00           H
ATOM    500  CE2 PHE A 614      53.760  38.530  52.250  1.00  0.00           C
ATOM    501  HE2 PHE A 614      53.640  38.790  51.210  1.00  0.00           H
ATOM    502  C   PHE A 614      52.030  35.800  56.310  1.00  0.00           C
ATOM    503  O   PHE A 614      52.090  36.630  57.220  1.00  0.00           O
ATOM    504  N   LEU A 615      50.860  35.520  55.700  1.00  0.00           N
ATOM    505  HN  LEU A 615      50.830  34.850  54.950  1.00  0.00           H
ATOM    506  CA  LEU A 615      49.600  36.170  56.030  1.00  0.00           C
ATOM    507  HA  LEU A 615      49.800  37.230  56.070  1.00  0.00           H
ATOM    508  CB  LEU A 615      48.520  35.940  54.940  1.00  0.00           C
ATOM    509  HB1 LEU A 615      47.500  36.030  55.380  1.00  0.00           H
ATOM    510  HB2 LEU A 615      48.620  34.900  54.560  1.00  0.00           H
ATOM    511  CG  LEU A 615      48.550  36.930  53.750  1.00  0.00           C
ATOM    512  HG  LEU A 615      47.780  36.570  53.020  1.00  0.00           H
ATOM    513  CD1 LEU A 615      48.150  38.350  54.170  1.00  0.00           C
ATOM    514 HD11 LEU A 615      48.950  38.820  54.790  1.00  0.00           H
ATOM    515 HD12 LEU A 615      47.220  38.340  54.780  1.00  0.00           H
ATOM    516 HD13 LEU A 615      47.990  38.990  53.280  1.00  0.00           H
ATOM    517  CD2 LEU A 615      49.890  36.970  53.000  1.00  0.00           C
ATOM    518 HD21 LEU A 615      50.180  35.950  52.680  1.00  0.00           H
ATOM    519 HD22 LEU A 615      50.700  37.380  53.650  1.00  0.00           H
ATOM    520 HD23 LEU A 615      49.820  37.610  52.100  1.00  0.00           H
ATOM    521  C   LEU A 615      49.090  35.840  57.430  1.00  0.00           C
ATOM    522  O   LEU A 615      48.580  36.710  58.130  1.00  0.00           O
ATOM    523  N   TYR A 616      49.250  34.580  57.880  1.00  0.00           N
ATOM    524  HN  TYR A 616      49.650  33.880  57.290  1.00  0.00           H
ATOM    525  CA  TYR A 616      48.900  34.150  59.230  1.00  0.00           C
ATOM    526  HA  TYR A 616      47.850  34.350  59.380  1.00  0.00           H
ATOM    527  CB  TYR A 616      49.170  32.620  59.350  1.00  0.00           C
ATOM    528  HB1 TYR A 616      50.200  32.410  58.980  1.00  0.00           H
ATOM    529  HB2 TYR A 616      48.460  32.070  58.690  1.00  0.00           H
ATOM    530  CG  TYR A 616      49.060  32.060  60.740  1.00  0.00           C
ATOM    531  CD1 TYR A 616      47.790  31.940  61.340  1.00  0.00           C
ATOM    532  HD1 TYR A 616      46.920  32.250  60.790  1.00  0.00           H
ATOM    533  CE1 TYR A 616      47.670  31.430  62.630  1.00  0.00           C
ATOM    534  HE1 TYR A 616      46.700  31.350  63.100  1.00  0.00           H
ATOM    535  CZ  TYR A 616      48.790  31.020  63.350  1.00  0.00           C
ATOM    536  OH  TYR A 616      48.600  30.470  64.630  1.00  0.00           O
ATOM    537  HH  TYR A 616      49.460  30.350  65.040  1.00  0.00           H
ATOM    538  CD2 TYR A 616      50.190  31.650  61.470  1.00  0.00           C
ATOM    539  HD2 TYR A 616      51.170  31.730  61.020  1.00  0.00           H
ATOM    540  CE2 TYR A 616      50.060  31.140  62.770  1.00  0.00           C
ATOM    541  HE2 TYR A 616      50.940  30.820  63.310  1.00  0.00           H
ATOM    542  C   TYR A 616      49.630  34.910  60.340  1.00  0.00           C
ATOM    543  O   TYR A 616      49.000  35.470  61.250  1.00  0.00           O
ATOM    544  N   CYS A 617      50.970  34.990  60.250  1.00  0.00           N
ATOM    545  HN  CYS A 617      51.450  34.540  59.500  1.00  0.00           H
ATOM    546  CA  CYS A 617      51.790  35.730  61.200  1.00  0.00           C
ATOM    547  HA  CYS A 617      51.540  35.380  62.190  1.00  0.00           H
ATOM    548  CB  CYS A 617      53.300  35.460  60.980  1.00  0.00           C
ATOM    549  HB1 CYS A 617      53.890  36.080  61.700  1.00  0.00           H
ATOM    550  HB2 CYS A 617      53.600  35.780  59.950  1.00  0.00           H
ATOM    551  SG  CYS A 617      53.730  33.710  61.240  1.00  0.00           S
ATOM    552  HG1 CYS A 617      53.200  33.290  60.100  1.00  0.00           H
ATOM    553  C   CYS A 617      51.510  37.220  61.200  1.00  0.00           C
ATOM    554  O   CYS A 617      51.400  37.850  62.250  1.00  0.00           O
ATOM    555  N   ALA A 618      51.340  37.820  60.000  1.00  0.00           N
ATOM    556  HN  ALA A 618      51.490  37.310  59.150  1.00  0.00           H
ATOM    557  CA  ALA A 618      50.940  39.200  59.850  1.00  0.00           C
ATOM    558  HA  ALA A 618      51.660  39.810  60.380  1.00  0.00           H
ATOM    559  CB  ALA A 618      50.990  39.560  58.350  1.00  0.00           C
ATOM    560  HB1 ALA A 618      50.250  38.960  57.780  1.00  0.00           H
ATOM    561  HB2 ALA A 618      52.000  39.340  57.940  1.00  0.00           H
ATOM    562  HB3 ALA A 618      50.780  40.630  58.190  1.00  0.00           H
ATOM    563  C   ALA A 618      49.560  39.560  60.420  1.00  0.00           C
ATOM    564  O   ALA A 618      49.420  40.560  61.130  1.00  0.00           O
ATOM    565  N   CYS A 619      48.520  38.740  60.150  1.00  0.00           N
ATOM    566  HN  CYS A 619      48.670  37.950  59.540  1.00  0.00           H
ATOM    567  CA  CYS A 619      47.140  38.980  60.560  1.00  0.00           C
ATOM    568  HA  CYS A 619      46.910  40.020  60.400  1.00  0.00           H
ATOM    569  CB  CYS A 619      46.180  38.120  59.700  1.00  0.00           C
ATOM    570  HB1 CYS A 619      46.390  37.040  59.870  1.00  0.00           H
ATOM    571  HB2 CYS A 619      46.430  38.320  58.630  1.00  0.00           H
ATOM    572  SG  CYS A 619      44.390  38.450  59.950  1.00  0.00           S
ATOM    573  HG1 CYS A 619      44.410  38.180  61.250  1.00  0.00           H
ATOM    574  C   CYS A 619      46.890  38.700  62.040  1.00  0.00           C
ATOM    575  O   CYS A 619      45.990  39.270  62.660  1.00  0.00           O
ATOM    576  N   MET A 620      47.730  37.850  62.670  1.00  0.00           N
ATOM    577  HN  MET A 620      48.380  37.300  62.130  1.00  0.00           H
ATOM    578  CA  MET A 620      47.670  37.550  64.090  1.00  0.00           C
ATOM    579  HA  MET A 620      46.680  37.170  64.300  1.00  0.00           H
ATOM    580  CB  MET A 620      48.730  36.470  64.410  1.00  0.00           C
ATOM    581  HB1 MET A 620      49.750  36.880  64.220  1.00  0.00           H
ATOM    582  HB2 MET A 620      48.590  35.640  63.690  1.00  0.00           H
ATOM    583  CG  MET A 620      48.670  35.910  65.850  1.00  0.00           C
ATOM    584  HG1 MET A 620      48.920  36.720  66.570  1.00  0.00           H
ATOM    585  HG2 MET A 620      49.460  35.130  65.950  1.00  0.00           H
ATOM    586  SD  MET A 620      47.060  35.200  66.300  1.00  0.00           S
ATOM    587  CE  MET A 620      47.060  33.770  65.180  1.00  0.00           C
ATOM    588  HE1 MET A 620      47.900  33.080  65.430  1.00  0.00           H
ATOM    589  HE2 MET A 620      47.170  34.080  64.120  1.00  0.00           H
ATOM    590  HE3 MET A 620      46.120  33.200  65.270  1.00  0.00           H
ATOM    591  C   MET A 620      47.860  38.770  64.990  1.00  0.00           C
ATOM    592  O   MET A 620      47.160  38.940  65.990  1.00  0.00           O
ATOM    593  N   SER A 621      48.810  39.680  64.630  1.00  0.00           N
ATOM    594  HN  SER A 621      49.350  39.510  63.810  1.00  0.00           H
ATOM    595  CA  SER A 621      49.040  40.910  65.380  1.00  0.00           C
ATOM    596  HA  SER A 621      49.240  40.610  66.400  1.00  0.00           H
ATOM    597  CB  SER A 621      50.340  41.660  64.920  1.00  0.00           C
ATOM    598  HB1 SER A 621      50.340  41.740  63.810  1.00  0.00           H
ATOM    599  HB2 SER A 621      51.230  41.050  65.200  1.00  0.00           H
ATOM    600  OG  SER A 621      50.460  42.970  65.470  1.00  0.00           O
ATOM    601  HG1 SER A 621      50.770  42.890  66.390  1.00  0.00           H
ATOM    602  C   SER A 621      47.850  41.870  65.500  1.00  0.00           C
ATOM    603  O   SER A 621      47.550  42.240  66.640  1.00  0.00           O
ATOM    604  N   PRO A 622      47.090  42.270  64.470  1.00  0.00           N
ATOM    605  CD  PRO A 622      47.550  42.270  63.090  1.00  0.00           C
ATOM    606  HD1 PRO A 622      47.700  41.230  62.730  1.00  0.00           H
ATOM    607  HD2 PRO A 622      48.510  42.830  63.010  1.00  0.00           H
ATOM    608  CA  PRO A 622      45.980  43.200  64.660  1.00  0.00           C
ATOM    609  HA  PRO A 622      46.300  44.010  65.310  1.00  0.00           H
ATOM    610  CB  PRO A 622      45.590  43.720  63.260  1.00  0.00           C
ATOM    611  HB1 PRO A 622      45.810  44.810  63.210  1.00  0.00           H
ATOM    612  HB2 PRO A 622      44.510  43.580  63.030  1.00  0.00           H
ATOM    613  CG  PRO A 622      46.470  42.970  62.260  1.00  0.00           C
ATOM    614  HG1 PRO A 622      45.870  42.200  61.720  1.00  0.00           H
ATOM    615  HG2 PRO A 622      46.930  43.660  61.510  1.00  0.00           H
ATOM    616  C   PRO A 622      44.840  42.500  65.360  1.00  0.00           C
ATOM    617  O   PRO A 622      44.180  43.120  66.190  1.00  0.00           O
ATOM    618  N   VAL A 623      44.570  41.220  65.030  1.00  0.00           N
ATOM    619  HN  VAL A 623      45.130  40.750  64.340  1.00  0.00           H
ATOM    620  CA  VAL A 623      43.470  40.480  65.640  1.00  0.00           C
ATOM    621  HA  VAL A 623      42.570  41.060  65.500  1.00  0.00           H
ATOM    622  CB  VAL A 623      43.270  39.130  64.950  1.00  0.00           C
ATOM    623  HB  VAL A 623      44.270  38.630  64.830  1.00  0.00           H
ATOM    624  CG1 VAL A 623      42.350  38.180  65.740  1.00  0.00           C
ATOM    625 HG11 VAL A 623      41.380  38.670  65.960  1.00  0.00           H
ATOM    626 HG12 VAL A 623      42.810  37.870  66.710  1.00  0.00           H
ATOM    627 HG13 VAL A 623      42.140  37.260  65.160  1.00  0.00           H
ATOM    628  CG2 VAL A 623      42.680  39.410  63.550  1.00  0.00           C
ATOM    629 HG21 VAL A 623      43.400  39.980  62.930  1.00  0.00           H
ATOM    630 HG22 VAL A 623      41.750  40.010  63.640  1.00  0.00           H
ATOM    631 HG23 VAL A 623      42.440  38.470  63.030  1.00  0.00           H
ATOM    632  C   VAL A 623      43.610  40.340  67.160  1.00  0.00           C
ATOM    633  O   VAL A 623      42.660  40.600  67.910  1.00  0.00           O
ATOM    634  N   ILE A 624      44.810  39.970  67.660  1.00  0.00           N
ATOM    635  HN  ILE A 624      45.540  39.680  67.040  1.00  0.00           H
ATOM    636  CA  ILE A 624      45.130  40.030  69.090  1.00  0.00           C
ATOM    637  HA  ILE A 624      44.320  39.520  69.610  1.00  0.00           H
ATOM    638  CB  ILE A 624      46.400  39.230  69.390  1.00  0.00           C
ATOM    639  HB  ILE A 624      47.180  39.500  68.640  1.00  0.00           H
ATOM    640  CG2 ILE A 624      46.980  39.550  70.790  1.00  0.00           C
ATOM    641 HG21 ILE A 624      46.250  39.280  71.590  1.00  0.00           H
ATOM    642 HG22 ILE A 624      47.240  40.620  70.900  1.00  0.00           H
ATOM    643 HG23 ILE A 624      47.920  38.980  70.970  1.00  0.00           H
ATOM    644  CG1 ILE A 624      46.100  37.710  69.230  1.00  0.00           C
ATOM    645 HG11 ILE A 624      45.800  37.520  68.170  1.00  0.00           H
ATOM    646 HG12 ILE A 624      45.220  37.450  69.860  1.00  0.00           H
ATOM    647  CD  ILE A 624      47.250  36.780  69.590  1.00  0.00           C
ATOM    648  HD1 ILE A 624      47.480  36.810  70.680  1.00  0.00           H
ATOM    649  HD2 ILE A 624      48.170  37.050  69.020  1.00  0.00           H
ATOM    650  HD3 ILE A 624      46.980  35.730  69.330  1.00  0.00           H
ATOM    651  C   ILE A 624      45.150  41.440  69.680  1.00  0.00           C
ATOM    652  O   ILE A 624      44.570  41.690  70.740  1.00  0.00           O
ATOM    653  N   THR A 625      45.800  42.420  69.010  1.00  0.00           N
ATOM    654  HN  THR A 625      46.280  42.200  68.160  1.00  0.00           H
ATOM    655  CA  THR A 625      45.920  43.800  69.500  1.00  0.00           C
ATOM    656  HA  THR A 625      46.370  43.760  70.480  1.00  0.00           H
ATOM    657  CB  THR A 625      46.800  44.690  68.610  1.00  0.00           C
ATOM    658  HB  THR A 625      46.390  44.720  67.570  1.00  0.00           H
ATOM    659  OG1 THR A 625      48.140  44.200  68.540  1.00  0.00           O
ATOM    660  HG1 THR A 625      48.090  43.420  67.960  1.00  0.00           H
ATOM    661  CG2 THR A 625      46.910  46.110  69.160  1.00  0.00           C
ATOM    662 HG21 THR A 625      47.240  46.090  70.220  1.00  0.00           H
ATOM    663 HG22 THR A 625      45.950  46.650  69.100  1.00  0.00           H
ATOM    664 HG23 THR A 625      47.660  46.690  68.580  1.00  0.00           H
ATOM    665  C   THR A 625      44.580  44.500  69.680  1.00  0.00           C
ATOM    666  O   THR A 625      44.280  45.030  70.750  1.00  0.00           O
ATOM    667  N   PHE A 626      43.700  44.450  68.660  1.00  0.00           N
ATOM    668  HN  PHE A 626      43.940  44.020  67.780  1.00  0.00           H
ATOM    669  CA  PHE A 626      42.340  44.960  68.740  1.00  0.00           C
ATOM    670  HA  PHE A 626      42.390  45.970  69.120  1.00  0.00           H
ATOM    671  CB  PHE A 626      41.620  44.990  67.360  1.00  0.00           C
ATOM    672  HB1 PHE A 626      40.510  45.010  67.490  1.00  0.00           H
ATOM    673  HB2 PHE A 626      41.870  44.080  66.760  1.00  0.00           H
ATOM    674  CG  PHE A 626      42.000  46.220  66.560  1.00  0.00           C
ATOM    675  CD1 PHE A 626      41.060  47.250  66.390  1.00  0.00           C
ATOM    676  HD1 PHE A 626      40.100  47.180  66.870  1.00  0.00           H
ATOM    677  CE1 PHE A 626      41.360  48.370  65.600  1.00  0.00           C
ATOM    678  HE1 PHE A 626      40.630  49.160  65.480  1.00  0.00           H
ATOM    679  CZ  PHE A 626      42.600  48.470  64.970  1.00  0.00           C
ATOM    680  HZ  PHE A 626      42.850  49.330  64.360  1.00  0.00           H
ATOM    681  CD2 PHE A 626      43.240  46.330  65.910  1.00  0.00           C
ATOM    682  HD2 PHE A 626      43.970  45.540  66.020  1.00  0.00           H
ATOM    683  CE2 PHE A 626      43.540  47.450  65.130  1.00  0.00           C
ATOM    684  HE2 PHE A 626      44.500  47.520  64.630  1.00  0.00           H
ATOM    685  C   PHE A 626      41.480  44.220  69.750  1.00  0.00           C
ATOM    686  O   PHE A 626      40.710  44.820  70.490  1.00  0.00           O
ATOM    687  N   GLY A 627      41.620  42.870  69.820  1.00  0.00           N
ATOM    688  HN  GLY A 627      42.250  42.400  69.190  1.00  0.00           H
ATOM    689  CA  GLY A 627      40.880  42.030  70.750  1.00  0.00           C
ATOM    690  HA1 GLY A 627      41.130  41.000  70.550  1.00  0.00           H
ATOM    691  HA2 GLY A 627      39.820  42.230  70.630  1.00  0.00           H
ATOM    692  C   GLY A 627      41.210  42.270  72.200  1.00  0.00           C
ATOM    693  O   GLY A 627      40.350  42.220  73.070  1.00  0.00           O
ATOM    694  N   GLY A 628      42.500  42.550  72.500  1.00  0.00           N
ATOM    695  HN  GLY A 628      43.190  42.470  71.780  1.00  0.00           H
ATOM    696  CA  GLY A 628      42.950  42.970  73.820  1.00  0.00           C
ATOM    697  HA1 GLY A 628      44.020  43.080  73.770  1.00  0.00           H
ATOM    698  HA2 GLY A 628      42.640  42.240  74.550  1.00  0.00           H
ATOM    699  C   GLY A 628      42.400  44.290  74.270  1.00  0.00           C
ATOM    700  O   GLY A 628      41.930  44.430  75.400  1.00  0.00           O
ATOM    701  N   LEU A 629      42.430  45.290  73.350  1.00  0.00           N
ATOM    702  HN  LEU A 629      42.870  45.130  72.460  1.00  0.00           H
ATOM    703  CA  LEU A 629      41.860  46.620  73.530  1.00  0.00           C
ATOM    704  HA  LEU A 629      42.300  47.060  74.420  1.00  0.00           H
ATOM    705  CB  LEU A 629      42.180  47.520  72.300  1.00  0.00           C
ATOM    706  HB1 LEU A 629      41.310  48.160  72.040  1.00  0.00           H
ATOM    707  HB2 LEU A 629      42.370  46.870  71.410  1.00  0.00           H
ATOM    708  CG  LEU A 629      43.370  48.490  72.480  1.00  0.00           C
ATOM    709  HG  LEU A 629      43.200  49.070  73.420  1.00  0.00           H
ATOM    710  CD1 LEU A 629      44.730  47.780  72.630  1.00  0.00           C
ATOM    711 HD11 LEU A 629      44.960  47.180  71.720  1.00  0.00           H
ATOM    712 HD12 LEU A 629      44.730  47.110  73.510  1.00  0.00           H
ATOM    713 HD13 LEU A 629      45.540  48.530  72.770  1.00  0.00           H
ATOM    714  CD2 LEU A 629      43.420  49.480  71.310  1.00  0.00           C
ATOM    715 HD21 LEU A 629      42.460  50.030  71.230  1.00  0.00           H
ATOM    716 HD22 LEU A 629      43.590  48.940  70.350  1.00  0.00           H
ATOM    717 HD23 LEU A 629      44.240  50.210  71.450  1.00  0.00           H
ATOM    718  C   LEU A 629      40.360  46.600  73.760  1.00  0.00           C
ATOM    719  O   LEU A 629      39.850  47.240  74.690  1.00  0.00           O
ATOM    720  N   LEU A 630      39.600  45.840  72.940  1.00  0.00           N
ATOM    721  HN  LEU A 630      40.020  45.410  72.130  1.00  0.00           H
ATOM    722  CA  LEU A 630      38.180  45.600  73.150  1.00  0.00           C
ATOM    723  HA  LEU A 630      37.680  46.550  73.180  1.00  0.00           H
ATOM    724  CB  LEU A 630      37.610  44.750  71.980  1.00  0.00           C
ATOM    725  HB1 LEU A 630      36.600  44.350  72.240  1.00  0.00           H
ATOM    726  HB2 LEU A 630      38.280  43.880  71.830  1.00  0.00           H
ATOM    727  CG  LEU A 630      37.460  45.510  70.650  1.00  0.00           C
ATOM    728  HG  LEU A 630      38.380  46.120  70.480  1.00  0.00           H
ATOM    729  CD1 LEU A 630      37.340  44.500  69.500  1.00  0.00           C
ATOM    730 HD11 LEU A 630      36.480  43.820  69.690  1.00  0.00           H
ATOM    731 HD12 LEU A 630      38.260  43.880  69.430  1.00  0.00           H
ATOM    732 HD13 LEU A 630      37.180  45.020  68.540  1.00  0.00           H
ATOM    733  CD2 LEU A 630      36.250  46.460  70.670  1.00  0.00           C
ATOM    734 HD21 LEU A 630      36.340  47.210  71.480  1.00  0.00           H
ATOM    735 HD22 LEU A 630      35.310  45.880  70.850  1.00  0.00           H
ATOM    736 HD23 LEU A 630      36.140  46.990  69.700  1.00  0.00           H
ATOM    737  C   LEU A 630      37.870  44.890  74.460  1.00  0.00           C
ATOM    738  O   LEU A 630      36.970  45.290  75.210  1.00  0.00           O
ATOM    739  N   GLY A 631      38.650  43.840  74.800  1.00  0.00           N
ATOM    740  HN  GLY A 631      39.290  43.500  74.110  1.00  0.00           H
ATOM    741  CA  GLY A 631      38.520  43.100  76.050  1.00  0.00           C
ATOM    742  HA1 GLY A 631      39.300  42.340  76.060  1.00  0.00           H
ATOM    743  HA2 GLY A 631      37.530  42.670  76.090  1.00  0.00           H
ATOM    744  C   GLY A 631      38.710  43.930  77.280  1.00  0.00           C
ATOM    745  O   GLY A 631      37.930  43.840  78.220  1.00  0.00           O
ATOM    746  N   GLU A 632      39.740  44.790  77.300  1.00  0.00           N
ATOM    747  HN  GLU A 632      40.390  44.830  76.530  1.00  0.00           H
ATOM    748  CA  GLU A 632      39.980  45.740  78.370  1.00  0.00           C
ATOM    749  HA  GLU A 632      40.040  45.200  79.310  1.00  0.00           H
ATOM    750  CB  GLU A 632      41.350  46.410  78.100  1.00  0.00           C
ATOM    751  HB1 GLU A 632      41.320  46.900  77.090  1.00  0.00           H
ATOM    752  HB2 GLU A 632      42.130  45.620  78.030  1.00  0.00           H
ATOM    753  CG  GLU A 632      41.780  47.440  79.170  1.00  0.00           C
ATOM    754  HG1 GLU A 632      42.030  46.920  80.110  1.00  0.00           H
ATOM    755  HG2 GLU A 632      40.980  48.180  79.360  1.00  0.00           H
ATOM    756  CD  GLU A 632      43.020  48.220  78.750  1.00  0.00           C
ATOM    757  OE1 GLU A 632      43.950  47.650  78.140  1.00  0.00           O
ATOM    758  OE2 GLU A 632      43.010  49.460  78.980  1.00  0.00           O
ATOM    759  C   GLU A 632      38.880  46.790  78.520  1.00  0.00           C
ATOM    760  O   GLU A 632      38.250  46.920  79.580  1.00  0.00           O
ATOM    761  N   ALA A 633      38.550  47.510  77.430  1.00  0.00           N
ATOM    762  HN  ALA A 633      39.070  47.360  76.580  1.00  0.00           H
ATOM    763  CA  ALA A 633      37.620  48.620  77.400  1.00  0.00           C
ATOM    764  HA  ALA A 633      37.940  49.340  78.150  1.00  0.00           H
ATOM    765  CB  ALA A 633      37.690  49.310  76.020  1.00  0.00           C
ATOM    766  HB1 ALA A 633      37.380  48.610  75.210  1.00  0.00           H
ATOM    767  HB2 ALA A 633      38.730  49.630  75.820  1.00  0.00           H
ATOM    768  HB3 ALA A 633      37.040  50.210  75.980  1.00  0.00           H
ATOM    769  C   ALA A 633      36.170  48.280  77.720  1.00  0.00           C
ATOM    770  O   ALA A 633      35.450  49.080  78.330  1.00  0.00           O
ATOM    771  N   THR A 634      35.710  47.090  77.280  1.00  0.00           N
ATOM    772  HN  THR A 634      36.320  46.500  76.760  1.00  0.00           H
ATOM    773  CA  THR A 634      34.300  46.660  77.390  1.00  0.00           C
ATOM    774  HA  THR A 634      33.660  47.520  77.440  1.00  0.00           H
ATOM    775  CB  THR A 634      33.880  45.810  76.190  1.00  0.00           C
ATOM    776  HB  THR A 634      34.250  44.760  76.280  1.00  0.00           H
ATOM    777  OG1 THR A 634      34.430  46.330  74.990  1.00  0.00           O
ATOM    778  HG1 THR A 634      35.350  46.020  74.970  1.00  0.00           H
ATOM    779  CG2 THR A 634      32.360  45.800  75.980  1.00  0.00           C
ATOM    780 HG21 THR A 634      32.000  46.830  75.800  1.00  0.00           H
ATOM    781 HG22 THR A 634      31.820  45.390  76.860  1.00  0.00           H
ATOM    782 HG23 THR A 634      32.100  45.200  75.090  1.00  0.00           H
ATOM    783  C   THR A 634      34.110  45.820  78.650  1.00  0.00           C
ATOM    784  O   THR A 634      33.000  45.440  79.030  1.00  0.00           O
ATOM    785  N   GLU A 635      35.230  45.530  79.340  1.00  0.00           N
ATOM    786  HN  GLU A 635      36.080  45.970  79.050  1.00  0.00           H
ATOM    787  CA  GLU A 635      35.300  44.690  80.530  1.00  0.00           C
ATOM    788  HA  GLU A 635      36.340  44.690  80.820  1.00  0.00           H
ATOM    789  CB  GLU A 635      34.510  45.320  81.720  1.00  0.00           C
ATOM    790  HB1 GLU A 635      33.420  45.280  81.540  1.00  0.00           H
ATOM    791  HB2 GLU A 635      34.810  46.400  81.700  1.00  0.00           H
ATOM    792  CG  GLU A 635      34.870  44.800  83.130  1.00  0.00           C
ATOM    793  HG1 GLU A 635      34.700  45.600  83.880  1.00  0.00           H
ATOM    794  HG2 GLU A 635      35.950  44.540  83.150  1.00  0.00           H
ATOM    795  CD  GLU A 635      34.070  43.600  83.640  1.00  0.00           C
ATOM    796  OE1 GLU A 635      32.830  43.690  83.780  1.00  0.00           O
ATOM    797  OE2 GLU A 635      34.760  42.610  84.010  1.00  0.00           O
ATOM    798  C   GLU A 635      34.950  43.210  80.250  1.00  0.00           C
ATOM    799  O   GLU A 635      33.920  42.670  80.640  1.00  0.00           O
ATOM    800  N   GLY A 636      35.850  42.510  79.530  1.00  0.00           N
ATOM    801  HN  GLY A 636      36.630  43.010  79.140  1.00  0.00           H
ATOM    802  CA  GLY A 636      35.850  41.050  79.420  1.00  0.00           C
ATOM    803  HA1 GLY A 636      35.760  40.630  80.420  1.00  0.00           H
ATOM    804  HA2 GLY A 636      36.780  40.760  78.940  1.00  0.00           H
ATOM    805  C   GLY A 636      34.730  40.450  78.600  1.00  0.00           C
ATOM    806  O   GLY A 636      34.270  39.340  78.860  1.00  0.00           O
ATOM    807  N   ARG A 637      34.240  41.170  77.580  1.00  0.00           N
ATOM    808  HN  ARG A 637      34.620  42.080  77.420  1.00  0.00           H
ATOM    809  CA  ARG A 637      33.090  40.750  76.800  1.00  0.00           C
ATOM    810  HA  ARG A 637      32.620  39.890  77.250  1.00  0.00           H
ATOM    811  CB  ARG A 637      32.040  41.900  76.680  1.00  0.00           C
ATOM    812  HB1 ARG A 637      31.120  41.510  76.190  1.00  0.00           H
ATOM    813  HB2 ARG A 637      32.450  42.710  76.040  1.00  0.00           H
ATOM    814  CG  ARG A 637      31.650  42.550  78.030  1.00  0.00           C
ATOM    815  HG1 ARG A 637      30.880  43.330  77.850  1.00  0.00           H
ATOM    816  HG2 ARG A 637      32.560  43.080  78.400  1.00  0.00           H
ATOM    817  CD  ARG A 637      31.130  41.590  79.110  1.00  0.00           C
ATOM    818  HD1 ARG A 637      31.770  40.680  79.160  1.00  0.00           H
ATOM    819  HD2 ARG A 637      30.070  41.290  78.950  1.00  0.00           H
ATOM    820  NE  ARG A 637      31.300  42.300  80.420  1.00  0.00           N
ATOM    821  HE  ARG A 637      32.250  42.420  80.760  1.00  0.00           H
ATOM    822  CZ  ARG A 637      30.420  43.070  81.040  1.00  0.00           C
ATOM    823  NH1 ARG A 637      29.140  43.120  80.760  1.00  0.00           N
ATOM    824 HH11 ARG A 637      28.740  42.190  80.810  1.00  0.00           H
ATOM    825 HH12 ARG A 637      28.600  43.710  81.350  1.00  0.00           H
ATOM    826  NH2 ARG A 637      30.770  43.770  82.100  1.00  0.00           N
ATOM    827 HH21 ARG A 637      30.060  44.030  82.730  1.00  0.00           H
ATOM    828 HH22 ARG A 637      31.660  43.560  82.570  1.00  0.00           H
ATOM    829  C   ARG A 637      33.480  40.340  75.390  1.00  0.00           C
ATOM    830  O   ARG A 637      32.910  39.400  74.850  1.00  0.00           O
ATOM    831  N   LEU A 638      34.440  41.060  74.790  1.00  0.00           N
ATOM    832  HN  LEU A 638      34.900  41.800  75.260  1.00  0.00           H
ATOM    833  CA  LEU A 638      34.900  40.810  73.440  1.00  0.00           C
ATOM    834  HA  LEU A 638      34.610  39.820  73.110  1.00  0.00           H
ATOM    835  CB  LEU A 638      34.420  41.900  72.430  1.00  0.00           C
ATOM    836  HB1 LEU A 638      34.880  41.720  71.440  1.00  0.00           H
ATOM    837  HB2 LEU A 638      34.760  42.890  72.800  1.00  0.00           H
ATOM    838  CG  LEU A 638      32.890  41.980  72.220  1.00  0.00           C
ATOM    839  HG  LEU A 638      32.400  42.150  73.210  1.00  0.00           H
ATOM    840  CD1 LEU A 638      32.550  43.180  71.320  1.00  0.00           C
ATOM    841 HD11 LEU A 638      32.990  43.060  70.310  1.00  0.00           H
ATOM    842 HD12 LEU A 638      32.930  44.120  71.760  1.00  0.00           H
ATOM    843 HD13 LEU A 638      31.450  43.290  71.200  1.00  0.00           H
ATOM    844  CD2 LEU A 638      32.320  40.690  71.610  1.00  0.00           C
ATOM    845 HD21 LEU A 638      32.520  39.820  72.270  1.00  0.00           H
ATOM    846 HD22 LEU A 638      32.790  40.500  70.620  1.00  0.00           H
ATOM    847 HD23 LEU A 638      31.230  40.780  71.460  1.00  0.00           H
ATOM    848  C   LEU A 638      36.410  40.810  73.500  1.00  0.00           C
ATOM    849  O   LEU A 638      37.060  41.770  73.110  1.00  0.00           O
ATOM    850  N   SER A 639      37.020  39.750  74.050  1.00  0.00           N
ATOM    851  HN  SER A 639      36.510  38.930  74.350  1.00  0.00           H
ATOM    852  CA  SER A 639      38.450  39.700  74.290  1.00  0.00           C
ATOM    853  HA  SER A 639      38.820  40.710  74.410  1.00  0.00           H
ATOM    854  CB  SER A 639      38.790  38.910  75.600  1.00  0.00           C
ATOM    855  HB1 SER A 639      38.110  39.280  76.400  1.00  0.00           H
ATOM    856  HB2 SER A 639      39.830  39.150  75.920  1.00  0.00           H
ATOM    857  OG  SER A 639      38.660  37.490  75.510  1.00  0.00           O
ATOM    858  HG1 SER A 639      37.700  37.310  75.370  1.00  0.00           H
ATOM    859  C   SER A 639      39.170  39.120  73.090  1.00  0.00           C
ATOM    860  O   SER A 639      38.610  38.920  72.010  1.00  0.00           O
ATOM    861  N   ALA A 640      40.470  38.840  73.250  1.00  0.00           N
ATOM    862  HN  ALA A 640      40.930  39.100  74.100  1.00  0.00           H
ATOM    863  CA  ALA A 640      41.270  38.130  72.280  1.00  0.00           C
ATOM    864  HA  ALA A 640      41.250  38.690  71.350  1.00  0.00           H
ATOM    865  CB  ALA A 640      42.730  38.050  72.780  1.00  0.00           C
ATOM    866  HB1 ALA A 640      42.780  37.560  73.770  1.00  0.00           H
ATOM    867  HB2 ALA A 640      43.150  39.080  72.880  1.00  0.00           H
ATOM    868  HB3 ALA A 640      43.370  37.490  72.060  1.00  0.00           H
ATOM    869  C   ALA A 640      40.740  36.730  71.960  1.00  0.00           C
ATOM    870  O   ALA A 640      40.860  36.240  70.840  1.00  0.00           O
ATOM    871  N   ILE A 641      40.110  36.040  72.930  1.00  0.00           N
ATOM    872  HN  ILE A 641      39.910  36.480  73.800  1.00  0.00           H
ATOM    873  CA  ILE A 641      39.440  34.760  72.690  1.00  0.00           C
ATOM    874  HA  ILE A 641      40.150  34.100  72.220  1.00  0.00           H
ATOM    875  CB  ILE A 641      38.990  34.140  74.010  1.00  0.00           C
ATOM    876  HB  ILE A 641      38.300  34.860  74.540  1.00  0.00           H
ATOM    877  CG2 ILE A 641      38.200  32.830  73.770  1.00  0.00           C
ATOM    878 HG21 ILE A 641      38.840  32.090  73.240  1.00  0.00           H
ATOM    879 HG22 ILE A 641      37.270  33.000  73.190  1.00  0.00           H
ATOM    880 HG23 ILE A 641      37.890  32.390  74.740  1.00  0.00           H
ATOM    881  CG1 ILE A 641      40.220  33.920  74.930  1.00  0.00           C
ATOM    882 HG11 ILE A 641      40.790  34.860  75.030  1.00  0.00           H
ATOM    883 HG12 ILE A 641      40.880  33.160  74.440  1.00  0.00           H
ATOM    884  CD  ILE A 641      39.880  33.450  76.350  1.00  0.00           C
ATOM    885  HD1 ILE A 641      39.410  32.440  76.330  1.00  0.00           H
ATOM    886  HD2 ILE A 641      39.150  34.140  76.830  1.00  0.00           H
ATOM    887  HD3 ILE A 641      40.800  33.390  76.970  1.00  0.00           H
ATOM    888  C   ILE A 641      38.270  34.900  71.710  1.00  0.00           C
ATOM    889  O   ILE A 641      38.170  34.160  70.720  1.00  0.00           O
ATOM    890  N   GLU A 642      37.400  35.910  71.940  1.00  0.00           N
ATOM    891  HN  GLU A 642      37.430  36.450  72.780  1.00  0.00           H
ATOM    892  CA  GLU A 642      36.330  36.280  71.030  1.00  0.00           C
ATOM    893  HA  GLU A 642      35.710  35.400  70.880  1.00  0.00           H
ATOM    894  CB  GLU A 642      35.430  37.390  71.630  1.00  0.00           C
ATOM    895  HB1 GLU A 642      34.750  37.790  70.840  1.00  0.00           H
ATOM    896  HB2 GLU A 642      36.070  38.230  71.970  1.00  0.00           H
ATOM    897  CG  GLU A 642      34.460  36.960  72.770  1.00  0.00           C
ATOM    898  HG1 GLU A 642      33.830  36.130  72.410  1.00  0.00           H
ATOM    899  HG2 GLU A 642      33.790  37.810  73.020  1.00  0.00           H
ATOM    900  CD  GLU A 642      35.120  36.520  74.070  1.00  0.00           C
ATOM    901  OE1 GLU A 642      36.050  37.240  74.560  1.00  0.00           O
ATOM    902  OE2 GLU A 642      34.710  35.460  74.590  1.00  0.00           O
ATOM    903  C   GLU A 642      36.800  36.720  69.650  1.00  0.00           C
ATOM    904  O   GLU A 642      36.210  36.330  68.650  1.00  0.00           O
ATOM    905  N   SER A 643      37.860  37.560  69.560  1.00  0.00           N
ATOM    906  HN  SER A 643      38.320  37.920  70.390  1.00  0.00           H
ATOM    907  CA  SER A 643      38.420  37.990  68.280  1.00  0.00           C
ATOM    908  HA  SER A 643      37.590  38.360  67.690  1.00  0.00           H
ATOM    909  CB  SER A 643      39.430  39.190  68.340  1.00  0.00           C
ATOM    910  HB1 SER A 643      38.960  40.020  68.920  1.00  0.00           H
ATOM    911  HB2 SER A 643      39.630  39.560  67.300  1.00  0.00           H
ATOM    912  OG  SER A 643      40.670  38.860  68.960  1.00  0.00           O
ATOM    913  HG1 SER A 643      41.330  39.520  68.680  1.00  0.00           H
ATOM    914  C   SER A 643      39.010  36.870  67.440  1.00  0.00           C
ATOM    915  O   SER A 643      38.700  36.780  66.250  1.00  0.00           O
ATOM    916  N   LEU A 644      39.820  35.960  68.030  1.00  0.00           N
ATOM    917  HN  LEU A 644      40.110  36.100  68.980  1.00  0.00           H
ATOM    918  CA  LEU A 644      40.350  34.780  67.350  1.00  0.00           C
ATOM    919  HA  LEU A 644      40.910  35.120  66.480  1.00  0.00           H
ATOM    920  CB  LEU A 644      41.290  33.990  68.300  1.00  0.00           C
ATOM    921  HB1 LEU A 644      41.540  32.990  67.880  1.00  0.00           H
ATOM    922  HB2 LEU A 644      40.750  33.830  69.260  1.00  0.00           H
ATOM    923  CG  LEU A 644      42.620  34.700  68.620  1.00  0.00           C
ATOM    924  HG  LEU A 644      42.410  35.770  68.860  1.00  0.00           H
ATOM    925  CD1 LEU A 644      43.300  34.070  69.850  1.00  0.00           C
ATOM    926 HD11 LEU A 644      43.510  32.990  69.660  1.00  0.00           H
ATOM    927 HD12 LEU A 644      42.640  34.150  70.740  1.00  0.00           H
ATOM    928 HD13 LEU A 644      44.260  34.580  70.060  1.00  0.00           H
ATOM    929  CD2 LEU A 644      43.580  34.650  67.420  1.00  0.00           C
ATOM    930 HD21 LEU A 644      43.150  35.180  66.550  1.00  0.00           H
ATOM    931 HD22 LEU A 644      43.800  33.590  67.130  1.00  0.00           H
ATOM    932 HD23 LEU A 644      44.540  35.140  67.690  1.00  0.00           H
ATOM    933  C   LEU A 644      39.300  33.820  66.820  1.00  0.00           C
ATOM    934  O   LEU A 644      39.310  33.430  65.650  1.00  0.00           O
ATOM    935  N   PHE A 645      38.310  33.450  67.670  1.00  0.00           N
ATOM    936  HN  PHE A 645      38.340  33.780  68.620  1.00  0.00           H
ATOM    937  CA  PHE A 645      37.200  32.590  67.280  1.00  0.00           C
ATOM    938  HA  PHE A 645      37.630  31.700  66.840  1.00  0.00           H
ATOM    939  CB  PHE A 645      36.400  32.150  68.550  1.00  0.00           C
ATOM    940  HB1 PHE A 645      36.070  33.070  69.090  1.00  0.00           H
ATOM    941  HB2 PHE A 645      37.070  31.580  69.220  1.00  0.00           H
ATOM    942  CG  PHE A 645      35.180  31.280  68.310  1.00  0.00           C
ATOM    943  CD1 PHE A 645      35.120  30.340  67.260  1.00  0.00           C
ATOM    944  HD1 PHE A 645      35.940  30.220  66.580  1.00  0.00           H
ATOM    945  CE1 PHE A 645      33.980  29.530  67.090  1.00  0.00           C
ATOM    946  HE1 PHE A 645      33.960  28.810  66.280  1.00  0.00           H
ATOM    947  CZ  PHE A 645      32.900  29.640  67.970  1.00  0.00           C
ATOM    948  HZ  PHE A 645      32.030  29.020  67.840  1.00  0.00           H
ATOM    949  CD2 PHE A 645      34.090  31.370  69.200  1.00  0.00           C
ATOM    950  HD2 PHE A 645      34.140  32.050  70.030  1.00  0.00           H
ATOM    951  CE2 PHE A 645      32.960  30.560  69.030  1.00  0.00           C
ATOM    952  HE2 PHE A 645      32.140  30.630  69.730  1.00  0.00           H
ATOM    953  C   PHE A 645      36.330  33.210  66.190  1.00  0.00           C
ATOM    954  O   PHE A 645      36.000  32.590  65.180  1.00  0.00           O
ATOM    955  N   GLY A 646      36.000  34.520  66.350  1.00  0.00           N
ATOM    956  HN  GLY A 646      36.280  34.990  67.190  1.00  0.00           H
ATOM    957  CA  GLY A 646      35.260  35.300  65.370  1.00  0.00           C
ATOM    958  HA1 GLY A 646      35.150  36.300  65.760  1.00  0.00           H
ATOM    959  HA2 GLY A 646      34.310  34.810  65.200  1.00  0.00           H
ATOM    960  C   GLY A 646      35.920  35.430  64.020  1.00  0.00           C
ATOM    961  O   GLY A 646      35.290  35.210  62.990  1.00  0.00           O
ATOM    962  N   ALA A 647      37.230  35.780  64.000  1.00  0.00           N
ATOM    963  HN  ALA A 647      37.710  36.020  64.850  1.00  0.00           H
ATOM    964  CA  ALA A 647      38.020  35.850  62.790  1.00  0.00           C
ATOM    965  HA  ALA A 647      37.550  36.560  62.120  1.00  0.00           H
ATOM    966  CB  ALA A 647      39.450  36.340  63.130  1.00  0.00           C
ATOM    967  HB1 ALA A 647      39.950  35.660  63.840  1.00  0.00           H
ATOM    968  HB2 ALA A 647      39.390  37.350  63.600  1.00  0.00           H
ATOM    969  HB3 ALA A 647      40.070  36.430  62.210  1.00  0.00           H
ATOM    970  C   ALA A 647      38.120  34.530  62.060  1.00  0.00           C
ATOM    971  O   ALA A 647      37.910  34.450  60.850  1.00  0.00           O
ATOM    972  N   SER A 648      38.370  33.430  62.800  1.00  0.00           N
ATOM    973  HN  SER A 648      38.570  33.510  63.780  1.00  0.00           H
ATOM    974  CA  SER A 648      38.390  32.090  62.240  1.00  0.00           C
ATOM    975  HA  SER A 648      39.170  32.040  61.490  1.00  0.00           H
ATOM    976  CB  SER A 648      38.670  31.040  63.340  1.00  0.00           C
ATOM    977  HB1 SER A 648      37.890  31.090  64.140  1.00  0.00           H
ATOM    978  HB2 SER A 648      39.650  31.270  63.820  1.00  0.00           H
ATOM    979  OG  SER A 648      38.690  29.720  62.810  1.00  0.00           O
ATOM    980  HG1 SER A 648      39.450  29.690  62.210  1.00  0.00           H
ATOM    981  C   SER A 648      37.080  31.710  61.560  1.00  0.00           C
ATOM    982  O   SER A 648      37.040  31.380  60.380  1.00  0.00           O
ATOM    983  N   LEU A 649      35.970  31.850  62.300  1.00  0.00           N
ATOM    984  HN  LEU A 649      36.040  32.130  63.260  1.00  0.00           H
ATOM    985  CA  LEU A 649      34.660  31.510  61.810  1.00  0.00           C
ATOM    986  HA  LEU A 649      34.670  30.470  61.530  1.00  0.00           H
ATOM    987  CB  LEU A 649      33.650  31.770  62.960  1.00  0.00           C
ATOM    988  HB1 LEU A 649      33.810  32.790  63.370  1.00  0.00           H
ATOM    989  HB2 LEU A 649      33.880  31.050  63.790  1.00  0.00           H
ATOM    990  CG  LEU A 649      32.180  31.630  62.560  1.00  0.00           C
ATOM    991  HG  LEU A 649      31.920  32.420  61.820  1.00  0.00           H
ATOM    992  CD1 LEU A 649      31.950  30.270  61.890  1.00  0.00           C
ATOM    993 HD11 LEU A 649      32.020  29.440  62.630  1.00  0.00           H
ATOM    994 HD12 LEU A 649      32.680  30.060  61.080  1.00  0.00           H
ATOM    995 HD13 LEU A 649      30.950  30.270  61.400  1.00  0.00           H
ATOM    996  CD2 LEU A 649      31.260  31.850  63.780  1.00  0.00           C
ATOM    997 HD21 LEU A 649      31.390  32.880  64.170  1.00  0.00           H
ATOM    998 HD22 LEU A 649      31.510  31.130  64.580  1.00  0.00           H
ATOM    999 HD23 LEU A 649      30.200  31.720  63.480  1.00  0.00           H
ATOM   1000  C   LEU A 649      34.220  32.310  60.590  1.00  0.00           C
ATOM   1001  O   LEU A 649      33.790  31.770  59.570  1.00  0.00           O
ATOM   1002  N   THR A 650      34.380  33.640  60.680  1.00  0.00           N
ATOM   1003  HN  THR A 650      34.780  34.020  61.520  1.00  0.00           H
ATOM   1004  CA  THR A 650      33.990  34.600  59.650  1.00  0.00           C
ATOM   1005  HA  THR A 650      32.940  34.420  59.420  1.00  0.00           H
ATOM   1006  CB  THR A 650      34.140  36.050  60.120  1.00  0.00           C
ATOM   1007  HB  THR A 650      35.200  36.280  60.360  1.00  0.00           H
ATOM   1008  OG1 THR A 650      33.350  36.290  61.270  1.00  0.00           O
ATOM   1009  HG1 THR A 650      33.800  35.850  62.000  1.00  0.00           H
ATOM   1010  CG2 THR A 650      33.610  37.030  59.070  1.00  0.00           C
ATOM   1011 HG21 THR A 650      32.550  36.810  58.840  1.00  0.00           H
ATOM   1012 HG22 THR A 650      34.190  36.960  58.130  1.00  0.00           H
ATOM   1013 HG23 THR A 650      33.680  38.070  59.440  1.00  0.00           H
ATOM   1014  C   THR A 650      34.770  34.380  58.380  1.00  0.00           C
ATOM   1015  O   THR A 650      34.220  34.370  57.270  1.00  0.00           O
ATOM   1016  N   GLY A 651      36.090  34.160  58.530  1.00  0.00           N
ATOM   1017  HN  GLY A 651      36.500  34.140  59.450  1.00  0.00           H
ATOM   1018  CA  GLY A 651      37.000  33.930  57.420  1.00  0.00           C
ATOM   1019  HA1 GLY A 651      37.990  33.940  57.860  1.00  0.00           H
ATOM   1020  HA2 GLY A 651      36.870  34.720  56.700  1.00  0.00           H
ATOM   1021  C   GLY A 651      36.830  32.610  56.710  1.00  0.00           C
ATOM   1022  O   GLY A 651      36.860  32.570  55.480  1.00  0.00           O
ATOM   1023  N   ILE A 652      36.620  31.500  57.460  1.00  0.00           N
ATOM   1024  HN  ILE A 652      36.630  31.560  58.460  1.00  0.00           H
ATOM   1025  CA  ILE A 652      36.320  30.200  56.880  1.00  0.00           C
ATOM   1026  HA  ILE A 652      37.120  29.930  56.190  1.00  0.00           H
ATOM   1027  CB  ILE A 652      36.230  29.130  57.980  1.00  0.00           C
ATOM   1028  HB  ILE A 652      35.600  29.540  58.800  1.00  0.00           H
ATOM   1029  CG2 ILE A 652      35.570  27.830  57.470  1.00  0.00           C
ATOM   1030 HG21 ILE A 652      36.110  27.470  56.570  1.00  0.00           H
ATOM   1031 HG22 ILE A 652      34.490  27.970  57.220  1.00  0.00           H
ATOM   1032 HG23 ILE A 652      35.620  27.030  58.230  1.00  0.00           H
ATOM   1033  CG1 ILE A 652      37.620  28.810  58.570  1.00  0.00           C
ATOM   1034 HG11 ILE A 652      38.180  29.760  58.700  1.00  0.00           H
ATOM   1035 HG12 ILE A 652      38.200  28.190  57.840  1.00  0.00           H
ATOM   1036  CD  ILE A 652      37.560  28.110  59.930  1.00  0.00           C
ATOM   1037  HD1 ILE A 652      37.070  27.120  59.850  1.00  0.00           H
ATOM   1038  HD2 ILE A 652      36.980  28.730  60.650  1.00  0.00           H
ATOM   1039  HD3 ILE A 652      38.580  27.970  60.350  1.00  0.00           H
ATOM   1040  C   ILE A 652      35.040  30.200  56.050  1.00  0.00           C
ATOM   1041  O   ILE A 652      35.030  29.780  54.890  1.00  0.00           O
ATOM   1042  N   ALA A 653      33.950  30.760  56.620  1.00  0.00           N
ATOM   1043  HN  ALA A 653      33.970  31.090  57.570  1.00  0.00           H
ATOM   1044  CA  ALA A 653      32.690  30.900  55.920  1.00  0.00           C
ATOM   1045  HA  ALA A 653      32.390  29.920  55.570  1.00  0.00           H
ATOM   1046  CB  ALA A 653      31.620  31.460  56.870  1.00  0.00           C
ATOM   1047  HB1 ALA A 653      31.920  32.460  57.240  1.00  0.00           H
ATOM   1048  HB2 ALA A 653      31.510  30.800  57.750  1.00  0.00           H
ATOM   1049  HB3 ALA A 653      30.630  31.540  56.370  1.00  0.00           H
ATOM   1050  C   ALA A 653      32.780  31.780  54.690  1.00  0.00           C
ATOM   1051  O   ALA A 653      32.300  31.420  53.610  1.00  0.00           O
ATOM   1052  N   TYR A 654      33.450  32.950  54.790  1.00  0.00           N
ATOM   1053  HN  TYR A 654      33.810  33.260  55.680  1.00  0.00           H
ATOM   1054  CA  TYR A 654      33.670  33.830  53.660  1.00  0.00           C
ATOM   1055  HA  TYR A 654      32.700  34.090  53.250  1.00  0.00           H
ATOM   1056  CB  TYR A 654      34.360  35.130  54.170  1.00  0.00           C
ATOM   1057  HB1 TYR A 654      35.340  34.880  54.640  1.00  0.00           H
ATOM   1058  HB2 TYR A 654      33.730  35.590  54.960  1.00  0.00           H
ATOM   1059  CG  TYR A 654      34.600  36.160  53.090  1.00  0.00           C
ATOM   1060  CD1 TYR A 654      35.820  36.230  52.400  1.00  0.00           C
ATOM   1061  HD1 TYR A 654      36.600  35.510  52.610  1.00  0.00           H
ATOM   1062  CE1 TYR A 654      36.030  37.210  51.420  1.00  0.00           C
ATOM   1063  HE1 TYR A 654      36.960  37.250  50.880  1.00  0.00           H
ATOM   1064  CZ  TYR A 654      35.030  38.150  51.160  1.00  0.00           C
ATOM   1065  OH  TYR A 654      35.260  39.190  50.230  1.00  0.00           O
ATOM   1066  HH  TYR A 654      34.530  39.820  50.280  1.00  0.00           H
ATOM   1067  CD2 TYR A 654      33.590  37.100  52.800  1.00  0.00           C
ATOM   1068  HD2 TYR A 654      32.660  37.060  53.330  1.00  0.00           H
ATOM   1069  CE2 TYR A 654      33.810  38.100  51.840  1.00  0.00           C
ATOM   1070  HE2 TYR A 654      33.040  38.820  51.630  1.00  0.00           H
ATOM   1071  C   TYR A 654      34.460  33.190  52.530  1.00  0.00           C
ATOM   1072  O   TYR A 654      34.040  33.210  51.370  1.00  0.00           O
ATOM   1073  N   SER A 655      35.600  32.540  52.840  1.00  0.00           N
ATOM   1074  HN  SER A 655      35.870  32.510  53.810  1.00  0.00           H
ATOM   1075  CA  SER A 655      36.580  32.000  51.890  1.00  0.00           C
ATOM   1076  HA  SER A 655      36.940  32.830  51.290  1.00  0.00           H
ATOM   1077  CB  SER A 655      37.780  31.390  52.670  1.00  0.00           C
ATOM   1078  HB1 SER A 655      37.450  30.530  53.290  1.00  0.00           H
ATOM   1079  HB2 SER A 655      38.150  32.180  53.370  1.00  0.00           H
ATOM   1080  OG  SER A 655      38.860  31.020  51.830  1.00  0.00           O
ATOM   1081  HG1 SER A 655      38.560  30.350  51.200  1.00  0.00           H
ATOM   1082  C   SER A 655      36.000  30.980  50.920  1.00  0.00           C
ATOM   1083  O   SER A 655      36.330  30.940  49.730  1.00  0.00           O
ATOM   1084  N   LEU A 656      35.100  30.110  51.410  1.00  0.00           N
ATOM   1085  HN  LEU A 656      34.890  30.120  52.390  1.00  0.00           H
ATOM   1086  CA  LEU A 656      34.280  29.220  50.600  1.00  0.00           C
ATOM   1087  HA  LEU A 656      34.900  28.430  50.220  1.00  0.00           H
ATOM   1088  CB  LEU A 656      33.110  28.670  51.430  1.00  0.00           C
ATOM   1089  HB1 LEU A 656      32.250  28.280  50.820  1.00  0.00           H
ATOM   1090  HB2 LEU A 656      32.710  29.480  52.090  1.00  0.00           H
ATOM   1091  CG  LEU A 656      33.580  27.520  52.250  1.00  0.00           C
ATOM   1092  HG  LEU A 656      34.590  27.830  52.530  1.00  0.00           H
ATOM   1093  CD1 LEU A 656      32.730  27.420  53.480  1.00  0.00           C
ATOM   1094 HD11 LEU A 656      31.710  27.210  53.090  1.00  0.00           H
ATOM   1095 HD12 LEU A 656      32.680  28.380  54.030  1.00  0.00           H
ATOM   1096 HD13 LEU A 656      33.050  26.600  54.160  1.00  0.00           H
ATOM   1097  CD2 LEU A 656      33.450  26.250  51.380  1.00  0.00           C
ATOM   1098 HD21 LEU A 656      33.980  26.370  50.420  1.00  0.00           H
ATOM   1099 HD22 LEU A 656      32.370  26.100  51.140  1.00  0.00           H
ATOM   1100 HD23 LEU A 656      33.810  25.340  51.890  1.00  0.00           H
ATOM   1101  C   LEU A 656      33.570  29.820  49.440  1.00  0.00           C
ATOM   1102  O   LEU A 656      33.810  29.460  48.290  1.00  0.00           O
ATOM   1103  N   PHE A 657      32.630  30.710  49.770  1.00  0.00           N
ATOM   1104  HN  PHE A 657      32.550  31.000  50.720  1.00  0.00           H
ATOM   1105  CA  PHE A 657      31.540  31.080  48.910  1.00  0.00           C
ATOM   1106  HA  PHE A 657      31.420  30.360  48.110  1.00  0.00           H
ATOM   1107  CB  PHE A 657      30.230  31.150  49.760  1.00  0.00           C
ATOM   1108  HB1 PHE A 657      29.380  31.520  49.150  1.00  0.00           H
ATOM   1109  HB2 PHE A 657      30.370  31.840  50.610  1.00  0.00           H
ATOM   1110  CG  PHE A 657      29.840  29.790  50.300  1.00  0.00           C
ATOM   1111  CD1 PHE A 657      29.400  28.780  49.420  1.00  0.00           C
ATOM   1112  HD1 PHE A 657      29.360  28.970  48.360  1.00  0.00           H
ATOM   1113  CE1 PHE A 657      29.010  27.520  49.910  1.00  0.00           C
ATOM   1114  HE1 PHE A 657      28.680  26.750  49.230  1.00  0.00           H
ATOM   1115  CZ  PHE A 657      29.040  27.260  51.290  1.00  0.00           C
ATOM   1116  HZ  PHE A 657      28.740  26.300  51.660  1.00  0.00           H
ATOM   1117  CD2 PHE A 657      29.850  29.520  51.680  1.00  0.00           C
ATOM   1118  HD2 PHE A 657      30.180  30.280  52.370  1.00  0.00           H
ATOM   1119  CE2 PHE A 657      29.440  28.270  52.180  1.00  0.00           C
ATOM   1120  HE2 PHE A 657      29.450  28.070  53.240  1.00  0.00           H
ATOM   1121  C   PHE A 657      31.800  32.410  48.260  1.00  0.00           C
ATOM   1122  O   PHE A 657      31.170  32.750  47.260  1.00  0.00           O
ATOM   1123  N   ALA A 658      32.770  33.200  48.770  1.00  0.00           N
ATOM   1124  HN  ALA A 658      33.260  32.960  49.610  1.00  0.00           H
ATOM   1125  CA  ALA A 658      33.100  34.490  48.220  1.00  0.00           C
ATOM   1126  HA  ALA A 658      32.180  35.060  48.240  1.00  0.00           H
ATOM   1127  CB  ALA A 658      34.120  35.230  49.100  1.00  0.00           C
ATOM   1128  HB1 ALA A 658      35.070  34.670  49.170  1.00  0.00           H
ATOM   1129  HB2 ALA A 658      33.710  35.350  50.130  1.00  0.00           H
ATOM   1130  HB3 ALA A 658      34.350  36.250  48.710  1.00  0.00           H
ATOM   1131  C   ALA A 658      33.580  34.500  46.760  1.00  0.00           C
ATOM   1132  O   ALA A 658      34.310  33.630  46.270  1.00  0.00           O
ATOM   1133  N   GLY A 659      33.160  35.570  46.040  1.00  0.00           N
ATOM   1134  HN  GLY A 659      32.510  36.180  46.470  1.00  0.00           H
ATOM   1135  CA  GLY A 659      33.620  35.890  44.700  1.00  0.00           C
ATOM   1136  HA1 GLY A 659      33.140  36.810  44.410  1.00  0.00           H
ATOM   1137  HA2 GLY A 659      33.370  35.060  44.060  1.00  0.00           H
ATOM   1138  C   GLY A 659      35.110  36.110  44.620  1.00  0.00           C
ATOM   1139  O   GLY A 659      35.790  35.490  43.800  1.00  0.00           O
ATOM   1140  N   GLN A 660      35.640  36.970  45.510  1.00  0.00           N
ATOM   1141  HN  GLN A 660      35.080  37.460  46.180  1.00  0.00           H
ATOM   1142  CA  GLN A 660      37.070  37.130  45.750  1.00  0.00           C
ATOM   1143  HA  GLN A 660      37.620  36.590  45.000  1.00  0.00           H
ATOM   1144  CB  GLN A 660      37.560  38.610  45.650  1.00  0.00           C
ATOM   1145  HB1 GLN A 660      37.620  38.870  44.570  1.00  0.00           H
ATOM   1146  HB2 GLN A 660      38.590  38.680  46.070  1.00  0.00           H
ATOM   1147  CG  GLN A 660      36.650  39.670  46.340  1.00  0.00           C
ATOM   1148  HG1 GLN A 660      36.410  39.340  47.380  1.00  0.00           H
ATOM   1149  HG2 GLN A 660      35.690  39.780  45.790  1.00  0.00           H
ATOM   1150  CD  GLN A 660      37.300  41.050  46.480  1.00  0.00           C
ATOM   1151  OE1 GLN A 660      37.510  41.560  47.580  1.00  0.00           O
ATOM   1152  NE2 GLN A 660      37.590  41.710  45.340  1.00  0.00           N
ATOM   1153 HE21 GLN A 660      38.030  42.600  45.440  1.00  0.00           H
ATOM   1154 HE22 GLN A 660      37.470  41.320  44.430  1.00  0.00           H
ATOM   1155  C   GLN A 660      37.400  36.540  47.120  1.00  0.00           C
ATOM   1156  O   GLN A 660      36.920  37.060  48.120  1.00  0.00           O
ATOM   1157  N   PRO A 661      38.150  35.450  47.280  1.00  0.00           N
ATOM   1158  CD  PRO A 661      38.450  34.490  46.220  1.00  0.00           C
ATOM   1159  HD1 PRO A 661      39.070  34.950  45.420  1.00  0.00           H
ATOM   1160  HD2 PRO A 661      37.500  34.110  45.800  1.00  0.00           H
ATOM   1161  CA  PRO A 661      38.450  34.940  48.620  1.00  0.00           C
ATOM   1162  HA  PRO A 661      37.580  35.040  49.260  1.00  0.00           H
ATOM   1163  CB  PRO A 661      38.780  33.450  48.380  1.00  0.00           C
ATOM   1164  HB1 PRO A 661      37.840  32.870  48.500  1.00  0.00           H
ATOM   1165  HB2 PRO A 661      39.530  33.040  49.090  1.00  0.00           H
ATOM   1166  CG  PRO A 661      39.220  33.350  46.910  1.00  0.00           C
ATOM   1167  HG1 PRO A 661      40.310  33.530  46.840  1.00  0.00           H
ATOM   1168  HG2 PRO A 661      38.980  32.360  46.470  1.00  0.00           H
ATOM   1169  C   PRO A 661      39.580  35.710  49.280  1.00  0.00           C
ATOM   1170  O   PRO A 661      39.740  35.620  50.500  1.00  0.00           O
ATOM   1171  N   LEU A 662      40.410  36.440  48.520  1.00  0.00           N
ATOM   1172  HN  LEU A 662      40.230  36.530  47.550  1.00  0.00           H
ATOM   1173  CA  LEU A 662      41.700  36.980  48.990  1.00  0.00           C
ATOM   1174  HA  LEU A 662      42.140  36.260  49.670  1.00  0.00           H
ATOM   1175  CB  LEU A 662      42.660  37.170  47.780  1.00  0.00           C
ATOM   1176  HB1 LEU A 662      43.680  37.430  48.170  1.00  0.00           H
ATOM   1177  HB2 LEU A 662      42.310  38.030  47.170  1.00  0.00           H
ATOM   1178  CG  LEU A 662      42.820  35.960  46.840  1.00  0.00           C
ATOM   1179  HG  LEU A 662      41.830  35.750  46.360  1.00  0.00           H
ATOM   1180  CD1 LEU A 662      43.820  36.280  45.720  1.00  0.00           C
ATOM   1181 HD11 LEU A 662      44.810  36.560  46.150  1.00  0.00           H
ATOM   1182 HD12 LEU A 662      43.460  37.120  45.090  1.00  0.00           H
ATOM   1183 HD13 LEU A 662      43.970  35.390  45.070  1.00  0.00           H
ATOM   1184  CD2 LEU A 662      43.260  34.690  47.580  1.00  0.00           C
ATOM   1185 HD21 LEU A 662      42.540  34.410  48.370  1.00  0.00           H
ATOM   1186 HD22 LEU A 662      44.250  34.850  48.060  1.00  0.00           H
ATOM   1187 HD23 LEU A 662      43.360  33.840  46.870  1.00  0.00           H
ATOM   1188  C   LEU A 662      41.570  38.300  49.750  1.00  0.00           C
ATOM   1189  O   LEU A 662      42.490  39.100  49.830  1.00  0.00           O
ATOM   1190  N   THR A 663      40.390  38.540  50.330  1.00  0.00           N
ATOM   1191  HN  THR A 663      39.650  37.890  50.150  1.00  0.00           H
ATOM   1192  CA  THR A 663      40.010  39.800  50.930  1.00  0.00           C
ATOM   1193  HA  THR A 663      40.420  40.600  50.330  1.00  0.00           H
ATOM   1194  CB  THR A 663      38.490  39.950  50.960  1.00  0.00           C
ATOM   1195  HB  THR A 663      38.030  39.290  51.730  1.00  0.00           H
ATOM   1196  OG1 THR A 663      37.990  39.540  49.700  1.00  0.00           O
ATOM   1197  HG1 THR A 663      37.040  39.340  49.820  1.00  0.00           H
ATOM   1198  CG2 THR A 663      38.070  41.400  51.190  1.00  0.00           C
ATOM   1199 HG21 THR A 663      38.500  42.060  50.400  1.00  0.00           H
ATOM   1200 HG22 THR A 663      38.390  41.760  52.190  1.00  0.00           H
ATOM   1201 HG23 THR A 663      36.960  41.490  51.120  1.00  0.00           H
ATOM   1202  C   THR A 663      40.510  39.960  52.340  1.00  0.00           C
ATOM   1203  O   THR A 663      41.020  41.010  52.700  1.00  0.00           O
ATOM   1204  N   ILE A 664      40.370  38.920  53.200  1.00  0.00           N
ATOM   1205  HN  ILE A 664      40.010  38.070  52.840  1.00  0.00           H
ATOM   1206  CA  ILE A 664      40.730  38.980  54.620  1.00  0.00           C
ATOM   1207  HA  ILE A 664      40.430  38.020  55.020  1.00  0.00           H
ATOM   1208  CB  ILE A 664      42.250  39.020  54.900  1.00  0.00           C
ATOM   1209  HB  ILE A 664      42.690  39.840  54.280  1.00  0.00           H
ATOM   1210  CG2 ILE A 664      42.560  39.350  56.380  1.00  0.00           C
ATOM   1211 HG21 ILE A 664      42.070  38.640  57.070  1.00  0.00           H
ATOM   1212 HG22 ILE A 664      42.240  40.380  56.640  1.00  0.00           H
ATOM   1213 HG23 ILE A 664      43.660  39.310  56.570  1.00  0.00           H
ATOM   1214  CG1 ILE A 664      42.890  37.680  54.460  1.00  0.00           C
ATOM   1215 HG11 ILE A 664      42.520  37.400  53.450  1.00  0.00           H
ATOM   1216 HG12 ILE A 664      42.580  36.890  55.180  1.00  0.00           H
ATOM   1217  CD  ILE A 664      44.420  37.740  54.400  1.00  0.00           C
ATOM   1218  HD1 ILE A 664      44.860  37.950  55.400  1.00  0.00           H
ATOM   1219  HD2 ILE A 664      44.760  38.540  53.700  1.00  0.00           H
ATOM   1220  HD3 ILE A 664      44.840  36.770  54.050  1.00  0.00           H
ATOM   1221  C   ILE A 664      39.910  39.990  55.430  1.00  0.00           C
ATOM   1222  O   ILE A 664      40.080  41.200  55.380  1.00  0.00           O
ATOM   1223  N   LEU A 665      38.950  39.500  56.230  1.00  0.00           N
ATOM   1224  HN  LEU A 665      38.800  38.520  56.340  1.00  0.00           H
ATOM   1225  CA  LEU A 665      38.110  40.340  57.060  1.00  0.00           C
ATOM   1226  HA  LEU A 665      38.050  41.340  56.630  1.00  0.00           H
ATOM   1227  CB  LEU A 665      36.680  39.770  57.170  1.00  0.00           C
ATOM   1228  HB1 LEU A 665      36.040  40.480  57.760  1.00  0.00           H
ATOM   1229  HB2 LEU A 665      36.710  38.810  57.730  1.00  0.00           H
ATOM   1230  CG  LEU A 665      35.980  39.510  55.820  1.00  0.00           C
ATOM   1231  HG  LEU A 665      36.630  38.840  55.200  1.00  0.00           H
ATOM   1232  CD1 LEU A 665      34.650  38.770  56.020  1.00  0.00           C
ATOM   1233 HD11 LEU A 665      34.020  39.300  56.750  1.00  0.00           H
ATOM   1234 HD12 LEU A 665      34.840  37.740  56.380  1.00  0.00           H
ATOM   1235 HD13 LEU A 665      34.100  38.700  55.060  1.00  0.00           H
ATOM   1236  CD2 LEU A 665      35.740  40.800  55.020  1.00  0.00           C
ATOM   1237 HD21 LEU A 665      36.690  41.300  54.780  1.00  0.00           H
ATOM   1238 HD22 LEU A 665      35.100  41.500  55.600  1.00  0.00           H
ATOM   1239 HD23 LEU A 665      35.210  40.550  54.070  1.00  0.00           H
ATOM   1240  C   LEU A 665      38.760  40.460  58.430  1.00  0.00           C
ATOM   1241  O   LEU A 665      39.120  39.460  59.050  1.00  0.00           O
ATOM   1242  N   GLY A 666      38.960  41.690  58.920  1.00  0.00           N
ATOM   1243  HN  GLY A 666      38.580  42.500  58.440  1.00  0.00           H
ATOM   1244  CA  GLY A 666      39.660  41.950  60.170  1.00  0.00           C
ATOM   1245  HA1 GLY A 666      40.670  42.240  59.920  1.00  0.00           H
ATOM   1246  HA2 GLY A 666      39.600  41.080  60.810  1.00  0.00           H
ATOM   1247  C   GLY A 666      39.030  43.080  60.920  1.00  0.00           C
ATOM   1248  O   GLY A 666      37.980  43.620  60.570  1.00  0.00           O
ATOM   1249  N   SER A 667      39.690  43.480  62.030  1.00  0.00           N
ATOM   1250  HN  SER A 667      40.540  43.050  62.290  1.00  0.00           H
ATOM   1251  CA  SER A 667      39.230  44.530  62.910  1.00  0.00           C
ATOM   1252  HA  SER A 667      38.150  44.530  62.930  1.00  0.00           H
ATOM   1253  CB  SER A 667      39.770  44.360  64.350  1.00  0.00           C
ATOM   1254  HB1 SER A 667      39.350  45.150  65.020  1.00  0.00           H
ATOM   1255  HB2 SER A 667      40.880  44.460  64.360  1.00  0.00           H
ATOM   1256  OG  SER A 667      39.450  43.070  64.870  1.00  0.00           O
ATOM   1257  HG1 SER A 667      38.490  42.970  64.800  1.00  0.00           H
ATOM   1258  C   SER A 667      39.690  45.880  62.410  1.00  0.00           C
ATOM   1259  O   SER A 667      40.820  46.020  61.940  1.00  0.00           O
ATOM   1260  N   THR A 668      38.840  46.920  62.490  1.00  0.00           N
ATOM   1261  HN  THR A 668      37.920  46.820  62.860  1.00  0.00           H
ATOM   1262  CA  THR A 668      39.140  48.230  61.930  1.00  0.00           C
ATOM   1263  HA  THR A 668      40.200  48.290  61.720  1.00  0.00           H
ATOM   1264  CB  THR A 668      38.380  48.550  60.620  1.00  0.00           C
ATOM   1265  HB  THR A 668      38.750  49.520  60.200  1.00  0.00           H
ATOM   1266  OG1 THR A 668      36.970  48.620  60.770  1.00  0.00           O
ATOM   1267  HG1 THR A 668      36.630  48.550  59.870  1.00  0.00           H
ATOM   1268  CG2 THR A 668      38.650  47.460  59.580  1.00  0.00           C
ATOM   1269 HG21 THR A 668      38.220  46.480  59.900  1.00  0.00           H
ATOM   1270 HG22 THR A 668      39.740  47.320  59.430  1.00  0.00           H
ATOM   1271 HG23 THR A 668      38.190  47.730  58.600  1.00  0.00           H
ATOM   1272  C   THR A 668      38.850  49.310  62.940  1.00  0.00           C
ATOM   1273  O   THR A 668      38.150  49.100  63.940  1.00  0.00           O
ATOM   1274  N   GLY A 669      39.410  50.520  62.720  1.00  0.00           N
ATOM   1275  HN  GLY A 669      40.050  50.620  61.970  1.00  0.00           H
ATOM   1276  CA  GLY A 669      39.150  51.730  63.510  1.00  0.00           C
ATOM   1277  HA1 GLY A 669      39.610  52.570  63.000  1.00  0.00           H
ATOM   1278  HA2 GLY A 669      39.580  51.570  64.490  1.00  0.00           H
ATOM   1279  C   GLY A 669      37.700  52.090  63.730  1.00  0.00           C
ATOM   1280  O   GLY A 669      37.340  52.330  64.890  1.00  0.00           O
ATOM   1281  N   PRO A 670      36.810  52.100  62.730  1.00  0.00           N
ATOM   1282  CD  PRO A 670      37.190  52.350  61.330  1.00  0.00           C
ATOM   1283  HD1 PRO A 670      37.640  51.440  60.890  1.00  0.00           H
ATOM   1284  HD2 PRO A 670      37.900  53.200  61.280  1.00  0.00           H
ATOM   1285  CA  PRO A 670      35.420  52.460  62.960  1.00  0.00           C
ATOM   1286  HA  PRO A 670      35.430  53.420  63.450  1.00  0.00           H
ATOM   1287  CB  PRO A 670      34.760  52.510  61.580  1.00  0.00           C
ATOM   1288  HB1 PRO A 670      34.010  53.330  61.510  1.00  0.00           H
ATOM   1289  HB2 PRO A 670      34.250  51.560  61.320  1.00  0.00           H
ATOM   1290  CG  PRO A 670      35.900  52.720  60.570  1.00  0.00           C
ATOM   1291  HG1 PRO A 670      35.770  52.070  59.680  1.00  0.00           H
ATOM   1292  HG2 PRO A 670      35.930  53.780  60.240  1.00  0.00           H
ATOM   1293  C   PRO A 670      34.710  51.490  63.870  1.00  0.00           C
ATOM   1294  O   PRO A 670      33.920  51.930  64.710  1.00  0.00           O
ATOM   1295  N   VAL A 671      34.980  50.170  63.730  1.00  0.00           N
ATOM   1296  HN  VAL A 671      35.610  49.870  63.020  1.00  0.00           H
ATOM   1297  CA  VAL A 671      34.460  49.150  64.620  1.00  0.00           C
ATOM   1298  HA  VAL A 671      33.380  49.210  64.600  1.00  0.00           H
ATOM   1299  CB  VAL A 671      34.870  47.750  64.130  1.00  0.00           C
ATOM   1300  HB  VAL A 671      35.970  47.740  63.920  1.00  0.00           H
ATOM   1301  CG1 VAL A 671      34.570  46.650  65.170  1.00  0.00           C
ATOM   1302 HG11 VAL A 671      33.500  46.690  65.480  1.00  0.00           H
ATOM   1303 HG12 VAL A 671      35.200  46.740  66.070  1.00  0.00           H
ATOM   1304 HG13 VAL A 671      34.760  45.650  64.730  1.00  0.00           H
ATOM   1305  CG2 VAL A 671      34.130  47.460  62.810  1.00  0.00           C
ATOM   1306 HG21 VAL A 671      34.430  48.180  62.020  1.00  0.00           H
ATOM   1307 HG22 VAL A 671      33.030  47.540  62.960  1.00  0.00           H
ATOM   1308 HG23 VAL A 671      34.360  46.440  62.450  1.00  0.00           H
ATOM   1309  C   VAL A 671      34.880  49.350  66.070  1.00  0.00           C
ATOM   1310  O   VAL A 671      34.030  49.370  66.960  1.00  0.00           O
ATOM   1311  N   LEU A 672      36.180  49.570  66.340  1.00  0.00           N
ATOM   1312  HN  LEU A 672      36.830  49.620  65.580  1.00  0.00           H
ATOM   1313  CA  LEU A 672      36.720  49.740  67.680  1.00  0.00           C
ATOM   1314  HA  LEU A 672      36.480  48.870  68.260  1.00  0.00           H
ATOM   1315  CB  LEU A 672      38.260  49.930  67.590  1.00  0.00           C
ATOM   1316  HB1 LEU A 672      38.480  50.750  66.870  1.00  0.00           H
ATOM   1317  HB2 LEU A 672      38.690  49.000  67.150  1.00  0.00           H
ATOM   1318  CG  LEU A 672      39.010  50.240  68.910  1.00  0.00           C
ATOM   1319  HG  LEU A 672      38.530  51.100  69.420  1.00  0.00           H
ATOM   1320  CD1 LEU A 672      39.000  49.040  69.870  1.00  0.00           C
ATOM   1321 HD11 LEU A 672      39.470  48.150  69.380  1.00  0.00           H
ATOM   1322 HD12 LEU A 672      37.950  48.770  70.140  1.00  0.00           H
ATOM   1323 HD13 LEU A 672      39.560  49.260  70.790  1.00  0.00           H
ATOM   1324  CD2 LEU A 672      40.460  50.660  68.610  1.00  0.00           C
ATOM   1325 HD21 LEU A 672      40.470  51.550  67.950  1.00  0.00           H
ATOM   1326 HD22 LEU A 672      41.000  49.840  68.090  1.00  0.00           H
ATOM   1327 HD23 LEU A 672      41.010  50.900  69.540  1.00  0.00           H
ATOM   1328  C   LEU A 672      36.150  50.940  68.410  1.00  0.00           C
ATOM   1329  O   LEU A 672      35.750  50.860  69.580  1.00  0.00           O
ATOM   1330  N   VAL A 673      36.100  52.090  67.720  1.00  0.00           N
ATOM   1331  HN  VAL A 673      36.450  52.140  66.780  1.00  0.00           H
ATOM   1332  CA  VAL A 673      35.540  53.300  68.270  1.00  0.00           C
ATOM   1333  HA  VAL A 673      35.950  53.430  69.260  1.00  0.00           H
ATOM   1334  CB  VAL A 673      35.960  54.520  67.460  1.00  0.00           C
ATOM   1335  HB  VAL A 673      35.620  54.390  66.400  1.00  0.00           H
ATOM   1336  CG1 VAL A 673      35.370  55.800  68.050  1.00  0.00           C
ATOM   1337 HG11 VAL A 673      35.620  55.890  69.130  1.00  0.00           H
ATOM   1338 HG12 VAL A 673      34.260  55.820  67.940  1.00  0.00           H
ATOM   1339 HG13 VAL A 673      35.770  56.690  67.520  1.00  0.00           H
ATOM   1340  CG2 VAL A 673      37.510  54.610  67.450  1.00  0.00           C
ATOM   1341 HG21 VAL A 673      37.970  53.720  66.980  1.00  0.00           H
ATOM   1342 HG22 VAL A 673      37.890  54.710  68.490  1.00  0.00           H
ATOM   1343 HG23 VAL A 673      37.830  55.510  66.880  1.00  0.00           H
ATOM   1344  C   VAL A 673      34.030  53.200  68.470  1.00  0.00           C
ATOM   1345  O   VAL A 673      33.530  53.490  69.550  1.00  0.00           O
ATOM   1346  N   PHE A 674      33.260  52.700  67.480  1.00  0.00           N
ATOM   1347  HN  PHE A 674      33.660  52.440  66.600  1.00  0.00           H
ATOM   1348  CA  PHE A 674      31.810  52.540  67.570  1.00  0.00           C
ATOM   1349  HA  PHE A 674      31.410  53.520  67.800  1.00  0.00           H
ATOM   1350  CB  PHE A 674      31.250  52.100  66.180  1.00  0.00           C
ATOM   1351  HB1 PHE A 674      31.770  51.160  65.880  1.00  0.00           H
ATOM   1352  HB2 PHE A 674      31.510  52.870  65.430  1.00  0.00           H
ATOM   1353  CG  PHE A 674      29.760  51.870  66.100  1.00  0.00           C
ATOM   1354  CD1 PHE A 674      28.840  52.730  66.720  1.00  0.00           C
ATOM   1355  HD1 PHE A 674      29.200  53.580  67.290  1.00  0.00           H
ATOM   1356  CE1 PHE A 674      27.460  52.520  66.610  1.00  0.00           C
ATOM   1357  HE1 PHE A 674      26.760  53.180  67.090  1.00  0.00           H
ATOM   1358  CZ  PHE A 674      26.980  51.430  65.860  1.00  0.00           C
ATOM   1359  HZ  PHE A 674      25.920  51.260  65.770  1.00  0.00           H
ATOM   1360  CD2 PHE A 674      29.260  50.800  65.330  1.00  0.00           C
ATOM   1361  HD2 PHE A 674      29.950  50.140  64.820  1.00  0.00           H
ATOM   1362  CE2 PHE A 674      27.880  50.580  65.210  1.00  0.00           C
ATOM   1363  HE2 PHE A 674      27.510  49.740  64.630  1.00  0.00           H
ATOM   1364  C   PHE A 674      31.350  51.630  68.720  1.00  0.00           C
ATOM   1365  O   PHE A 674      30.440  51.980  69.480  1.00  0.00           O
ATOM   1366  N   GLU A 675      32.030  50.470  68.920  1.00  0.00           N
ATOM   1367  HN  GLU A 675      32.710  50.150  68.260  1.00  0.00           H
ATOM   1368  CA  GLU A 675      31.810  49.580  70.050  1.00  0.00           C
ATOM   1369  HA  GLU A 675      30.780  49.260  70.040  1.00  0.00           H
ATOM   1370  CB  GLU A 675      32.740  48.340  69.950  1.00  0.00           C
ATOM   1371  HB1 GLU A 675      32.800  47.820  70.940  1.00  0.00           H
ATOM   1372  HB2 GLU A 675      33.770  48.700  69.710  1.00  0.00           H
ATOM   1373  CG  GLU A 675      32.310  47.310  68.880  1.00  0.00           C
ATOM   1374  HG1 GLU A 675      33.170  46.630  68.670  1.00  0.00           H
ATOM   1375  HG2 GLU A 675      32.020  47.810  67.930  1.00  0.00           H
ATOM   1376  CD  GLU A 675      31.150  46.430  69.330  1.00  0.00           C
ATOM   1377  OE1 GLU A 675      30.400  46.820  70.270  1.00  0.00           O
ATOM   1378  OE2 GLU A 675      31.020  45.320  68.750  1.00  0.00           O
ATOM   1379  C   GLU A 675      32.030  50.250  71.400  1.00  0.00           C
ATOM   1380  O   GLU A 675      31.200  50.190  72.310  1.00  0.00           O
ATOM   1381  N   LYS A 676      33.130  51.030  71.540  1.00  0.00           N
ATOM   1382  HN  LYS A 676      33.810  51.080  70.800  1.00  0.00           H
ATOM   1383  CA  LYS A 676      33.370  51.860  72.710  1.00  0.00           C
ATOM   1384  HA  LYS A 676      33.390  51.220  73.580  1.00  0.00           H
ATOM   1385  CB  LYS A 676      34.720  52.590  72.600  1.00  0.00           C
ATOM   1386  HB1 LYS A 676      34.800  53.390  73.380  1.00  0.00           H
ATOM   1387  HB2 LYS A 676      34.790  53.100  71.610  1.00  0.00           H
ATOM   1388  CG  LYS A 676      35.930  51.670  72.770  1.00  0.00           C
ATOM   1389  HG1 LYS A 676      35.850  50.800  72.080  1.00  0.00           H
ATOM   1390  HG2 LYS A 676      35.920  51.260  73.810  1.00  0.00           H
ATOM   1391  CD  LYS A 676      37.230  52.430  72.510  1.00  0.00           C
ATOM   1392  HD1 LYS A 676      37.210  53.360  73.130  1.00  0.00           H
ATOM   1393  HD2 LYS A 676      37.240  52.730  71.440  1.00  0.00           H
ATOM   1394  CE  LYS A 676      38.470  51.610  72.870  1.00  0.00           C
ATOM   1395  HE1 LYS A 676      38.520  50.700  72.230  1.00  0.00           H
ATOM   1396  HE2 LYS A 676      38.450  51.310  73.940  1.00  0.00           H
ATOM   1397  NZ  LYS A 676      39.680  52.430  72.640  1.00  0.00           N
ATOM   1398  HZ1 LYS A 676      39.660  53.250  73.280  1.00  0.00           H
ATOM   1399  HZ2 LYS A 676      39.680  52.770  71.660  1.00  0.00           H
ATOM   1400  HZ3 LYS A 676      40.520  51.850  72.810  1.00  0.00           H
ATOM   1401  C   LYS A 676      32.280  52.890  72.950  1.00  0.00           C
ATOM   1402  O   LYS A 676      31.830  53.120  74.080  1.00  0.00           O
ATOM   1403  N   ILE A 677      31.810  53.530  71.860  1.00  0.00           N
ATOM   1404  HN  ILE A 677      32.230  53.340  70.960  1.00  0.00           H
ATOM   1405  CA  ILE A 677      30.730  54.490  71.880  1.00  0.00           C
ATOM   1406  HA  ILE A 677      31.040  55.170  72.620  1.00  0.00           H
ATOM   1407  CB  ILE A 677      30.580  55.230  70.540  1.00  0.00           C
ATOM   1408  HB  ILE A 677      30.460  54.480  69.730  1.00  0.00           H
ATOM   1409  CG2 ILE A 677      29.320  56.120  70.540  1.00  0.00           C
ATOM   1410 HG21 ILE A 677      29.330  56.790  71.420  1.00  0.00           H
ATOM   1411 HG22 ILE A 677      28.390  55.520  70.560  1.00  0.00           H
ATOM   1412 HG23 ILE A 677      29.270  56.750  69.630  1.00  0.00           H
ATOM   1413  CG1 ILE A 677      31.870  56.050  70.230  1.00  0.00           C
ATOM   1414 HG11 ILE A 677      32.740  55.380  70.230  1.00  0.00           H
ATOM   1415 HG12 ILE A 677      32.100  56.720  71.070  1.00  0.00           H
ATOM   1416  CD  ILE A 677      31.870  56.770  68.880  1.00  0.00           C
ATOM   1417  HD1 ILE A 677      31.030  57.500  68.800  1.00  0.00           H
ATOM   1418  HD2 ILE A 677      31.780  56.040  68.050  1.00  0.00           H
ATOM   1419  HD3 ILE A 677      32.810  57.340  68.740  1.00  0.00           H
ATOM   1420  C   ILE A 677      29.420  53.920  72.370  1.00  0.00           C
ATOM   1421  O   ILE A 677      28.770  54.460  73.280  1.00  0.00           O
ATOM   1422  N   LEU A 678      29.030  52.770  71.800  1.00  0.00           N
ATOM   1423  HN  LEU A 678      29.580  52.380  71.050  1.00  0.00           H
ATOM   1424  CA  LEU A 678      27.840  52.020  72.140  1.00  0.00           C
ATOM   1425  HA  LEU A 678      26.980  52.670  72.020  1.00  0.00           H
ATOM   1426  CB  LEU A 678      27.740  50.830  71.140  1.00  0.00           C
ATOM   1427  HB1 LEU A 678      28.670  50.230  71.210  1.00  0.00           H
ATOM   1428  HB2 LEU A 678      27.710  51.260  70.110  1.00  0.00           H
ATOM   1429  CG  LEU A 678      26.530  49.890  71.290  1.00  0.00           C
ATOM   1430  HG  LEU A 678      26.530  49.450  72.320  1.00  0.00           H
ATOM   1431  CD1 LEU A 678      25.190  50.620  71.090  1.00  0.00           C
ATOM   1432 HD11 LEU A 678      25.140  51.080  70.080  1.00  0.00           H
ATOM   1433 HD12 LEU A 678      25.070  51.430  71.850  1.00  0.00           H
ATOM   1434 HD13 LEU A 678      24.350  49.910  71.210  1.00  0.00           H
ATOM   1435  CD2 LEU A 678      26.650  48.720  70.300  1.00  0.00           C
ATOM   1436 HD21 LEU A 678      27.580  48.140  70.480  1.00  0.00           H
ATOM   1437 HD22 LEU A 678      26.680  49.100  69.250  1.00  0.00           H
ATOM   1438 HD23 LEU A 678      25.780  48.030  70.410  1.00  0.00           H
ATOM   1439  C   LEU A 678      27.830  51.540  73.580  1.00  0.00           C
ATOM   1440  O   LEU A 678      26.840  51.690  74.310  1.00  0.00           O
ATOM   1441  N   TYR A 679      28.970  50.970  74.040  1.00  0.00           N
ATOM   1442  HN  TYR A 679      29.720  50.780  73.400  1.00  0.00           H
ATOM   1443  CA  TYR A 679      29.170  50.540  75.410  1.00  0.00           C
ATOM   1444  HA  TYR A 679      28.350  49.870  75.640  1.00  0.00           H
ATOM   1445  CB  TYR A 679      30.480  49.690  75.540  1.00  0.00           C
ATOM   1446  HB1 TYR A 679      31.360  50.320  75.270  1.00  0.00           H
ATOM   1447  HB2 TYR A 679      30.460  48.850  74.810  1.00  0.00           H
ATOM   1448  CG  TYR A 679      30.680  49.110  76.930  1.00  0.00           C
ATOM   1449  CD1 TYR A 679      31.720  49.580  77.740  1.00  0.00           C
ATOM   1450  HD1 TYR A 679      32.380  50.340  77.370  1.00  0.00           H
ATOM   1451  CE1 TYR A 679      31.950  49.040  79.000  1.00  0.00           C
ATOM   1452  HE1 TYR A 679      32.780  49.400  79.590  1.00  0.00           H
ATOM   1453  CZ  TYR A 679      31.160  48.000  79.470  1.00  0.00           C
ATOM   1454  OH  TYR A 679      31.490  47.430  80.720  1.00  0.00           O
ATOM   1455  HH  TYR A 679      31.540  46.480  80.580  1.00  0.00           H
ATOM   1456  CD2 TYR A 679      29.880  48.060  77.410  1.00  0.00           C
ATOM   1457  HD2 TYR A 679      29.090  47.670  76.790  1.00  0.00           H
ATOM   1458  CE2 TYR A 679      30.120  47.500  78.680  1.00  0.00           C
ATOM   1459  HE2 TYR A 679      29.510  46.680  79.040  1.00  0.00           H
ATOM   1460  C   TYR A 679      29.090  51.660  76.440  1.00  0.00           C
ATOM   1461  O   TYR A 679      28.450  51.490  77.480  1.00  0.00           O
ATOM   1462  N   LYS A 680      29.700  52.860  76.200  1.00  0.00           N
ATOM   1463  HN  LYS A 680      30.240  53.000  75.370  1.00  0.00           H
ATOM   1464  CA  LYS A 680      29.560  53.970  77.150  1.00  0.00           C
ATOM   1465  HA  LYS A 680      29.870  53.580  78.110  1.00  0.00           H
ATOM   1466  CB  LYS A 680      30.420  55.230  76.820  1.00  0.00           C
ATOM   1467  HB1 LYS A 680      30.200  55.480  75.760  1.00  0.00           H
ATOM   1468  HB2 LYS A 680      31.500  54.960  76.880  1.00  0.00           H
ATOM   1469  CG  LYS A 680      30.180  56.530  77.660  1.00  0.00           C
ATOM   1470  HG1 LYS A 680      30.500  56.360  78.710  1.00  0.00           H
ATOM   1471  HG2 LYS A 680      29.100  56.780  77.700  1.00  0.00           H
ATOM   1472  CD  LYS A 680      30.930  57.730  77.060  1.00  0.00           C
ATOM   1473  HD1 LYS A 680      30.410  57.940  76.100  1.00  0.00           H
ATOM   1474  HD2 LYS A 680      31.980  57.410  76.880  1.00  0.00           H
ATOM   1475  CE  LYS A 680      31.020  59.080  77.800  1.00  0.00           C
ATOM   1476  HE1 LYS A 680      31.720  59.750  77.250  1.00  0.00           H
ATOM   1477  HE2 LYS A 680      31.420  58.970  78.830  1.00  0.00           H
ATOM   1478  NZ  LYS A 680      29.740  59.810  77.860  1.00  0.00           N
ATOM   1479  HZ1 LYS A 680      29.040  59.380  78.500  1.00  0.00           H
ATOM   1480  HZ2 LYS A 680      29.330  60.010  76.920  1.00  0.00           H
ATOM   1481  HZ3 LYS A 680      29.930  60.780  78.230  1.00  0.00           H
ATOM   1482  C   LYS A 680      28.140  54.420  77.380  1.00  0.00           C
ATOM   1483  O   LYS A 680      27.730  54.590  78.520  1.00  0.00           O
ATOM   1484  N   PHE A 681      27.350  54.600  76.310  1.00  0.00           N
ATOM   1485  HN  PHE A 681      27.700  54.440  75.390  1.00  0.00           H
ATOM   1486  CA  PHE A 681      25.940  54.920  76.440  1.00  0.00           C
ATOM   1487  HA  PHE A 681      25.860  55.790  77.090  1.00  0.00           H
ATOM   1488  CB  PHE A 681      25.290  55.190  75.080  1.00  0.00           C
ATOM   1489  HB1 PHE A 681      24.180  55.240  75.170  1.00  0.00           H
ATOM   1490  HB2 PHE A 681      25.540  54.380  74.360  1.00  0.00           H
ATOM   1491  CG  PHE A 681      25.680  56.510  74.540  1.00  0.00           C
ATOM   1492  CD1 PHE A 681      25.330  57.660  75.260  1.00  0.00           C
ATOM   1493  HD1 PHE A 681      25.000  57.580  76.280  1.00  0.00           H
ATOM   1494  CE1 PHE A 681      25.220  58.880  74.600  1.00  0.00           C
ATOM   1495  HE1 PHE A 681      24.850  59.760  75.120  1.00  0.00           H
ATOM   1496  CZ  PHE A 681      25.490  58.960  73.230  1.00  0.00           C
ATOM   1497  HZ  PHE A 681      25.310  59.890  72.710  1.00  0.00           H
ATOM   1498  CD2 PHE A 681      26.080  56.620  73.200  1.00  0.00           C
ATOM   1499  HD2 PHE A 681      26.310  55.730  72.630  1.00  0.00           H
ATOM   1500  CE2 PHE A 681      25.980  57.840  72.540  1.00  0.00           C
ATOM   1501  HE2 PHE A 681      26.180  57.910  71.480  1.00  0.00           H
ATOM   1502  C   PHE A 681      25.090  53.880  77.110  1.00  0.00           C
ATOM   1503  O   PHE A 681      24.240  54.180  77.950  1.00  0.00           O
ATOM   1504  N   CYS A 682      25.280  52.590  76.750  1.00  0.00           N
ATOM   1505  HN  CYS A 682      25.940  52.360  76.040  1.00  0.00           H
ATOM   1506  CA  CYS A 682      24.560  51.490  77.380  1.00  0.00           C
ATOM   1507  HA  CYS A 682      23.500  51.700  77.300  1.00  0.00           H
ATOM   1508  CB  CYS A 682      24.850  50.150  76.660  1.00  0.00           C
ATOM   1509  HB1 CYS A 682      24.430  49.300  77.250  1.00  0.00           H
ATOM   1510  HB2 CYS A 682      25.950  49.990  76.610  1.00  0.00           H
ATOM   1511  SG  CYS A 682      24.120  50.100  74.990  1.00  0.00           S
ATOM   1512  HG1 CYS A 682      24.980  50.960  74.470  1.00  0.00           H
ATOM   1513  C   CYS A 682      24.840  51.370  78.870  1.00  0.00           C
ATOM   1514  O   CYS A 682      23.930  51.190  79.680  1.00  0.00           O
ATOM   1515  N   ARG A 683      26.110  51.540  79.270  1.00  0.00           N
ATOM   1516  HN  ARG A 683      26.840  51.590  78.590  1.00  0.00           H
ATOM   1517  CA  ARG A 683      26.550  51.640  80.650  1.00  0.00           C
ATOM   1518  HA  ARG A 683      26.260  50.730  81.160  1.00  0.00           H
ATOM   1519  CB  ARG A 683      28.100  51.770  80.660  1.00  0.00           C
ATOM   1520  HB1 ARG A 683      28.380  52.700  80.110  1.00  0.00           H
ATOM   1521  HB2 ARG A 683      28.530  50.920  80.090  1.00  0.00           H
ATOM   1522  CG  ARG A 683      28.780  51.810  82.050  1.00  0.00           C
ATOM   1523  HG1 ARG A 683      28.260  52.560  82.700  1.00  0.00           H
ATOM   1524  HG2 ARG A 683      29.820  52.180  81.920  1.00  0.00           H
ATOM   1525  CD  ARG A 683      28.770  50.440  82.750  1.00  0.00           C
ATOM   1526  HD1 ARG A 683      27.970  49.810  82.300  1.00  0.00           H
ATOM   1527  HD2 ARG A 683      28.560  50.550  83.830  1.00  0.00           H
ATOM   1528  NE  ARG A 683      30.080  49.740  82.550  1.00  0.00           N
ATOM   1529  HE  ARG A 683      30.140  49.060  81.820  1.00  0.00           H
ATOM   1530  CZ  ARG A 683      31.170  49.900  83.300  1.00  0.00           C
ATOM   1531  NH1 ARG A 683      31.260  50.700  84.330  1.00  0.00           N
ATOM   1532 HH11 ARG A 683      30.470  51.260  84.540  1.00  0.00           H
ATOM   1533 HH12 ARG A 683      32.020  50.570  84.970  1.00  0.00           H
ATOM   1534  NH2 ARG A 683      32.250  49.220  83.000  1.00  0.00           N
ATOM   1535 HH21 ARG A 683      32.240  48.680  82.160  1.00  0.00           H
ATOM   1536 HH22 ARG A 683      33.140  49.490  83.370  1.00  0.00           H
ATOM   1537  C   ARG A 683      25.930  52.800  81.430  1.00  0.00           C
ATOM   1538  O   ARG A 683      25.430  52.590  82.540  1.00  0.00           O
ATOM   1539  N   ASP A 684      25.920  54.020  80.840  1.00  0.00           N
ATOM   1540  HN  ASP A 684      26.350  54.180  79.950  1.00  0.00           H
ATOM   1541  CA  ASP A 684      25.430  55.260  81.430  1.00  0.00           C
ATOM   1542  HA  ASP A 684      26.000  55.450  82.340  1.00  0.00           H
ATOM   1543  CB  ASP A 684      25.710  56.390  80.400  1.00  0.00           C
ATOM   1544  HB1 ASP A 684      25.020  56.330  79.530  1.00  0.00           H
ATOM   1545  HB2 ASP A 684      26.750  56.300  80.020  1.00  0.00           H
ATOM   1546  CG  ASP A 684      25.600  57.800  80.950  1.00  0.00           C
ATOM   1547  OD1 ASP A 684      25.360  58.030  82.160  1.00  0.00           O
ATOM   1548  OD2 ASP A 684      25.840  58.710  80.110  1.00  0.00           O
ATOM   1549  C   ASP A 684      23.960  55.190  81.830  1.00  0.00           C
ATOM   1550  O   ASP A 684      23.560  55.550  82.950  1.00  0.00           O
ATOM   1551  N   TYR A 685      23.110  54.640  80.940  1.00  0.00           N
ATOM   1552  HN  TYR A 685      23.450  54.370  80.040  1.00  0.00           H
ATOM   1553  CA  TYR A 685      21.680  54.600  81.180  1.00  0.00           C
ATOM   1554  HA  TYR A 685      21.400  55.340  81.910  1.00  0.00           H
ATOM   1555  CB  TYR A 685      20.890  54.880  79.870  1.00  0.00           C
ATOM   1556  HB1 TYR A 685      19.800  54.940  80.070  1.00  0.00           H
ATOM   1557  HB2 TYR A 685      21.090  54.070  79.130  1.00  0.00           H
ATOM   1558  CG  TYR A 685      21.330  56.200  79.280  1.00  0.00           C
ATOM   1559  CD1 TYR A 685      21.260  57.390  80.040  1.00  0.00           C
ATOM   1560  HD1 TYR A 685      20.890  57.370  81.050  1.00  0.00           H
ATOM   1561  CE1 TYR A 685      21.720  58.600  79.500  1.00  0.00           C
ATOM   1562  HE1 TYR A 685      21.690  59.510  80.090  1.00  0.00           H
ATOM   1563  CZ  TYR A 685      22.250  58.640  78.210  1.00  0.00           C
ATOM   1564  OH  TYR A 685      22.740  59.850  77.660  1.00  0.00           O
ATOM   1565  HH  TYR A 685      23.670  59.920  77.920  1.00  0.00           H
ATOM   1566  CD2 TYR A 685      21.850  56.260  77.980  1.00  0.00           C
ATOM   1567  HD2 TYR A 685      21.930  55.360  77.390  1.00  0.00           H
ATOM   1568  CE2 TYR A 685      22.300  57.470  77.440  1.00  0.00           C
ATOM   1569  HE2 TYR A 685      22.700  57.500  76.440  1.00  0.00           H
ATOM   1570  C   TYR A 685      21.220  53.270  81.740  1.00  0.00           C
ATOM   1571  O   TYR A 685      20.050  53.080  82.000  1.00  0.00           O
ATOM   1572  N   GLN A 686      22.160  52.320  81.970  1.00  0.00           N
ATOM   1573  HN  GLN A 686      23.100  52.560  81.750  1.00  0.00           H
ATOM   1574  CA  GLN A 686      21.920  50.990  82.550  1.00  0.00           C
ATOM   1575  HA  GLN A 686      22.880  50.500  82.540  1.00  0.00           H
ATOM   1576  CB  GLN A 686      21.450  51.040  84.020  1.00  0.00           C
ATOM   1577  HB1 GLN A 686      20.410  51.450  84.040  1.00  0.00           H
ATOM   1578  HB2 GLN A 686      22.090  51.770  84.570  1.00  0.00           H
ATOM   1579  CG  GLN A 686      21.530  49.670  84.750  1.00  0.00           C
ATOM   1580  HG1 GLN A 686      22.590  49.400  84.950  1.00  0.00           H
ATOM   1581  HG2 GLN A 686      21.090  48.850  84.140  1.00  0.00           H
ATOM   1582  CD  GLN A 686      20.790  49.760  86.080  1.00  0.00           C
ATOM   1583  OE1 GLN A 686      21.370  50.000  87.140  1.00  0.00           O
ATOM   1584  NE2 GLN A 686      19.450  49.630  85.990  1.00  0.00           N
ATOM   1585 HE21 GLN A 686      18.930  50.070  86.730  1.00  0.00           H
ATOM   1586 HE22 GLN A 686      19.070  49.620  85.070  1.00  0.00           H
ATOM   1587  C   GLN A 686      21.010  50.130  81.690  1.00  0.00           C
ATOM   1588  O   GLN A 686      19.880  49.730  82.040  1.00  0.00           O
ATOM   1589  N   LEU A 687      21.540  49.830  80.500  1.00  0.00           N
ATOM   1590  HN  LEU A 687      22.440  50.210  80.260  1.00  0.00           H
ATOM   1591  CA  LEU A 687      20.860  49.190  79.410  1.00  0.00           C
ATOM   1592  HA  LEU A 687      19.930  48.780  79.750  1.00  0.00           H
ATOM   1593  CB  LEU A 687      20.640  50.240  78.300  1.00  0.00           C
ATOM   1594  HB1 LEU A 687      21.600  50.460  77.780  1.00  0.00           H
ATOM   1595  HB2 LEU A 687      20.320  51.190  78.790  1.00  0.00           H
ATOM   1596  CG  LEU A 687      19.560  49.890  77.260  1.00  0.00           C
ATOM   1597  HG  LEU A 687      19.810  48.910  76.790  1.00  0.00           H
ATOM   1598  CD1 LEU A 687      18.170  49.790  77.900  1.00  0.00           C
ATOM   1599 HD11 LEU A 687      17.920  50.730  78.440  1.00  0.00           H
ATOM   1600 HD12 LEU A 687      18.120  48.950  78.620  1.00  0.00           H
ATOM   1601 HD13 LEU A 687      17.400  49.620  77.120  1.00  0.00           H
ATOM   1602  CD2 LEU A 687      19.540  50.950  76.140  1.00  0.00           C
ATOM   1603 HD21 LEU A 687      20.540  51.020  75.670  1.00  0.00           H
ATOM   1604 HD22 LEU A 687      19.290  51.950  76.560  1.00  0.00           H
ATOM   1605 HD23 LEU A 687      18.800  50.680  75.360  1.00  0.00           H
ATOM   1606  C   LEU A 687      21.720  48.050  78.910  1.00  0.00           C
ATOM   1607  O   LEU A 687      22.960  48.130  78.910  1.00  0.00           O
ATOM   1608  N   SER A 688      21.110  46.920  78.530  1.00  0.00           N
ATOM   1609  HN  SER A 688      20.110  46.840  78.510  1.00  0.00           H
ATOM   1610  CA  SER A 688      21.850  45.750  78.070  1.00  0.00           C
ATOM   1611  HA  SER A 688      22.650  45.590  78.760  1.00  0.00           H
ATOM   1612  CB  SER A 688      21.040  44.430  78.040  1.00  0.00           C
ATOM   1613  HB1 SER A 688      20.230  44.490  77.280  1.00  0.00           H
ATOM   1614  HB2 SER A 688      20.550  44.270  79.020  1.00  0.00           H
ATOM   1615  OG  SER A 688      21.910  43.320  77.760  1.00  0.00           O
ATOM   1616  HG1 SER A 688      21.330  42.620  77.390  1.00  0.00           H
ATOM   1617  C   SER A 688      22.510  45.950  76.720  1.00  0.00           C
ATOM   1618  O   SER A 688      21.880  45.880  75.670  1.00  0.00           O
ATOM   1619  N   TYR A 689      23.840  46.150  76.760  1.00  0.00           N
ATOM   1620  HN  TYR A 689      24.250  46.310  77.650  1.00  0.00           H
ATOM   1621  CA  TYR A 689      24.720  46.230  75.610  1.00  0.00           C
ATOM   1622  HA  TYR A 689      24.390  47.040  74.980  1.00  0.00           H
ATOM   1623  CB  TYR A 689      26.150  46.560  76.140  1.00  0.00           C
ATOM   1624  HB1 TYR A 689      26.350  45.930  77.040  1.00  0.00           H
ATOM   1625  HB2 TYR A 689      26.180  47.620  76.480  1.00  0.00           H
ATOM   1626  CG  TYR A 689      27.290  46.350  75.170  1.00  0.00           C
ATOM   1627  CD1 TYR A 689      27.600  47.310  74.190  1.00  0.00           C
ATOM   1628  HD1 TYR A 689      26.990  48.200  74.100  1.00  0.00           H
ATOM   1629  CE1 TYR A 689      28.710  47.140  73.340  1.00  0.00           C
ATOM   1630  HE1 TYR A 689      28.950  47.870  72.590  1.00  0.00           H
ATOM   1631  CZ  TYR A 689      29.520  46.010  73.480  1.00  0.00           C
ATOM   1632  OH  TYR A 689      30.660  45.800  72.680  1.00  0.00           O
ATOM   1633  HH  TYR A 689      30.540  46.260  71.810  1.00  0.00           H
ATOM   1634  CD2 TYR A 689      28.100  45.210  75.280  1.00  0.00           C
ATOM   1635  HD2 TYR A 689      27.890  44.460  76.030  1.00  0.00           H
ATOM   1636  CE2 TYR A 689      29.210  45.040  74.440  1.00  0.00           C
ATOM   1637  HE2 TYR A 689      29.850  44.170  74.550  1.00  0.00           H
ATOM   1638  C   TYR A 689      24.710  44.990  74.720  1.00  0.00           C
ATOM   1639  O   TYR A 689      24.600  45.100  73.500  1.00  0.00           O
ATOM   1640  N   LEU A 690      24.800  43.780  75.320  1.00  0.00           N
ATOM   1641  HN  LEU A 690      24.880  43.730  76.310  1.00  0.00           H
ATOM   1642  CA  LEU A 690      24.810  42.520  74.620  1.00  0.00           C
ATOM   1643  HA  LEU A 690      25.630  42.520  73.930  1.00  0.00           H
ATOM   1644  CB  LEU A 690      24.980  41.360  75.640  1.00  0.00           C
ATOM   1645  HB1 LEU A 690      24.970  40.380  75.120  1.00  0.00           H
ATOM   1646  HB2 LEU A 690      24.120  41.360  76.350  1.00  0.00           H
ATOM   1647  CG  LEU A 690      26.280  41.430  76.470  1.00  0.00           C
ATOM   1648  HG  LEU A 690      26.400  42.460  76.840  1.00  0.00           H
ATOM   1649  CD1 LEU A 690      26.210  40.500  77.690  1.00  0.00           C
ATOM   1650 HD11 LEU A 690      26.000  39.460  77.380  1.00  0.00           H
ATOM   1651 HD12 LEU A 690      25.400  40.830  78.380  1.00  0.00           H
ATOM   1652 HD13 LEU A 690      27.170  40.510  78.260  1.00  0.00           H
ATOM   1653  CD2 LEU A 690      27.510  41.110  75.600  1.00  0.00           C
ATOM   1654 HD21 LEU A 690      27.640  41.890  74.810  1.00  0.00           H
ATOM   1655 HD22 LEU A 690      27.390  40.130  75.100  1.00  0.00           H
ATOM   1656 HD23 LEU A 690      28.430  41.100  76.220  1.00  0.00           H
ATOM   1657  C   LEU A 690      23.550  42.300  73.810  1.00  0.00           C
ATOM   1658  O   LEU A 690      23.590  42.050  72.610  1.00  0.00           O
ATOM   1659  N   SER A 691      22.380  42.530  74.450  1.00  0.00           N
ATOM   1660  HN  SER A 691      22.380  42.710  75.440  1.00  0.00           H
ATOM   1661  CA  SER A 691      21.070  42.430  73.830  1.00  0.00           C
ATOM   1662  HA  SER A 691      20.960  41.430  73.440  1.00  0.00           H
ATOM   1663  CB  SER A 691      19.950  42.660  74.890  1.00  0.00           C
ATOM   1664  HB1 SER A 691      18.960  42.350  74.490  1.00  0.00           H
ATOM   1665  HB2 SER A 691      19.900  43.730  75.180  1.00  0.00           H
ATOM   1666  OG  SER A 691      20.220  41.900  76.080  1.00  0.00           O
ATOM   1667  HG1 SER A 691      19.590  41.150  76.120  1.00  0.00           H
ATOM   1668  C   SER A 691      20.870  43.410  72.680  1.00  0.00           C
ATOM   1669  O   SER A 691      20.400  43.050  71.600  1.00  0.00           O
ATOM   1670  N   LEU A 692      21.280  44.690  72.860  1.00  0.00           N
ATOM   1671  HN  LEU A 692      21.660  44.980  73.740  1.00  0.00           H
ATOM   1672  CA  LEU A 692      21.210  45.730  71.830  1.00  0.00           C
ATOM   1673  HA  LEU A 692      20.180  45.770  71.500  1.00  0.00           H
ATOM   1674  CB  LEU A 692      21.600  47.110  72.430  1.00  0.00           C
ATOM   1675  HB1 LEU A 692      22.670  47.360  72.240  1.00  0.00           H
ATOM   1676  HB2 LEU A 692      21.490  47.030  73.530  1.00  0.00           H
ATOM   1677  CG  LEU A 692      20.690  48.280  72.010  1.00  0.00           C
ATOM   1678  HG  LEU A 692      19.630  47.980  72.200  1.00  0.00           H
ATOM   1679  CD1 LEU A 692      20.990  49.510  72.880  1.00  0.00           C
ATOM   1680 HD11 LEU A 692      22.030  49.850  72.730  1.00  0.00           H
ATOM   1681 HD12 LEU A 692      20.840  49.270  73.950  1.00  0.00           H
ATOM   1682 HD13 LEU A 692      20.300  50.350  72.610  1.00  0.00           H
ATOM   1683  CD2 LEU A 692      20.800  48.650  70.520  1.00  0.00           C
ATOM   1684 HD21 LEU A 692      20.500  47.800  69.870  1.00  0.00           H
ATOM   1685 HD22 LEU A 692      21.840  48.940  70.260  1.00  0.00           H
ATOM   1686 HD23 LEU A 692      20.120  49.500  70.290  1.00  0.00           H
ATOM   1687  C   LEU A 692      22.050  45.410  70.610  1.00  0.00           C
ATOM   1688  O   LEU A 692      21.610  45.570  69.470  1.00  0.00           O
ATOM   1689  N   ARG A 693      23.280  44.880  70.810  1.00  0.00           N
ATOM   1690  HN  ARG A 693      23.610  44.770  71.750  1.00  0.00           H
ATOM   1691  CA  ARG A 693      24.210  44.510  69.760  1.00  0.00           C
ATOM   1692  HA  ARG A 693      24.370  45.410  69.170  1.00  0.00           H
ATOM   1693  CB  ARG A 693      25.560  44.060  70.370  1.00  0.00           C
ATOM   1694  HB1 ARG A 693      25.600  42.970  70.540  1.00  0.00           H
ATOM   1695  HB2 ARG A 693      25.640  44.530  71.380  1.00  0.00           H
ATOM   1696  CG  ARG A 693      26.760  44.590  69.570  1.00  0.00           C
ATOM   1697  HG1 ARG A 693      26.600  45.680  69.380  1.00  0.00           H
ATOM   1698  HG2 ARG A 693      26.800  44.100  68.570  1.00  0.00           H
ATOM   1699  CD  ARG A 693      28.130  44.480  70.260  1.00  0.00           C
ATOM   1700  HD1 ARG A 693      28.080  44.850  71.310  1.00  0.00           H
ATOM   1701  HD2 ARG A 693      28.860  45.110  69.720  1.00  0.00           H
ATOM   1702  NE  ARG A 693      28.560  43.050  70.260  1.00  0.00           N
ATOM   1703  HE  ARG A 693      28.270  42.480  71.010  1.00  0.00           H
ATOM   1704  CZ  ARG A 693      29.090  42.470  69.190  1.00  0.00           C
ATOM   1705  NH1 ARG A 693      29.570  43.130  68.160  1.00  0.00           N
ATOM   1706 HH11 ARG A 693      29.980  44.050  68.350  1.00  0.00           H
ATOM   1707 HH12 ARG A 693      29.750  42.670  67.310  1.00  0.00           H
ATOM   1708  NH2 ARG A 693      29.110  41.160  69.170  1.00  0.00           N
ATOM   1709 HH21 ARG A 693      28.720  40.670  69.940  1.00  0.00           H
ATOM   1710 HH22 ARG A 693      29.640  40.690  68.460  1.00  0.00           H
ATOM   1711  C   ARG A 693      23.650  43.460  68.800  1.00  0.00           C
ATOM   1712  O   ARG A 693      23.860  43.540  67.590  1.00  0.00           O
ATOM   1713  N   THR A 694      22.900  42.450  69.310  1.00  0.00           N
ATOM   1714  HN  THR A 694      22.850  42.340  70.300  1.00  0.00           H
ATOM   1715  CA  THR A 694      22.200  41.470  68.470  1.00  0.00           C
ATOM   1716  HA  THR A 694      22.950  40.990  67.860  1.00  0.00           H
ATOM   1717  CB  THR A 694      21.490  40.360  69.260  1.00  0.00           C
ATOM   1718  HB  THR A 694      21.200  39.550  68.540  1.00  0.00           H
ATOM   1719  OG1 THR A 694      20.300  40.770  69.930  1.00  0.00           O
ATOM   1720  HG1 THR A 694      20.530  41.420  70.600  1.00  0.00           H
ATOM   1721  CG2 THR A 694      22.440  39.740  70.290  1.00  0.00           C
ATOM   1722 HG21 THR A 694      22.630  40.440  71.130  1.00  0.00           H
ATOM   1723 HG22 THR A 694      23.410  39.480  69.820  1.00  0.00           H
ATOM   1724 HG23 THR A 694      22.000  38.810  70.720  1.00  0.00           H
ATOM   1725  C   THR A 694      21.200  42.100  67.500  1.00  0.00           C
ATOM   1726  O   THR A 694      21.190  41.760  66.320  1.00  0.00           O
ATOM   1727  N   SER A 695      20.350  43.040  67.980  1.00  0.00           N
ATOM   1728  HN  SER A 695      20.370  43.240  68.950  1.00  0.00           H
ATOM   1729  CA  SER A 695      19.370  43.780  67.180  1.00  0.00           C
ATOM   1730  HA  SER A 695      18.780  43.040  66.650  1.00  0.00           H
ATOM   1731  CB  SER A 695      18.380  44.600  68.040  1.00  0.00           C
ATOM   1732  HB1 SER A 695      17.920  43.930  68.810  1.00  0.00           H
ATOM   1733  HB2 SER A 695      17.550  44.970  67.390  1.00  0.00           H
ATOM   1734  OG  SER A 695      18.980  45.720  68.690  1.00  0.00           O
ATOM   1735  HG1 SER A 695      19.850  45.460  69.040  1.00  0.00           H
ATOM   1736  C   SER A 695      20.000  44.650  66.110  1.00  0.00           C
ATOM   1737  O   SER A 695      19.540  44.690  64.960  1.00  0.00           O
ATOM   1738  N   ILE A 696      21.130  45.340  66.450  1.00  0.00           N
ATOM   1739  HN  ILE A 696      21.420  45.350  67.400  1.00  0.00           H
ATOM   1740  CA  ILE A 696      21.960  46.070  65.490  1.00  0.00           C
ATOM   1741  HA  ILE A 696      21.340  46.820  65.010  1.00  0.00           H
ATOM   1742  CB  ILE A 696      23.150  46.760  66.180  1.00  0.00           C
ATOM   1743  HB  ILE A 696      23.670  45.990  66.800  1.00  0.00           H
ATOM   1744  CG2 ILE A 696      24.200  47.290  65.160  1.00  0.00           C
ATOM   1745 HG21 ILE A 696      23.720  47.960  64.410  1.00  0.00           H
ATOM   1746 HG22 ILE A 696      24.710  46.470  64.620  1.00  0.00           H
ATOM   1747 HG23 ILE A 696      24.980  47.870  65.690  1.00  0.00           H
ATOM   1748  CG1 ILE A 696      22.710  47.890  67.150  1.00  0.00           C
ATOM   1749 HG11 ILE A 696      23.580  48.160  67.780  1.00  0.00           H
ATOM   1750 HG12 ILE A 696      21.920  47.500  67.830  1.00  0.00           H
ATOM   1751  CD  ILE A 696      22.190  49.160  66.460  1.00  0.00           C
ATOM   1752  HD1 ILE A 696      21.300  48.940  65.830  1.00  0.00           H
ATOM   1753  HD2 ILE A 696      22.980  49.610  65.820  1.00  0.00           H
ATOM   1754  HD3 ILE A 696      21.890  49.920  67.220  1.00  0.00           H
ATOM   1755  C   ILE A 696      22.480  45.160  64.390  1.00  0.00           C
ATOM   1756  O   ILE A 696      22.340  45.450  63.200  1.00  0.00           O
ATOM   1757  N   GLY A 697      23.010  43.980  64.780  1.00  0.00           N
ATOM   1758  HN  GLY A 697      23.130  43.830  65.760  1.00  0.00           H
ATOM   1759  CA  GLY A 697      23.520  42.960  63.870  1.00  0.00           C
ATOM   1760  HA1 GLY A 697      23.920  42.160  64.460  1.00  0.00           H
ATOM   1761  HA2 GLY A 697      24.260  43.420  63.220  1.00  0.00           H
ATOM   1762  C   GLY A 697      22.480  42.360  62.980  1.00  0.00           C
ATOM   1763  O   GLY A 697      22.700  42.200  61.780  1.00  0.00           O
ATOM   1764  N   LEU A 698      21.300  42.040  63.530  1.00  0.00           N
ATOM   1765  HN  LEU A 698      21.190  42.090  64.530  1.00  0.00           H
ATOM   1766  CA  LEU A 698      20.120  41.590  62.810  1.00  0.00           C
ATOM   1767  HA  LEU A 698      20.320  40.680  62.300  1.00  0.00           H
ATOM   1768  CB  LEU A 698      18.970  41.430  63.840  1.00  0.00           C
ATOM   1769  HB1 LEU A 698      17.970  41.710  63.440  1.00  0.00           H
ATOM   1770  HB2 LEU A 698      19.170  42.110  64.700  1.00  0.00           H
ATOM   1771  CG  LEU A 698      18.860  39.990  64.330  1.00  0.00           C
ATOM   1772  HG  LEU A 698      19.880  39.650  64.590  1.00  0.00           H
ATOM   1773  CD1 LEU A 698      17.990  39.920  65.590  1.00  0.00           C
ATOM   1774 HD11 LEU A 698      16.970  40.300  65.370  1.00  0.00           H
ATOM   1775 HD12 LEU A 698      18.420  40.530  66.410  1.00  0.00           H
ATOM   1776 HD13 LEU A 698      17.890  38.870  65.940  1.00  0.00           H
ATOM   1777  CD2 LEU A 698      18.280  39.170  63.170  1.00  0.00           C
ATOM   1778 HD21 LEU A 698      18.580  39.590  62.180  1.00  0.00           H
ATOM   1779 HD22 LEU A 698      17.170  39.200  63.190  1.00  0.00           H
ATOM   1780 HD23 LEU A 698      18.630  38.140  63.150  1.00  0.00           H
ATOM   1781  C   LEU A 698      19.610  42.520  61.740  1.00  0.00           C
ATOM   1782  O   LEU A 698      19.410  42.150  60.590  1.00  0.00           O
ATOM   1783  N   TRP A 699      19.410  43.800  62.100  1.00  0.00           N
ATOM   1784  HN  TRP A 699      19.560  44.100  63.050  1.00  0.00           H
ATOM   1785  CA  TRP A 699      18.850  44.740  61.170  1.00  0.00           C
ATOM   1786  HA  TRP A 699      18.080  44.250  60.600  1.00  0.00           H
ATOM   1787  CB  TRP A 699      18.160  45.930  61.890  1.00  0.00           C
ATOM   1788  HB1 TRP A 699      17.870  46.700  61.150  1.00  0.00           H
ATOM   1789  HB2 TRP A 699      18.870  46.400  62.610  1.00  0.00           H
ATOM   1790  CG  TRP A 699      16.910  45.550  62.640  1.00  0.00           C
ATOM   1791  CD1 TRP A 699      16.350  44.310  62.800  1.00  0.00           C
ATOM   1792  HD1 TRP A 699      16.730  43.410  62.340  1.00  0.00           H
ATOM   1793  NE1 TRP A 699      15.190  44.420  63.530  1.00  0.00           N
ATOM   1794  HE1 TRP A 699      14.560  43.700  63.730  1.00  0.00           H
ATOM   1795  CE2 TRP A 699      14.940  45.710  63.810  1.00  0.00           C
ATOM   1796  CD2 TRP A 699      16.010  46.470  63.280  1.00  0.00           C
ATOM   1797  CE3 TRP A 699      16.010  47.850  63.450  1.00  0.00           C
ATOM   1798  HE3 TRP A 699      16.810  48.470  63.070  1.00  0.00           H
ATOM   1799  CZ3 TRP A 699      14.930  48.440  64.120  1.00  0.00           C
ATOM   1800  HZ3 TRP A 699      14.930  49.510  64.290  1.00  0.00           H
ATOM   1801  CZ2 TRP A 699      13.870  46.290  64.470  1.00  0.00           C
ATOM   1802  HZ2 TRP A 699      13.060  45.710  64.880  1.00  0.00           H
ATOM   1803  CH2 TRP A 699      13.880  47.680  64.610  1.00  0.00           C
ATOM   1804  HH2 TRP A 699      13.070  48.180  65.140  1.00  0.00           H
ATOM   1805  C   TRP A 699      19.860  45.190  60.120  1.00  0.00           C
ATOM   1806  O   TRP A 699      19.500  45.420  58.980  1.00  0.00           O
ATOM   1807  N   THR A 700      21.160  45.260  60.480  1.00  0.00           N
ATOM   1808  HN  THR A 700      21.420  45.080  61.430  1.00  0.00           H
ATOM   1809  CA  THR A 700      22.260  45.560  59.550  1.00  0.00           C
ATOM   1810  HA  THR A 700      22.030  46.490  59.050  1.00  0.00           H
ATOM   1811  CB  THR A 700      23.590  45.700  60.290  1.00  0.00           C
ATOM   1812  HB  THR A 700      23.780  44.780  60.910  1.00  0.00           H
ATOM   1813  OG1 THR A 700      23.540  46.810  61.160  1.00  0.00           O
ATOM   1814  HG1 THR A 700      22.970  46.530  61.890  1.00  0.00           H
ATOM   1815  CG2 THR A 700      24.800  45.920  59.370  1.00  0.00           C
ATOM   1816 HG21 THR A 700      24.650  46.810  58.730  1.00  0.00           H
ATOM   1817 HG22 THR A 700      25.000  45.040  58.720  1.00  0.00           H
ATOM   1818 HG23 THR A 700      25.720  46.090  59.980  1.00  0.00           H
ATOM   1819  C   THR A 700      22.450  44.530  58.460  1.00  0.00           C
ATOM   1820  O   THR A 700      22.530  44.810  57.260  1.00  0.00           O
ATOM   1821  N   SER A 701      22.490  43.250  58.850  1.00  0.00           N
ATOM   1822  HN  SER A 701      22.380  43.040  59.820  1.00  0.00           H
ATOM   1823  CA  SER A 701      22.590  42.100  57.960  1.00  0.00           C
ATOM   1824  HA  SER A 701      23.460  42.240  57.330  1.00  0.00           H
ATOM   1825  CB  SER A 701      22.770  40.810  58.760  1.00  0.00           C
ATOM   1826  HB1 SER A 701      23.770  40.830  59.240  1.00  0.00           H
ATOM   1827  HB2 SER A 701      22.700  39.900  58.130  1.00  0.00           H
ATOM   1828  OG  SER A 701      21.790  40.770  59.790  1.00  0.00           O
ATOM   1829  HG1 SER A 701      22.100  41.330  60.530  1.00  0.00           H
ATOM   1830  C   SER A 701      21.400  41.970  57.040  1.00  0.00           C
ATOM   1831  O   SER A 701      21.530  41.750  55.840  1.00  0.00           O
ATOM   1832  N   PHE A 702      20.210  42.190  57.610  1.00  0.00           N
ATOM   1833  HN  PHE A 702      20.170  42.190  58.610  1.00  0.00           H
ATOM   1834  CA  PHE A 702      18.950  42.300  56.910  1.00  0.00           C
ATOM   1835  HA  PHE A 702      18.720  41.360  56.470  1.00  0.00           H
ATOM   1836  CB  PHE A 702      17.880  42.530  57.990  1.00  0.00           C
ATOM   1837  HB1 PHE A 702      18.140  43.410  58.600  1.00  0.00           H
ATOM   1838  HB2 PHE A 702      17.860  41.640  58.660  1.00  0.00           H
ATOM   1839  CG  PHE A 702      16.510  42.700  57.450  1.00  0.00           C
ATOM   1840  CD1 PHE A 702      15.880  41.610  56.890  1.00  0.00           C
ATOM   1841  HD1 PHE A 702      16.420  40.690  56.830  1.00  0.00           H
ATOM   1842  CE1 PHE A 702      14.560  41.670  56.450  1.00  0.00           C
ATOM   1843  HE1 PHE A 702      14.150  40.770  56.020  1.00  0.00           H
ATOM   1844  CZ  PHE A 702      13.830  42.850  56.640  1.00  0.00           C
ATOM   1845  HZ  PHE A 702      12.780  42.910  56.380  1.00  0.00           H
ATOM   1846  CD2 PHE A 702      15.780  43.880  57.650  1.00  0.00           C
ATOM   1847  HD2 PHE A 702      16.240  44.700  58.180  1.00  0.00           H
ATOM   1848  CE2 PHE A 702      14.440  43.930  57.290  1.00  0.00           C
ATOM   1849  HE2 PHE A 702      13.880  44.800  57.570  1.00  0.00           H
ATOM   1850  C   PHE A 702      18.960  43.330  55.800  1.00  0.00           C
ATOM   1851  O   PHE A 702      18.720  43.040  54.630  1.00  0.00           O
ATOM   1852  N   LEU A 703      19.380  44.560  56.130  1.00  0.00           N
ATOM   1853  HN  LEU A 703      19.550  44.770  57.090  1.00  0.00           H
ATOM   1854  CA  LEU A 703      19.620  45.660  55.210  1.00  0.00           C
ATOM   1855  HA  LEU A 703      18.700  45.800  54.660  1.00  0.00           H
ATOM   1856  CB  LEU A 703      19.920  46.940  56.030  1.00  0.00           C
ATOM   1857  HB1 LEU A 703      21.010  47.070  56.190  1.00  0.00           H
ATOM   1858  HB2 LEU A 703      19.490  46.820  57.050  1.00  0.00           H
ATOM   1859  CG  LEU A 703      19.280  48.220  55.460  1.00  0.00           C
ATOM   1860  HG  LEU A 703      19.710  49.090  56.010  1.00  0.00           H
ATOM   1861  CD1 LEU A 703      19.600  48.400  53.970  1.00  0.00           C
ATOM   1862 HD11 LEU A 703      18.940  47.770  53.340  1.00  0.00           H
ATOM   1863 HD12 LEU A 703      20.650  48.100  53.770  1.00  0.00           H
ATOM   1864 HD13 LEU A 703      19.520  49.450  53.630  1.00  0.00           H
ATOM   1865  CD2 LEU A 703      17.760  48.190  55.740  1.00  0.00           C
ATOM   1866 HD21 LEU A 703      17.570  48.270  56.830  1.00  0.00           H
ATOM   1867 HD22 LEU A 703      17.310  47.240  55.380  1.00  0.00           H
ATOM   1868 HD23 LEU A 703      17.240  49.020  55.220  1.00  0.00           H
ATOM   1869  C   LEU A 703      20.700  45.370  54.160  1.00  0.00           C
ATOM   1870  O   LEU A 703      20.540  45.670  52.980  1.00  0.00           O
ATOM   1871  N   CYS A 704      21.800  44.690  54.520  1.00  0.00           N
ATOM   1872  HN  CYS A 704      21.980  44.500  55.490  1.00  0.00           H
ATOM   1873  CA  CYS A 704      22.800  44.260  53.550  1.00  0.00           C
ATOM   1874  HA  CYS A 704      23.180  45.140  53.060  1.00  0.00           H
ATOM   1875  CB  CYS A 704      24.020  43.550  54.210  1.00  0.00           C
ATOM   1876  HB1 CYS A 704      24.700  43.180  53.410  1.00  0.00           H
ATOM   1877  HB2 CYS A 704      23.670  42.660  54.790  1.00  0.00           H
ATOM   1878  SG  CYS A 704      25.000  44.660  55.290  1.00  0.00           S
ATOM   1879  HG1 CYS A 704      24.010  44.910  56.150  1.00  0.00           H
ATOM   1880  C   CYS A 704      22.230  43.380  52.430  1.00  0.00           C
ATOM   1881  O   CYS A 704      22.530  43.570  51.260  1.00  0.00           O
ATOM   1882  N   ILE A 705      21.340  42.410  52.740  1.00  0.00           N
ATOM   1883  HN  ILE A 705      21.080  42.230  53.690  1.00  0.00           H
ATOM   1884  CA  ILE A 705      20.730  41.600  51.700  1.00  0.00           C
ATOM   1885  HA  ILE A 705      21.480  41.370  50.960  1.00  0.00           H
ATOM   1886  CB  ILE A 705      20.280  40.270  52.270  1.00  0.00           C
ATOM   1887  HB  ILE A 705      19.710  40.560  53.150  1.00  0.00           H
ATOM   1888  CG2 ILE A 705      19.390  39.520  51.260  1.00  0.00           C
ATOM   1889 HG21 ILE A 705      19.990  39.260  50.360  1.00  0.00           H
ATOM   1890 HG22 ILE A 705      18.490  40.080  50.940  1.00  0.00           H
ATOM   1891 HG23 ILE A 705      19.010  38.590  51.690  1.00  0.00           H
ATOM   1892  CG1 ILE A 705      21.500  39.400  52.690  1.00  0.00           C
ATOM   1893 HG11 ILE A 705      22.430  39.980  52.490  1.00  0.00           H
ATOM   1894 HG12 ILE A 705      21.530  38.520  52.020  1.00  0.00           H
ATOM   1895  CD  ILE A 705      21.580  38.850  54.120  1.00  0.00           C
ATOM   1896  HD1 ILE A 705      20.980  37.930  54.260  1.00  0.00           H
ATOM   1897  HD2 ILE A 705      21.300  39.620  54.860  1.00  0.00           H
ATOM   1898  HD3 ILE A 705      22.650  38.600  54.330  1.00  0.00           H
ATOM   1899  C   ILE A 705      19.630  42.320  50.920  1.00  0.00           C
ATOM   1900  O   ILE A 705      19.410  42.060  49.730  1.00  0.00           O
ATOM   1901  N   VAL A 706      18.990  43.350  51.500  1.00  0.00           N
ATOM   1902  HN  VAL A 706      19.120  43.530  52.480  1.00  0.00           H
ATOM   1903  CA  VAL A 706      18.180  44.300  50.740  1.00  0.00           C
ATOM   1904  HA  VAL A 706      17.380  43.760  50.250  1.00  0.00           H
ATOM   1905  CB  VAL A 706      17.600  45.380  51.620  1.00  0.00           C
ATOM   1906  HB  VAL A 706      18.390  45.850  52.240  1.00  0.00           H
ATOM   1907  CG1 VAL A 706      16.970  46.550  50.820  1.00  0.00           C
ATOM   1908 HG11 VAL A 706      16.280  46.190  50.030  1.00  0.00           H
ATOM   1909 HG12 VAL A 706      17.750  47.170  50.330  1.00  0.00           H
ATOM   1910 HG13 VAL A 706      16.420  47.230  51.500  1.00  0.00           H
ATOM   1911  CG2 VAL A 706      16.640  44.690  52.590  1.00  0.00           C
ATOM   1912 HG21 VAL A 706      17.140  43.920  53.190  1.00  0.00           H
ATOM   1913 HG22 VAL A 706      15.800  44.210  52.060  1.00  0.00           H
ATOM   1914 HG23 VAL A 706      16.260  45.450  53.300  1.00  0.00           H
ATOM   1915  C   VAL A 706      18.990  44.980  49.650  1.00  0.00           C
ATOM   1916  O   VAL A 706      18.560  45.060  48.500  1.00  0.00           O
ATOM   1917  N   LEU A 707      20.210  45.420  49.990  1.00  0.00           N
ATOM   1918  HN  LEU A 707      20.510  45.380  50.950  1.00  0.00           H
ATOM   1919  CA  LEU A 707      21.150  46.030  49.070  1.00  0.00           C
ATOM   1920  HA  LEU A 707      20.630  46.780  48.490  1.00  0.00           H
ATOM   1921  CB  LEU A 707      22.310  46.720  49.830  1.00  0.00           C
ATOM   1922  HB1 LEU A 707      23.080  47.100  49.120  1.00  0.00           H
ATOM   1923  HB2 LEU A 707      22.810  45.980  50.490  1.00  0.00           H
ATOM   1924  CG  LEU A 707      21.860  47.910  50.710  1.00  0.00           C
ATOM   1925  HG  LEU A 707      20.990  47.590  51.330  1.00  0.00           H
ATOM   1926  CD1 LEU A 707      22.980  48.330  51.670  1.00  0.00           C
ATOM   1927 HD11 LEU A 707      23.900  48.590  51.110  1.00  0.00           H
ATOM   1928 HD12 LEU A 707      23.220  47.500  52.370  1.00  0.00           H
ATOM   1929 HD13 LEU A 707      22.670  49.210  52.270  1.00  0.00           H
ATOM   1930  CD2 LEU A 707      21.400  49.100  49.850  1.00  0.00           C
ATOM   1931 HD21 LEU A 707      20.520  48.830  49.240  1.00  0.00           H
ATOM   1932 HD22 LEU A 707      22.220  49.420  49.170  1.00  0.00           H
ATOM   1933 HD23 LEU A 707      21.120  49.960  50.500  1.00  0.00           H
ATOM   1934  C   LEU A 707      21.730  45.050  48.040  1.00  0.00           C
ATOM   1935  O   LEU A 707      22.170  45.480  46.980  1.00  0.00           O
ATOM   1936  N   VAL A 708      21.750  43.730  48.320  1.00  0.00           N
ATOM   1937  HN  VAL A 708      21.520  43.450  49.250  1.00  0.00           H
ATOM   1938  CA  VAL A 708      21.970  42.680  47.340  1.00  0.00           C
ATOM   1939  HA  VAL A 708      22.840  42.970  46.750  1.00  0.00           H
ATOM   1940  CB  VAL A 708      22.290  41.330  48.000  1.00  0.00           C
ATOM   1941  HB  VAL A 708      21.500  41.080  48.740  1.00  0.00           H
ATOM   1942  CG1 VAL A 708      22.360  40.170  46.980  1.00  0.00           C
ATOM   1943 HG11 VAL A 708      23.120  40.410  46.200  1.00  0.00           H
ATOM   1944 HG12 VAL A 708      21.390  39.980  46.490  1.00  0.00           H
ATOM   1945 HG13 VAL A 708      22.670  39.230  47.490  1.00  0.00           H
ATOM   1946  CG2 VAL A 708      23.630  41.450  48.740  1.00  0.00           C
ATOM   1947 HG21 VAL A 708      23.610  42.260  49.500  1.00  0.00           H
ATOM   1948 HG22 VAL A 708      24.450  41.670  48.020  1.00  0.00           H
ATOM   1949 HG23 VAL A 708      23.890  40.500  49.270  1.00  0.00           H
ATOM   1950  C   VAL A 708      20.840  42.520  46.320  1.00  0.00           C
ATOM   1951  O   VAL A 708      21.090  42.380  45.130  1.00  0.00           O
ATOM   1952  N   ALA A 709      19.570  42.510  46.760  1.00  0.00           N
ATOM   1953  HN  ALA A 709      19.390  42.550  47.740  1.00  0.00           H
ATOM   1954  CA  ALA A 709      18.410  42.450  45.870  1.00  0.00           C
ATOM   1955  HA  ALA A 709      18.560  41.620  45.180  1.00  0.00           H
ATOM   1956  CB  ALA A 709      17.130  42.220  46.690  1.00  0.00           C
ATOM   1957  HB1 ALA A 709      16.960  43.070  47.390  1.00  0.00           H
ATOM   1958  HB2 ALA A 709      17.230  41.290  47.290  1.00  0.00           H
ATOM   1959  HB3 ALA A 709      16.240  42.120  46.030  1.00  0.00           H
ATOM   1960  C   ALA A 709      18.230  43.690  45.000  1.00  0.00           C
ATOM   1961  O   ALA A 709      17.910  43.640  43.810  1.00  0.00           O
ATOM   1962  N   THR A 710      18.410  44.850  45.640  1.00  0.00           N
ATOM   1963  HN  THR A 710      18.690  44.780  46.600  1.00  0.00           H
ATOM   1964  CA  THR A 710      18.410  46.190  45.050  1.00  0.00           C
ATOM   1965  HA  THR A 710      17.550  46.300  44.410  1.00  0.00           H
ATOM   1966  CB  THR A 710      18.400  47.210  46.190  1.00  0.00           C
ATOM   1967  HB  THR A 710      19.330  47.080  46.790  1.00  0.00           H
ATOM   1968  OG1 THR A 710      17.290  46.980  47.040  1.00  0.00           O
ATOM   1969  HG1 THR A 710      17.490  46.160  47.510  1.00  0.00           H
ATOM   1970  CG2 THR A 710      18.300  48.660  45.750  1.00  0.00           C
ATOM   1971 HG21 THR A 710      17.280  48.820  45.360  1.00  0.00           H
ATOM   1972 HG22 THR A 710      19.050  48.940  44.980  1.00  0.00           H
ATOM   1973 HG23 THR A 710      18.440  49.330  46.630  1.00  0.00           H
ATOM   1974  C   THR A 710      19.670  46.370  44.230  1.00  0.00           C
ATOM   1975  O   THR A 710      20.740  45.940  44.650  1.00  0.00           O
ATOM   1976  N   ASP A 711      19.660  47.030  43.040  1.00  0.00           N
ATOM   1977  HN  ASP A 711      18.840  47.400  42.620  1.00  0.00           H
ATOM   1978  CA  ASP A 711      20.900  47.250  42.300  1.00  0.00           C
ATOM   1979  HA  ASP A 711      21.490  46.350  42.380  1.00  0.00           H
ATOM   1980  CB  ASP A 711      20.610  47.430  40.780  1.00  0.00           C
ATOM   1981  HB1 ASP A 711      20.210  48.440  40.580  1.00  0.00           H
ATOM   1982  HB2 ASP A 711      19.860  46.670  40.460  1.00  0.00           H
ATOM   1983  CG  ASP A 711      21.840  47.230  39.900  1.00  0.00           C
ATOM   1984  OD1 ASP A 711      22.960  47.670  40.300  1.00  0.00           O
ATOM   1985  OD2 ASP A 711      21.680  46.720  38.770  1.00  0.00           O
ATOM   1986  C   ASP A 711      21.730  48.380  42.940  1.00  0.00           C
ATOM   1987  O   ASP A 711      21.750  49.530  42.500  1.00  0.00           O
ATOM   1988  N   ALA A 712      22.430  48.050  44.050  1.00  0.00           N
ATOM   1989  HN  ALA A 712      22.230  47.160  44.490  1.00  0.00           H
ATOM   1990  CA  ALA A 712      23.430  48.920  44.640  1.00  0.00           C
ATOM   1991  HA  ALA A 712      23.200  49.950  44.410  1.00  0.00           H
ATOM   1992  CB  ALA A 712      23.460  48.740  46.170  1.00  0.00           C
ATOM   1993  HB1 ALA A 712      23.790  47.710  46.450  1.00  0.00           H
ATOM   1994  HB2 ALA A 712      22.440  48.890  46.590  1.00  0.00           H
ATOM   1995  HB3 ALA A 712      24.150  49.470  46.640  1.00  0.00           H
ATOM   1996  C   ALA A 712      24.790  48.610  44.020  1.00  0.00           C
ATOM   1997  O   ALA A 712      25.750  49.380  44.150  1.00  0.00           O
ATOM   1998  N   SER A 713      24.880  47.500  43.270  1.00  0.00           N
ATOM   1999  HN  SER A 713      24.080  46.910  43.190  1.00  0.00           H
ATOM   2000  CA  SER A 713      26.030  47.040  42.500  1.00  0.00           C
ATOM   2001  HA  SER A 713      26.860  46.910  43.180  1.00  0.00           H
ATOM   2002  CB  SER A 713      25.740  45.690  41.800  1.00  0.00           C
ATOM   2003  HB1 SER A 713      26.570  45.420  41.100  1.00  0.00           H
ATOM   2004  HB2 SER A 713      24.790  45.770  41.210  1.00  0.00           H
ATOM   2005  OG  SER A 713      25.640  44.660  42.780  1.00  0.00           O
ATOM   2006  HG1 SER A 713      24.930  44.050  42.500  1.00  0.00           H
ATOM   2007  C   SER A 713      26.490  48.030  41.450  1.00  0.00           C
ATOM   2008  O   SER A 713      27.680  48.260  41.280  1.00  0.00           O
ATOM   2009  N   SER A 714      25.540  48.690  40.760  1.00  0.00           N
ATOM   2010  HN  SER A 714      24.560  48.420  40.830  1.00  0.00           H
ATOM   2011  CA  SER A 714      25.820  49.720  39.770  1.00  0.00           C
ATOM   2012  HA  SER A 714      26.450  49.270  39.010  1.00  0.00           H
ATOM   2013  CB  SER A 714      24.530  50.210  39.070  1.00  0.00           C
ATOM   2014  HB1 SER A 714      24.730  51.070  38.400  1.00  0.00           H
ATOM   2015  HB2 SER A 714      23.770  50.530  39.820  1.00  0.00           H
ATOM   2016  OG  SER A 714      23.970  49.180  38.260  1.00  0.00           O
ATOM   2017  HG1 SER A 714      23.550  48.530  38.880  1.00  0.00           H
ATOM   2018  C   SER A 714      26.580  50.950  40.270  1.00  0.00           C
ATOM   2019  O   SER A 714      27.140  51.700  39.460  1.00  0.00           O
ATOM   2020  N   LEU A 715      26.700  51.170  41.600  1.00  0.00           N
ATOM   2021  HN  LEU A 715      26.260  50.540  42.240  1.00  0.00           H
ATOM   2022  CA  LEU A 715      27.410  52.300  42.180  1.00  0.00           C
ATOM   2023  HA  LEU A 715      27.130  53.190  41.630  1.00  0.00           H
ATOM   2024  CB  LEU A 715      27.030  52.450  43.680  1.00  0.00           C
ATOM   2025  HB1 LEU A 715      27.610  53.290  44.130  1.00  0.00           H
ATOM   2026  HB2 LEU A 715      27.300  51.520  44.220  1.00  0.00           H
ATOM   2027  CG  LEU A 715      25.530  52.730  43.910  1.00  0.00           C
ATOM   2028  HG  LEU A 715      24.950  51.910  43.420  1.00  0.00           H
ATOM   2029  CD1 LEU A 715      25.190  52.710  45.410  1.00  0.00           C
ATOM   2030 HD11 LEU A 715      25.710  53.530  45.940  1.00  0.00           H
ATOM   2031 HD12 LEU A 715      25.490  51.740  45.860  1.00  0.00           H
ATOM   2032 HD13 LEU A 715      24.090  52.830  45.550  1.00  0.00           H
ATOM   2033  CD2 LEU A 715      25.110  54.060  43.280  1.00  0.00           C
ATOM   2034 HD21 LEU A 715      25.450  54.150  42.230  1.00  0.00           H
ATOM   2035 HD22 LEU A 715      25.520  54.910  43.860  1.00  0.00           H
ATOM   2036 HD23 LEU A 715      24.000  54.130  43.260  1.00  0.00           H
ATOM   2037  C   LEU A 715      28.920  52.230  42.060  1.00  0.00           C
ATOM   2038  O   LEU A 715      29.590  53.270  42.050  1.00  0.00           O
ATOM   2039  N   VAL A 716      29.490  51.020  41.900  1.00  0.00           N
ATOM   2040  HN  VAL A 716      28.940  50.190  41.920  1.00  0.00           H
ATOM   2041  CA  VAL A 716      30.940  50.840  41.850  1.00  0.00           C
ATOM   2042  HA  VAL A 716      31.360  51.390  42.680  1.00  0.00           H
ATOM   2043  CB  VAL A 716      31.360  49.380  42.040  1.00  0.00           C
ATOM   2044  HB  VAL A 716      32.470  49.350  42.180  1.00  0.00           H
ATOM   2045  CG1 VAL A 716      30.710  48.820  43.330  1.00  0.00           C
ATOM   2046 HG11 VAL A 716      29.620  48.720  43.220  1.00  0.00           H
ATOM   2047 HG12 VAL A 716      30.930  49.480  44.200  1.00  0.00           H
ATOM   2048 HG13 VAL A 716      31.120  47.810  43.540  1.00  0.00           H
ATOM   2049  CG2 VAL A 716      31.020  48.510  40.820  1.00  0.00           C
ATOM   2050 HG21 VAL A 716      31.600  48.810  39.920  1.00  0.00           H
ATOM   2051 HG22 VAL A 716      29.940  48.560  40.580  1.00  0.00           H
ATOM   2052 HG23 VAL A 716      31.270  47.440  41.040  1.00  0.00           H
ATOM   2053  C   VAL A 716      31.570  51.400  40.590  1.00  0.00           C
ATOM   2054  O   VAL A 716      32.760  51.700  40.550  1.00  0.00           O
ATOM   2055  N   CYS A 717      30.760  51.640  39.530  1.00  0.00           N
ATOM   2056  HN  CYS A 717      29.800  51.370  39.580  1.00  0.00           H
ATOM   2057  CA  CYS A 717      31.170  52.270  38.280  1.00  0.00           C
ATOM   2058  HA  CYS A 717      31.950  51.660  37.850  1.00  0.00           H
ATOM   2059  CB  CYS A 717      29.980  52.370  37.290  1.00  0.00           C
ATOM   2060  HB1 CYS A 717      30.340  52.830  36.340  1.00  0.00           H
ATOM   2061  HB2 CYS A 717      29.210  53.060  37.700  1.00  0.00           H
ATOM   2062  SG  CYS A 717      29.250  50.750  36.920  1.00  0.00           S
ATOM   2063  HG1 CYS A 717      28.480  50.730  38.000  1.00  0.00           H
ATOM   2064  C   CYS A 717      31.750  53.670  38.450  1.00  0.00           C
ATOM   2065  O   CYS A 717      32.670  54.070  37.740  1.00  0.00           O
ATOM   2066  N   TYR A 718      31.210  54.460  39.400  1.00  0.00           N
ATOM   2067  HN  TYR A 718      30.540  54.080  40.040  1.00  0.00           H
ATOM   2068  CA  TYR A 718      31.490  55.880  39.510  1.00  0.00           C
ATOM   2069  HA  TYR A 718      31.780  56.270  38.540  1.00  0.00           H
ATOM   2070  CB  TYR A 718      30.260  56.660  40.030  1.00  0.00           C
ATOM   2071  HB1 TYR A 718      30.440  57.760  40.060  1.00  0.00           H
ATOM   2072  HB2 TYR A 718      30.010  56.330  41.060  1.00  0.00           H
ATOM   2073  CG  TYR A 718      29.070  56.420  39.140  1.00  0.00           C
ATOM   2074  CD1 TYR A 718      29.070  56.800  37.790  1.00  0.00           C
ATOM   2075  HD1 TYR A 718      29.950  57.280  37.370  1.00  0.00           H
ATOM   2076  CE1 TYR A 718      27.950  56.530  36.970  1.00  0.00           C
ATOM   2077  HE1 TYR A 718      27.980  56.770  35.920  1.00  0.00           H
ATOM   2078  CZ  TYR A 718      26.830  55.890  37.510  1.00  0.00           C
ATOM   2079  OH  TYR A 718      25.690  55.560  36.740  1.00  0.00           O
ATOM   2080  HH  TYR A 718      25.330  54.760  37.150  1.00  0.00           H
ATOM   2081  CD2 TYR A 718      27.930  55.780  39.670  1.00  0.00           C
ATOM   2082  HD2 TYR A 718      27.920  55.490  40.700  1.00  0.00           H
ATOM   2083  CE2 TYR A 718      26.820  55.510  38.860  1.00  0.00           C
ATOM   2084  HE2 TYR A 718      25.970  55.000  39.280  1.00  0.00           H
ATOM   2085  C   TYR A 718      32.650  56.180  40.440  1.00  0.00           C
ATOM   2086  O   TYR A 718      32.980  57.330  40.680  1.00  0.00           O
ATOM   2087  N   ILE A 719      33.310  55.120  40.960  1.00  0.00           N
ATOM   2088  HN  ILE A 719      32.990  54.200  40.730  1.00  0.00           H
ATOM   2089  CA  ILE A 719      34.470  55.190  41.840  1.00  0.00           C
ATOM   2090  HA  ILE A 719      34.210  55.810  42.680  1.00  0.00           H
ATOM   2091  CB  ILE A 719      34.810  53.770  42.330  1.00  0.00           C
ATOM   2092  HB  ILE A 719      34.810  53.090  41.440  1.00  0.00           H
ATOM   2093  CG2 ILE A 719      36.210  53.660  42.960  1.00  0.00           C
ATOM   2094 HG21 ILE A 719      36.320  54.360  43.810  1.00  0.00           H
ATOM   2095 HG22 ILE A 719      37.020  53.860  42.230  1.00  0.00           H
ATOM   2096 HG23 ILE A 719      36.380  52.630  43.340  1.00  0.00           H
ATOM   2097  CG1 ILE A 719      33.720  53.230  43.300  1.00  0.00           C
ATOM   2098 HG11 ILE A 719      34.020  52.200  43.600  1.00  0.00           H
ATOM   2099 HG12 ILE A 719      32.760  53.160  42.760  1.00  0.00           H
ATOM   2100  CD  ILE A 719      33.500  54.080  44.560  1.00  0.00           C
ATOM   2101  HD1 ILE A 719      33.040  55.060  44.310  1.00  0.00           H
ATOM   2102  HD2 ILE A 719      34.460  54.270  45.090  1.00  0.00           H
ATOM   2103  HD3 ILE A 719      32.810  53.560  45.270  1.00  0.00           H
ATOM   2104  C   ILE A 719      35.680  55.880  41.210  1.00  0.00           C
ATOM   2105  O   ILE A 719      36.270  56.780  41.820  1.00  0.00           O
ATOM   2106  N   THR A 720      36.030  55.520  39.950  1.00  0.00           N
ATOM   2107  HN  THR A 720      35.460  54.840  39.500  1.00  0.00           H
ATOM   2108  CA  THR A 720      37.180  56.030  39.190  1.00  0.00           C
ATOM   2109  HA  THR A 720      37.230  55.410  38.300  1.00  0.00           H
ATOM   2110  CB  THR A 720      37.010  57.460  38.690  1.00  0.00           C
ATOM   2111  HB  THR A 720      37.820  57.740  37.980  1.00  0.00           H
ATOM   2112  OG1 THR A 720      37.010  58.410  39.760  1.00  0.00           O
ATOM   2113  HG1 THR A 720      36.600  57.950  40.510  1.00  0.00           H
ATOM   2114  CG2 THR A 720      35.670  57.570  37.960  1.00  0.00           C
ATOM   2115 HG21 THR A 720      34.810  57.480  38.650  1.00  0.00           H
ATOM   2116 HG22 THR A 720      35.590  56.790  37.170  1.00  0.00           H
ATOM   2117 HG23 THR A 720      35.610  58.570  37.470  1.00  0.00           H
ATOM   2118  C   THR A 720      38.550  55.860  39.850  1.00  0.00           C
ATOM   2119  O   THR A 720      38.670  55.490  41.020  1.00  0.00           O
ATOM   2120  N   ARG A 721      39.660  56.100  39.110  1.00  0.00           N
ATOM   2121  HN  ARG A 721      39.630  56.450  38.170  1.00  0.00           H
ATOM   2122  CA  ARG A 721      40.980  56.040  39.710  1.00  0.00           C
ATOM   2123  HA  ARG A 721      41.090  55.060  40.170  1.00  0.00           H
ATOM   2124  CB  ARG A 721      42.140  56.200  38.710  1.00  0.00           C
ATOM   2125  HB1 ARG A 721      43.090  56.170  39.280  1.00  0.00           H
ATOM   2126  HB2 ARG A 721      42.090  57.190  38.200  1.00  0.00           H
ATOM   2127  CG  ARG A 721      42.200  55.090  37.650  1.00  0.00           C
ATOM   2128  HG1 ARG A 721      41.430  55.290  36.870  1.00  0.00           H
ATOM   2129  HG2 ARG A 721      41.940  54.110  38.120  1.00  0.00           H
ATOM   2130  CD  ARG A 721      43.590  55.040  37.030  1.00  0.00           C
ATOM   2131  HD1 ARG A 721      43.980  56.070  36.870  1.00  0.00           H
ATOM   2132  HD2 ARG A 721      43.590  54.530  36.050  1.00  0.00           H
ATOM   2133  NE  ARG A 721      44.460  54.330  38.000  1.00  0.00           N
ATOM   2134  HE  ARG A 721      44.730  54.740  38.870  1.00  0.00           H
ATOM   2135  CZ  ARG A 721      44.760  53.040  37.940  1.00  0.00           C
ATOM   2136  NH1 ARG A 721      44.480  52.280  36.910  1.00  0.00           N
ATOM   2137 HH11 ARG A 721      44.000  52.620  36.100  1.00  0.00           H
ATOM   2138 HH12 ARG A 721      44.780  51.330  36.990  1.00  0.00           H
ATOM   2139  NH2 ARG A 721      45.440  52.490  38.920  1.00  0.00           N
ATOM   2140 HH21 ARG A 721      45.770  53.070  39.680  1.00  0.00           H
ATOM   2141 HH22 ARG A 721      46.040  51.700  38.670  1.00  0.00           H
ATOM   2142  C   ARG A 721      41.200  57.070  40.800  1.00  0.00           C
ATOM   2143  O   ARG A 721      41.840  56.790  41.810  1.00  0.00           O
ATOM   2144  N   PHE A 722      40.680  58.290  40.580  1.00  0.00           N
ATOM   2145  HN  PHE A 722      40.260  58.480  39.680  1.00  0.00           H
ATOM   2146  CA  PHE A 722      40.710  59.410  41.500  1.00  0.00           C
ATOM   2147  HA  PHE A 722      41.710  59.820  41.440  1.00  0.00           H
ATOM   2148  CB  PHE A 722      39.710  60.490  40.980  1.00  0.00           C
ATOM   2149  HB1 PHE A 722      38.700  60.040  40.920  1.00  0.00           H
ATOM   2150  HB2 PHE A 722      40.000  60.780  39.940  1.00  0.00           H
ATOM   2151  CG  PHE A 722      39.630  61.740  41.830  1.00  0.00           C
ATOM   2152  CD1 PHE A 722      40.640  62.710  41.760  1.00  0.00           C
ATOM   2153  HD1 PHE A 722      41.490  62.550  41.120  1.00  0.00           H
ATOM   2154  CE1 PHE A 722      40.540  63.900  42.500  1.00  0.00           C
ATOM   2155  HE1 PHE A 722      41.320  64.650  42.430  1.00  0.00           H
ATOM   2156  CZ  PHE A 722      39.420  64.120  43.310  1.00  0.00           C
ATOM   2157  HZ  PHE A 722      39.340  65.040  43.880  1.00  0.00           H
ATOM   2158  CD2 PHE A 722      38.510  61.980  42.640  1.00  0.00           C
ATOM   2159  HD2 PHE A 722      37.710  61.260  42.690  1.00  0.00           H
ATOM   2160  CE2 PHE A 722      38.400  63.170  43.380  1.00  0.00           C
ATOM   2161  HE2 PHE A 722      37.540  63.350  44.000  1.00  0.00           H
ATOM   2162  C   PHE A 722      40.490  59.080  42.970  1.00  0.00           C
ATOM   2163  O   PHE A 722      41.310  59.440  43.820  1.00  0.00           O
ATOM   2164  N   THR A 723      39.400  58.350  43.330  1.00  0.00           N
ATOM   2165  HN  THR A 723      38.770  58.040  42.620  1.00  0.00           H
ATOM   2166  CA  THR A 723      39.150  57.980  44.720  1.00  0.00           C
ATOM   2167  HA  THR A 723      39.510  58.780  45.360  1.00  0.00           H
ATOM   2168  CB  THR A 723      37.670  57.820  45.050  1.00  0.00           C
ATOM   2169  HB  THR A 723      37.550  57.780  46.160  1.00  0.00           H
ATOM   2170  OG1 THR A 723      37.090  56.630  44.520  1.00  0.00           O
ATOM   2171  HG1 THR A 723      36.900  56.800  43.580  1.00  0.00           H
ATOM   2172  CG2 THR A 723      36.870  59.010  44.510  1.00  0.00           C
ATOM   2173 HG21 THR A 723      36.860  59.010  43.400  1.00  0.00           H
ATOM   2174 HG22 THR A 723      37.320  59.960  44.860  1.00  0.00           H
ATOM   2175 HG23 THR A 723      35.820  58.950  44.850  1.00  0.00           H
ATOM   2176  C   THR A 723      39.880  56.710  45.140  1.00  0.00           C
ATOM   2177  O   THR A 723      40.320  56.580  46.270  1.00  0.00           O
ATOM   2178  N   GLU A 724      40.030  55.750  44.200  1.00  0.00           N
ATOM   2179  HN  GLU A 724      39.670  55.890  43.280  1.00  0.00           H
ATOM   2180  CA  GLU A 724      40.650  54.450  44.400  1.00  0.00           C
ATOM   2181  HA  GLU A 724      40.140  53.940  45.200  1.00  0.00           H
ATOM   2182  CB  GLU A 724      40.470  53.660  43.080  1.00  0.00           C
ATOM   2183  HB1 GLU A 724      40.920  54.250  42.250  1.00  0.00           H
ATOM   2184  HB2 GLU A 724      39.380  53.580  42.860  1.00  0.00           H
ATOM   2185  CG  GLU A 724      41.070  52.240  43.040  1.00  0.00           C
ATOM   2186  HG1 GLU A 724      40.470  51.580  43.700  1.00  0.00           H
ATOM   2187  HG2 GLU A 724      42.120  52.230  43.390  1.00  0.00           H
ATOM   2188  CD  GLU A 724      41.070  51.600  41.650  1.00  0.00           C
ATOM   2189  OE1 GLU A 724      41.500  52.270  40.670  1.00  0.00           O
ATOM   2190  OE2 GLU A 724      40.680  50.410  41.570  1.00  0.00           O
ATOM   2191  C   GLU A 724      42.120  54.520  44.790  1.00  0.00           C
ATOM   2192  O   GLU A 724      42.550  53.950  45.800  1.00  0.00           O
ATOM   2193  N   GLU A 725      42.920  55.310  44.040  1.00  0.00           N
ATOM   2194  HN  GLU A 725      42.550  55.730  43.210  1.00  0.00           H
ATOM   2195  CA  GLU A 725      44.290  55.660  44.360  1.00  0.00           C
ATOM   2196  HA  GLU A 725      44.860  54.750  44.460  1.00  0.00           H
ATOM   2197  CB  GLU A 725      44.890  56.500  43.200  1.00  0.00           C
ATOM   2198  HB1 GLU A 725      45.860  56.930  43.520  1.00  0.00           H
ATOM   2199  HB2 GLU A 725      44.200  57.350  43.000  1.00  0.00           H
ATOM   2200  CG  GLU A 725      45.100  55.720  41.870  1.00  0.00           C
ATOM   2201  HG1 GLU A 725      45.190  56.460  41.040  1.00  0.00           H
ATOM   2202  HG2 GLU A 725      44.240  55.070  41.660  1.00  0.00           H
ATOM   2203  CD  GLU A 725      46.380  54.880  41.820  1.00  0.00           C
ATOM   2204  OE1 GLU A 725      47.390  55.230  42.480  1.00  0.00           O
ATOM   2205  OE2 GLU A 725      46.370  53.900  41.030  1.00  0.00           O
ATOM   2206  C   GLU A 725      44.420  56.420  45.670  1.00  0.00           C
ATOM   2207  O   GLU A 725      45.260  56.100  46.500  1.00  0.00           O
ATOM   2208  N   ALA A 726      43.560  57.440  45.890  1.00  0.00           N
ATOM   2209  HN  ALA A 726      42.870  57.670  45.210  1.00  0.00           H
ATOM   2210  CA  ALA A 726      43.580  58.260  47.080  1.00  0.00           C
ATOM   2211  HA  ALA A 726      44.560  58.690  47.170  1.00  0.00           H
ATOM   2212  CB  ALA A 726      42.550  59.400  46.920  1.00  0.00           C
ATOM   2213  HB1 ALA A 726      41.520  59.000  46.810  1.00  0.00           H
ATOM   2214  HB2 ALA A 726      42.780  60.000  46.010  1.00  0.00           H
ATOM   2215  HB3 ALA A 726      42.570  60.100  47.790  1.00  0.00           H
ATOM   2216  C   ALA A 726      43.300  57.510  48.380  1.00  0.00           C
ATOM   2217  O   ALA A 726      44.020  57.650  49.370  1.00  0.00           O
ATOM   2218  N   PHE A 727      42.270  56.640  48.390  1.00  0.00           N
ATOM   2219  HN  PHE A 727      41.700  56.550  47.570  1.00  0.00           H
ATOM   2220  CA  PHE A 727      41.910  55.810  49.520  1.00  0.00           C
ATOM   2221  HA  PHE A 727      41.750  56.460  50.380  1.00  0.00           H
ATOM   2222  CB  PHE A 727      40.580  55.090  49.150  1.00  0.00           C
ATOM   2223  HB1 PHE A 727      40.730  54.400  48.300  1.00  0.00           H
ATOM   2224  HB2 PHE A 727      39.840  55.850  48.820  1.00  0.00           H
ATOM   2225  CG  PHE A 727      39.960  54.330  50.300  1.00  0.00           C
ATOM   2226  CD1 PHE A 727      39.060  54.970  51.170  1.00  0.00           C
ATOM   2227  HD1 PHE A 727      38.850  56.020  51.050  1.00  0.00           H
ATOM   2228  CE1 PHE A 727      38.420  54.250  52.180  1.00  0.00           C
ATOM   2229  HE1 PHE A 727      37.730  54.750  52.850  1.00  0.00           H
ATOM   2230  CZ  PHE A 727      38.670  52.880  52.340  1.00  0.00           C
ATOM   2231  HZ  PHE A 727      38.170  52.320  53.120  1.00  0.00           H
ATOM   2232  CD2 PHE A 727      40.200  52.950  50.460  1.00  0.00           C
ATOM   2233  HD2 PHE A 727      40.870  52.440  49.790  1.00  0.00           H
ATOM   2234  CE2 PHE A 727      39.560  52.230  51.480  1.00  0.00           C
ATOM   2235  HE2 PHE A 727      39.740  51.170  51.600  1.00  0.00           H
ATOM   2236  C   PHE A 727      43.010  54.820  49.890  1.00  0.00           C
ATOM   2237  O   PHE A 727      43.420  54.720  51.050  1.00  0.00           O
ATOM   2238  N   ALA A 728      43.550  54.120  48.880  1.00  0.00           N
ATOM   2239  HN  ALA A 728      43.210  54.240  47.940  1.00  0.00           H
ATOM   2240  CA  ALA A 728      44.650  53.180  49.050  1.00  0.00           C
ATOM   2241  HA  ALA A 728      44.350  52.470  49.810  1.00  0.00           H
ATOM   2242  CB  ALA A 728      44.880  52.430  47.730  1.00  0.00           C
ATOM   2243  HB1 ALA A 728      45.180  53.130  46.920  1.00  0.00           H
ATOM   2244  HB2 ALA A 728      43.950  51.920  47.410  1.00  0.00           H
ATOM   2245  HB3 ALA A 728      45.670  51.650  47.840  1.00  0.00           H
ATOM   2246  C   ALA A 728      45.950  53.810  49.540  1.00  0.00           C
ATOM   2247  O   ALA A 728      46.580  53.320  50.470  1.00  0.00           O
ATOM   2248  N   ALA A 729      46.370  54.950  48.920  1.00  0.00           N
ATOM   2249  HN  ALA A 729      45.870  55.310  48.130  1.00  0.00           H
ATOM   2250  CA  ALA A 729      47.580  55.660  49.300  1.00  0.00           C
ATOM   2251  HA  ALA A 729      48.420  54.970  49.220  1.00  0.00           H
ATOM   2252  CB  ALA A 729      47.810  56.840  48.320  1.00  0.00           C
ATOM   2253  HB1 ALA A 729      46.970  57.570  48.380  1.00  0.00           H
ATOM   2254  HB2 ALA A 729      47.850  56.470  47.280  1.00  0.00           H
ATOM   2255  HB3 ALA A 729      48.760  57.370  48.550  1.00  0.00           H
ATOM   2256  C   ALA A 729      47.580  56.180  50.720  1.00  0.00           C
ATOM   2257  O   ALA A 729      48.540  56.010  51.470  1.00  0.00           O
ATOM   2258  N   LEU A 730      46.450  56.800  51.140  1.00  0.00           N
ATOM   2259  HN  LEU A 730      45.680  56.940  50.510  1.00  0.00           H
ATOM   2260  CA  LEU A 730      46.280  57.330  52.490  1.00  0.00           C
ATOM   2261  HA  LEU A 730      47.060  58.070  52.660  1.00  0.00           H
ATOM   2262  CB  LEU A 730      44.890  57.990  52.620  1.00  0.00           C
ATOM   2263  HB1 LEU A 730      44.100  57.210  52.560  1.00  0.00           H
ATOM   2264  HB2 LEU A 730      44.720  58.660  51.740  1.00  0.00           H
ATOM   2265  CG  LEU A 730      44.690  58.820  53.900  1.00  0.00           C
ATOM   2266  HG  LEU A 730      45.220  58.330  54.750  1.00  0.00           H
ATOM   2267  CD1 LEU A 730      45.260  60.230  53.750  1.00  0.00           C
ATOM   2268 HD11 LEU A 730      44.710  60.780  52.960  1.00  0.00           H
ATOM   2269 HD12 LEU A 730      46.330  60.210  53.490  1.00  0.00           H
ATOM   2270 HD13 LEU A 730      45.140  60.810  54.700  1.00  0.00           H
ATOM   2271  CD2 LEU A 730      43.200  58.890  54.280  1.00  0.00           C
ATOM   2272 HD21 LEU A 730      42.810  57.870  54.470  1.00  0.00           H
ATOM   2273 HD22 LEU A 730      42.630  59.330  53.440  1.00  0.00           H
ATOM   2274 HD23 LEU A 730      43.050  59.510  55.180  1.00  0.00           H
ATOM   2275  C   LEU A 730      46.400  56.260  53.560  1.00  0.00           C
ATOM   2276  O   LEU A 730      47.120  56.410  54.550  1.00  0.00           O
ATOM   2277  N   ILE A 731      45.720  55.120  53.360  1.00  0.00           N
ATOM   2278  HN  ILE A 731      45.130  55.030  52.550  1.00  0.00           H
ATOM   2279  CA  ILE A 731      45.750  53.970  54.240  1.00  0.00           C
ATOM   2280  HA  ILE A 731      45.510  54.330  55.230  1.00  0.00           H
ATOM   2281  CB  ILE A 731      44.650  52.990  53.850  1.00  0.00           C
ATOM   2282  HB  ILE A 731      44.690  52.820  52.750  1.00  0.00           H
ATOM   2283  CG2 ILE A 731      44.820  51.630  54.560  1.00  0.00           C
ATOM   2284 HG21 ILE A 731      44.820  51.760  55.660  1.00  0.00           H
ATOM   2285 HG22 ILE A 731      45.760  51.120  54.260  1.00  0.00           H
ATOM   2286 HG23 ILE A 731      43.980  50.960  54.290  1.00  0.00           H
ATOM   2287  CG1 ILE A 731      43.280  53.650  54.180  1.00  0.00           C
ATOM   2288 HG11 ILE A 731      43.210  54.640  53.660  1.00  0.00           H
ATOM   2289 HG12 ILE A 731      43.230  53.840  55.280  1.00  0.00           H
ATOM   2290  CD  ILE A 731      42.060  52.830  53.760  1.00  0.00           C
ATOM   2291  HD1 ILE A 731      41.970  51.900  54.360  1.00  0.00           H
ATOM   2292  HD2 ILE A 731      42.130  52.540  52.690  1.00  0.00           H
ATOM   2293  HD3 ILE A 731      41.130  53.410  53.890  1.00  0.00           H
ATOM   2294  C   ILE A 731      47.140  53.350  54.410  1.00  0.00           C
ATOM   2295  O   ILE A 731      47.560  53.030  55.520  1.00  0.00           O
ATOM   2296  N   CYS A 732      47.910  53.210  53.310  1.00  0.00           N
ATOM   2297  HN  CYS A 732      47.530  53.440  52.410  1.00  0.00           H
ATOM   2298  CA  CYS A 732      49.300  52.770  53.370  1.00  0.00           C
ATOM   2299  HA  CYS A 732      49.320  51.800  53.850  1.00  0.00           H
ATOM   2300  CB  CYS A 732      49.930  52.610  51.960  1.00  0.00           C
ATOM   2301  HB1 CYS A 732      51.000  52.320  52.060  1.00  0.00           H
ATOM   2302  HB2 CYS A 732      49.900  53.590  51.420  1.00  0.00           H
ATOM   2303  SG  CYS A 732      49.080  51.340  50.970  1.00  0.00           S
ATOM   2304  HG1 CYS A 732      47.930  52.020  50.880  1.00  0.00           H
ATOM   2305  C   CYS A 732      50.190  53.680  54.200  1.00  0.00           C
ATOM   2306  O   CYS A 732      50.980  53.210  55.020  1.00  0.00           O
ATOM   2307  N   ILE A 733      50.060  55.010  54.030  1.00  0.00           N
ATOM   2308  HN  ILE A 733      49.460  55.360  53.300  1.00  0.00           H
ATOM   2309  CA  ILE A 733      50.730  56.020  54.840  1.00  0.00           C
ATOM   2310  HA  ILE A 733      51.790  55.820  54.800  1.00  0.00           H
ATOM   2311  CB  ILE A 733      50.510  57.430  54.280  1.00  0.00           C
ATOM   2312  HB  ILE A 733      49.410  57.590  54.160  1.00  0.00           H
ATOM   2313  CG2 ILE A 733      51.050  58.520  55.240  1.00  0.00           C
ATOM   2314 HG21 ILE A 733      52.120  58.340  55.460  1.00  0.00           H
ATOM   2315 HG22 ILE A 733      50.490  58.530  56.200  1.00  0.00           H
ATOM   2316 HG23 ILE A 733      50.950  59.520  54.790  1.00  0.00           H
ATOM   2317  CG1 ILE A 733      51.170  57.560  52.880  1.00  0.00           C
ATOM   2318 HG11 ILE A 733      51.020  56.620  52.300  1.00  0.00           H
ATOM   2319 HG12 ILE A 733      52.260  57.690  53.020  1.00  0.00           H
ATOM   2320  CD  ILE A 733      50.600  58.710  52.040  1.00  0.00           C
ATOM   2321  HD1 ILE A 733      50.720  59.680  52.550  1.00  0.00           H
ATOM   2322  HD2 ILE A 733      49.520  58.550  51.840  1.00  0.00           H
ATOM   2323  HD3 ILE A 733      51.120  58.760  51.060  1.00  0.00           H
ATOM   2324  C   ILE A 733      50.360  55.940  56.320  1.00  0.00           C
ATOM   2325  O   ILE A 733      51.230  55.940  57.190  1.00  0.00           O
ATOM   2326  N   ILE A 734      49.050  55.800  56.640  1.00  0.00           N
ATOM   2327  HN  ILE A 734      48.360  55.870  55.910  1.00  0.00           H
ATOM   2328  CA  ILE A 734      48.550  55.580  57.990  1.00  0.00           C
ATOM   2329  HA  ILE A 734      48.880  56.410  58.610  1.00  0.00           H
ATOM   2330  CB  ILE A 734      47.010  55.560  58.010  1.00  0.00           C
ATOM   2331  HB  ILE A 734      46.670  54.860  57.210  1.00  0.00           H
ATOM   2332  CG2 ILE A 734      46.450  55.060  59.360  1.00  0.00           C
ATOM   2333 HG21 ILE A 734      46.850  55.680  60.200  1.00  0.00           H
ATOM   2334 HG22 ILE A 734      46.730  54.000  59.560  1.00  0.00           H
ATOM   2335 HG23 ILE A 734      45.350  55.110  59.390  1.00  0.00           H
ATOM   2336  CG1 ILE A 734      46.430  56.960  57.680  1.00  0.00           C
ATOM   2337 HG11 ILE A 734      47.020  57.430  56.870  1.00  0.00           H
ATOM   2338 HG12 ILE A 734      46.530  57.610  58.580  1.00  0.00           H
ATOM   2339  CD  ILE A 734      44.960  56.930  57.220  1.00  0.00           C
ATOM   2340  HD1 ILE A 734      44.330  56.410  57.970  1.00  0.00           H
ATOM   2341  HD2 ILE A 734      44.880  56.390  56.250  1.00  0.00           H
ATOM   2342  HD3 ILE A 734      44.590  57.960  57.080  1.00  0.00           H
ATOM   2343  C   ILE A 734      49.110  54.320  58.640  1.00  0.00           C
ATOM   2344  O   ILE A 734      49.570  54.340  59.780  1.00  0.00           O
ATOM   2345  N   PHE A 735      49.140  53.190  57.900  1.00  0.00           N
ATOM   2346  HN  PHE A 735      48.720  53.200  56.990  1.00  0.00           H
ATOM   2347  CA  PHE A 735      49.660  51.900  58.340  1.00  0.00           C
ATOM   2348  HA  PHE A 735      49.150  51.650  59.270  1.00  0.00           H
ATOM   2349  CB  PHE A 735      49.310  50.860  57.250  1.00  0.00           C
ATOM   2350  HB1 PHE A 735      49.900  51.020  56.320  1.00  0.00           H
ATOM   2351  HB2 PHE A 735      48.230  50.970  56.980  1.00  0.00           H
ATOM   2352  CG  PHE A 735      49.490  49.450  57.730  1.00  0.00           C
ATOM   2353  CD1 PHE A 735      48.540  48.880  58.600  1.00  0.00           C
ATOM   2354  HD1 PHE A 735      47.740  49.490  58.980  1.00  0.00           H
ATOM   2355  CE1 PHE A 735      48.640  47.540  58.990  1.00  0.00           C
ATOM   2356  HE1 PHE A 735      47.910  47.130  59.680  1.00  0.00           H
ATOM   2357  CZ  PHE A 735      49.680  46.750  58.500  1.00  0.00           C
ATOM   2358  HZ  PHE A 735      49.750  45.710  58.790  1.00  0.00           H
ATOM   2359  CD2 PHE A 735      50.540  48.640  57.250  1.00  0.00           C
ATOM   2360  HD2 PHE A 735      51.260  49.050  56.560  1.00  0.00           H
ATOM   2361  CE2 PHE A 735      50.640  47.300  57.640  1.00  0.00           C
ATOM   2362  HE2 PHE A 735      51.450  46.690  57.260  1.00  0.00           H
ATOM   2363  C   PHE A 735      51.160  51.920  58.640  1.00  0.00           C
ATOM   2364  O   PHE A 735      51.630  51.410  59.660  1.00  0.00           O
ATOM   2365  N   ILE A 736      51.950  52.570  57.760  1.00  0.00           N
ATOM   2366  HN  ILE A 736      51.560  52.940  56.920  1.00  0.00           H
ATOM   2367  CA  ILE A 736      53.380  52.820  57.970  1.00  0.00           C
ATOM   2368  HA  ILE A 736      53.870  51.870  58.160  1.00  0.00           H
ATOM   2369  CB  ILE A 736      54.000  53.430  56.710  1.00  0.00           C
ATOM   2370  HB  ILE A 736      53.300  54.200  56.320  1.00  0.00           H
ATOM   2371  CG2 ILE A 736      55.350  54.140  57.010  1.00  0.00           C
ATOM   2372 HG21 ILE A 736      56.050  53.450  57.530  1.00  0.00           H
ATOM   2373 HG22 ILE A 736      55.220  55.050  57.630  1.00  0.00           H
ATOM   2374 HG23 ILE A 736      55.840  54.460  56.060  1.00  0.00           H
ATOM   2375  CG1 ILE A 736      54.160  52.340  55.630  1.00  0.00           C
ATOM   2376 HG11 ILE A 736      53.260  51.690  55.630  1.00  0.00           H
ATOM   2377 HG12 ILE A 736      55.040  51.700  55.880  1.00  0.00           H
ATOM   2378  CD  ILE A 736      54.310  52.910  54.210  1.00  0.00           C
ATOM   2379  HD1 ILE A 736      55.210  53.560  54.140  1.00  0.00           H
ATOM   2380  HD2 ILE A 736      53.410  53.510  53.940  1.00  0.00           H
ATOM   2381  HD3 ILE A 736      54.420  52.090  53.470  1.00  0.00           H
ATOM   2382  C   ILE A 736      53.650  53.680  59.190  1.00  0.00           C
ATOM   2383  O   ILE A 736      54.500  53.380  60.030  1.00  0.00           O
ATOM   2384  N   TYR A 737      52.860  54.750  59.340  1.00  0.00           N
ATOM   2385  HN  TYR A 737      52.210  54.990  58.620  1.00  0.00           H
ATOM   2386  CA  TYR A 737      52.870  55.610  60.500  1.00  0.00           C
ATOM   2387  HA  TYR A 737      53.880  55.970  60.640  1.00  0.00           H
ATOM   2388  CB  TYR A 737      51.960  56.840  60.180  1.00  0.00           C
ATOM   2389  HB1 TYR A 737      51.040  56.490  59.670  1.00  0.00           H
ATOM   2390  HB2 TYR A 737      52.490  57.520  59.480  1.00  0.00           H
ATOM   2391  CG  TYR A 737      51.560  57.590  61.410  1.00  0.00           C
ATOM   2392  CD1 TYR A 737      52.410  58.550  61.970  1.00  0.00           C
ATOM   2393  HD1 TYR A 737      53.340  58.800  61.480  1.00  0.00           H
ATOM   2394  CE1 TYR A 737      52.100  59.100  63.210  1.00  0.00           C
ATOM   2395  HE1 TYR A 737      52.790  59.780  63.680  1.00  0.00           H
ATOM   2396  CZ  TYR A 737      50.930  58.710  63.880  1.00  0.00           C
ATOM   2397  OH  TYR A 737      50.600  59.190  65.150  1.00  0.00           O
ATOM   2398  HH  TYR A 737      50.240  58.440  65.700  1.00  0.00           H
ATOM   2399  CD2 TYR A 737      50.370  57.240  62.060  1.00  0.00           C
ATOM   2400  HD2 TYR A 737      49.730  56.470  61.640  1.00  0.00           H
ATOM   2401  CE2 TYR A 737      50.060  57.790  63.310  1.00  0.00           C
ATOM   2402  HE2 TYR A 737      49.170  57.460  63.830  1.00  0.00           H
ATOM   2403  C   TYR A 737      52.540  54.860  61.800  1.00  0.00           C
ATOM   2404  O   TYR A 737      53.250  54.990  62.800  1.00  0.00           O
ATOM   2405  N   GLU A 738      51.490  54.010  61.790  1.00  0.00           N
ATOM   2406  HN  GLU A 738      50.890  53.980  60.990  1.00  0.00           H
ATOM   2407  CA  GLU A 738      51.080  53.200  62.910  1.00  0.00           C
ATOM   2408  HA  GLU A 738      50.860  53.870  63.740  1.00  0.00           H
ATOM   2409  CB  GLU A 738      49.800  52.370  62.600  1.00  0.00           C
ATOM   2410  HB1 GLU A 738      50.010  51.640  61.790  1.00  0.00           H
ATOM   2411  HB2 GLU A 738      49.000  53.050  62.230  1.00  0.00           H
ATOM   2412  CG  GLU A 738      49.280  51.620  63.850  1.00  0.00           C
ATOM   2413  HG1 GLU A 738      48.920  52.360  64.590  1.00  0.00           H
ATOM   2414  HG2 GLU A 738      50.100  51.030  64.310  1.00  0.00           H
ATOM   2415  CD  GLU A 738      48.160  50.610  63.590  1.00  0.00           C
ATOM   2416  OE1 GLU A 738      47.500  50.650  62.530  1.00  0.00           O
ATOM   2417  OE2 GLU A 738      47.960  49.780  64.520  1.00  0.00           O
ATOM   2418  C   GLU A 738      52.170  52.250  63.390  1.00  0.00           C
ATOM   2419  O   GLU A 738      52.430  52.140  64.580  1.00  0.00           O
ATOM   2420  N   ALA A 739      52.880  51.580  62.460  1.00  0.00           N
ATOM   2421  HN  ALA A 739      52.590  51.630  61.500  1.00  0.00           H
ATOM   2422  CA  ALA A 739      54.020  50.730  62.780  1.00  0.00           C
ATOM   2423  HA  ALA A 739      53.680  49.960  63.460  1.00  0.00           H
ATOM   2424  CB  ALA A 739      54.540  50.060  61.490  1.00  0.00           C
ATOM   2425  HB1 ALA A 739      54.950  50.810  60.790  1.00  0.00           H
ATOM   2426  HB2 ALA A 739      53.710  49.530  60.980  1.00  0.00           H
ATOM   2427  HB3 ALA A 739      55.340  49.310  61.720  1.00  0.00           H
ATOM   2428  C   ALA A 739      55.160  51.460  63.480  1.00  0.00           C
ATOM   2429  O   ALA A 739      55.710  50.970  64.470  1.00  0.00           O
ATOM   2430  N   LEU A 740      55.520  52.670  63.010  1.00  0.00           N
ATOM   2431  HN  LEU A 740      55.100  53.030  62.180  1.00  0.00           H
ATOM   2432  CA  LEU A 740      56.450  53.560  63.700  1.00  0.00           C
ATOM   2433  HA  LEU A 740      57.360  53.000  63.890  1.00  0.00           H
ATOM   2434  CB  LEU A 740      56.800  54.770  62.790  1.00  0.00           C
ATOM   2435  HB1 LEU A 740      57.490  55.460  63.310  1.00  0.00           H
ATOM   2436  HB2 LEU A 740      55.870  55.320  62.560  1.00  0.00           H
ATOM   2437  CG  LEU A 740      57.490  54.390  61.460  1.00  0.00           C
ATOM   2438  HG  LEU A 740      56.940  53.550  60.980  1.00  0.00           H
ATOM   2439  CD1 LEU A 740      57.430  55.580  60.490  1.00  0.00           C
ATOM   2440 HD11 LEU A 740      57.940  56.470  60.930  1.00  0.00           H
ATOM   2441 HD12 LEU A 740      56.380  55.850  60.270  1.00  0.00           H
ATOM   2442 HD13 LEU A 740      57.940  55.330  59.530  1.00  0.00           H
ATOM   2443  CD2 LEU A 740      58.950  53.950  61.680  1.00  0.00           C
ATOM   2444 HD21 LEU A 740      58.980  53.040  62.320  1.00  0.00           H
ATOM   2445 HD22 LEU A 740      59.520  54.750  62.180  1.00  0.00           H
ATOM   2446 HD23 LEU A 740      59.430  53.710  60.720  1.00  0.00           H
ATOM   2447  C   LEU A 740      55.970  54.050  65.070  1.00  0.00           C
ATOM   2448  O   LEU A 740      56.710  54.000  66.050  1.00  0.00           O
ATOM   2449  N   GLU A 741      54.700  54.480  65.190  1.00  0.00           N
ATOM   2450  HN  GLU A 741      54.110  54.540  64.370  1.00  0.00           H
ATOM   2451  CA  GLU A 741      54.070  54.910  66.430  1.00  0.00           C
ATOM   2452  HA  GLU A 741      54.630  55.740  66.850  1.00  0.00           H
ATOM   2453  CB  GLU A 741      52.640  55.390  66.070  1.00  0.00           C
ATOM   2454  HB1 GLU A 741      52.140  54.570  65.510  1.00  0.00           H
ATOM   2455  HB2 GLU A 741      52.730  56.240  65.360  1.00  0.00           H
ATOM   2456  CG  GLU A 741      51.710  55.820  67.230  1.00  0.00           C
ATOM   2457  HG1 GLU A 741      52.120  56.700  67.760  1.00  0.00           H
ATOM   2458  HG2 GLU A 741      51.570  55.010  67.970  1.00  0.00           H
ATOM   2459  CD  GLU A 741      50.330  56.180  66.680  1.00  0.00           C
ATOM   2460  OE1 GLU A 741      49.670  55.290  66.070  1.00  0.00           O
ATOM   2461  OE2 GLU A 741      49.940  57.370  66.800  1.00  0.00           O
ATOM   2462  C   GLU A 741      54.060  53.820  67.500  1.00  0.00           C
ATOM   2463  O   GLU A 741      54.560  54.010  68.610  1.00  0.00           O
ATOM   2464  N   LYS A 742      53.670  52.590  67.100  1.00  0.00           N
ATOM   2465  HN  LYS A 742      53.300  52.480  66.170  1.00  0.00           H
ATOM   2466  CA  LYS A 742      53.740  51.390  67.920  1.00  0.00           C
ATOM   2467  HA  LYS A 742      53.110  51.550  68.790  1.00  0.00           H
ATOM   2468  CB  LYS A 742      53.260  50.120  67.150  1.00  0.00           C
ATOM   2469  HB1 LYS A 742      53.540  49.200  67.700  1.00  0.00           H
ATOM   2470  HB2 LYS A 742      53.810  50.100  66.180  1.00  0.00           H
ATOM   2471  CG  LYS A 742      51.750  50.030  66.840  1.00  0.00           C
ATOM   2472  HG1 LYS A 742      51.620  49.230  66.060  1.00  0.00           H
ATOM   2473  HG2 LYS A 742      51.420  50.990  66.390  1.00  0.00           H
ATOM   2474  CD  LYS A 742      50.860  49.680  68.040  1.00  0.00           C
ATOM   2475  HD1 LYS A 742      50.880  50.520  68.780  1.00  0.00           H
ATOM   2476  HD2 LYS A 742      51.300  48.790  68.550  1.00  0.00           H
ATOM   2477  CE  LYS A 742      49.420  49.330  67.670  1.00  0.00           C
ATOM   2478  HE1 LYS A 742      48.820  49.130  68.580  1.00  0.00           H
ATOM   2479  HE2 LYS A 742      49.400  48.420  67.020  1.00  0.00           H
ATOM   2480  NZ  LYS A 742      48.780  50.430  66.910  1.00  0.00           N
ATOM   2481  HZ1 LYS A 742      49.420  51.240  66.820  1.00  0.00           H
ATOM   2482  HZ2 LYS A 742      47.880  50.740  67.330  1.00  0.00           H
ATOM   2483  HZ3 LYS A 742      48.540  50.100  65.920  1.00  0.00           H
ATOM   2484  C   LYS A 742      55.130  51.110  68.450  1.00  0.00           C
ATOM   2485  O   LYS A 742      55.310  50.780  69.620  1.00  0.00           O
ATOM   2486  N   LEU A 743      56.170  51.240  67.590  1.00  0.00           N
ATOM   2487  HN  LEU A 743      56.020  51.480  66.630  1.00  0.00           H
ATOM   2488  CA  LEU A 743      57.560  51.130  68.030  1.00  0.00           C
ATOM   2489  HA  LEU A 743      57.670  50.170  68.520  1.00  0.00           H
ATOM   2490  CB  LEU A 743      58.530  51.180  66.820  1.00  0.00           C
ATOM   2491  HB1 LEU A 743      58.380  52.150  66.300  1.00  0.00           H
ATOM   2492  HB2 LEU A 743      58.230  50.380  66.100  1.00  0.00           H
ATOM   2493  CG  LEU A 743      60.040  51.040  67.120  1.00  0.00           C
ATOM   2494  HG  LEU A 743      60.330  51.750  67.930  1.00  0.00           H
ATOM   2495  CD1 LEU A 743      60.410  49.620  67.580  1.00  0.00           C
ATOM   2496 HD11 LEU A 743      60.130  48.880  66.790  1.00  0.00           H
ATOM   2497 HD12 LEU A 743      59.880  49.350  68.520  1.00  0.00           H
ATOM   2498 HD13 LEU A 743      61.500  49.540  67.760  1.00  0.00           H
ATOM   2499  CD2 LEU A 743      60.860  51.430  65.880  1.00  0.00           C
ATOM   2500 HD21 LEU A 743      60.630  52.480  65.590  1.00  0.00           H
ATOM   2501 HD22 LEU A 743      60.590  50.770  65.040  1.00  0.00           H
ATOM   2502 HD23 LEU A 743      61.940  51.340  66.080  1.00  0.00           H
ATOM   2503  C   LEU A 743      57.980  52.180  69.060  1.00  0.00           C
ATOM   2504  O   LEU A 743      58.630  51.850  70.050  1.00  0.00           O
ATOM   2505  N   PHE A 744      57.610  53.480  68.870  1.00  0.00           N
ATOM   2506  HN  PHE A 744      57.070  53.740  68.070  1.00  0.00           H
ATOM   2507  CA  PHE A 744      57.930  54.540  69.830  1.00  0.00           C
ATOM   2508  HA  PHE A 744      58.980  54.470  70.070  1.00  0.00           H
ATOM   2509  CB  PHE A 744      57.610  55.990  69.330  1.00  0.00           C
ATOM   2510  HB1 PHE A 744      57.880  56.770  70.070  1.00  0.00           H
ATOM   2511  HB2 PHE A 744      56.510  56.060  69.120  1.00  0.00           H
ATOM   2512  CG  PHE A 744      58.370  56.260  68.070  1.00  0.00           C
ATOM   2513  CD1 PHE A 744      59.690  55.810  67.940  1.00  0.00           C
ATOM   2514  HD1 PHE A 744      60.250  55.470  68.800  1.00  0.00           H
ATOM   2515  CE1 PHE A 744      60.210  55.570  66.670  1.00  0.00           C
ATOM   2516  HE1 PHE A 744      61.140  55.030  66.570  1.00  0.00           H
ATOM   2517  CZ  PHE A 744      59.510  55.980  65.540  1.00  0.00           C
ATOM   2518  HZ  PHE A 744      59.870  55.700  64.560  1.00  0.00           H
ATOM   2519  CD2 PHE A 744      57.700  56.760  66.940  1.00  0.00           C
ATOM   2520  HD2 PHE A 744      56.690  57.130  67.030  1.00  0.00           H
ATOM   2521  CE2 PHE A 744      58.280  56.630  65.670  1.00  0.00           C
ATOM   2522  HE2 PHE A 744      57.710  56.920  64.800  1.00  0.00           H
ATOM   2523  C   PHE A 744      57.250  54.370  71.170  1.00  0.00           C
ATOM   2524  O   PHE A 744      57.910  54.420  72.210  1.00  0.00           O
ATOM   2525  N   ASP A 745      55.930  54.100  71.170  1.00  0.00           N
ATOM   2526  HN  ASP A 745      55.390  54.150  70.320  1.00  0.00           H
ATOM   2527  CA  ASP A 745      55.170  53.860  72.390  1.00  0.00           C
ATOM   2528  HA  ASP A 745      55.240  54.730  73.030  1.00  0.00           H
ATOM   2529  CB  ASP A 745      53.690  53.550  72.050  1.00  0.00           C
ATOM   2530  HB1 ASP A 745      53.100  53.290  72.960  1.00  0.00           H
ATOM   2531  HB2 ASP A 745      53.620  52.710  71.340  1.00  0.00           H
ATOM   2532  CG  ASP A 745      53.000  54.730  71.400  1.00  0.00           C
ATOM   2533  OD1 ASP A 745      53.500  55.880  71.470  1.00  0.00           O
ATOM   2534  OD2 ASP A 745      51.890  54.480  70.860  1.00  0.00           O
ATOM   2535  C   ASP A 745      55.690  52.660  73.160  1.00  0.00           C
ATOM   2536  O   ASP A 745      55.950  52.730  74.370  1.00  0.00           O
ATOM   2537  N   LEU A 746      55.920  51.540  72.440  1.00  0.00           N
ATOM   2538  HN  LEU A 746      55.670  51.520  71.470  1.00  0.00           H
ATOM   2539  CA  LEU A 746      56.470  50.320  73.010  1.00  0.00           C
ATOM   2540  HA  LEU A 746      55.830  50.010  73.820  1.00  0.00           H
ATOM   2541  CB  LEU A 746      56.480  49.230  71.900  1.00  0.00           C
ATOM   2542  HB1 LEU A 746      57.150  49.530  71.070  1.00  0.00           H
ATOM   2543  HB2 LEU A 746      55.440  49.230  71.490  1.00  0.00           H
ATOM   2544  CG  LEU A 746      56.780  47.770  72.310  1.00  0.00           C
ATOM   2545  HG  LEU A 746      56.210  47.550  73.240  1.00  0.00           H
ATOM   2546  CD1 LEU A 746      56.280  46.830  71.210  1.00  0.00           C
ATOM   2547 HD11 LEU A 746      56.840  47.020  70.260  1.00  0.00           H
ATOM   2548 HD12 LEU A 746      55.200  46.990  71.020  1.00  0.00           H
ATOM   2549 HD13 LEU A 746      56.430  45.770  71.490  1.00  0.00           H
ATOM   2550  CD2 LEU A 746      58.270  47.490  72.590  1.00  0.00           C
ATOM   2551 HD21 LEU A 746      58.630  48.010  73.500  1.00  0.00           H
ATOM   2552 HD22 LEU A 746      58.890  47.800  71.730  1.00  0.00           H
ATOM   2553 HD23 LEU A 746      58.430  46.400  72.750  1.00  0.00           H
ATOM   2554  C   LEU A 746      57.850  50.550  73.580  1.00  0.00           C
ATOM   2555  O   LEU A 746      58.090  50.220  74.740  1.00  0.00           O
ATOM   2556  N   GLY A 747      58.760  51.210  72.820  1.00  0.00           N
ATOM   2557  HN  GLY A 747      58.510  51.490  71.880  1.00  0.00           H
ATOM   2558  CA  GLY A 747      60.140  51.450  73.240  1.00  0.00           C
ATOM   2559  HA1 GLY A 747      60.630  51.980  72.440  1.00  0.00           H
ATOM   2560  HA2 GLY A 747      60.590  50.500  73.470  1.00  0.00           H
ATOM   2561  C   GLY A 747      60.270  52.310  74.470  1.00  0.00           C
ATOM   2562  O   GLY A 747      61.090  52.030  75.330  1.00  0.00           O
ATOM   2563  N   GLU A 748      59.410  53.340  74.570  1.00  0.00           N
ATOM   2564  HN  GLU A 748      58.770  53.500  73.820  1.00  0.00           H
ATOM   2565  CA  GLU A 748      59.400  54.350  75.620  1.00  0.00           C
ATOM   2566  HA  GLU A 748      60.330  54.880  75.540  1.00  0.00           H
ATOM   2567  CB  GLU A 748      58.230  55.330  75.340  1.00  0.00           C
ATOM   2568  HB1 GLU A 748      57.260  54.790  75.360  1.00  0.00           H
ATOM   2569  HB2 GLU A 748      58.370  55.680  74.290  1.00  0.00           H
ATOM   2570  CG  GLU A 748      58.150  56.610  76.220  1.00  0.00           C
ATOM   2571  HG1 GLU A 748      57.550  57.320  75.600  1.00  0.00           H
ATOM   2572  HG2 GLU A 748      59.160  57.020  76.410  1.00  0.00           H
ATOM   2573  CD  GLU A 748      57.380  56.530  77.540  1.00  0.00           C
ATOM   2574  OE1 GLU A 748      56.660  55.530  77.750  1.00  0.00           O
ATOM   2575  OE2 GLU A 748      57.440  57.520  78.320  1.00  0.00           O
ATOM   2576  C   GLU A 748      59.290  53.790  77.030  1.00  0.00           C
ATOM   2577  O   GLU A 748      59.930  54.270  77.980  1.00  0.00           O
ATOM   2578  N   THR A 749      58.500  52.710  77.160  1.00  0.00           N
ATOM   2579  HN  THR A 749      58.040  52.390  76.340  1.00  0.00           H
ATOM   2580  CA  THR A 749      58.120  52.090  78.420  1.00  0.00           C
ATOM   2581  HA  THR A 749      58.090  52.870  79.170  1.00  0.00           H
ATOM   2582  CB  THR A 749      56.710  51.460  78.380  1.00  0.00           C
ATOM   2583  HB  THR A 749      56.410  51.170  79.400  1.00  0.00           H
ATOM   2584  OG1 THR A 749      56.600  50.310  77.570  1.00  0.00           O
ATOM   2585  HG1 THR A 749      56.850  50.590  76.680  1.00  0.00           H
ATOM   2586  CG2 THR A 749      55.660  52.460  77.870  1.00  0.00           C
ATOM   2587 HG21 THR A 749      55.900  52.820  76.840  1.00  0.00           H
ATOM   2588 HG22 THR A 749      55.640  53.350  78.530  1.00  0.00           H
ATOM   2589 HG23 THR A 749      54.650  52.000  77.860  1.00  0.00           H
ATOM   2590  C   THR A 749      59.150  51.050  78.870  1.00  0.00           C
ATOM   2591  O   THR A 749      59.100  50.510  79.980  1.00  0.00           O
ATOM   2592  N   TYR A 750      60.160  50.780  78.010  1.00  0.00           N
ATOM   2593  HN  TYR A 750      60.180  51.290  77.150  1.00  0.00           H
ATOM   2594  CA  TYR A 750      61.240  49.840  78.230  1.00  0.00           C
ATOM   2595  HA  TYR A 750      61.060  49.320  79.160  1.00  0.00           H
ATOM   2596  CB  TYR A 750      61.340  48.790  77.080  1.00  0.00           C
ATOM   2597  HB1 TYR A 750      62.350  48.330  77.040  1.00  0.00           H
ATOM   2598  HB2 TYR A 750      61.160  49.290  76.110  1.00  0.00           H
ATOM   2599  CG  TYR A 750      60.340  47.660  77.260  1.00  0.00           C
ATOM   2600  CD1 TYR A 750      60.660  46.510  78.010  1.00  0.00           C
ATOM   2601  HD1 TYR A 750      61.630  46.440  78.490  1.00  0.00           H
ATOM   2602  CE1 TYR A 750      59.750  45.460  78.130  1.00  0.00           C
ATOM   2603  HE1 TYR A 750      59.990  44.590  78.730  1.00  0.00           H
ATOM   2604  CZ  TYR A 750      58.500  45.520  77.500  1.00  0.00           C
ATOM   2605  OH  TYR A 750      57.570  44.490  77.710  1.00  0.00           O
ATOM   2606  HH  TYR A 750      57.650  44.310  78.660  1.00  0.00           H
ATOM   2607  CD2 TYR A 750      59.110  47.690  76.610  1.00  0.00           C
ATOM   2608  HD2 TYR A 750      58.860  48.560  76.030  1.00  0.00           H
ATOM   2609  CE2 TYR A 750      58.190  46.640  76.710  1.00  0.00           C
ATOM   2610  HE2 TYR A 750      57.240  46.700  76.210  1.00  0.00           H
ATOM   2611  C   TYR A 750      62.600  50.520  78.400  1.00  0.00           C
ATOM   2612  O   TYR A 750      62.890  51.590  77.890  1.00  0.00           O
ATOM   2613  N   ALA A 751      63.520  49.880  79.160  1.00  0.00           N
ATOM   2614  HN  ALA A 751      63.350  48.960  79.510  1.00  0.00           H
ATOM   2615  CA  ALA A 751      64.820  50.490  79.400  1.00  0.00           C
ATOM   2616  HA  ALA A 751      64.730  51.570  79.320  1.00  0.00           H
ATOM   2617  CB  ALA A 751      65.280  50.210  80.840  1.00  0.00           C
ATOM   2618  HB1 ALA A 751      65.450  49.130  81.040  1.00  0.00           H
ATOM   2619  HB2 ALA A 751      64.510  50.590  81.530  1.00  0.00           H
ATOM   2620  HB3 ALA A 751      66.190  50.780  81.090  1.00  0.00           H
ATOM   2621  C   ALA A 751      65.850  50.060  78.360  1.00  0.00           C
ATOM   2622  O   ALA A 751      65.880  50.560  77.240  1.00  0.00           O
ATOM   2623  N   ASP A 752      66.710  49.080  78.700  1.00  0.00           N
ATOM   2624  HN  ASP A 752      66.670  48.630  79.580  1.00  0.00           H
ATOM   2625  CA  ASP A 752      67.700  48.500  77.780  1.00  0.00           C
ATOM   2626  HA  ASP A 752      68.350  49.290  77.440  1.00  0.00           H
ATOM   2627  CB  ASP A 752      68.500  47.430  78.560  1.00  0.00           C
ATOM   2628  HB1 ASP A 752      67.880  46.520  78.750  1.00  0.00           H
ATOM   2629  HB2 ASP A 752      68.790  47.840  79.550  1.00  0.00           H
ATOM   2630  CG  ASP A 752      69.770  47.000  77.850  1.00  0.00           C
ATOM   2631  OD1 ASP A 752      70.260  45.880  78.170  1.00  0.00           O
ATOM   2632  OD2 ASP A 752      70.370  47.820  77.120  1.00  0.00           O
ATOM   2633  C   ASP A 752      67.030  47.880  76.560  1.00  0.00           C
ATOM   2634  O   ASP A 752      67.490  47.960  75.420  1.00  0.00           O
ATOM   2635  N   VAL A 753      65.860  47.240  76.790  1.00  0.00           N
ATOM   2636  HN  VAL A 753      65.560  47.140  77.740  1.00  0.00           H
ATOM   2637  CA  VAL A 753      65.090  46.530  75.790  1.00  0.00           C
ATOM   2638  HA  VAL A 753      65.740  45.770  75.370  1.00  0.00           H
ATOM   2639  CB  VAL A 753      63.930  45.790  76.470  1.00  0.00           C
ATOM   2640  HB  VAL A 753      63.350  46.500  77.090  1.00  0.00           H
ATOM   2641  CG1 VAL A 753      62.970  45.120  75.460  1.00  0.00           C
ATOM   2642 HG11 VAL A 753      63.540  44.480  74.760  1.00  0.00           H
ATOM   2643 HG12 VAL A 753      62.390  45.880  74.900  1.00  0.00           H
ATOM   2644 HG13 VAL A 753      62.250  44.470  76.010  1.00  0.00           H
ATOM   2645  CG2 VAL A 753      64.510  44.720  77.420  1.00  0.00           C
ATOM   2646 HG21 VAL A 753      65.170  45.150  78.210  1.00  0.00           H
ATOM   2647 HG22 VAL A 753      65.120  43.970  76.860  1.00  0.00           H
ATOM   2648 HG23 VAL A 753      63.700  44.170  77.940  1.00  0.00           H
ATOM   2649  C   VAL A 753      64.630  47.400  74.610  1.00  0.00           C
ATOM   2650  O   VAL A 753      64.380  46.900  73.510  1.00  0.00           O
ATOM   2651  N   LEU A 754      64.580  48.740  74.780  1.00  0.00           N
ATOM   2652  HN  LEU A 754      64.820  49.140  75.660  1.00  0.00           H
ATOM   2653  CA  LEU A 754      64.300  49.710  73.730  1.00  0.00           C
ATOM   2654  HA  LEU A 754      63.290  49.570  73.380  1.00  0.00           H
ATOM   2655  CB  LEU A 754      64.470  51.130  74.330  1.00  0.00           C
ATOM   2656  HB1 LEU A 754      65.510  51.280  74.700  1.00  0.00           H
ATOM   2657  HB2 LEU A 754      63.810  51.160  75.230  1.00  0.00           H
ATOM   2658  CG  LEU A 754      64.070  52.360  73.470  1.00  0.00           C
ATOM   2659  HG  LEU A 754      63.090  52.150  72.990  1.00  0.00           H
ATOM   2660  CD1 LEU A 754      63.890  53.580  74.380  1.00  0.00           C
ATOM   2661 HD11 LEU A 754      64.870  53.890  74.790  1.00  0.00           H
ATOM   2662 HD12 LEU A 754      63.220  53.350  75.230  1.00  0.00           H
ATOM   2663 HD13 LEU A 754      63.460  54.440  73.820  1.00  0.00           H
ATOM   2664  CD2 LEU A 754      65.080  52.760  72.380  1.00  0.00           C
ATOM   2665 HD21 LEU A 754      65.130  52.010  71.560  1.00  0.00           H
ATOM   2666 HD22 LEU A 754      66.100  52.870  72.810  1.00  0.00           H
ATOM   2667 HD23 LEU A 754      64.790  53.740  71.930  1.00  0.00           H
ATOM   2668  C   LEU A 754      65.240  49.560  72.530  1.00  0.00           C
ATOM   2669  O   LEU A 754      64.810  49.440  71.390  1.00  0.00           O
ATOM   2670  N   PHE A 755      66.560  49.470  72.790  1.00  0.00           N
ATOM   2671  HN  PHE A 755      66.890  49.550  73.730  1.00  0.00           H
ATOM   2672  CA  PHE A 755      67.580  49.280  71.780  1.00  0.00           C
ATOM   2673  HA  PHE A 755      67.490  50.070  71.050  1.00  0.00           H
ATOM   2674  CB  PHE A 755      68.980  49.310  72.450  1.00  0.00           C
ATOM   2675  HB1 PHE A 755      69.790  49.220  71.700  1.00  0.00           H
ATOM   2676  HB2 PHE A 755      69.080  48.480  73.190  1.00  0.00           H
ATOM   2677  CG  PHE A 755      69.150  50.620  73.170  1.00  0.00           C
ATOM   2678  CD1 PHE A 755      69.230  51.800  72.410  1.00  0.00           C
ATOM   2679  HD1 PHE A 755      69.140  51.760  71.340  1.00  0.00           H
ATOM   2680  CE1 PHE A 755      69.430  53.030  73.040  1.00  0.00           C
ATOM   2681  HE1 PHE A 755      69.520  53.930  72.440  1.00  0.00           H
ATOM   2682  CZ  PHE A 755      69.550  53.100  74.430  1.00  0.00           C
ATOM   2683  HZ  PHE A 755      69.710  54.050  74.910  1.00  0.00           H
ATOM   2684  CD2 PHE A 755      69.260  50.690  74.570  1.00  0.00           C
ATOM   2685  HD2 PHE A 755      69.210  49.790  75.160  1.00  0.00           H
ATOM   2686  CE2 PHE A 755      69.470  51.930  75.200  1.00  0.00           C
ATOM   2687  HE2 PHE A 755      69.580  51.980  76.270  1.00  0.00           H
ATOM   2688  C   PHE A 755      67.410  47.970  71.030  1.00  0.00           C
ATOM   2689  O   PHE A 755      67.470  47.930  69.810  1.00  0.00           O
ATOM   2690  N   TRP A 756      67.150  46.870  71.760  1.00  0.00           N
ATOM   2691  HN  TRP A 756      67.050  46.960  72.750  1.00  0.00           H
ATOM   2692  CA  TRP A 756      66.940  45.560  71.180  1.00  0.00           C
ATOM   2693  HA  TRP A 756      67.790  45.370  70.550  1.00  0.00           H
ATOM   2694  CB  TRP A 756      66.880  44.500  72.320  1.00  0.00           C
ATOM   2695  HB1 TRP A 756      66.000  44.710  72.970  1.00  0.00           H
ATOM   2696  HB2 TRP A 756      67.780  44.630  72.960  1.00  0.00           H
ATOM   2697  CG  TRP A 756      66.840  43.080  71.860  1.00  0.00           C
ATOM   2698  CD1 TRP A 756      65.880  42.140  72.150  1.00  0.00           C
ATOM   2699  HD1 TRP A 756      65.040  42.310  72.810  1.00  0.00           H
ATOM   2700  NE1 TRP A 756      66.170  40.960  71.500  1.00  0.00           N
ATOM   2701  HE1 TRP A 756      65.540  40.190  71.430  1.00  0.00           H
ATOM   2702  CE2 TRP A 756      67.310  41.120  70.770  1.00  0.00           C
ATOM   2703  CD2 TRP A 756      67.760  42.450  70.950  1.00  0.00           C
ATOM   2704  CE3 TRP A 756      68.870  42.900  70.240  1.00  0.00           C
ATOM   2705  HE3 TRP A 756      69.220  43.920  70.290  1.00  0.00           H
ATOM   2706  CZ3 TRP A 756      69.440  42.050  69.300  1.00  0.00           C
ATOM   2707  HZ3 TRP A 756      70.140  42.460  68.600  1.00  0.00           H
ATOM   2708  CZ2 TRP A 756      67.990  40.230  69.960  1.00  0.00           C
ATOM   2709  HZ2 TRP A 756      67.660  39.210  69.850  1.00  0.00           H
ATOM   2710  CH2 TRP A 756      69.050  40.720  69.190  1.00  0.00           C
ATOM   2711  HH2 TRP A 756      69.520  40.090  68.450  1.00  0.00           H
ATOM   2712  C   TRP A 756      65.720  45.480  70.270  1.00  0.00           C
ATOM   2713  O   TRP A 756      65.780  44.970  69.150  1.00  0.00           O
ATOM   2714  N   CYS A 757      64.580  46.060  70.700  1.00  0.00           N
ATOM   2715  HN  CYS A 757      64.560  46.460  71.620  1.00  0.00           H
ATOM   2716  CA  CYS A 757      63.370  46.190  69.910  1.00  0.00           C
ATOM   2717  HA  CYS A 757      63.080  45.200  69.600  1.00  0.00           H
ATOM   2718  CB  CYS A 757      62.210  46.800  70.750  1.00  0.00           C
ATOM   2719  HB1 CYS A 757      61.330  46.990  70.090  1.00  0.00           H
ATOM   2720  HB2 CYS A 757      62.540  47.790  71.150  1.00  0.00           H
ATOM   2721  SG  CYS A 757      61.710  45.690  72.110  1.00  0.00           S
ATOM   2722  HG1 CYS A 757      62.800  45.900  72.830  1.00  0.00           H
ATOM   2723  C   CYS A 757      63.550  46.990  68.630  1.00  0.00           C
ATOM   2724  O   CYS A 757      63.090  46.580  67.570  1.00  0.00           O
ATOM   2725  N   VAL A 758      64.280  48.130  68.700  1.00  0.00           N
ATOM   2726  HN  VAL A 758      64.610  48.470  69.590  1.00  0.00           H
ATOM   2727  CA  VAL A 758      64.680  48.910  67.540  1.00  0.00           C
ATOM   2728  HA  VAL A 758      63.780  49.180  66.990  1.00  0.00           H
ATOM   2729  CB  VAL A 758      65.400  50.190  67.970  1.00  0.00           C
ATOM   2730  HB  VAL A 758      66.170  49.950  68.740  1.00  0.00           H
ATOM   2731  CG1 VAL A 758      66.100  50.880  66.780  1.00  0.00           C
ATOM   2732 HG11 VAL A 758      65.380  51.040  65.950  1.00  0.00           H
ATOM   2733 HG12 VAL A 758      66.970  50.300  66.410  1.00  0.00           H
ATOM   2734 HG13 VAL A 758      66.480  51.880  67.100  1.00  0.00           H
ATOM   2735  CG2 VAL A 758      64.370  51.160  68.590  1.00  0.00           C
ATOM   2736 HG21 VAL A 758      63.860  50.710  69.460  1.00  0.00           H
ATOM   2737 HG22 VAL A 758      63.600  51.420  67.840  1.00  0.00           H
ATOM   2738 HG23 VAL A 758      64.870  52.090  68.920  1.00  0.00           H
ATOM   2739  C   VAL A 758      65.530  48.100  66.560  1.00  0.00           C
ATOM   2740  O   VAL A 758      65.300  48.100  65.350  1.00  0.00           O
ATOM   2741  N   ILE A 759      66.510  47.350  67.090  1.00  0.00           N
ATOM   2742  HN  ILE A 759      66.690  47.380  68.070  1.00  0.00           H
ATOM   2743  CA  ILE A 759      67.350  46.450  66.310  1.00  0.00           C
ATOM   2744  HA  ILE A 759      67.810  47.040  65.520  1.00  0.00           H
ATOM   2745  CB  ILE A 759      68.490  45.900  67.170  1.00  0.00           C
ATOM   2746  HB  ILE A 759      68.050  45.460  68.090  1.00  0.00           H
ATOM   2747  CG2 ILE A 759      69.260  44.790  66.420  1.00  0.00           C
ATOM   2748 HG21 ILE A 759      69.640  45.160  65.450  1.00  0.00           H
ATOM   2749 HG22 ILE A 759      68.630  43.890  66.250  1.00  0.00           H
ATOM   2750 HG23 ILE A 759      70.130  44.470  67.020  1.00  0.00           H
ATOM   2751  CG1 ILE A 759      69.400  47.090  67.590  1.00  0.00           C
ATOM   2752 HG11 ILE A 759      68.800  47.960  67.900  1.00  0.00           H
ATOM   2753 HG12 ILE A 759      69.960  47.430  66.710  1.00  0.00           H
ATOM   2754  CD  ILE A 759      70.360  46.770  68.740  1.00  0.00           C
ATOM   2755  HD1 ILE A 759      71.090  46.000  68.420  1.00  0.00           H
ATOM   2756  HD2 ILE A 759      69.810  46.400  69.630  1.00  0.00           H
ATOM   2757  HD3 ILE A 759      70.940  47.680  69.020  1.00  0.00           H
ATOM   2758  C   ILE A 759      66.590  45.340  65.600  1.00  0.00           C
ATOM   2759  O   ILE A 759      66.770  45.130  64.400  1.00  0.00           O
ATOM   2760  N   LEU A 760      65.670  44.630  66.300  1.00  0.00           N
ATOM   2761  HN  LEU A 760      65.610  44.750  67.300  1.00  0.00           H
ATOM   2762  CA  LEU A 760      64.820  43.610  65.710  1.00  0.00           C
ATOM   2763  HA  LEU A 760      65.440  42.830  65.300  1.00  0.00           H
ATOM   2764  CB  LEU A 760      63.860  43.020  66.790  1.00  0.00           C
ATOM   2765  HB1 LEU A 760      63.080  42.390  66.300  1.00  0.00           H
ATOM   2766  HB2 LEU A 760      63.350  43.860  67.300  1.00  0.00           H
ATOM   2767  CG  LEU A 760      64.530  42.140  67.870  1.00  0.00           C
ATOM   2768  HG  LEU A 760      65.400  42.680  68.300  1.00  0.00           H
ATOM   2769  CD1 LEU A 760      63.540  41.860  69.000  1.00  0.00           C
ATOM   2770 HD11 LEU A 760      62.630  41.350  68.610  1.00  0.00           H
ATOM   2771 HD12 LEU A 760      63.230  42.800  69.500  1.00  0.00           H
ATOM   2772 HD13 LEU A 760      64.000  41.200  69.770  1.00  0.00           H
ATOM   2773  CD2 LEU A 760      65.030  40.800  67.300  1.00  0.00           C
ATOM   2774 HD21 LEU A 760      65.850  40.980  66.580  1.00  0.00           H
ATOM   2775 HD22 LEU A 760      64.210  40.260  66.790  1.00  0.00           H
ATOM   2776 HD23 LEU A 760      65.420  40.160  68.120  1.00  0.00           H
ATOM   2777  C   LEU A 760      63.940  44.130  64.580  1.00  0.00           C
ATOM   2778  O   LEU A 760      63.850  43.520  63.510  1.00  0.00           O
ATOM   2779  N   PHE A 761      63.300  45.300  64.800  1.00  0.00           N
ATOM   2780  HN  PHE A 761      63.410  45.750  65.690  1.00  0.00           H
ATOM   2781  CA  PHE A 761      62.410  45.960  63.860  1.00  0.00           C
ATOM   2782  HA  PHE A 761      61.590  45.280  63.630  1.00  0.00           H
ATOM   2783  CB  PHE A 761      61.840  47.210  64.600  1.00  0.00           C
ATOM   2784  HB1 PHE A 761      62.670  47.860  64.930  1.00  0.00           H
ATOM   2785  HB2 PHE A 761      61.310  46.870  65.510  1.00  0.00           H
ATOM   2786  CG  PHE A 761      60.880  48.060  63.790  1.00  0.00           C
ATOM   2787  CD1 PHE A 761      59.490  47.880  63.940  1.00  0.00           C
ATOM   2788  HD1 PHE A 761      59.120  47.100  64.580  1.00  0.00           H
ATOM   2789  CE1 PHE A 761      58.590  48.750  63.300  1.00  0.00           C
ATOM   2790  HE1 PHE A 761      57.530  48.610  63.410  1.00  0.00           H
ATOM   2791  CZ  PHE A 761      59.080  49.800  62.510  1.00  0.00           C
ATOM   2792  HZ  PHE A 761      58.380  50.460  62.020  1.00  0.00           H
ATOM   2793  CD2 PHE A 761      61.350  49.120  63.000  1.00  0.00           C
ATOM   2794  HD2 PHE A 761      62.420  49.300  62.910  1.00  0.00           H
ATOM   2795  CE2 PHE A 761      60.460  49.980  62.360  1.00  0.00           C
ATOM   2796  HE2 PHE A 761      60.830  50.800  61.770  1.00  0.00           H
ATOM   2797  C   PHE A 761      63.070  46.310  62.530  1.00  0.00           C
ATOM   2798  O   PHE A 761      62.660  45.850  61.460  1.00  0.00           O
ATOM   2799  N   PHE A 762      64.190  47.080  62.560  1.00  0.00           N
ATOM   2800  HN  PHE A 762      64.510  47.470  63.430  1.00  0.00           H
ATOM   2801  CA  PHE A 762      64.950  47.410  61.370  1.00  0.00           C
ATOM   2802  HA  PHE A 762      64.250  47.810  60.650  1.00  0.00           H
ATOM   2803  CB  PHE A 762      66.050  48.470  61.650  1.00  0.00           C
ATOM   2804  HB1 PHE A 762      66.800  48.530  60.830  1.00  0.00           H
ATOM   2805  HB2 PHE A 762      66.580  48.260  62.610  1.00  0.00           H
ATOM   2806  CG  PHE A 762      65.380  49.810  61.720  1.00  0.00           C
ATOM   2807  CD1 PHE A 762      64.910  50.390  60.530  1.00  0.00           C
ATOM   2808  HD1 PHE A 762      65.070  49.890  59.590  1.00  0.00           H
ATOM   2809  CE1 PHE A 762      64.190  51.590  60.550  1.00  0.00           C
ATOM   2810  HE1 PHE A 762      63.800  52.010  59.640  1.00  0.00           H
ATOM   2811  CZ  PHE A 762      63.930  52.220  61.780  1.00  0.00           C
ATOM   2812  HZ  PHE A 762      63.310  53.090  61.790  1.00  0.00           H
ATOM   2813  CD2 PHE A 762      65.180  50.490  62.930  1.00  0.00           C
ATOM   2814  HD2 PHE A 762      65.540  50.050  63.850  1.00  0.00           H
ATOM   2815  CE2 PHE A 762      64.450  51.680  62.970  1.00  0.00           C
ATOM   2816  HE2 PHE A 762      64.260  52.170  63.910  1.00  0.00           H
ATOM   2817  C   PHE A 762      65.580  46.230  60.670  1.00  0.00           C
ATOM   2818  O   PHE A 762      65.490  46.110  59.440  1.00  0.00           O
ATOM   2819  N   THR A 763      66.190  45.300  61.430  1.00  0.00           N
ATOM   2820  HN  THR A 763      66.230  45.410  62.430  1.00  0.00           H
ATOM   2821  CA  THR A 763      66.860  44.130  60.860  1.00  0.00           C
ATOM   2822  HA  THR A 763      67.610  44.490  60.160  1.00  0.00           H
ATOM   2823  CB  THR A 763      67.580  43.270  61.890  1.00  0.00           C
ATOM   2824  HB  THR A 763      66.870  42.850  62.640  1.00  0.00           H
ATOM   2825  OG1 THR A 763      68.550  44.050  62.570  1.00  0.00           O
ATOM   2826  HG1 THR A 763      68.040  44.590  63.190  1.00  0.00           H
ATOM   2827  CG2 THR A 763      68.360  42.120  61.230  1.00  0.00           C
ATOM   2828 HG21 THR A 763      69.030  42.510  60.440  1.00  0.00           H
ATOM   2829 HG22 THR A 763      67.670  41.370  60.770  1.00  0.00           H
ATOM   2830 HG23 THR A 763      68.980  41.590  61.980  1.00  0.00           H
ATOM   2831  C   THR A 763      65.920  43.260  60.070  1.00  0.00           C
ATOM   2832  O   THR A 763      66.240  42.850  58.950  1.00  0.00           O
ATOM   2833  N   THR A 764      64.690  43.040  60.600  1.00  0.00           N
ATOM   2834  HN  THR A 764      64.480  43.410  61.500  1.00  0.00           H
ATOM   2835  CA  THR A 764      63.630  42.290  59.910  1.00  0.00           C
ATOM   2836  HA  THR A 764      64.010  41.310  59.690  1.00  0.00           H
ATOM   2837  CB  THR A 764      62.370  42.140  60.760  1.00  0.00           C
ATOM   2838  HB  THR A 764      61.940  43.130  61.030  1.00  0.00           H
ATOM   2839  OG1 THR A 764      62.690  41.450  61.960  1.00  0.00           O
ATOM   2840  HG1 THR A 764      63.230  42.060  62.490  1.00  0.00           H
ATOM   2841  CG2 THR A 764      61.290  41.310  60.050  1.00  0.00           C
ATOM   2842 HG21 THR A 764      61.690  40.310  59.770  1.00  0.00           H
ATOM   2843 HG22 THR A 764      60.910  41.810  59.140  1.00  0.00           H
ATOM   2844 HG23 THR A 764      60.430  41.160  60.730  1.00  0.00           H
ATOM   2845  C   THR A 764      63.210  42.900  58.580  1.00  0.00           C
ATOM   2846  O   THR A 764      63.080  42.190  57.570  1.00  0.00           O
ATOM   2847  N   PHE A 765      62.990  44.230  58.530  1.00  0.00           N
ATOM   2848  HN  PHE A 765      63.070  44.780  59.350  1.00  0.00           H
ATOM   2849  CA  PHE A 765      62.640  44.940  57.310  1.00  0.00           C
ATOM   2850  HA  PHE A 765      61.760  44.490  56.890  1.00  0.00           H
ATOM   2851  CB  PHE A 765      62.310  46.420  57.680  1.00  0.00           C
ATOM   2852  HB1 PHE A 765      63.140  46.850  58.280  1.00  0.00           H
ATOM   2853  HB2 PHE A 765      61.390  46.450  58.320  1.00  0.00           H
ATOM   2854  CG  PHE A 765      62.080  47.320  56.490  1.00  0.00           C
ATOM   2855  CD1 PHE A 765      60.860  47.270  55.790  1.00  0.00           C
ATOM   2856  HD1 PHE A 765      60.100  46.580  56.110  1.00  0.00           H
ATOM   2857  CE1 PHE A 765      60.630  48.120  54.700  1.00  0.00           C
ATOM   2858  HE1 PHE A 765      59.680  48.070  54.170  1.00  0.00           H
ATOM   2859  CZ  PHE A 765      61.610  49.030  54.300  1.00  0.00           C
ATOM   2860  HZ  PHE A 765      61.430  49.690  53.470  1.00  0.00           H
ATOM   2861  CD2 PHE A 765      63.060  48.240  56.080  1.00  0.00           C
ATOM   2862  HD2 PHE A 765      64.000  48.300  56.600  1.00  0.00           H
ATOM   2863  CE2 PHE A 765      62.830  49.090  54.980  1.00  0.00           C
ATOM   2864  HE2 PHE A 765      63.600  49.790  54.680  1.00  0.00           H
ATOM   2865  C   PHE A 765      63.710  44.880  56.210  1.00  0.00           C
ATOM   2866  O   PHE A 765      63.440  44.460  55.080  1.00  0.00           O
ATOM   2867  N   PHE A 766      64.970  45.240  56.550  1.00  0.00           N
ATOM   2868  HN  PHE A 766      65.150  45.620  57.460  1.00  0.00           H
ATOM   2869  CA  PHE A 766      66.090  45.210  55.620  1.00  0.00           C
ATOM   2870  HA  PHE A 766      65.800  45.790  54.750  1.00  0.00           H
ATOM   2871  CB  PHE A 766      67.370  45.820  56.250  1.00  0.00           C
ATOM   2872  HB1 PHE A 766      68.250  45.680  55.570  1.00  0.00           H
ATOM   2873  HB2 PHE A 766      67.600  45.340  57.220  1.00  0.00           H
ATOM   2874  CG  PHE A 766      67.250  47.310  56.440  1.00  0.00           C
ATOM   2875  CD1 PHE A 766      67.050  48.140  55.320  1.00  0.00           C
ATOM   2876  HD1 PHE A 766      66.960  47.700  54.340  1.00  0.00           H
ATOM   2877  CE1 PHE A 766      66.980  49.530  55.470  1.00  0.00           C
ATOM   2878  HE1 PHE A 766      66.820  50.160  54.600  1.00  0.00           H
ATOM   2879  CZ  PHE A 766      67.120  50.110  56.730  1.00  0.00           C
ATOM   2880  HZ  PHE A 766      67.070  51.180  56.850  1.00  0.00           H
ATOM   2881  CD2 PHE A 766      67.410  47.910  57.700  1.00  0.00           C
ATOM   2882  HD2 PHE A 766      67.590  47.280  58.560  1.00  0.00           H
ATOM   2883  CE2 PHE A 766      67.350  49.300  57.850  1.00  0.00           C
ATOM   2884  HE2 PHE A 766      67.480  49.740  58.820  1.00  0.00           H
ATOM   2885  C   PHE A 766      66.400  43.830  55.090  1.00  0.00           C
ATOM   2886  O   PHE A 766      66.540  43.620  53.890  1.00  0.00           O
ATOM   2887  N   LEU A 767      66.450  42.820  55.980  1.00  0.00           N
ATOM   2888  HN  LEU A 767      66.330  43.000  56.950  1.00  0.00           H
ATOM   2889  CA  LEU A 767      66.690  41.440  55.630  1.00  0.00           C
ATOM   2890  HA  LEU A 767      67.630  41.420  55.080  1.00  0.00           H
ATOM   2891  CB  LEU A 767      66.790  40.630  56.940  1.00  0.00           C
ATOM   2892  HB1 LEU A 767      65.820  40.660  57.490  1.00  0.00           H
ATOM   2893  HB2 LEU A 767      67.550  41.130  57.590  1.00  0.00           H
ATOM   2894  CG  LEU A 767      67.250  39.190  56.750  1.00  0.00           C
ATOM   2895  HG  LEU A 767      66.520  38.640  56.120  1.00  0.00           H
ATOM   2896  CD1 LEU A 767      68.570  39.180  56.000  1.00  0.00           C
ATOM   2897 HD11 LEU A 767      69.310  39.840  56.500  1.00  0.00           H
ATOM   2898 HD12 LEU A 767      68.430  39.520  54.950  1.00  0.00           H
ATOM   2899 HD13 LEU A 767      68.900  38.130  55.980  1.00  0.00           H
ATOM   2900  CD2 LEU A 767      67.440  38.450  58.090  1.00  0.00           C
ATOM   2901 HD21 LEU A 767      66.490  38.380  58.660  1.00  0.00           H
ATOM   2902 HD22 LEU A 767      68.190  38.990  58.710  1.00  0.00           H
ATOM   2903 HD23 LEU A 767      67.820  37.420  57.910  1.00  0.00           H
ATOM   2904  C   LEU A 767      65.640  40.830  54.710  1.00  0.00           C
ATOM   2905  O   LEU A 767      65.950  40.180  53.710  1.00  0.00           O
ATOM   2906  N   SER A 768      64.350  41.090  55.010  1.00  0.00           N
ATOM   2907  HN  SER A 768      64.130  41.620  55.830  1.00  0.00           H
ATOM   2908  CA  SER A 768      63.230  40.600  54.210  1.00  0.00           C
ATOM   2909  HA  SER A 768      63.340  39.530  54.110  1.00  0.00           H
ATOM   2910  CB  SER A 768      61.830  40.880  54.830  1.00  0.00           C
ATOM   2911  HB1 SER A 768      61.030  40.410  54.200  1.00  0.00           H
ATOM   2912  HB2 SER A 768      61.640  41.970  54.880  1.00  0.00           H
ATOM   2913  OG  SER A 768      61.730  40.330  56.140  1.00  0.00           O
ATOM   2914  HG1 SER A 768      62.140  41.000  56.710  1.00  0.00           H
ATOM   2915  C   SER A 768      63.240  41.170  52.800  1.00  0.00           C
ATOM   2916  O   SER A 768      63.040  40.440  51.820  1.00  0.00           O
ATOM   2917  N   SER A 769      63.510  42.490  52.670  1.00  0.00           N
ATOM   2918  HN  SER A 769      63.630  43.060  53.490  1.00  0.00           H
ATOM   2919  CA  SER A 769      63.710  43.170  51.390  1.00  0.00           C
ATOM   2920  HA  SER A 769      62.820  43.050  50.790  1.00  0.00           H
ATOM   2921  CB  SER A 769      63.960  44.700  51.590  1.00  0.00           C
ATOM   2922  HB1 SER A 769      64.800  44.850  52.310  1.00  0.00           H
ATOM   2923  HB2 SER A 769      63.050  45.150  52.050  1.00  0.00           H
ATOM   2924  OG  SER A 769      64.260  45.380  50.370  1.00  0.00           O
ATOM   2925  HG1 SER A 769      64.480  46.300  50.560  1.00  0.00           H
ATOM   2926  C   SER A 769      64.870  42.590  50.600  1.00  0.00           C
ATOM   2927  O   SER A 769      64.770  42.290  49.410  1.00  0.00           O
ATOM   2928  N   PHE A 770      66.000  42.380  51.270  1.00  0.00           N
ATOM   2929  HN  PHE A 770      66.060  42.640  52.230  1.00  0.00           H
ATOM   2930  CA  PHE A 770      67.190  41.850  50.690  1.00  0.00           C
ATOM   2931  HA  PHE A 770      67.460  42.520  49.870  1.00  0.00           H
ATOM   2932  CB  PHE A 770      68.220  41.940  51.830  1.00  0.00           C
ATOM   2933  HB1 PHE A 770      67.950  41.280  52.670  1.00  0.00           H
ATOM   2934  HB2 PHE A 770      68.270  42.990  52.210  1.00  0.00           H
ATOM   2935  CG  PHE A 770      69.540  41.560  51.330  1.00  0.00           C
ATOM   2936  CD1 PHE A 770      70.370  42.550  50.800  1.00  0.00           C
ATOM   2937  HD1 PHE A 770      70.060  43.590  50.820  1.00  0.00           H
ATOM   2938  CE1 PHE A 770      71.610  42.210  50.290  1.00  0.00           C
ATOM   2939  HE1 PHE A 770      72.260  42.990  49.920  1.00  0.00           H
ATOM   2940  CZ  PHE A 770      72.010  40.880  50.320  1.00  0.00           C
ATOM   2941  HZ  PHE A 770      73.010  40.650  49.990  1.00  0.00           H
ATOM   2942  CD2 PHE A 770      69.930  40.220  51.330  1.00  0.00           C
ATOM   2943  HD2 PHE A 770      69.270  39.450  51.700  1.00  0.00           H
ATOM   2944  CE2 PHE A 770      71.160  39.880  50.810  1.00  0.00           C
ATOM   2945  HE2 PHE A 770      71.450  38.840  50.810  1.00  0.00           H
ATOM   2946  C   PHE A 770      67.100  40.440  50.090  1.00  0.00           C
ATOM   2947  O   PHE A 770      67.590  40.190  48.980  1.00  0.00           O
ATOM   2948  N   LEU A 771      66.470  39.500  50.830  1.00  0.00           N
ATOM   2949  HN  LEU A 771      66.150  39.730  51.750  1.00  0.00           H
ATOM   2950  CA  LEU A 771      66.170  38.140  50.390  1.00  0.00           C
ATOM   2951  HA  LEU A 771      67.080  37.690  50.030  1.00  0.00           H
ATOM   2952  CB  LEU A 771      65.560  37.270  51.510  1.00  0.00           C
ATOM   2953  HB1 LEU A 771      65.230  36.290  51.090  1.00  0.00           H
ATOM   2954  HB2 LEU A 771      64.660  37.780  51.930  1.00  0.00           H
ATOM   2955  CG  LEU A 771      66.510  36.940  52.680  1.00  0.00           C
ATOM   2956  HG  LEU A 771      66.870  37.900  53.130  1.00  0.00           H
ATOM   2957  CD1 LEU A 771      65.760  36.160  53.770  1.00  0.00           C
ATOM   2958 HD11 LEU A 771      65.430  35.180  53.360  1.00  0.00           H
ATOM   2959 HD12 LEU A 771      64.860  36.710  54.100  1.00  0.00           H
ATOM   2960 HD13 LEU A 771      66.420  35.970  54.650  1.00  0.00           H
ATOM   2961  CD2 LEU A 771      67.740  36.130  52.230  1.00  0.00           C
ATOM   2962 HD21 LEU A 771      68.370  36.730  51.530  1.00  0.00           H
ATOM   2963 HD22 LEU A 771      67.410  35.210  51.700  1.00  0.00           H
ATOM   2964 HD23 LEU A 771      68.360  35.840  53.100  1.00  0.00           H
ATOM   2965  C   LEU A 771      65.230  38.130  49.190  1.00  0.00           C
ATOM   2966  O   LEU A 771      65.450  37.410  48.230  1.00  0.00           O
ATOM   2967  N   LYS A 772      64.190  38.990  49.200  1.00  0.00           N
ATOM   2968  HN  LYS A 772      64.000  39.550  50.000  1.00  0.00           H
ATOM   2969  CA  LYS A 772      63.280  39.150  48.070  1.00  0.00           C
ATOM   2970  HA  LYS A 772      62.840  38.190  47.860  1.00  0.00           H
ATOM   2971  CB  LYS A 772      62.190  40.180  48.460  1.00  0.00           C
ATOM   2972  HB1 LYS A 772      62.650  41.180  48.600  1.00  0.00           H
ATOM   2973  HB2 LYS A 772      61.790  39.870  49.450  1.00  0.00           H
ATOM   2974  CG  LYS A 772      61.010  40.290  47.470  1.00  0.00           C
ATOM   2975  HG1 LYS A 772      61.390  40.640  46.480  1.00  0.00           H
ATOM   2976  HG2 LYS A 772      60.330  41.080  47.860  1.00  0.00           H
ATOM   2977  CD  LYS A 772      60.270  38.960  47.300  1.00  0.00           C
ATOM   2978  HD1 LYS A 772      60.040  38.510  48.290  1.00  0.00           H
ATOM   2979  HD2 LYS A 772      60.940  38.240  46.780  1.00  0.00           H
ATOM   2980  CE  LYS A 772      58.990  39.030  46.450  1.00  0.00           C
ATOM   2981  HE1 LYS A 772      58.550  38.020  46.310  1.00  0.00           H
ATOM   2982  HE2 LYS A 772      59.210  39.470  45.460  1.00  0.00           H
ATOM   2983  NZ  LYS A 772      57.990  39.880  47.130  1.00  0.00           N
ATOM   2984  HZ1 LYS A 772      58.430  40.790  47.380  1.00  0.00           H
ATOM   2985  HZ2 LYS A 772      57.650  39.440  48.010  1.00  0.00           H
ATOM   2986  HZ3 LYS A 772      57.180  40.060  46.510  1.00  0.00           H
ATOM   2987  C   LYS A 772      64.010  39.600  46.810  1.00  0.00           C
ATOM   2988  O   LYS A 772      63.760  39.150  45.700  1.00  0.00           O
ATOM   2989  N   GLN A 773      65.020  40.470  47.020  1.00  0.00           N
ATOM   2990  HN  GLN A 773      65.130  40.850  47.940  1.00  0.00           H
ATOM   2991  CA  GLN A 773      65.850  41.020  45.990  1.00  0.00           C
ATOM   2992  HA  GLN A 773      65.250  41.230  45.110  1.00  0.00           H
ATOM   2993  CB  GLN A 773      66.480  42.320  46.570  1.00  0.00           C
ATOM   2994  HB1 GLN A 773      67.310  42.080  47.260  1.00  0.00           H
ATOM   2995  HB2 GLN A 773      65.700  42.790  47.220  1.00  0.00           H
ATOM   2996  CG  GLN A 773      66.930  43.400  45.560  1.00  0.00           C
ATOM   2997  HG1 GLN A 773      67.590  42.970  44.780  1.00  0.00           H
ATOM   2998  HG2 GLN A 773      67.490  44.210  46.080  1.00  0.00           H
ATOM   2999  CD  GLN A 773      65.740  44.050  44.840  1.00  0.00           C
ATOM   3000  OE1 GLN A 773      65.600  43.960  43.620  1.00  0.00           O
ATOM   3001  NE2 GLN A 773      64.880  44.750  45.620  1.00  0.00           N
ATOM   3002 HE21 GLN A 773      64.140  45.230  45.160  1.00  0.00           H
ATOM   3003 HE22 GLN A 773      64.990  44.750  46.610  1.00  0.00           H
ATOM   3004  C   GLN A 773      66.950  40.020  45.630  1.00  0.00           C
ATOM   3005  O   GLN A 773      67.940  40.410  45.040  1.00  0.00           O
ATOM   3006  N   PHE A 774      66.890  38.710  45.980  1.00  0.00           N
ATOM   3007  HN  PHE A 774      66.160  38.390  46.590  1.00  0.00           H
ATOM   3008  CA  PHE A 774      67.700  37.660  45.370  1.00  0.00           C
ATOM   3009  HA  PHE A 774      68.720  37.960  45.360  1.00  0.00           H
ATOM   3010  CB  PHE A 774      67.620  36.270  46.100  1.00  0.00           C
ATOM   3011  HB1 PHE A 774      67.770  35.450  45.370  1.00  0.00           H
ATOM   3012  HB2 PHE A 774      66.620  36.130  46.550  1.00  0.00           H
ATOM   3013  CG  PHE A 774      68.670  36.060  47.170  1.00  0.00           C
ATOM   3014  CD1 PHE A 774      69.270  37.120  47.860  1.00  0.00           C
ATOM   3015  HD1 PHE A 774      68.930  38.120  47.690  1.00  0.00           H
ATOM   3016  CE1 PHE A 774      70.310  36.890  48.770  1.00  0.00           C
ATOM   3017  HE1 PHE A 774      70.810  37.710  49.250  1.00  0.00           H
ATOM   3018  CZ  PHE A 774      70.730  35.580  49.050  1.00  0.00           C
ATOM   3019  HZ  PHE A 774      71.530  35.390  49.760  1.00  0.00           H
ATOM   3020  CD2 PHE A 774      69.080  34.750  47.480  1.00  0.00           C
ATOM   3021  HD2 PHE A 774      68.600  33.910  47.000  1.00  0.00           H
ATOM   3022  CE2 PHE A 774      70.090  34.510  48.420  1.00  0.00           C
ATOM   3023  HE2 PHE A 774      70.390  33.490  48.630  1.00  0.00           H
ATOM   3024  C   PHE A 774      67.440  37.450  43.890  1.00  0.00           C
ATOM   3025  O   PHE A 774      68.340  37.120  43.120  1.00  0.00           O
ATOM   3026  N   LYS A 775      66.160  37.590  43.510  1.00  0.00           N
ATOM   3027  HN  LYS A 775      65.490  37.850  44.200  1.00  0.00           H
ATOM   3028  CA  LYS A 775      65.640  37.280  42.200  1.00  0.00           C
ATOM   3029  HA  LYS A 775      65.900  36.260  41.970  1.00  0.00           H
ATOM   3030  CB  LYS A 775      64.100  37.410  42.290  1.00  0.00           C
ATOM   3031  HB1 LYS A 775      63.820  38.490  42.370  1.00  0.00           H
ATOM   3032  HB2 LYS A 775      63.750  36.930  43.240  1.00  0.00           H
ATOM   3033  CG  LYS A 775      63.310  36.780  41.130  1.00  0.00           C
ATOM   3034  HG1 LYS A 775      63.730  37.100  40.160  1.00  0.00           H
ATOM   3035  HG2 LYS A 775      62.260  37.180  41.180  1.00  0.00           H
ATOM   3036  CD  LYS A 775      63.220  35.240  41.190  1.00  0.00           C
ATOM   3037  HD1 LYS A 775      62.720  34.970  42.150  1.00  0.00           H
ATOM   3038  HD2 LYS A 775      64.240  34.810  41.170  1.00  0.00           H
ATOM   3039  CE  LYS A 775      62.400  34.690  40.020  1.00  0.00           C
ATOM   3040  HE1 LYS A 775      62.930  34.860  39.060  1.00  0.00           H
ATOM   3041  HE2 LYS A 775      61.410  35.200  39.970  1.00  0.00           H
ATOM   3042  NZ  LYS A 775      62.140  33.240  40.140  1.00  0.00           N
ATOM   3043  HZ1 LYS A 775      61.560  33.030  40.980  1.00  0.00           H
ATOM   3044  HZ2 LYS A 775      63.010  32.670  40.170  1.00  0.00           H
ATOM   3045  HZ3 LYS A 775      61.600  32.960  39.300  1.00  0.00           H
ATOM   3046  C   LYS A 775      66.210  38.130  41.050  1.00  0.00           C
ATOM   3047  O   LYS A 775      66.460  37.640  39.950  1.00  0.00           O
ATOM   3048  N   THR A 776      66.380  39.450  41.260  1.00  0.00           N
ATOM   3049  HN  THR A 776      66.120  39.860  42.140  1.00  0.00           H
ATOM   3050  CA  THR A 776      66.980  40.440  40.370  1.00  0.00           C
ATOM   3051  HA  THR A 776      66.520  40.350  39.400  1.00  0.00           H
ATOM   3052  CB  THR A 776      66.730  41.850  40.910  1.00  0.00           C
ATOM   3053  HB  THR A 776      67.440  42.600  40.480  1.00  0.00           H
ATOM   3054  OG1 THR A 776      66.790  41.840  42.340  1.00  0.00           O
ATOM   3055  HG1 THR A 776      66.460  42.710  42.630  1.00  0.00           H
ATOM   3056  CG2 THR A 776      65.300  42.250  40.520  1.00  0.00           C
ATOM   3057 HG21 THR A 776      64.560  41.530  40.940  1.00  0.00           H
ATOM   3058 HG22 THR A 776      65.200  42.280  39.410  1.00  0.00           H
ATOM   3059 HG23 THR A 776      65.070  43.260  40.920  1.00  0.00           H
ATOM   3060  C   THR A 776      68.470  40.260  40.140  1.00  0.00           C
ATOM   3061  O   THR A 776      68.990  40.410  39.040  1.00  0.00           O
ATOM   3062  N   LYS A 777      69.150  39.930  41.230  1.00  0.00           N
ATOM   3063  HN  LYS A 777      68.620  39.800  42.060  1.00  0.00           H
ATOM   3064  CA  LYS A 777      70.550  39.630  41.340  1.00  0.00           C
ATOM   3065  HA  LYS A 777      71.130  40.440  40.910  1.00  0.00           H
ATOM   3066  CB  LYS A 777      70.840  39.430  42.830  1.00  0.00           C
ATOM   3067  HB1 LYS A 777      71.900  39.170  42.980  1.00  0.00           H
ATOM   3068  HB2 LYS A 777      70.220  38.590  43.220  1.00  0.00           H
ATOM   3069  CG  LYS A 777      70.450  40.720  43.570  1.00  0.00           C
ATOM   3070  HG1 LYS A 777      69.380  40.960  43.480  1.00  0.00           H
ATOM   3071  HG2 LYS A 777      70.960  41.540  43.010  1.00  0.00           H
ATOM   3072  CD  LYS A 777      70.990  40.770  45.000  1.00  0.00           C
ATOM   3073  HD1 LYS A 777      71.050  41.840  45.300  1.00  0.00           H
ATOM   3074  HD2 LYS A 777      71.950  40.310  44.710  1.00  0.00           H
ATOM   3075  CE  LYS A 777      70.630  39.920  46.220  1.00  0.00           C
ATOM   3076  HE1 LYS A 777      71.530  39.710  46.830  1.00  0.00           H
ATOM   3077  HE2 LYS A 777      70.230  38.940  45.910  1.00  0.00           H
ATOM   3078  NZ  LYS A 777      69.670  40.620  47.100  1.00  0.00           N
ATOM   3079  HZ1 LYS A 777      68.790  40.730  46.530  1.00  0.00           H
ATOM   3080  HZ2 LYS A 777      70.010  41.560  47.380  1.00  0.00           H
ATOM   3081  HZ3 LYS A 777      69.430  40.080  47.960  1.00  0.00           H
ATOM   3082  C   LYS A 777      70.910  38.360  40.620  1.00  0.00           C
ATOM   3083  O   LYS A 777      70.100  37.450  40.570  1.00  0.00           O
ATOM   3084  N   ARG A 778      72.120  38.200  40.060  1.00  0.00           N
ATOM   3085  HN  ARG A 778      72.800  38.930  39.950  1.00  0.00           H
ATOM   3086  CA  ARG A 778      72.370  37.020  39.250  1.00  0.00           C
ATOM   3087  HA  ARG A 778      71.570  36.310  39.290  1.00  0.00           H
ATOM   3088  CB  ARG A 778      72.450  37.480  37.760  1.00  0.00           C
ATOM   3089  HB1 ARG A 778      72.470  36.590  37.100  1.00  0.00           H
ATOM   3090  HB2 ARG A 778      73.380  38.060  37.580  1.00  0.00           H
ATOM   3091  CG  ARG A 778      71.220  38.370  37.430  1.00  0.00           C
ATOM   3092  HG1 ARG A 778      71.370  39.370  37.910  1.00  0.00           H
ATOM   3093  HG2 ARG A 778      70.330  37.890  37.900  1.00  0.00           H
ATOM   3094  CD  ARG A 778      70.870  38.620  35.960  1.00  0.00           C
ATOM   3095  HD1 ARG A 778      70.720  37.660  35.420  1.00  0.00           H
ATOM   3096  HD2 ARG A 778      71.660  39.220  35.450  1.00  0.00           H
ATOM   3097  NE  ARG A 778      69.600  39.430  36.000  1.00  0.00           N
ATOM   3098  HE  ARG A 778      69.430  39.970  36.830  1.00  0.00           H
ATOM   3099  CZ  ARG A 778      68.600  39.370  35.150  1.00  0.00           C
ATOM   3100  NH1 ARG A 778      68.570  38.520  34.150  1.00  0.00           N
ATOM   3101 HH11 ARG A 778      69.200  37.770  34.220  1.00  0.00           H
ATOM   3102 HH12 ARG A 778      67.690  38.450  33.670  1.00  0.00           H
ATOM   3103  NH2 ARG A 778      67.540  40.130  35.350  1.00  0.00           N
ATOM   3104 HH21 ARG A 778      67.640  40.870  36.000  1.00  0.00           H
ATOM   3105 HH22 ARG A 778      66.780  40.190  34.690  1.00  0.00           H
ATOM   3106  C   ARG A 778      73.600  36.290  39.790  1.00  0.00           C
ATOM   3107  O   ARG A 778      74.710  36.780  39.740  1.00  0.00           O
ATOM   3108  N   TYR A 779      73.430  35.080  40.360  1.00  0.00           N
ATOM   3109  HN  TYR A 779      72.520  34.670  40.420  1.00  0.00           H
ATOM   3110  CA  TYR A 779      74.550  34.250  40.800  1.00  0.00           C
ATOM   3111  HA  TYR A 779      75.280  34.210  40.000  1.00  0.00           H
ATOM   3112  CB  TYR A 779      75.220  34.780  42.120  1.00  0.00           C
ATOM   3113  HB1 TYR A 779      74.590  34.620  43.010  1.00  0.00           H
ATOM   3114  HB2 TYR A 779      75.380  35.880  42.030  1.00  0.00           H
ATOM   3115  CG  TYR A 779      76.580  34.150  42.360  1.00  0.00           C
ATOM   3116  CD1 TYR A 779      77.720  34.670  41.730  1.00  0.00           C
ATOM   3117  HD1 TYR A 779      77.600  35.450  41.010  1.00  0.00           H
ATOM   3118  CE1 TYR A 779      79.000  34.180  42.000  1.00  0.00           C
ATOM   3119  HE1 TYR A 779      79.860  34.620  41.510  1.00  0.00           H
ATOM   3120  CZ  TYR A 779      79.160  33.100  42.870  1.00  0.00           C
ATOM   3121  OH  TYR A 779      80.440  32.550  43.120  1.00  0.00           O
ATOM   3122  HH  TYR A 779      81.100  33.040  42.610  1.00  0.00           H
ATOM   3123  CD2 TYR A 779      76.760  33.070  43.250  1.00  0.00           C
ATOM   3124  HD2 TYR A 779      75.910  32.640  43.760  1.00  0.00           H
ATOM   3125  CE2 TYR A 779      78.040  32.540  43.490  1.00  0.00           C
ATOM   3126  HE2 TYR A 779      78.160  31.700  44.160  1.00  0.00           H
ATOM   3127  C   TYR A 779      74.050  32.830  41.030  1.00  0.00           C
ATOM   3128  O   TYR A 779      74.480  31.880  40.390  1.00  0.00           O
ATOM   3129  N   PHE A 780      73.080  32.650  41.960  1.00  0.00           N
ATOM   3130  HN  PHE A 780      72.730  33.430  42.470  1.00  0.00           H
ATOM   3131  CA  PHE A 780      72.540  31.350  42.350  1.00  0.00           C
ATOM   3132  HA  PHE A 780      73.370  30.660  42.320  1.00  0.00           H
ATOM   3133  CB  PHE A 780      71.950  31.380  43.790  1.00  0.00           C
ATOM   3134  HB1 PHE A 780      71.620  30.370  44.110  1.00  0.00           H
ATOM   3135  HB2 PHE A 780      71.070  32.040  43.840  1.00  0.00           H
ATOM   3136  CG  PHE A 780      72.970  31.870  44.780  1.00  0.00           C
ATOM   3137  CD1 PHE A 780      73.030  33.210  45.200  1.00  0.00           C
ATOM   3138  HD1 PHE A 780      72.290  33.900  44.850  1.00  0.00           H
ATOM   3139  CE1 PHE A 780      74.020  33.640  46.090  1.00  0.00           C
ATOM   3140  HE1 PHE A 780      74.060  34.690  46.360  1.00  0.00           H
ATOM   3141  CZ  PHE A 780      74.900  32.720  46.650  1.00  0.00           C
ATOM   3142  HZ  PHE A 780      75.640  33.070  47.350  1.00  0.00           H
ATOM   3143  CD2 PHE A 780      73.810  30.950  45.400  1.00  0.00           C
ATOM   3144  HD2 PHE A 780      73.660  29.920  45.160  1.00  0.00           H
ATOM   3145  CE2 PHE A 780      74.750  31.370  46.350  1.00  0.00           C
ATOM   3146  HE2 PHE A 780      75.320  30.680  46.940  1.00  0.00           H
ATOM   3147  C   PHE A 780      71.440  30.880  41.400  1.00  0.00           C
ATOM   3148  O   PHE A 780      70.760  31.740  40.810  1.00  0.00           O
ATOM   3149  N   PRO A 781      71.210  29.570  41.210  1.00  0.00           N
ATOM   3150  CD  PRO A 781      72.090  28.510  41.710  1.00  0.00           C
ATOM   3151  HD1 PRO A 781      72.230  28.600  42.810  1.00  0.00           H
ATOM   3152  HD2 PRO A 781      73.070  28.590  41.190  1.00  0.00           H
ATOM   3153  CA  PRO A 781      70.130  29.030  40.390  1.00  0.00           C
ATOM   3154  HA  PRO A 781      70.340  29.370  39.380  1.00  0.00           H
ATOM   3155  CB  PRO A 781      70.220  27.490  40.490  1.00  0.00           C
ATOM   3156  HB1 PRO A 781      70.370  27.070  39.470  1.00  0.00           H
ATOM   3157  HB2 PRO A 781      69.300  27.050  40.930  1.00  0.00           H
ATOM   3158  CG  PRO A 781      71.430  27.160  41.380  1.00  0.00           C
ATOM   3159  HG1 PRO A 781      71.100  26.660  42.320  1.00  0.00           H
ATOM   3160  HG2 PRO A 781      72.160  26.510  40.850  1.00  0.00           H
ATOM   3161  C   PRO A 781      68.740  29.560  40.710  1.00  0.00           C
ATOM   3162  O   PRO A 781      68.450  29.990  41.820  1.00  0.00           O
ATOM   3163  N   THR A 782      67.850  29.490  39.720  1.00  0.00           N
ATOM   3164  HN  THR A 782      68.080  29.120  38.820  1.00  0.00           H
ATOM   3165  CA  THR A 782      66.470  29.930  39.780  1.00  0.00           C
ATOM   3166  HA  THR A 782      66.460  30.980  40.030  1.00  0.00           H
ATOM   3167  CB  THR A 782      65.810  29.740  38.430  1.00  0.00           C
ATOM   3168  HB  THR A 782      64.720  29.980  38.470  1.00  0.00           H
ATOM   3169  OG1 THR A 782      66.000  28.400  37.980  1.00  0.00           O
ATOM   3170  HG1 THR A 782      65.090  28.010  38.030  1.00  0.00           H
ATOM   3171  CG2 THR A 782      66.460  30.650  37.370  1.00  0.00           C
ATOM   3172 HG21 THR A 782      67.540  30.430  37.260  1.00  0.00           H
ATOM   3173 HG22 THR A 782      66.340  31.720  37.670  1.00  0.00           H
ATOM   3174 HG23 THR A 782      65.970  30.500  36.390  1.00  0.00           H
ATOM   3175  C   THR A 782      65.620  29.240  40.840  1.00  0.00           C
ATOM   3176  O   THR A 782      64.990  29.900  41.660  1.00  0.00           O
ATOM   3177  N   LYS A 783      65.640  27.880  40.890  1.00  0.00           N
ATOM   3178  HN  LYS A 783      66.010  27.440  40.090  1.00  0.00           H
ATOM   3179  CA  LYS A 783      64.800  27.070  41.760  1.00  0.00           C
ATOM   3180  HA  LYS A 783      63.770  27.340  41.540  1.00  0.00           H
ATOM   3181  CB  LYS A 783      64.960  25.550  41.440  1.00  0.00           C
ATOM   3182  HB1 LYS A 783      64.550  25.420  40.410  1.00  0.00           H
ATOM   3183  HB2 LYS A 783      64.300  24.960  42.110  1.00  0.00           H
ATOM   3184  CG  LYS A 783      66.400  24.970  41.460  1.00  0.00           C
ATOM   3185  HG1 LYS A 783      66.850  25.160  42.460  1.00  0.00           H
ATOM   3186  HG2 LYS A 783      67.020  25.490  40.700  1.00  0.00           H
ATOM   3187  CD  LYS A 783      66.390  23.440  41.210  1.00  0.00           C
ATOM   3188  HD1 LYS A 783      65.890  23.240  40.240  1.00  0.00           H
ATOM   3189  HD2 LYS A 783      65.730  22.990  42.000  1.00  0.00           H
ATOM   3190  CE  LYS A 783      67.740  22.690  41.300  1.00  0.00           C
ATOM   3191  HE1 LYS A 783      67.550  21.590  41.300  1.00  0.00           H
ATOM   3192  HE2 LYS A 783      68.280  22.960  42.230  1.00  0.00           H
ATOM   3193  NZ  LYS A 783      68.620  22.980  40.140  1.00  0.00           N
ATOM   3194  HZ1 LYS A 783      68.950  23.960  40.210  1.00  0.00           H
ATOM   3195  HZ2 LYS A 783      68.080  22.860  39.260  1.00  0.00           H
ATOM   3196  HZ3 LYS A 783      69.440  22.330  40.140  1.00  0.00           H
ATOM   3197  C   LYS A 783      64.980  27.320  43.260  1.00  0.00           C
ATOM   3198  O   LYS A 783      64.020  27.450  44.030  1.00  0.00           O
ATOM   3199  N   VAL A 784      66.240  27.430  43.730  1.00  0.00           N
ATOM   3200  HN  VAL A 784      66.990  27.340  43.100  1.00  0.00           H
ATOM   3201  CA  VAL A 784      66.560  27.820  45.090  1.00  0.00           C
ATOM   3202  HA  VAL A 784      65.970  27.200  45.750  1.00  0.00           H
ATOM   3203  CB  VAL A 784      68.030  27.550  45.440  1.00  0.00           C
ATOM   3204  HB  VAL A 784      68.200  26.460  45.270  1.00  0.00           H
ATOM   3205  CG1 VAL A 784      69.020  28.330  44.550  1.00  0.00           C
ATOM   3206 HG11 VAL A 784      68.920  29.420  44.690  1.00  0.00           H
ATOM   3207 HG12 VAL A 784      68.870  28.080  43.480  1.00  0.00           H
ATOM   3208 HG13 VAL A 784      70.060  28.050  44.820  1.00  0.00           H
ATOM   3209  CG2 VAL A 784      68.290  27.820  46.940  1.00  0.00           C
ATOM   3210 HG21 VAL A 784      67.550  27.290  47.570  1.00  0.00           H
ATOM   3211 HG22 VAL A 784      68.230  28.900  47.160  1.00  0.00           H
ATOM   3212 HG23 VAL A 784      69.300  27.460  47.230  1.00  0.00           H
ATOM   3213  C   VAL A 784      66.130  29.250  45.380  1.00  0.00           C
ATOM   3214  O   VAL A 784      65.540  29.560  46.420  1.00  0.00           O
ATOM   3215  N   ARG A 785      66.350  30.180  44.430  1.00  0.00           N
ATOM   3216  HN  ARG A 785      66.850  29.940  43.610  1.00  0.00           H
ATOM   3217  CA  ARG A 785      65.870  31.540  44.520  1.00  0.00           C
ATOM   3218  HA  ARG A 785      66.180  31.910  45.490  1.00  0.00           H
ATOM   3219  CB  ARG A 785      66.550  32.440  43.480  1.00  0.00           C
ATOM   3220  HB1 ARG A 785      66.000  33.400  43.350  1.00  0.00           H
ATOM   3221  HB2 ARG A 785      66.570  31.920  42.490  1.00  0.00           H
ATOM   3222  CG  ARG A 785      67.980  32.790  43.920  1.00  0.00           C
ATOM   3223  HG1 ARG A 785      68.560  31.860  44.090  1.00  0.00           H
ATOM   3224  HG2 ARG A 785      67.910  33.330  44.890  1.00  0.00           H
ATOM   3225  CD  ARG A 785      68.680  33.620  42.860  1.00  0.00           C
ATOM   3226  HD1 ARG A 785      68.010  34.440  42.500  1.00  0.00           H
ATOM   3227  HD2 ARG A 785      68.970  32.970  42.000  1.00  0.00           H
ATOM   3228  NE  ARG A 785      69.890  34.230  43.500  1.00  0.00           N
ATOM   3229  HE  ARG A 785      69.990  34.190  44.490  1.00  0.00           H
ATOM   3230  CZ  ARG A 785      70.680  35.040  42.820  1.00  0.00           C
ATOM   3231  NH1 ARG A 785      70.650  35.060  41.520  1.00  0.00           N
ATOM   3232 HH11 ARG A 785      70.510  35.990  41.140  1.00  0.00           H
ATOM   3233 HH12 ARG A 785      70.080  34.350  41.120  1.00  0.00           H
ATOM   3234  NH2 ARG A 785      71.510  35.860  43.430  1.00  0.00           N
ATOM   3235 HH21 ARG A 785      71.310  36.090  44.380  1.00  0.00           H
ATOM   3236 HH22 ARG A 785      72.140  36.390  42.860  1.00  0.00           H
ATOM   3237  C   ARG A 785      64.370  31.760  44.530  1.00  0.00           C
ATOM   3238  O   ARG A 785      63.870  32.610  45.260  1.00  0.00           O
ATOM   3239  N   SER A 786      63.590  31.000  43.740  1.00  0.00           N
ATOM   3240  HN  SER A 786      64.010  30.410  43.030  1.00  0.00           H
ATOM   3241  CA  SER A 786      62.140  30.980  43.830  1.00  0.00           C
ATOM   3242  HA  SER A 786      61.770  31.990  43.680  1.00  0.00           H
ATOM   3243  CB  SER A 786      61.530  30.080  42.730  1.00  0.00           C
ATOM   3244  HB1 SER A 786      60.420  30.050  42.800  1.00  0.00           H
ATOM   3245  HB2 SER A 786      61.910  29.030  42.830  1.00  0.00           H
ATOM   3246  OG  SER A 786      61.900  30.590  41.450  1.00  0.00           O
ATOM   3247  HG1 SER A 786      61.920  29.810  40.830  1.00  0.00           H
ATOM   3248  C   SER A 786      61.680  30.550  45.210  1.00  0.00           C
ATOM   3249  O   SER A 786      60.820  31.170  45.820  1.00  0.00           O
ATOM   3250  N   THR A 787      62.350  29.520  45.770  1.00  0.00           N
ATOM   3251  HN  THR A 787      63.020  29.040  45.220  1.00  0.00           H
ATOM   3252  CA  THR A 787      62.170  29.100  47.170  1.00  0.00           C
ATOM   3253  HA  THR A 787      61.120  28.870  47.300  1.00  0.00           H
ATOM   3254  CB  THR A 787      62.980  27.850  47.500  1.00  0.00           C
ATOM   3255  HB  THR A 787      64.070  28.070  47.580  1.00  0.00           H
ATOM   3256  OG1 THR A 787      62.800  26.850  46.500  1.00  0.00           O
ATOM   3257  HG1 THR A 787      63.230  27.150  45.680  1.00  0.00           H
ATOM   3258  CG2 THR A 787      62.520  27.260  48.840  1.00  0.00           C
ATOM   3259 HG21 THR A 787      61.470  26.920  48.770  1.00  0.00           H
ATOM   3260 HG22 THR A 787      62.610  27.980  49.670  1.00  0.00           H
ATOM   3261 HG23 THR A 787      63.160  26.380  49.090  1.00  0.00           H
ATOM   3262  C   THR A 787      62.510  30.200  48.200  1.00  0.00           C
ATOM   3263  O   THR A 787      61.750  30.440  49.130  1.00  0.00           O
ATOM   3264  N   ILE A 788      63.630  30.930  48.040  1.00  0.00           N
ATOM   3265  HN  ILE A 788      64.300  30.660  47.340  1.00  0.00           H
ATOM   3266  CA  ILE A 788      63.930  32.110  48.850  1.00  0.00           C
ATOM   3267  HA  ILE A 788      63.880  31.820  49.890  1.00  0.00           H
ATOM   3268  CB  ILE A 788      65.350  32.640  48.580  1.00  0.00           C
ATOM   3269  HB  ILE A 788      65.440  32.820  47.480  1.00  0.00           H
ATOM   3270  CG2 ILE A 788      65.610  34.000  49.280  1.00  0.00           C
ATOM   3271 HG21 ILE A 788      65.420  33.930  50.370  1.00  0.00           H
ATOM   3272 HG22 ILE A 788      64.990  34.810  48.860  1.00  0.00           H
ATOM   3273 HG23 ILE A 788      66.670  34.310  49.140  1.00  0.00           H
ATOM   3274  CG1 ILE A 788      66.450  31.610  48.960  1.00  0.00           C
ATOM   3275 HG11 ILE A 788      67.430  32.040  48.650  1.00  0.00           H
ATOM   3276 HG12 ILE A 788      66.310  30.670  48.390  1.00  0.00           H
ATOM   3277  CD  ILE A 788      66.540  31.260  50.450  1.00  0.00           C
ATOM   3278  HD1 ILE A 788      65.600  30.770  50.800  1.00  0.00           H
ATOM   3279  HD2 ILE A 788      66.710  32.160  51.070  1.00  0.00           H
ATOM   3280  HD3 ILE A 788      67.380  30.550  50.640  1.00  0.00           H
ATOM   3281  C   ILE A 788      62.900  33.240  48.720  1.00  0.00           C
ATOM   3282  O   ILE A 788      62.510  33.840  49.720  1.00  0.00           O
ATOM   3283  N   SER A 789      62.430  33.540  47.480  1.00  0.00           N
ATOM   3284  HN  SER A 789      62.830  33.080  46.690  1.00  0.00           H
ATOM   3285  CA  SER A 789      61.430  34.570  47.190  1.00  0.00           C
ATOM   3286  HA  SER A 789      61.800  35.510  47.580  1.00  0.00           H
ATOM   3287  CB  SER A 789      61.190  34.730  45.660  1.00  0.00           C
ATOM   3288  HB1 SER A 789      60.730  33.810  45.240  1.00  0.00           H
ATOM   3289  HB2 SER A 789      62.180  34.860  45.160  1.00  0.00           H
ATOM   3290  OG  SER A 789      60.370  35.850  45.350  1.00  0.00           O
ATOM   3291  HG1 SER A 789      60.090  35.740  44.410  1.00  0.00           H
ATOM   3292  C   SER A 789      60.090  34.330  47.860  1.00  0.00           C
ATOM   3293  O   SER A 789      59.580  35.200  48.570  1.00  0.00           O
ATOM   3294  N   ASP A 790      59.540  33.090  47.720  1.00  0.00           N
ATOM   3295  HN  ASP A 790      59.900  32.450  47.040  1.00  0.00           H
ATOM   3296  CA  ASP A 790      58.310  32.680  48.380  1.00  0.00           C
ATOM   3297  HA  ASP A 790      57.510  33.340  48.090  1.00  0.00           H
ATOM   3298  CB  ASP A 790      57.970  31.200  47.990  1.00  0.00           C
ATOM   3299  HB1 ASP A 790      57.380  30.700  48.790  1.00  0.00           H
ATOM   3300  HB2 ASP A 790      58.910  30.620  47.860  1.00  0.00           H
ATOM   3301  CG  ASP A 790      57.130  31.050  46.740  1.00  0.00           C
ATOM   3302  OD1 ASP A 790      56.900  32.030  45.990  1.00  0.00           O
ATOM   3303  OD2 ASP A 790      56.640  29.900  46.530  1.00  0.00           O
ATOM   3304  C   ASP A 790      58.420  32.740  49.910  1.00  0.00           C
ATOM   3305  O   ASP A 790      57.610  33.370  50.600  1.00  0.00           O
ATOM   3306  N   PHE A 791      59.480  32.140  50.490  1.00  0.00           N
ATOM   3307  HN  PHE A 791      60.110  31.630  49.900  1.00  0.00           H
ATOM   3308  CA  PHE A 791      59.590  31.970  51.930  1.00  0.00           C
ATOM   3309  HA  PHE A 791      58.590  31.990  52.360  1.00  0.00           H
ATOM   3310  CB  PHE A 791      60.230  30.600  52.300  1.00  0.00           C
ATOM   3311  HB1 PHE A 791      60.480  30.540  53.380  1.00  0.00           H
ATOM   3312  HB2 PHE A 791      61.160  30.440  51.720  1.00  0.00           H
ATOM   3313  CG  PHE A 791      59.260  29.470  52.010  1.00  0.00           C
ATOM   3314  CD1 PHE A 791      58.280  29.140  52.960  1.00  0.00           C
ATOM   3315  HD1 PHE A 791      58.200  29.710  53.870  1.00  0.00           H
ATOM   3316  CE1 PHE A 791      57.410  28.060  52.740  1.00  0.00           C
ATOM   3317  HE1 PHE A 791      56.660  27.810  53.470  1.00  0.00           H
ATOM   3318  CZ  PHE A 791      57.520  27.300  51.570  1.00  0.00           C
ATOM   3319  HZ  PHE A 791      56.840  26.480  51.390  1.00  0.00           H
ATOM   3320  CD2 PHE A 791      59.370  28.680  50.850  1.00  0.00           C
ATOM   3321  HD2 PHE A 791      60.130  28.910  50.120  1.00  0.00           H
ATOM   3322  CE2 PHE A 791      58.500  27.610  50.620  1.00  0.00           C
ATOM   3323  HE2 PHE A 791      58.600  27.030  49.720  1.00  0.00           H
ATOM   3324  C   PHE A 791      60.330  33.090  52.640  1.00  0.00           C
ATOM   3325  O   PHE A 791      60.710  32.950  53.800  1.00  0.00           O
ATOM   3326  N   ALA A 792      60.540  34.250  51.970  1.00  0.00           N
ATOM   3327  HN  ALA A 792      60.230  34.320  51.030  1.00  0.00           H
ATOM   3328  CA  ALA A 792      61.360  35.340  52.470  1.00  0.00           C
ATOM   3329  HA  ALA A 792      62.390  35.020  52.480  1.00  0.00           H
ATOM   3330  CB  ALA A 792      61.290  36.530  51.490  1.00  0.00           C
ATOM   3331  HB1 ALA A 792      60.260  36.920  51.410  1.00  0.00           H
ATOM   3332  HB2 ALA A 792      61.600  36.180  50.480  1.00  0.00           H
ATOM   3333  HB3 ALA A 792      61.980  37.340  51.790  1.00  0.00           H
ATOM   3334  C   ALA A 792      61.040  35.840  53.880  1.00  0.00           C
ATOM   3335  O   ALA A 792      61.910  35.870  54.750  1.00  0.00           O
ATOM   3336  N   VAL A 793      59.770  36.190  54.160  1.00  0.00           N
ATOM   3337  HN  VAL A 793      59.100  36.190  53.430  1.00  0.00           H
ATOM   3338  CA  VAL A 793      59.290  36.620  55.460  1.00  0.00           C
ATOM   3339  HA  VAL A 793      59.940  37.410  55.810  1.00  0.00           H
ATOM   3340  CB  VAL A 793      57.880  37.200  55.330  1.00  0.00           C
ATOM   3341  HB  VAL A 793      57.170  36.420  54.950  1.00  0.00           H
ATOM   3342  CG1 VAL A 793      57.370  37.700  56.700  1.00  0.00           C
ATOM   3343 HG11 VAL A 793      58.120  38.390  57.150  1.00  0.00           H
ATOM   3344 HG12 VAL A 793      57.200  36.860  57.400  1.00  0.00           H
ATOM   3345 HG13 VAL A 793      56.420  38.250  56.580  1.00  0.00           H
ATOM   3346  CG2 VAL A 793      57.910  38.370  54.320  1.00  0.00           C
ATOM   3347 HG21 VAL A 793      58.180  38.030  53.300  1.00  0.00           H
ATOM   3348 HG22 VAL A 793      58.650  39.130  54.650  1.00  0.00           H
ATOM   3349 HG23 VAL A 793      56.920  38.860  54.270  1.00  0.00           H
ATOM   3350  C   VAL A 793      59.360  35.520  56.520  1.00  0.00           C
ATOM   3351  O   VAL A 793      59.690  35.740  57.680  1.00  0.00           O
ATOM   3352  N   PHE A 794      59.050  34.270  56.130  1.00  0.00           N
ATOM   3353  HN  PHE A 794      58.790  34.110  55.180  1.00  0.00           H
ATOM   3354  CA  PHE A 794      59.170  33.110  56.990  1.00  0.00           C
ATOM   3355  HA  PHE A 794      58.640  33.350  57.900  1.00  0.00           H
ATOM   3356  CB  PHE A 794      58.470  31.890  56.330  1.00  0.00           C
ATOM   3357  HB1 PHE A 794      58.920  31.670  55.340  1.00  0.00           H
ATOM   3358  HB2 PHE A 794      57.390  32.120  56.170  1.00  0.00           H
ATOM   3359  CG  PHE A 794      58.560  30.660  57.190  1.00  0.00           C
ATOM   3360  CD1 PHE A 794      57.840  30.600  58.390  1.00  0.00           C
ATOM   3361  HD1 PHE A 794      57.160  31.400  58.650  1.00  0.00           H
ATOM   3362  CE1 PHE A 794      58.040  29.550  59.300  1.00  0.00           C
ATOM   3363  HE1 PHE A 794      57.520  29.560  60.250  1.00  0.00           H
ATOM   3364  CZ  PHE A 794      58.970  28.550  59.000  1.00  0.00           C
ATOM   3365  HZ  PHE A 794      59.190  27.790  59.730  1.00  0.00           H
ATOM   3366  CD2 PHE A 794      59.420  29.600  56.860  1.00  0.00           C
ATOM   3367  HD2 PHE A 794      59.980  29.640  55.940  1.00  0.00           H
ATOM   3368  CE2 PHE A 794      59.610  28.540  57.760  1.00  0.00           C
ATOM   3369  HE2 PHE A 794      60.290  27.730  57.530  1.00  0.00           H
ATOM   3370  C   PHE A 794      60.620  32.840  57.430  1.00  0.00           C
ATOM   3371  O   PHE A 794      60.870  32.590  58.620  1.00  0.00           O
ATOM   3372  N   LEU A 795      61.610  32.930  56.510  1.00  0.00           N
ATOM   3373  HN  LEU A 795      61.400  33.090  55.540  1.00  0.00           H
ATOM   3374  CA  LEU A 795      63.030  32.820  56.850  1.00  0.00           C
ATOM   3375  HA  LEU A 795      63.170  31.870  57.330  1.00  0.00           H
ATOM   3376  CB  LEU A 795      63.980  32.980  55.600  1.00  0.00           C
ATOM   3377  HB1 LEU A 795      65.040  33.080  55.940  1.00  0.00           H
ATOM   3378  HB2 LEU A 795      63.700  33.950  55.130  1.00  0.00           H
ATOM   3379  CG  LEU A 795      63.980  31.930  54.440  1.00  0.00           C
ATOM   3380  HG  LEU A 795      63.020  31.390  54.440  1.00  0.00           H
ATOM   3381  CD1 LEU A 795      64.060  32.610  53.070  1.00  0.00           C
ATOM   3382 HD11 LEU A 795      65.060  33.080  52.920  1.00  0.00           H
ATOM   3383 HD12 LEU A 795      63.290  33.400  52.990  1.00  0.00           H
ATOM   3384 HD13 LEU A 795      63.890  31.890  52.250  1.00  0.00           H
ATOM   3385  CD2 LEU A 795      65.180  30.960  54.430  1.00  0.00           C
ATOM   3386 HD21 LEU A 795      64.960  29.960  54.830  1.00  0.00           H
ATOM   3387 HD22 LEU A 795      66.050  31.390  54.970  1.00  0.00           H
ATOM   3388 HD23 LEU A 795      65.520  30.780  53.380  1.00  0.00           H
ATOM   3389  C   LEU A 795      63.450  33.870  57.870  1.00  0.00           C
ATOM   3390  O   LEU A 795      64.050  33.560  58.900  1.00  0.00           O
ATOM   3391  N   THR A 796      63.100  35.160  57.640  1.00  0.00           N
ATOM   3392  HN  THR A 796      62.560  35.400  56.830  1.00  0.00           H
ATOM   3393  CA  THR A 796      63.440  36.260  58.540  1.00  0.00           C
ATOM   3394  HA  THR A 796      64.510  36.180  58.710  1.00  0.00           H
ATOM   3395  CB  THR A 796      63.220  37.640  57.960  1.00  0.00           C
ATOM   3396  HB  THR A 796      63.540  38.440  58.680  1.00  0.00           H
ATOM   3397  OG1 THR A 796      61.880  37.850  57.560  1.00  0.00           O
ATOM   3398  HG1 THR A 796      61.850  38.720  57.130  1.00  0.00           H
ATOM   3399  CG2 THR A 796      64.070  37.750  56.700  1.00  0.00           C
ATOM   3400 HG21 THR A 796      63.680  37.100  55.890  1.00  0.00           H
ATOM   3401 HG22 THR A 796      65.100  37.410  56.930  1.00  0.00           H
ATOM   3402 HG23 THR A 796      64.100  38.790  56.340  1.00  0.00           H
ATOM   3403  C   THR A 796      62.820  36.170  59.910  1.00  0.00           C
ATOM   3404  O   THR A 796      63.500  36.400  60.900  1.00  0.00           O
ATOM   3405  N   ILE A 797      61.530  35.780  60.010  1.00  0.00           N
ATOM   3406  HN  ILE A 797      60.970  35.690  59.170  1.00  0.00           H
ATOM   3407  CA  ILE A 797      60.870  35.560  61.290  1.00  0.00           C
ATOM   3408  HA  ILE A 797      60.910  36.490  61.840  1.00  0.00           H
ATOM   3409  CB  ILE A 797      59.390  35.180  61.110  1.00  0.00           C
ATOM   3410  HB  ILE A 797      59.330  34.420  60.290  1.00  0.00           H
ATOM   3411  CG2 ILE A 797      58.810  34.540  62.390  1.00  0.00           C
ATOM   3412 HG21 ILE A 797      58.930  35.230  63.250  1.00  0.00           H
ATOM   3413 HG22 ILE A 797      59.280  33.570  62.640  1.00  0.00           H
ATOM   3414 HG23 ILE A 797      57.720  34.340  62.270  1.00  0.00           H
ATOM   3415  CG1 ILE A 797      58.560  36.410  60.670  1.00  0.00           C
ATOM   3416 HG11 ILE A 797      59.080  36.920  59.830  1.00  0.00           H
ATOM   3417 HG12 ILE A 797      58.510  37.130  61.520  1.00  0.00           H
ATOM   3418  CD  ILE A 797      57.130  36.080  60.210  1.00  0.00           C
ATOM   3419  HD1 ILE A 797      56.520  35.640  61.030  1.00  0.00           H
ATOM   3420  HD2 ILE A 797      57.160  35.350  59.370  1.00  0.00           H
ATOM   3421  HD3 ILE A 797      56.620  37.000  59.850  1.00  0.00           H
ATOM   3422  C   ILE A 797      61.610  34.530  62.120  1.00  0.00           C
ATOM   3423  O   ILE A 797      61.950  34.760  63.280  1.00  0.00           O
ATOM   3424  N   VAL A 798      61.940  33.360  61.550  1.00  0.00           N
ATOM   3425  HN  VAL A 798      61.680  33.170  60.600  1.00  0.00           H
ATOM   3426  CA  VAL A 798      62.650  32.330  62.280  1.00  0.00           C
ATOM   3427  HA  VAL A 798      62.130  32.170  63.210  1.00  0.00           H
ATOM   3428  CB  VAL A 798      62.650  31.040  61.520  1.00  0.00           C
ATOM   3429  HB  VAL A 798      63.120  31.210  60.530  1.00  0.00           H
ATOM   3430  CG1 VAL A 798      63.430  30.000  62.340  1.00  0.00           C
ATOM   3431 HG11 VAL A 798      63.060  29.980  63.390  1.00  0.00           H
ATOM   3432 HG12 VAL A 798      64.530  30.180  62.350  1.00  0.00           H
ATOM   3433 HG13 VAL A 798      63.220  29.020  61.910  1.00  0.00           H
ATOM   3434  CG2 VAL A 798      61.190  30.570  61.360  1.00  0.00           C
ATOM   3435 HG21 VAL A 798      60.530  31.390  61.000  1.00  0.00           H
ATOM   3436 HG22 VAL A 798      60.810  30.220  62.340  1.00  0.00           H
ATOM   3437 HG23 VAL A 798      61.130  29.750  60.630  1.00  0.00           H
ATOM   3438  C   VAL A 798      64.070  32.700  62.660  1.00  0.00           C
ATOM   3439  O   VAL A 798      64.530  32.400  63.770  1.00  0.00           O
ATOM   3440  N   ILE A 799      64.800  33.370  61.750  1.00  0.00           N
ATOM   3441  HN  ILE A 799      64.410  33.570  60.840  1.00  0.00           H
ATOM   3442  CA  ILE A 799      66.130  33.880  62.010  1.00  0.00           C
ATOM   3443  HA  ILE A 799      66.770  33.050  62.300  1.00  0.00           H
ATOM   3444  CB  ILE A 799      66.720  34.510  60.750  1.00  0.00           C
ATOM   3445  HB  ILE A 799      65.960  35.200  60.310  1.00  0.00           H
ATOM   3446  CG2 ILE A 799      68.000  35.330  61.040  1.00  0.00           C
ATOM   3447 HG21 ILE A 799      68.760  34.670  61.500  1.00  0.00           H
ATOM   3448 HG22 ILE A 799      67.800  36.190  61.720  1.00  0.00           H
ATOM   3449 HG23 ILE A 799      68.430  35.750  60.110  1.00  0.00           H
ATOM   3450  CG1 ILE A 799      67.050  33.410  59.700  1.00  0.00           C
ATOM   3451 HG11 ILE A 799      66.220  32.670  59.670  1.00  0.00           H
ATOM   3452 HG12 ILE A 799      67.950  32.870  60.050  1.00  0.00           H
ATOM   3453  CD  ILE A 799      67.270  33.950  58.280  1.00  0.00           C
ATOM   3454  HD1 ILE A 799      68.130  34.650  58.250  1.00  0.00           H
ATOM   3455  HD2 ILE A 799      66.360  34.470  57.920  1.00  0.00           H
ATOM   3456  HD3 ILE A 799      67.490  33.100  57.590  1.00  0.00           H
ATOM   3457  C   ILE A 799      66.120  34.830  63.200  1.00  0.00           C
ATOM   3458  O   ILE A 799      66.830  34.620  64.180  1.00  0.00           O
ATOM   3459  N   MET A 800      65.220  35.840  63.210  1.00  0.00           N
ATOM   3460  HN  MET A 800      64.610  36.020  62.440  1.00  0.00           H
ATOM   3461  CA  MET A 800      65.130  36.750  64.340  1.00  0.00           C
ATOM   3462  HA  MET A 800      66.140  37.040  64.580  1.00  0.00           H
ATOM   3463  CB  MET A 800      64.380  38.060  63.970  1.00  0.00           C
ATOM   3464  HB1 MET A 800      64.420  38.740  64.850  1.00  0.00           H
ATOM   3465  HB2 MET A 800      63.310  37.840  63.770  1.00  0.00           H
ATOM   3466  CG  MET A 800      64.970  38.800  62.750  1.00  0.00           C
ATOM   3467  HG1 MET A 800      64.470  39.790  62.680  1.00  0.00           H
ATOM   3468  HG2 MET A 800      64.670  38.250  61.830  1.00  0.00           H
ATOM   3469  SD  MET A 800      66.770  39.030  62.690  1.00  0.00           S
ATOM   3470  CE  MET A 800      66.930  40.040  64.190  1.00  0.00           C
ATOM   3471  HE1 MET A 800      66.720  39.440  65.100  1.00  0.00           H
ATOM   3472  HE2 MET A 800      66.220  40.900  64.160  1.00  0.00           H
ATOM   3473  HE3 MET A 800      67.950  40.460  64.290  1.00  0.00           H
ATOM   3474  C   MET A 800      64.600  36.120  65.630  1.00  0.00           C
ATOM   3475  O   MET A 800      65.040  36.480  66.720  1.00  0.00           O
ATOM   3476  N   VAL A 801      63.650  35.150  65.560  1.00  0.00           N
ATOM   3477  HN  VAL A 801      63.260  34.920  64.660  1.00  0.00           H
ATOM   3478  CA  VAL A 801      63.140  34.390  66.710  1.00  0.00           C
ATOM   3479  HA  VAL A 801      62.740  35.090  67.430  1.00  0.00           H
ATOM   3480  CB  VAL A 801      62.030  33.420  66.260  1.00  0.00           C
ATOM   3481  HB  VAL A 801      62.340  32.970  65.290  1.00  0.00           H
ATOM   3482  CG1 VAL A 801      61.770  32.270  67.260  1.00  0.00           C
ATOM   3483 HG11 VAL A 801      61.580  32.680  68.280  1.00  0.00           H
ATOM   3484 HG12 VAL A 801      62.610  31.550  67.310  1.00  0.00           H
ATOM   3485 HG13 VAL A 801      60.860  31.700  66.950  1.00  0.00           H
ATOM   3486  CG2 VAL A 801      60.710  34.190  66.060  1.00  0.00           C
ATOM   3487 HG21 VAL A 801      60.860  35.110  65.460  1.00  0.00           H
ATOM   3488 HG22 VAL A 801      60.300  34.460  67.050  1.00  0.00           H
ATOM   3489 HG23 VAL A 801      59.970  33.540  65.540  1.00  0.00           H
ATOM   3490  C   VAL A 801      64.210  33.600  67.440  1.00  0.00           C
ATOM   3491  O   VAL A 801      64.380  33.680  68.660  1.00  0.00           O
ATOM   3492  N   THR A 802      65.020  32.830  66.680  1.00  0.00           N
ATOM   3493  HN  THR A 802      64.840  32.800  65.690  1.00  0.00           H
ATOM   3494  CA  THR A 802      66.140  32.060  67.190  1.00  0.00           C
ATOM   3495  HA  THR A 802      65.770  31.450  68.010  1.00  0.00           H
ATOM   3496  CB  THR A 802      66.790  31.120  66.180  1.00  0.00           C
ATOM   3497  HB  THR A 802      67.730  30.680  66.580  1.00  0.00           H
ATOM   3498  OG1 THR A 802      67.060  31.750  64.930  1.00  0.00           O
ATOM   3499  HG1 THR A 802      66.220  32.060  64.570  1.00  0.00           H
ATOM   3500  CG2 THR A 802      65.810  29.970  65.910  1.00  0.00           C
ATOM   3501 HG21 THR A 802      64.860  30.340  65.470  1.00  0.00           H
ATOM   3502 HG22 THR A 802      65.580  29.470  66.870  1.00  0.00           H
ATOM   3503 HG23 THR A 802      66.260  29.230  65.210  1.00  0.00           H
ATOM   3504  C   THR A 802      67.200  32.950  67.800  1.00  0.00           C
ATOM   3505  O   THR A 802      67.700  32.680  68.890  1.00  0.00           O
ATOM   3506  N   ILE A 803      67.500  34.070  67.130  1.00  0.00           N
ATOM   3507  HN  ILE A 803      67.100  34.220  66.220  1.00  0.00           H
ATOM   3508  CA  ILE A 803      68.390  35.090  67.650  1.00  0.00           C
ATOM   3509  HA  ILE A 803      69.330  34.610  67.890  1.00  0.00           H
ATOM   3510  CB  ILE A 803      68.660  36.120  66.570  1.00  0.00           C
ATOM   3511  HB  ILE A 803      67.690  36.430  66.120  1.00  0.00           H
ATOM   3512  CG2 ILE A 803      69.370  37.360  67.130  1.00  0.00           C
ATOM   3513 HG21 ILE A 803      70.350  37.060  67.570  1.00  0.00           H
ATOM   3514 HG22 ILE A 803      68.780  37.890  67.900  1.00  0.00           H
ATOM   3515 HG23 ILE A 803      69.540  38.070  66.290  1.00  0.00           H
ATOM   3516  CG1 ILE A 803      69.540  35.460  65.480  1.00  0.00           C
ATOM   3517 HG11 ILE A 803      69.370  34.360  65.470  1.00  0.00           H
ATOM   3518 HG12 ILE A 803      70.580  35.670  65.770  1.00  0.00           H
ATOM   3519  CD  ILE A 803      69.400  35.940  64.040  1.00  0.00           C
ATOM   3520  HD1 ILE A 803      70.260  36.570  63.720  1.00  0.00           H
ATOM   3521  HD2 ILE A 803      68.450  36.480  63.860  1.00  0.00           H
ATOM   3522  HD3 ILE A 803      69.430  35.040  63.380  1.00  0.00           H
ATOM   3523  C   ILE A 803      67.930  35.720  68.960  1.00  0.00           C
ATOM   3524  O   ILE A 803      68.710  35.790  69.900  1.00  0.00           O
ATOM   3525  N   ASP A 804      66.650  36.150  69.100  1.00  0.00           N
ATOM   3526  HN  ASP A 804      66.010  36.130  68.330  1.00  0.00           H
ATOM   3527  CA  ASP A 804      66.110  36.720  70.340  1.00  0.00           C
ATOM   3528  HA  ASP A 804      66.710  37.570  70.620  1.00  0.00           H
ATOM   3529  CB  ASP A 804      64.640  37.230  70.100  1.00  0.00           C
ATOM   3530  HB1 ASP A 804      63.990  36.390  69.770  1.00  0.00           H
ATOM   3531  HB2 ASP A 804      64.660  37.980  69.280  1.00  0.00           H
ATOM   3532  CG  ASP A 804      63.970  37.880  71.300  1.00  0.00           C
ATOM   3533  OD1 ASP A 804      63.950  39.140  71.370  1.00  0.00           O
ATOM   3534  OD2 ASP A 804      63.420  37.160  72.180  1.00  0.00           O
ATOM   3535  C   ASP A 804      66.210  35.750  71.510  1.00  0.00           C
ATOM   3536  O   ASP A 804      66.710  36.080  72.580  1.00  0.00           O
ATOM   3537  N   TYR A 805      65.830  34.480  71.260  1.00  0.00           N
ATOM   3538  HN  TYR A 805      65.380  34.280  70.380  1.00  0.00           H
ATOM   3539  CA  TYR A 805      65.930  33.390  72.210  1.00  0.00           C
ATOM   3540  HA  TYR A 805      65.350  33.680  73.080  1.00  0.00           H
ATOM   3541  CB  TYR A 805      65.280  32.130  71.550  1.00  0.00           C
ATOM   3542  HB1 TYR A 805      65.800  31.950  70.580  1.00  0.00           H
ATOM   3543  HB2 TYR A 805      64.210  32.320  71.340  1.00  0.00           H
ATOM   3544  CG  TYR A 805      65.390  30.890  72.400  1.00  0.00           C
ATOM   3545  CD1 TYR A 805      64.820  30.870  73.690  1.00  0.00           C
ATOM   3546  HD1 TYR A 805      64.320  31.750  74.060  1.00  0.00           H
ATOM   3547  CE1 TYR A 805      64.990  29.750  74.510  1.00  0.00           C
ATOM   3548  HE1 TYR A 805      64.610  29.760  75.520  1.00  0.00           H
ATOM   3549  CZ  TYR A 805      65.650  28.610  74.040  1.00  0.00           C
ATOM   3550  OH  TYR A 805      65.790  27.450  74.820  1.00  0.00           O
ATOM   3551  HH  TYR A 805      66.430  26.910  74.340  1.00  0.00           H
ATOM   3552  CD2 TYR A 805      66.120  29.770  71.960  1.00  0.00           C
ATOM   3553  HD2 TYR A 805      66.590  29.780  70.990  1.00  0.00           H
ATOM   3554  CE2 TYR A 805      66.240  28.630  72.770  1.00  0.00           C
ATOM   3555  HE2 TYR A 805      66.790  27.780  72.410  1.00  0.00           H
ATOM   3556  C   TYR A 805      67.340  33.090  72.720  1.00  0.00           C
ATOM   3557  O   TYR A 805      67.580  33.070  73.930  1.00  0.00           O
ATOM   3558  N   LEU A 806      68.320  32.890  71.810  1.00  0.00           N
ATOM   3559  HN  LEU A 806      68.080  32.910  70.840  1.00  0.00           H
ATOM   3560  CA  LEU A 806      69.710  32.640  72.110  1.00  0.00           C
ATOM   3561  HA  LEU A 806      69.770  31.790  72.780  1.00  0.00           H
ATOM   3562  CB  LEU A 806      70.500  32.330  70.820  1.00  0.00           C
ATOM   3563  HB1 LEU A 806      71.590  32.250  71.040  1.00  0.00           H
ATOM   3564  HB2 LEU A 806      70.350  33.170  70.110  1.00  0.00           H
ATOM   3565  CG  LEU A 806      70.090  31.010  70.120  1.00  0.00           C
ATOM   3566  HG  LEU A 806      68.990  30.970  70.030  1.00  0.00           H
ATOM   3567  CD1 LEU A 806      70.680  30.970  68.700  1.00  0.00           C
ATOM   3568 HD11 LEU A 806      71.780  31.010  68.740  1.00  0.00           H
ATOM   3569 HD12 LEU A 806      70.300  31.820  68.090  1.00  0.00           H
ATOM   3570 HD13 LEU A 806      70.380  30.030  68.190  1.00  0.00           H
ATOM   3571  CD2 LEU A 806      70.530  29.790  70.950  1.00  0.00           C
ATOM   3572 HD21 LEU A 806      70.010  29.770  71.930  1.00  0.00           H
ATOM   3573 HD22 LEU A 806      71.630  29.820  71.130  1.00  0.00           H
ATOM   3574 HD23 LEU A 806      70.300  28.850  70.410  1.00  0.00           H
ATOM   3575  C   LEU A 806      70.390  33.780  72.840  1.00  0.00           C
ATOM   3576  O   LEU A 806      71.100  33.570  73.830  1.00  0.00           O
ATOM   3577  N   VAL A 807      70.130  35.040  72.410  1.00  0.00           N
ATOM   3578  HN  VAL A 807      69.550  35.170  71.610  1.00  0.00           H
ATOM   3579  CA  VAL A 807      70.600  36.240  73.080  1.00  0.00           C
ATOM   3580  HA  VAL A 807      71.680  36.180  73.170  1.00  0.00           H
ATOM   3581  CB  VAL A 807      70.230  37.440  72.210  1.00  0.00           C
ATOM   3582  HB  VAL A 807      69.150  37.380  71.920  1.00  0.00           H
ATOM   3583  CG1 VAL A 807      70.460  38.790  72.910  1.00  0.00           C
ATOM   3584 HG11 VAL A 807      71.490  38.850  73.320  1.00  0.00           H
ATOM   3585 HG12 VAL A 807      69.740  38.930  73.730  1.00  0.00           H
ATOM   3586 HG13 VAL A 807      70.310  39.630  72.190  1.00  0.00           H
ATOM   3587  CG2 VAL A 807      71.110  37.350  70.960  1.00  0.00           C
ATOM   3588 HG21 VAL A 807      70.920  36.440  70.360  1.00  0.00           H
ATOM   3589 HG22 VAL A 807      72.160  37.310  71.300  1.00  0.00           H
ATOM   3590 HG23 VAL A 807      70.960  38.240  70.300  1.00  0.00           H
ATOM   3591  C   VAL A 807      70.070  36.390  74.490  1.00  0.00           C
ATOM   3592  O   VAL A 807      70.770  36.730  75.450  1.00  0.00           O
ATOM   3593  N   GLY A 808      68.760  36.110  74.650  1.00  0.00           N
ATOM   3594  HN  GLY A 808      68.200  35.880  73.840  1.00  0.00           H
ATOM   3595  CA  GLY A 808      68.090  36.050  75.940  1.00  0.00           C
ATOM   3596  HA1 GLY A 808      68.720  35.550  76.650  1.00  0.00           H
ATOM   3597  HA2 GLY A 808      67.160  35.530  75.780  1.00  0.00           H
ATOM   3598  C   GLY A 808      67.730  37.390  76.510  1.00  0.00           C
ATOM   3599  O   GLY A 808      67.800  37.580  77.720  1.00  0.00           O
ATOM   3600  N   VAL A 809      67.330  38.330  75.640  1.00  0.00           N
ATOM   3601  HN  VAL A 809      67.240  38.100  74.680  1.00  0.00           H
ATOM   3602  CA  VAL A 809      66.920  39.680  76.030  1.00  0.00           C
ATOM   3603  HA  VAL A 809      67.150  39.840  77.070  1.00  0.00           H
ATOM   3604  CB  VAL A 809      67.680  40.760  75.260  1.00  0.00           C
ATOM   3605  HB  VAL A 809      67.670  40.520  74.170  1.00  0.00           H
ATOM   3606  CG1 VAL A 809      67.060  42.150  75.470  1.00  0.00           C
ATOM   3607 HG11 VAL A 809      66.950  42.360  76.560  1.00  0.00           H
ATOM   3608 HG12 VAL A 809      66.060  42.230  75.000  1.00  0.00           H
ATOM   3609 HG13 VAL A 809      67.710  42.940  75.030  1.00  0.00           H
ATOM   3610  CG2 VAL A 809      69.140  40.750  75.760  1.00  0.00           C
ATOM   3611 HG21 VAL A 809      69.590  39.740  75.680  1.00  0.00           H
ATOM   3612 HG22 VAL A 809      69.170  41.060  76.830  1.00  0.00           H
ATOM   3613 HG23 VAL A 809      69.750  41.470  75.180  1.00  0.00           H
ATOM   3614  C   VAL A 809      65.420  39.770  75.800  1.00  0.00           C
ATOM   3615  O   VAL A 809      65.000  39.650  74.650  1.00  0.00           O
ATOM   3616  N   PRO A 810      64.540  39.920  76.780  1.00  0.00           N
ATOM   3617  CD  PRO A 810      64.890  39.770  78.190  1.00  0.00           C
ATOM   3618  HD1 PRO A 810      65.340  40.710  78.570  1.00  0.00           H
ATOM   3619  HD2 PRO A 810      65.610  38.920  78.330  1.00  0.00           H
ATOM   3620  CA  PRO A 810      63.150  39.580  76.510  1.00  0.00           C
ATOM   3621  HA  PRO A 810      63.080  38.770  75.800  1.00  0.00           H
ATOM   3622  CB  PRO A 810      62.550  39.110  77.850  1.00  0.00           C
ATOM   3623  HB1 PRO A 810      62.410  38.010  77.790  1.00  0.00           H
ATOM   3624  HB2 PRO A 810      61.560  39.560  78.090  1.00  0.00           H
ATOM   3625  CG  PRO A 810      63.590  39.450  78.930  1.00  0.00           C
ATOM   3626  HG1 PRO A 810      63.260  40.350  79.500  1.00  0.00           H
ATOM   3627  HG2 PRO A 810      63.740  38.600  79.620  1.00  0.00           H
ATOM   3628  C   PRO A 810      62.390  40.750  75.930  1.00  0.00           C
ATOM   3629  O   PRO A 810      61.880  41.600  76.650  1.00  0.00           O
ATOM   3630  N   SER A 811      62.290  40.760  74.590  1.00  0.00           N
ATOM   3631  HN  SER A 811      62.870  40.140  74.060  1.00  0.00           H
ATOM   3632  CA  SER A 811      61.290  41.510  73.850  1.00  0.00           C
ATOM   3633  HA  SER A 811      61.380  42.540  74.180  1.00  0.00           H
ATOM   3634  CB  SER A 811      61.570  41.470  72.320  1.00  0.00           C
ATOM   3635  HB1 SER A 811      62.560  41.940  72.130  1.00  0.00           H
ATOM   3636  HB2 SER A 811      60.810  42.060  71.760  1.00  0.00           H
ATOM   3637  OG  SER A 811      61.600  40.140  71.810  1.00  0.00           O
ATOM   3638  HG1 SER A 811      62.540  39.870  71.650  1.00  0.00           H
ATOM   3639  C   SER A 811      59.850  41.030  74.130  1.00  0.00           C
ATOM   3640  O   SER A 811      59.670  39.820  74.340  1.00  0.00           O
ATOM   3641  N   PRO A 812      58.800  41.860  74.180  1.00  0.00           N
ATOM   3642  CD  PRO A 812      58.910  43.310  73.970  1.00  0.00           C
ATOM   3643  HD1 PRO A 812      59.440  43.530  73.010  1.00  0.00           H
ATOM   3644  HD2 PRO A 812      59.480  43.770  74.810  1.00  0.00           H
ATOM   3645  CA  PRO A 812      57.410  41.410  74.170  1.00  0.00           C
ATOM   3646  HA  PRO A 812      57.270  40.750  75.020  1.00  0.00           H
ATOM   3647  CB  PRO A 812      56.570  42.690  74.300  1.00  0.00           C
ATOM   3648  HB1 PRO A 812      56.290  42.810  75.370  1.00  0.00           H
ATOM   3649  HB2 PRO A 812      55.640  42.660  73.690  1.00  0.00           H
ATOM   3650  CG  PRO A 812      57.480  43.860  73.900  1.00  0.00           C
ATOM   3651  HG1 PRO A 812      57.260  44.180  72.860  1.00  0.00           H
ATOM   3652  HG2 PRO A 812      57.350  44.720  74.590  1.00  0.00           H
ATOM   3653  C   PRO A 812      57.040  40.570  72.950  1.00  0.00           C
ATOM   3654  O   PRO A 812      57.620  40.770  71.880  1.00  0.00           O
ATOM   3655  N   LYS A 813      56.120  39.610  73.080  1.00  0.00           N
ATOM   3656  HN  LYS A 813      55.590  39.490  73.930  1.00  0.00           H
ATOM   3657  CA  LYS A 813      55.900  38.570  72.100  1.00  0.00           C
ATOM   3658  HA  LYS A 813      56.270  38.890  71.140  1.00  0.00           H
ATOM   3659  CB  LYS A 813      56.600  37.250  72.520  1.00  0.00           C
ATOM   3660  HB1 LYS A 813      56.490  36.500  71.710  1.00  0.00           H
ATOM   3661  HB2 LYS A 813      56.110  36.820  73.430  1.00  0.00           H
ATOM   3662  CG  LYS A 813      58.090  37.470  72.800  1.00  0.00           C
ATOM   3663  HG1 LYS A 813      58.210  37.890  73.830  1.00  0.00           H
ATOM   3664  HG2 LYS A 813      58.470  38.220  72.080  1.00  0.00           H
ATOM   3665  CD  LYS A 813      58.950  36.210  72.660  1.00  0.00           C
ATOM   3666  HD1 LYS A 813      58.570  35.620  71.800  1.00  0.00           H
ATOM   3667  HD2 LYS A 813      58.840  35.570  73.560  1.00  0.00           H
ATOM   3668  CE  LYS A 813      60.440  36.490  72.380  1.00  0.00           C
ATOM   3669  HE1 LYS A 813      60.530  36.920  71.360  1.00  0.00           H
ATOM   3670  HE2 LYS A 813      61.030  35.550  72.420  1.00  0.00           H
ATOM   3671  NZ  LYS A 813      61.040  37.450  73.320  1.00  0.00           N
ATOM   3672  HZ1 LYS A 813      60.930  37.160  74.320  1.00  0.00           H
ATOM   3673  HZ2 LYS A 813      60.640  38.410  73.220  1.00  0.00           H
ATOM   3674  HZ3 LYS A 813      62.070  37.500  73.040  1.00  0.00           H
ATOM   3675  C   LYS A 813      54.410  38.360  71.940  1.00  0.00           C
ATOM   3676  O   LYS A 813      53.590  39.050  72.530  1.00  0.00           O
ATOM   3677  N   LEU A 814      54.000  37.400  71.090  1.00  0.00           N
ATOM   3678  HN  LEU A 814      54.660  36.950  70.480  1.00  0.00           H
ATOM   3679  CA  LEU A 814      52.610  36.980  71.010  1.00  0.00           C
ATOM   3680  HA  LEU A 814      52.000  37.870  70.950  1.00  0.00           H
ATOM   3681  CB  LEU A 814      52.310  36.090  69.780  1.00  0.00           C
ATOM   3682  HB1 LEU A 814      51.260  35.720  69.830  1.00  0.00           H
ATOM   3683  HB2 LEU A 814      52.980  35.210  69.810  1.00  0.00           H
ATOM   3684  CG  LEU A 814      52.470  36.790  68.410  1.00  0.00           C
ATOM   3685  HG  LEU A 814      53.500  37.210  68.340  1.00  0.00           H
ATOM   3686  CD1 LEU A 814      52.290  35.750  67.290  1.00  0.00           C
ATOM   3687 HD11 LEU A 814      51.270  35.320  67.330  1.00  0.00           H
ATOM   3688 HD12 LEU A 814      53.020  34.930  67.400  1.00  0.00           H
ATOM   3689 HD13 LEU A 814      52.440  36.230  66.300  1.00  0.00           H
ATOM   3690  CD2 LEU A 814      51.450  37.930  68.240  1.00  0.00           C
ATOM   3691 HD21 LEU A 814      51.630  38.730  68.980  1.00  0.00           H
ATOM   3692 HD22 LEU A 814      50.420  37.540  68.380  1.00  0.00           H
ATOM   3693 HD23 LEU A 814      51.530  38.370  67.220  1.00  0.00           H
ATOM   3694  C   LEU A 814      52.160  36.240  72.270  1.00  0.00           C
ATOM   3695  O   LEU A 814      52.270  35.020  72.380  1.00  0.00           O
ATOM   3696  N   HSD A 815      51.600  36.970  73.250  1.00  0.00           N
ATOM   3697  HN  HSD A 815      51.640  37.970  73.190  1.00  0.00           H
ATOM   3698  CA  HSD A 815      51.040  36.390  74.460  1.00  0.00           C
ATOM   3699  HA  HSD A 815      51.610  35.500  74.710  1.00  0.00           H
ATOM   3700  CB  HSD A 815      51.210  37.380  75.630  1.00  0.00           C
ATOM   3701  HB1 HSD A 815      50.860  36.930  76.590  1.00  0.00           H
ATOM   3702  HB2 HSD A 815      50.590  38.280  75.440  1.00  0.00           H
ATOM   3703  ND1 HSD A 815      53.700  36.960  76.100  1.00  0.00           N
ATOM   3704  HD1 HSD A 815      53.630  35.980  76.310  1.00  0.00           H
ATOM   3705  CG  HSD A 815      52.660  37.800  75.750  1.00  0.00           C
ATOM   3706  CE1 HSD A 815      54.840  37.680  76.020  1.00  0.00           C
ATOM   3707  HE1 HSD A 815      55.840  37.280  76.220  1.00  0.00           H
ATOM   3708  NE2 HSD A 815      54.600  38.920  75.660  1.00  0.00           N
ATOM   3709  CD2 HSD A 815      53.230  39.000  75.490  1.00  0.00           C
ATOM   3710  HD2 HSD A 815      52.770  39.920  75.140  1.00  0.00           H
ATOM   3711  C   HSD A 815      49.600  35.940  74.240  1.00  0.00           C
ATOM   3712  O   HSD A 815      48.630  36.560  74.680  1.00  0.00           O
ATOM   3713  N   VAL A 816      49.440  34.830  73.480  1.00  0.00           N
ATOM   3714  HN  VAL A 816      50.250  34.390  73.100  1.00  0.00           H
ATOM   3715  CA  VAL A 816      48.170  34.220  73.130  1.00  0.00           C
ATOM   3716  HA  VAL A 816      47.570  35.000  72.680  1.00  0.00           H
ATOM   3717  CB  VAL A 816      48.370  33.120  72.080  1.00  0.00           C
ATOM   3718  HB  VAL A 816      48.920  32.280  72.560  1.00  0.00           H
ATOM   3719  CG1 VAL A 816      47.030  32.580  71.540  1.00  0.00           C
ATOM   3720 HG11 VAL A 816      46.450  33.390  71.050  1.00  0.00           H
ATOM   3721 HG12 VAL A 816      46.420  32.140  72.360  1.00  0.00           H
ATOM   3722 HG13 VAL A 816      47.220  31.770  70.810  1.00  0.00           H
ATOM   3723  CG2 VAL A 816      49.240  33.640  70.910  1.00  0.00           C
ATOM   3724 HG21 VAL A 816      50.280  33.840  71.230  1.00  0.00           H
ATOM   3725 HG22 VAL A 816      48.810  34.570  70.490  1.00  0.00           H
ATOM   3726 HG23 VAL A 816      49.280  32.880  70.110  1.00  0.00           H
ATOM   3727  C   VAL A 816      47.430  33.660  74.360  1.00  0.00           C
ATOM   3728  O   VAL A 816      48.040  32.970  75.180  1.00  0.00           O
ATOM   3729  N   PRO A 817      46.130  33.910  74.590  1.00  0.00           N
ATOM   3730  CD  PRO A 817      45.290  34.800  73.810  1.00  0.00           C
ATOM   3731  HD1 PRO A 817      45.280  34.480  72.750  1.00  0.00           H
ATOM   3732  HD2 PRO A 817      45.670  35.840  73.890  1.00  0.00           H
ATOM   3733  CA  PRO A 817      45.370  33.100  75.530  1.00  0.00           C
ATOM   3734  HA  PRO A 817      45.870  33.130  76.480  1.00  0.00           H
ATOM   3735  CB  PRO A 817      43.980  33.780  75.620  1.00  0.00           C
ATOM   3736  HB1 PRO A 817      43.970  34.400  76.550  1.00  0.00           H
ATOM   3737  HB2 PRO A 817      43.140  33.050  75.660  1.00  0.00           H
ATOM   3738  CG  PRO A 817      43.870  34.690  74.390  1.00  0.00           C
ATOM   3739  HG1 PRO A 817      43.190  34.210  73.640  1.00  0.00           H
ATOM   3740  HG2 PRO A 817      43.460  35.680  74.660  1.00  0.00           H
ATOM   3741  C   PRO A 817      45.300  31.620  75.160  1.00  0.00           C
ATOM   3742  O   PRO A 817      44.770  31.260  74.110  1.00  0.00           O
ATOM   3743  N   GLU A 818      45.760  30.750  76.070  1.00  0.00           N
ATOM   3744  HN  GLU A 818      46.340  31.090  76.800  1.00  0.00           H
ATOM   3745  CA  GLU A 818      45.510  29.310  76.030  1.00  0.00           C
ATOM   3746  HA  GLU A 818      45.630  28.960  75.020  1.00  0.00           H
ATOM   3747  CB  GLU A 818      46.530  28.580  76.940  1.00  0.00           C
ATOM   3748  HB1 GLU A 818      46.430  29.000  77.970  1.00  0.00           H
ATOM   3749  HB2 GLU A 818      47.560  28.830  76.580  1.00  0.00           H
ATOM   3750  CG  GLU A 818      46.390  27.040  77.060  1.00  0.00           C
ATOM   3751  HG1 GLU A 818      45.350  26.730  77.270  1.00  0.00           H
ATOM   3752  HG2 GLU A 818      47.020  26.710  77.910  1.00  0.00           H
ATOM   3753  CD  GLU A 818      46.900  26.240  75.850  1.00  0.00           C
ATOM   3754  OE1 GLU A 818      46.280  25.180  75.530  1.00  0.00           O
ATOM   3755  OE2 GLU A 818      47.970  26.630  75.300  1.00  0.00           O
ATOM   3756  C   GLU A 818      44.080  28.950  76.450  1.00  0.00           C
ATOM   3757  O   GLU A 818      43.490  27.940  76.060  1.00  0.00           O
ATOM   3758  N   LYS A 819      43.430  29.800  77.280  1.00  0.00           N
ATOM   3759  HN  LYS A 819      43.850  30.670  77.500  1.00  0.00           H
ATOM   3760  CA  LYS A 819      42.050  29.620  77.650  1.00  0.00           C
ATOM   3761  HA  LYS A 819      41.930  28.600  77.980  1.00  0.00           H
ATOM   3762  CB  LYS A 819      41.610  30.540  78.800  1.00  0.00           C
ATOM   3763  HB1 LYS A 819      40.510  30.440  78.950  1.00  0.00           H
ATOM   3764  HB2 LYS A 819      41.790  31.610  78.520  1.00  0.00           H
ATOM   3765  CG  LYS A 819      42.320  30.240  80.130  1.00  0.00           C
ATOM   3766  HG1 LYS A 819      43.270  30.840  80.160  1.00  0.00           H
ATOM   3767  HG2 LYS A 819      42.620  29.170  80.170  1.00  0.00           H
ATOM   3768  CD  LYS A 819      41.470  30.570  81.370  1.00  0.00           C
ATOM   3769  HD1 LYS A 819      41.110  31.620  81.240  1.00  0.00           H
ATOM   3770  HD2 LYS A 819      42.120  30.540  82.270  1.00  0.00           H
ATOM   3771  CE  LYS A 819      40.290  29.610  81.590  1.00  0.00           C
ATOM   3772  HE1 LYS A 819      40.620  28.630  81.980  1.00  0.00           H
ATOM   3773  HE2 LYS A 819      39.730  29.430  80.640  1.00  0.00           H
ATOM   3774  NZ  LYS A 819      39.320  30.170  82.550  1.00  0.00           N
ATOM   3775  HZ1 LYS A 819      39.040  31.150  82.280  1.00  0.00           H
ATOM   3776  HZ2 LYS A 819      39.650  30.160  83.520  1.00  0.00           H
ATOM   3777  HZ3 LYS A 819      38.450  29.560  82.460  1.00  0.00           H
ATOM   3778  C   LYS A 819      41.090  29.800  76.490  1.00  0.00           C
ATOM   3779  O   LYS A 819      41.250  30.680  75.650  1.00  0.00           O
ATOM   3780  N   PHE A 820      40.040  28.980  76.470  1.00  0.00           N
ATOM   3781  HN  PHE A 820      39.980  28.210  77.090  1.00  0.00           H
ATOM   3782  CA  PHE A 820      39.010  29.080  75.470  1.00  0.00           C
ATOM   3783  HA  PHE A 820      39.250  29.840  74.730  1.00  0.00           H
ATOM   3784  CB  PHE A 820      38.910  27.700  74.810  1.00  0.00           C
ATOM   3785  HB1 PHE A 820      39.810  27.570  74.170  1.00  0.00           H
ATOM   3786  HB2 PHE A 820      38.020  27.670  74.150  1.00  0.00           H
ATOM   3787  CG  PHE A 820      38.880  26.590  75.840  1.00  0.00           C
ATOM   3788  CD1 PHE A 820      39.990  25.740  76.020  1.00  0.00           C
ATOM   3789  HD1 PHE A 820      40.900  25.940  75.470  1.00  0.00           H
ATOM   3790  CE1 PHE A 820      39.910  24.630  76.860  1.00  0.00           C
ATOM   3791  HE1 PHE A 820      40.760  23.970  76.940  1.00  0.00           H
ATOM   3792  CZ  PHE A 820      38.730  24.350  77.560  1.00  0.00           C
ATOM   3793  HZ  PHE A 820      38.650  23.480  78.190  1.00  0.00           H
ATOM   3794  CD2 PHE A 820      37.700  26.300  76.540  1.00  0.00           C
ATOM   3795  HD2 PHE A 820      36.820  26.900  76.390  1.00  0.00           H
ATOM   3796  CE2 PHE A 820      37.620  25.200  77.400  1.00  0.00           C
ATOM   3797  HE2 PHE A 820      36.710  24.980  77.930  1.00  0.00           H
ATOM   3798  C   PHE A 820      37.690  29.480  76.080  1.00  0.00           C
ATOM   3799  O   PHE A 820      36.720  29.740  75.370  1.00  0.00           O
ATOM   3800  N   GLU A 821      37.590  29.510  77.420  1.00  0.00           N
ATOM   3801  HN  GLU A 821      38.380  29.290  77.980  1.00  0.00           H
ATOM   3802  CA  GLU A 821      36.430  29.980  78.150  1.00  0.00           C
ATOM   3803  HA  GLU A 821      35.570  29.480  77.750  1.00  0.00           H
ATOM   3804  CB  GLU A 821      36.540  29.620  79.670  1.00  0.00           C
ATOM   3805  HB1 GLU A 821      35.660  30.050  80.200  1.00  0.00           H
ATOM   3806  HB2 GLU A 821      37.450  30.100  80.070  1.00  0.00           H
ATOM   3807  CG  GLU A 821      36.580  28.090  79.970  1.00  0.00           C
ATOM   3808  HG1 GLU A 821      37.490  27.640  79.520  1.00  0.00           H
ATOM   3809  HG2 GLU A 821      35.690  27.590  79.530  1.00  0.00           H
ATOM   3810  CD  GLU A 821      36.620  27.760  81.470  1.00  0.00           C
ATOM   3811  OE1 GLU A 821      37.460  28.390  82.180  1.00  0.00           O
ATOM   3812  OE2 GLU A 821      35.810  26.930  81.960  1.00  0.00           O
ATOM   3813  C   GLU A 821      36.240  31.490  77.990  1.00  0.00           C
ATOM   3814  O   GLU A 821      37.250  32.190  78.090  1.00  0.00           O
ATOM   3815  N   PRO A 822      35.050  32.050  77.770  1.00  0.00           N
ATOM   3816  CD  PRO A 822      33.790  31.310  77.700  1.00  0.00           C
ATOM   3817  HD1 PRO A 822      33.620  30.790  78.670  1.00  0.00           H
ATOM   3818  HD2 PRO A 822      33.830  30.560  76.880  1.00  0.00           H
ATOM   3819  CA  PRO A 822      34.850  33.490  77.800  1.00  0.00           C
ATOM   3820  HA  PRO A 822      35.420  33.900  76.980  1.00  0.00           H
ATOM   3821  CB  PRO A 822      33.340  33.710  77.580  1.00  0.00           C
ATOM   3822  HB1 PRO A 822      33.190  34.300  76.650  1.00  0.00           H
ATOM   3823  HB2 PRO A 822      32.880  34.250  78.430  1.00  0.00           H
ATOM   3824  CG  PRO A 822      32.680  32.330  77.440  1.00  0.00           C
ATOM   3825  HG1 PRO A 822      31.860  32.210  78.180  1.00  0.00           H
ATOM   3826  HG2 PRO A 822      32.270  32.200  76.420  1.00  0.00           H
ATOM   3827  C   PRO A 822      35.340  34.210  79.060  1.00  0.00           C
ATOM   3828  O   PRO A 822      35.440  33.620  80.140  1.00  0.00           O
ATOM   3829  N   THR A 823      35.640  35.510  78.940  1.00  0.00           N
ATOM   3830  HN  THR A 823      35.630  35.940  78.040  1.00  0.00           H
ATOM   3831  CA  THR A 823      36.340  36.260  79.980  1.00  0.00           C
ATOM   3832  HA  THR A 823      36.960  35.580  80.550  1.00  0.00           H
ATOM   3833  CB  THR A 823      37.260  37.320  79.380  1.00  0.00           C
ATOM   3834  HB  THR A 823      37.540  38.110  80.120  1.00  0.00           H
ATOM   3835  OG1 THR A 823      36.710  37.940  78.220  1.00  0.00           O
ATOM   3836  HG1 THR A 823      35.770  38.100  78.400  1.00  0.00           H
ATOM   3837  CG2 THR A 823      38.550  36.640  78.920  1.00  0.00           C
ATOM   3838 HG21 THR A 823      38.320  35.840  78.180  1.00  0.00           H
ATOM   3839 HG22 THR A 823      39.080  36.190  79.780  1.00  0.00           H
ATOM   3840 HG23 THR A 823      39.220  37.380  78.420  1.00  0.00           H
ATOM   3841  C   THR A 823      35.430  36.910  81.010  1.00  0.00           C
ATOM   3842  O   THR A 823      35.900  37.590  81.910  1.00  0.00           O
ATOM   3843  N   HSD A 824      34.110  36.670  80.960  1.00  0.00           N
ATOM   3844  HN  HSD A 824      33.750  36.050  80.270  1.00  0.00           H
ATOM   3845  CA  HSD A 824      33.170  37.210  81.940  1.00  0.00           C
ATOM   3846  HA  HSD A 824      33.670  37.280  82.890  1.00  0.00           H
ATOM   3847  CB  HSD A 824      32.700  38.620  81.490  1.00  0.00           C
ATOM   3848  HB1 HSD A 824      32.160  38.570  80.530  1.00  0.00           H
ATOM   3849  HB2 HSD A 824      33.610  39.240  81.310  1.00  0.00           H
ATOM   3850  ND1 HSD A 824      30.540  39.580  82.430  1.00  0.00           N
ATOM   3851  HD1 HSD A 824      29.920  39.300  81.700  1.00  0.00           H
ATOM   3852  CG  HSD A 824      31.900  39.380  82.510  1.00  0.00           C
ATOM   3853  CE1 HSD A 824      30.220  40.480  83.400  1.00  0.00           C
ATOM   3854  HE1 HSD A 824      29.210  40.880  83.530  1.00  0.00           H
ATOM   3855  NE2 HSD A 824      31.270  40.860  84.080  1.00  0.00           N
ATOM   3856  CD2 HSD A 824      32.340  40.200  83.510  1.00  0.00           C
ATOM   3857  HD2 HSD A 824      33.350  40.410  83.840  1.00  0.00           H
ATOM   3858  C   HSD A 824      31.960  36.280  82.090  1.00  0.00           C
ATOM   3859  O   HSD A 824      31.550  35.760  81.050  1.00  0.00           O
ATOM   3860  N   PRO A 825      31.330  36.020  83.250  1.00  0.00           N
ATOM   3861  CD  PRO A 825      31.810  36.510  84.550  1.00  0.00           C
ATOM   3862  HD1 PRO A 825      31.680  37.620  84.620  1.00  0.00           H
ATOM   3863  HD2 PRO A 825      32.890  36.250  84.680  1.00  0.00           H
ATOM   3864  CA  PRO A 825      30.460  34.840  83.400  1.00  0.00           C
ATOM   3865  HA  PRO A 825      30.950  34.010  82.920  1.00  0.00           H
ATOM   3866  CB  PRO A 825      30.340  34.590  84.920  1.00  0.00           C
ATOM   3867  HB1 PRO A 825      30.900  33.670  85.180  1.00  0.00           H
ATOM   3868  HB2 PRO A 825      29.290  34.470  85.250  1.00  0.00           H
ATOM   3869  CG  PRO A 825      31.000  35.780  85.620  1.00  0.00           C
ATOM   3870  HG1 PRO A 825      30.230  36.450  86.060  1.00  0.00           H
ATOM   3871  HG2 PRO A 825      31.660  35.460  86.460  1.00  0.00           H
ATOM   3872  C   PRO A 825      29.110  34.970  82.700  1.00  0.00           C
ATOM   3873  O   PRO A 825      28.440  33.960  82.510  1.00  0.00           O
ATOM   3874  N   GLU A 826      28.700  36.190  82.300  1.00  0.00           N
ATOM   3875  HN  GLU A 826      29.170  37.000  82.640  1.00  0.00           H
ATOM   3876  CA  GLU A 826      27.570  36.450  81.420  1.00  0.00           C
ATOM   3877  HA  GLU A 826      26.680  36.070  81.890  1.00  0.00           H
ATOM   3878  CB  GLU A 826      27.400  37.980  81.170  1.00  0.00           C
ATOM   3879  HB1 GLU A 826      26.580  38.140  80.440  1.00  0.00           H
ATOM   3880  HB2 GLU A 826      28.340  38.370  80.710  1.00  0.00           H
ATOM   3881  CG  GLU A 826      27.040  38.830  82.430  1.00  0.00           C
ATOM   3882  HG1 GLU A 826      27.760  38.610  83.250  1.00  0.00           H
ATOM   3883  HG2 GLU A 826      26.030  38.560  82.770  1.00  0.00           H
ATOM   3884  CD  GLU A 826      27.080  40.340  82.180  1.00  0.00           C
ATOM   3885  OE1 GLU A 826      27.890  40.790  81.310  1.00  0.00           O
ATOM   3886  OE2 GLU A 826      26.370  41.070  82.920  1.00  0.00           O
ATOM   3887  C   GLU A 826      27.710  35.790  80.050  1.00  0.00           C
ATOM   3888  O   GLU A 826      26.730  35.340  79.460  1.00  0.00           O
ATOM   3889  N   ARG A 827      28.930  35.780  79.490  1.00  0.00           N
ATOM   3890  HN  ARG A 827      29.740  35.990  80.040  1.00  0.00           H
ATOM   3891  CA  ARG A 827      29.200  35.350  78.140  1.00  0.00           C
ATOM   3892  HA  ARG A 827      28.440  35.830  77.530  1.00  0.00           H
ATOM   3893  CB  ARG A 827      30.580  35.900  77.670  1.00  0.00           C
ATOM   3894  HB1 ARG A 827      30.920  35.390  76.740  1.00  0.00           H
ATOM   3895  HB2 ARG A 827      31.310  35.650  78.470  1.00  0.00           H
ATOM   3896  CG  ARG A 827      30.620  37.420  77.430  1.00  0.00           C
ATOM   3897  HG1 ARG A 827      31.670  37.700  77.170  1.00  0.00           H
ATOM   3898  HG2 ARG A 827      30.370  37.940  78.390  1.00  0.00           H
ATOM   3899  CD  ARG A 827      29.680  37.960  76.350  1.00  0.00           C
ATOM   3900  HD1 ARG A 827      29.820  39.060  76.240  1.00  0.00           H
ATOM   3901  HD2 ARG A 827      28.610  37.770  76.610  1.00  0.00           H
ATOM   3902  NE  ARG A 827      30.070  37.310  75.060  1.00  0.00           N
ATOM   3903  HE  ARG A 827      31.000  37.480  74.720  1.00  0.00           H
ATOM   3904  CZ  ARG A 827      29.370  36.390  74.390  1.00  0.00           C
ATOM   3905  NH1 ARG A 827      28.110  36.060  74.630  1.00  0.00           N
ATOM   3906 HH11 ARG A 827      27.520  36.630  75.190  1.00  0.00           H
ATOM   3907 HH12 ARG A 827      27.690  35.330  74.090  1.00  0.00           H
ATOM   3908  NH2 ARG A 827      29.920  35.740  73.380  1.00  0.00           N
ATOM   3909 HH21 ARG A 827      30.840  36.020  73.090  1.00  0.00           H
ATOM   3910 HH22 ARG A 827      29.320  35.280  72.720  1.00  0.00           H
ATOM   3911  C   ARG A 827      29.020  33.870  77.810  1.00  0.00           C
ATOM   3912  O   ARG A 827      29.130  32.990  78.660  1.00  0.00           O
ATOM   3913  N   GLY A 828      28.740  33.580  76.520  1.00  0.00           N
ATOM   3914  HN  GLY A 828      28.620  34.310  75.860  1.00  0.00           H
ATOM   3915  CA  GLY A 828      28.600  32.230  76.020  1.00  0.00           C
ATOM   3916  HA1 GLY A 828      27.840  31.720  76.590  1.00  0.00           H
ATOM   3917  HA2 GLY A 828      29.570  31.760  76.030  1.00  0.00           H
ATOM   3918  C   GLY A 828      28.130  32.330  74.600  1.00  0.00           C
ATOM   3919  O   GLY A 828      27.520  33.330  74.200  1.00  0.00           O
ATOM   3920  N   TRP A 829      28.400  31.330  73.760  1.00  0.00           N
ATOM   3921  HN  TRP A 829      28.930  30.550  74.110  1.00  0.00           H
ATOM   3922  CA  TRP A 829      28.250  31.400  72.300  1.00  0.00           C
ATOM   3923  HA  TRP A 829      28.580  32.380  71.990  1.00  0.00           H
ATOM   3924  CB  TRP A 829      29.160  30.350  71.590  1.00  0.00           C
ATOM   3925  HB1 TRP A 829      29.400  30.750  70.570  1.00  0.00           H
ATOM   3926  HB2 TRP A 829      28.630  29.390  71.440  1.00  0.00           H
ATOM   3927  CG  TRP A 829      30.450  30.060  72.300  1.00  0.00           C
ATOM   3928  CD1 TRP A 829      30.860  28.890  72.880  1.00  0.00           C
ATOM   3929  HD1 TRP A 829      30.390  27.920  72.760  1.00  0.00           H
ATOM   3930  NE1 TRP A 829      32.020  29.110  73.580  1.00  0.00           N
ATOM   3931  HE1 TRP A 829      32.410  28.500  74.240  1.00  0.00           H
ATOM   3932  CE2 TRP A 829      32.430  30.390  73.390  1.00  0.00           C
ATOM   3933  CD2 TRP A 829      31.460  31.040  72.590  1.00  0.00           C
ATOM   3934  CE3 TRP A 829      31.620  32.380  72.250  1.00  0.00           C
ATOM   3935  HE3 TRP A 829      30.900  32.910  71.650  1.00  0.00           H
ATOM   3936  CZ3 TRP A 829      32.760  33.050  72.720  1.00  0.00           C
ATOM   3937  HZ3 TRP A 829      32.900  34.100  72.500  1.00  0.00           H
ATOM   3938  CZ2 TRP A 829      33.570  31.050  73.830  1.00  0.00           C
ATOM   3939  HZ2 TRP A 829      34.330  30.550  74.410  1.00  0.00           H
ATOM   3940  CH2 TRP A 829      33.710  32.390  73.480  1.00  0.00           C
ATOM   3941  HH2 TRP A 829      34.590  32.930  73.820  1.00  0.00           H
ATOM   3942  C   TRP A 829      26.810  31.240  71.820  1.00  0.00           C
ATOM   3943  O   TRP A 829      26.560  30.660  70.770  1.00  0.00           O
ATOM   3944  N   ILE A 830      25.850  31.720  72.600  1.00  0.00           N
ATOM   3945  HN  ILE A 830      26.180  32.240  73.380  1.00  0.00           H
ATOM   3946  CA  ILE A 830      24.410  31.580  72.460  1.00  0.00           C
ATOM   3947  HA  ILE A 830      24.100  32.040  71.530  1.00  0.00           H
ATOM   3948  CB  ILE A 830      23.930  30.130  72.520  1.00  0.00           C
ATOM   3949  HB  ILE A 830      24.550  29.580  71.780  1.00  0.00           H
ATOM   3950  CG2 ILE A 830      24.150  29.540  73.930  1.00  0.00           C
ATOM   3951 HG21 ILE A 830      23.440  29.970  74.670  1.00  0.00           H
ATOM   3952 HG22 ILE A 830      25.190  29.700  74.300  1.00  0.00           H
ATOM   3953 HG23 ILE A 830      23.950  28.450  73.910  1.00  0.00           H
ATOM   3954  CG1 ILE A 830      22.480  29.870  72.040  1.00  0.00           C
ATOM   3955 HG11 ILE A 830      21.820  30.740  72.210  1.00  0.00           H
ATOM   3956 HG12 ILE A 830      22.060  29.050  72.670  1.00  0.00           H
ATOM   3957  CD  ILE A 830      22.390  29.390  70.580  1.00  0.00           C
ATOM   3958  HD1 ILE A 830      22.820  28.370  70.480  1.00  0.00           H
ATOM   3959  HD2 ILE A 830      22.940  30.060  69.890  1.00  0.00           H
ATOM   3960  HD3 ILE A 830      21.330  29.310  70.260  1.00  0.00           H
ATOM   3961  C   ILE A 830      23.810  32.340  73.630  1.00  0.00           C
ATOM   3962  O   ILE A 830      22.610  32.320  73.810  1.00  0.00           O
ATOM   3963  N   ILE A 831      24.580  33.060  74.470  1.00  0.00           N
ATOM   3964  HN  ILE A 831      25.550  33.250  74.340  1.00  0.00           H
ATOM   3965  CA  ILE A 831      23.980  33.680  75.650  1.00  0.00           C
ATOM   3966  HA  ILE A 831      22.950  33.380  75.790  1.00  0.00           H
ATOM   3967  CB  ILE A 831      24.730  33.280  76.930  1.00  0.00           C
ATOM   3968  HB  ILE A 831      25.780  33.620  76.880  1.00  0.00           H
ATOM   3969  CG2 ILE A 831      24.070  33.960  78.150  1.00  0.00           C
ATOM   3970 HG21 ILE A 831      22.980  33.760  78.190  1.00  0.00           H
ATOM   3971 HG22 ILE A 831      24.220  35.060  78.140  1.00  0.00           H
ATOM   3972 HG23 ILE A 831      24.530  33.600  79.100  1.00  0.00           H
ATOM   3973  CG1 ILE A 831      24.760  31.730  77.060  1.00  0.00           C
ATOM   3974 HG11 ILE A 831      25.290  31.300  76.190  1.00  0.00           H
ATOM   3975 HG12 ILE A 831      23.720  31.350  77.030  1.00  0.00           H
ATOM   3976  CD  ILE A 831      25.440  31.200  78.330  1.00  0.00           C
ATOM   3977  HD1 ILE A 831      24.810  31.380  79.230  1.00  0.00           H
ATOM   3978  HD2 ILE A 831      26.420  31.680  78.490  1.00  0.00           H
ATOM   3979  HD3 ILE A 831      25.600  30.100  78.270  1.00  0.00           H
ATOM   3980  C   ILE A 831      23.980  35.180  75.420  1.00  0.00           C
ATOM   3981  O   ILE A 831      25.010  35.840  75.530  1.00  0.00           O
ATOM   3982  N   SER A 832      22.810  35.760  75.110  1.00  0.00           N
ATOM   3983  HN  SER A 832      21.990  35.190  75.060  1.00  0.00           H
ATOM   3984  CA  SER A 832      22.640  37.180  74.830  1.00  0.00           C
ATOM   3985  HA  SER A 832      22.850  37.730  75.740  1.00  0.00           H
ATOM   3986  CB  SER A 832      23.570  37.770  73.730  1.00  0.00           C
ATOM   3987  HB1 SER A 832      23.440  37.290  72.740  1.00  0.00           H
ATOM   3988  HB2 SER A 832      24.630  37.630  74.020  1.00  0.00           H
ATOM   3989  OG  SER A 832      23.380  39.170  73.640  1.00  0.00           O
ATOM   3990  HG1 SER A 832      22.560  39.310  73.140  1.00  0.00           H
ATOM   3991  C   SER A 832      21.190  37.440  74.420  1.00  0.00           C
ATOM   3992  O   SER A 832      20.910  37.690  73.240  1.00  0.00           O
ATOM   3993  N   PRO A 833      20.230  37.320  75.350  1.00  0.00           N
ATOM   3994  CD  PRO A 833      20.530  37.300  76.780  1.00  0.00           C
ATOM   3995  HD1 PRO A 833      21.050  38.240  77.080  1.00  0.00           H
ATOM   3996  HD2 PRO A 833      21.170  36.420  77.040  1.00  0.00           H
ATOM   3997  CA  PRO A 833      18.800  37.490  75.080  1.00  0.00           C
ATOM   3998  HA  PRO A 833      18.520  36.700  74.410  1.00  0.00           H
ATOM   3999  CB  PRO A 833      18.110  37.380  76.460  1.00  0.00           C
ATOM   4000  HB1 PRO A 833      17.390  36.540  76.500  1.00  0.00           H
ATOM   4001  HB2 PRO A 833      17.530  38.310  76.700  1.00  0.00           H
ATOM   4002  CG  PRO A 833      19.200  37.210  77.530  1.00  0.00           C
ATOM   4003  HG1 PRO A 833      19.140  38.030  78.280  1.00  0.00           H
ATOM   4004  HG2 PRO A 833      19.110  36.230  78.050  1.00  0.00           H
ATOM   4005  C   PRO A 833      18.420  38.760  74.320  1.00  0.00           C
ATOM   4006  O   PRO A 833      19.130  39.750  74.430  1.00  0.00           O
ATOM   4007  N   LEU A 834      17.320  38.770  73.530  1.00  0.00           N
ATOM   4008  HN  LEU A 834      16.810  37.940  73.390  1.00  0.00           H
ATOM   4009  CA  LEU A 834      16.790  40.020  72.960  1.00  0.00           C
ATOM   4010  HA  LEU A 834      17.590  40.660  72.630  1.00  0.00           H
ATOM   4011  CB  LEU A 834      15.730  39.840  71.820  1.00  0.00           C
ATOM   4012  HB1 LEU A 834      14.940  40.630  71.830  1.00  0.00           H
ATOM   4013  HB2 LEU A 834      15.230  38.860  71.990  1.00  0.00           H
ATOM   4014  CG  LEU A 834      16.190  39.870  70.370  1.00  0.00           C
ATOM   4015  HG  LEU A 834      15.310  39.590  69.730  1.00  0.00           H
ATOM   4016  CD1 LEU A 834      16.710  41.230  69.870  1.00  0.00           C
ATOM   4017 HD11 LEU A 834      17.560  41.570  70.490  1.00  0.00           H
ATOM   4018 HD12 LEU A 834      15.900  41.990  69.910  1.00  0.00           H
ATOM   4019 HD13 LEU A 834      17.060  41.140  68.820  1.00  0.00           H
ATOM   4020  CD2 LEU A 834      17.260  38.850  70.230  1.00  0.00           C
ATOM   4021 HD21 LEU A 834      16.900  37.900  70.690  1.00  0.00           H
ATOM   4022 HD22 LEU A 834      18.160  39.200  70.770  1.00  0.00           H
ATOM   4023 HD23 LEU A 834      17.510  38.690  69.160  1.00  0.00           H
ATOM   4024  C   LEU A 834      16.020  40.800  73.990  1.00  0.00           C
ATOM   4025  O   LEU A 834      16.190  42.000  74.130  1.00  0.00           O
ATOM   4026  N   GLY A 835      15.060  40.130  74.660  1.00  0.00           N
ATOM   4027  HN  GLY A 835      14.820  39.210  74.340  1.00  0.00           H
ATOM   4028  CA  GLY A 835      14.090  40.800  75.500  1.00  0.00           C
ATOM   4029  HA1 GLY A 835      13.290  40.100  75.630  1.00  0.00           H
ATOM   4030  HA2 GLY A 835      13.750  41.700  75.010  1.00  0.00           H
ATOM   4031  C   GLY A 835      14.570  41.140  76.870  1.00  0.00           C
ATOM   4032  O   GLY A 835      14.100  40.570  77.850  1.00  0.00           O
ATOM   4033  N   ASP A 836      15.490  42.120  76.940  1.00  0.00           N
ATOM   4034  HN  ASP A 836      15.940  42.370  76.080  1.00  0.00           H
ATOM   4035  CA  ASP A 836      15.960  42.750  78.150  1.00  0.00           C
ATOM   4036  HA  ASP A 836      15.500  42.310  79.030  1.00  0.00           H
ATOM   4037  CB  ASP A 836      17.500  42.640  78.200  1.00  0.00           C
ATOM   4038  HB1 ASP A 836      17.930  43.250  79.030  1.00  0.00           H
ATOM   4039  HB2 ASP A 836      17.960  42.970  77.250  1.00  0.00           H
ATOM   4040  CG  ASP A 836      17.910  41.200  78.450  1.00  0.00           C
ATOM   4041  OD1 ASP A 836      17.940  40.830  79.660  1.00  0.00           O
ATOM   4042  OD2 ASP A 836      18.130  40.470  77.460  1.00  0.00           O
ATOM   4043  C   ASP A 836      15.610  44.230  78.110  1.00  0.00           C
ATOM   4044  O   ASP A 836      15.160  44.850  79.070  1.00  0.00           O
ATOM   4045  N   ASN A 837      15.850  44.840  76.930  1.00  0.00           N
ATOM   4046  HN  ASN A 837      16.120  44.290  76.150  1.00  0.00           H
ATOM   4047  CA  ASN A 837      15.690  46.260  76.710  1.00  0.00           C
ATOM   4048  HA  ASN A 837      15.870  46.760  77.650  1.00  0.00           H
ATOM   4049  CB  ASN A 837      16.690  46.800  75.650  1.00  0.00           C
ATOM   4050  HB1 ASN A 837      16.530  47.880  75.480  1.00  0.00           H
ATOM   4051  HB2 ASN A 837      16.530  46.260  74.690  1.00  0.00           H
ATOM   4052  CG  ASN A 837      18.150  46.620  76.090  1.00  0.00           C
ATOM   4053  OD1 ASN A 837      18.470  46.450  77.270  1.00  0.00           O
ATOM   4054  ND2 ASN A 837      19.070  46.630  75.090  1.00  0.00           N
ATOM   4055 HD21 ASN A 837      20.050  46.570  75.330  1.00  0.00           H
ATOM   4056 HD22 ASN A 837      18.770  46.750  74.150  1.00  0.00           H
ATOM   4057  C   ASN A 837      14.250  46.520  76.250  1.00  0.00           C
ATOM   4058  O   ASN A 837      13.670  45.690  75.550  1.00  0.00           O
ATOM   4059  N   PRO A 838      13.590  47.640  76.600  1.00  0.00           N
ATOM   4060  CD  PRO A 838      14.160  48.700  77.430  1.00  0.00           C
ATOM   4061  HD1 PRO A 838      14.980  49.190  76.870  1.00  0.00           H
ATOM   4062  HD2 PRO A 838      14.550  48.300  78.390  1.00  0.00           H
ATOM   4063  CA  PRO A 838      12.300  48.000  76.040  1.00  0.00           C
ATOM   4064  HA  PRO A 838      11.600  47.250  76.370  1.00  0.00           H
ATOM   4065  CB  PRO A 838      11.980  49.410  76.600  1.00  0.00           C
ATOM   4066  HB1 PRO A 838      10.950  49.430  77.010  1.00  0.00           H
ATOM   4067  HB2 PRO A 838      12.050  50.200  75.820  1.00  0.00           H
ATOM   4068  CG  PRO A 838      13.030  49.700  77.680  1.00  0.00           C
ATOM   4069  HG1 PRO A 838      13.410  50.740  77.600  1.00  0.00           H
ATOM   4070  HG2 PRO A 838      12.590  49.550  78.700  1.00  0.00           H
ATOM   4071  C   PRO A 838      12.230  48.010  74.510  1.00  0.00           C
ATOM   4072  O   PRO A 838      13.230  48.240  73.840  1.00  0.00           O
ATOM   4073  N   TRP A 839      11.010  47.870  73.960  1.00  0.00           N
ATOM   4074  HN  TRP A 839      10.240  47.740  74.570  1.00  0.00           H
ATOM   4075  CA  TRP A 839      10.690  47.960  72.540  1.00  0.00           C
ATOM   4076  HA  TRP A 839      11.060  47.080  72.030  1.00  0.00           H
ATOM   4077  CB  TRP A 839       9.170  48.190  72.350  1.00  0.00           C
ATOM   4078  HB1 TRP A 839       8.650  47.250  72.250  1.00  0.00           H
ATOM   4079  HB2 TRP A 839       8.920  48.620  71.350  1.00  0.00           H
ATOM   4080  CG  TRP A 839       8.470  49.010  73.410  1.00  0.00           C
ATOM   4081  CD1 TRP A 839       7.840  50.180  73.070  1.00  0.00           C
ATOM   4082  HD1 TRP A 839       7.910  50.640  72.090  1.00  0.00           H
ATOM   4083  NE1 TRP A 839       6.970  50.540  74.060  1.00  0.00           N
ATOM   4084  HE1 TRP A 839       6.080  50.850  73.810  1.00  0.00           H
ATOM   4085  CE2 TRP A 839       7.050  49.660  75.090  1.00  0.00           C
ATOM   4086  CD2 TRP A 839       8.000  48.670  74.740  1.00  0.00           C
ATOM   4087  CE3 TRP A 839       8.200  47.600  75.620  1.00  0.00           C
ATOM   4088  HE3 TRP A 839       8.930  46.830  75.430  1.00  0.00           H
ATOM   4089  CZ3 TRP A 839       7.350  47.470  76.730  1.00  0.00           C
ATOM   4090  HZ3 TRP A 839       7.390  46.590  77.350  1.00  0.00           H
ATOM   4091  CZ2 TRP A 839       6.350  49.620  76.280  1.00  0.00           C
ATOM   4092  HZ2 TRP A 839       5.680  50.400  76.580  1.00  0.00           H
ATOM   4093  CH2 TRP A 839       6.470  48.480  77.070  1.00  0.00           C
ATOM   4094  HH2 TRP A 839       5.830  48.380  77.940  1.00  0.00           H
ATOM   4095  C   TRP A 839      11.220  49.140  71.780  1.00  0.00           C
ATOM   4096  O   TRP A 839      11.660  49.040  70.640  1.00  0.00           O
ATOM   4097  N   TRP A 840      11.100  50.310  72.400  1.00  0.00           N
ATOM   4098  HN  TRP A 840      10.690  50.330  73.300  1.00  0.00           H
ATOM   4099  CA  TRP A 840      11.350  51.580  71.780  1.00  0.00           C
ATOM   4100  HA  TRP A 840      10.930  51.560  70.780  1.00  0.00           H
ATOM   4101  CB  TRP A 840      10.620  52.730  72.550  1.00  0.00           C
ATOM   4102  HB1 TRP A 840       9.540  52.600  72.340  1.00  0.00           H
ATOM   4103  HB2 TRP A 840      10.910  53.700  72.110  1.00  0.00           H
ATOM   4104  CG  TRP A 840      10.800  52.790  74.040  1.00  0.00           C
ATOM   4105  CD1 TRP A 840       9.850  52.500  75.000  1.00  0.00           C
ATOM   4106  HD1 TRP A 840       8.840  52.180  74.780  1.00  0.00           H
ATOM   4107  NE1 TRP A 840      10.370  52.750  76.250  1.00  0.00           N
ATOM   4108  HE1 TRP A 840       9.850  52.900  77.070  1.00  0.00           H
ATOM   4109  CE2 TRP A 840      11.670  53.160  76.130  1.00  0.00           C
ATOM   4110  CD2 TRP A 840      11.980  53.220  74.750  1.00  0.00           C
ATOM   4111  CE3 TRP A 840      13.250  53.660  74.350  1.00  0.00           C
ATOM   4112  HE3 TRP A 840      13.520  53.730  73.310  1.00  0.00           H
ATOM   4113  CZ3 TRP A 840      14.210  53.920  75.340  1.00  0.00           C
ATOM   4114  HZ3 TRP A 840      15.220  54.180  75.050  1.00  0.00           H
ATOM   4115  CZ2 TRP A 840      12.600  53.500  77.100  1.00  0.00           C
ATOM   4116  HZ2 TRP A 840      12.370  53.430  78.160  1.00  0.00           H
ATOM   4117  CH2 TRP A 840      13.890  53.830  76.690  1.00  0.00           C
ATOM   4118  HH2 TRP A 840      14.660  54.030  77.430  1.00  0.00           H
ATOM   4119  C   TRP A 840      12.830  51.810  71.580  1.00  0.00           C
ATOM   4120  O   TRP A 840      13.230  52.670  70.810  1.00  0.00           O
ATOM   4121  N   THR A 841      13.700  51.030  72.260  1.00  0.00           N
ATOM   4122  HN  THR A 841      13.350  50.350  72.910  1.00  0.00           H
ATOM   4123  CA  THR A 841      15.130  50.970  71.980  1.00  0.00           C
ATOM   4124  HA  THR A 841      15.490  51.990  71.970  1.00  0.00           H
ATOM   4125  CB  THR A 841      15.960  50.230  73.020  1.00  0.00           C
ATOM   4126  HB  THR A 841      17.040  50.400  72.800  1.00  0.00           H
ATOM   4127  OG1 THR A 841      15.740  48.820  73.020  1.00  0.00           O
ATOM   4128  HG1 THR A 841      14.830  48.650  73.330  1.00  0.00           H
ATOM   4129  CG2 THR A 841      15.650  50.780  74.420  1.00  0.00           C
ATOM   4130 HG21 THR A 841      14.590  50.620  74.700  1.00  0.00           H
ATOM   4131 HG22 THR A 841      15.870  51.870  74.460  1.00  0.00           H
ATOM   4132 HG23 THR A 841      16.290  50.270  75.170  1.00  0.00           H
ATOM   4133  C   THR A 841      15.430  50.420  70.600  1.00  0.00           C
ATOM   4134  O   THR A 841      16.280  50.950  69.890  1.00  0.00           O
ATOM   4135  N   LEU A 842      14.720  49.350  70.180  1.00  0.00           N
ATOM   4136  HN  LEU A 842      14.090  48.900  70.800  1.00  0.00           H
ATOM   4137  CA  LEU A 842      14.810  48.770  68.840  1.00  0.00           C
ATOM   4138  HA  LEU A 842      15.860  48.550  68.660  1.00  0.00           H
ATOM   4139  CB  LEU A 842      14.040  47.430  68.670  1.00  0.00           C
ATOM   4140  HB1 LEU A 842      13.700  47.320  67.620  1.00  0.00           H
ATOM   4141  HB2 LEU A 842      13.130  47.410  69.310  1.00  0.00           H
ATOM   4142  CG  LEU A 842      14.900  46.170  68.950  1.00  0.00           C
ATOM   4143  HG  LEU A 842      15.820  46.260  68.330  1.00  0.00           H
ATOM   4144  CD1 LEU A 842      15.340  46.060  70.420  1.00  0.00           C
ATOM   4145 HD11 LEU A 842      14.460  46.090  71.090  1.00  0.00           H
ATOM   4146 HD12 LEU A 842      16.030  46.890  70.690  1.00  0.00           H
ATOM   4147 HD13 LEU A 842      15.880  45.100  70.600  1.00  0.00           H
ATOM   4148  CD2 LEU A 842      14.180  44.870  68.510  1.00  0.00           C
ATOM   4149 HD21 LEU A 842      13.900  44.930  67.440  1.00  0.00           H
ATOM   4150 HD22 LEU A 842      13.270  44.720  69.120  1.00  0.00           H
ATOM   4151 HD23 LEU A 842      14.840  43.990  68.660  1.00  0.00           H
ATOM   4152  C   LEU A 842      14.430  49.780  67.770  1.00  0.00           C
ATOM   4153  O   LEU A 842      15.100  49.890  66.750  1.00  0.00           O
ATOM   4154  N   LEU A 843      13.380  50.590  68.000  1.00  0.00           N
ATOM   4155  HN  LEU A 843      12.810  50.460  68.810  1.00  0.00           H
ATOM   4156  CA  LEU A 843      13.080  51.700  67.090  1.00  0.00           C
ATOM   4157  HA  LEU A 843      12.930  51.300  66.100  1.00  0.00           H
ATOM   4158  CB  LEU A 843      11.840  52.530  67.490  1.00  0.00           C
ATOM   4159  HB1 LEU A 843      11.890  53.540  67.010  1.00  0.00           H
ATOM   4160  HB2 LEU A 843      11.820  52.710  68.580  1.00  0.00           H
ATOM   4161  CG  LEU A 843      10.510  51.930  67.010  1.00  0.00           C
ATOM   4162  HG  LEU A 843      10.610  51.670  65.930  1.00  0.00           H
ATOM   4163  CD1 LEU A 843      10.150  50.660  67.790  1.00  0.00           C
ATOM   4164 HD11 LEU A 843      10.110  50.890  68.880  1.00  0.00           H
ATOM   4165 HD12 LEU A 843      10.930  49.890  67.620  1.00  0.00           H
ATOM   4166 HD13 LEU A 843       9.160  50.270  67.470  1.00  0.00           H
ATOM   4167  CD2 LEU A 843       9.420  53.010  67.120  1.00  0.00           C
ATOM   4168 HD21 LEU A 843       9.760  53.940  66.600  1.00  0.00           H
ATOM   4169 HD22 LEU A 843       9.250  53.280  68.180  1.00  0.00           H
ATOM   4170 HD23 LEU A 843       8.480  52.700  66.640  1.00  0.00           H
ATOM   4171  C   LEU A 843      14.240  52.670  66.960  1.00  0.00           C
ATOM   4172  O   LEU A 843      14.680  52.960  65.850  1.00  0.00           O
ATOM   4173  N   ILE A 844      14.820  53.110  68.100  1.00  0.00           N
ATOM   4174  HN  ILE A 844      14.430  52.870  68.990  1.00  0.00           H
ATOM   4175  CA  ILE A 844      15.990  53.980  68.120  1.00  0.00           C
ATOM   4176  HA  ILE A 844      15.750  54.880  67.590  1.00  0.00           H
ATOM   4177  CB  ILE A 844      16.410  54.380  69.550  1.00  0.00           C
ATOM   4178  HB  ILE A 844      16.510  53.460  70.160  1.00  0.00           H
ATOM   4179  CG2 ILE A 844      17.760  55.130  69.550  1.00  0.00           C
ATOM   4180 HG21 ILE A 844      17.720  55.990  68.850  1.00  0.00           H
ATOM   4181 HG22 ILE A 844      18.600  54.470  69.240  1.00  0.00           H
ATOM   4182 HG23 ILE A 844      17.990  55.520  70.560  1.00  0.00           H
ATOM   4183  CG1 ILE A 844      15.310  55.260  70.180  1.00  0.00           C
ATOM   4184 HG11 ILE A 844      14.310  54.850  69.940  1.00  0.00           H
ATOM   4185 HG12 ILE A 844      15.380  56.270  69.710  1.00  0.00           H
ATOM   4186  CD  ILE A 844      15.400  55.410  71.710  1.00  0.00           C
ATOM   4187  HD1 ILE A 844      16.310  55.970  72.000  1.00  0.00           H
ATOM   4188  HD2 ILE A 844      15.410  54.420  72.200  1.00  0.00           H
ATOM   4189  HD3 ILE A 844      14.520  55.980  72.080  1.00  0.00           H
ATOM   4190  C   ILE A 844      17.170  53.370  67.380  1.00  0.00           C
ATOM   4191  O   ILE A 844      17.840  54.040  66.600  1.00  0.00           O
ATOM   4192  N   ALA A 845      17.390  52.050  67.560  1.00  0.00           N
ATOM   4193  HN  ALA A 845      16.830  51.560  68.230  1.00  0.00           H
ATOM   4194  CA  ALA A 845      18.460  51.270  66.980  1.00  0.00           C
ATOM   4195  HA  ALA A 845      19.390  51.740  67.260  1.00  0.00           H
ATOM   4196  CB  ALA A 845      18.430  49.850  67.570  1.00  0.00           C
ATOM   4197  HB1 ALA A 845      17.530  49.290  67.240  1.00  0.00           H
ATOM   4198  HB2 ALA A 845      18.420  49.890  68.680  1.00  0.00           H
ATOM   4199  HB3 ALA A 845      19.320  49.270  67.260  1.00  0.00           H
ATOM   4200  C   ALA A 845      18.450  51.190  65.450  1.00  0.00           C
ATOM   4201  O   ALA A 845      19.480  50.880  64.850  1.00  0.00           O
ATOM   4202  N   ALA A 846      17.320  51.510  64.780  1.00  0.00           N
ATOM   4203  HN  ALA A 846      16.490  51.730  65.300  1.00  0.00           H
ATOM   4204  CA  ALA A 846      17.240  51.600  63.340  1.00  0.00           C
ATOM   4205  HA  ALA A 846      17.480  50.630  62.920  1.00  0.00           H
ATOM   4206  CB  ALA A 846      15.820  52.020  62.900  1.00  0.00           C
ATOM   4207  HB1 ALA A 846      15.550  53.020  63.310  1.00  0.00           H
ATOM   4208  HB2 ALA A 846      15.070  51.300  63.280  1.00  0.00           H
ATOM   4209  HB3 ALA A 846      15.740  52.050  61.800  1.00  0.00           H
ATOM   4210  C   ALA A 846      18.220  52.600  62.750  1.00  0.00           C
ATOM   4211  O   ALA A 846      18.860  52.340  61.730  1.00  0.00           O
ATOM   4212  N   ILE A 847      18.380  53.770  63.410  1.00  0.00           N
ATOM   4213  HN  ILE A 847      17.860  53.930  64.250  1.00  0.00           H
ATOM   4214  CA  ILE A 847      19.360  54.770  63.020  1.00  0.00           C
ATOM   4215  HA  ILE A 847      19.190  54.980  61.980  1.00  0.00           H
ATOM   4216  CB  ILE A 847      19.110  56.100  63.740  1.00  0.00           C
ATOM   4217  HB  ILE A 847      19.030  55.910  64.830  1.00  0.00           H
ATOM   4218  CG2 ILE A 847      20.270  57.100  63.490  1.00  0.00           C
ATOM   4219 HG21 ILE A 847      20.430  57.230  62.400  1.00  0.00           H
ATOM   4220 HG22 ILE A 847      21.210  56.750  63.960  1.00  0.00           H
ATOM   4221 HG23 ILE A 847      20.030  58.090  63.930  1.00  0.00           H
ATOM   4222  CG1 ILE A 847      17.770  56.720  63.280  1.00  0.00           C
ATOM   4223 HG11 ILE A 847      17.030  55.920  63.060  1.00  0.00           H
ATOM   4224 HG12 ILE A 847      17.930  57.280  62.340  1.00  0.00           H
ATOM   4225  CD  ILE A 847      17.160  57.630  64.350  1.00  0.00           C
ATOM   4226  HD1 ILE A 847      17.830  58.480  64.600  1.00  0.00           H
ATOM   4227  HD2 ILE A 847      16.970  57.060  65.280  1.00  0.00           H
ATOM   4228  HD3 ILE A 847      16.190  58.060  63.990  1.00  0.00           H
ATOM   4229  C   ILE A 847      20.800  54.240  63.060  1.00  0.00           C
ATOM   4230  O   ILE A 847      21.360  54.120  61.980  1.00  0.00           O
ATOM   4231  N   PRO A 848      21.460  53.830  64.180  1.00  0.00           N
ATOM   4232  CD  PRO A 848      20.970  54.040  65.540  1.00  0.00           C
ATOM   4233  HD1 PRO A 848      19.960  53.600  65.640  1.00  0.00           H
ATOM   4234  HD2 PRO A 848      20.940  55.130  65.760  1.00  0.00           H
ATOM   4235  CA  PRO A 848      22.780  53.200  64.180  1.00  0.00           C
ATOM   4236  HA  PRO A 848      23.480  53.930  63.820  1.00  0.00           H
ATOM   4237  CB  PRO A 848      23.130  52.890  65.640  1.00  0.00           C
ATOM   4238  HB1 PRO A 848      24.040  53.450  65.940  1.00  0.00           H
ATOM   4239  HB2 PRO A 848      23.330  51.810  65.810  1.00  0.00           H
ATOM   4240  CG  PRO A 848      21.940  53.340  66.490  1.00  0.00           C
ATOM   4241  HG1 PRO A 848      21.450  52.450  66.950  1.00  0.00           H
ATOM   4242  HG2 PRO A 848      22.250  54.030  67.310  1.00  0.00           H
ATOM   4243  C   PRO A 848      22.950  52.040  63.220  1.00  0.00           C
ATOM   4244  O   PRO A 848      23.990  51.960  62.570  1.00  0.00           O
ATOM   4245  N   ALA A 849      21.960  51.130  63.120  1.00  0.00           N
ATOM   4246  HN  ALA A 849      21.140  51.190  63.690  1.00  0.00           H
ATOM   4247  CA  ALA A 849      22.020  50.010  62.200  1.00  0.00           C
ATOM   4248  HA  ALA A 849      22.900  49.420  62.420  1.00  0.00           H
ATOM   4249  CB  ALA A 849      20.770  49.120  62.410  1.00  0.00           C
ATOM   4250  HB1 ALA A 849      19.840  49.670  62.160  1.00  0.00           H
ATOM   4251  HB2 ALA A 849      20.700  48.800  63.470  1.00  0.00           H
ATOM   4252  HB3 ALA A 849      20.820  48.210  61.780  1.00  0.00           H
ATOM   4253  C   ALA A 849      22.110  50.410  60.730  1.00  0.00           C
ATOM   4254  O   ALA A 849      22.940  49.910  59.960  1.00  0.00           O
ATOM   4255  N   LEU A 850      21.290  51.380  60.290  1.00  0.00           N
ATOM   4256  HN  LEU A 850      20.640  51.810  60.920  1.00  0.00           H
ATOM   4257  CA  LEU A 850      21.290  51.890  58.930  1.00  0.00           C
ATOM   4258  HA  LEU A 850      21.100  51.060  58.260  1.00  0.00           H
ATOM   4259  CB  LEU A 850      20.160  52.930  58.820  1.00  0.00           C
ATOM   4260  HB1 LEU A 850      20.260  53.640  59.680  1.00  0.00           H
ATOM   4261  HB2 LEU A 850      19.180  52.410  58.950  1.00  0.00           H
ATOM   4262  CG  LEU A 850      20.120  53.750  57.520  1.00  0.00           C
ATOM   4263  HG  LEU A 850      21.100  54.290  57.390  1.00  0.00           H
ATOM   4264  CD1 LEU A 850      19.900  52.860  56.300  1.00  0.00           C
ATOM   4265 HD11 LEU A 850      18.950  52.300  56.410  1.00  0.00           H
ATOM   4266 HD12 LEU A 850      20.720  52.120  56.180  1.00  0.00           H
ATOM   4267 HD13 LEU A 850      19.850  53.470  55.370  1.00  0.00           H
ATOM   4268  CD2 LEU A 850      19.050  54.840  57.640  1.00  0.00           C
ATOM   4269 HD21 LEU A 850      19.120  55.340  58.630  1.00  0.00           H
ATOM   4270 HD22 LEU A 850      18.030  54.410  57.520  1.00  0.00           H
ATOM   4271 HD23 LEU A 850      19.230  55.620  56.860  1.00  0.00           H
ATOM   4272  C   LEU A 850      22.620  52.510  58.530  1.00  0.00           C
ATOM   4273  O   LEU A 850      23.180  52.270  57.460  1.00  0.00           O
ATOM   4274  N   LEU A 851      23.180  53.330  59.410  1.00  0.00           N
ATOM   4275  HN  LEU A 851      22.680  53.530  60.260  1.00  0.00           H
ATOM   4276  CA  LEU A 851      24.450  53.980  59.240  1.00  0.00           C
ATOM   4277  HA  LEU A 851      24.460  54.540  58.310  1.00  0.00           H
ATOM   4278  CB  LEU A 851      24.600  54.910  60.430  1.00  0.00           C
ATOM   4279  HB1 LEU A 851      25.590  55.390  60.480  1.00  0.00           H
ATOM   4280  HB2 LEU A 851      24.550  54.270  61.340  1.00  0.00           H
ATOM   4281  CG  LEU A 851      23.410  55.900  60.560  1.00  0.00           C
ATOM   4282  HG  LEU A 851      22.450  55.350  60.430  1.00  0.00           H
ATOM   4283  CD1 LEU A 851      23.430  56.260  62.030  1.00  0.00           C
ATOM   4284 HD11 LEU A 851      24.470  56.470  62.360  1.00  0.00           H
ATOM   4285 HD12 LEU A 851      23.160  55.380  62.620  1.00  0.00           H
ATOM   4286 HD13 LEU A 851      22.700  57.050  62.300  1.00  0.00           H
ATOM   4287  CD2 LEU A 851      23.200  57.020  59.530  1.00  0.00           C
ATOM   4288 HD21 LEU A 851      23.350  56.640  58.500  1.00  0.00           H
ATOM   4289 HD22 LEU A 851      23.830  57.900  59.720  1.00  0.00           H
ATOM   4290 HD23 LEU A 851      22.140  57.370  59.590  1.00  0.00           H
ATOM   4291  C   LEU A 851      25.620  53.020  59.220  1.00  0.00           C
ATOM   4292  O   LEU A 851      26.490  53.100  58.360  1.00  0.00           O
ATOM   4293  N   CYS A 852      25.610  52.030  60.130  1.00  0.00           N
ATOM   4294  HN  CYS A 852      24.900  52.010  60.840  1.00  0.00           H
ATOM   4295  CA  CYS A 852      26.570  50.940  60.160  1.00  0.00           C
ATOM   4296  HA  CYS A 852      27.560  51.360  60.270  1.00  0.00           H
ATOM   4297  CB  CYS A 852      26.260  49.990  61.360  1.00  0.00           C
ATOM   4298  HB1 CYS A 852      25.230  49.580  61.250  1.00  0.00           H
ATOM   4299  HB2 CYS A 852      26.250  50.630  62.270  1.00  0.00           H
ATOM   4300  SG  CYS A 852      27.450  48.630  61.600  1.00  0.00           S
ATOM   4301  HG1 CYS A 852      27.190  48.020  60.450  1.00  0.00           H
ATOM   4302  C   CYS A 852      26.550  50.170  58.840  1.00  0.00           C
ATOM   4303  O   CYS A 852      27.600  49.900  58.250  1.00  0.00           O
ATOM   4304  N   THR A 853      25.340  49.900  58.310  1.00  0.00           N
ATOM   4305  HN  THR A 853      24.520  50.150  58.840  1.00  0.00           H
ATOM   4306  CA  THR A 853      25.140  49.260  57.020  1.00  0.00           C
ATOM   4307  HA  THR A 853      25.600  48.280  57.040  1.00  0.00           H
ATOM   4308  CB  THR A 853      23.660  49.080  56.660  1.00  0.00           C
ATOM   4309  HB  THR A 853      23.140  50.060  56.550  1.00  0.00           H
ATOM   4310  OG1 THR A 853      22.970  48.350  57.670  1.00  0.00           O
ATOM   4311  HG1 THR A 853      23.030  48.850  58.500  1.00  0.00           H
ATOM   4312  CG2 THR A 853      23.490  48.300  55.350  1.00  0.00           C
ATOM   4313 HG21 THR A 853      23.940  47.290  55.450  1.00  0.00           H
ATOM   4314 HG22 THR A 853      23.950  48.820  54.490  1.00  0.00           H
ATOM   4315 HG23 THR A 853      22.410  48.180  55.120  1.00  0.00           H
ATOM   4316  C   THR A 853      25.780  50.030  55.880  1.00  0.00           C
ATOM   4317  O   THR A 853      26.500  49.470  55.070  1.00  0.00           O
ATOM   4318  N   ILE A 854      25.550  51.360  55.820  1.00  0.00           N
ATOM   4319  HN  ILE A 854      24.930  51.790  56.470  1.00  0.00           H
ATOM   4320  CA  ILE A 854      26.150  52.240  54.820  1.00  0.00           C
ATOM   4321  HA  ILE A 854      25.920  51.840  53.850  1.00  0.00           H
ATOM   4322  CB  ILE A 854      25.520  53.620  54.930  1.00  0.00           C
ATOM   4323  HB  ILE A 854      25.590  53.970  55.990  1.00  0.00           H
ATOM   4324  CG2 ILE A 854      26.270  54.640  54.040  1.00  0.00           C
ATOM   4325 HG21 ILE A 854      26.360  54.260  53.000  1.00  0.00           H
ATOM   4326 HG22 ILE A 854      27.290  54.870  54.430  1.00  0.00           H
ATOM   4327 HG23 ILE A 854      25.700  55.580  54.020  1.00  0.00           H
ATOM   4328  CG1 ILE A 854      24.010  53.580  54.550  1.00  0.00           C
ATOM   4329 HG11 ILE A 854      23.570  52.600  54.840  1.00  0.00           H
ATOM   4330 HG12 ILE A 854      23.930  53.660  53.450  1.00  0.00           H
ATOM   4331  CD  ILE A 854      23.190  54.680  55.240  1.00  0.00           C
ATOM   4332  HD1 ILE A 854      23.590  55.680  55.030  1.00  0.00           H
ATOM   4333  HD2 ILE A 854      23.190  54.530  56.340  1.00  0.00           H
ATOM   4334  HD3 ILE A 854      22.130  54.640  54.890  1.00  0.00           H
ATOM   4335  C   ILE A 854      27.660  52.320  54.900  1.00  0.00           C
ATOM   4336  O   ILE A 854      28.360  52.160  53.890  1.00  0.00           O
ATOM   4337  N   LEU A 855      28.220  52.510  56.110  1.00  0.00           N
ATOM   4338  HN  LEU A 855      27.620  52.640  56.910  1.00  0.00           H
ATOM   4339  CA  LEU A 855      29.650  52.580  56.380  1.00  0.00           C
ATOM   4340  HA  LEU A 855      30.080  53.360  55.760  1.00  0.00           H
ATOM   4341  CB  LEU A 855      29.880  52.910  57.880  1.00  0.00           C
ATOM   4342  HB1 LEU A 855      30.820  52.440  58.260  1.00  0.00           H
ATOM   4343  HB2 LEU A 855      29.040  52.460  58.460  1.00  0.00           H
ATOM   4344  CG  LEU A 855      29.980  54.410  58.230  1.00  0.00           C
ATOM   4345  HG  LEU A 855      29.890  54.490  59.350  1.00  0.00           H
ATOM   4346  CD1 LEU A 855      31.350  54.980  57.850  1.00  0.00           C
ATOM   4347 HD11 LEU A 855      31.520  54.910  56.760  1.00  0.00           H
ATOM   4348 HD12 LEU A 855      32.150  54.420  58.380  1.00  0.00           H
ATOM   4349 HD13 LEU A 855      31.430  56.040  58.160  1.00  0.00           H
ATOM   4350  CD2 LEU A 855      28.870  55.280  57.610  1.00  0.00           C
ATOM   4351 HD21 LEU A 855      27.870  54.920  57.900  1.00  0.00           H
ATOM   4352 HD22 LEU A 855      28.950  55.280  56.510  1.00  0.00           H
ATOM   4353 HD23 LEU A 855      28.970  56.320  57.980  1.00  0.00           H
ATOM   4354  C   LEU A 855      30.400  51.310  56.010  1.00  0.00           C
ATOM   4355  O   LEU A 855      31.400  51.360  55.290  1.00  0.00           O
ATOM   4356  N   ILE A 856      29.900  50.140  56.460  1.00  0.00           N
ATOM   4357  HN  ILE A 856      29.110  50.140  57.080  1.00  0.00           H
ATOM   4358  CA  ILE A 856      30.430  48.830  56.110  1.00  0.00           C
ATOM   4359  HA  ILE A 856      31.490  48.840  56.320  1.00  0.00           H
ATOM   4360  CB  ILE A 856      29.800  47.710  56.940  1.00  0.00           C
ATOM   4361  HB  ILE A 856      28.690  47.790  56.880  1.00  0.00           H
ATOM   4362  CG2 ILE A 856      30.220  46.320  56.400  1.00  0.00           C
ATOM   4363 HG21 ILE A 856      31.330  46.240  56.400  1.00  0.00           H
ATOM   4364 HG22 ILE A 856      29.850  46.140  55.370  1.00  0.00           H
ATOM   4365 HG23 ILE A 856      29.810  45.510  57.030  1.00  0.00           H
ATOM   4366  CG1 ILE A 856      30.210  47.880  58.430  1.00  0.00           C
ATOM   4367 HG11 ILE A 856      29.880  48.880  58.790  1.00  0.00           H
ATOM   4368 HG12 ILE A 856      31.320  47.850  58.500  1.00  0.00           H
ATOM   4369  CD  ILE A 856      29.630  46.820  59.380  1.00  0.00           C
ATOM   4370  HD1 ILE A 856      30.080  45.830  59.180  1.00  0.00           H
ATOM   4371  HD2 ILE A 856      28.530  46.740  59.250  1.00  0.00           H
ATOM   4372  HD3 ILE A 856      29.840  47.090  60.440  1.00  0.00           H
ATOM   4373  C   ILE A 856      30.320  48.550  54.620  1.00  0.00           C
ATOM   4374  O   ILE A 856      31.280  48.090  53.990  1.00  0.00           O
ATOM   4375  N   PHE A 857      29.170  48.880  53.990  1.00  0.00           N
ATOM   4376  HN  PHE A 857      28.390  49.240  54.520  1.00  0.00           H
ATOM   4377  CA  PHE A 857      28.980  48.720  52.560  1.00  0.00           C
ATOM   4378  HA  PHE A 857      29.150  47.680  52.320  1.00  0.00           H
ATOM   4379  CB  PHE A 857      27.510  49.080  52.190  1.00  0.00           C
ATOM   4380  HB1 PHE A 857      27.250  50.060  52.650  1.00  0.00           H
ATOM   4381  HB2 PHE A 857      26.820  48.320  52.610  1.00  0.00           H
ATOM   4382  CG  PHE A 857      27.240  49.190  50.700  1.00  0.00           C
ATOM   4383  CD1 PHE A 857      27.010  48.040  49.930  1.00  0.00           C
ATOM   4384  HD1 PHE A 857      27.020  47.070  50.410  1.00  0.00           H
ATOM   4385  CE1 PHE A 857      26.780  48.140  48.550  1.00  0.00           C
ATOM   4386  HE1 PHE A 857      26.610  47.250  47.960  1.00  0.00           H
ATOM   4387  CZ  PHE A 857      26.760  49.390  47.930  1.00  0.00           C
ATOM   4388  HZ  PHE A 857      26.590  49.460  46.860  1.00  0.00           H
ATOM   4389  CD2 PHE A 857      27.200  50.450  50.070  1.00  0.00           C
ATOM   4390  HD2 PHE A 857      27.360  51.340  50.660  1.00  0.00           H
ATOM   4391  CE2 PHE A 857      26.970  50.550  48.690  1.00  0.00           C
ATOM   4392  HE2 PHE A 857      26.960  51.520  48.220  1.00  0.00           H
ATOM   4393  C   PHE A 857      29.990  49.500  51.730  1.00  0.00           C
ATOM   4394  O   PHE A 857      30.640  48.950  50.850  1.00  0.00           O
ATOM   4395  N   MET A 858      30.190  50.800  52.050  1.00  0.00           N
ATOM   4396  HN  MET A 858      29.650  51.240  52.770  1.00  0.00           H
ATOM   4397  CA  MET A 858      31.170  51.640  51.370  1.00  0.00           C
ATOM   4398  HA  MET A 858      30.930  51.610  50.320  1.00  0.00           H
ATOM   4399  CB  MET A 858      31.040  53.110  51.850  1.00  0.00           C
ATOM   4400  HB1 MET A 858      31.920  53.700  51.510  1.00  0.00           H
ATOM   4401  HB2 MET A 858      31.030  53.130  52.960  1.00  0.00           H
ATOM   4402  CG  MET A 858      29.780  53.820  51.320  1.00  0.00           C
ATOM   4403  HG1 MET A 858      28.880  53.220  51.590  1.00  0.00           H
ATOM   4404  HG2 MET A 858      29.840  53.830  50.210  1.00  0.00           H
ATOM   4405  SD  MET A 858      29.580  55.510  51.950  1.00  0.00           S
ATOM   4406  CE  MET A 858      28.180  55.960  50.880  1.00  0.00           C
ATOM   4407  HE1 MET A 858      27.330  55.270  51.030  1.00  0.00           H
ATOM   4408  HE2 MET A 858      28.480  55.930  49.810  1.00  0.00           H
ATOM   4409  HE3 MET A 858      27.840  56.990  51.110  1.00  0.00           H
ATOM   4410  C   MET A 858      32.610  51.170  51.480  1.00  0.00           C
ATOM   4411  O   MET A 858      33.290  51.000  50.460  1.00  0.00           O
ATOM   4412  N   ASP A 859      33.090  50.880  52.710  1.00  0.00           N
ATOM   4413  HN  ASP A 859      32.500  50.990  53.510  1.00  0.00           H
ATOM   4414  CA  ASP A 859      34.430  50.420  53.040  1.00  0.00           C
ATOM   4415  HA  ASP A 859      35.150  51.160  52.690  1.00  0.00           H
ATOM   4416  CB  ASP A 859      34.480  50.340  54.600  1.00  0.00           C
ATOM   4417  HB1 ASP A 859      33.840  49.520  54.970  1.00  0.00           H
ATOM   4418  HB2 ASP A 859      34.080  51.290  55.010  1.00  0.00           H
ATOM   4419  CG  ASP A 859      35.870  50.180  55.220  1.00  0.00           C
ATOM   4420  OD1 ASP A 859      36.850  50.510  54.520  1.00  0.00           O
ATOM   4421  OD2 ASP A 859      35.920  49.840  56.430  1.00  0.00           O
ATOM   4422  C   ASP A 859      34.780  49.080  52.370  1.00  0.00           C
ATOM   4423  O   ASP A 859      35.800  48.890  51.700  1.00  0.00           O
ATOM   4424  N   GLN A 860      33.840  48.110  52.480  1.00  0.00           N
ATOM   4425  HN  GLN A 860      33.020  48.290  53.030  1.00  0.00           H
ATOM   4426  CA  GLN A 860      33.960  46.790  51.910  1.00  0.00           C
ATOM   4427  HA  GLN A 860      34.900  46.370  52.240  1.00  0.00           H
ATOM   4428  CB  GLN A 860      32.780  45.930  52.410  1.00  0.00           C
ATOM   4429  HB1 GLN A 860      31.830  46.360  52.040  1.00  0.00           H
ATOM   4430  HB2 GLN A 860      32.740  46.030  53.520  1.00  0.00           H
ATOM   4431  CG  GLN A 860      32.840  44.420  52.060  1.00  0.00           C
ATOM   4432  HG1 GLN A 860      32.950  44.310  50.960  1.00  0.00           H
ATOM   4433  HG2 GLN A 860      31.900  43.930  52.390  1.00  0.00           H
ATOM   4434  CD  GLN A 860      34.000  43.710  52.750  1.00  0.00           C
ATOM   4435  OE1 GLN A 860      34.610  44.210  53.700  1.00  0.00           O
ATOM   4436  NE2 GLN A 860      34.360  42.490  52.280  1.00  0.00           N
ATOM   4437 HE21 GLN A 860      35.050  41.990  52.780  1.00  0.00           H
ATOM   4438 HE22 GLN A 860      33.950  42.110  51.460  1.00  0.00           H
ATOM   4439  C   GLN A 860      33.990  46.800  50.380  1.00  0.00           C
ATOM   4440  O   GLN A 860      34.830  46.150  49.760  1.00  0.00           O
ATOM   4441  N   GLN A 861      33.070  47.560  49.740  1.00  0.00           N
ATOM   4442  HN  GLN A 861      32.370  48.070  50.250  1.00  0.00           H
ATOM   4443  CA  GLN A 861      33.040  47.740  48.300  1.00  0.00           C
ATOM   4444  HA  GLN A 861      33.060  46.750  47.860  1.00  0.00           H
ATOM   4445  CB  GLN A 861      31.720  48.420  47.830  1.00  0.00           C
ATOM   4446  HB1 GLN A 861      31.810  48.700  46.760  1.00  0.00           H
ATOM   4447  HB2 GLN A 861      31.570  49.360  48.410  1.00  0.00           H
ATOM   4448  CG  GLN A 861      30.440  47.540  47.960  1.00  0.00           C
ATOM   4449  HG1 GLN A 861      29.580  48.120  47.580  1.00  0.00           H
ATOM   4450  HG2 GLN A 861      30.240  47.310  49.020  1.00  0.00           H
ATOM   4451  CD  GLN A 861      30.520  46.250  47.140  1.00  0.00           C
ATOM   4452  OE1 GLN A 861      30.560  46.250  45.910  1.00  0.00           O
ATOM   4453  NE2 GLN A 861      30.540  45.080  47.830  1.00  0.00           N
ATOM   4454 HE21 GLN A 861      30.560  44.240  47.310  1.00  0.00           H
ATOM   4455 HE22 GLN A 861      30.450  45.080  48.820  1.00  0.00           H
ATOM   4456  C   GLN A 861      34.250  48.430  47.700  1.00  0.00           C
ATOM   4457  O   GLN A 861      34.820  47.950  46.720  1.00  0.00           O
ATOM   4458  N   ILE A 862      34.740  49.560  48.290  1.00  0.00           N
ATOM   4459  HN  ILE A 862      34.320  49.950  49.120  1.00  0.00           H
ATOM   4460  CA  ILE A 862      35.930  50.230  47.770  1.00  0.00           C
ATOM   4461  HA  ILE A 862      35.740  50.380  46.710  1.00  0.00           H
ATOM   4462  CB  ILE A 862      36.160  51.630  48.360  1.00  0.00           C
ATOM   4463  HB  ILE A 862      35.220  52.210  48.210  1.00  0.00           H
ATOM   4464  CG2 ILE A 862      36.430  51.560  49.880  1.00  0.00           C
ATOM   4465 HG21 ILE A 862      37.410  51.080  50.090  1.00  0.00           H
ATOM   4466 HG22 ILE A 862      35.640  50.990  50.410  1.00  0.00           H
ATOM   4467 HG23 ILE A 862      36.460  52.580  50.310  1.00  0.00           H
ATOM   4468  CG1 ILE A 862      37.310  52.410  47.680  1.00  0.00           C
ATOM   4469 HG11 ILE A 862      38.280  51.920  47.910  1.00  0.00           H
ATOM   4470 HG12 ILE A 862      37.350  53.420  48.150  1.00  0.00           H
ATOM   4471  CD  ILE A 862      37.160  52.570  46.160  1.00  0.00           C
ATOM   4472  HD1 ILE A 862      36.170  53.000  45.910  1.00  0.00           H
ATOM   4473  HD2 ILE A 862      37.270  51.590  45.650  1.00  0.00           H
ATOM   4474  HD3 ILE A 862      37.950  53.250  45.770  1.00  0.00           H
ATOM   4475  C   ILE A 862      37.160  49.350  47.840  1.00  0.00           C
ATOM   4476  O   ILE A 862      37.930  49.240  46.880  1.00  0.00           O
ATOM   4477  N   THR A 863      37.340  48.630  48.960  1.00  0.00           N
ATOM   4478  HN  THR A 863      36.730  48.790  49.740  1.00  0.00           H
ATOM   4479  CA  THR A 863      38.390  47.650  49.160  1.00  0.00           C
ATOM   4480  HA  THR A 863      39.330  48.150  48.980  1.00  0.00           H
ATOM   4481  CB  THR A 863      38.430  47.120  50.590  1.00  0.00           C
ATOM   4482  HB  THR A 863      37.510  46.540  50.840  1.00  0.00           H
ATOM   4483  OG1 THR A 863      38.560  48.200  51.500  1.00  0.00           O
ATOM   4484  HG1 THR A 863      37.670  48.470  51.770  1.00  0.00           H
ATOM   4485  CG2 THR A 863      39.670  46.220  50.800  1.00  0.00           C
ATOM   4486 HG21 THR A 863      40.590  46.760  50.480  1.00  0.00           H
ATOM   4487 HG22 THR A 863      39.590  45.280  50.220  1.00  0.00           H
ATOM   4488 HG23 THR A 863      39.770  45.960  51.870  1.00  0.00           H
ATOM   4489  C   THR A 863      38.330  46.490  48.180  1.00  0.00           C
ATOM   4490  O   THR A 863      39.350  46.110  47.600  1.00  0.00           O
ATOM   4491  N   ALA A 864      37.130  45.930  47.910  1.00  0.00           N
ATOM   4492  HN  ALA A 864      36.320  46.160  48.460  1.00  0.00           H
ATOM   4493  CA  ALA A 864      36.920  44.940  46.870  1.00  0.00           C
ATOM   4494  HA  ALA A 864      37.570  44.100  47.080  1.00  0.00           H
ATOM   4495  CB  ALA A 864      35.460  44.460  46.890  1.00  0.00           C
ATOM   4496  HB1 ALA A 864      34.750  45.300  46.710  1.00  0.00           H
ATOM   4497  HB2 ALA A 864      35.230  44.020  47.880  1.00  0.00           H
ATOM   4498  HB3 ALA A 864      35.290  43.680  46.120  1.00  0.00           H
ATOM   4499  C   ALA A 864      37.260  45.420  45.460  1.00  0.00           C
ATOM   4500  O   ALA A 864      37.920  44.710  44.690  1.00  0.00           O
ATOM   4501  N   VAL A 865      36.870  46.660  45.080  1.00  0.00           N
ATOM   4502  HN  VAL A 865      36.260  47.190  45.680  1.00  0.00           H
ATOM   4503  CA  VAL A 865      37.230  47.290  43.810  1.00  0.00           C
ATOM   4504  HA  VAL A 865      36.900  46.650  43.010  1.00  0.00           H
ATOM   4505  CB  VAL A 865      36.530  48.640  43.660  1.00  0.00           C
ATOM   4506  HB  VAL A 865      36.650  49.240  44.590  1.00  0.00           H
ATOM   4507  CG1 VAL A 865      37.100  49.470  42.480  1.00  0.00           C
ATOM   4508 HG11 VAL A 865      37.060  48.880  41.540  1.00  0.00           H
ATOM   4509 HG12 VAL A 865      38.150  49.780  42.650  1.00  0.00           H
ATOM   4510 HG13 VAL A 865      36.500  50.390  42.340  1.00  0.00           H
ATOM   4511  CG2 VAL A 865      35.020  48.390  43.420  1.00  0.00           C
ATOM   4512 HG21 VAL A 865      34.570  47.810  44.260  1.00  0.00           H
ATOM   4513 HG22 VAL A 865      34.870  47.810  42.490  1.00  0.00           H
ATOM   4514 HG23 VAL A 865      34.480  49.350  43.340  1.00  0.00           H
ATOM   4515  C   VAL A 865      38.740  47.440  43.620  1.00  0.00           C
ATOM   4516  O   VAL A 865      39.280  47.040  42.590  1.00  0.00           O
ATOM   4517  N   ILE A 866      39.460  47.910  44.660  1.00  0.00           N
ATOM   4518  HN  ILE A 866      38.980  48.250  45.470  1.00  0.00           H
ATOM   4519  CA  ILE A 866      40.920  48.030  44.680  1.00  0.00           C
ATOM   4520  HA  ILE A 866      41.200  48.690  43.870  1.00  0.00           H
ATOM   4521  CB  ILE A 866      41.390  48.630  46.010  1.00  0.00           C
ATOM   4522  HB  ILE A 866      40.850  48.110  46.840  1.00  0.00           H
ATOM   4523  CG2 ILE A 866      42.910  48.430  46.250  1.00  0.00           C
ATOM   4524 HG21 ILE A 866      43.480  48.800  45.380  1.00  0.00           H
ATOM   4525 HG22 ILE A 866      43.160  47.360  46.430  1.00  0.00           H
ATOM   4526 HG23 ILE A 866      43.240  48.990  47.150  1.00  0.00           H
ATOM   4527  CG1 ILE A 866      41.000  50.130  46.090  1.00  0.00           C
ATOM   4528 HG11 ILE A 866      39.980  50.280  45.660  1.00  0.00           H
ATOM   4529 HG12 ILE A 866      41.710  50.700  45.440  1.00  0.00           H
ATOM   4530  CD  ILE A 866      41.010  50.710  47.510  1.00  0.00           C
ATOM   4531  HD1 ILE A 866      42.000  50.580  47.990  1.00  0.00           H
ATOM   4532  HD2 ILE A 866      40.250  50.190  48.130  1.00  0.00           H
ATOM   4533  HD3 ILE A 866      40.770  51.790  47.480  1.00  0.00           H
ATOM   4534  C   ILE A 866      41.610  46.700  44.420  1.00  0.00           C
ATOM   4535  O   ILE A 866      42.590  46.620  43.680  1.00  0.00           O
ATOM   4536  N   ILE A 867      41.120  45.600  45.010  1.00  0.00           N
ATOM   4537  HN  ILE A 867      40.350  45.690  45.650  1.00  0.00           H
ATOM   4538  CA  ILE A 867      41.570  44.250  44.710  1.00  0.00           C
ATOM   4539  HA  ILE A 867      42.640  44.240  44.800  1.00  0.00           H
ATOM   4540  CB  ILE A 867      41.000  43.260  45.730  1.00  0.00           C
ATOM   4541  HB  ILE A 867      39.900  43.410  45.780  1.00  0.00           H
ATOM   4542  CG2 ILE A 867      41.230  41.790  45.310  1.00  0.00           C
ATOM   4543 HG21 ILE A 867      42.310  41.600  45.110  1.00  0.00           H
ATOM   4544 HG22 ILE A 867      40.650  41.540  44.390  1.00  0.00           H
ATOM   4545 HG23 ILE A 867      40.900  41.110  46.120  1.00  0.00           H
ATOM   4546  CG1 ILE A 867      41.550  43.560  47.150  1.00  0.00           C
ATOM   4547 HG11 ILE A 867      40.980  42.930  47.870  1.00  0.00           H
ATOM   4548 HG12 ILE A 867      41.350  44.620  47.410  1.00  0.00           H
ATOM   4549  CD  ILE A 867      43.050  43.280  47.340  1.00  0.00           C
ATOM   4550  HD1 ILE A 867      43.670  43.760  46.550  1.00  0.00           H
ATOM   4551  HD2 ILE A 867      43.240  42.190  47.330  1.00  0.00           H
ATOM   4552  HD3 ILE A 867      43.400  43.680  48.310  1.00  0.00           H
ATOM   4553  C   ILE A 867      41.310  43.820  43.270  1.00  0.00           C
ATOM   4554  O   ILE A 867      42.210  43.310  42.610  1.00  0.00           O
ATOM   4555  N   ASN A 868      40.100  44.060  42.730  1.00  0.00           N
ATOM   4556  HN  ASN A 868      39.370  44.460  43.290  1.00  0.00           H
ATOM   4557  CA  ASN A 868      39.730  43.660  41.370  1.00  0.00           C
ATOM   4558  HA  ASN A 868      40.040  42.630  41.220  1.00  0.00           H
ATOM   4559  CB  ASN A 868      38.200  43.800  41.130  1.00  0.00           C
ATOM   4560  HB1 ASN A 868      37.950  43.510  40.090  1.00  0.00           H
ATOM   4561  HB2 ASN A 868      37.910  44.870  41.280  1.00  0.00           H
ATOM   4562  CG  ASN A 868      37.380  42.910  42.060  1.00  0.00           C
ATOM   4563  OD1 ASN A 868      37.740  41.810  42.470  1.00  0.00           O
ATOM   4564  ND2 ASN A 868      36.180  43.420  42.420  1.00  0.00           N
ATOM   4565 HD21 ASN A 868      35.820  44.240  41.950  1.00  0.00           H
ATOM   4566 HD22 ASN A 868      35.650  42.960  43.120  1.00  0.00           H
ATOM   4567  C   ASN A 868      40.390  44.480  40.260  1.00  0.00           C
ATOM   4568  O   ASN A 868      40.460  44.030  39.120  1.00  0.00           O
ATOM   4569  N   ARG A 869      40.840  45.720  40.570  1.00  0.00           N
ATOM   4570  HN  ARG A 869      40.620  46.060  41.480  1.00  0.00           H
ATOM   4571  CA  ARG A 869      41.600  46.660  39.750  1.00  0.00           C
ATOM   4572  HA  ARG A 869      40.880  47.250  39.220  1.00  0.00           H
ATOM   4573  CB  ARG A 869      42.380  47.600  40.700  1.00  0.00           C
ATOM   4574  HB1 ARG A 869      43.080  46.970  41.290  1.00  0.00           H
ATOM   4575  HB2 ARG A 869      41.650  48.050  41.410  1.00  0.00           H
ATOM   4576  CG  ARG A 869      43.180  48.750  40.050  1.00  0.00           C
ATOM   4577  HG1 ARG A 869      42.450  49.430  39.540  1.00  0.00           H
ATOM   4578  HG2 ARG A 869      43.890  48.380  39.280  1.00  0.00           H
ATOM   4579  CD  ARG A 869      43.960  49.610  41.070  1.00  0.00           C
ATOM   4580  HD1 ARG A 869      43.290  49.880  41.920  1.00  0.00           H
ATOM   4581  HD2 ARG A 869      44.310  50.540  40.560  1.00  0.00           H
ATOM   4582  NE  ARG A 869      45.110  48.790  41.590  1.00  0.00           N
ATOM   4583  HE  ARG A 869      44.980  47.820  41.720  1.00  0.00           H
ATOM   4584  CZ  ARG A 869      46.330  49.250  41.840  1.00  0.00           C
ATOM   4585  NH1 ARG A 869      46.680  50.530  41.800  1.00  0.00           N
ATOM   4586 HH11 ARG A 869      46.040  51.200  41.430  1.00  0.00           H
ATOM   4587 HH12 ARG A 869      47.650  50.760  41.930  1.00  0.00           H
ATOM   4588  NH2 ARG A 869      47.290  48.420  42.200  1.00  0.00           N
ATOM   4589 HH21 ARG A 869      48.160  48.840  42.440  1.00  0.00           H
ATOM   4590 HH22 ARG A 869      47.080  47.450  42.390  1.00  0.00           H
ATOM   4591  C   ARG A 869      42.560  46.080  38.710  1.00  0.00           C
ATOM   4592  O   ARG A 869      43.360  45.200  38.990  1.00  0.00           O
ATOM   4593  N   LYS A 870      42.520  46.660  37.490  1.00  0.00           N
ATOM   4594  HN  LYS A 870      41.860  47.400  37.390  1.00  0.00           H
ATOM   4595  CA  LYS A 870      43.280  46.320  36.280  1.00  0.00           C
ATOM   4596  HA  LYS A 870      42.730  45.530  35.790  1.00  0.00           H
ATOM   4597  CB  LYS A 870      43.310  47.560  35.350  1.00  0.00           C
ATOM   4598  HB1 LYS A 870      43.800  48.390  35.910  1.00  0.00           H
ATOM   4599  HB2 LYS A 870      42.260  47.870  35.190  1.00  0.00           H
ATOM   4600  CG  LYS A 870      44.020  47.400  33.990  1.00  0.00           C
ATOM   4601  HG1 LYS A 870      45.090  47.110  34.140  1.00  0.00           H
ATOM   4602  HG2 LYS A 870      44.030  48.400  33.500  1.00  0.00           H
ATOM   4603  CD  LYS A 870      43.380  46.380  33.030  1.00  0.00           C
ATOM   4604  HD1 LYS A 870      43.490  45.360  33.470  1.00  0.00           H
ATOM   4605  HD2 LYS A 870      43.960  46.360  32.080  1.00  0.00           H
ATOM   4606  CE  LYS A 870      41.900  46.620  32.700  1.00  0.00           C
ATOM   4607  HE1 LYS A 870      41.270  46.600  33.620  1.00  0.00           H
ATOM   4608  HE2 LYS A 870      41.510  45.830  32.020  1.00  0.00           H
ATOM   4609  NZ  LYS A 870      41.710  47.920  32.040  1.00  0.00           N
ATOM   4610  HZ1 LYS A 870      42.550  48.260  31.530  1.00  0.00           H
ATOM   4611  HZ2 LYS A 870      41.530  48.650  32.800  1.00  0.00           H
ATOM   4612  HZ3 LYS A 870      40.860  47.960  31.450  1.00  0.00           H
ATOM   4613  C   LYS A 870      44.700  45.780  36.450  1.00  0.00           C
ATOM   4614  O   LYS A 870      45.040  44.750  35.880  1.00  0.00           O
ATOM   4615  N   GLU A 871      45.560  46.470  37.230  1.00  0.00           N
ATOM   4616  HN  GLU A 871      45.340  47.400  37.540  1.00  0.00           H
ATOM   4617  CA  GLU A 871      46.910  46.040  37.560  1.00  0.00           C
ATOM   4618  HA  GLU A 871      47.470  46.000  36.640  1.00  0.00           H
ATOM   4619  CB  GLU A 871      47.590  47.080  38.500  1.00  0.00           C
ATOM   4620  HB1 GLU A 871      48.560  46.670  38.840  1.00  0.00           H
ATOM   4621  HB2 GLU A 871      46.970  47.250  39.410  1.00  0.00           H
ATOM   4622  CG  GLU A 871      47.920  48.420  37.800  1.00  0.00           C
ATOM   4623  HG1 GLU A 871      48.070  48.250  36.720  1.00  0.00           H
ATOM   4624  HG2 GLU A 871      48.880  48.830  38.200  1.00  0.00           H
ATOM   4625  CD  GLU A 871      46.880  49.510  37.970  1.00  0.00           C
ATOM   4626  OE1 GLU A 871      47.260  50.670  38.250  1.00  0.00           O
ATOM   4627  OE2 GLU A 871      45.670  49.230  37.780  1.00  0.00           O
ATOM   4628  C   GLU A 871      47.040  44.650  38.200  1.00  0.00           C
ATOM   4629  O   GLU A 871      48.000  43.920  37.960  1.00  0.00           O
ATOM   4630  N   HSD A 872      46.050  44.250  39.020  1.00  0.00           N
ATOM   4631  HN  HSD A 872      45.220  44.810  39.090  1.00  0.00           H
ATOM   4632  CA  HSD A 872      45.970  42.970  39.700  1.00  0.00           C
ATOM   4633  HA  HSD A 872      46.970  42.620  39.930  1.00  0.00           H
ATOM   4634  CB  HSD A 872      45.140  43.080  41.000  1.00  0.00           C
ATOM   4635  HB1 HSD A 872      45.120  42.120  41.560  1.00  0.00           H
ATOM   4636  HB2 HSD A 872      44.090  43.330  40.730  1.00  0.00           H
ATOM   4637  ND1 HSD A 872      44.760  44.850  42.760  1.00  0.00           N
ATOM   4638  HD1 HSD A 872      43.760  44.710  42.820  1.00  0.00           H
ATOM   4639  CG  HSD A 872      45.610  44.170  41.930  1.00  0.00           C
ATOM   4640  CE1 HSD A 872      45.480  45.770  43.430  1.00  0.00           C
ATOM   4641  HE1 HSD A 872      45.020  46.450  44.150  1.00  0.00           H
ATOM   4642  NE2 HSD A 872      46.750  45.740  43.060  1.00  0.00           N
ATOM   4643  CD2 HSD A 872      46.840  44.730  42.130  1.00  0.00           C
ATOM   4644  HD2 HSD A 872      47.780  44.490  41.650  1.00  0.00           H
ATOM   4645  C   HSD A 872      45.310  41.940  38.820  1.00  0.00           C
ATOM   4646  O   HSD A 872      44.270  41.380  39.160  1.00  0.00           O
ATOM   4647  N   LYS A 873      45.900  41.680  37.640  1.00  0.00           N
ATOM   4648  HN  LYS A 873      46.750  42.150  37.410  1.00  0.00           H
ATOM   4649  CA  LYS A 873      45.280  40.930  36.570  1.00  0.00           C
ATOM   4650  HA  LYS A 873      44.440  41.520  36.230  1.00  0.00           H
ATOM   4651  CB  LYS A 873      46.280  40.810  35.390  1.00  0.00           C
ATOM   4652  HB1 LYS A 873      45.820  40.200  34.570  1.00  0.00           H
ATOM   4653  HB2 LYS A 873      47.190  40.280  35.730  1.00  0.00           H
ATOM   4654  CG  LYS A 873      46.640  42.190  34.820  1.00  0.00           C
ATOM   4655  HG1 LYS A 873      47.240  42.770  35.560  1.00  0.00           H
ATOM   4656  HG2 LYS A 873      45.680  42.750  34.670  1.00  0.00           H
ATOM   4657  CD  LYS A 873      47.360  42.150  33.470  1.00  0.00           C
ATOM   4658  HD1 LYS A 873      47.550  43.210  33.180  1.00  0.00           H
ATOM   4659  HD2 LYS A 873      46.660  41.720  32.730  1.00  0.00           H
ATOM   4660  CE  LYS A 873      48.680  41.400  33.420  1.00  0.00           C
ATOM   4661  HE1 LYS A 873      48.570  40.340  33.750  1.00  0.00           H
ATOM   4662  HE2 LYS A 873      49.460  41.910  34.030  1.00  0.00           H
ATOM   4663  NZ  LYS A 873      49.110  41.410  32.010  1.00  0.00           N
ATOM   4664  HZ1 LYS A 873      48.970  42.390  31.640  1.00  0.00           H
ATOM   4665  HZ2 LYS A 873      48.460  40.780  31.460  1.00  0.00           H
ATOM   4666  HZ3 LYS A 873      50.080  41.110  31.860  1.00  0.00           H
ATOM   4667  C   LYS A 873      44.720  39.550  36.910  1.00  0.00           C
ATOM   4668  O   LYS A 873      45.450  38.560  37.000  1.00  0.00           O
ATOM   4669  N   LEU A 874      43.390  39.490  37.070  1.00  0.00           N
ATOM   4670  HN  LEU A 874      42.870  40.330  37.090  1.00  0.00           H
ATOM   4671  CA  LEU A 874      42.610  38.290  37.280  1.00  0.00           C
ATOM   4672  HA  LEU A 874      43.070  37.740  38.090  1.00  0.00           H
ATOM   4673  CB  LEU A 874      41.160  38.660  37.680  1.00  0.00           C
ATOM   4674  HB1 LEU A 874      40.510  37.750  37.670  1.00  0.00           H
ATOM   4675  HB2 LEU A 874      40.750  39.370  36.940  1.00  0.00           H
ATOM   4676  CG  LEU A 874      41.040  39.280  39.090  1.00  0.00           C
ATOM   4677  HG  LEU A 874      41.860  40.010  39.250  1.00  0.00           H
ATOM   4678  CD1 LEU A 874      39.720  40.050  39.250  1.00  0.00           C
ATOM   4679 HD11 LEU A 874      38.860  39.380  39.060  1.00  0.00           H
ATOM   4680 HD12 LEU A 874      39.660  40.910  38.560  1.00  0.00           H
ATOM   4681 HD13 LEU A 874      39.630  40.440  40.290  1.00  0.00           H
ATOM   4682  CD2 LEU A 874      41.130  38.180  40.160  1.00  0.00           C
ATOM   4683 HD21 LEU A 874      42.090  37.620  40.070  1.00  0.00           H
ATOM   4684 HD22 LEU A 874      40.300  37.450  40.030  1.00  0.00           H
ATOM   4685 HD23 LEU A 874      41.060  38.620  41.180  1.00  0.00           H
ATOM   4686  C   LEU A 874      42.590  37.360  36.090  1.00  0.00           C
ATOM   4687  O   LEU A 874      42.640  37.770  34.930  1.00  0.00           O
ATOM   4688  N   LYS A 875      42.460  36.050  36.340  1.00  0.00           N
ATOM   4689  HN  LYS A 875      42.460  35.700  37.300  1.00  0.00           H
ATOM   4690  CA  LYS A 875      42.110  35.110  35.290  1.00  0.00           C
ATOM   4691  HA  LYS A 875      42.170  35.560  34.310  1.00  0.00           H
ATOM   4692  CB  LYS A 875      43.040  33.860  35.340  1.00  0.00           C
ATOM   4693  HB1 LYS A 875      42.700  33.100  34.610  1.00  0.00           H
ATOM   4694  HB2 LYS A 875      42.950  33.420  36.360  1.00  0.00           H
ATOM   4695  CG  LYS A 875      44.540  34.160  35.100  1.00  0.00           C
ATOM   4696  HG1 LYS A 875      45.100  33.200  35.200  1.00  0.00           H
ATOM   4697  HG2 LYS A 875      44.890  34.820  35.920  1.00  0.00           H
ATOM   4698  CD  LYS A 875      44.880  34.800  33.740  1.00  0.00           C
ATOM   4699  HD1 LYS A 875      45.970  35.020  33.760  1.00  0.00           H
ATOM   4700  HD2 LYS A 875      44.350  35.770  33.690  1.00  0.00           H
ATOM   4701  CE  LYS A 875      44.590  33.920  32.520  1.00  0.00           C
ATOM   4702  HE1 LYS A 875      43.530  33.580  32.500  1.00  0.00           H
ATOM   4703  HE2 LYS A 875      45.250  33.030  32.530  1.00  0.00           H
ATOM   4704  NZ  LYS A 875      44.860  34.660  31.270  1.00  0.00           N
ATOM   4705  HZ1 LYS A 875      45.790  35.130  31.340  1.00  0.00           H
ATOM   4706  HZ2 LYS A 875      44.130  35.400  31.120  1.00  0.00           H
ATOM   4707  HZ3 LYS A 875      44.850  34.060  30.430  1.00  0.00           H
ATOM   4708  C   LYS A 875      40.670  34.670  35.480  1.00  0.00           C
ATOM   4709  O   LYS A 875      40.030  34.180  34.550  1.00  0.00           O
ATOM   4710  N   LYS A 876      40.130  34.820  36.700  1.00  0.00           N
ATOM   4711  HN  LYS A 876      40.710  35.110  37.480  1.00  0.00           H
ATOM   4712  CA  LYS A 876      38.810  34.330  37.050  1.00  0.00           C
ATOM   4713  HA  LYS A 876      38.320  33.930  36.180  1.00  0.00           H
ATOM   4714  CB  LYS A 876      38.950  33.230  38.130  1.00  0.00           C
ATOM   4715  HB1 LYS A 876      37.950  32.800  38.350  1.00  0.00           H
ATOM   4716  HB2 LYS A 876      39.350  33.690  39.060  1.00  0.00           H
ATOM   4717  CG  LYS A 876      39.910  32.080  37.730  1.00  0.00           C
ATOM   4718  HG1 LYS A 876      40.930  32.510  37.600  1.00  0.00           H
ATOM   4719  HG2 LYS A 876      39.590  31.630  36.770  1.00  0.00           H
ATOM   4720  CD  LYS A 876      40.010  31.010  38.830  1.00  0.00           C
ATOM   4721  HD1 LYS A 876      39.100  30.390  38.840  1.00  0.00           H
ATOM   4722  HD2 LYS A 876      40.070  31.540  39.810  1.00  0.00           H
ATOM   4723  CE  LYS A 876      41.260  30.130  38.710  1.00  0.00           C
ATOM   4724  HE1 LYS A 876      42.190  30.740  38.810  1.00  0.00           H
ATOM   4725  HE2 LYS A 876      41.290  29.600  37.740  1.00  0.00           H
ATOM   4726  NZ  LYS A 876      41.280  29.120  39.770  1.00  0.00           N
ATOM   4727  HZ1 LYS A 876      40.540  28.410  39.650  1.00  0.00           H
ATOM   4728  HZ2 LYS A 876      41.080  29.550  40.720  1.00  0.00           H
ATOM   4729  HZ3 LYS A 876      42.230  28.630  39.760  1.00  0.00           H
ATOM   4730  C   LYS A 876      37.950  35.460  37.590  1.00  0.00           C
ATOM   4731  O   LYS A 876      38.370  36.270  38.410  1.00  0.00           O
ATOM   4732  N   GLY A 877      36.670  35.570  37.130  1.00  0.00           N
ATOM   4733  HN  GLY A 877      36.290  34.930  36.470  1.00  0.00           H
ATOM   4734  CA  GLY A 877      35.780  36.630  37.590  1.00  0.00           C
ATOM   4735  HA1 GLY A 877      34.840  36.490  37.080  1.00  0.00           H
ATOM   4736  HA2 GLY A 877      36.240  37.570  37.350  1.00  0.00           H
ATOM   4737  C   GLY A 877      35.500  36.610  39.070  1.00  0.00           C
ATOM   4738  O   GLY A 877      35.530  35.570  39.730  1.00  0.00           O
ATOM   4739  N   ALA A 878      35.150  37.780  39.620  1.00  0.00           N
ATOM   4740  HN  ALA A 878      35.170  38.610  39.070  1.00  0.00           H
ATOM   4741  CA  ALA A 878      34.760  37.950  41.010  1.00  0.00           C
ATOM   4742  HA  ALA A 878      35.120  37.110  41.580  1.00  0.00           H
ATOM   4743  CB  ALA A 878      35.420  39.220  41.590  1.00  0.00           C
ATOM   4744  HB1 ALA A 878      35.020  40.140  41.100  1.00  0.00           H
ATOM   4745  HB2 ALA A 878      36.510  39.180  41.400  1.00  0.00           H
ATOM   4746  HB3 ALA A 878      35.270  39.310  42.690  1.00  0.00           H
ATOM   4747  C   ALA A 878      33.230  37.980  41.150  1.00  0.00           C
ATOM   4748  O   ALA A 878      32.490  37.520  40.280  1.00  0.00           O
ATOM   4749  N   GLY A 879      32.710  38.530  42.270  1.00  0.00           N
ATOM   4750  HN  GLY A 879      33.320  38.960  42.930  1.00  0.00           H
ATOM   4751  CA  GLY A 879      31.280  38.570  42.550  1.00  0.00           C
ATOM   4752  HA1 GLY A 879      30.950  37.570  42.790  1.00  0.00           H
ATOM   4753  HA2 GLY A 879      30.750  38.980  41.700  1.00  0.00           H
ATOM   4754  C   GLY A 879      30.980  39.450  43.740  1.00  0.00           C
ATOM   4755  O   GLY A 879      31.150  39.040  44.890  1.00  0.00           O
ATOM   4756  N   TYR A 880      30.520  40.690  43.470  1.00  0.00           N
ATOM   4757  HN  TYR A 880      30.400  40.950  42.520  1.00  0.00           H
ATOM   4758  CA  TYR A 880      30.140  41.690  44.460  1.00  0.00           C
ATOM   4759  HA  TYR A 880      30.980  41.850  45.120  1.00  0.00           H
ATOM   4760  CB  TYR A 880      29.760  43.040  43.770  1.00  0.00           C
ATOM   4761  HB1 TYR A 880      29.470  43.800  44.530  1.00  0.00           H
ATOM   4762  HB2 TYR A 880      28.900  42.900  43.080  1.00  0.00           H
ATOM   4763  CG  TYR A 880      30.940  43.590  43.000  1.00  0.00           C
ATOM   4764  CD1 TYR A 880      31.990  44.210  43.690  1.00  0.00           C
ATOM   4765  HD1 TYR A 880      31.960  44.300  44.760  1.00  0.00           H
ATOM   4766  CE1 TYR A 880      33.080  44.750  42.990  1.00  0.00           C
ATOM   4767  HE1 TYR A 880      33.880  45.240  43.520  1.00  0.00           H
ATOM   4768  CZ  TYR A 880      33.120  44.680  41.590  1.00  0.00           C
ATOM   4769  OH  TYR A 880      34.210  45.220  40.890  1.00  0.00           O
ATOM   4770  HH  TYR A 880      33.930  45.350  39.980  1.00  0.00           H
ATOM   4771  CD2 TYR A 880      30.970  43.550  41.600  1.00  0.00           C
ATOM   4772  HD2 TYR A 880      30.140  43.120  41.060  1.00  0.00           H
ATOM   4773  CE2 TYR A 880      32.060  44.090  40.890  1.00  0.00           C
ATOM   4774  HE2 TYR A 880      32.070  44.050  39.810  1.00  0.00           H
ATOM   4775  C   TYR A 880      28.980  41.260  45.350  1.00  0.00           C
ATOM   4776  O   TYR A 880      29.000  41.440  46.560  1.00  0.00           O
ATOM   4777  N   HSD A 881      27.950  40.620  44.760  1.00  0.00           N
ATOM   4778  HN  HSD A 881      27.970  40.460  43.770  1.00  0.00           H
ATOM   4779  CA  HSD A 881      26.780  40.140  45.470  1.00  0.00           C
ATOM   4780  HA  HSD A 881      26.350  40.970  46.010  1.00  0.00           H
ATOM   4781  CB  HSD A 881      25.710  39.600  44.500  1.00  0.00           C
ATOM   4782  HB1 HSD A 881      24.790  39.320  45.060  1.00  0.00           H
ATOM   4783  HB2 HSD A 881      26.080  38.690  43.970  1.00  0.00           H
ATOM   4784  ND1 HSD A 881      25.910  40.680  42.230  1.00  0.00           N
ATOM   4785  HD1 HSD A 881      26.630  40.040  41.890  1.00  0.00           H
ATOM   4786  CG  HSD A 881      25.330  40.640  43.480  1.00  0.00           C
ATOM   4787  CE1 HSD A 881      25.230  41.610  41.510  1.00  0.00           C
ATOM   4788  HE1 HSD A 881      25.490  41.850  40.480  1.00  0.00           H
ATOM   4789  NE2 HSD A 881      24.240  42.130  42.210  1.00  0.00           N
ATOM   4790  CD2 HSD A 881      24.310  41.540  43.460  1.00  0.00           C
ATOM   4791  HD2 HSD A 881      23.600  41.810  44.230  1.00  0.00           H
ATOM   4792  C   HSD A 881      27.080  39.060  46.500  1.00  0.00           C
ATOM   4793  O   HSD A 881      26.590  39.110  47.620  1.00  0.00           O
ATOM   4794  N   LEU A 882      27.940  38.080  46.150  1.00  0.00           N
ATOM   4795  HN  LEU A 882      28.340  38.080  45.230  1.00  0.00           H
ATOM   4796  CA  LEU A 882      28.420  37.050  47.040  1.00  0.00           C
ATOM   4797  HA  LEU A 882      27.570  36.570  47.490  1.00  0.00           H
ATOM   4798  CB  LEU A 882      29.250  35.990  46.270  1.00  0.00           C
ATOM   4799  HB1 LEU A 882      29.700  35.250  46.980  1.00  0.00           H
ATOM   4800  HB2 LEU A 882      30.080  36.500  45.730  1.00  0.00           H
ATOM   4801  CG  LEU A 882      28.420  35.170  45.250  1.00  0.00           C
ATOM   4802  HG  LEU A 882      27.820  35.860  44.620  1.00  0.00           H
ATOM   4803  CD1 LEU A 882      29.340  34.380  44.300  1.00  0.00           C
ATOM   4804 HD11 LEU A 882      29.960  33.660  44.880  1.00  0.00           H
ATOM   4805 HD12 LEU A 882      30.020  35.070  43.750  1.00  0.00           H
ATOM   4806 HD13 LEU A 882      28.740  33.820  43.560  1.00  0.00           H
ATOM   4807  CD2 LEU A 882      27.470  34.200  45.970  1.00  0.00           C
ATOM   4808 HD21 LEU A 882      26.700  34.750  46.540  1.00  0.00           H
ATOM   4809 HD22 LEU A 882      28.050  33.560  46.680  1.00  0.00           H
ATOM   4810 HD23 LEU A 882      26.970  33.530  45.250  1.00  0.00           H
ATOM   4811  C   LEU A 882      29.250  37.590  48.200  1.00  0.00           C
ATOM   4812  O   LEU A 882      29.090  37.170  49.350  1.00  0.00           O
ATOM   4813  N   ASP A 883      30.130  38.580  47.940  1.00  0.00           N
ATOM   4814  HN  ASP A 883      30.260  38.900  47.000  1.00  0.00           H
ATOM   4815  CA  ASP A 883      30.880  39.260  48.990  1.00  0.00           C
ATOM   4816  HA  ASP A 883      31.450  38.520  49.540  1.00  0.00           H
ATOM   4817  CB  ASP A 883      31.850  40.300  48.330  1.00  0.00           C
ATOM   4818  HB1 ASP A 883      31.300  40.870  47.550  1.00  0.00           H
ATOM   4819  HB2 ASP A 883      32.670  39.750  47.810  1.00  0.00           H
ATOM   4820  CG  ASP A 883      32.490  41.280  49.310  1.00  0.00           C
ATOM   4821  OD1 ASP A 883      33.390  41.050  50.090  1.00  0.00           O
ATOM   4822  OD2 ASP A 883      31.880  42.510  49.290  1.00  0.00           O
ATOM   4823  HD2 ASP A 883      32.360  43.100  49.870  1.00  0.00           H
ATOM   4824  C   ASP A 883      29.970  39.950  50.000  1.00  0.00           C
ATOM   4825  O   ASP A 883      30.140  39.780  51.210  1.00  0.00           O
ATOM   4826  N   LEU A 884      28.980  40.720  49.520  1.00  0.00           N
ATOM   4827  HN  LEU A 884      28.860  40.830  48.530  1.00  0.00           H
ATOM   4828  CA  LEU A 884      28.030  41.410  50.380  1.00  0.00           C
ATOM   4829  HA  LEU A 884      28.620  41.930  51.120  1.00  0.00           H
ATOM   4830  CB  LEU A 884      27.250  42.480  49.580  1.00  0.00           C
ATOM   4831  HB1 LEU A 884      26.640  41.970  48.790  1.00  0.00           H
ATOM   4832  HB2 LEU A 884      27.990  43.120  49.050  1.00  0.00           H
ATOM   4833  CG  LEU A 884      26.320  43.410  50.400  1.00  0.00           C
ATOM   4834  HG  LEU A 884      25.480  42.800  50.810  1.00  0.00           H
ATOM   4835  CD1 LEU A 884      27.040  44.070  51.590  1.00  0.00           C
ATOM   4836 HD11 LEU A 884      27.910  44.670  51.230  1.00  0.00           H
ATOM   4837 HD12 LEU A 884      27.420  43.310  52.310  1.00  0.00           H
ATOM   4838 HD13 LEU A 884      26.340  44.740  52.140  1.00  0.00           H
ATOM   4839  CD2 LEU A 884      25.720  44.490  49.490  1.00  0.00           C
ATOM   4840 HD21 LEU A 884      25.160  44.040  48.650  1.00  0.00           H
ATOM   4841 HD22 LEU A 884      26.530  45.130  49.080  1.00  0.00           H
ATOM   4842 HD23 LEU A 884      25.020  45.130  50.070  1.00  0.00           H
ATOM   4843  C   LEU A 884      27.130  40.480  51.170  1.00  0.00           C
ATOM   4844  O   LEU A 884      26.930  40.680  52.370  1.00  0.00           O
ATOM   4845  N   LEU A 885      26.600  39.390  50.540  1.00  0.00           N
ATOM   4846  HN  LEU A 885      26.750  39.270  49.560  1.00  0.00           H
ATOM   4847  CA  LEU A 885      25.820  38.360  51.220  1.00  0.00           C
ATOM   4848  HA  LEU A 885      24.940  38.820  51.650  1.00  0.00           H
ATOM   4849  CB  LEU A 885      25.420  37.210  50.240  1.00  0.00           C
ATOM   4850  HB1 LEU A 885      25.090  36.310  50.820  1.00  0.00           H
ATOM   4851  HB2 LEU A 885      26.320  36.910  49.660  1.00  0.00           H
ATOM   4852  CG  LEU A 885      24.280  37.500  49.250  1.00  0.00           C
ATOM   4853  HG  LEU A 885      24.530  38.410  48.660  1.00  0.00           H
ATOM   4854  CD1 LEU A 885      24.100  36.330  48.280  1.00  0.00           C
ATOM   4855 HD11 LEU A 885      23.910  35.380  48.820  1.00  0.00           H
ATOM   4856 HD12 LEU A 885      25.000  36.210  47.650  1.00  0.00           H
ATOM   4857 HD13 LEU A 885      23.230  36.520  47.610  1.00  0.00           H
ATOM   4858  CD2 LEU A 885      22.960  37.750  49.990  1.00  0.00           C
ATOM   4859 HD21 LEU A 885      23.040  38.690  50.570  1.00  0.00           H
ATOM   4860 HD22 LEU A 885      22.730  36.910  50.680  1.00  0.00           H
ATOM   4861 HD23 LEU A 885      22.120  37.860  49.270  1.00  0.00           H
ATOM   4862  C   LEU A 885      26.560  37.680  52.360  1.00  0.00           C
ATOM   4863  O   LEU A 885      26.080  37.640  53.490  1.00  0.00           O
ATOM   4864  N   MET A 886      27.780  37.180  52.080  1.00  0.00           N
ATOM   4865  HN  MET A 886      28.170  37.250  51.160  1.00  0.00           H
ATOM   4866  CA  MET A 886      28.580  36.500  53.080  1.00  0.00           C
ATOM   4867  HA  MET A 886      27.950  35.740  53.530  1.00  0.00           H
ATOM   4868  CB  MET A 886      29.820  35.770  52.480  1.00  0.00           C
ATOM   4869  HB1 MET A 886      30.450  35.350  53.300  1.00  0.00           H
ATOM   4870  HB2 MET A 886      30.450  36.510  51.940  1.00  0.00           H
ATOM   4871  CG  MET A 886      29.460  34.620  51.520  1.00  0.00           C
ATOM   4872  HG1 MET A 886      30.410  34.120  51.230  1.00  0.00           H
ATOM   4873  HG2 MET A 886      29.040  35.060  50.590  1.00  0.00           H
ATOM   4874  SD  MET A 886      28.280  33.380  52.150  1.00  0.00           S
ATOM   4875  CE  MET A 886      29.230  32.860  53.600  1.00  0.00           C
ATOM   4876  HE1 MET A 886      29.260  33.650  54.380  1.00  0.00           H
ATOM   4877  HE2 MET A 886      30.280  32.620  53.310  1.00  0.00           H
ATOM   4878  HE3 MET A 886      28.790  31.950  54.050  1.00  0.00           H
ATOM   4879  C   MET A 886      28.990  37.370  54.240  1.00  0.00           C
ATOM   4880  O   MET A 886      28.960  36.930  55.390  1.00  0.00           O
ATOM   4881  N   VAL A 887      29.380  38.640  53.970  1.00  0.00           N
ATOM   4882  HN  VAL A 887      29.400  38.960  53.020  1.00  0.00           H
ATOM   4883  CA  VAL A 887      29.680  39.620  55.000  1.00  0.00           C
ATOM   4884  HA  VAL A 887      30.420  39.210  55.660  1.00  0.00           H
ATOM   4885  CB  VAL A 887      30.260  40.890  54.360  1.00  0.00           C
ATOM   4886  HB  VAL A 887      29.630  41.180  53.480  1.00  0.00           H
ATOM   4887  CG1 VAL A 887      30.310  42.080  55.340  1.00  0.00           C
ATOM   4888 HG11 VAL A 887      30.880  41.810  56.250  1.00  0.00           H
ATOM   4889 HG12 VAL A 887      29.300  42.420  55.640  1.00  0.00           H
ATOM   4890 HG13 VAL A 887      30.830  42.940  54.860  1.00  0.00           H
ATOM   4891  CG2 VAL A 887      31.680  40.560  53.890  1.00  0.00           C
ATOM   4892 HG21 VAL A 887      31.680  39.720  53.170  1.00  0.00           H
ATOM   4893 HG22 VAL A 887      32.320  40.280  54.750  1.00  0.00           H
ATOM   4894 HG23 VAL A 887      32.130  41.450  53.390  1.00  0.00           H
ATOM   4895  C   VAL A 887      28.470  39.930  55.870  1.00  0.00           C
ATOM   4896  O   VAL A 887      28.550  39.850  57.100  1.00  0.00           O
ATOM   4897  N   GLY A 888      27.300  40.200  55.260  1.00  0.00           N
ATOM   4898  HN  GLY A 888      27.260  40.240  54.260  1.00  0.00           H
ATOM   4899  CA  GLY A 888      26.060  40.480  55.980  1.00  0.00           C
ATOM   4900  HA1 GLY A 888      25.290  40.650  55.250  1.00  0.00           H
ATOM   4901  HA2 GLY A 888      26.230  41.330  56.620  1.00  0.00           H
ATOM   4902  C   GLY A 888      25.600  39.350  56.860  1.00  0.00           C
ATOM   4903  O   GLY A 888      25.360  39.540  58.050  1.00  0.00           O
ATOM   4904  N   VAL A 889      25.490  38.120  56.300  1.00  0.00           N
ATOM   4905  HN  VAL A 889      25.710  37.990  55.330  1.00  0.00           H
ATOM   4906  CA  VAL A 889      25.070  36.940  57.040  1.00  0.00           C
ATOM   4907  HA  VAL A 889      24.100  37.140  57.470  1.00  0.00           H
ATOM   4908  CB  VAL A 889      24.920  35.740  56.100  1.00  0.00           C
ATOM   4909  HB  VAL A 889      25.840  35.640  55.480  1.00  0.00           H
ATOM   4910  CG1 VAL A 889      24.710  34.410  56.850  1.00  0.00           C
ATOM   4911 HG11 VAL A 889      23.820  34.480  57.520  1.00  0.00           H
ATOM   4912 HG12 VAL A 889      25.590  34.130  57.470  1.00  0.00           H
ATOM   4913 HG13 VAL A 889      24.530  33.590  56.130  1.00  0.00           H
ATOM   4914  CG2 VAL A 889      23.720  35.990  55.160  1.00  0.00           C
ATOM   4915 HG21 VAL A 889      23.890  36.890  54.540  1.00  0.00           H
ATOM   4916 HG22 VAL A 889      22.780  36.120  55.740  1.00  0.00           H
ATOM   4917 HG23 VAL A 889      23.590  35.120  54.470  1.00  0.00           H
ATOM   4918  C   VAL A 889      25.990  36.590  58.220  1.00  0.00           C
ATOM   4919  O   VAL A 889      25.530  36.330  59.330  1.00  0.00           O
ATOM   4920  N   MET A 890      27.320  36.630  58.000  1.00  0.00           N
ATOM   4921  HN  MET A 890      27.680  36.810  57.090  1.00  0.00           H
ATOM   4922  CA  MET A 890      28.300  36.450  59.060  1.00  0.00           C
ATOM   4923  HA  MET A 890      28.040  35.530  59.570  1.00  0.00           H
ATOM   4924  CB  MET A 890      29.730  36.260  58.500  1.00  0.00           C
ATOM   4925  HB1 MET A 890      30.480  36.370  59.320  1.00  0.00           H
ATOM   4926  HB2 MET A 890      29.940  37.050  57.750  1.00  0.00           H
ATOM   4927  CG  MET A 890      29.970  34.860  57.880  1.00  0.00           C
ATOM   4928  HG1 MET A 890      30.960  34.870  57.380  1.00  0.00           H
ATOM   4929  HG2 MET A 890      29.220  34.680  57.080  1.00  0.00           H
ATOM   4930  SD  MET A 890      29.940  33.520  59.120  1.00  0.00           S
ATOM   4931  CE  MET A 890      28.400  32.740  58.570  1.00  0.00           C
ATOM   4932  HE1 MET A 890      28.490  32.370  57.520  1.00  0.00           H
ATOM   4933  HE2 MET A 890      27.550  33.440  58.620  1.00  0.00           H
ATOM   4934  HE3 MET A 890      28.160  31.860  59.210  1.00  0.00           H
ATOM   4935  C   MET A 890      28.300  37.480  60.170  1.00  0.00           C
ATOM   4936  O   MET A 890      28.350  37.120  61.350  1.00  0.00           O
ATOM   4937  N   LEU A 891      28.180  38.790  59.850  1.00  0.00           N
ATOM   4938  HN  LEU A 891      28.190  39.070  58.880  1.00  0.00           H
ATOM   4939  CA  LEU A 891      28.080  39.860  60.830  1.00  0.00           C
ATOM   4940  HA  LEU A 891      28.960  39.850  61.460  1.00  0.00           H
ATOM   4941  CB  LEU A 891      27.900  41.250  60.150  1.00  0.00           C
ATOM   4942  HB1 LEU A 891      27.560  42.010  60.890  1.00  0.00           H
ATOM   4943  HB2 LEU A 891      27.120  41.150  59.370  1.00  0.00           H
ATOM   4944  CG  LEU A 891      29.160  41.830  59.490  1.00  0.00           C
ATOM   4945  HG  LEU A 891      29.640  41.050  58.850  1.00  0.00           H
ATOM   4946  CD1 LEU A 891      28.770  43.010  58.590  1.00  0.00           C
ATOM   4947 HD11 LEU A 891      28.290  43.810  59.190  1.00  0.00           H
ATOM   4948 HD12 LEU A 891      28.070  42.690  57.790  1.00  0.00           H
ATOM   4949 HD13 LEU A 891      29.680  43.430  58.100  1.00  0.00           H
ATOM   4950  CD2 LEU A 891      30.200  42.270  60.530  1.00  0.00           C
ATOM   4951 HD21 LEU A 891      30.550  41.400  61.140  1.00  0.00           H
ATOM   4952 HD22 LEU A 891      29.760  43.030  61.200  1.00  0.00           H
ATOM   4953 HD23 LEU A 891      31.080  42.720  60.030  1.00  0.00           H
ATOM   4954  C   LEU A 891      26.880  39.670  61.740  1.00  0.00           C
ATOM   4955  O   LEU A 891      26.920  39.820  62.960  1.00  0.00           O
ATOM   4956  N   GLY A 892      25.780  39.260  61.120  1.00  0.00           N
ATOM   4957  HN  GLY A 892      25.790  39.200  60.110  1.00  0.00           H
ATOM   4958  CA  GLY A 892      24.600  38.780  61.780  1.00  0.00           C
ATOM   4959  HA1 GLY A 892      24.120  38.300  60.950  1.00  0.00           H
ATOM   4960  HA2 GLY A 892      24.080  39.610  62.230  1.00  0.00           H
ATOM   4961  C   GLY A 892      24.760  37.670  62.780  1.00  0.00           C
ATOM   4962  O   GLY A 892      24.530  37.860  63.980  1.00  0.00           O
ATOM   4963  N   VAL A 893      25.220  36.500  62.320  1.00  0.00           N
ATOM   4964  HN  VAL A 893      25.370  36.380  61.330  1.00  0.00           H
ATOM   4965  CA  VAL A 893      25.470  35.310  63.130  1.00  0.00           C
ATOM   4966  HA  VAL A 893      24.550  35.030  63.610  1.00  0.00           H
ATOM   4967  CB  VAL A 893      25.960  34.160  62.240  1.00  0.00           C
ATOM   4968  HB  VAL A 893      26.790  34.530  61.600  1.00  0.00           H
ATOM   4969  CG1 VAL A 893      26.480  32.960  63.060  1.00  0.00           C
ATOM   4970 HG11 VAL A 893      25.720  32.620  63.800  1.00  0.00           H
ATOM   4971 HG12 VAL A 893      27.420  33.210  63.600  1.00  0.00           H
ATOM   4972 HG13 VAL A 893      26.700  32.110  62.380  1.00  0.00           H
ATOM   4973  CG2 VAL A 893      24.800  33.710  61.330  1.00  0.00           C
ATOM   4974 HG21 VAL A 893      24.440  34.540  60.690  1.00  0.00           H
ATOM   4975 HG22 VAL A 893      23.940  33.350  61.940  1.00  0.00           H
ATOM   4976 HG23 VAL A 893      25.130  32.880  60.670  1.00  0.00           H
ATOM   4977  C   VAL A 893      26.470  35.580  64.240  1.00  0.00           C
ATOM   4978  O   VAL A 893      26.280  35.200  65.400  1.00  0.00           O
ATOM   4979  N   CYS A 894      27.580  36.290  63.950  1.00  0.00           N
ATOM   4980  HN  CYS A 894      27.780  36.550  63.000  1.00  0.00           H
ATOM   4981  CA  CYS A 894      28.550  36.690  64.960  1.00  0.00           C
ATOM   4982  HA  CYS A 894      28.900  35.790  65.450  1.00  0.00           H
ATOM   4983  CB  CYS A 894      29.770  37.390  64.310  1.00  0.00           C
ATOM   4984  HB1 CYS A 894      30.420  37.850  65.090  1.00  0.00           H
ATOM   4985  HB2 CYS A 894      29.430  38.220  63.660  1.00  0.00           H
ATOM   4986  SG  CYS A 894      30.780  36.200  63.370  1.00  0.00           S
ATOM   4987  HG1 CYS A 894      29.960  36.180  62.320  1.00  0.00           H
ATOM   4988  C   CYS A 894      27.990  37.570  66.070  1.00  0.00           C
ATOM   4989  O   CYS A 894      28.250  37.340  67.260  1.00  0.00           O
ATOM   4990  N   SER A 895      27.150  38.580  65.730  1.00  0.00           N
ATOM   4991  HN  SER A 895      26.950  38.730  64.760  1.00  0.00           H
ATOM   4992  CA  SER A 895      26.580  39.530  66.690  1.00  0.00           C
ATOM   4993  HA  SER A 895      27.400  40.050  67.170  1.00  0.00           H
ATOM   4994  CB  SER A 895      25.640  40.580  66.030  1.00  0.00           C
ATOM   4995  HB1 SER A 895      25.240  41.280  66.800  1.00  0.00           H
ATOM   4996  HB2 SER A 895      24.780  40.080  65.540  1.00  0.00           H
ATOM   4997  OG  SER A 895      26.330  41.380  65.060  1.00  0.00           O
ATOM   4998  HG1 SER A 895      26.610  40.770  64.350  1.00  0.00           H
ATOM   4999  C   SER A 895      25.790  38.840  67.780  1.00  0.00           C
ATOM   5000  O   SER A 895      25.900  39.140  68.960  1.00  0.00           O
ATOM   5001  N   VAL A 896      24.990  37.870  67.360  1.00  0.00           N
ATOM   5002  HN  VAL A 896      24.940  37.700  66.370  1.00  0.00           H
ATOM   5003  CA  VAL A 896      24.160  36.990  68.130  1.00  0.00           C
ATOM   5004  HA  VAL A 896      23.460  37.570  68.710  1.00  0.00           H
ATOM   5005  CB  VAL A 896      23.460  36.200  67.070  1.00  0.00           C
ATOM   5006  HB  VAL A 896      24.200  35.840  66.310  1.00  0.00           H
ATOM   5007  CG1 VAL A 896      22.740  34.940  67.570  1.00  0.00           C
ATOM   5008 HG11 VAL A 896      22.180  35.120  68.500  1.00  0.00           H
ATOM   5009 HG12 VAL A 896      23.500  34.150  67.770  1.00  0.00           H
ATOM   5010 HG13 VAL A 896      22.070  34.530  66.790  1.00  0.00           H
ATOM   5011  CG2 VAL A 896      22.620  37.260  66.380  1.00  0.00           C
ATOM   5012 HG21 VAL A 896      23.180  38.060  65.860  1.00  0.00           H
ATOM   5013 HG22 VAL A 896      21.940  37.780  67.090  1.00  0.00           H
ATOM   5014 HG23 VAL A 896      22.070  36.740  65.600  1.00  0.00           H
ATOM   5015  C   VAL A 896      24.830  36.070  69.090  1.00  0.00           C
ATOM   5016  O   VAL A 896      24.450  36.010  70.260  1.00  0.00           O
ATOM   5017  N   MET A 897      25.900  35.370  68.670  1.00  0.00           N
ATOM   5018  HN  MET A 897      26.180  35.390  67.700  1.00  0.00           H
ATOM   5019  CA  MET A 897      26.620  34.470  69.550  1.00  0.00           C
ATOM   5020  HA  MET A 897      25.920  33.940  70.170  1.00  0.00           H
ATOM   5021  CB  MET A 897      27.430  33.430  68.730  1.00  0.00           C
ATOM   5022  HB1 MET A 897      27.990  32.780  69.430  1.00  0.00           H
ATOM   5023  HB2 MET A 897      28.160  33.960  68.080  1.00  0.00           H
ATOM   5024  CG  MET A 897      26.520  32.540  67.860  1.00  0.00           C
ATOM   5025  HG1 MET A 897      26.160  33.120  66.990  1.00  0.00           H
ATOM   5026  HG2 MET A 897      25.620  32.280  68.460  1.00  0.00           H
ATOM   5027  SD  MET A 897      27.290  30.990  67.300  1.00  0.00           S
ATOM   5028  CE  MET A 897      28.660  31.740  66.380  1.00  0.00           C
ATOM   5029  HE1 MET A 897      29.330  32.310  67.050  1.00  0.00           H
ATOM   5030  HE2 MET A 897      28.270  32.430  65.600  1.00  0.00           H
ATOM   5031  HE3 MET A 897      29.270  30.960  65.880  1.00  0.00           H
ATOM   5032  C   MET A 897      27.540  35.260  70.470  1.00  0.00           C
ATOM   5033  O   MET A 897      27.920  34.820  71.560  1.00  0.00           O
ATOM   5034  N   GLY A 898      27.850  36.500  70.050  1.00  0.00           N
ATOM   5035  HN  GLY A 898      27.500  36.770  69.150  1.00  0.00           H
ATOM   5036  CA  GLY A 898      28.560  37.520  70.810  1.00  0.00           C
ATOM   5037  HA1 GLY A 898      28.490  37.330  71.870  1.00  0.00           H
ATOM   5038  HA2 GLY A 898      28.110  38.460  70.550  1.00  0.00           H
ATOM   5039  C   GLY A 898      30.020  37.620  70.430  1.00  0.00           C
ATOM   5040  O   GLY A 898      30.890  37.690  71.300  1.00  0.00           O
ATOM   5041  N   LEU A 899      30.310  37.620  69.120  1.00  0.00           N
ATOM   5042  HN  LEU A 899      29.550  37.520  68.460  1.00  0.00           H
ATOM   5043  CA  LEU A 899      31.630  37.760  68.530  1.00  0.00           C
ATOM   5044  HA  LEU A 899      32.360  37.750  69.330  1.00  0.00           H
ATOM   5045  CB  LEU A 899      31.920  36.570  67.560  1.00  0.00           C
ATOM   5046  HB1 LEU A 899      32.940  36.670  67.120  1.00  0.00           H
ATOM   5047  HB2 LEU A 899      31.190  36.610  66.730  1.00  0.00           H
ATOM   5048  CG  LEU A 899      31.810  35.180  68.220  1.00  0.00           C
ATOM   5049  HG  LEU A 899      30.820  35.100  68.730  1.00  0.00           H
ATOM   5050  CD1 LEU A 899      31.830  34.050  67.160  1.00  0.00           C
ATOM   5051 HD11 LEU A 899      32.770  34.070  66.580  1.00  0.00           H
ATOM   5052 HD12 LEU A 899      30.970  34.160  66.470  1.00  0.00           H
ATOM   5053 HD13 LEU A 899      31.760  33.060  67.660  1.00  0.00           H
ATOM   5054  CD2 LEU A 899      32.910  34.950  69.270  1.00  0.00           C
ATOM   5055 HD21 LEU A 899      32.880  35.730  70.050  1.00  0.00           H
ATOM   5056 HD22 LEU A 899      33.910  34.970  68.780  1.00  0.00           H
ATOM   5057 HD23 LEU A 899      32.780  33.960  69.750  1.00  0.00           H
ATOM   5058  C   LEU A 899      31.720  39.120  67.810  1.00  0.00           C
ATOM   5059  O   LEU A 899      30.670  39.660  67.430  1.00  0.00           O
ATOM   5060  N   PRO A 900      32.870  39.790  67.660  1.00  0.00           N
ATOM   5061  CD  PRO A 900      34.160  39.260  68.100  1.00  0.00           C
[truncated: 7,490,555 more chars]
