# Supplementary material for: CryoEM and computational modeling structural insights into the pH regulator NBCn1
Source: Nat Commun. 2025 Nov 11;16:9932. doi: 10.1038/s41467-025-64868-z (PMC12606367; doi:10.1038/s41467-025-64868-z)
Supplement: Supplementary file 5 — Supplementary Data 3 [file 41467_2025_64868_MOESM5_ESM.zip › climber_beads_for_OF_IF_transition/transition_rep2_traj16_bead.pdb]

REMARK    GENERATED BY TRJCONV
TITLE     Title
REMARK    THIS IS A SIMULATION BOX
CRYST1  100.240  100.240  108.270  90.00  90.00  90.00 P 1           1
MODEL        1
ATOM      1  N   LEU A 585      22.020  37.180  40.205  1.00  0.00           N
ATOM      2  HT1 LEU A 585      22.910  36.980  39.645  1.00  0.00           H
ATOM      3  HT2 LEU A 585      22.200  38.060  40.725  1.00  0.00           H
ATOM      4  HT3 LEU A 585      21.220  37.310  39.555  1.00  0.00           H
ATOM      5  CA  LEU A 585      21.860  36.000  41.115  1.00  0.00           C
ATOM      6  HA  LEU A 585      22.840  35.840  41.535  1.00  0.00           H
ATOM      7  CB  LEU A 585      20.880  36.290  42.275  1.00  0.00           C
ATOM      8  HB1 LEU A 585      19.850  36.480  41.885  1.00  0.00           H
ATOM      9  HB2 LEU A 585      21.200  37.210  42.805  1.00  0.00           H
ATOM     10  CG  LEU A 585      20.810  35.160  43.325  1.00  0.00           C
ATOM     11  HG  LEU A 585      20.400  34.230  42.855  1.00  0.00           H
ATOM     12  CD1 LEU A 585      22.200  34.810  43.885  1.00  0.00           C
ATOM     13 HD11 LEU A 585      22.700  35.720  44.295  1.00  0.00           H
ATOM     14 HD12 LEU A 585      22.860  34.360  43.115  1.00  0.00           H
ATOM     15 HD13 LEU A 585      22.110  34.070  44.715  1.00  0.00           H
ATOM     16  CD2 LEU A 585      19.870  35.540  44.475  1.00  0.00           C
ATOM     17 HD21 LEU A 585      18.840  35.710  44.095  1.00  0.00           H
ATOM     18 HD22 LEU A 585      20.220  36.460  44.985  1.00  0.00           H
ATOM     19 HD23 LEU A 585      19.840  34.720  45.225  1.00  0.00           H
ATOM     20  C   LEU A 585      21.530  34.680  40.425  1.00  0.00           C
ATOM     21  O   LEU A 585      22.350  33.770  40.435  1.00  0.00           O
ATOM     22  N   ILE A 586      20.340  34.530  39.785  1.00  0.00           N
ATOM     23  HN  ILE A 586      19.610  35.190  39.845  1.00  0.00           H
ATOM     24  CA  ILE A 586      19.960  33.310  39.065  1.00  0.00           C
ATOM     25  HA  ILE A 586      19.930  32.480  39.765  1.00  0.00           H
ATOM     26  CB  ILE A 586      18.570  33.490  38.435  1.00  0.00           C
ATOM     27  HB  ILE A 586      18.590  34.430  37.825  1.00  0.00           H
ATOM     28  CG2 ILE A 586      18.210  32.330  37.465  1.00  0.00           C
ATOM     29 HG21 ILE A 586      18.280  31.360  37.995  1.00  0.00           H
ATOM     30 HG22 ILE A 586      18.870  32.300  36.565  1.00  0.00           H
ATOM     31 HG23 ILE A 586      17.170  32.450  37.095  1.00  0.00           H
ATOM     32  CG1 ILE A 586      17.480  33.660  39.515  1.00  0.00           C
ATOM     33 HG11 ILE A 586      17.900  34.080  40.445  1.00  0.00           H
ATOM     34 HG12 ILE A 586      17.060  32.660  39.775  1.00  0.00           H
ATOM     35  CD  ILE A 586      16.340  34.580  39.055  1.00  0.00           C
ATOM     36  HD1 ILE A 586      15.710  34.070  38.285  1.00  0.00           H
ATOM     37  HD2 ILE A 586      16.740  35.520  38.615  1.00  0.00           H
ATOM     38  HD3 ILE A 586      15.690  34.860  39.905  1.00  0.00           H
ATOM     39  C   ILE A 586      20.950  32.930  37.975  1.00  0.00           C
ATOM     40  O   ILE A 586      21.390  31.790  37.845  1.00  0.00           O
ATOM     41  N   LEU A 587      21.380  33.950  37.215  1.00  0.00           N
ATOM     42  HN  LEU A 587      20.940  34.840  37.285  1.00  0.00           H
ATOM     43  CA  LEU A 587      22.420  33.840  36.215  1.00  0.00           C
ATOM     44  HA  LEU A 587      22.100  33.110  35.485  1.00  0.00           H
ATOM     45  CB  LEU A 587      22.570  35.230  35.545  1.00  0.00           C
ATOM     46  HB1 LEU A 587      23.370  35.840  36.015  1.00  0.00           H
ATOM     47  HB2 LEU A 587      21.620  35.780  35.685  1.00  0.00           H
ATOM     48  CG  LEU A 587      22.780  35.160  34.025  1.00  0.00           C
ATOM     49  HG  LEU A 587      21.880  34.670  33.585  1.00  0.00           H
ATOM     50  CD1 LEU A 587      22.840  36.600  33.495  1.00  0.00           C
ATOM     51 HD11 LEU A 587      23.770  37.110  33.845  1.00  0.00           H
ATOM     52 HD12 LEU A 587      21.970  37.180  33.855  1.00  0.00           H
ATOM     53 HD13 LEU A 587      22.830  36.600  32.395  1.00  0.00           H
ATOM     54  CD2 LEU A 587      24.020  34.340  33.625  1.00  0.00           C
ATOM     55 HD21 LEU A 587      23.880  33.270  33.905  1.00  0.00           H
ATOM     56 HD22 LEU A 587      24.920  34.730  34.135  1.00  0.00           H
ATOM     57 HD23 LEU A 587      24.180  34.360  32.535  1.00  0.00           H
ATOM     58  C   LEU A 587      23.760  33.390  36.775  1.00  0.00           C
ATOM     59  O   LEU A 587      24.390  32.490  36.225  1.00  0.00           O
ATOM     60  N   ASP A 588      24.210  33.960  37.915  1.00  0.00           N
ATOM     61  HN  ASP A 588      23.750  34.750  38.315  1.00  0.00           H
ATOM     62  CA  ASP A 588      25.440  33.600  38.575  1.00  0.00           C
ATOM     63  HA  ASP A 588      26.250  33.740  37.865  1.00  0.00           H
ATOM     64  CB  ASP A 588      25.690  34.510  39.825  1.00  0.00           C
ATOM     65  HB1 ASP A 588      26.730  34.370  40.175  1.00  0.00           H
ATOM     66  HB2 ASP A 588      25.010  34.210  40.645  1.00  0.00           H
ATOM     67  CG  ASP A 588      25.440  36.000  39.625  1.00  0.00           C
ATOM     68  OD1 ASP A 588      24.300  36.400  39.255  1.00  0.00           O
ATOM     69  OD2 ASP A 588      26.330  36.820  39.985  1.00  0.00           O
ATOM     70  C   ASP A 588      25.480  32.120  38.995  1.00  0.00           C
ATOM     71  O   ASP A 588      26.450  31.400  38.765  1.00  0.00           O
ATOM     72  N   ILE A 589      24.360  31.630  39.575  1.00  0.00           N
ATOM     73  HN  ILE A 589      23.600  32.250  39.755  1.00  0.00           H
ATOM     74  CA  ILE A 589      24.170  30.240  39.945  1.00  0.00           C
ATOM     75  HA  ILE A 589      24.980  29.940  40.595  1.00  0.00           H
ATOM     76  CB  ILE A 589      22.850  30.080  40.695  1.00  0.00           C
ATOM     77  HB  ILE A 589      22.040  30.540  40.085  1.00  0.00           H
ATOM     78  CG2 ILE A 589      22.520  28.590  40.895  1.00  0.00           C
ATOM     79 HG21 ILE A 589      23.410  28.110  41.355  1.00  0.00           H
ATOM     80 HG22 ILE A 589      22.280  28.070  39.945  1.00  0.00           H
ATOM     81 HG23 ILE A 589      21.650  28.460  41.575  1.00  0.00           H
ATOM     82  CG1 ILE A 589      22.890  30.820  42.055  1.00  0.00           C
ATOM     83 HG11 ILE A 589      23.420  31.790  41.955  1.00  0.00           H
ATOM     84 HG12 ILE A 589      23.480  30.200  42.765  1.00  0.00           H
ATOM     85  CD  ILE A 589      21.500  31.110  42.635  1.00  0.00           C
ATOM     86  HD1 ILE A 589      20.930  30.170  42.805  1.00  0.00           H
ATOM     87  HD2 ILE A 589      20.920  31.760  41.945  1.00  0.00           H
ATOM     88  HD3 ILE A 589      21.600  31.630  43.615  1.00  0.00           H
ATOM     89  C   ILE A 589      24.220  29.280  38.755  1.00  0.00           C
ATOM     90  O   ILE A 589      24.960  28.290  38.755  1.00  0.00           O
ATOM     91  N   LYS A 590      23.430  29.570  37.695  1.00  0.00           N
ATOM     92  HN  LYS A 590      22.850  30.390  37.725  1.00  0.00           H
ATOM     93  CA  LYS A 590      23.330  28.770  36.485  1.00  0.00           C
ATOM     94  HA  LYS A 590      23.060  27.770  36.765  1.00  0.00           H
ATOM     95  CB  LYS A 590      22.250  29.350  35.535  1.00  0.00           C
ATOM     96  HB1 LYS A 590      22.300  28.870  34.525  1.00  0.00           H
ATOM     97  HB2 LYS A 590      22.470  30.440  35.385  1.00  0.00           H
ATOM     98  CG  LYS A 590      20.800  29.230  36.035  1.00  0.00           C
ATOM     99  HG1 LYS A 590      20.160  29.910  35.425  1.00  0.00           H
ATOM    100  HG2 LYS A 590      20.730  29.590  37.095  1.00  0.00           H
ATOM    101  CD  LYS A 590      20.240  27.800  35.935  1.00  0.00           C
ATOM    102  HD1 LYS A 590      20.870  27.130  36.575  1.00  0.00           H
ATOM    103  HD2 LYS A 590      20.340  27.470  34.885  1.00  0.00           H
ATOM    104  CE  LYS A 590      18.780  27.730  36.395  1.00  0.00           C
ATOM    105  HE1 LYS A 590      18.150  28.410  35.775  1.00  0.00           H
ATOM    106  HE2 LYS A 590      18.690  28.040  37.465  1.00  0.00           H
ATOM    107  NZ  LYS A 590      18.260  26.350  36.265  1.00  0.00           N
ATOM    108  HZ1 LYS A 590      18.780  25.690  36.875  1.00  0.00           H
ATOM    109  HZ2 LYS A 590      18.360  26.040  35.275  1.00  0.00           H
ATOM    110  HZ3 LYS A 590      17.250  26.310  36.525  1.00  0.00           H
ATOM    111  C   LYS A 590      24.650  28.640  35.725  1.00  0.00           C
ATOM    112  O   LYS A 590      25.040  27.560  35.265  1.00  0.00           O
ATOM    113  N   ARG A 591      25.370  29.760  35.625  1.00  0.00           N
ATOM    114  HN  ARG A 591      24.990  30.610  35.995  1.00  0.00           H
ATOM    115  CA  ARG A 591      26.670  29.900  35.015  1.00  0.00           C
ATOM    116  HA  ARG A 591      26.600  29.620  33.975  1.00  0.00           H
ATOM    117  CB  ARG A 591      27.050  31.390  35.165  1.00  0.00           C
ATOM    118  HB1 ARG A 591      27.040  31.650  36.245  1.00  0.00           H
ATOM    119  HB2 ARG A 591      26.240  31.990  34.685  1.00  0.00           H
ATOM    120  CG  ARG A 591      28.400  31.810  34.555  1.00  0.00           C
ATOM    121  HG1 ARG A 591      28.270  31.850  33.465  1.00  0.00           H
ATOM    122  HG2 ARG A 591      29.180  31.050  34.765  1.00  0.00           H
ATOM    123  CD  ARG A 591      28.920  33.140  35.075  1.00  0.00           C
ATOM    124  HD1 ARG A 591      29.860  33.420  34.555  1.00  0.00           H
ATOM    125  HD2 ARG A 591      29.090  33.040  36.165  1.00  0.00           H
ATOM    126  NE  ARG A 591      27.880  34.190  34.805  1.00  0.00           N
ATOM    127  HE  ARG A 591      27.150  33.970  34.165  1.00  0.00           H
ATOM    128  CZ  ARG A 591      27.980  35.440  35.235  1.00  0.00           C
ATOM    129  NH1 ARG A 591      28.900  35.820  36.095  1.00  0.00           N
ATOM    130 HH11 ARG A 591      28.850  36.760  36.395  1.00  0.00           H
ATOM    131 HH12 ARG A 591      29.250  35.120  36.745  1.00  0.00           H
ATOM    132  NH2 ARG A 591      27.140  36.370  34.805  1.00  0.00           N
ATOM    133 HH21 ARG A 591      26.400  36.110  34.205  1.00  0.00           H
ATOM    134 HH22 ARG A 591      27.250  37.310  35.065  1.00  0.00           H
ATOM    135  C   ARG A 591      27.760  29.080  35.665  1.00  0.00           C
ATOM    136  O   ARG A 591      28.600  28.480  34.995  1.00  0.00           O
ATOM    137  N   LYS A 592      27.790  29.070  37.005  1.00  0.00           N
ATOM    138  HN  LYS A 592      27.140  29.620  37.525  1.00  0.00           H
ATOM    139  CA  LYS A 592      28.770  28.330  37.765  1.00  0.00           C
ATOM    140  HA  LYS A 592      29.730  28.440  37.285  1.00  0.00           H
ATOM    141  CB  LYS A 592      28.840  28.890  39.205  1.00  0.00           C
ATOM    142  HB1 LYS A 592      29.380  28.200  39.875  1.00  0.00           H
ATOM    143  HB2 LYS A 592      27.790  28.980  39.585  1.00  0.00           H
ATOM    144  CG  LYS A 592      29.500  30.280  39.305  1.00  0.00           C
ATOM    145  HG1 LYS A 592      29.450  30.580  40.365  1.00  0.00           H
ATOM    146  HG2 LYS A 592      28.900  31.030  38.735  1.00  0.00           H
ATOM    147  CD  LYS A 592      30.950  30.330  38.805  1.00  0.00           C
ATOM    148  HD1 LYS A 592      31.350  31.320  39.135  1.00  0.00           H
ATOM    149  HD2 LYS A 592      30.940  30.330  37.685  1.00  0.00           H
ATOM    150  CE  LYS A 592      31.850  29.180  39.285  1.00  0.00           C
ATOM    151  HE1 LYS A 592      31.730  28.280  38.645  1.00  0.00           H
ATOM    152  HE2 LYS A 592      31.600  28.910  40.335  1.00  0.00           H
ATOM    153  NZ  LYS A 592      33.280  29.590  39.265  1.00  0.00           N
ATOM    154  HZ1 LYS A 592      33.420  30.160  40.125  1.00  0.00           H
ATOM    155  HZ2 LYS A 592      33.450  30.190  38.425  1.00  0.00           H
ATOM    156  HZ3 LYS A 592      33.920  28.770  39.275  1.00  0.00           H
ATOM    157  C   LYS A 592      28.540  26.840  37.875  1.00  0.00           C
ATOM    158  O   LYS A 592      29.500  26.070  37.925  1.00  0.00           O
ATOM    159  N   ALA A 593      27.260  26.430  37.935  1.00  0.00           N
ATOM    160  HN  ALA A 593      26.520  27.100  37.855  1.00  0.00           H
ATOM    161  CA  ALA A 593      26.850  25.120  38.375  1.00  0.00           C
ATOM    162  HA  ALA A 593      27.160  25.020  39.405  1.00  0.00           H
ATOM    163  CB  ALA A 593      25.310  25.070  38.345  1.00  0.00           C
ATOM    164  HB1 ALA A 593      24.900  25.310  37.345  1.00  0.00           H
ATOM    165  HB2 ALA A 593      24.900  25.800  39.075  1.00  0.00           H
ATOM    166  HB3 ALA A 593      24.970  24.060  38.645  1.00  0.00           H
ATOM    167  C   ALA A 593      27.420  23.890  37.665  1.00  0.00           C
ATOM    168  O   ALA A 593      27.790  22.980  38.395  1.00  0.00           O
ATOM    169  N   PRO A 594      27.570  23.730  36.345  1.00  0.00           N
ATOM    170  CD  PRO A 594      27.060  24.650  35.315  1.00  0.00           C
ATOM    171  HD1 PRO A 594      27.590  25.630  35.365  1.00  0.00           H
ATOM    172  HD2 PRO A 594      25.970  24.830  35.465  1.00  0.00           H
ATOM    173  CA  PRO A 594      28.160  22.520  35.775  1.00  0.00           C
ATOM    174  HA  PRO A 594      27.720  21.660  36.255  1.00  0.00           H
ATOM    175  CB  PRO A 594      27.830  22.570  34.265  1.00  0.00           C
ATOM    176  HB1 PRO A 594      27.030  21.840  34.035  1.00  0.00           H
ATOM    177  HB2 PRO A 594      28.690  22.310  33.615  1.00  0.00           H
ATOM    178  CG  PRO A 594      27.330  23.990  33.965  1.00  0.00           C
ATOM    179  HG1 PRO A 594      28.110  24.570  33.415  1.00  0.00           H
ATOM    180  HG2 PRO A 594      26.410  23.950  33.325  1.00  0.00           H
ATOM    181  C   PRO A 594      29.650  22.450  36.065  1.00  0.00           C
ATOM    182  O   PRO A 594      30.180  21.360  36.215  1.00  0.00           O
ATOM    183  N   PHE A 595      30.330  23.600  36.165  1.00  0.00           N
ATOM    184  HN  PHE A 595      29.850  24.470  36.075  1.00  0.00           H
ATOM    185  CA  PHE A 595      31.780  23.650  36.275  1.00  0.00           C
ATOM    186  HA  PHE A 595      32.190  22.900  35.615  1.00  0.00           H
ATOM    187  CB  PHE A 595      32.300  25.040  35.845  1.00  0.00           C
ATOM    188  HB1 PHE A 595      33.410  25.060  35.855  1.00  0.00           H
ATOM    189  HB2 PHE A 595      31.910  25.820  36.525  1.00  0.00           H
ATOM    190  CG  PHE A 595      31.850  25.340  34.445  1.00  0.00           C
ATOM    191  CD1 PHE A 595      32.440  24.720  33.325  1.00  0.00           C
ATOM    192  HD1 PHE A 595      33.220  23.980  33.485  1.00  0.00           H
ATOM    193  CE1 PHE A 595      31.990  25.000  32.035  1.00  0.00           C
ATOM    194  HE1 PHE A 595      32.390  24.490  31.175  1.00  0.00           H
ATOM    195  CZ  PHE A 595      30.960  25.930  31.835  1.00  0.00           C
ATOM    196  HZ  PHE A 595      30.600  26.140  30.835  1.00  0.00           H
ATOM    197  CD2 PHE A 595      30.800  26.250  34.225  1.00  0.00           C
ATOM    198  HD2 PHE A 595      30.310  26.700  35.075  1.00  0.00           H
ATOM    199  CE2 PHE A 595      30.360  26.540  32.935  1.00  0.00           C
ATOM    200  HE2 PHE A 595      29.540  27.240  32.775  1.00  0.00           H
ATOM    201  C   PHE A 595      32.280  23.310  37.675  1.00  0.00           C
ATOM    202  O   PHE A 595      33.470  23.080  37.885  1.00  0.00           O
ATOM    203  N   PHE A 596      31.350  23.240  38.655  1.00  0.00           N
ATOM    204  HN  PHE A 596      30.400  23.440  38.425  1.00  0.00           H
ATOM    205  CA  PHE A 596      31.620  22.930  40.045  1.00  0.00           C
ATOM    206  HA  PHE A 596      32.290  23.680  40.435  1.00  0.00           H
ATOM    207  CB  PHE A 596      30.270  22.950  40.815  1.00  0.00           C
ATOM    208  HB1 PHE A 596      29.580  22.160  40.455  1.00  0.00           H
ATOM    209  HB2 PHE A 596      29.760  23.930  40.635  1.00  0.00           H
ATOM    210  CG  PHE A 596      30.440  22.820  42.315  1.00  0.00           C
ATOM    211  CD1 PHE A 596      31.050  23.860  43.025  1.00  0.00           C
ATOM    212  HD1 PHE A 596      31.410  24.730  42.495  1.00  0.00           H
ATOM    213  CE1 PHE A 596      31.170  23.800  44.415  1.00  0.00           C
ATOM    214  HE1 PHE A 596      31.640  24.610  44.945  1.00  0.00           H
ATOM    215  CZ  PHE A 596      30.690  22.690  45.115  1.00  0.00           C
ATOM    216  HZ  PHE A 596      30.780  22.650  46.185  1.00  0.00           H
ATOM    217  CD2 PHE A 596      29.960  21.700  43.015  1.00  0.00           C
ATOM    218  HD2 PHE A 596      29.470  20.900  42.485  1.00  0.00           H
ATOM    219  CE2 PHE A 596      30.080  21.630  44.415  1.00  0.00           C
ATOM    220  HE2 PHE A 596      29.710  20.770  44.955  1.00  0.00           H
ATOM    221  C   PHE A 596      32.310  21.580  40.225  1.00  0.00           C
ATOM    222  O   PHE A 596      33.280  21.450  40.965  1.00  0.00           O
ATOM    223  N   LEU A 597      31.840  20.550  39.485  1.00  0.00           N
ATOM    224  HN  LEU A 597      31.060  20.700  38.885  1.00  0.00           H
ATOM    225  CA  LEU A 597      32.450  19.230  39.435  1.00  0.00           C
ATOM    226  HA  LEU A 597      32.490  18.840  40.445  1.00  0.00           H
ATOM    227  CB  LEU A 597      31.560  18.310  38.545  1.00  0.00           C
ATOM    228  HB1 LEU A 597      31.470  18.750  37.525  1.00  0.00           H
ATOM    229  HB2 LEU A 597      30.550  18.350  38.995  1.00  0.00           H
ATOM    230  CG  LEU A 597      31.930  16.810  38.405  1.00  0.00           C
ATOM    231  HG  LEU A 597      30.990  16.310  38.045  1.00  0.00           H
ATOM    232  CD1 LEU A 597      33.000  16.510  37.335  1.00  0.00           C
ATOM    233 HD11 LEU A 597      33.990  16.900  37.645  1.00  0.00           H
ATOM    234 HD12 LEU A 597      32.710  16.990  36.375  1.00  0.00           H
ATOM    235 HD13 LEU A 597      33.070  15.420  37.175  1.00  0.00           H
ATOM    236  CD2 LEU A 597      32.290  16.160  39.755  1.00  0.00           C
ATOM    237 HD21 LEU A 597      31.500  16.370  40.505  1.00  0.00           H
ATOM    238 HD22 LEU A 597      33.250  16.550  40.135  1.00  0.00           H
ATOM    239 HD23 LEU A 597      32.370  15.060  39.645  1.00  0.00           H
ATOM    240  C   LEU A 597      33.880  19.270  38.915  1.00  0.00           C
ATOM    241  O   LEU A 597      34.790  18.660  39.485  1.00  0.00           O
ATOM    242  N   SER A 598      34.120  20.050  37.845  1.00  0.00           N
ATOM    243  HN  SER A 598      33.360  20.500  37.385  1.00  0.00           H
ATOM    244  CA  SER A 598      35.430  20.280  37.255  1.00  0.00           C
ATOM    245  HA  SER A 598      35.830  19.310  36.985  1.00  0.00           H
ATOM    246  CB  SER A 598      35.360  21.120  35.955  1.00  0.00           C
ATOM    247  HB1 SER A 598      36.370  21.190  35.485  1.00  0.00           H
ATOM    248  HB2 SER A 598      35.010  22.150  36.175  1.00  0.00           H
ATOM    249  OG  SER A 598      34.450  20.520  35.015  1.00  0.00           O
ATOM    250  HG1 SER A 598      34.950  19.810  34.605  1.00  0.00           H
ATOM    251  C   SER A 598      36.460  20.900  38.185  1.00  0.00           C
ATOM    252  O   SER A 598      37.610  20.460  38.165  1.00  0.00           O
ATOM    253  N   ASP A 599      36.100  21.880  39.055  1.00  0.00           N
ATOM    254  HN  ASP A 599      35.170  22.260  39.045  1.00  0.00           H
ATOM    255  CA  ASP A 599      37.040  22.520  39.985  1.00  0.00           C
ATOM    256  HA  ASP A 599      37.770  23.070  39.415  1.00  0.00           H
ATOM    257  CB  ASP A 599      36.260  23.520  40.915  1.00  0.00           C
ATOM    258  HB1 ASP A 599      36.950  23.960  41.665  1.00  0.00           H
ATOM    259  HB2 ASP A 599      35.450  22.980  41.455  1.00  0.00           H
ATOM    260  CG  ASP A 599      35.610  24.690  40.185  1.00  0.00           C
ATOM    261  OD1 ASP A 599      35.930  24.910  38.985  1.00  0.00           O
ATOM    262  OD2 ASP A 599      34.810  25.430  40.825  1.00  0.00           O
ATOM    263  C   ASP A 599      37.840  21.510  40.845  1.00  0.00           C
ATOM    264  O   ASP A 599      39.080  21.520  40.875  1.00  0.00           O
ATOM    265  N   PHE A 600      37.140  20.540  41.465  1.00  0.00           N
ATOM    266  HN  PHE A 600      36.140  20.570  41.435  1.00  0.00           H
ATOM    267  CA  PHE A 600      37.730  19.430  42.195  1.00  0.00           C
ATOM    268  HA  PHE A 600      38.360  19.860  42.965  1.00  0.00           H
ATOM    269  CB  PHE A 600      36.630  18.570  42.865  1.00  0.00           C
ATOM    270  HB1 PHE A 600      37.060  17.710  43.415  1.00  0.00           H
ATOM    271  HB2 PHE A 600      35.920  18.180  42.105  1.00  0.00           H
ATOM    272  CG  PHE A 600      35.860  19.410  43.865  1.00  0.00           C
ATOM    273  CD1 PHE A 600      34.620  19.960  43.525  1.00  0.00           C
ATOM    274  HD1 PHE A 600      34.210  19.800  42.535  1.00  0.00           H
ATOM    275  CE1 PHE A 600      33.890  20.720  44.455  1.00  0.00           C
ATOM    276  HE1 PHE A 600      32.930  21.130  44.175  1.00  0.00           H
ATOM    277  CZ  PHE A 600      34.410  20.920  45.745  1.00  0.00           C
ATOM    278  HZ  PHE A 600      33.840  21.480  46.465  1.00  0.00           H
ATOM    279  CD2 PHE A 600      36.360  19.610  45.155  1.00  0.00           C
ATOM    280  HD2 PHE A 600      37.320  19.180  45.435  1.00  0.00           H
ATOM    281  CE2 PHE A 600      35.640  20.360  46.095  1.00  0.00           C
ATOM    282  HE2 PHE A 600      36.030  20.490  47.095  1.00  0.00           H
ATOM    283  C   PHE A 600      38.650  18.500  41.395  1.00  0.00           C
ATOM    284  O   PHE A 600      39.700  18.060  41.865  1.00  0.00           O
ATOM    285  N   LYS A 601      38.260  18.150  40.145  1.00  0.00           N
ATOM    286  HN  LYS A 601      37.410  18.530  39.775  1.00  0.00           H
ATOM    287  CA  LYS A 601      39.050  17.370  39.205  1.00  0.00           C
ATOM    288  HA  LYS A 601      39.310  16.440  39.695  1.00  0.00           H
ATOM    289  CB  LYS A 601      38.230  17.070  37.915  1.00  0.00           C
ATOM    290  HB1 LYS A 601      38.860  16.480  37.215  1.00  0.00           H
ATOM    291  HB2 LYS A 601      38.010  18.040  37.405  1.00  0.00           H
ATOM    292  CG  LYS A 601      36.900  16.330  38.135  1.00  0.00           C
ATOM    293  HG1 LYS A 601      36.390  16.230  37.155  1.00  0.00           H
ATOM    294  HG2 LYS A 601      36.240  16.950  38.785  1.00  0.00           H
ATOM    295  CD  LYS A 601      37.090  14.970  38.805  1.00  0.00           C
ATOM    296  HD1 LYS A 601      37.470  15.140  39.835  1.00  0.00           H
ATOM    297  HD2 LYS A 601      37.890  14.450  38.225  1.00  0.00           H
ATOM    298  CE  LYS A 601      35.830  14.080  38.915  1.00  0.00           C
ATOM    299  HE1 LYS A 601      34.950  14.690  39.245  1.00  0.00           H
ATOM    300  HE2 LYS A 601      36.000  13.270  39.655  1.00  0.00           H
ATOM    301  NZ  LYS A 601      35.520  13.450  37.615  1.00  0.00           N
ATOM    302  HZ1 LYS A 601      36.380  12.970  37.285  1.00  0.00           H
ATOM    303  HZ2 LYS A 601      35.230  14.160  36.915  1.00  0.00           H
ATOM    304  HZ3 LYS A 601      34.780  12.730  37.725  1.00  0.00           H
ATOM    305  C   LYS A 601      40.390  18.020  38.815  1.00  0.00           C
ATOM    306  O   LYS A 601      41.420  17.350  38.755  1.00  0.00           O
ATOM    307  N   ASP A 602      40.380  19.340  38.565  1.00  0.00           N
ATOM    308  HN  ASP A 602      39.520  19.850  38.585  1.00  0.00           H
ATOM    309  CA  ASP A 602      41.520  20.090  38.065  1.00  0.00           C
ATOM    310  HA  ASP A 602      42.000  19.510  37.285  1.00  0.00           H
ATOM    311  CB  ASP A 602      41.000  21.430  37.455  1.00  0.00           C
ATOM    312  HB1 ASP A 602      41.850  22.060  37.135  1.00  0.00           H
ATOM    313  HB2 ASP A 602      40.400  21.980  38.205  1.00  0.00           H
ATOM    314  CG  ASP A 602      40.130  21.220  36.205  1.00  0.00           C
ATOM    315  OD1 ASP A 602      40.430  20.320  35.385  1.00  0.00           O
ATOM    316  OD2 ASP A 602      39.210  22.070  36.015  1.00  0.00           O
ATOM    317  C   ASP A 602      42.590  20.330  39.155  1.00  0.00           C
ATOM    318  O   ASP A 602      43.760  20.590  38.875  1.00  0.00           O
ATOM    319  N   ALA A 603      42.230  20.170  40.445  1.00  0.00           N
ATOM    320  HN  ALA A 603      41.270  19.970  40.645  1.00  0.00           H
ATOM    321  CA  ALA A 603      43.100  20.320  41.605  1.00  0.00           C
ATOM    322  HA  ALA A 603      43.760  21.160  41.435  1.00  0.00           H
ATOM    323  CB  ALA A 603      42.220  20.620  42.825  1.00  0.00           C
ATOM    324  HB1 ALA A 603      41.580  19.740  43.065  1.00  0.00           H
ATOM    325  HB2 ALA A 603      41.550  21.480  42.615  1.00  0.00           H
ATOM    326  HB3 ALA A 603      42.850  20.860  43.715  1.00  0.00           H
ATOM    327  C   ALA A 603      43.990  19.110  41.905  1.00  0.00           C
ATOM    328  O   ALA A 603      44.340  18.840  43.055  1.00  0.00           O
ATOM    329  N   LEU A 604      44.370  18.360  40.865  1.00  0.00           N
ATOM    330  HN  LEU A 604      43.950  18.570  39.995  1.00  0.00           H
ATOM    331  CA  LEU A 604      45.160  17.160  40.965  1.00  0.00           C
ATOM    332  HA  LEU A 604      45.470  16.970  41.985  1.00  0.00           H
ATOM    333  CB  LEU A 604      44.230  16.040  40.455  1.00  0.00           C
ATOM    334  HB1 LEU A 604      43.880  16.300  39.425  1.00  0.00           H
ATOM    335  HB2 LEU A 604      43.320  16.040  41.095  1.00  0.00           H
ATOM    336  CG  LEU A 604      44.770  14.600  40.425  1.00  0.00           C
ATOM    337  HG  LEU A 604      45.690  14.560  39.795  1.00  0.00           H
ATOM    338  CD1 LEU A 604      45.090  14.100  41.825  1.00  0.00           C
ATOM    339 HD11 LEU A 604      44.160  14.030  42.435  1.00  0.00           H
ATOM    340 HD12 LEU A 604      45.770  14.810  42.335  1.00  0.00           H
ATOM    341 HD13 LEU A 604      45.580  13.110  41.785  1.00  0.00           H
ATOM    342  CD2 LEU A 604      43.720  13.700  39.765  1.00  0.00           C
ATOM    343 HD21 LEU A 604      43.520  14.040  38.725  1.00  0.00           H
ATOM    344 HD22 LEU A 604      42.770  13.740  40.335  1.00  0.00           H
ATOM    345 HD23 LEU A 604      44.070  12.650  39.735  1.00  0.00           H
ATOM    346  C   LEU A 604      46.420  17.240  40.105  1.00  0.00           C
ATOM    347  O   LEU A 604      47.390  16.500  40.275  1.00  0.00           O
ATOM    348  N   SER A 605      46.450  18.210  39.175  1.00  0.00           N
ATOM    349  HN  SER A 605      45.680  18.840  39.125  1.00  0.00           H
ATOM    350  CA  SER A 605      47.430  18.300  38.085  1.00  0.00           C
ATOM    351  HA  SER A 605      47.720  17.300  37.805  1.00  0.00           H
ATOM    352  CB  SER A 605      46.830  19.000  36.855  1.00  0.00           C
ATOM    353  HB1 SER A 605      47.560  19.020  36.015  1.00  0.00           H
ATOM    354  HB2 SER A 605      46.510  20.040  37.085  1.00  0.00           H
ATOM    355  OG  SER A 605      45.700  18.260  36.405  1.00  0.00           O
ATOM    356  HG1 SER A 605      45.050  18.260  37.125  1.00  0.00           H
ATOM    357  C   SER A 605      48.690  19.050  38.455  1.00  0.00           C
ATOM    358  O   SER A 605      49.160  19.920  37.725  1.00  0.00           O
ATOM    359  N   LEU A 606      49.250  18.680  39.625  1.00  0.00           N
ATOM    360  HN  LEU A 606      48.800  17.950  40.135  1.00  0.00           H
ATOM    361  CA  LEU A 606      50.390  19.310  40.255  1.00  0.00           C
ATOM    362  HA  LEU A 606      50.520  18.820  41.205  1.00  0.00           H
ATOM    363  CB  LEU A 606      51.680  19.100  39.415  1.00  0.00           C
ATOM    364  HB1 LEU A 606      52.550  19.540  39.925  1.00  0.00           H
ATOM    365  HB2 LEU A 606      51.580  19.600  38.435  1.00  0.00           H
ATOM    366  CG  LEU A 606      51.970  17.590  39.165  1.00  0.00           C
ATOM    367  HG  LEU A 606      51.060  17.150  38.685  1.00  0.00           H
ATOM    368  CD1 LEU A 606      53.110  17.300  38.185  1.00  0.00           C
ATOM    369 HD11 LEU A 606      54.070  17.720  38.515  1.00  0.00           H
ATOM    370 HD12 LEU A 606      52.860  17.720  37.185  1.00  0.00           H
ATOM    371 HD13 LEU A 606      53.230  16.200  38.075  1.00  0.00           H
ATOM    372  CD2 LEU A 606      52.160  16.850  40.495  1.00  0.00           C
ATOM    373 HD21 LEU A 606      51.180  16.740  41.005  1.00  0.00           H
ATOM    374 HD22 LEU A 606      52.820  17.360  41.195  1.00  0.00           H
ATOM    375 HD23 LEU A 606      52.580  15.840  40.295  1.00  0.00           H
ATOM    376  C   LEU A 606      50.080  20.750  40.605  1.00  0.00           C
ATOM    377  O   LEU A 606      48.910  21.150  40.605  1.00  0.00           O
ATOM    378  N   GLN A 607      51.080  21.570  40.995  1.00  0.00           N
ATOM    379  HN  GLN A 607      52.010  21.210  40.965  1.00  0.00           H
ATOM    380  CA  GLN A 607      50.950  23.010  41.145  1.00  0.00           C
ATOM    381  HA  GLN A 607      51.950  23.380  41.275  1.00  0.00           H
ATOM    382  CB  GLN A 607      50.410  23.660  39.845  1.00  0.00           C
ATOM    383  HB1 GLN A 607      49.390  23.260  39.655  1.00  0.00           H
ATOM    384  HB2 GLN A 607      51.060  23.310  38.995  1.00  0.00           H
ATOM    385  CG  GLN A 607      50.330  25.200  39.845  1.00  0.00           C
ATOM    386  HG1 GLN A 607      51.350  25.620  39.965  1.00  0.00           H
ATOM    387  HG2 GLN A 607      49.690  25.570  40.665  1.00  0.00           H
ATOM    388  CD  GLN A 607      49.700  25.650  38.525  1.00  0.00           C
ATOM    389  OE1 GLN A 607      48.810  25.000  37.985  1.00  0.00           O
ATOM    390  NE2 GLN A 607      50.190  26.790  37.995  1.00  0.00           N
ATOM    391 HE21 GLN A 607      49.740  27.170  37.195  1.00  0.00           H
ATOM    392 HE22 GLN A 607      50.980  27.240  38.395  1.00  0.00           H
ATOM    393  C   GLN A 607      50.180  23.470  42.385  1.00  0.00           C
ATOM    394  O   GLN A 607      50.560  24.410  43.075  1.00  0.00           O
ATOM    395  N   CYS A 608      49.090  22.780  42.755  1.00  0.00           N
ATOM    396  HN  CYS A 608      48.800  22.020  42.165  1.00  0.00           H
ATOM    397  CA  CYS A 608      48.220  23.050  43.895  1.00  0.00           C
ATOM    398  HA  CYS A 608      47.800  24.030  43.765  1.00  0.00           H
ATOM    399  CB  CYS A 608      47.070  22.000  43.945  1.00  0.00           C
ATOM    400  HB1 CYS A 608      46.360  22.260  43.125  1.00  0.00           H
ATOM    401  HB2 CYS A 608      46.490  22.110  44.885  1.00  0.00           H
ATOM    402  SG  CYS A 608      47.590  20.250  43.695  1.00  0.00           S
ATOM    403  HG1 CYS A 608      46.370  19.730  43.715  1.00  0.00           H
ATOM    404  C   CYS A 608      48.950  23.050  45.225  1.00  0.00           C
ATOM    405  O   CYS A 608      48.840  23.990  46.005  1.00  0.00           O
ATOM    406  N   LEU A 609      49.800  22.030  45.445  1.00  0.00           N
ATOM    407  HN  LEU A 609      49.790  21.270  44.805  1.00  0.00           H
ATOM    408  CA  LEU A 609      50.650  21.900  46.605  1.00  0.00           C
ATOM    409  HA  LEU A 609      50.030  21.860  47.485  1.00  0.00           H
ATOM    410  CB  LEU A 609      51.480  20.600  46.455  1.00  0.00           C
ATOM    411  HB1 LEU A 609      52.040  20.620  45.485  1.00  0.00           H
ATOM    412  HB2 LEU A 609      50.770  19.750  46.405  1.00  0.00           H
ATOM    413  CG  LEU A 609      52.480  20.300  47.585  1.00  0.00           C
ATOM    414  HG  LEU A 609      53.240  21.120  47.625  1.00  0.00           H
ATOM    415  CD1 LEU A 609      51.740  20.250  48.925  1.00  0.00           C
ATOM    416 HD11 LEU A 609      51.000  19.420  48.925  1.00  0.00           H
ATOM    417 HD12 LEU A 609      51.220  21.200  49.135  1.00  0.00           H
ATOM    418 HD13 LEU A 609      52.440  20.090  49.775  1.00  0.00           H
ATOM    419  CD2 LEU A 609      53.230  19.000  47.255  1.00  0.00           C
ATOM    420 HD21 LEU A 609      53.680  19.050  46.245  1.00  0.00           H
ATOM    421 HD22 LEU A 609      52.530  18.130  47.285  1.00  0.00           H
ATOM    422 HD23 LEU A 609      54.050  18.810  47.965  1.00  0.00           H
ATOM    423  C   LEU A 609      51.550  23.100  46.715  1.00  0.00           C
ATOM    424  O   LEU A 609      51.650  23.720  47.775  1.00  0.00           O
ATOM    425  N   ALA A 610      52.110  23.520  45.565  1.00  0.00           N
ATOM    426  HN  ALA A 610      51.960  23.000  44.735  1.00  0.00           H
ATOM    427  CA  ALA A 610      52.760  24.780  45.405  1.00  0.00           C
ATOM    428  HA  ALA A 610      53.600  24.640  45.955  1.00  0.00           H
ATOM    429  CB  ALA A 610      53.250  25.070  43.975  1.00  0.00           C
ATOM    430  HB1 ALA A 610      52.500  25.580  43.345  1.00  0.00           H
ATOM    431  HB2 ALA A 610      53.530  24.120  43.475  1.00  0.00           H
ATOM    432  HB3 ALA A 610      54.130  25.750  43.985  1.00  0.00           H
ATOM    433  C   ALA A 610      52.050  25.980  45.925  1.00  0.00           C
ATOM    434  O   ALA A 610      52.380  26.620  46.915  1.00  0.00           O
ATOM    435  N   SER A 611      50.940  26.270  45.265  1.00  0.00           N
ATOM    436  HN  SER A 611      50.630  25.670  44.535  1.00  0.00           H
ATOM    437  CA  SER A 611      50.150  27.450  45.515  1.00  0.00           C
ATOM    438  HA  SER A 611      50.760  28.320  45.335  1.00  0.00           H
ATOM    439  CB  SER A 611      48.960  27.450  44.525  1.00  0.00           C
ATOM    440  HB1 SER A 611      48.270  26.610  44.735  1.00  0.00           H
ATOM    441  HB2 SER A 611      49.330  27.320  43.475  1.00  0.00           H
ATOM    442  OG  SER A 611      48.230  28.670  44.595  1.00  0.00           O
ATOM    443  HG1 SER A 611      48.670  29.330  44.035  1.00  0.00           H
ATOM    444  C   SER A 611      49.670  27.520  46.955  1.00  0.00           C
ATOM    445  O   SER A 611      49.770  28.570  47.595  1.00  0.00           O
ATOM    446  N   ILE A 612      49.220  26.390  47.535  1.00  0.00           N
ATOM    447  HN  ILE A 612      49.170  25.530  47.005  1.00  0.00           H
ATOM    448  CA  ILE A 612      48.740  26.290  48.905  1.00  0.00           C
ATOM    449  HA  ILE A 612      47.910  26.970  49.025  1.00  0.00           H
ATOM    450  CB  ILE A 612      48.260  24.860  49.195  1.00  0.00           C
ATOM    451  HB  ILE A 612      49.020  24.150  48.775  1.00  0.00           H
ATOM    452  CG2 ILE A 612      48.120  24.570  50.715  1.00  0.00           C
ATOM    453 HG21 ILE A 612      47.470  25.320  51.195  1.00  0.00           H
ATOM    454 HG22 ILE A 612      49.100  24.570  51.225  1.00  0.00           H
ATOM    455 HG23 ILE A 612      47.670  23.570  50.885  1.00  0.00           H
ATOM    456  CG1 ILE A 612      46.930  24.600  48.455  1.00  0.00           C
ATOM    457 HG11 ILE A 612      46.980  25.060  47.445  1.00  0.00           H
ATOM    458 HG12 ILE A 612      46.110  25.110  49.015  1.00  0.00           H
ATOM    459  CD  ILE A 612      46.590  23.110  48.275  1.00  0.00           C
ATOM    460  HD1 ILE A 612      46.460  22.620  49.265  1.00  0.00           H
ATOM    461  HD2 ILE A 612      47.400  22.590  47.725  1.00  0.00           H
ATOM    462  HD3 ILE A 612      45.640  22.990  47.705  1.00  0.00           H
ATOM    463  C   ILE A 612      49.780  26.720  49.925  1.00  0.00           C
ATOM    464  O   ILE A 612      49.530  27.500  50.835  1.00  0.00           O
ATOM    465  N   LEU A 613      51.010  26.250  49.765  1.00  0.00           N
ATOM    466  HN  LEU A 613      51.200  25.630  49.005  1.00  0.00           H
ATOM    467  CA  LEU A 613      52.100  26.530  50.655  1.00  0.00           C
ATOM    468  HA  LEU A 613      51.780  26.380  51.675  1.00  0.00           H
ATOM    469  CB  LEU A 613      53.120  25.460  50.255  1.00  0.00           C
ATOM    470  HB1 LEU A 613      54.130  25.660  50.645  1.00  0.00           H
ATOM    471  HB2 LEU A 613      53.150  25.460  49.155  1.00  0.00           H
ATOM    472  CG  LEU A 613      52.650  24.050  50.625  1.00  0.00           C
ATOM    473  HG  LEU A 613      51.660  23.850  50.135  1.00  0.00           H
ATOM    474  CD1 LEU A 613      53.590  23.000  50.005  1.00  0.00           C
ATOM    475 HD11 LEU A 613      54.650  23.230  50.215  1.00  0.00           H
ATOM    476 HD12 LEU A 613      53.470  22.930  48.915  1.00  0.00           H
ATOM    477 HD13 LEU A 613      53.350  21.990  50.385  1.00  0.00           H
ATOM    478  CD2 LEU A 613      52.320  23.940  52.125  1.00  0.00           C
ATOM    479 HD21 LEU A 613      51.440  24.570  52.385  1.00  0.00           H
ATOM    480 HD22 LEU A 613      53.160  24.240  52.765  1.00  0.00           H
ATOM    481 HD23 LEU A 613      52.010  22.900  52.365  1.00  0.00           H
ATOM    482  C   LEU A 613      52.600  27.960  50.665  1.00  0.00           C
ATOM    483  O   LEU A 613      52.950  28.500  51.715  1.00  0.00           O
ATOM    484  N   PHE A 614      52.540  28.650  49.495  1.00  0.00           N
ATOM    485  HN  PHE A 614      52.220  28.150  48.685  1.00  0.00           H
ATOM    486  CA  PHE A 614      52.720  30.100  49.325  1.00  0.00           C
ATOM    487  HA  PHE A 614      53.650  30.390  49.765  1.00  0.00           H
ATOM    488  CB  PHE A 614      52.440  30.620  47.855  1.00  0.00           C
ATOM    489  HB1 PHE A 614      51.380  30.520  47.545  1.00  0.00           H
ATOM    490  HB2 PHE A 614      52.910  30.060  47.055  1.00  0.00           H
ATOM    491  CG  PHE A 614      52.870  32.030  47.505  1.00  0.00           C
ATOM    492  CD1 PHE A 614      53.570  32.930  48.335  1.00  0.00           C
ATOM    493  HD1 PHE A 614      53.780  32.690  49.375  1.00  0.00           H
ATOM    494  CE1 PHE A 614      54.020  34.150  47.835  1.00  0.00           C
ATOM    495  HE1 PHE A 614      54.580  34.830  48.455  1.00  0.00           H
ATOM    496  CZ  PHE A 614      53.750  34.500  46.505  1.00  0.00           C
ATOM    497  HZ  PHE A 614      54.120  35.440  46.105  1.00  0.00           H
ATOM    498  CD2 PHE A 614      52.590  32.410  46.185  1.00  0.00           C
ATOM    499  HD2 PHE A 614      52.030  31.740  45.555  1.00  0.00           H
ATOM    500  CE2 PHE A 614      53.030  33.630  45.685  1.00  0.00           C
ATOM    501  HE2 PHE A 614      52.830  33.910  44.655  1.00  0.00           H
ATOM    502  C   PHE A 614      51.750  30.850  50.135  1.00  0.00           C
ATOM    503  O   PHE A 614      52.090  31.600  51.055  1.00  0.00           O
ATOM    504  N   LEU A 615      50.500  30.660  49.735  1.00  0.00           N
ATOM    505  HN  LEU A 615      50.320  29.990  49.005  1.00  0.00           H
ATOM    506  CA  LEU A 615      49.360  31.410  50.155  1.00  0.00           C
ATOM    507  HA  LEU A 615      49.620  32.450  50.055  1.00  0.00           H
ATOM    508  CB  LEU A 615      48.130  31.130  49.255  1.00  0.00           C
ATOM    509  HB1 LEU A 615      47.200  31.260  49.845  1.00  0.00           H
ATOM    510  HB2 LEU A 615      48.160  30.080  48.895  1.00  0.00           H
ATOM    511  CG  LEU A 615      47.980  32.080  48.035  1.00  0.00           C
ATOM    512  HG  LEU A 615      47.090  31.720  47.455  1.00  0.00           H
ATOM    513  CD1 LEU A 615      47.690  33.520  48.485  1.00  0.00           C
ATOM    514 HD11 LEU A 615      48.590  33.980  48.935  1.00  0.00           H
ATOM    515 HD12 LEU A 615      46.870  33.540  49.225  1.00  0.00           H
ATOM    516 HD13 LEU A 615      47.390  34.140  47.615  1.00  0.00           H
ATOM    517  CD2 LEU A 615      49.160  32.070  47.055  1.00  0.00           C
ATOM    518 HD21 LEU A 615      49.360  31.040  46.695  1.00  0.00           H
ATOM    519 HD22 LEU A 615      50.070  32.460  47.565  1.00  0.00           H
ATOM    520 HD23 LEU A 615      48.960  32.720  46.185  1.00  0.00           H
ATOM    521  C   LEU A 615      49.130  31.220  51.625  1.00  0.00           C
ATOM    522  O   LEU A 615      48.800  32.170  52.315  1.00  0.00           O
ATOM    523  N   TYR A 616      49.340  30.000  52.155  1.00  0.00           N
ATOM    524  HN  TYR A 616      49.550  29.220  51.565  1.00  0.00           H
ATOM    525  CA  TYR A 616      49.270  29.740  53.575  1.00  0.00           C
ATOM    526  HA  TYR A 616      48.280  30.000  53.915  1.00  0.00           H
ATOM    527  CB  TYR A 616      49.500  28.210  53.825  1.00  0.00           C
ATOM    528  HB1 TYR A 616      50.450  27.910  53.335  1.00  0.00           H
ATOM    529  HB2 TYR A 616      48.670  27.640  53.345  1.00  0.00           H
ATOM    530  CG  TYR A 616      49.560  27.830  55.285  1.00  0.00           C
ATOM    531  CD1 TYR A 616      48.430  28.030  56.105  1.00  0.00           C
ATOM    532  HD1 TYR A 616      47.520  28.440  55.685  1.00  0.00           H
ATOM    533  CE1 TYR A 616      48.490  27.710  57.465  1.00  0.00           C
ATOM    534  HE1 TYR A 616      47.630  27.870  58.095  1.00  0.00           H
ATOM    535  CZ  TYR A 616      49.650  27.160  58.015  1.00  0.00           C
ATOM    536  OH  TYR A 616      49.630  26.820  59.385  1.00  0.00           O
ATOM    537  HH  TYR A 616      50.500  26.520  59.645  1.00  0.00           H
ATOM    538  CD2 TYR A 616      50.720  27.290  55.845  1.00  0.00           C
ATOM    539  HD2 TYR A 616      51.580  27.120  55.215  1.00  0.00           H
ATOM    540  CE2 TYR A 616      50.770  26.960  57.215  1.00  0.00           C
ATOM    541  HE2 TYR A 616      51.680  26.530  57.625  1.00  0.00           H
ATOM    542  C   TYR A 616      50.220  30.590  54.415  1.00  0.00           C
ATOM    543  O   TYR A 616      49.780  31.300  55.325  1.00  0.00           O
ATOM    544  N   CYS A 617      51.530  30.630  54.085  1.00  0.00           N
ATOM    545  HN  CYS A 617      51.880  30.090  53.325  1.00  0.00           H
ATOM    546  CA  CYS A 617      52.480  31.510  54.755  1.00  0.00           C
ATOM    547  HA  CYS A 617      52.390  31.350  55.825  1.00  0.00           H
ATOM    548  CB  CYS A 617      53.940  31.230  54.325  1.00  0.00           C
ATOM    549  HB1 CYS A 617      54.600  32.090  54.595  1.00  0.00           H
ATOM    550  HB2 CYS A 617      54.000  31.100  53.225  1.00  0.00           H
ATOM    551  SG  CYS A 617      54.590  29.780  55.185  1.00  0.00           S
ATOM    552  HG1 CYS A 617      53.890  28.900  54.485  1.00  0.00           H
ATOM    553  C   CYS A 617      52.210  32.990  54.555  1.00  0.00           C
ATOM    554  O   CYS A 617      52.290  33.790  55.485  1.00  0.00           O
ATOM    555  N   ALA A 618      51.870  33.370  53.315  1.00  0.00           N
ATOM    556  HN  ALA A 618      51.830  32.680  52.575  1.00  0.00           H
ATOM    557  CA  ALA A 618      51.620  34.730  52.925  1.00  0.00           C
ATOM    558  HA  ALA A 618      52.420  35.350  53.325  1.00  0.00           H
ATOM    559  CB  ALA A 618      51.640  34.820  51.385  1.00  0.00           C
ATOM    560  HB1 ALA A 618      50.810  34.220  50.945  1.00  0.00           H
ATOM    561  HB2 ALA A 618      52.600  34.420  50.995  1.00  0.00           H
ATOM    562  HB3 ALA A 618      51.540  35.880  51.045  1.00  0.00           H
ATOM    563  C   ALA A 618      50.320  35.300  53.475  1.00  0.00           C
ATOM    564  O   ALA A 618      50.230  36.500  53.695  1.00  0.00           O
ATOM    565  N   CYS A 619      49.300  34.470  53.755  1.00  0.00           N
ATOM    566  HN  CYS A 619      49.330  33.520  53.435  1.00  0.00           H
ATOM    567  CA  CYS A 619      48.080  34.890  54.425  1.00  0.00           C
ATOM    568  HA  CYS A 619      47.860  35.920  54.155  1.00  0.00           H
ATOM    569  CB  CYS A 619      46.910  33.980  53.945  1.00  0.00           C
ATOM    570  HB1 CYS A 619      47.130  32.930  54.235  1.00  0.00           H
ATOM    571  HB2 CYS A 619      46.920  34.010  52.835  1.00  0.00           H
ATOM    572  SG  CYS A 619      45.250  34.460  54.545  1.00  0.00           S
ATOM    573  HG1 CYS A 619      45.480  34.170  55.815  1.00  0.00           H
ATOM    574  C   CYS A 619      48.190  34.840  55.945  1.00  0.00           C
ATOM    575  O   CYS A 619      47.630  35.670  56.665  1.00  0.00           O
ATOM    576  N   MET A 620      48.960  33.870  56.485  1.00  0.00           N
ATOM    577  HN  MET A 620      49.380  33.170  55.905  1.00  0.00           H
ATOM    578  CA  MET A 620      49.150  33.680  57.915  1.00  0.00           C
ATOM    579  HA  MET A 620      48.180  33.550  58.365  1.00  0.00           H
ATOM    580  CB  MET A 620      49.990  32.400  58.165  1.00  0.00           C
ATOM    581  HB1 MET A 620      50.950  32.480  57.605  1.00  0.00           H
ATOM    582  HB2 MET A 620      49.440  31.540  57.725  1.00  0.00           H
ATOM    583  CG  MET A 620      50.320  32.070  59.635  1.00  0.00           C
ATOM    584  HG1 MET A 620      50.940  32.880  60.075  1.00  0.00           H
ATOM    585  HG2 MET A 620      50.940  31.150  59.655  1.00  0.00           H
ATOM    586  SD  MET A 620      48.850  31.810  60.685  1.00  0.00           S
ATOM    587  CE  MET A 620      48.330  30.210  60.025  1.00  0.00           C
ATOM    588  HE1 MET A 620      49.120  29.440  60.165  1.00  0.00           H
ATOM    589  HE2 MET A 620      48.110  30.270  58.935  1.00  0.00           H
ATOM    590  HE3 MET A 620      47.420  29.850  60.545  1.00  0.00           H
ATOM    591  C   MET A 620      49.790  34.870  58.625  1.00  0.00           C
ATOM    592  O   MET A 620      49.310  35.300  59.675  1.00  0.00           O
ATOM    593  N   SER A 621      50.850  35.460  58.035  1.00  0.00           N
ATOM    594  HN  SER A 621      51.210  35.080  57.185  1.00  0.00           H
ATOM    595  CA  SER A 621      51.480  36.660  58.575  1.00  0.00           C
ATOM    596  HA  SER A 621      51.750  36.430  59.595  1.00  0.00           H
ATOM    597  CB  SER A 621      52.830  37.030  57.865  1.00  0.00           C
ATOM    598  HB1 SER A 621      52.670  37.060  56.765  1.00  0.00           H
ATOM    599  HB2 SER A 621      53.580  36.230  58.055  1.00  0.00           H
ATOM    600  OG  SER A 621      53.350  38.300  58.275  1.00  0.00           O
ATOM    601  HG1 SER A 621      53.640  38.240  59.195  1.00  0.00           H
ATOM    602  C   SER A 621      50.560  37.880  58.705  1.00  0.00           C
ATOM    603  O   SER A 621      50.550  38.460  59.795  1.00  0.00           O
ATOM    604  N   PRO A 622      49.710  38.270  57.745  1.00  0.00           N
ATOM    605  CD  PRO A 622      50.020  38.100  56.325  1.00  0.00           C
ATOM    606  HD1 PRO A 622      50.010  37.020  56.065  1.00  0.00           H
ATOM    607  HD2 PRO A 622      51.020  38.540  56.105  1.00  0.00           H
ATOM    608  CA  PRO A 622      48.810  39.400  57.945  1.00  0.00           C
ATOM    609  HA  PRO A 622      49.370  40.220  58.345  1.00  0.00           H
ATOM    610  CB  PRO A 622      48.220  39.740  56.555  1.00  0.00           C
ATOM    611  HB1 PRO A 622      48.400  40.820  56.335  1.00  0.00           H
ATOM    612  HB2 PRO A 622      47.120  39.560  56.495  1.00  0.00           H
ATOM    613  CG  PRO A 622      48.940  38.850  55.545  1.00  0.00           C
ATOM    614  HG1 PRO A 622      48.230  38.120  55.105  1.00  0.00           H
ATOM    615  HG2 PRO A 622      49.400  39.440  54.725  1.00  0.00           H
ATOM    616  C   PRO A 622      47.730  39.040  58.935  1.00  0.00           C
ATOM    617  O   PRO A 622      47.410  39.880  59.775  1.00  0.00           O
ATOM    618  N   VAL A 623      47.160  37.820  58.895  1.00  0.00           N
ATOM    619  HN  VAL A 623      47.400  37.160  58.165  1.00  0.00           H
ATOM    620  CA  VAL A 623      46.160  37.390  59.865  1.00  0.00           C
ATOM    621  HA  VAL A 623      45.350  38.110  59.825  1.00  0.00           H
ATOM    622  CB  VAL A 623      45.570  36.030  59.485  1.00  0.00           C
ATOM    623  HB  VAL A 623      46.400  35.310  59.295  1.00  0.00           H
ATOM    624  CG1 VAL A 623      44.670  35.450  60.605  1.00  0.00           C
ATOM    625 HG11 VAL A 623      43.880  36.180  60.885  1.00  0.00           H
ATOM    626 HG12 VAL A 623      45.250  35.190  61.515  1.00  0.00           H
ATOM    627 HG13 VAL A 623      44.160  34.530  60.255  1.00  0.00           H
ATOM    628  CG2 VAL A 623      44.740  36.190  58.195  1.00  0.00           C
ATOM    629 HG21 VAL A 623      45.360  36.580  57.355  1.00  0.00           H
ATOM    630 HG22 VAL A 623      43.900  36.900  58.365  1.00  0.00           H
ATOM    631 HG23 VAL A 623      44.310  35.220  57.885  1.00  0.00           H
ATOM    632  C   VAL A 623      46.650  37.420  61.305  1.00  0.00           C
ATOM    633  O   VAL A 623      45.950  37.940  62.185  1.00  0.00           O
ATOM    634  N   ILE A 624      47.880  36.930  61.595  1.00  0.00           N
ATOM    635  HN  ILE A 624      48.390  36.440  60.875  1.00  0.00           H
ATOM    636  CA  ILE A 624      48.540  37.080  62.885  1.00  0.00           C
ATOM    637  HA  ILE A 624      47.890  36.660  63.645  1.00  0.00           H
ATOM    638  CB  ILE A 624      49.870  36.310  62.915  1.00  0.00           C
ATOM    639  HB  ILE A 624      50.410  36.510  61.965  1.00  0.00           H
ATOM    640  CG2 ILE A 624      50.780  36.760  64.075  1.00  0.00           C
ATOM    641 HG21 ILE A 624      50.260  36.630  65.045  1.00  0.00           H
ATOM    642 HG22 ILE A 624      51.100  37.820  63.975  1.00  0.00           H
ATOM    643 HG23 ILE A 624      51.720  36.160  64.115  1.00  0.00           H
ATOM    644  CG1 ILE A 624      49.590  34.780  62.975  1.00  0.00           C
ATOM    645 HG11 ILE A 624      48.960  34.500  62.105  1.00  0.00           H
ATOM    646 HG12 ILE A 624      48.990  34.570  63.895  1.00  0.00           H
ATOM    647  CD  ILE A 624      50.840  33.900  62.985  1.00  0.00           C
ATOM    648  HD1 ILE A 624      51.430  34.040  63.915  1.00  0.00           H
ATOM    649  HD2 ILE A 624      51.490  34.130  62.115  1.00  0.00           H
ATOM    650  HD3 ILE A 624      50.560  32.830  62.925  1.00  0.00           H
ATOM    651  C   ILE A 624      48.750  38.530  63.275  1.00  0.00           C
ATOM    652  O   ILE A 624      48.420  38.960  64.385  1.00  0.00           O
ATOM    653  N   THR A 625      49.290  39.340  62.345  1.00  0.00           N
ATOM    654  HN  THR A 625      49.570  38.950  61.465  1.00  0.00           H
ATOM    655  CA  THR A 625      49.610  40.750  62.565  1.00  0.00           C
ATOM    656  HA  THR A 625      50.270  40.820  63.415  1.00  0.00           H
ATOM    657  CB  THR A 625      50.330  41.350  61.355  1.00  0.00           C
ATOM    658  HB  THR A 625      49.680  41.320  60.445  1.00  0.00           H
ATOM    659  OG1 THR A 625      51.500  40.600  61.075  1.00  0.00           O
ATOM    660  HG1 THR A 625      51.200  39.780  60.645  1.00  0.00           H
ATOM    661  CG2 THR A 625      50.790  42.790  61.605  1.00  0.00           C
ATOM    662 HG21 THR A 625      51.390  42.850  62.535  1.00  0.00           H
ATOM    663 HG22 THR A 625      49.930  43.480  61.685  1.00  0.00           H
ATOM    664 HG23 THR A 625      51.430  43.140  60.765  1.00  0.00           H
ATOM    665  C   THR A 625      48.390  41.600  62.885  1.00  0.00           C
ATOM    666  O   THR A 625      48.360  42.300  63.885  1.00  0.00           O
ATOM    667  N   PHE A 626      47.320  41.470  62.075  1.00  0.00           N
ATOM    668  HN  PHE A 626      47.370  40.890  61.265  1.00  0.00           H
ATOM    669  CA  PHE A 626      46.040  42.130  62.315  1.00  0.00           C
ATOM    670  HA  PHE A 626      46.230  43.180  62.445  1.00  0.00           H
ATOM    671  CB  PHE A 626      45.070  41.940  61.115  1.00  0.00           C
ATOM    672  HB1 PHE A 626      44.010  42.010  61.445  1.00  0.00           H
ATOM    673  HB2 PHE A 626      45.210  40.940  60.645  1.00  0.00           H
ATOM    674  CG  PHE A 626      45.290  42.990  60.055  1.00  0.00           C
ATOM    675  CD1 PHE A 626      44.300  43.980  59.855  1.00  0.00           C
ATOM    676  HD1 PHE A 626      43.410  43.970  60.465  1.00  0.00           H
ATOM    677  CE1 PHE A 626      44.450  44.950  58.855  1.00  0.00           C
ATOM    678  HE1 PHE A 626      43.680  45.690  58.695  1.00  0.00           H
ATOM    679  CZ  PHE A 626      45.580  44.930  58.035  1.00  0.00           C
ATOM    680  HZ  PHE A 626      45.690  45.670  57.255  1.00  0.00           H
ATOM    681  CD2 PHE A 626      46.420  43.000  59.225  1.00  0.00           C
ATOM    682  HD2 PHE A 626      47.180  42.240  59.345  1.00  0.00           H
ATOM    683  CE2 PHE A 626      46.570  43.960  58.215  1.00  0.00           C
ATOM    684  HE2 PHE A 626      47.440  43.940  57.575  1.00  0.00           H
ATOM    685  C   PHE A 626      45.360  41.710  63.605  1.00  0.00           C
ATOM    686  O   PHE A 626      44.850  42.550  64.345  1.00  0.00           O
ATOM    687  N   GLY A 627      45.380  40.390  63.925  1.00  0.00           N
ATOM    688  HN  GLY A 627      45.780  39.720  63.305  1.00  0.00           H
ATOM    689  CA  GLY A 627      44.840  39.860  65.185  1.00  0.00           C
ATOM    690  HA1 GLY A 627      44.920  38.790  65.155  1.00  0.00           H
ATOM    691  HA2 GLY A 627      43.820  40.200  65.285  1.00  0.00           H
ATOM    692  C   GLY A 627      45.590  40.320  66.405  1.00  0.00           C
ATOM    693  O   GLY A 627      44.990  40.580  67.445  1.00  0.00           O
ATOM    694  N   GLY A 628      46.930  40.440  66.315  1.00  0.00           N
ATOM    695  HN  GLY A 628      47.390  40.120  65.485  1.00  0.00           H
ATOM    696  CA  GLY A 628      47.760  41.030  67.355  1.00  0.00           C
ATOM    697  HA1 GLY A 628      48.790  40.980  67.025  1.00  0.00           H
ATOM    698  HA2 GLY A 628      47.590  40.500  68.275  1.00  0.00           H
ATOM    699  C   GLY A 628      47.450  42.490  67.605  1.00  0.00           C
ATOM    700  O   GLY A 628      47.200  42.870  68.745  1.00  0.00           O
ATOM    701  N   LEU A 629      47.390  43.300  66.515  1.00  0.00           N
ATOM    702  HN  LEU A 629      47.630  42.930  65.615  1.00  0.00           H
ATOM    703  CA  LEU A 629      47.030  44.710  66.555  1.00  0.00           C
ATOM    704  HA  LEU A 629      47.730  45.220  67.205  1.00  0.00           H
ATOM    705  CB  LEU A 629      47.100  45.340  65.125  1.00  0.00           C
ATOM    706  HB1 LEU A 629      46.300  46.100  64.985  1.00  0.00           H
ATOM    707  HB2 LEU A 629      46.910  44.550  64.365  1.00  0.00           H
ATOM    708  CG  LEU A 629      48.420  46.070  64.785  1.00  0.00           C
ATOM    709  HG  LEU A 629      48.680  46.740  65.645  1.00  0.00           H
ATOM    710  CD1 LEU A 629      49.590  45.110  64.565  1.00  0.00           C
ATOM    711 HD11 LEU A 629      49.410  44.460  63.685  1.00  0.00           H
ATOM    712 HD12 LEU A 629      49.750  44.470  65.465  1.00  0.00           H
ATOM    713 HD13 LEU A 629      50.530  45.670  64.375  1.00  0.00           H
ATOM    714  CD2 LEU A 629      48.250  46.970  63.555  1.00  0.00           C
ATOM    715 HD21 LEU A 629      47.460  47.730  63.715  1.00  0.00           H
ATOM    716 HD22 LEU A 629      47.960  46.360  62.665  1.00  0.00           H
ATOM    717 HD23 LEU A 629      49.200  47.500  63.315  1.00  0.00           H
ATOM    718  C   LEU A 629      45.640  44.980  67.115  1.00  0.00           C
ATOM    719  O   LEU A 629      45.450  45.900  67.915  1.00  0.00           O
ATOM    720  N   LEU A 630      44.620  44.200  66.695  1.00  0.00           N
ATOM    721  HN  LEU A 630      44.770  43.500  65.985  1.00  0.00           H
ATOM    722  CA  LEU A 630      43.280  44.250  67.265  1.00  0.00           C
ATOM    723  HA  LEU A 630      42.910  45.260  67.185  1.00  0.00           H
ATOM    724  CB  LEU A 630      42.310  43.300  66.505  1.00  0.00           C
ATOM    725  HB1 LEU A 630      41.390  43.120  67.105  1.00  0.00           H
ATOM    726  HB2 LEU A 630      42.820  42.310  66.395  1.00  0.00           H
ATOM    727  CG  LEU A 630      41.850  43.790  65.125  1.00  0.00           C
ATOM    728  HG  LEU A 630      42.740  44.170  64.575  1.00  0.00           H
ATOM    729  CD1 LEU A 630      41.250  42.630  64.325  1.00  0.00           C
ATOM    730 HD11 LEU A 630      40.410  42.170  64.895  1.00  0.00           H
ATOM    731 HD12 LEU A 630      42.020  41.850  64.145  1.00  0.00           H
ATOM    732 HD13 LEU A 630      40.860  42.990  63.345  1.00  0.00           H
ATOM    733  CD2 LEU A 630      40.810  44.920  65.265  1.00  0.00           C
ATOM    734 HD21 LEU A 630      41.250  45.790  65.825  1.00  0.00           H
ATOM    735 HD22 LEU A 630      39.920  44.570  65.835  1.00  0.00           H
ATOM    736 HD23 LEU A 630      40.470  45.280  64.275  1.00  0.00           H
ATOM    737  C   LEU A 630      43.210  43.890  68.745  1.00  0.00           C
ATOM    738  O   LEU A 630      42.650  44.630  69.545  1.00  0.00           O
ATOM    739  N   GLY A 631      43.850  42.770  69.145  1.00  0.00           N
ATOM    740  HN  GLY A 631      44.250  42.160  68.455  1.00  0.00           H
ATOM    741  CA  GLY A 631      43.880  42.320  70.535  1.00  0.00           C
ATOM    742  HA1 GLY A 631      44.440  41.400  70.565  1.00  0.00           H
ATOM    743  HA2 GLY A 631      42.860  42.210  70.875  1.00  0.00           H
ATOM    744  C   GLY A 631      44.560  43.290  71.465  1.00  0.00           C
ATOM    745  O   GLY A 631      44.100  43.560  72.575  1.00  0.00           O
ATOM    746  N   GLU A 632      45.690  43.850  71.015  1.00  0.00           N
ATOM    747  HN  GLU A 632      46.050  43.580  70.115  1.00  0.00           H
ATOM    748  CA  GLU A 632      46.460  44.850  71.725  1.00  0.00           C
ATOM    749  HA  GLU A 632      46.710  44.460  72.705  1.00  0.00           H
ATOM    750  CB  GLU A 632      47.750  45.120  70.905  1.00  0.00           C
ATOM    751  HB1 GLU A 632      47.490  45.520  69.895  1.00  0.00           H
ATOM    752  HB2 GLU A 632      48.250  44.140  70.715  1.00  0.00           H
ATOM    753  CG  GLU A 632      48.790  46.070  71.545  1.00  0.00           C
ATOM    754  HG1 GLU A 632      49.000  45.760  72.585  1.00  0.00           H
ATOM    755  HG2 GLU A 632      48.430  47.120  71.545  1.00  0.00           H
ATOM    756  CD  GLU A 632      50.120  46.040  70.785  1.00  0.00           C
ATOM    757  OE1 GLU A 632      50.980  45.200  71.145  1.00  0.00           O
ATOM    758  OE2 GLU A 632      50.270  46.840  69.825  1.00  0.00           O
ATOM    759  C   GLU A 632      45.690  46.150  71.945  1.00  0.00           C
ATOM    760  O   GLU A 632      45.530  46.610  73.075  1.00  0.00           O
ATOM    761  N   ALA A 633      45.110  46.740  70.875  1.00  0.00           N
ATOM    762  HN  ALA A 633      45.200  46.340  69.965  1.00  0.00           H
ATOM    763  CA  ALA A 633      44.510  48.060  70.965  1.00  0.00           C
ATOM    764  HA  ALA A 633      45.140  48.690  71.575  1.00  0.00           H
ATOM    765  CB  ALA A 633      44.410  48.640  69.545  1.00  0.00           C
ATOM    766  HB1 ALA A 633      43.780  47.990  68.915  1.00  0.00           H
ATOM    767  HB2 ALA A 633      45.430  48.700  69.095  1.00  0.00           H
ATOM    768  HB3 ALA A 633      43.970  49.660  69.565  1.00  0.00           H
ATOM    769  C   ALA A 633      43.120  48.070  71.595  1.00  0.00           C
ATOM    770  O   ALA A 633      42.700  49.040  72.225  1.00  0.00           O
ATOM    771  N   THR A 634      42.390  46.950  71.445  1.00  0.00           N
ATOM    772  HN  THR A 634      42.790  46.160  70.975  1.00  0.00           H
ATOM    773  CA  THR A 634      40.980  46.880  71.825  1.00  0.00           C
ATOM    774  HA  THR A 634      40.560  47.870  71.845  1.00  0.00           H
ATOM    775  CB  THR A 634      40.160  46.020  70.845  1.00  0.00           C
ATOM    776  HB  THR A 634      40.350  44.940  71.025  1.00  0.00           H
ATOM    777  OG1 THR A 634      40.540  46.300  69.515  1.00  0.00           O
ATOM    778  HG1 THR A 634      41.340  45.770  69.385  1.00  0.00           H
ATOM    779  CG2 THR A 634      38.660  46.310  70.925  1.00  0.00           C
ATOM    780 HG21 THR A 634      38.480  47.390  70.715  1.00  0.00           H
ATOM    781 HG22 THR A 634      38.250  46.070  71.925  1.00  0.00           H
ATOM    782 HG23 THR A 634      38.110  45.720  70.155  1.00  0.00           H
ATOM    783  C   THR A 634      40.890  46.300  73.215  1.00  0.00           C
ATOM    784  O   THR A 634      39.800  46.190  73.775  1.00  0.00           O
ATOM    785  N   GLU A 635      42.050  45.930  73.795  1.00  0.00           N
ATOM    786  HN  GLU A 635      42.910  46.090  73.315  1.00  0.00           H
ATOM    787  CA  GLU A 635      42.190  45.380  75.135  1.00  0.00           C
ATOM    788  HA  GLU A 635      43.250  45.250  75.275  1.00  0.00           H
ATOM    789  CB  GLU A 635      41.760  46.380  76.225  1.00  0.00           C
ATOM    790  HB1 GLU A 635      40.680  46.590  76.135  1.00  0.00           H
ATOM    791  HB2 GLU A 635      42.300  47.320  75.985  1.00  0.00           H
ATOM    792  CG  GLU A 635      42.090  45.970  77.685  1.00  0.00           C
ATOM    793  HG1 GLU A 635      41.990  46.850  78.355  1.00  0.00           H
ATOM    794  HG2 GLU A 635      43.120  45.570  77.765  1.00  0.00           H
ATOM    795  CD  GLU A 635      41.130  44.920  78.235  1.00  0.00           C
ATOM    796  OE1 GLU A 635      39.900  45.190  78.195  1.00  0.00           O
ATOM    797  OE2 GLU A 635      41.590  43.830  78.665  1.00  0.00           O
ATOM    798  C   GLU A 635      41.610  43.970  75.245  1.00  0.00           C
ATOM    799  O   GLU A 635      40.460  43.750  75.615  1.00  0.00           O
ATOM    800  N   GLY A 636      42.410  42.970  74.805  1.00  0.00           N
ATOM    801  HN  GLY A 636      43.330  43.220  74.475  1.00  0.00           H
ATOM    802  CA  GLY A 636      42.130  41.530  74.865  1.00  0.00           C
ATOM    803  HA1 GLY A 636      42.170  41.250  75.905  1.00  0.00           H
ATOM    804  HA2 GLY A 636      42.910  41.050  74.285  1.00  0.00           H
ATOM    805  C   GLY A 636      40.820  41.030  74.315  1.00  0.00           C
ATOM    806  O   GLY A 636      40.320  39.990  74.735  1.00  0.00           O
ATOM    807  N   ARG A 637      40.210  41.730  73.355  1.00  0.00           N
ATOM    808  HN  ARG A 637      40.630  42.580  73.065  1.00  0.00           H
ATOM    809  CA  ARG A 637      38.890  41.390  72.835  1.00  0.00           C
ATOM    810  HA  ARG A 637      38.360  40.820  73.585  1.00  0.00           H
ATOM    811  CB  ARG A 637      38.030  42.650  72.505  1.00  0.00           C
ATOM    812  HB1 ARG A 637      37.030  42.340  72.145  1.00  0.00           H
ATOM    813  HB2 ARG A 637      38.520  43.230  71.695  1.00  0.00           H
ATOM    814  CG  ARG A 637      37.860  43.610  73.705  1.00  0.00           C
ATOM    815  HG1 ARG A 637      37.310  44.510  73.385  1.00  0.00           H
ATOM    816  HG2 ARG A 637      38.870  43.950  73.975  1.00  0.00           H
ATOM    817  CD  ARG A 637      37.170  43.000  74.935  1.00  0.00           C
ATOM    818  HD1 ARG A 637      37.560  41.990  75.165  1.00  0.00           H
ATOM    819  HD2 ARG A 637      36.070  42.930  74.775  1.00  0.00           H
ATOM    820  NE  ARG A 637      37.480  43.880  76.105  1.00  0.00           N
ATOM    821  HE  ARG A 637      38.430  44.190  76.245  1.00  0.00           H
ATOM    822  CZ  ARG A 637      36.900  43.730  77.285  1.00  0.00           C
ATOM    823  NH1 ARG A 637      35.750  43.120  77.455  1.00  0.00           N
ATOM    824 HH11 ARG A 637      35.470  43.050  78.425  1.00  0.00           H
ATOM    825 HH12 ARG A 637      35.000  43.400  76.825  1.00  0.00           H
ATOM    826  NH2 ARG A 637      37.520  44.080  78.375  1.00  0.00           N
ATOM    827 HH21 ARG A 637      37.060  43.820  79.235  1.00  0.00           H
ATOM    828 HH22 ARG A 637      38.450  44.510  78.315  1.00  0.00           H
ATOM    829  C   ARG A 637      39.000  40.460  71.645  1.00  0.00           C
ATOM    830  O   ARG A 637      38.910  39.250  71.805  1.00  0.00           O
ATOM    831  N   LEU A 638      39.170  41.010  70.435  1.00  0.00           N
ATOM    832  HN  LEU A 638      39.240  41.990  70.325  1.00  0.00           H
ATOM    833  CA  LEU A 638      39.300  40.210  69.235  1.00  0.00           C
ATOM    834  HA  LEU A 638      38.830  39.250  69.375  1.00  0.00           H
ATOM    835  CB  LEU A 638      38.640  40.960  68.045  1.00  0.00           C
ATOM    836  HB1 LEU A 638      38.660  40.300  67.145  1.00  0.00           H
ATOM    837  HB2 LEU A 638      39.240  41.870  67.805  1.00  0.00           H
ATOM    838  CG  LEU A 638      37.190  41.420  68.295  1.00  0.00           C
ATOM    839  HG  LEU A 638      37.190  42.130  69.165  1.00  0.00           H
ATOM    840  CD1 LEU A 638      36.650  42.210  67.095  1.00  0.00           C
ATOM    841 HD11 LEU A 638      36.620  41.580  66.185  1.00  0.00           H
ATOM    842 HD12 LEU A 638      37.290  43.100  66.895  1.00  0.00           H
ATOM    843 HD13 LEU A 638      35.620  42.590  67.305  1.00  0.00           H
ATOM    844  CD2 LEU A 638      36.270  40.240  68.635  1.00  0.00           C
ATOM    845 HD21 LEU A 638      36.620  39.730  69.555  1.00  0.00           H
ATOM    846 HD22 LEU A 638      36.260  39.510  67.805  1.00  0.00           H
ATOM    847 HD23 LEU A 638      35.230  40.600  68.815  1.00  0.00           H
ATOM    848  C   LEU A 638      40.770  39.970  68.955  1.00  0.00           C
ATOM    849  O   LEU A 638      41.450  40.850  68.435  1.00  0.00           O
ATOM    850  N   SER A 639      41.320  38.800  69.305  1.00  0.00           N
ATOM    851  HN  SER A 639      40.770  38.060  69.715  1.00  0.00           H
ATOM    852  CA  SER A 639      42.740  38.530  69.165  1.00  0.00           C
ATOM    853  HA  SER A 639      43.270  39.460  69.035  1.00  0.00           H
ATOM    854  CB  SER A 639      43.300  37.830  70.455  1.00  0.00           C
ATOM    855  HB1 SER A 639      42.940  38.430  71.315  1.00  0.00           H
ATOM    856  HB2 SER A 639      44.410  37.880  70.465  1.00  0.00           H
ATOM    857  OG  SER A 639      42.890  36.460  70.605  1.00  0.00           O
ATOM    858  HG1 SER A 639      41.900  36.460  70.625  1.00  0.00           H
ATOM    859  C   SER A 639      43.030  37.680  67.945  1.00  0.00           C
ATOM    860  O   SER A 639      42.260  37.590  66.985  1.00  0.00           O
ATOM    861  N   ALA A 640      44.200  37.030  67.965  1.00  0.00           N
ATOM    862  HN  ALA A 640      44.800  37.170  68.745  1.00  0.00           H
ATOM    863  CA  ALA A 640      44.640  36.040  67.005  1.00  0.00           C
ATOM    864  HA  ALA A 640      44.610  36.490  66.025  1.00  0.00           H
ATOM    865  CB  ALA A 640      46.090  35.610  67.325  1.00  0.00           C
ATOM    866  HB1 ALA A 640      46.160  35.150  68.335  1.00  0.00           H
ATOM    867  HB2 ALA A 640      46.760  36.490  67.285  1.00  0.00           H
ATOM    868  HB3 ALA A 640      46.450  34.870  66.575  1.00  0.00           H
ATOM    869  C   ALA A 640      43.720  34.830  66.955  1.00  0.00           C
ATOM    870  O   ALA A 640      43.470  34.280  65.885  1.00  0.00           O
ATOM    871  N   ILE A 641      43.180  34.380  68.105  1.00  0.00           N
ATOM    872  HN  ILE A 641      43.330  34.870  68.965  1.00  0.00           H
ATOM    873  CA  ILE A 641      42.190  33.300  68.125  1.00  0.00           C
ATOM    874  HA  ILE A 641      42.620  32.460  67.605  1.00  0.00           H
ATOM    875  CB  ILE A 641      41.870  32.860  69.565  1.00  0.00           C
ATOM    876  HB  ILE A 641      41.660  33.780  70.165  1.00  0.00           H
ATOM    877  CG2 ILE A 641      40.630  31.950  69.635  1.00  0.00           C
ATOM    878 HG21 ILE A 641      40.760  31.060  68.975  1.00  0.00           H
ATOM    879 HG22 ILE A 641      39.700  32.490  69.325  1.00  0.00           H
ATOM    880 HG23 ILE A 641      40.460  31.610  70.675  1.00  0.00           H
ATOM    881  CG1 ILE A 641      43.110  32.150  70.175  1.00  0.00           C
ATOM    882 HG11 ILE A 641      44.030  32.700  69.895  1.00  0.00           H
ATOM    883 HG12 ILE A 641      43.190  31.130  69.745  1.00  0.00           H
ATOM    884  CD  ILE A 641      43.060  32.060  71.705  1.00  0.00           C
ATOM    885  HD1 ILE A 641      42.180  31.480  72.045  1.00  0.00           H
ATOM    886  HD2 ILE A 641      43.000  33.070  72.165  1.00  0.00           H
ATOM    887  HD3 ILE A 641      43.980  31.550  72.085  1.00  0.00           H
ATOM    888  C   ILE A 641      40.920  33.660  67.375  1.00  0.00           C
ATOM    889  O   ILE A 641      40.470  32.900  66.515  1.00  0.00           O
ATOM    890  N   GLU A 642      40.350  34.850  67.625  1.00  0.00           N
ATOM    891  HN  GLU A 642      40.640  35.430  68.405  1.00  0.00           H
ATOM    892  CA  GLU A 642      39.210  35.370  66.905  1.00  0.00           C
ATOM    893  HA  GLU A 642      38.420  34.640  66.985  1.00  0.00           H
ATOM    894  CB  GLU A 642      38.710  36.700  67.515  1.00  0.00           C
ATOM    895  HB1 GLU A 642      37.930  37.140  66.855  1.00  0.00           H
ATOM    896  HB2 GLU A 642      39.540  37.420  67.595  1.00  0.00           H
ATOM    897  CG  GLU A 642      38.020  36.540  68.895  1.00  0.00           C
ATOM    898  HG1 GLU A 642      37.250  35.740  68.845  1.00  0.00           H
ATOM    899  HG2 GLU A 642      37.490  37.480  69.175  1.00  0.00           H
ATOM    900  CD  GLU A 642      38.960  36.210  70.055  1.00  0.00           C
ATOM    901  OE1 GLU A 642      40.190  36.450  69.945  1.00  0.00           O
ATOM    902  OE2 GLU A 642      38.430  35.720  71.075  1.00  0.00           O
ATOM    903  C   GLU A 642      39.450  35.580  65.415  1.00  0.00           C
ATOM    904  O   GLU A 642      38.600  35.220  64.605  1.00  0.00           O
ATOM    905  N   SER A 643      40.600  36.180  65.025  1.00  0.00           N
ATOM    906  HN  SER A 643      41.280  36.500  65.705  1.00  0.00           H
ATOM    907  CA  SER A 643      40.940  36.370  63.615  1.00  0.00           C
ATOM    908  HA  SER A 643      40.080  36.840  63.155  1.00  0.00           H
ATOM    909  CB  SER A 643      42.140  37.350  63.355  1.00  0.00           C
ATOM    910  HB1 SER A 643      41.950  38.290  63.925  1.00  0.00           H
ATOM    911  HB2 SER A 643      42.180  37.600  62.275  1.00  0.00           H
ATOM    912  OG  SER A 643      43.400  36.820  63.775  1.00  0.00           O
ATOM    913  HG1 SER A 643      44.110  37.320  63.325  1.00  0.00           H
ATOM    914  C   SER A 643      41.160  35.080  62.845  1.00  0.00           C
ATOM    915  O   SER A 643      40.580  34.920  61.775  1.00  0.00           O
ATOM    916  N   LEU A 644      41.920  34.100  63.385  1.00  0.00           N
ATOM    917  HN  LEU A 644      42.440  34.290  64.235  1.00  0.00           H
ATOM    918  CA  LEU A 644      42.140  32.800  62.775  1.00  0.00           C
ATOM    919  HA  LEU A 644      42.530  32.950  61.785  1.00  0.00           H
ATOM    920  CB  LEU A 644      43.160  31.960  63.605  1.00  0.00           C
ATOM    921  HB1 LEU A 644      43.140  30.890  63.305  1.00  0.00           H
ATOM    922  HB2 LEU A 644      42.860  32.020  64.675  1.00  0.00           H
ATOM    923  CG  LEU A 644      44.620  32.430  63.495  1.00  0.00           C
ATOM    924  HG  LEU A 644      44.650  33.550  63.545  1.00  0.00           H
ATOM    925  CD1 LEU A 644      45.450  31.880  64.665  1.00  0.00           C
ATOM    926 HD11 LEU A 644      45.430  30.770  64.665  1.00  0.00           H
ATOM    927 HD12 LEU A 644      45.050  32.240  65.635  1.00  0.00           H
ATOM    928 HD13 LEU A 644      46.510  32.220  64.575  1.00  0.00           H
ATOM    929  CD2 LEU A 644      45.250  31.990  62.165  1.00  0.00           C
ATOM    930 HD21 LEU A 644      44.660  32.350  61.305  1.00  0.00           H
ATOM    931 HD22 LEU A 644      45.290  30.880  62.115  1.00  0.00           H
ATOM    932 HD23 LEU A 644      46.280  32.380  62.075  1.00  0.00           H
ATOM    933  C   LEU A 644      40.890  31.950  62.625  1.00  0.00           C
ATOM    934  O   LEU A 644      40.590  31.440  61.535  1.00  0.00           O
ATOM    935  N   PHE A 645      40.090  31.820  63.705  1.00  0.00           N
ATOM    936  HN  PHE A 645      40.360  32.260  64.565  1.00  0.00           H
ATOM    937  CA  PHE A 645      38.850  31.060  63.715  1.00  0.00           C
ATOM    938  HA  PHE A 645      39.070  30.060  63.355  1.00  0.00           H
ATOM    939  CB  PHE A 645      38.320  30.950  65.185  1.00  0.00           C
ATOM    940  HB1 PHE A 645      38.280  31.980  65.605  1.00  0.00           H
ATOM    941  HB2 PHE A 645      39.050  30.370  65.785  1.00  0.00           H
ATOM    942  CG  PHE A 645      36.960  30.320  65.375  1.00  0.00           C
ATOM    943  CD1 PHE A 645      36.500  29.250  64.585  1.00  0.00           C
ATOM    944  HD1 PHE A 645      37.120  28.870  63.785  1.00  0.00           H
ATOM    945  CE1 PHE A 645      35.230  28.700  64.785  1.00  0.00           C
ATOM    946  HE1 PHE A 645      34.870  27.910  64.135  1.00  0.00           H
ATOM    947  CZ  PHE A 645      34.410  29.190  65.805  1.00  0.00           C
ATOM    948  HZ  PHE A 645      33.420  28.770  65.965  1.00  0.00           H
ATOM    949  CD2 PHE A 645      36.130  30.790  66.415  1.00  0.00           C
ATOM    950  HD2 PHE A 645      36.470  31.600  67.045  1.00  0.00           H
ATOM    951  CE2 PHE A 645      34.860  30.230  66.625  1.00  0.00           C
ATOM    952  HE2 PHE A 645      34.230  30.610  67.425  1.00  0.00           H
ATOM    953  C   PHE A 645      37.820  31.630  62.755  1.00  0.00           C
ATOM    954  O   PHE A 645      37.230  30.920  61.935  1.00  0.00           O
ATOM    955  N   GLY A 646      37.650  32.970  62.785  1.00  0.00           N
ATOM    956  HN  GLY A 646      38.170  33.510  63.455  1.00  0.00           H
ATOM    957  CA  GLY A 646      36.730  33.680  61.905  1.00  0.00           C
ATOM    958  HA1 GLY A 646      36.740  34.720  62.195  1.00  0.00           H
ATOM    959  HA2 GLY A 646      35.750  33.230  62.005  1.00  0.00           H
ATOM    960  C   GLY A 646      37.090  33.630  60.445  1.00  0.00           C
ATOM    961  O   GLY A 646      36.240  33.340  59.605  1.00  0.00           O
ATOM    962  N   ALA A 647      38.370  33.880  60.105  1.00  0.00           N
ATOM    963  HN  ALA A 647      39.040  34.180  60.795  1.00  0.00           H
ATOM    964  CA  ALA A 647      38.880  33.790  58.755  1.00  0.00           C
ATOM    965  HA  ALA A 647      38.290  34.440  58.125  1.00  0.00           H
ATOM    966  CB  ALA A 647      40.340  34.260  58.715  1.00  0.00           C
ATOM    967  HB1 ALA A 647      40.990  33.640  59.375  1.00  0.00           H
ATOM    968  HB2 ALA A 647      40.410  35.310  59.075  1.00  0.00           H
ATOM    969  HB3 ALA A 647      40.750  34.240  57.675  1.00  0.00           H
ATOM    970  C   ALA A 647      38.770  32.390  58.175  1.00  0.00           C
ATOM    971  O   ALA A 647      38.310  32.190  57.045  1.00  0.00           O
ATOM    972  N   SER A 648      39.140  31.360  58.975  1.00  0.00           N
ATOM    973  HN  SER A 648      39.560  31.550  59.865  1.00  0.00           H
ATOM    974  CA  SER A 648      38.910  29.960  58.655  1.00  0.00           C
ATOM    975  HA  SER A 648      39.460  29.740  57.745  1.00  0.00           H
ATOM    976  CB  SER A 648      39.420  29.030  59.785  1.00  0.00           C
ATOM    977  HB1 SER A 648      38.860  29.230  60.725  1.00  0.00           H
ATOM    978  HB2 SER A 648      40.490  29.270  59.985  1.00  0.00           H
ATOM    979  OG  SER A 648      39.300  27.660  59.435  1.00  0.00           O
ATOM    980  HG1 SER A 648      39.910  27.510  58.705  1.00  0.00           H
ATOM    981  C   SER A 648      37.440  29.660  58.345  1.00  0.00           C
ATOM    982  O   SER A 648      37.120  29.330  57.215  1.00  0.00           O
ATOM    983  N   LEU A 649      36.540  29.900  59.325  1.00  0.00           N
ATOM    984  HN  LEU A 649      36.860  30.200  60.225  1.00  0.00           H
ATOM    985  CA  LEU A 649      35.100  29.760  59.235  1.00  0.00           C
ATOM    986  HA  LEU A 649      34.860  28.740  59.275  1.00  0.00           H
ATOM    987  CB  LEU A 649      34.430  30.310  60.515  1.00  0.00           C
ATOM    988  HB1 LEU A 649      34.670  31.390  60.645  1.00  0.00           H
ATOM    989  HB2 LEU A 649      34.870  29.770  61.385  1.00  0.00           H
ATOM    990  CG  LEU A 649      32.900  30.130  60.585  1.00  0.00           C
ATOM    991  HG  LEU A 649      32.420  30.740  59.785  1.00  0.00           H
ATOM    992  CD1 LEU A 649      32.480  28.670  60.395  1.00  0.00           C
ATOM    993 HD11 LEU A 649      32.980  28.050  61.175  1.00  0.00           H
ATOM    994 HD12 LEU A 649      32.780  28.280  59.405  1.00  0.00           H
ATOM    995 HD13 LEU A 649      31.380  28.560  60.495  1.00  0.00           H
ATOM    996  CD2 LEU A 649      32.350  30.620  61.935  1.00  0.00           C
ATOM    997 HD21 LEU A 649      32.580  31.690  62.085  1.00  0.00           H
ATOM    998 HD22 LEU A 649      32.810  30.040  62.775  1.00  0.00           H
ATOM    999 HD23 LEU A 649      31.250  30.470  61.985  1.00  0.00           H
ATOM   1000  C   LEU A 649      34.460  30.370  57.985  1.00  0.00           C
ATOM   1001  O   LEU A 649      33.760  29.720  57.205  1.00  0.00           O
ATOM   1002  N   THR A 650      34.710  31.680  57.805  1.00  0.00           N
ATOM   1003  HN  THR A 650      35.260  32.160  58.485  1.00  0.00           H
ATOM   1004  CA  THR A 650      34.200  32.470  56.695  1.00  0.00           C
ATOM   1005  HA  THR A 650      33.130  32.330  56.665  1.00  0.00           H
ATOM   1006  CB  THR A 650      34.450  33.980  56.875  1.00  0.00           C
ATOM   1007  HB  THR A 650      35.520  34.230  56.705  1.00  0.00           H
ATOM   1008  OG1 THR A 650      34.100  34.400  58.185  1.00  0.00           O
ATOM   1009  HG1 THR A 650      34.810  34.110  58.775  1.00  0.00           H
ATOM   1010  CG2 THR A 650      33.550  34.780  55.925  1.00  0.00           C
ATOM   1011 HG21 THR A 650      32.480  34.560  56.125  1.00  0.00           H
ATOM   1012 HG22 THR A 650      33.760  34.540  54.865  1.00  0.00           H
ATOM   1013 HG23 THR A 650      33.710  35.870  56.065  1.00  0.00           H
ATOM   1014  C   THR A 650      34.750  32.020  55.355  1.00  0.00           C
ATOM   1015  O   THR A 650      34.010  31.870  54.375  1.00  0.00           O
ATOM   1016  N   GLY A 651      36.070  31.720  55.285  1.00  0.00           N
ATOM   1017  HN  GLY A 651      36.650  31.810  56.095  1.00  0.00           H
ATOM   1018  CA  GLY A 651      36.760  31.220  54.085  1.00  0.00           C
ATOM   1019  HA1 GLY A 651      37.800  31.130  54.325  1.00  0.00           H
ATOM   1020  HA2 GLY A 651      36.570  31.910  53.265  1.00  0.00           H
ATOM   1021  C   GLY A 651      36.280  29.870  53.655  1.00  0.00           C
ATOM   1022  O   GLY A 651      36.120  29.590  52.465  1.00  0.00           O
ATOM   1023  N   ILE A 652      35.980  29.020  54.665  1.00  0.00           N
ATOM   1024  HN  ILE A 652      36.240  29.260  55.605  1.00  0.00           H
ATOM   1025  CA  ILE A 652      35.230  27.790  54.535  1.00  0.00           C
ATOM   1026  HA  ILE A 652      35.880  27.090  54.165  1.00  0.00           H
ATOM   1027  CB  ILE A 652      34.830  27.030  55.775  1.00  0.00           C
ATOM   1028  HB  ILE A 652      34.180  27.620  56.445  1.00  0.00           H
ATOM   1029  CG2 ILE A 652      34.080  25.750  55.385  1.00  0.00           C
ATOM   1030 HG21 ILE A 652      34.760  25.120  54.795  1.00  0.00           H
ATOM   1031 HG22 ILE A 652      33.170  25.900  54.775  1.00  0.00           H
ATOM   1032 HG23 ILE A 652      33.720  25.260  56.295  1.00  0.00           H
ATOM   1033  CG1 ILE A 652      36.050  26.610  56.525  1.00  0.00           C
ATOM   1034 HG11 ILE A 652      36.860  27.320  56.335  1.00  0.00           H
ATOM   1035 HG12 ILE A 652      36.320  25.610  56.145  1.00  0.00           H
ATOM   1036  CD  ILE A 652      35.810  26.500  58.015  1.00  0.00           C
ATOM   1037  HD1 ILE A 652      35.280  25.570  58.225  1.00  0.00           H
ATOM   1038  HD2 ILE A 652      35.110  27.270  58.325  1.00  0.00           H
ATOM   1039  HD3 ILE A 652      36.750  26.560  58.615  1.00  0.00           H
ATOM   1040  C   ILE A 652      33.970  27.910  53.755  1.00  0.00           C
ATOM   1041  O   ILE A 652      33.710  27.360  52.675  1.00  0.00           O
ATOM   1042  N   ALA A 653      33.060  28.630  54.395  1.00  0.00           N
ATOM   1043  HN  ALA A 653      33.270  29.060  55.275  1.00  0.00           H
ATOM   1044  CA  ALA A 653      31.730  28.740  53.925  1.00  0.00           C
ATOM   1045  HA  ALA A 653      31.330  27.740  53.805  1.00  0.00           H
ATOM   1046  CB  ALA A 653      30.920  29.470  55.005  1.00  0.00           C
ATOM   1047  HB1 ALA A 653      31.150  30.560  55.025  1.00  0.00           H
ATOM   1048  HB2 ALA A 653      31.170  29.050  56.005  1.00  0.00           H
ATOM   1049  HB3 ALA A 653      29.840  29.300  54.825  1.00  0.00           H
ATOM   1050  C   ALA A 653      31.700  29.380  52.555  1.00  0.00           C
ATOM   1051  O   ALA A 653      30.960  28.960  51.665  1.00  0.00           O
ATOM   1052  N   TYR A 654      32.590  30.370  52.335  1.00  0.00           N
ATOM   1053  HN  TYR A 654      33.150  30.710  53.095  1.00  0.00           H
ATOM   1054  CA  TYR A 654      32.790  30.960  51.035  1.00  0.00           C
ATOM   1055  HA  TYR A 654      31.840  31.370  50.715  1.00  0.00           H
ATOM   1056  CB  TYR A 654      33.800  32.130  51.185  1.00  0.00           C
ATOM   1057  HB1 TYR A 654      34.800  31.760  51.475  1.00  0.00           H
ATOM   1058  HB2 TYR A 654      33.450  32.820  51.985  1.00  0.00           H
ATOM   1059  CG  TYR A 654      33.920  32.930  49.915  1.00  0.00           C
ATOM   1060  CD1 TYR A 654      34.890  32.610  48.945  1.00  0.00           C
ATOM   1061  HD1 TYR A 654      35.560  31.780  49.105  1.00  0.00           H
ATOM   1062  CE1 TYR A 654      34.950  33.320  47.745  1.00  0.00           C
ATOM   1063  HE1 TYR A 654      35.660  33.050  46.975  1.00  0.00           H
ATOM   1064  CZ  TYR A 654      34.070  34.380  47.515  1.00  0.00           C
ATOM   1065  OH  TYR A 654      34.140  35.080  46.305  1.00  0.00           O
ATOM   1066  HH  TYR A 654      33.630  35.910  46.425  1.00  0.00           H
ATOM   1067  CD2 TYR A 654      33.040  34.000  49.675  1.00  0.00           C
ATOM   1068  HD2 TYR A 654      32.290  34.240  50.415  1.00  0.00           H
ATOM   1069  CE2 TYR A 654      33.120  34.730  48.485  1.00  0.00           C
ATOM   1070  HE2 TYR A 654      32.430  35.540  48.305  1.00  0.00           H
ATOM   1071  C   TYR A 654      33.240  29.990  49.925  1.00  0.00           C
ATOM   1072  O   TYR A 654      32.580  29.880  48.895  1.00  0.00           O
ATOM   1073  N   SER A 655      34.350  29.240  50.095  1.00  0.00           N
ATOM   1074  HN  SER A 655      34.850  29.260  50.965  1.00  0.00           H
ATOM   1075  CA  SER A 655      34.960  28.520  48.955  1.00  0.00           C
ATOM   1076  HA  SER A 655      34.920  29.190  48.115  1.00  0.00           H
ATOM   1077  CB  SER A 655      36.490  28.240  49.135  1.00  0.00           C
ATOM   1078  HB1 SER A 655      36.730  27.740  50.085  1.00  0.00           H
ATOM   1079  HB2 SER A 655      36.990  29.230  49.165  1.00  0.00           H
ATOM   1080  OG  SER A 655      37.080  27.500  48.055  1.00  0.00           O
ATOM   1081  HG1 SER A 655      36.900  26.560  48.205  1.00  0.00           H
ATOM   1082  C   SER A 655      34.130  27.320  48.495  1.00  0.00           C
ATOM   1083  O   SER A 655      34.170  26.900  47.335  1.00  0.00           O
ATOM   1084  N   LEU A 656      33.270  26.780  49.375  1.00  0.00           N
ATOM   1085  HN  LEU A 656      33.260  27.120  50.315  1.00  0.00           H
ATOM   1086  CA  LEU A 656      32.260  25.820  49.015  1.00  0.00           C
ATOM   1087  HA  LEU A 656      32.740  24.940  48.615  1.00  0.00           H
ATOM   1088  CB  LEU A 656      31.400  25.570  50.255  1.00  0.00           C
ATOM   1089  HB1 LEU A 656      30.400  25.110  50.055  1.00  0.00           H
ATOM   1090  HB2 LEU A 656      31.220  26.550  50.755  1.00  0.00           H
ATOM   1091  CG  LEU A 656      32.100  24.620  51.185  1.00  0.00           C
ATOM   1092  HG  LEU A 656      33.170  24.950  51.245  1.00  0.00           H
ATOM   1093  CD1 LEU A 656      31.450  24.760  52.555  1.00  0.00           C
ATOM   1094 HD11 LEU A 656      30.600  24.060  52.655  1.00  0.00           H
ATOM   1095 HD12 LEU A 656      31.040  25.780  52.695  1.00  0.00           H
ATOM   1096 HD13 LEU A 656      32.200  24.600  53.355  1.00  0.00           H
ATOM   1097  CD2 LEU A 656      31.960  23.240  50.525  1.00  0.00           C
ATOM   1098 HD21 LEU A 656      32.250  23.230  49.465  1.00  0.00           H
ATOM   1099 HD22 LEU A 656      30.900  22.920  50.575  1.00  0.00           H
ATOM   1100 HD23 LEU A 656      32.590  22.510  51.025  1.00  0.00           H
ATOM   1101  C   LEU A 656      31.200  26.200  48.035  1.00  0.00           C
ATOM   1102  O   LEU A 656      30.900  25.460  47.105  1.00  0.00           O
ATOM   1103  N   PHE A 657      30.580  27.360  48.275  1.00  0.00           N
ATOM   1104  HN  PHE A 657      30.880  27.930  49.045  1.00  0.00           H
ATOM   1105  CA  PHE A 657      29.310  27.690  47.685  1.00  0.00           C
ATOM   1106  HA  PHE A 657      28.940  26.870  47.075  1.00  0.00           H
ATOM   1107  CB  PHE A 657      28.280  28.050  48.795  1.00  0.00           C
ATOM   1108  HB1 PHE A 657      27.320  28.400  48.355  1.00  0.00           H
ATOM   1109  HB2 PHE A 657      28.680  28.870  49.425  1.00  0.00           H
ATOM   1110  CG  PHE A 657      27.960  26.870  49.665  1.00  0.00           C
ATOM   1111  CD1 PHE A 657      27.260  25.770  49.145  1.00  0.00           C
ATOM   1112  HD1 PHE A 657      26.990  25.760  48.095  1.00  0.00           H
ATOM   1113  CE1 PHE A 657      26.880  24.700  49.965  1.00  0.00           C
ATOM   1114  HE1 PHE A 657      26.360  23.850  49.555  1.00  0.00           H
ATOM   1115  CZ  PHE A 657      27.190  24.730  51.335  1.00  0.00           C
ATOM   1116  HZ  PHE A 657      26.860  23.930  51.975  1.00  0.00           H
ATOM   1117  CD2 PHE A 657      28.270  26.880  51.045  1.00  0.00           C
ATOM   1118  HD2 PHE A 657      28.800  27.720  51.455  1.00  0.00           H
ATOM   1119  CE2 PHE A 657      27.900  25.810  51.875  1.00  0.00           C
ATOM   1120  HE2 PHE A 657      28.130  25.830  52.925  1.00  0.00           H
ATOM   1121  C   PHE A 657      29.450  28.870  46.755  1.00  0.00           C
ATOM   1122  O   PHE A 657      28.690  29.030  45.805  1.00  0.00           O
ATOM   1123  N   ALA A 658      30.450  29.750  46.995  1.00  0.00           N
ATOM   1124  HN  ALA A 658      31.100  29.610  47.745  1.00  0.00           H
ATOM   1125  CA  ALA A 658      30.600  30.970  46.255  1.00  0.00           C
ATOM   1126  HA  ALA A 658      29.620  31.420  46.195  1.00  0.00           H
ATOM   1127  CB  ALA A 658      31.510  31.980  46.965  1.00  0.00           C
ATOM   1128  HB1 ALA A 658      32.560  31.610  47.015  1.00  0.00           H
ATOM   1129  HB2 ALA A 658      31.160  32.150  48.005  1.00  0.00           H
ATOM   1130  HB3 ALA A 658      31.530  32.970  46.455  1.00  0.00           H
ATOM   1131  C   ALA A 658      31.060  30.800  44.815  1.00  0.00           C
ATOM   1132  O   ALA A 658      31.630  29.780  44.395  1.00  0.00           O
ATOM   1133  N   GLY A 659      30.790  31.870  44.025  1.00  0.00           N
ATOM   1134  HN  GLY A 659      30.390  32.660  44.465  1.00  0.00           H
ATOM   1135  CA  GLY A 659      31.000  31.920  42.585  1.00  0.00           C
ATOM   1136  HA1 GLY A 659      30.620  32.870  42.235  1.00  0.00           H
ATOM   1137  HA2 GLY A 659      30.470  31.080  42.165  1.00  0.00           H
ATOM   1138  C   GLY A 659      32.430  31.800  42.135  1.00  0.00           C
ATOM   1139  O   GLY A 659      32.890  30.730  41.735  1.00  0.00           O
ATOM   1140  N   GLN A 660      33.210  32.900  42.145  1.00  0.00           N
ATOM   1141  HN  GLN A 660      32.880  33.780  42.475  1.00  0.00           H
ATOM   1142  CA  GLN A 660      34.660  32.790  41.945  1.00  0.00           C
ATOM   1143  HA  GLN A 660      34.820  32.100  41.135  1.00  0.00           H
ATOM   1144  CB  GLN A 660      35.340  34.100  41.465  1.00  0.00           C
ATOM   1145  HB1 GLN A 660      35.080  34.270  40.395  1.00  0.00           H
ATOM   1146  HB2 GLN A 660      36.450  33.960  41.505  1.00  0.00           H
ATOM   1147  CG  GLN A 660      34.970  35.380  42.255  1.00  0.00           C
ATOM   1148  HG1 GLN A 660      34.970  35.150  43.345  1.00  0.00           H
ATOM   1149  HG2 GLN A 660      33.960  35.740  41.985  1.00  0.00           H
ATOM   1150  CD  GLN A 660      35.970  36.530  42.065  1.00  0.00           C
ATOM   1151  OE1 GLN A 660      36.380  37.210  43.015  1.00  0.00           O
ATOM   1152  NE2 GLN A 660      36.350  36.810  40.805  1.00  0.00           N
ATOM   1153 HE21 GLN A 660      37.020  37.540  40.685  1.00  0.00           H
ATOM   1154 HE22 GLN A 660      35.980  36.320  40.015  1.00  0.00           H
ATOM   1155  C   GLN A 660      35.350  32.220  43.195  1.00  0.00           C
ATOM   1156  O   GLN A 660      35.120  32.750  44.275  1.00  0.00           O
ATOM   1157  N   PRO A 661      36.150  31.150  43.165  1.00  0.00           N
ATOM   1158  CD  PRO A 661      36.270  30.210  42.055  1.00  0.00           C
ATOM   1159  HD1 PRO A 661      36.780  30.690  41.185  1.00  0.00           H
ATOM   1160  HD2 PRO A 661      35.260  29.850  41.765  1.00  0.00           H
ATOM   1161  CA  PRO A 661      36.810  30.680  44.375  1.00  0.00           C
ATOM   1162  HA  PRO A 661      36.140  30.760  45.225  1.00  0.00           H
ATOM   1163  CB  PRO A 661      37.170  29.210  44.095  1.00  0.00           C
ATOM   1164  HB1 PRO A 661      36.390  28.570  44.585  1.00  0.00           H
ATOM   1165  HB2 PRO A 661      38.160  28.910  44.515  1.00  0.00           H
ATOM   1166  CG  PRO A 661      37.100  29.020  42.575  1.00  0.00           C
ATOM   1167  HG1 PRO A 661      38.120  29.040  42.135  1.00  0.00           H
ATOM   1168  HG2 PRO A 661      36.620  28.050  42.325  1.00  0.00           H
ATOM   1169  C   PRO A 661      38.030  31.500  44.705  1.00  0.00           C
ATOM   1170  O   PRO A 661      38.460  31.500  45.865  1.00  0.00           O
ATOM   1171  N   LEU A 662      38.670  32.130  43.705  1.00  0.00           N
ATOM   1172  HN  LEU A 662      38.240  32.160  42.815  1.00  0.00           H
ATOM   1173  CA  LEU A 662      40.010  32.700  43.775  1.00  0.00           C
ATOM   1174  HA  LEU A 662      40.610  32.080  44.425  1.00  0.00           H
ATOM   1175  CB  LEU A 662      40.670  32.710  42.365  1.00  0.00           C
ATOM   1176  HB1 LEU A 662      41.730  33.030  42.455  1.00  0.00           H
ATOM   1177  HB2 LEU A 662      40.150  33.470  41.725  1.00  0.00           H
ATOM   1178  CG  LEU A 662      40.640  31.350  41.625  1.00  0.00           C
ATOM   1179  HG  LEU A 662      39.580  31.060  41.455  1.00  0.00           H
ATOM   1180  CD1 LEU A 662      41.300  31.440  40.245  1.00  0.00           C
ATOM   1181 HD11 LEU A 662      42.390  31.640  40.345  1.00  0.00           H
ATOM   1182 HD12 LEU A 662      40.860  32.270  39.645  1.00  0.00           H
ATOM   1183 HD13 LEU A 662      41.180  30.500  39.675  1.00  0.00           H
ATOM   1184  CD2 LEU A 662      41.300  30.240  42.465  1.00  0.00           C
ATOM   1185 HD21 LEU A 662      40.750  30.070  43.415  1.00  0.00           H
ATOM   1186 HD22 LEU A 662      42.340  30.530  42.725  1.00  0.00           H
ATOM   1187 HD23 LEU A 662      41.340  29.290  41.895  1.00  0.00           H
ATOM   1188  C   LEU A 662      40.010  34.090  44.385  1.00  0.00           C
ATOM   1189  O   LEU A 662      40.580  35.040  43.855  1.00  0.00           O
ATOM   1190  N   THR A 663      39.350  34.210  45.535  1.00  0.00           N
ATOM   1191  HN  THR A 663      38.830  33.400  45.835  1.00  0.00           H
ATOM   1192  CA  THR A 663      39.050  35.480  46.175  1.00  0.00           C
ATOM   1193  HA  THR A 663      39.240  36.280  45.475  1.00  0.00           H
ATOM   1194  CB  THR A 663      37.580  35.590  46.585  1.00  0.00           C
ATOM   1195  HB  THR A 663      37.330  34.880  47.405  1.00  0.00           H
ATOM   1196  OG1 THR A 663      36.790  35.250  45.465  1.00  0.00           O
ATOM   1197  HG1 THR A 663      35.870  35.120  45.775  1.00  0.00           H
ATOM   1198  CG2 THR A 663      37.210  37.030  46.995  1.00  0.00           C
ATOM   1199 HG21 THR A 663      37.370  37.710  46.135  1.00  0.00           H
ATOM   1200 HG22 THR A 663      37.830  37.370  47.845  1.00  0.00           H
ATOM   1201 HG23 THR A 663      36.140  37.070  47.285  1.00  0.00           H
ATOM   1202  C   THR A 663      39.940  35.710  47.365  1.00  0.00           C
ATOM   1203  O   THR A 663      40.710  36.660  47.395  1.00  0.00           O
ATOM   1204  N   ILE A 664      39.860  34.840  48.415  1.00  0.00           N
ATOM   1205  HN  ILE A 664      39.230  34.080  48.335  1.00  0.00           H
ATOM   1206  CA  ILE A 664      40.610  34.970  49.665  1.00  0.00           C
ATOM   1207  HA  ILE A 664      40.280  34.130  50.255  1.00  0.00           H
ATOM   1208  CB  ILE A 664      42.130  34.750  49.575  1.00  0.00           C
ATOM   1209  HB  ILE A 664      42.530  35.390  48.755  1.00  0.00           H
ATOM   1210  CG2 ILE A 664      42.860  35.150  50.885  1.00  0.00           C
ATOM   1211 HG21 ILE A 664      42.470  34.580  51.755  1.00  0.00           H
ATOM   1212 HG22 ILE A 664      42.740  36.240  51.085  1.00  0.00           H
ATOM   1213 HG23 ILE A 664      43.950  34.960  50.805  1.00  0.00           H
ATOM   1214  CG1 ILE A 664      42.410  33.260  49.225  1.00  0.00           C
ATOM   1215 HG11 ILE A 664      41.850  32.990  48.305  1.00  0.00           H
ATOM   1216 HG12 ILE A 664      42.040  32.620  50.055  1.00  0.00           H
ATOM   1217  CD  ILE A 664      43.900  32.950  48.975  1.00  0.00           C
ATOM   1218  HD1 ILE A 664      44.480  33.040  49.915  1.00  0.00           H
ATOM   1219  HD2 ILE A 664      44.330  33.660  48.235  1.00  0.00           H
ATOM   1220  HD3 ILE A 664      44.020  31.920  48.595  1.00  0.00           H
ATOM   1221  C   ILE A 664      40.180  36.180  50.515  1.00  0.00           C
ATOM   1222  O   ILE A 664      40.390  37.340  50.195  1.00  0.00           O
ATOM   1223  N   LEU A 665      39.520  35.900  51.645  1.00  0.00           N
ATOM   1224  HN  LEU A 665      39.390  34.960  51.965  1.00  0.00           H
ATOM   1225  CA  LEU A 665      38.970  36.900  52.525  1.00  0.00           C
ATOM   1226  HA  LEU A 665      38.850  37.830  51.985  1.00  0.00           H
ATOM   1227  CB  LEU A 665      37.590  36.480  53.095  1.00  0.00           C
ATOM   1228  HB1 LEU A 665      37.170  37.330  53.685  1.00  0.00           H
ATOM   1229  HB2 LEU A 665      37.740  35.620  53.795  1.00  0.00           H
ATOM   1230  CG  LEU A 665      36.540  36.050  52.055  1.00  0.00           C
ATOM   1231  HG  LEU A 665      36.950  35.220  51.435  1.00  0.00           H
ATOM   1232  CD1 LEU A 665      35.290  35.530  52.755  1.00  0.00           C
ATOM   1233 HD11 LEU A 665      34.850  36.330  53.405  1.00  0.00           H
ATOM   1234 HD12 LEU A 665      35.530  34.650  53.395  1.00  0.00           H
ATOM   1235 HD13 LEU A 665      34.510  35.230  52.015  1.00  0.00           H
ATOM   1236  CD2 LEU A 665      36.170  37.210  51.105  1.00  0.00           C
ATOM   1237 HD21 LEU A 665      37.040  37.530  50.505  1.00  0.00           H
ATOM   1238 HD22 LEU A 665      35.800  38.080  51.685  1.00  0.00           H
ATOM   1239 HD23 LEU A 665      35.360  36.880  50.415  1.00  0.00           H
ATOM   1240  C   LEU A 665      39.930  37.140  53.665  1.00  0.00           C
ATOM   1241  O   LEU A 665      40.500  36.210  54.225  1.00  0.00           O
ATOM   1242  N   GLY A 666      40.140  38.420  54.045  1.00  0.00           N
ATOM   1243  HN  GLY A 666      39.670  39.170  53.555  1.00  0.00           H
ATOM   1244  CA  GLY A 666      40.980  38.790  55.165  1.00  0.00           C
ATOM   1245  HA1 GLY A 666      42.000  38.880  54.805  1.00  0.00           H
ATOM   1246  HA2 GLY A 666      40.860  38.080  55.965  1.00  0.00           H
ATOM   1247  C   GLY A 666      40.560  40.130  55.685  1.00  0.00           C
ATOM   1248  O   GLY A 666      39.840  40.890  55.045  1.00  0.00           O
ATOM   1249  N   SER A 667      40.990  40.470  56.895  1.00  0.00           N
ATOM   1250  HN  SER A 667      41.510  39.850  57.465  1.00  0.00           H
ATOM   1251  CA  SER A 667      40.720  41.780  57.475  1.00  0.00           C
ATOM   1252  HA  SER A 667      39.690  42.050  57.275  1.00  0.00           H
ATOM   1253  CB  SER A 667      40.920  41.770  59.005  1.00  0.00           C
ATOM   1254  HB1 SER A 667      40.620  42.740  59.455  1.00  0.00           H
ATOM   1255  HB2 SER A 667      42.000  41.600  59.255  1.00  0.00           H
ATOM   1256  OG  SER A 667      40.150  40.710  59.585  1.00  0.00           O
ATOM   1257  HG1 SER A 667      39.220  40.900  59.385  1.00  0.00           H
ATOM   1258  C   SER A 667      41.620  42.830  56.865  1.00  0.00           C
ATOM   1259  O   SER A 667      42.840  42.790  57.005  1.00  0.00           O
ATOM   1260  N   THR A 668      41.060  43.800  56.115  1.00  0.00           N
ATOM   1261  HN  THR A 668      40.090  43.820  55.915  1.00  0.00           H
ATOM   1262  CA  THR A 668      41.820  44.820  55.405  1.00  0.00           C
ATOM   1263  HA  THR A 668      42.810  44.430  55.205  1.00  0.00           H
ATOM   1264  CB  THR A 668      41.210  45.200  54.055  1.00  0.00           C
ATOM   1265  HB  THR A 668      41.800  46.000  53.545  1.00  0.00           H
ATOM   1266  OG1 THR A 668      39.870  45.640  54.165  1.00  0.00           O
ATOM   1267  HG1 THR A 668      39.510  45.620  53.235  1.00  0.00           H
ATOM   1268  CG2 THR A 668      41.230  43.950  53.145  1.00  0.00           C
ATOM   1269 HG21 THR A 668      40.590  43.150  53.565  1.00  0.00           H
ATOM   1270 HG22 THR A 668      42.260  43.570  53.025  1.00  0.00           H
ATOM   1271 HG23 THR A 668      40.830  44.210  52.145  1.00  0.00           H
ATOM   1272  C   THR A 668      42.030  46.040  56.265  1.00  0.00           C
ATOM   1273  O   THR A 668      41.430  46.200  57.335  1.00  0.00           O
ATOM   1274  N   GLY A 669      42.920  46.970  55.845  1.00  0.00           N
ATOM   1275  HN  GLY A 669      43.420  46.800  55.005  1.00  0.00           H
ATOM   1276  CA  GLY A 669      43.180  48.250  56.515  1.00  0.00           C
ATOM   1277  HA1 GLY A 669      43.740  48.860  55.835  1.00  0.00           H
ATOM   1278  HA2 GLY A 669      43.730  48.020  57.415  1.00  0.00           H
ATOM   1279  C   GLY A 669      41.980  49.060  56.965  1.00  0.00           C
ATOM   1280  O   GLY A 669      41.980  49.520  58.105  1.00  0.00           O
ATOM   1281  N   PRO A 670      40.920  49.270  56.165  1.00  0.00           N
ATOM   1282  CD  PRO A 670      40.980  49.160  54.705  1.00  0.00           C
ATOM   1283  HD1 PRO A 670      40.900  48.090  54.415  1.00  0.00           H
ATOM   1284  HD2 PRO A 670      41.930  49.590  54.305  1.00  0.00           H
ATOM   1285  CA  PRO A 670      39.770  50.050  56.615  1.00  0.00           C
ATOM   1286  HA  PRO A 670      40.140  50.980  57.025  1.00  0.00           H
ATOM   1287  CB  PRO A 670      38.900  50.250  55.365  1.00  0.00           C
ATOM   1288  HB1 PRO A 670      38.510  51.290  55.315  1.00  0.00           H
ATOM   1289  HB2 PRO A 670      38.030  49.550  55.355  1.00  0.00           H
ATOM   1290  CG  PRO A 670      39.780  49.930  54.155  1.00  0.00           C
ATOM   1291  HG1 PRO A 670      39.230  49.290  53.425  1.00  0.00           H
ATOM   1292  HG2 PRO A 670      40.110  50.860  53.645  1.00  0.00           H
ATOM   1293  C   PRO A 670      38.980  49.360  57.715  1.00  0.00           C
ATOM   1294  O   PRO A 670      38.430  50.040  58.565  1.00  0.00           O
ATOM   1295  N   VAL A 671      38.900  48.000  57.705  1.00  0.00           N
ATOM   1296  HN  VAL A 671      39.330  47.480  56.965  1.00  0.00           H
ATOM   1297  CA  VAL A 671      38.250  47.240  58.765  1.00  0.00           C
ATOM   1298  HA  VAL A 671      37.220  47.570  58.845  1.00  0.00           H
ATOM   1299  CB  VAL A 671      38.270  45.730  58.475  1.00  0.00           C
ATOM   1300  HB  VAL A 671      39.300  45.420  58.205  1.00  0.00           H
ATOM   1301  CG1 VAL A 671      37.830  44.900  59.705  1.00  0.00           C
ATOM   1302 HG11 VAL A 671      36.840  45.240  60.075  1.00  0.00           H
ATOM   1303 HG12 VAL A 671      38.560  44.950  60.535  1.00  0.00           H
ATOM   1304 HG13 VAL A 671      37.740  43.830  59.415  1.00  0.00           H
ATOM   1305  CG2 VAL A 671      37.350  45.440  57.275  1.00  0.00           C
ATOM   1306 HG21 VAL A 671      37.720  45.960  56.355  1.00  0.00           H
ATOM   1307 HG22 VAL A 671      36.310  45.770  57.485  1.00  0.00           H
ATOM   1308 HG23 VAL A 671      37.340  44.350  57.055  1.00  0.00           H
ATOM   1309  C   VAL A 671      38.890  47.500  60.115  1.00  0.00           C
ATOM   1310  O   VAL A 671      38.220  47.800  61.095  1.00  0.00           O
ATOM   1311  N   LEU A 672      40.240  47.440  60.155  1.00  0.00           N
ATOM   1312  HN  LEU A 672      40.740  47.250  59.315  1.00  0.00           H
ATOM   1313  CA  LEU A 672      41.020  47.670  61.355  1.00  0.00           C
ATOM   1314  HA  LEU A 672      40.730  46.950  62.105  1.00  0.00           H
ATOM   1315  CB  LEU A 672      42.510  47.470  60.975  1.00  0.00           C
ATOM   1316  HB1 LEU A 672      42.760  48.180  60.155  1.00  0.00           H
ATOM   1317  HB2 LEU A 672      42.620  46.440  60.565  1.00  0.00           H
ATOM   1318  CG  LEU A 672      43.570  47.660  62.085  1.00  0.00           C
ATOM   1319  HG  LEU A 672      43.340  48.590  62.655  1.00  0.00           H
ATOM   1320  CD1 LEU A 672      43.580  46.460  63.055  1.00  0.00           C
ATOM   1321 HD11 LEU A 672      43.800  45.520  62.505  1.00  0.00           H
ATOM   1322 HD12 LEU A 672      42.590  46.360  63.545  1.00  0.00           H
ATOM   1323 HD13 LEU A 672      44.360  46.600  63.825  1.00  0.00           H
ATOM   1324  CD2 LEU A 672      44.960  47.850  61.465  1.00  0.00           C
ATOM   1325 HD21 LEU A 672      44.960  48.720  60.775  1.00  0.00           H
ATOM   1326 HD22 LEU A 672      45.260  46.950  60.895  1.00  0.00           H
ATOM   1327 HD23 LEU A 672      45.720  48.050  62.245  1.00  0.00           H
ATOM   1328  C   LEU A 672      40.810  49.060  61.955  1.00  0.00           C
ATOM   1329  O   LEU A 672      40.600  49.230  63.155  1.00  0.00           O
ATOM   1330  N   VAL A 673      40.840  50.090  61.085  1.00  0.00           N
ATOM   1331  HN  VAL A 673      41.030  49.900  60.125  1.00  0.00           H
ATOM   1332  CA  VAL A 673      40.590  51.480  61.435  1.00  0.00           C
ATOM   1333  HA  VAL A 673      41.270  51.740  62.235  1.00  0.00           H
ATOM   1334  CB  VAL A 673      40.880  52.380  60.235  1.00  0.00           C
ATOM   1335  HB  VAL A 673      40.310  52.000  59.345  1.00  0.00           H
ATOM   1336  CG1 VAL A 673      40.490  53.850  60.495  1.00  0.00           C
ATOM   1337 HG11 VAL A 673      40.960  54.200  61.445  1.00  0.00           H
ATOM   1338 HG12 VAL A 673      39.390  53.960  60.585  1.00  0.00           H
ATOM   1339 HG13 VAL A 673      40.850  54.490  59.665  1.00  0.00           H
ATOM   1340  CG2 VAL A 673      42.390  52.300  59.915  1.00  0.00           C
ATOM   1341 HG21 VAL A 673      42.710  51.260  59.725  1.00  0.00           H
ATOM   1342 HG22 VAL A 673      42.980  52.690  60.775  1.00  0.00           H
ATOM   1343 HG23 VAL A 673      42.630  52.910  59.025  1.00  0.00           H
ATOM   1344  C   VAL A 673      39.190  51.720  61.965  1.00  0.00           C
ATOM   1345  O   VAL A 673      39.000  52.360  63.005  1.00  0.00           O
ATOM   1346  N   PHE A 674      38.160  51.180  61.275  1.00  0.00           N
ATOM   1347  HN  PHE A 674      38.350  50.660  60.435  1.00  0.00           H
ATOM   1348  CA  PHE A 674      36.770  51.330  61.655  1.00  0.00           C
ATOM   1349  HA  PHE A 674      36.570  52.390  61.745  1.00  0.00           H
ATOM   1350  CB  PHE A 674      35.870  50.740  60.525  1.00  0.00           C
ATOM   1351  HB1 PHE A 674      35.870  49.630  60.545  1.00  0.00           H
ATOM   1352  HB2 PHE A 674      36.280  51.060  59.545  1.00  0.00           H
ATOM   1353  CG  PHE A 674      34.440  51.230  60.605  1.00  0.00           C
ATOM   1354  CD1 PHE A 674      34.010  52.260  59.735  1.00  0.00           C
ATOM   1355  HD1 PHE A 674      34.710  52.720  59.065  1.00  0.00           H
ATOM   1356  CE1 PHE A 674      32.670  52.680  59.735  1.00  0.00           C
ATOM   1357  HE1 PHE A 674      32.360  53.470  59.065  1.00  0.00           H
ATOM   1358  CZ  PHE A 674      31.750  52.080  60.595  1.00  0.00           C
ATOM   1359  HZ  PHE A 674      30.720  52.410  60.595  1.00  0.00           H
ATOM   1360  CD2 PHE A 674      33.500  50.640  61.465  1.00  0.00           C
ATOM   1361  HD2 PHE A 674      33.810  49.850  62.135  1.00  0.00           H
ATOM   1362  CE2 PHE A 674      32.160  51.060  61.465  1.00  0.00           C
ATOM   1363  HE2 PHE A 674      31.450  50.590  62.125  1.00  0.00           H
ATOM   1364  C   PHE A 674      36.470  50.700  63.015  1.00  0.00           C
ATOM   1365  O   PHE A 674      35.830  51.320  63.855  1.00  0.00           O
ATOM   1366  N   GLU A 675      36.970  49.470  63.275  1.00  0.00           N
ATOM   1367  HN  GLU A 675      37.440  48.950  62.555  1.00  0.00           H
ATOM   1368  CA  GLU A 675      36.830  48.790  64.555  1.00  0.00           C
ATOM   1369  HA  GLU A 675      35.770  48.680  64.765  1.00  0.00           H
ATOM   1370  CB  GLU A 675      37.450  47.360  64.485  1.00  0.00           C
ATOM   1371  HB1 GLU A 675      37.640  46.970  65.515  1.00  0.00           H
ATOM   1372  HB2 GLU A 675      38.440  47.440  63.985  1.00  0.00           H
ATOM   1373  CG  GLU A 675      36.610  46.300  63.725  1.00  0.00           C
ATOM   1374  HG1 GLU A 675      37.260  45.440  63.475  1.00  0.00           H
ATOM   1375  HG2 GLU A 675      36.190  46.710  62.785  1.00  0.00           H
ATOM   1376  CD  GLU A 675      35.450  45.740  64.555  1.00  0.00           C
ATOM   1377  OE1 GLU A 675      35.120  46.360  65.595  1.00  0.00           O
ATOM   1378  OE2 GLU A 675      34.910  44.660  64.185  1.00  0.00           O
ATOM   1379  C   GLU A 675      37.420  49.550  65.735  1.00  0.00           C
ATOM   1380  O   GLU A 675      36.760  49.760  66.755  1.00  0.00           O
ATOM   1381  N   LYS A 676      38.660  50.080  65.605  1.00  0.00           N
ATOM   1382  HN  LYS A 676      39.180  49.920  64.765  1.00  0.00           H
ATOM   1383  CA  LYS A 676      39.300  50.900  66.625  1.00  0.00           C
ATOM   1384  HA  LYS A 676      39.290  50.330  67.545  1.00  0.00           H
ATOM   1385  CB  LYS A 676      40.780  51.200  66.275  1.00  0.00           C
ATOM   1386  HB1 LYS A 676      41.190  51.920  67.025  1.00  0.00           H
ATOM   1387  HB2 LYS A 676      40.830  51.680  65.275  1.00  0.00           H
ATOM   1388  CG  LYS A 676      41.680  49.950  66.295  1.00  0.00           C
ATOM   1389  HG1 LYS A 676      41.320  49.230  65.525  1.00  0.00           H
ATOM   1390  HG2 LYS A 676      41.570  49.450  67.285  1.00  0.00           H
ATOM   1391  CD  LYS A 676      43.170  50.270  66.045  1.00  0.00           C
ATOM   1392  HD1 LYS A 676      43.530  50.870  66.905  1.00  0.00           H
ATOM   1393  HD2 LYS A 676      43.250  50.890  65.125  1.00  0.00           H
ATOM   1394  CE  LYS A 676      44.020  49.000  65.855  1.00  0.00           C
ATOM   1395  HE1 LYS A 676      43.750  48.510  64.895  1.00  0.00           H
ATOM   1396  HE2 LYS A 676      43.810  48.290  66.685  1.00  0.00           H
ATOM   1397  NZ  LYS A 676      45.470  49.280  65.845  1.00  0.00           N
ATOM   1398  HZ1 LYS A 676      45.730  49.950  66.585  1.00  0.00           H
ATOM   1399  HZ2 LYS A 676      45.790  49.740  64.935  1.00  0.00           H
ATOM   1400  HZ3 LYS A 676      46.040  48.420  65.955  1.00  0.00           H
ATOM   1401  C   LYS A 676      38.550  52.190  66.945  1.00  0.00           C
ATOM   1402  O   LYS A 676      38.370  52.570  68.095  1.00  0.00           O
ATOM   1403  N   ILE A 677      38.090  52.890  65.885  1.00  0.00           N
ATOM   1404  HN  ILE A 677      38.320  52.590  64.965  1.00  0.00           H
ATOM   1405  CA  ILE A 677      37.260  54.080  65.975  1.00  0.00           C
ATOM   1406  HA  ILE A 677      37.750  54.760  66.665  1.00  0.00           H
ATOM   1407  CB  ILE A 677      37.220  54.800  64.625  1.00  0.00           C
ATOM   1408  HB  ILE A 677      36.940  54.060  63.835  1.00  0.00           H
ATOM   1409  CG2 ILE A 677      36.170  55.930  64.615  1.00  0.00           C
ATOM   1410 HG21 ILE A 677      36.390  56.670  65.415  1.00  0.00           H
ATOM   1411 HG22 ILE A 677      35.150  55.540  64.765  1.00  0.00           H
ATOM   1412 HG23 ILE A 677      36.180  56.470  63.635  1.00  0.00           H
ATOM   1413  CG1 ILE A 677      38.650  55.320  64.315  1.00  0.00           C
ATOM   1414 HG11 ILE A 677      39.380  54.480  64.365  1.00  0.00           H
ATOM   1415 HG12 ILE A 677      38.940  56.060  65.095  1.00  0.00           H
ATOM   1416  CD  ILE A 677      38.800  55.960  62.935  1.00  0.00           C
ATOM   1417  HD1 ILE A 677      38.240  56.910  62.895  1.00  0.00           H
ATOM   1418  HD2 ILE A 677      38.430  55.280  62.145  1.00  0.00           H
ATOM   1419  HD3 ILE A 677      39.870  56.190  62.735  1.00  0.00           H
ATOM   1420  C   ILE A 677      35.890  53.820  66.585  1.00  0.00           C
ATOM   1421  O   ILE A 677      35.430  54.570  67.445  1.00  0.00           O
ATOM   1422  N   LEU A 678      35.210  52.710  66.225  1.00  0.00           N
ATOM   1423  HN  LEU A 678      35.560  52.130  65.485  1.00  0.00           H
ATOM   1424  CA  LEU A 678      33.970  52.280  66.845  1.00  0.00           C
ATOM   1425  HA  LEU A 678      33.250  53.070  66.745  1.00  0.00           H
ATOM   1426  CB  LEU A 678      33.470  51.010  66.105  1.00  0.00           C
ATOM   1427  HB1 LEU A 678      34.260  50.230  66.135  1.00  0.00           H
ATOM   1428  HB2 LEU A 678      33.330  51.270  65.035  1.00  0.00           H
ATOM   1429  CG  LEU A 678      32.160  50.380  66.615  1.00  0.00           C
ATOM   1430  HG  LEU A 678      32.290  50.090  67.685  1.00  0.00           H
ATOM   1431  CD1 LEU A 678      30.970  51.340  66.525  1.00  0.00           C
ATOM   1432 HD11 LEU A 678      30.810  51.660  65.475  1.00  0.00           H
ATOM   1433 HD12 LEU A 678      31.140  52.240  67.145  1.00  0.00           H
ATOM   1434 HD13 LEU A 678      30.040  50.840  66.885  1.00  0.00           H
ATOM   1435  CD2 LEU A 678      31.860  49.100  65.825  1.00  0.00           C
ATOM   1436 HD21 LEU A 678      32.680  48.360  65.955  1.00  0.00           H
ATOM   1437 HD22 LEU A 678      31.760  49.330  64.745  1.00  0.00           H
ATOM   1438 HD23 LEU A 678      30.910  48.640  66.175  1.00  0.00           H
ATOM   1439  C   LEU A 678      34.120  52.000  68.335  1.00  0.00           C
ATOM   1440  O   LEU A 678      33.320  52.450  69.165  1.00  0.00           O
ATOM   1441  N   TYR A 679      35.210  51.290  68.715  1.00  0.00           N
ATOM   1442  HN  TYR A 679      35.780  50.860  68.005  1.00  0.00           H
ATOM   1443  CA  TYR A 679      35.600  51.060  70.085  1.00  0.00           C
ATOM   1444  HA  TYR A 679      34.770  50.570  70.585  1.00  0.00           H
ATOM   1445  CB  TYR A 679      36.830  50.090  70.125  1.00  0.00           C
ATOM   1446  HB1 TYR A 679      37.680  50.540  69.565  1.00  0.00           H
ATOM   1447  HB2 TYR A 679      36.570  49.150  69.605  1.00  0.00           H
ATOM   1448  CG  TYR A 679      37.290  49.740  71.525  1.00  0.00           C
ATOM   1449  CD1 TYR A 679      38.540  50.180  71.995  1.00  0.00           C
ATOM   1450  HD1 TYR A 679      39.160  50.790  71.355  1.00  0.00           H
ATOM   1451  CE1 TYR A 679      38.990  49.820  73.275  1.00  0.00           C
ATOM   1452  HE1 TYR A 679      39.950  50.170  73.615  1.00  0.00           H
ATOM   1453  CZ  TYR A 679      38.210  49.000  74.095  1.00  0.00           C
ATOM   1454  OH  TYR A 679      38.660  48.660  75.385  1.00  0.00           O
ATOM   1455  HH  TYR A 679      38.910  47.730  75.385  1.00  0.00           H
ATOM   1456  CD2 TYR A 679      36.520  48.890  72.345  1.00  0.00           C
ATOM   1457  HD2 TYR A 679      35.590  48.510  71.975  1.00  0.00           H
ATOM   1458  CE2 TYR A 679      36.980  48.520  73.625  1.00  0.00           C
ATOM   1459  HE2 TYR A 679      36.400  47.860  74.255  1.00  0.00           H
ATOM   1460  C   TYR A 679      35.860  52.350  70.865  1.00  0.00           C
ATOM   1461  O   TYR A 679      35.420  52.510  72.005  1.00  0.00           O
ATOM   1462  N   LYS A 680      36.540  53.340  70.235  1.00  0.00           N
ATOM   1463  HN  LYS A 680      36.940  53.170  69.335  1.00  0.00           H
ATOM   1464  CA  LYS A 680      36.790  54.650  70.825  1.00  0.00           C
ATOM   1465  HA  LYS A 680      37.320  54.500  71.755  1.00  0.00           H
ATOM   1466  CB  LYS A 680      37.680  55.490  69.865  1.00  0.00           C
ATOM   1467  HB1 LYS A 680      37.170  55.560  68.875  1.00  0.00           H
ATOM   1468  HB2 LYS A 680      38.630  54.940  69.695  1.00  0.00           H
ATOM   1469  CG  LYS A 680      37.980  56.930  70.335  1.00  0.00           C
ATOM   1470  HG1 LYS A 680      38.550  56.860  71.295  1.00  0.00           H
ATOM   1471  HG2 LYS A 680      37.030  57.460  70.545  1.00  0.00           H
ATOM   1472  CD  LYS A 680      38.800  57.740  69.305  1.00  0.00           C
ATOM   1473  HD1 LYS A 680      38.250  57.730  68.335  1.00  0.00           H
ATOM   1474  HD2 LYS A 680      39.760  57.190  69.125  1.00  0.00           H
ATOM   1475  CE  LYS A 680      39.140  59.190  69.695  1.00  0.00           C
ATOM   1476  HE1 LYS A 680      39.640  59.710  68.845  1.00  0.00           H
ATOM   1477  HE2 LYS A 680      39.820  59.210  70.575  1.00  0.00           H
ATOM   1478  NZ  LYS A 680      37.900  59.930  70.045  1.00  0.00           N
ATOM   1479  HZ1 LYS A 680      37.340  59.320  70.665  1.00  0.00           H
ATOM   1480  HZ2 LYS A 680      37.360  60.150  69.175  1.00  0.00           H
ATOM   1481  HZ3 LYS A 680      38.100  60.810  70.575  1.00  0.00           H
ATOM   1482  C   LYS A 680      35.540  55.440  71.175  1.00  0.00           C
ATOM   1483  O   LYS A 680      35.440  55.990  72.265  1.00  0.00           O
ATOM   1484  N   PHE A 681      34.550  55.500  70.255  1.00  0.00           N
ATOM   1485  HN  PHE A 681      34.710  55.120  69.345  1.00  0.00           H
ATOM   1486  CA  PHE A 681      33.230  56.050  70.515  1.00  0.00           C
ATOM   1487  HA  PHE A 681      33.360  57.040  70.925  1.00  0.00           H
ATOM   1488  CB  PHE A 681      32.380  56.110  69.225  1.00  0.00           C
ATOM   1489  HB1 PHE A 681      31.300  56.300  69.445  1.00  0.00           H
ATOM   1490  HB2 PHE A 681      32.460  55.160  68.655  1.00  0.00           H
ATOM   1491  CG  PHE A 681      32.820  57.260  68.365  1.00  0.00           C
ATOM   1492  CD1 PHE A 681      32.590  58.570  68.815  1.00  0.00           C
ATOM   1493  HD1 PHE A 681      32.200  58.740  69.805  1.00  0.00           H
ATOM   1494  CE1 PHE A 681      32.880  59.670  67.995  1.00  0.00           C
ATOM   1495  HE1 PHE A 681      32.680  60.670  68.335  1.00  0.00           H
ATOM   1496  CZ  PHE A 681      33.410  59.460  66.715  1.00  0.00           C
ATOM   1497  HZ  PHE A 681      33.630  60.300  66.075  1.00  0.00           H
ATOM   1498  CD2 PHE A 681      33.360  57.060  67.085  1.00  0.00           C
ATOM   1499  HD2 PHE A 681      33.520  56.060  66.725  1.00  0.00           H
ATOM   1500  CE2 PHE A 681      33.670  58.160  66.265  1.00  0.00           C
ATOM   1501  HE2 PHE A 681      34.080  57.990  65.285  1.00  0.00           H
ATOM   1502  C   PHE A 681      32.430  55.310  71.575  1.00  0.00           C
ATOM   1503  O   PHE A 681      31.820  55.910  72.445  1.00  0.00           O
ATOM   1504  N   CYS A 682      32.430  53.960  71.545  1.00  0.00           N
ATOM   1505  HN  CYS A 682      32.890  53.480  70.795  1.00  0.00           H
ATOM   1506  CA  CYS A 682      31.780  53.150  72.565  1.00  0.00           C
ATOM   1507  HA  CYS A 682      30.750  53.490  72.635  1.00  0.00           H
ATOM   1508  CB  CYS A 682      31.770  51.660  72.165  1.00  0.00           C
ATOM   1509  HB1 CYS A 682      31.380  51.040  73.005  1.00  0.00           H
ATOM   1510  HB2 CYS A 682      32.810  51.330  71.965  1.00  0.00           H
ATOM   1511  SG  CYS A 682      30.700  51.360  70.715  1.00  0.00           S
ATOM   1512  HG1 CYS A 682      31.500  51.990  69.855  1.00  0.00           H
ATOM   1513  C   CYS A 682      32.350  53.340  73.965  1.00  0.00           C
ATOM   1514  O   CYS A 682      31.630  53.410  74.955  1.00  0.00           O
ATOM   1515  N   ARG A 683      33.690  53.440  74.075  1.00  0.00           N
ATOM   1516  HN  ARG A 683      34.260  53.290  73.275  1.00  0.00           H
ATOM   1517  CA  ARG A 683      34.370  53.770  75.315  1.00  0.00           C
ATOM   1518  HA  ARG A 683      34.040  53.070  76.065  1.00  0.00           H
ATOM   1519  CB  ARG A 683      35.900  53.600  75.125  1.00  0.00           C
ATOM   1520  HB1 ARG A 683      36.250  54.340  74.365  1.00  0.00           H
ATOM   1521  HB2 ARG A 683      36.100  52.590  74.695  1.00  0.00           H
ATOM   1522  CG  ARG A 683      36.740  53.760  76.415  1.00  0.00           C
ATOM   1523  HG1 ARG A 683      36.380  54.650  76.975  1.00  0.00           H
ATOM   1524  HG2 ARG A 683      37.790  53.990  76.125  1.00  0.00           H
ATOM   1525  CD  ARG A 683      36.690  52.530  77.345  1.00  0.00           C
ATOM   1526  HD1 ARG A 683      35.710  52.020  77.255  1.00  0.00           H
ATOM   1527  HD2 ARG A 683      36.840  52.810  78.405  1.00  0.00           H
ATOM   1528  NE  ARG A 683      37.770  51.570  76.955  1.00  0.00           N
ATOM   1529  HE  ARG A 683      37.550  50.780  76.385  1.00  0.00           H
ATOM   1530  CZ  ARG A 683      39.060  51.730  77.205  1.00  0.00           C
ATOM   1531  NH1 ARG A 683      39.560  52.730  77.885  1.00  0.00           N
ATOM   1532 HH11 ARG A 683      38.980  53.500  78.085  1.00  0.00           H
ATOM   1533 HH12 ARG A 683      40.520  52.980  77.745  1.00  0.00           H
ATOM   1534  NH2 ARG A 683      39.920  50.890  76.645  1.00  0.00           N
ATOM   1535 HH21 ARG A 683      39.500  50.090  76.205  1.00  0.00           H
ATOM   1536 HH22 ARG A 683      40.890  50.890  76.895  1.00  0.00           H
ATOM   1537  C   ARG A 683      34.060  55.170  75.865  1.00  0.00           C
ATOM   1538  O   ARG A 683      33.830  55.310  77.065  1.00  0.00           O
ATOM   1539  N   ASP A 684      34.040  56.210  74.995  1.00  0.00           N
ATOM   1540  HN  ASP A 684      34.300  56.050  74.035  1.00  0.00           H
ATOM   1541  CA  ASP A 684      33.770  57.620  75.295  1.00  0.00           C
ATOM   1542  HA  ASP A 684      34.530  57.980  75.975  1.00  0.00           H
ATOM   1543  CB  ASP A 684      33.840  58.400  73.925  1.00  0.00           C
ATOM   1544  HB1 ASP A 684      33.000  58.090  73.275  1.00  0.00           H
ATOM   1545  HB2 ASP A 684      34.780  58.110  73.425  1.00  0.00           H
ATOM   1546  CG  ASP A 684      33.840  59.930  73.945  1.00  0.00           C
ATOM   1547  OD1 ASP A 684      34.330  60.530  74.945  1.00  0.00           O
ATOM   1548  OD2 ASP A 684      33.550  60.540  72.875  1.00  0.00           O
ATOM   1549  C   ASP A 684      32.410  57.830  75.975  1.00  0.00           C
ATOM   1550  O   ASP A 684      32.290  58.480  77.015  1.00  0.00           O
ATOM   1551  N   TYR A 685      31.350  57.180  75.425  1.00  0.00           N
ATOM   1552  HN  TYR A 685      31.490  56.710  74.545  1.00  0.00           H
ATOM   1553  CA  TYR A 685      30.000  57.330  75.925  1.00  0.00           C
ATOM   1554  HA  TYR A 685      29.940  58.250  76.505  1.00  0.00           H
ATOM   1555  CB  TYR A 685      28.950  57.370  74.785  1.00  0.00           C
ATOM   1556  HB1 TYR A 685      27.920  57.540  75.165  1.00  0.00           H
ATOM   1557  HB2 TYR A 685      28.980  56.410  74.215  1.00  0.00           H
ATOM   1558  CG  TYR A 685      29.280  58.510  73.865  1.00  0.00           C
ATOM   1559  CD1 TYR A 685      29.490  59.800  74.395  1.00  0.00           C
ATOM   1560  HD1 TYR A 685      29.280  59.990  75.435  1.00  0.00           H
ATOM   1561  CE1 TYR A 685      30.110  60.780  73.625  1.00  0.00           C
ATOM   1562  HE1 TYR A 685      30.400  61.720  74.085  1.00  0.00           H
ATOM   1563  CZ  TYR A 685      30.490  60.490  72.325  1.00  0.00           C
ATOM   1564  OH  TYR A 685      31.360  61.340  71.635  1.00  0.00           O
ATOM   1565  HH  TYR A 685      32.250  61.100  72.005  1.00  0.00           H
ATOM   1566  CD2 TYR A 685      29.520  58.280  72.505  1.00  0.00           C
ATOM   1567  HD2 TYR A 685      29.350  57.300  72.085  1.00  0.00           H
ATOM   1568  CE2 TYR A 685      30.130  59.270  71.735  1.00  0.00           C
ATOM   1569  HE2 TYR A 685      30.400  59.060  70.715  1.00  0.00           H
ATOM   1570  C   TYR A 685      29.590  56.250  76.895  1.00  0.00           C
ATOM   1571  O   TYR A 685      28.470  56.250  77.385  1.00  0.00           O
ATOM   1572  N   GLN A 686      30.500  55.300  77.215  1.00  0.00           N
ATOM   1573  HN  GLN A 686      31.410  55.320  76.785  1.00  0.00           H
ATOM   1574  CA  GLN A 686      30.290  54.170  78.105  1.00  0.00           C
ATOM   1575  HA  GLN A 686      31.190  53.570  78.025  1.00  0.00           H
ATOM   1576  CB  GLN A 686      30.140  54.580  79.585  1.00  0.00           C
ATOM   1577  HB1 GLN A 686      29.140  55.050  79.725  1.00  0.00           H
ATOM   1578  HB2 GLN A 686      30.900  55.360  79.805  1.00  0.00           H
ATOM   1579  CG  GLN A 686      30.340  53.390  80.545  1.00  0.00           C
ATOM   1580  HG1 GLN A 686      31.420  53.100  80.535  1.00  0.00           H
ATOM   1581  HG2 GLN A 686      29.770  52.510  80.225  1.00  0.00           H
ATOM   1582  CD  GLN A 686      29.990  53.720  81.995  1.00  0.00           C
ATOM   1583  OE1 GLN A 686      30.890  53.890  82.815  1.00  0.00           O
ATOM   1584  NE2 GLN A 686      28.700  53.810  82.385  1.00  0.00           N
ATOM   1585 HE21 GLN A 686      28.560  54.090  83.325  1.00  0.00           H
ATOM   1586 HE22 GLN A 686      27.940  53.800  81.735  1.00  0.00           H
ATOM   1587  C   GLN A 686      29.160  53.250  77.655  1.00  0.00           C
ATOM   1588  O   GLN A 686      28.110  53.120  78.315  1.00  0.00           O
ATOM   1589  N   LEU A 687      29.390  52.590  76.515  1.00  0.00           N
ATOM   1590  HN  LEU A 687      30.270  52.710  76.035  1.00  0.00           H
ATOM   1591  CA  LEU A 687      28.380  51.900  75.745  1.00  0.00           C
ATOM   1592  HA  LEU A 687      27.510  51.730  76.365  1.00  0.00           H
ATOM   1593  CB  LEU A 687      28.020  52.770  74.505  1.00  0.00           C
ATOM   1594  HB1 LEU A 687      28.860  52.720  73.775  1.00  0.00           H
ATOM   1595  HB2 LEU A 687      27.960  53.830  74.835  1.00  0.00           H
ATOM   1596  CG  LEU A 687      26.700  52.440  73.785  1.00  0.00           C
ATOM   1597  HG  LEU A 687      26.680  51.340  73.555  1.00  0.00           H
ATOM   1598  CD1 LEU A 687      25.470  52.790  74.635  1.00  0.00           C
ATOM   1599 HD11 LEU A 687      25.470  53.870  74.905  1.00  0.00           H
ATOM   1600 HD12 LEU A 687      25.450  52.180  75.565  1.00  0.00           H
ATOM   1601 HD13 LEU A 687      24.540  52.570  74.065  1.00  0.00           H
ATOM   1602  CD2 LEU A 687      26.610  53.190  72.455  1.00  0.00           C
ATOM   1603 HD21 LEU A 687      27.470  52.940  71.805  1.00  0.00           H
ATOM   1604 HD22 LEU A 687      26.610  54.290  72.625  1.00  0.00           H
ATOM   1605 HD23 LEU A 687      25.670  52.920  71.915  1.00  0.00           H
ATOM   1606  C   LEU A 687      28.960  50.560  75.325  1.00  0.00           C
ATOM   1607  O   LEU A 687      30.170  50.390  75.125  1.00  0.00           O
ATOM   1608  N   SER A 688      28.110  49.520  75.245  1.00  0.00           N
ATOM   1609  HN  SER A 688      27.140  49.660  75.435  1.00  0.00           H
ATOM   1610  CA  SER A 688      28.540  48.170  74.945  1.00  0.00           C
ATOM   1611  HA  SER A 688      29.460  48.000  75.485  1.00  0.00           H
ATOM   1612  CB  SER A 688      27.550  47.080  75.445  1.00  0.00           C
ATOM   1613  HB1 SER A 688      26.550  47.230  74.975  1.00  0.00           H
ATOM   1614  HB2 SER A 688      27.430  47.210  76.545  1.00  0.00           H
ATOM   1615  OG  SER A 688      28.010  45.750  75.175  1.00  0.00           O
ATOM   1616  HG1 SER A 688      27.270  45.170  75.415  1.00  0.00           H
ATOM   1617  C   SER A 688      28.870  47.990  73.475  1.00  0.00           C
ATOM   1618  O   SER A 688      28.000  47.890  72.605  1.00  0.00           O
ATOM   1619  N   TYR A 689      30.190  47.900  73.185  1.00  0.00           N
ATOM   1620  HN  TYR A 689      30.830  48.070  73.925  1.00  0.00           H
ATOM   1621  CA  TYR A 689      30.790  47.650  71.895  1.00  0.00           C
ATOM   1622  HA  TYR A 689      30.460  48.420  71.205  1.00  0.00           H
ATOM   1623  CB  TYR A 689      32.330  47.750  72.095  1.00  0.00           C
ATOM   1624  HB1 TYR A 689      32.600  47.200  73.025  1.00  0.00           H
ATOM   1625  HB2 TYR A 689      32.610  48.810  72.265  1.00  0.00           H
ATOM   1626  CG  TYR A 689      33.190  47.200  70.975  1.00  0.00           C
ATOM   1627  CD1 TYR A 689      33.480  47.980  69.845  1.00  0.00           C
ATOM   1628  HD1 TYR A 689      33.030  48.960  69.745  1.00  0.00           H
ATOM   1629  CE1 TYR A 689      34.370  47.520  68.865  1.00  0.00           C
ATOM   1630  HE1 TYR A 689      34.610  48.140  68.005  1.00  0.00           H
ATOM   1631  CZ  TYR A 689      34.990  46.280  69.025  1.00  0.00           C
ATOM   1632  OH  TYR A 689      35.930  45.810  68.095  1.00  0.00           O
ATOM   1633  HH  TYR A 689      35.690  46.150  67.195  1.00  0.00           H
ATOM   1634  CD2 TYR A 689      33.790  45.930  71.095  1.00  0.00           C
ATOM   1635  HD2 TYR A 689      33.580  45.310  71.955  1.00  0.00           H
ATOM   1636  CE2 TYR A 689      34.690  45.480  70.125  1.00  0.00           C
ATOM   1637  HE2 TYR A 689      35.180  44.520  70.235  1.00  0.00           H
ATOM   1638  C   TYR A 689      30.360  46.330  71.285  1.00  0.00           C
ATOM   1639  O   TYR A 689      30.010  46.260  70.115  1.00  0.00           O
ATOM   1640  N   LEU A 690      30.340  45.250  72.095  1.00  0.00           N
ATOM   1641  HN  LEU A 690      30.610  45.350  73.045  1.00  0.00           H
ATOM   1642  CA  LEU A 690      29.920  43.930  71.695  1.00  0.00           C
ATOM   1643  HA  LEU A 690      30.500  43.630  70.835  1.00  0.00           H
ATOM   1644  CB  LEU A 690      30.140  42.940  72.865  1.00  0.00           C
ATOM   1645  HB1 LEU A 690      29.780  41.920  72.585  1.00  0.00           H
ATOM   1646  HB2 LEU A 690      29.530  43.270  73.735  1.00  0.00           H
ATOM   1647  CG  LEU A 690      31.600  42.800  73.345  1.00  0.00           C
ATOM   1648  HG  LEU A 690      32.000  43.810  73.595  1.00  0.00           H
ATOM   1649  CD1 LEU A 690      31.650  41.950  74.625  1.00  0.00           C
ATOM   1650 HD11 LEU A 690      31.170  40.970  74.455  1.00  0.00           H
ATOM   1651 HD12 LEU A 690      31.080  42.450  75.455  1.00  0.00           H
ATOM   1652 HD13 LEU A 690      32.690  41.790  74.955  1.00  0.00           H
ATOM   1653  CD2 LEU A 690      32.500  42.180  72.265  1.00  0.00           C
ATOM   1654 HD21 LEU A 690      32.570  42.840  71.375  1.00  0.00           H
ATOM   1655 HD22 LEU A 690      32.090  41.200  71.925  1.00  0.00           H
ATOM   1656 HD23 LEU A 690      33.530  42.010  72.655  1.00  0.00           H
ATOM   1657  C   LEU A 690      28.460  43.890  71.265  1.00  0.00           C
ATOM   1658  O   LEU A 690      28.140  43.400  70.185  1.00  0.00           O
ATOM   1659  N   SER A 691      27.560  44.480  72.075  1.00  0.00           N
ATOM   1660  HN  SER A 691      27.820  44.830  72.985  1.00  0.00           H
ATOM   1661  CA  SER A 691      26.140  44.600  71.785  1.00  0.00           C
ATOM   1662  HA  SER A 691      25.750  43.600  71.645  1.00  0.00           H
ATOM   1663  CB  SER A 691      25.390  45.260  72.955  1.00  0.00           C
ATOM   1664  HB1 SER A 691      24.300  45.280  72.775  1.00  0.00           H
ATOM   1665  HB2 SER A 691      25.760  46.300  73.105  1.00  0.00           H
ATOM   1666  OG  SER A 691      25.640  44.520  74.155  1.00  0.00           O
ATOM   1667  HG1 SER A 691      24.930  43.860  74.215  1.00  0.00           H
ATOM   1668  C   SER A 691      25.850  45.380  70.515  1.00  0.00           C
ATOM   1669  O   SER A 691      25.010  44.980  69.705  1.00  0.00           O
ATOM   1670  N   LEU A 692      26.550  46.520  70.295  1.00  0.00           N
ATOM   1671  HN  LEU A 692      27.220  46.830  70.965  1.00  0.00           H
ATOM   1672  CA  LEU A 692      26.400  47.320  69.105  1.00  0.00           C
ATOM   1673  HA  LEU A 692      25.350  47.580  69.015  1.00  0.00           H
ATOM   1674  CB  LEU A 692      27.220  48.630  69.245  1.00  0.00           C
ATOM   1675  HB1 LEU A 692      28.240  48.530  68.825  1.00  0.00           H
ATOM   1676  HB2 LEU A 692      27.340  48.830  70.335  1.00  0.00           H
ATOM   1677  CG  LEU A 692      26.520  49.880  68.665  1.00  0.00           C
ATOM   1678  HG  LEU A 692      25.490  49.920  69.095  1.00  0.00           H
ATOM   1679  CD1 LEU A 692      27.250  51.160  69.115  1.00  0.00           C
ATOM   1680 HD11 LEU A 692      28.270  51.190  68.685  1.00  0.00           H
ATOM   1681 HD12 LEU A 692      27.340  51.180  70.225  1.00  0.00           H
ATOM   1682 HD13 LEU A 692      26.690  52.060  68.795  1.00  0.00           H
ATOM   1683  CD2 LEU A 692      26.400  49.860  67.135  1.00  0.00           C
ATOM   1684 HD21 LEU A 692      25.750  49.030  66.785  1.00  0.00           H
ATOM   1685 HD22 LEU A 692      27.400  49.760  66.665  1.00  0.00           H
ATOM   1686 HD23 LEU A 692      25.940  50.810  66.775  1.00  0.00           H
ATOM   1687  C   LEU A 692      26.770  46.540  67.845  1.00  0.00           C
ATOM   1688  O   LEU A 692      26.000  46.510  66.885  1.00  0.00           O
ATOM   1689  N   ARG A 693      27.910  45.800  67.865  1.00  0.00           N
ATOM   1690  HN  ARG A 693      28.510  45.840  68.665  1.00  0.00           H
ATOM   1691  CA  ARG A 693      28.370  44.940  66.785  1.00  0.00           C
ATOM   1692  HA  ARG A 693      28.460  45.570  65.915  1.00  0.00           H
ATOM   1693  CB  ARG A 693      29.800  44.380  67.085  1.00  0.00           C
ATOM   1694  HB1 ARG A 693      29.870  43.290  66.895  1.00  0.00           H
ATOM   1695  HB2 ARG A 693      30.010  44.540  68.165  1.00  0.00           H
ATOM   1696  CG  ARG A 693      30.890  45.100  66.255  1.00  0.00           C
ATOM   1697  HG1 ARG A 693      30.670  46.190  66.235  1.00  0.00           H
ATOM   1698  HG2 ARG A 693      30.820  44.740  65.205  1.00  0.00           H
ATOM   1699  CD  ARG A 693      32.360  44.960  66.715  1.00  0.00           C
ATOM   1700  HD1 ARG A 693      32.520  45.520  67.665  1.00  0.00           H
ATOM   1701  HD2 ARG A 693      33.040  45.390  65.945  1.00  0.00           H
ATOM   1702  NE  ARG A 693      32.690  43.520  66.945  1.00  0.00           N
ATOM   1703  HE  ARG A 693      32.780  43.200  67.875  1.00  0.00           H
ATOM   1704  CZ  ARG A 693      32.800  42.620  65.985  1.00  0.00           C
ATOM   1705  NH1 ARG A 693      32.940  42.910  64.715  1.00  0.00           N
ATOM   1706 HH11 ARG A 693      33.510  43.740  64.515  1.00  0.00           H
ATOM   1707 HH12 ARG A 693      33.080  42.160  64.075  1.00  0.00           H
ATOM   1708  NH2 ARG A 693      32.730  41.350  66.325  1.00  0.00           N
ATOM   1709 HH21 ARG A 693      32.700  41.090  67.275  1.00  0.00           H
ATOM   1710 HH22 ARG A 693      32.870  40.670  65.595  1.00  0.00           H
ATOM   1711  C   ARG A 693      27.390  43.850  66.355  1.00  0.00           C
ATOM   1712  O   ARG A 693      27.240  43.580  65.155  1.00  0.00           O
ATOM   1713  N   THR A 694      26.630  43.240  67.285  1.00  0.00           N
ATOM   1714  HN  THR A 694      26.800  43.420  68.245  1.00  0.00           H
ATOM   1715  CA  THR A 694      25.530  42.330  66.935  1.00  0.00           C
ATOM   1716  HA  THR A 694      25.970  41.530  66.345  1.00  0.00           H
ATOM   1717  CB  THR A 694      24.860  41.660  68.155  1.00  0.00           C
ATOM   1718  HB  THR A 694      24.220  40.810  67.775  1.00  0.00           H
ATOM   1719  OG1 THR A 694      24.000  42.520  68.905  1.00  0.00           O
ATOM   1720  HG1 THR A 694      24.520  43.270  69.235  1.00  0.00           H
ATOM   1721  CG2 THR A 694      25.900  41.060  69.095  1.00  0.00           C
ATOM   1722 HG21 THR A 694      26.450  41.840  69.655  1.00  0.00           H
ATOM   1723 HG22 THR A 694      26.640  40.450  68.525  1.00  0.00           H
ATOM   1724 HG23 THR A 694      25.400  40.390  69.835  1.00  0.00           H
ATOM   1725  C   THR A 694      24.450  42.980  66.065  1.00  0.00           C
ATOM   1726  O   THR A 694      24.030  42.410  65.055  1.00  0.00           O
ATOM   1727  N   SER A 695      24.010  44.210  66.395  1.00  0.00           N
ATOM   1728  HN  SER A 695      24.390  44.660  67.195  1.00  0.00           H
ATOM   1729  CA  SER A 695      22.980  44.920  65.635  1.00  0.00           C
ATOM   1730  HA  SER A 695      22.220  44.200  65.375  1.00  0.00           H
ATOM   1731  CB  SER A 695      22.290  46.030  66.465  1.00  0.00           C
ATOM   1732  HB1 SER A 695      21.860  45.570  67.395  1.00  0.00           H
ATOM   1733  HB2 SER A 695      21.430  46.440  65.885  1.00  0.00           H
ATOM   1734  OG  SER A 695      23.160  47.100  66.825  1.00  0.00           O
ATOM   1735  HG1 SER A 695      24.010  46.750  67.125  1.00  0.00           H
ATOM   1736  C   SER A 695      23.490  45.480  64.325  1.00  0.00           C
ATOM   1737  O   SER A 695      22.760  45.510  63.325  1.00  0.00           O
ATOM   1738  N   ILE A 696      24.800  45.840  64.245  1.00  0.00           N
ATOM   1739  HN  ILE A 696      25.330  45.940  65.095  1.00  0.00           H
ATOM   1740  CA  ILE A 696      25.490  46.120  62.995  1.00  0.00           C
ATOM   1741  HA  ILE A 696      24.990  46.950  62.515  1.00  0.00           H
ATOM   1742  CB  ILE A 696      26.980  46.470  63.205  1.00  0.00           C
ATOM   1743  HB  ILE A 696      27.440  45.660  63.805  1.00  0.00           H
ATOM   1744  CG2 ILE A 696      27.760  46.540  61.865  1.00  0.00           C
ATOM   1745 HG21 ILE A 696      27.270  47.230  61.165  1.00  0.00           H
ATOM   1746 HG22 ILE A 696      27.850  45.540  61.385  1.00  0.00           H
ATOM   1747 HG23 ILE A 696      28.800  46.900  62.055  1.00  0.00           H
ATOM   1748  CG1 ILE A 696      27.180  47.780  64.005  1.00  0.00           C
ATOM   1749 HG11 ILE A 696      28.270  47.880  64.255  1.00  0.00           H
ATOM   1750 HG12 ILE A 696      26.640  47.710  64.975  1.00  0.00           H
ATOM   1751  CD  ILE A 696      26.740  49.060  63.295  1.00  0.00           C
ATOM   1752  HD1 ILE A 696      25.650  49.020  63.065  1.00  0.00           H
ATOM   1753  HD2 ILE A 696      27.300  49.220  62.355  1.00  0.00           H
ATOM   1754  HD3 ILE A 696      26.900  49.940  63.955  1.00  0.00           H
ATOM   1755  C   ILE A 696      25.390  44.940  62.035  1.00  0.00           C
ATOM   1756  O   ILE A 696      25.040  45.090  60.865  1.00  0.00           O
ATOM   1757  N   GLY A 697      25.610  43.700  62.535  1.00  0.00           N
ATOM   1758  HN  GLY A 697      25.930  43.630  63.485  1.00  0.00           H
ATOM   1759  CA  GLY A 697      25.460  42.460  61.775  1.00  0.00           C
ATOM   1760  HA1 GLY A 697      25.630  41.650  62.455  1.00  0.00           H
ATOM   1761  HA2 GLY A 697      26.160  42.480  60.955  1.00  0.00           H
ATOM   1762  C   GLY A 697      24.090  42.230  61.175  1.00  0.00           C
ATOM   1763  O   GLY A 697      23.970  41.890  59.995  1.00  0.00           O
ATOM   1764  N   LEU A 698      23.020  42.430  61.975  1.00  0.00           N
ATOM   1765  HN  LEU A 698      23.140  42.670  62.935  1.00  0.00           H
ATOM   1766  CA  LEU A 698      21.630  42.330  61.535  1.00  0.00           C
ATOM   1767  HA  LEU A 698      21.470  41.340  61.125  1.00  0.00           H
ATOM   1768  CB  LEU A 698      20.660  42.570  62.725  1.00  0.00           C
ATOM   1769  HB1 LEU A 698      19.600  42.540  62.365  1.00  0.00           H
ATOM   1770  HB2 LEU A 698      20.840  43.590  63.135  1.00  0.00           H
ATOM   1771  CG  LEU A 698      20.770  41.580  63.905  1.00  0.00           C
ATOM   1772  HG  LEU A 698      21.820  41.570  64.275  1.00  0.00           H
ATOM   1773  CD1 LEU A 698      19.870  42.040  65.065  1.00  0.00           C
ATOM   1774 HD11 LEU A 698      18.810  42.090  64.725  1.00  0.00           H
ATOM   1775 HD12 LEU A 698      20.170  43.050  65.425  1.00  0.00           H
ATOM   1776 HD13 LEU A 698      19.940  41.330  65.915  1.00  0.00           H
ATOM   1777  CD2 LEU A 698      20.390  40.150  63.495  1.00  0.00           C
ATOM   1778 HD21 LEU A 698      21.100  39.770  62.725  1.00  0.00           H
ATOM   1779 HD22 LEU A 698      19.360  40.120  63.075  1.00  0.00           H
ATOM   1780 HD23 LEU A 698      20.440  39.470  64.375  1.00  0.00           H
ATOM   1781  C   LEU A 698      21.270  43.320  60.425  1.00  0.00           C
ATOM   1782  O   LEU A 698      20.740  42.950  59.385  1.00  0.00           O
ATOM   1783  N   TRP A 699      21.610  44.620  60.605  1.00  0.00           N
ATOM   1784  HN  TRP A 699      22.000  44.920  61.475  1.00  0.00           H
ATOM   1785  CA  TRP A 699      21.400  45.620  59.575  1.00  0.00           C
ATOM   1786  HA  TRP A 699      20.370  45.510  59.235  1.00  0.00           H
ATOM   1787  CB  TRP A 699      21.560  47.070  60.115  1.00  0.00           C
ATOM   1788  HB1 TRP A 699      22.100  47.720  59.395  1.00  0.00           H
ATOM   1789  HB2 TRP A 699      22.160  47.050  61.055  1.00  0.00           H
ATOM   1790  CG  TRP A 699      20.230  47.720  60.395  1.00  0.00           C
ATOM   1791  CD1 TRP A 699      19.570  48.550  59.535  1.00  0.00           C
ATOM   1792  HD1 TRP A 699      19.970  48.890  58.585  1.00  0.00           H
ATOM   1793  NE1 TRP A 699      18.350  48.890  60.085  1.00  0.00           N
ATOM   1794  HE1 TRP A 699      17.680  49.520  59.745  1.00  0.00           H
ATOM   1795  CE2 TRP A 699      18.200  48.280  61.295  1.00  0.00           C
ATOM   1796  CD2 TRP A 699      19.370  47.510  61.525  1.00  0.00           C
ATOM   1797  CE3 TRP A 699      19.470  46.760  62.695  1.00  0.00           C
ATOM   1798  HE3 TRP A 699      20.350  46.170  62.915  1.00  0.00           H
ATOM   1799  CZ3 TRP A 699      18.410  46.800  63.615  1.00  0.00           C
ATOM   1800  HZ3 TRP A 699      18.480  46.240  64.535  1.00  0.00           H
ATOM   1801  CZ2 TRP A 699      17.150  48.310  62.195  1.00  0.00           C
ATOM   1802  HZ2 TRP A 699      16.270  48.900  62.015  1.00  0.00           H
ATOM   1803  CH2 TRP A 699      17.270  47.560  63.365  1.00  0.00           C
ATOM   1804  HH2 TRP A 699      16.480  47.580  64.095  1.00  0.00           H
ATOM   1805  C   TRP A 699      22.220  45.400  58.305  1.00  0.00           C
ATOM   1806  O   TRP A 699      21.720  45.580  57.195  1.00  0.00           O
ATOM   1807  N   THR A 700      23.500  45.020  58.445  1.00  0.00           N
ATOM   1808  HN  THR A 700      23.870  44.900  59.365  1.00  0.00           H
ATOM   1809  CA  THR A 700      24.420  44.770  57.325  1.00  0.00           C
ATOM   1810  HA  THR A 700      24.490  45.660  56.725  1.00  0.00           H
ATOM   1811  CB  THR A 700      25.810  44.390  57.825  1.00  0.00           C
ATOM   1812  HB  THR A 700      25.750  43.530  58.535  1.00  0.00           H
ATOM   1813  OG1 THR A 700      26.360  45.490  58.525  1.00  0.00           O
ATOM   1814  HG1 THR A 700      25.860  45.560  59.345  1.00  0.00           H
ATOM   1815  CG2 THR A 700      26.780  44.040  56.695  1.00  0.00           C
ATOM   1816 HG21 THR A 700      26.800  44.860  55.945  1.00  0.00           H
ATOM   1817 HG22 THR A 700      26.530  43.090  56.185  1.00  0.00           H
ATOM   1818 HG23 THR A 700      27.810  43.940  57.105  1.00  0.00           H
ATOM   1819  C   THR A 700      23.970  43.660  56.405  1.00  0.00           C
ATOM   1820  O   THR A 700      23.920  43.800  55.185  1.00  0.00           O
ATOM   1821  N   SER A 701      23.590  42.500  56.995  1.00  0.00           N
ATOM   1822  HN  SER A 701      23.610  42.430  57.985  1.00  0.00           H
ATOM   1823  CA  SER A 701      23.080  41.360  56.255  1.00  0.00           C
ATOM   1824  HA  SER A 701      23.800  41.110  55.485  1.00  0.00           H
ATOM   1825  CB  SER A 701      22.900  40.090  57.145  1.00  0.00           C
ATOM   1826  HB1 SER A 701      23.910  39.690  57.385  1.00  0.00           H
ATOM   1827  HB2 SER A 701      22.350  39.290  56.595  1.00  0.00           H
ATOM   1828  OG  SER A 701      22.230  40.400  58.365  1.00  0.00           O
ATOM   1829  HG1 SER A 701      22.860  40.870  58.945  1.00  0.00           H
ATOM   1830  C   SER A 701      21.790  41.680  55.535  1.00  0.00           C
ATOM   1831  O   SER A 701      21.620  41.390  54.355  1.00  0.00           O
ATOM   1832  N   PHE A 702      20.900  42.390  56.245  1.00  0.00           N
ATOM   1833  HN  PHE A 702      21.050  42.530  57.225  1.00  0.00           H
ATOM   1834  CA  PHE A 702      19.680  42.930  55.695  1.00  0.00           C
ATOM   1835  HA  PHE A 702      19.130  42.100  55.275  1.00  0.00           H
ATOM   1836  CB  PHE A 702      18.870  43.510  56.895  1.00  0.00           C
ATOM   1837  HB1 PHE A 702      19.510  44.190  57.485  1.00  0.00           H
ATOM   1838  HB2 PHE A 702      18.540  42.680  57.575  1.00  0.00           H
ATOM   1839  CG  PHE A 702      17.700  44.250  56.385  1.00  0.00           C
ATOM   1840  CD1 PHE A 702      16.790  43.520  55.615  1.00  0.00           C
ATOM   1841  HD1 PHE A 702      16.810  42.440  55.625  1.00  0.00           H
ATOM   1842  CE1 PHE A 702      16.040  44.180  54.645  1.00  0.00           C
ATOM   1843  HE1 PHE A 702      15.470  43.610  53.925  1.00  0.00           H
ATOM   1844  CZ  PHE A 702      16.120  45.580  54.545  1.00  0.00           C
ATOM   1845  HZ  PHE A 702      15.600  46.060  53.745  1.00  0.00           H
ATOM   1846  CD2 PHE A 702      17.720  45.650  56.345  1.00  0.00           C
ATOM   1847  HD2 PHE A 702      18.460  46.190  56.925  1.00  0.00           H
ATOM   1848  CE2 PHE A 702      16.930  46.320  55.415  1.00  0.00           C
ATOM   1849  HE2 PHE A 702      17.060  47.380  55.285  1.00  0.00           H
ATOM   1850  C   PHE A 702      19.890  43.900  54.505  1.00  0.00           C
ATOM   1851  O   PHE A 702      19.280  43.750  53.445  1.00  0.00           O
ATOM   1852  N   LEU A 703      20.820  44.890  54.625  1.00  0.00           N
ATOM   1853  HN  LEU A 703      21.280  45.040  55.505  1.00  0.00           H
ATOM   1854  CA  LEU A 703      21.190  45.800  53.545  1.00  0.00           C
ATOM   1855  HA  LEU A 703      20.300  46.300  53.205  1.00  0.00           H
ATOM   1856  CB  LEU A 703      22.240  46.850  54.055  1.00  0.00           C
ATOM   1857  HB1 LEU A 703      23.070  46.980  53.335  1.00  0.00           H
ATOM   1858  HB2 LEU A 703      22.700  46.450  54.985  1.00  0.00           H
ATOM   1859  CG  LEU A 703      21.680  48.260  54.345  1.00  0.00           C
ATOM   1860  HG  LEU A 703      22.510  48.850  54.815  1.00  0.00           H
ATOM   1861  CD1 LEU A 703      21.290  48.980  53.045  1.00  0.00           C
ATOM   1862 HD11 LEU A 703      20.460  48.460  52.545  1.00  0.00           H
ATOM   1863 HD12 LEU A 703      22.160  49.020  52.355  1.00  0.00           H
ATOM   1864 HD13 LEU A 703      20.970  50.030  53.265  1.00  0.00           H
ATOM   1865  CD2 LEU A 703      20.510  48.260  55.335  1.00  0.00           C
ATOM   1866 HD21 LEU A 703      20.800  47.750  56.285  1.00  0.00           H
ATOM   1867 HD22 LEU A 703      19.640  47.710  54.905  1.00  0.00           H
ATOM   1868 HD23 LEU A 703      20.190  49.300  55.575  1.00  0.00           H
ATOM   1869  C   LEU A 703      21.750  45.070  52.335  1.00  0.00           C
ATOM   1870  O   LEU A 703      21.360  45.320  51.195  1.00  0.00           O
ATOM   1871  N   CYS A 704      22.670  44.110  52.565  1.00  0.00           N
ATOM   1872  HN  CYS A 704      23.000  43.970  53.495  1.00  0.00           H
ATOM   1873  CA  CYS A 704      23.290  43.310  51.515  1.00  0.00           C
ATOM   1874  HA  CYS A 704      23.770  44.000  50.825  1.00  0.00           H
ATOM   1875  CB  CYS A 704      24.380  42.370  52.095  1.00  0.00           C
ATOM   1876  HB1 CYS A 704      24.740  41.680  51.295  1.00  0.00           H
ATOM   1877  HB2 CYS A 704      23.940  41.740  52.905  1.00  0.00           H
ATOM   1878  SG  CYS A 704      25.820  43.300  52.725  1.00  0.00           S
ATOM   1879  HG1 CYS A 704      25.190  43.790  53.785  1.00  0.00           H
ATOM   1880  C   CYS A 704      22.300  42.520  50.675  1.00  0.00           C
ATOM   1881  O   CYS A 704      22.360  42.520  49.445  1.00  0.00           O
ATOM   1882  N   ILE A 705      21.320  41.870  51.315  1.00  0.00           N
ATOM   1883  HN  ILE A 705      21.300  41.870  52.315  1.00  0.00           H
ATOM   1884  CA  ILE A 705      20.240  41.150  50.655  1.00  0.00           C
ATOM   1885  HA  ILE A 705      20.660  40.360  50.045  1.00  0.00           H
ATOM   1886  CB  ILE A 705      19.370  40.540  51.745  1.00  0.00           C
ATOM   1887  HB  ILE A 705      19.160  41.330  52.515  1.00  0.00           H
ATOM   1888  CG2 ILE A 705      18.020  40.040  51.215  1.00  0.00           C
ATOM   1889 HG21 ILE A 705      18.210  39.310  50.395  1.00  0.00           H
ATOM   1890 HG22 ILE A 705      17.390  40.870  50.845  1.00  0.00           H
ATOM   1891 HG23 ILE A 705      17.450  39.520  52.005  1.00  0.00           H
ATOM   1892  CG1 ILE A 705      20.130  39.390  52.455  1.00  0.00           C
ATOM   1893 HG11 ILE A 705      21.180  39.690  52.655  1.00  0.00           H
ATOM   1894 HG12 ILE A 705      20.160  38.500  51.795  1.00  0.00           H
ATOM   1895  CD  ILE A 705      19.490  39.040  53.795  1.00  0.00           C
ATOM   1896  HD1 ILE A 705      18.530  38.490  53.655  1.00  0.00           H
ATOM   1897  HD2 ILE A 705      19.290  39.950  54.405  1.00  0.00           H
ATOM   1898  HD3 ILE A 705      20.180  38.410  54.375  1.00  0.00           H
ATOM   1899  C   ILE A 705      19.420  42.040  49.725  1.00  0.00           C
ATOM   1900  O   ILE A 705      19.150  41.730  48.565  1.00  0.00           O
ATOM   1901  N   VAL A 706      19.050  43.230  50.225  1.00  0.00           N
ATOM   1902  HN  VAL A 706      19.250  43.430  51.185  1.00  0.00           H
ATOM   1903  CA  VAL A 706      18.400  44.270  49.475  1.00  0.00           C
ATOM   1904  HA  VAL A 706      17.490  43.870  49.065  1.00  0.00           H
ATOM   1905  CB  VAL A 706      18.070  45.360  50.465  1.00  0.00           C
ATOM   1906  HB  VAL A 706      18.920  45.540  51.165  1.00  0.00           H
ATOM   1907  CG1 VAL A 706      17.750  46.660  49.765  1.00  0.00           C
ATOM   1908 HG11 VAL A 706      17.040  46.440  48.945  1.00  0.00           H
ATOM   1909 HG12 VAL A 706      18.650  47.160  49.335  1.00  0.00           H
ATOM   1910 HG13 VAL A 706      17.270  47.370  50.475  1.00  0.00           H
ATOM   1911  CG2 VAL A 706      16.860  44.880  51.285  1.00  0.00           C
ATOM   1912 HG21 VAL A 706      17.150  44.050  51.965  1.00  0.00           H
ATOM   1913 HG22 VAL A 706      16.040  44.540  50.615  1.00  0.00           H
ATOM   1914 HG23 VAL A 706      16.480  45.730  51.885  1.00  0.00           H
ATOM   1915  C   VAL A 706      19.200  44.810  48.295  1.00  0.00           C
ATOM   1916  O   VAL A 706      18.700  44.920  47.175  1.00  0.00           O
ATOM   1917  N   LEU A 707      20.490  45.110  48.505  1.00  0.00           N
ATOM   1918  HN  LEU A 707      20.850  45.050  49.435  1.00  0.00           H
ATOM   1919  CA  LEU A 707      21.410  45.560  47.485  1.00  0.00           C
ATOM   1920  HA  LEU A 707      20.990  46.430  47.015  1.00  0.00           H
ATOM   1921  CB  LEU A 707      22.780  45.940  48.115  1.00  0.00           C
ATOM   1922  HB1 LEU A 707      23.550  46.110  47.335  1.00  0.00           H
ATOM   1923  HB2 LEU A 707      23.120  45.090  48.745  1.00  0.00           H
ATOM   1924  CG  LEU A 707      22.730  47.220  48.985  1.00  0.00           C
ATOM   1925  HG  LEU A 707      21.820  47.190  49.625  1.00  0.00           H
ATOM   1926  CD1 LEU A 707      23.940  47.290  49.915  1.00  0.00           C
ATOM   1927 HD11 LEU A 707      24.880  47.290  49.315  1.00  0.00           H
ATOM   1928 HD12 LEU A 707      23.970  46.420  50.605  1.00  0.00           H
ATOM   1929 HD13 LEU A 707      23.910  48.210  50.525  1.00  0.00           H
ATOM   1930  CD2 LEU A 707      22.640  48.490  48.125  1.00  0.00           C
ATOM   1931 HD21 LEU A 707      21.740  48.470  47.485  1.00  0.00           H
ATOM   1932 HD22 LEU A 707      23.540  48.570  47.465  1.00  0.00           H
ATOM   1933 HD23 LEU A 707      22.590  49.390  48.765  1.00  0.00           H
ATOM   1934  C   LEU A 707      21.620  44.540  46.365  1.00  0.00           C
ATOM   1935  O   LEU A 707      21.610  44.890  45.185  1.00  0.00           O
ATOM   1936  N   VAL A 708      21.770  43.240  46.705  1.00  0.00           N
ATOM   1937  HN  VAL A 708      21.840  43.020  47.685  1.00  0.00           H
ATOM   1938  CA  VAL A 708      21.820  42.120  45.785  1.00  0.00           C
ATOM   1939  HA  VAL A 708      22.620  42.290  45.075  1.00  0.00           H
ATOM   1940  CB  VAL A 708      22.110  40.810  46.535  1.00  0.00           C
ATOM   1941  HB  VAL A 708      21.480  40.770  47.455  1.00  0.00           H
ATOM   1942  CG1 VAL A 708      21.790  39.570  45.675  1.00  0.00           C
ATOM   1943 HG11 VAL A 708      22.310  39.640  44.695  1.00  0.00           H
ATOM   1944 HG12 VAL A 708      20.700  39.450  45.505  1.00  0.00           H
ATOM   1945 HG13 VAL A 708      22.160  38.650  46.175  1.00  0.00           H
ATOM   1946  CG2 VAL A 708      23.590  40.800  46.955  1.00  0.00           C
ATOM   1947 HG21 VAL A 708      23.840  41.680  47.585  1.00  0.00           H
ATOM   1948 HG22 VAL A 708      24.250  40.800  46.055  1.00  0.00           H
ATOM   1949 HG23 VAL A 708      23.820  39.890  47.545  1.00  0.00           H
ATOM   1950  C   VAL A 708      20.550  41.990  44.965  1.00  0.00           C
ATOM   1951  O   VAL A 708      20.590  41.860  43.735  1.00  0.00           O
ATOM   1952  N   ALA A 709      19.390  42.110  45.625  1.00  0.00           N
ATOM   1953  HN  ALA A 709      19.400  42.170  46.635  1.00  0.00           H
ATOM   1954  CA  ALA A 709      18.090  42.150  45.005  1.00  0.00           C
ATOM   1955  HA  ALA A 709      17.900  41.230  44.475  1.00  0.00           H
ATOM   1956  CB  ALA A 709      17.080  42.360  46.145  1.00  0.00           C
ATOM   1957  HB1 ALA A 709      17.510  42.990  46.945  1.00  0.00           H
ATOM   1958  HB2 ALA A 709      16.870  41.400  46.645  1.00  0.00           H
ATOM   1959  HB3 ALA A 709      16.140  42.830  45.815  1.00  0.00           H
ATOM   1960  C   ALA A 709      17.960  43.280  43.995  1.00  0.00           C
ATOM   1961  O   ALA A 709      17.620  43.080  42.845  1.00  0.00           O
ATOM   1962  N   THR A 710      18.380  44.500  44.365  1.00  0.00           N
ATOM   1963  HN  THR A 710      18.780  44.610  45.275  1.00  0.00           H
ATOM   1964  CA  THR A 710      18.220  45.680  43.505  1.00  0.00           C
ATOM   1965  HA  THR A 710      17.190  45.730  43.185  1.00  0.00           H
ATOM   1966  CB  THR A 710      18.610  47.000  44.195  1.00  0.00           C
ATOM   1967  HB  THR A 710      19.700  47.200  44.125  1.00  0.00           H
ATOM   1968  OG1 THR A 710      18.310  47.020  45.575  1.00  0.00           O
ATOM   1969  HG1 THR A 710      18.280  46.120  45.915  1.00  0.00           H
ATOM   1970  CG2 THR A 710      17.840  48.180  43.585  1.00  0.00           C
ATOM   1971 HG21 THR A 710      16.760  47.950  43.525  1.00  0.00           H
ATOM   1972 HG22 THR A 710      18.220  48.420  42.565  1.00  0.00           H
ATOM   1973 HG23 THR A 710      17.970  49.090  44.215  1.00  0.00           H
ATOM   1974  C   THR A 710      19.100  45.640  42.265  1.00  0.00           C
ATOM   1975  O   THR A 710      18.880  46.400  41.325  1.00  0.00           O
ATOM   1976  N   ASP A 711      20.150  44.800  42.265  1.00  0.00           N
ATOM   1977  HN  ASP A 711      20.190  44.060  42.935  1.00  0.00           H
ATOM   1978  CA  ASP A 711      21.300  44.870  41.395  1.00  0.00           C
ATOM   1979  HA  ASP A 711      21.970  44.110  41.775  1.00  0.00           H
ATOM   1980  CB  ASP A 711      21.030  44.410  39.935  1.00  0.00           C
ATOM   1981  HB1 ASP A 711      20.470  45.200  39.395  1.00  0.00           H
ATOM   1982  HB2 ASP A 711      20.420  43.490  39.945  1.00  0.00           H
ATOM   1983  CG  ASP A 711      22.310  44.120  39.145  1.00  0.00           C
ATOM   1984  OD1 ASP A 711      23.290  44.910  39.245  1.00  0.00           O
ATOM   1985  OD2 ASP A 711      22.300  43.130  38.365  1.00  0.00           O
ATOM   1986  C   ASP A 711      22.060  46.180  41.605  1.00  0.00           C
ATOM   1987  O   ASP A 711      22.110  47.110  40.795  1.00  0.00           O
ATOM   1988  N   ALA A 712      22.700  46.280  42.795  1.00  0.00           N
ATOM   1989  HN  ALA A 712      22.480  45.620  43.515  1.00  0.00           H
ATOM   1990  CA  ALA A 712      23.640  47.330  43.085  1.00  0.00           C
ATOM   1991  HA  ALA A 712      23.280  48.260  42.655  1.00  0.00           H
ATOM   1992  CB  ALA A 712      23.770  47.510  44.615  1.00  0.00           C
ATOM   1993  HB1 ALA A 712      24.200  46.610  45.095  1.00  0.00           H
ATOM   1994  HB2 ALA A 712      22.780  47.710  45.055  1.00  0.00           H
ATOM   1995  HB3 ALA A 712      24.440  48.380  44.845  1.00  0.00           H
ATOM   1996  C   ALA A 712      25.000  47.040  42.455  1.00  0.00           C
ATOM   1997  O   ALA A 712      25.870  47.900  42.395  1.00  0.00           O
ATOM   1998  N   SER A 713      25.190  45.810  41.925  1.00  0.00           N
ATOM   1999  HN  SER A 713      24.440  45.150  41.915  1.00  0.00           H
ATOM   2000  CA  SER A 713      26.400  45.330  41.255  1.00  0.00           C
ATOM   2001  HA  SER A 713      27.220  45.380  41.965  1.00  0.00           H
ATOM   2002  CB  SER A 713      26.270  43.880  40.745  1.00  0.00           C
ATOM   2003  HB1 SER A 713      27.230  43.530  40.295  1.00  0.00           H
ATOM   2004  HB2 SER A 713      25.470  43.810  39.965  1.00  0.00           H
ATOM   2005  OG  SER A 713      25.940  43.010  41.825  1.00  0.00           O
ATOM   2006  HG1 SER A 713      25.070  42.620  41.595  1.00  0.00           H
ATOM   2007  C   SER A 713      26.780  46.190  40.075  1.00  0.00           C
ATOM   2008  O   SER A 713      27.940  46.480  39.825  1.00  0.00           O
ATOM   2009  N   SER A 714      25.750  46.680  39.345  1.00  0.00           N
ATOM   2010  HN  SER A 714      24.840  46.280  39.505  1.00  0.00           H
ATOM   2011  CA  SER A 714      25.840  47.650  38.265  1.00  0.00           C
ATOM   2012  HA  SER A 714      26.390  47.180  37.465  1.00  0.00           H
ATOM   2013  CB  SER A 714      24.410  47.970  37.755  1.00  0.00           C
ATOM   2014  HB1 SER A 714      24.470  48.720  36.925  1.00  0.00           H
ATOM   2015  HB2 SER A 714      23.790  48.390  38.575  1.00  0.00           H
ATOM   2016  OG  SER A 714      23.780  46.800  37.235  1.00  0.00           O
ATOM   2017  HG1 SER A 714      23.540  46.200  37.975  1.00  0.00           H
ATOM   2018  C   SER A 714      26.570  48.960  38.575  1.00  0.00           C
ATOM   2019  O   SER A 714      27.110  49.610  37.675  1.00  0.00           O
ATOM   2020  N   LEU A 715      26.650  49.400  39.855  1.00  0.00           N
ATOM   2021  HN  LEU A 715      26.260  48.830  40.585  1.00  0.00           H
ATOM   2022  CA  LEU A 715      27.200  50.690  40.245  1.00  0.00           C
ATOM   2023  HA  LEU A 715      26.870  51.430  39.535  1.00  0.00           H
ATOM   2024  CB  LEU A 715      26.700  51.090  41.665  1.00  0.00           C
ATOM   2025  HB1 LEU A 715      27.140  52.070  41.955  1.00  0.00           H
ATOM   2026  HB2 LEU A 715      27.050  50.330  42.395  1.00  0.00           H
ATOM   2027  CG  LEU A 715      25.170  51.220  41.795  1.00  0.00           C
ATOM   2028  HG  LEU A 715      24.700  50.250  41.495  1.00  0.00           H
ATOM   2029  CD1 LEU A 715      24.780  51.480  43.255  1.00  0.00           C
ATOM   2030 HD11 LEU A 715      25.220  52.440  43.605  1.00  0.00           H
ATOM   2031 HD12 LEU A 715      25.150  50.670  43.915  1.00  0.00           H
ATOM   2032 HD13 LEU A 715      23.670  51.540  43.365  1.00  0.00           H
ATOM   2033  CD2 LEU A 715      24.620  52.320  40.885  1.00  0.00           C
ATOM   2034 HD21 LEU A 715      24.840  52.110  39.815  1.00  0.00           H
ATOM   2035 HD22 LEU A 715      25.070  53.300  41.155  1.00  0.00           H
ATOM   2036 HD23 LEU A 715      23.510  52.390  40.995  1.00  0.00           H
ATOM   2037  C   LEU A 715      28.730  50.760  40.235  1.00  0.00           C
ATOM   2038  O   LEU A 715      29.310  51.850  40.275  1.00  0.00           O
ATOM   2039  N   VAL A 716      29.420  49.610  40.155  1.00  0.00           N
ATOM   2040  HN  VAL A 716      28.920  48.740  40.105  1.00  0.00           H
ATOM   2041  CA  VAL A 716      30.860  49.500  40.305  1.00  0.00           C
ATOM   2042  HA  VAL A 716      31.130  50.000  41.225  1.00  0.00           H
ATOM   2043  CB  VAL A 716      31.310  48.040  40.415  1.00  0.00           C
ATOM   2044  HB  VAL A 716      32.410  48.000  40.615  1.00  0.00           H
ATOM   2045  CG1 VAL A 716      30.600  47.380  41.615  1.00  0.00           C
ATOM   2046 HG11 VAL A 716      29.500  47.440  41.535  1.00  0.00           H
ATOM   2047 HG12 VAL A 716      30.910  47.860  42.575  1.00  0.00           H
ATOM   2048 HG13 VAL A 716      30.850  46.300  41.665  1.00  0.00           H
ATOM   2049  CG2 VAL A 716      31.040  47.280  39.095  1.00  0.00           C
ATOM   2050 HG21 VAL A 716      31.670  47.670  38.265  1.00  0.00           H
ATOM   2051 HG22 VAL A 716      29.980  47.340  38.805  1.00  0.00           H
ATOM   2052 HG23 VAL A 716      31.290  46.200  39.225  1.00  0.00           H
ATOM   2053  C   VAL A 716      31.650  50.180  39.195  1.00  0.00           C
ATOM   2054  O   VAL A 716      32.820  50.520  39.355  1.00  0.00           O
ATOM   2055  N   CYS A 717      31.000  50.450  38.055  1.00  0.00           N
ATOM   2056  HN  CYS A 717      30.060  50.130  37.965  1.00  0.00           H
ATOM   2057  CA  CYS A 717      31.540  51.180  36.915  1.00  0.00           C
ATOM   2058  HA  CYS A 717      32.430  50.660  36.595  1.00  0.00           H
ATOM   2059  CB  CYS A 717      30.510  51.230  35.755  1.00  0.00           C
ATOM   2060  HB1 CYS A 717      30.960  51.780  34.905  1.00  0.00           H
ATOM   2061  HB2 CYS A 717      29.610  51.790  36.085  1.00  0.00           H
ATOM   2062  SG  CYS A 717      30.020  49.560  35.175  1.00  0.00           S
ATOM   2063  HG1 CYS A 717      29.100  49.330  36.105  1.00  0.00           H
ATOM   2064  C   CYS A 717      31.950  52.610  37.255  1.00  0.00           C
ATOM   2065  O   CYS A 717      32.900  53.150  36.685  1.00  0.00           O
ATOM   2066  N   TYR A 718      31.250  53.260  38.195  1.00  0.00           N
ATOM   2067  HN  TYR A 718      30.520  52.790  38.695  1.00  0.00           H
ATOM   2068  CA  TYR A 718      31.400  54.680  38.445  1.00  0.00           C
ATOM   2069  HA  TYR A 718      31.760  55.170  37.545  1.00  0.00           H
ATOM   2070  CB  TYR A 718      30.040  55.320  38.855  1.00  0.00           C
ATOM   2071  HB1 TYR A 718      30.150  56.420  39.005  1.00  0.00           H
ATOM   2072  HB2 TYR A 718      29.680  54.870  39.805  1.00  0.00           H
ATOM   2073  CG  TYR A 718      29.010  55.100  37.775  1.00  0.00           C
ATOM   2074  CD1 TYR A 718      29.140  55.700  36.515  1.00  0.00           C
ATOM   2075  HD1 TYR A 718      30.010  56.290  36.285  1.00  0.00           H
ATOM   2076  CE1 TYR A 718      28.150  55.510  35.525  1.00  0.00           C
ATOM   2077  HE1 TYR A 718      28.260  55.960  34.555  1.00  0.00           H
ATOM   2078  CZ  TYR A 718      27.040  54.710  35.805  1.00  0.00           C
ATOM   2079  OH  TYR A 718      26.010  54.540  34.855  1.00  0.00           O
ATOM   2080  HH  TYR A 718      25.380  53.930  35.255  1.00  0.00           H
ATOM   2081  CD2 TYR A 718      27.890  54.310  38.045  1.00  0.00           C
ATOM   2082  HD2 TYR A 718      27.770  53.850  39.015  1.00  0.00           H
ATOM   2083  CE2 TYR A 718      26.910  54.100  37.055  1.00  0.00           C
ATOM   2084  HE2 TYR A 718      26.060  53.470  37.285  1.00  0.00           H
ATOM   2085  C   TYR A 718      32.410  55.000  39.525  1.00  0.00           C
ATOM   2086  O   TYR A 718      32.570  56.150  39.915  1.00  0.00           O
ATOM   2087  N   ILE A 719      33.150  53.980  40.025  1.00  0.00           N
ATOM   2088  HN  ILE A 719      32.960  53.050  39.725  1.00  0.00           H
ATOM   2089  CA  ILE A 719      34.220  54.140  41.015  1.00  0.00           C
ATOM   2090  HA  ILE A 719      33.790  54.650  41.875  1.00  0.00           H
ATOM   2091  CB  ILE A 719      34.750  52.770  41.465  1.00  0.00           C
ATOM   2092  HB  ILE A 719      35.040  52.200  40.545  1.00  0.00           H
ATOM   2093  CG2 ILE A 719      36.010  52.890  42.355  1.00  0.00           C
ATOM   2094 HG21 ILE A 719      35.830  53.560  43.215  1.00  0.00           H
ATOM   2095 HG22 ILE A 719      36.880  53.290  41.785  1.00  0.00           H
ATOM   2096 HG23 ILE A 719      36.300  51.890  42.735  1.00  0.00           H
ATOM   2097  CG1 ILE A 719      33.650  51.930  42.185  1.00  0.00           C
ATOM   2098 HG11 ILE A 719      34.070  50.910  42.335  1.00  0.00           H
ATOM   2099 HG12 ILE A 719      32.770  51.830  41.515  1.00  0.00           H
ATOM   2100  CD  ILE A 719      33.190  52.490  43.535  1.00  0.00           C
ATOM   2101  HD1 ILE A 719      32.770  53.510  43.425  1.00  0.00           H
ATOM   2102  HD2 ILE A 719      34.040  52.540  44.255  1.00  0.00           H
ATOM   2103  HD3 ILE A 719      32.410  51.830  43.985  1.00  0.00           H
ATOM   2104  C   ILE A 719      35.350  55.050  40.525  1.00  0.00           C
ATOM   2105  O   ILE A 719      35.800  55.960  41.225  1.00  0.00           O
ATOM   2106  N   THR A 720      35.800  54.850  39.265  1.00  0.00           N
ATOM   2107  HN  THR A 720      35.320  54.170  38.715  1.00  0.00           H
ATOM   2108  CA  THR A 720      36.910  55.570  38.615  1.00  0.00           C
ATOM   2109  HA  THR A 720      37.020  55.070  37.665  1.00  0.00           H
ATOM   2110  CB  THR A 720      36.610  57.030  38.225  1.00  0.00           C
ATOM   2111  HB  THR A 720      37.370  57.400  37.485  1.00  0.00           H
ATOM   2112  OG1 THR A 720      36.600  57.920  39.325  1.00  0.00           O
ATOM   2113  HG1 THR A 720      36.010  57.510  39.975  1.00  0.00           H
ATOM   2114  CG2 THR A 720      35.230  57.130  37.575  1.00  0.00           C
ATOM   2115 HG21 THR A 720      34.420  56.920  38.305  1.00  0.00           H
ATOM   2116 HG22 THR A 720      35.140  56.420  36.725  1.00  0.00           H
ATOM   2117 HG23 THR A 720      35.070  58.160  37.185  1.00  0.00           H
ATOM   2118  C   THR A 720      38.280  55.450  39.275  1.00  0.00           C
ATOM   2119  O   THR A 720      38.440  55.020  40.415  1.00  0.00           O
ATOM   2120  N   ARG A 721      39.360  55.800  38.545  1.00  0.00           N
ATOM   2121  HN  ARG A 721      39.320  56.260  37.665  1.00  0.00           H
ATOM   2122  CA  ARG A 721      40.700  55.590  39.075  1.00  0.00           C
ATOM   2123  HA  ARG A 721      40.730  54.650  39.605  1.00  0.00           H
ATOM   2124  CB  ARG A 721      41.700  55.510  37.915  1.00  0.00           C
ATOM   2125  HB1 ARG A 721      42.710  55.280  38.335  1.00  0.00           H
ATOM   2126  HB2 ARG A 721      41.770  56.490  37.385  1.00  0.00           H
ATOM   2127  CG  ARG A 721      41.260  54.430  36.925  1.00  0.00           C
ATOM   2128  HG1 ARG A 721      40.570  54.880  36.175  1.00  0.00           H
ATOM   2129  HG2 ARG A 721      40.690  53.620  37.455  1.00  0.00           H
ATOM   2130  CD  ARG A 721      42.430  53.790  36.195  1.00  0.00           C
ATOM   2131  HD1 ARG A 721      43.100  54.570  35.775  1.00  0.00           H
ATOM   2132  HD2 ARG A 721      42.050  53.120  35.385  1.00  0.00           H
ATOM   2133  NE  ARG A 721      43.170  52.980  37.195  1.00  0.00           N
ATOM   2134  HE  ARG A 721      42.810  52.820  38.145  1.00  0.00           H
ATOM   2135  CZ  ARG A 721      44.240  52.260  36.875  1.00  0.00           C
ATOM   2136  NH1 ARG A 721      44.720  52.260  35.645  1.00  0.00           N
ATOM   2137 HH11 ARG A 721      44.170  52.660  34.895  1.00  0.00           H
ATOM   2138 HH12 ARG A 721      45.480  51.680  35.405  1.00  0.00           H
ATOM   2139  NH2 ARG A 721      44.770  51.560  37.845  1.00  0.00           N
ATOM   2140 HH21 ARG A 721      44.260  51.590  38.715  1.00  0.00           H
ATOM   2141 HH22 ARG A 721      45.600  51.040  37.705  1.00  0.00           H
ATOM   2142  C   ARG A 721      41.100  56.680  40.035  1.00  0.00           C
ATOM   2143  O   ARG A 721      41.860  56.460  40.965  1.00  0.00           O
ATOM   2144  N   PHE A 722      40.480  57.860  39.885  1.00  0.00           N
ATOM   2145  HN  PHE A 722      39.950  58.020  39.045  1.00  0.00           H
ATOM   2146  CA  PHE A 722      40.590  58.990  40.775  1.00  0.00           C
ATOM   2147  HA  PHE A 722      41.610  59.360  40.725  1.00  0.00           H
ATOM   2148  CB  PHE A 722      39.620  60.080  40.245  1.00  0.00           C
ATOM   2149  HB1 PHE A 722      38.590  59.650  40.165  1.00  0.00           H
ATOM   2150  HB2 PHE A 722      39.920  60.370  39.215  1.00  0.00           H
ATOM   2151  CG  PHE A 722      39.540  61.330  41.085  1.00  0.00           C
ATOM   2152  CD1 PHE A 722      40.530  62.320  40.965  1.00  0.00           C
ATOM   2153  HD1 PHE A 722      41.350  62.170  40.275  1.00  0.00           H
ATOM   2154  CE1 PHE A 722      40.440  63.520  41.695  1.00  0.00           C
ATOM   2155  HE1 PHE A 722      41.200  64.280  41.575  1.00  0.00           H
ATOM   2156  CZ  PHE A 722      39.360  63.720  42.565  1.00  0.00           C
ATOM   2157  HZ  PHE A 722      39.290  64.640  43.125  1.00  0.00           H
ATOM   2158  CD2 PHE A 722      38.460  61.550  41.965  1.00  0.00           C
ATOM   2159  HD2 PHE A 722      37.690  60.810  42.065  1.00  0.00           H
ATOM   2160  CE2 PHE A 722      38.370  62.740  42.695  1.00  0.00           C
ATOM   2161  HE2 PHE A 722      37.540  62.910  43.365  1.00  0.00           H
ATOM   2162  C   PHE A 722      40.320  58.660  42.245  1.00  0.00           C
ATOM   2163  O   PHE A 722      41.080  59.050  43.135  1.00  0.00           O
ATOM   2164  N   THR A 723      39.240  57.890  42.535  1.00  0.00           N
ATOM   2165  HN  THR A 723      38.660  57.560  41.795  1.00  0.00           H
ATOM   2166  CA  THR A 723      38.930  57.490  43.905  1.00  0.00           C
ATOM   2167  HA  THR A 723      39.170  58.320  44.555  1.00  0.00           H
ATOM   2168  CB  THR A 723      37.450  57.190  44.145  1.00  0.00           C
ATOM   2169  HB  THR A 723      37.250  57.250  45.235  1.00  0.00           H
ATOM   2170  OG1 THR A 723      37.040  55.910  43.705  1.00  0.00           O
ATOM   2171  HG1 THR A 723      36.650  56.030  42.815  1.00  0.00           H
ATOM   2172  CG2 THR A 723      36.570  58.230  43.425  1.00  0.00           C
ATOM   2173 HG21 THR A 723      36.650  58.140  42.325  1.00  0.00           H
ATOM   2174 HG22 THR A 723      36.870  59.260  43.715  1.00  0.00           H
ATOM   2175 HG23 THR A 723      35.500  58.080  43.695  1.00  0.00           H
ATOM   2176  C   THR A 723      39.780  56.310  44.355  1.00  0.00           C
ATOM   2177  O   THR A 723      40.200  56.270  45.515  1.00  0.00           O
ATOM   2178  N   GLU A 724      40.070  55.350  43.445  1.00  0.00           N
ATOM   2179  HN  GLU A 724      39.680  55.420  42.535  1.00  0.00           H
ATOM   2180  CA  GLU A 724      40.880  54.160  43.665  1.00  0.00           C
ATOM   2181  HA  GLU A 724      40.410  53.560  44.435  1.00  0.00           H
ATOM   2182  CB  GLU A 724      40.900  53.360  42.315  1.00  0.00           C
ATOM   2183  HB1 GLU A 724      41.290  54.050  41.535  1.00  0.00           H
ATOM   2184  HB2 GLU A 724      39.850  53.120  42.035  1.00  0.00           H
ATOM   2185  CG  GLU A 724      41.750  52.070  42.235  1.00  0.00           C
ATOM   2186  HG1 GLU A 724      41.270  51.280  42.855  1.00  0.00           H
ATOM   2187  HG2 GLU A 724      42.780  52.230  42.605  1.00  0.00           H
ATOM   2188  CD  GLU A 724      41.860  51.530  40.795  1.00  0.00           C
ATOM   2189  OE1 GLU A 724      41.230  50.480  40.535  1.00  0.00           O
ATOM   2190  OE2 GLU A 724      42.570  52.130  39.925  1.00  0.00           O
ATOM   2191  C   GLU A 724      42.300  54.460  44.125  1.00  0.00           C
ATOM   2192  O   GLU A 724      42.790  53.930  45.125  1.00  0.00           O
ATOM   2193  N   GLU A 725      42.970  55.390  43.425  1.00  0.00           N
ATOM   2194  HN  GLU A 725      42.570  55.760  42.585  1.00  0.00           H
ATOM   2195  CA  GLU A 725      44.290  55.900  43.745  1.00  0.00           C
ATOM   2196  HA  GLU A 725      45.000  55.090  43.755  1.00  0.00           H
ATOM   2197  CB  GLU A 725      44.700  56.920  42.645  1.00  0.00           C
ATOM   2198  HB1 GLU A 725      45.590  57.510  42.955  1.00  0.00           H
ATOM   2199  HB2 GLU A 725      43.860  57.640  42.515  1.00  0.00           H
ATOM   2200  CG  GLU A 725      44.980  56.270  41.265  1.00  0.00           C
ATOM   2201  HG1 GLU A 725      44.850  57.040  40.465  1.00  0.00           H
ATOM   2202  HG2 GLU A 725      44.260  55.450  41.055  1.00  0.00           H
ATOM   2203  CD  GLU A 725      46.390  55.730  41.105  1.00  0.00           C
ATOM   2204  OE1 GLU A 725      47.340  56.320  41.685  1.00  0.00           O
ATOM   2205  OE2 GLU A 725      46.550  54.760  40.315  1.00  0.00           O
ATOM   2206  C   GLU A 725      44.370  56.590  45.095  1.00  0.00           C
ATOM   2207  O   GLU A 725      45.240  56.310  45.915  1.00  0.00           O
ATOM   2208  N   ALA A 726      43.400  57.500  45.375  1.00  0.00           N
ATOM   2209  HN  ALA A 726      42.690  57.680  44.705  1.00  0.00           H
ATOM   2210  CA  ALA A 726      43.300  58.200  46.645  1.00  0.00           C
ATOM   2211  HA  ALA A 726      44.240  58.700  46.825  1.00  0.00           H
ATOM   2212  CB  ALA A 726      42.180  59.250  46.545  1.00  0.00           C
ATOM   2213  HB1 ALA A 726      41.190  58.770  46.355  1.00  0.00           H
ATOM   2214  HB2 ALA A 726      42.380  59.950  45.715  1.00  0.00           H
ATOM   2215  HB3 ALA A 726      42.110  59.850  47.485  1.00  0.00           H
ATOM   2216  C   ALA A 726      43.040  57.280  47.835  1.00  0.00           C
ATOM   2217  O   ALA A 726      43.690  57.390  48.875  1.00  0.00           O
ATOM   2218  N   PHE A 727      42.100  56.330  47.685  1.00  0.00           N
ATOM   2219  HN  PHE A 727      41.580  56.280  46.825  1.00  0.00           H
ATOM   2220  CA  PHE A 727      41.760  55.340  48.695  1.00  0.00           C
ATOM   2221  HA  PHE A 727      41.480  55.860  49.595  1.00  0.00           H
ATOM   2222  CB  PHE A 727      40.530  54.550  48.145  1.00  0.00           C
ATOM   2223  HB1 PHE A 727      40.770  54.170  47.125  1.00  0.00           H
ATOM   2224  HB2 PHE A 727      39.670  55.250  48.035  1.00  0.00           H
ATOM   2225  CG  PHE A 727      40.090  53.390  48.995  1.00  0.00           C
ATOM   2226  CD1 PHE A 727      39.370  53.620  50.175  1.00  0.00           C
ATOM   2227  HD1 PHE A 727      39.180  54.630  50.495  1.00  0.00           H
ATOM   2228  CE1 PHE A 727      38.890  52.550  50.935  1.00  0.00           C
ATOM   2229  HE1 PHE A 727      38.330  52.730  51.845  1.00  0.00           H
ATOM   2230  CZ  PHE A 727      39.130  51.230  50.505  1.00  0.00           C
ATOM   2231  HZ  PHE A 727      38.780  50.390  51.095  1.00  0.00           H
ATOM   2232  CD2 PHE A 727      40.310  52.070  48.565  1.00  0.00           C
ATOM   2233  HD2 PHE A 727      40.840  51.890  47.645  1.00  0.00           H
ATOM   2234  CE2 PHE A 727      39.830  50.990  49.325  1.00  0.00           C
ATOM   2235  HE2 PHE A 727      40.010  49.980  49.005  1.00  0.00           H
ATOM   2236  C   PHE A 727      42.930  54.430  49.065  1.00  0.00           C
ATOM   2237  O   PHE A 727      43.260  54.250  50.235  1.00  0.00           O
ATOM   2238  N   ALA A 728      43.630  53.890  48.035  1.00  0.00           N
ATOM   2239  HN  ALA A 728      43.330  54.030  47.095  1.00  0.00           H
ATOM   2240  CA  ALA A 728      44.810  53.080  48.205  1.00  0.00           C
ATOM   2241  HA  ALA A 728      44.560  52.250  48.845  1.00  0.00           H
ATOM   2242  CB  ALA A 728      45.240  52.540  46.825  1.00  0.00           C
ATOM   2243  HB1 ALA A 728      45.490  53.370  46.135  1.00  0.00           H
ATOM   2244  HB2 ALA A 728      44.400  51.970  46.365  1.00  0.00           H
ATOM   2245  HB3 ALA A 728      46.110  51.860  46.895  1.00  0.00           H
ATOM   2246  C   ALA A 728      45.970  53.810  48.855  1.00  0.00           C
ATOM   2247  O   ALA A 728      46.620  53.290  49.775  1.00  0.00           O
ATOM   2248  N   ALA A 729      46.250  55.060  48.435  1.00  0.00           N
ATOM   2249  HN  ALA A 729      45.750  55.450  47.655  1.00  0.00           H
ATOM   2250  CA  ALA A 729      47.290  55.890  49.015  1.00  0.00           C
ATOM   2251  HA  ALA A 729      48.230  55.360  48.935  1.00  0.00           H
ATOM   2252  CB  ALA A 729      47.400  57.210  48.215  1.00  0.00           C
ATOM   2253  HB1 ALA A 729      46.450  57.780  48.265  1.00  0.00           H
ATOM   2254  HB2 ALA A 729      47.610  56.980  47.145  1.00  0.00           H
ATOM   2255  HB3 ALA A 729      48.220  57.850  48.605  1.00  0.00           H
ATOM   2256  C   ALA A 729      47.070  56.190  50.485  1.00  0.00           C
ATOM   2257  O   ALA A 729      48.000  56.080  51.295  1.00  0.00           O
ATOM   2258  N   LEU A 730      45.830  56.510  50.885  1.00  0.00           N
ATOM   2259  HN  LEU A 730      45.100  56.610  50.205  1.00  0.00           H
ATOM   2260  CA  LEU A 730      45.460  56.770  52.265  1.00  0.00           C
ATOM   2261  HA  LEU A 730      46.070  57.590  52.625  1.00  0.00           H
ATOM   2262  CB  LEU A 730      43.960  57.190  52.335  1.00  0.00           C
ATOM   2263  HB1 LEU A 730      43.330  56.310  52.085  1.00  0.00           H
ATOM   2264  HB2 LEU A 730      43.770  57.960  51.555  1.00  0.00           H
ATOM   2265  CG  LEU A 730      43.510  57.770  53.695  1.00  0.00           C
ATOM   2266  HG  LEU A 730      43.940  57.140  54.515  1.00  0.00           H
ATOM   2267  CD1 LEU A 730      44.020  59.210  53.885  1.00  0.00           C
ATOM   2268 HD11 LEU A 730      43.610  59.880  53.095  1.00  0.00           H
ATOM   2269 HD12 LEU A 730      45.130  59.240  53.845  1.00  0.00           H
ATOM   2270 HD13 LEU A 730      43.700  59.610  54.875  1.00  0.00           H
ATOM   2271  CD2 LEU A 730      41.980  57.720  53.825  1.00  0.00           C
ATOM   2272 HD21 LEU A 730      41.630  56.660  53.735  1.00  0.00           H
ATOM   2273 HD22 LEU A 730      41.520  58.310  53.005  1.00  0.00           H
ATOM   2274 HD23 LEU A 730      41.660  58.130  54.795  1.00  0.00           H
ATOM   2275  C   LEU A 730      45.710  55.590  53.195  1.00  0.00           C
ATOM   2276  O   LEU A 730      46.250  55.750  54.295  1.00  0.00           O
ATOM   2277  N   ILE A 731      45.360  54.350  52.775  1.00  0.00           N
ATOM   2278  HN  ILE A 731      44.890  54.250  51.895  1.00  0.00           H
ATOM   2279  CA  ILE A 731      45.600  53.130  53.525  1.00  0.00           C
ATOM   2280  HA  ILE A 731      45.120  53.230  54.485  1.00  0.00           H
ATOM   2281  CB  ILE A 731      44.980  51.920  52.795  1.00  0.00           C
ATOM   2282  HB  ILE A 731      45.340  51.930  51.735  1.00  0.00           H
ATOM   2283  CG2 ILE A 731      45.410  50.590  53.435  1.00  0.00           C
ATOM   2284 HG21 ILE A 731      45.190  50.590  54.525  1.00  0.00           H
ATOM   2285 HG22 ILE A 731      46.500  50.390  53.295  1.00  0.00           H
ATOM   2286 HG23 ILE A 731      44.880  49.740  52.965  1.00  0.00           H
ATOM   2287  CG1 ILE A 731      43.430  52.050  52.765  1.00  0.00           C
ATOM   2288 HG11 ILE A 731      43.140  53.100  52.535  1.00  0.00           H
ATOM   2289 HG12 ILE A 731      43.030  51.810  53.765  1.00  0.00           H
ATOM   2290  CD  ILE A 731      42.770  51.160  51.695  1.00  0.00           C
ATOM   2291  HD1 ILE A 731      42.950  50.080  51.895  1.00  0.00           H
ATOM   2292  HD2 ILE A 731      43.170  51.410  50.685  1.00  0.00           H
ATOM   2293  HD3 ILE A 731      41.680  51.340  51.675  1.00  0.00           H
ATOM   2294  C   ILE A 731      47.070  52.890  53.805  1.00  0.00           C
ATOM   2295  O   ILE A 731      47.480  52.600  54.935  1.00  0.00           O
ATOM   2296  N   CYS A 732      47.930  53.080  52.785  1.00  0.00           N
ATOM   2297  HN  CYS A 732      47.570  53.320  51.885  1.00  0.00           H
ATOM   2298  CA  CYS A 732      49.380  52.950  52.895  1.00  0.00           C
ATOM   2299  HA  CYS A 732      49.590  51.970  53.295  1.00  0.00           H
ATOM   2300  CB  CYS A 732      50.050  53.040  51.505  1.00  0.00           C
ATOM   2301  HB1 CYS A 732      51.150  52.870  51.625  1.00  0.00           H
ATOM   2302  HB2 CYS A 732      49.920  54.060  51.085  1.00  0.00           H
ATOM   2303  SG  CYS A 732      49.390  51.800  50.335  1.00  0.00           S
ATOM   2304  HG1 CYS A 732      48.200  52.370  50.185  1.00  0.00           H
ATOM   2305  C   CYS A 732      50.000  53.950  53.855  1.00  0.00           C
ATOM   2306  O   CYS A 732      50.860  53.610  54.665  1.00  0.00           O
ATOM   2307  N   ILE A 733      49.540  55.220  53.835  1.00  0.00           N
ATOM   2308  HN  ILE A 733      48.890  55.500  53.125  1.00  0.00           H
ATOM   2309  CA  ILE A 733      49.920  56.250  54.795  1.00  0.00           C
ATOM   2310  HA  ILE A 733      51.000  56.340  54.775  1.00  0.00           H
ATOM   2311  CB  ILE A 733      49.330  57.610  54.385  1.00  0.00           C
ATOM   2312  HB  ILE A 733      48.240  57.480  54.205  1.00  0.00           H
ATOM   2313  CG2 ILE A 733      49.510  58.660  55.505  1.00  0.00           C
ATOM   2314 HG21 ILE A 733      50.570  58.740  55.795  1.00  0.00           H
ATOM   2315 HG22 ILE A 733      48.900  58.420  56.405  1.00  0.00           H
ATOM   2316 HG23 ILE A 733      49.170  59.660  55.155  1.00  0.00           H
ATOM   2317  CG1 ILE A 733      49.980  58.100  53.065  1.00  0.00           C
ATOM   2318 HG11 ILE A 733      50.110  57.240  52.365  1.00  0.00           H
ATOM   2319 HG12 ILE A 733      50.990  58.490  53.285  1.00  0.00           H
ATOM   2320  CD  ILE A 733      49.150  59.160  52.325  1.00  0.00           C
ATOM   2321  HD1 ILE A 733      48.980  60.050  52.965  1.00  0.00           H
ATOM   2322  HD2 ILE A 733      48.160  58.750  52.035  1.00  0.00           H
ATOM   2323  HD3 ILE A 733      49.670  59.480  51.405  1.00  0.00           H
ATOM   2324  C   ILE A 733      49.560  55.900  56.235  1.00  0.00           C
ATOM   2325  O   ILE A 733      50.380  56.030  57.145  1.00  0.00           O
ATOM   2326  N   ILE A 734      48.330  55.380  56.465  1.00  0.00           N
ATOM   2327  HN  ILE A 734      47.670  55.330  55.715  1.00  0.00           H
ATOM   2328  CA  ILE A 734      47.860  54.900  57.765  1.00  0.00           C
ATOM   2329  HA  ILE A 734      47.960  55.720  58.465  1.00  0.00           H
ATOM   2330  CB  ILE A 734      46.380  54.490  57.735  1.00  0.00           C
ATOM   2331  HB  ILE A 734      46.230  53.800  56.875  1.00  0.00           H
ATOM   2332  CG2 ILE A 734      45.970  53.760  59.035  1.00  0.00           C
ATOM   2333 HG21 ILE A 734      46.200  54.380  59.925  1.00  0.00           H
ATOM   2334 HG22 ILE A 734      46.470  52.780  59.155  1.00  0.00           H
ATOM   2335 HG23 ILE A 734      44.880  53.560  59.035  1.00  0.00           H
ATOM   2336  CG1 ILE A 734      45.490  55.740  57.505  1.00  0.00           C
ATOM   2337 HG11 ILE A 734      45.960  56.410  56.755  1.00  0.00           H
ATOM   2338 HG12 ILE A 734      45.420  56.310  58.455  1.00  0.00           H
ATOM   2339  CD  ILE A 734      44.080  55.400  57.005  1.00  0.00           C
ATOM   2340  HD1 ILE A 734      43.550  54.750  57.735  1.00  0.00           H
ATOM   2341  HD2 ILE A 734      44.130  54.860  56.025  1.00  0.00           H
ATOM   2342  HD3 ILE A 734      43.500  56.330  56.855  1.00  0.00           H
ATOM   2343  C   ILE A 734      48.720  53.770  58.335  1.00  0.00           C
ATOM   2344  O   ILE A 734      49.140  53.820  59.495  1.00  0.00           O
ATOM   2345  N   PHE A 735      49.090  52.770  57.495  1.00  0.00           N
ATOM   2346  HN  PHE A 735      48.680  52.730  56.585  1.00  0.00           H
ATOM   2347  CA  PHE A 735      49.980  51.660  57.865  1.00  0.00           C
ATOM   2348  HA  PHE A 735      49.510  51.080  58.645  1.00  0.00           H
ATOM   2349  CB  PHE A 735      50.300  50.780  56.605  1.00  0.00           C
ATOM   2350  HB1 PHE A 735      51.340  50.390  56.635  1.00  0.00           H
ATOM   2351  HB2 PHE A 735      50.200  51.400  55.695  1.00  0.00           H
ATOM   2352  CG  PHE A 735      49.390  49.590  56.425  1.00  0.00           C
ATOM   2353  CD1 PHE A 735      47.990  49.700  56.415  1.00  0.00           C
ATOM   2354  HD1 PHE A 735      47.530  50.660  56.605  1.00  0.00           H
ATOM   2355  CE1 PHE A 735      47.190  48.580  56.155  1.00  0.00           C
ATOM   2356  HE1 PHE A 735      46.120  48.680  56.155  1.00  0.00           H
ATOM   2357  CZ  PHE A 735      47.780  47.340  55.905  1.00  0.00           C
ATOM   2358  HZ  PHE A 735      47.170  46.470  55.695  1.00  0.00           H
ATOM   2359  CD2 PHE A 735      49.970  48.330  56.165  1.00  0.00           C
ATOM   2360  HD2 PHE A 735      51.040  48.230  56.155  1.00  0.00           H
ATOM   2361  CE2 PHE A 735      49.170  47.210  55.915  1.00  0.00           C
ATOM   2362  HE2 PHE A 735      49.640  46.260  55.715  1.00  0.00           H
ATOM   2363  C   PHE A 735      51.330  52.130  58.395  1.00  0.00           C
ATOM   2364  O   PHE A 735      51.810  51.690  59.435  1.00  0.00           O
ATOM   2365  N   ILE A 736      51.960  53.060  57.655  1.00  0.00           N
ATOM   2366  HN  ILE A 736      51.520  53.420  56.835  1.00  0.00           H
ATOM   2367  CA  ILE A 736      53.260  53.610  57.995  1.00  0.00           C
ATOM   2368  HA  ILE A 736      53.930  52.780  58.195  1.00  0.00           H
ATOM   2369  CB  ILE A 736      53.840  54.410  56.835  1.00  0.00           C
ATOM   2370  HB  ILE A 736      53.100  55.170  56.515  1.00  0.00           H
ATOM   2371  CG2 ILE A 736      55.130  55.130  57.285  1.00  0.00           C
ATOM   2372 HG21 ILE A 736      55.840  54.410  57.755  1.00  0.00           H
ATOM   2373 HG22 ILE A 736      54.910  55.940  58.005  1.00  0.00           H
ATOM   2374 HG23 ILE A 736      55.640  55.580  56.405  1.00  0.00           H
ATOM   2375  CG1 ILE A 736      54.120  53.470  55.635  1.00  0.00           C
ATOM   2376 HG11 ILE A 736      53.320  52.710  55.535  1.00  0.00           H
ATOM   2377 HG12 ILE A 736      55.070  52.910  55.825  1.00  0.00           H
ATOM   2378  CD  ILE A 736      54.210  54.210  54.295  1.00  0.00           C
ATOM   2379  HD1 ILE A 736      55.020  54.980  54.315  1.00  0.00           H
ATOM   2380  HD2 ILE A 736      53.250  54.720  54.065  1.00  0.00           H
ATOM   2381  HD3 ILE A 736      54.440  53.500  53.465  1.00  0.00           H
ATOM   2382  C   ILE A 736      53.220  54.410  59.275  1.00  0.00           C
ATOM   2383  O   ILE A 736      54.050  54.250  60.175  1.00  0.00           O
ATOM   2384  N   TYR A 737      52.190  55.270  59.415  1.00  0.00           N
ATOM   2385  HN  TYR A 737      51.550  55.380  58.655  1.00  0.00           H
ATOM   2386  CA  TYR A 737      51.940  56.050  60.605  1.00  0.00           C
ATOM   2387  HA  TYR A 737      52.800  56.700  60.765  1.00  0.00           H
ATOM   2388  CB  TYR A 737      50.680  56.920  60.315  1.00  0.00           C
ATOM   2389  HB1 TYR A 737      49.880  56.280  59.875  1.00  0.00           H
ATOM   2390  HB2 TYR A 737      50.920  57.710  59.575  1.00  0.00           H
ATOM   2391  CG  TYR A 737      50.130  57.560  61.555  1.00  0.00           C
ATOM   2392  CD1 TYR A 737      50.850  58.600  62.155  1.00  0.00           C
ATOM   2393  HD1 TYR A 737      51.750  58.920  61.685  1.00  0.00           H
ATOM   2394  CE1 TYR A 737      50.430  59.140  63.375  1.00  0.00           C
ATOM   2395  HE1 TYR A 737      51.030  59.900  63.835  1.00  0.00           H
ATOM   2396  CZ  TYR A 737      49.260  58.680  63.985  1.00  0.00           C
ATOM   2397  OH  TYR A 737      48.750  59.220  65.175  1.00  0.00           O
ATOM   2398  HH  TYR A 737      48.730  58.470  65.825  1.00  0.00           H
ATOM   2399  CD2 TYR A 737      48.980  57.060  62.195  1.00  0.00           C
ATOM   2400  HD2 TYR A 737      48.440  56.230  61.765  1.00  0.00           H
ATOM   2401  CE2 TYR A 737      48.560  57.610  63.415  1.00  0.00           C
ATOM   2402  HE2 TYR A 737      47.700  57.200  63.925  1.00  0.00           H
ATOM   2403  C   TYR A 737      51.790  55.210  61.875  1.00  0.00           C
ATOM   2404  O   TYR A 737      52.460  55.470  62.875  1.00  0.00           O
ATOM   2405  N   GLU A 738      50.920  54.180  61.835  1.00  0.00           N
ATOM   2406  HN  GLU A 738      50.400  54.000  60.995  1.00  0.00           H
ATOM   2407  CA  GLU A 738      50.580  53.310  62.935  1.00  0.00           C
ATOM   2408  HA  GLU A 738      50.190  53.920  63.745  1.00  0.00           H
ATOM   2409  CB  GLU A 738      49.460  52.350  62.455  1.00  0.00           C
ATOM   2410  HB1 GLU A 738      49.800  51.800  61.555  1.00  0.00           H
ATOM   2411  HB2 GLU A 738      48.600  53.000  62.125  1.00  0.00           H
ATOM   2412  CG  GLU A 738      48.940  51.340  63.505  1.00  0.00           C
ATOM   2413  HG1 GLU A 738      48.750  51.880  64.455  1.00  0.00           H
ATOM   2414  HG2 GLU A 738      49.680  50.540  63.685  1.00  0.00           H
ATOM   2415  CD  GLU A 738      47.630  50.670  63.075  1.00  0.00           C
ATOM   2416  OE1 GLU A 738      46.770  50.460  63.975  1.00  0.00           O
ATOM   2417  OE2 GLU A 738      47.480  50.330  61.885  1.00  0.00           O
ATOM   2418  C   GLU A 738      51.770  52.550  63.505  1.00  0.00           C
ATOM   2419  O   GLU A 738      51.990  52.500  64.715  1.00  0.00           O
ATOM   2420  N   ALA A 739      52.630  52.000  62.615  1.00  0.00           N
ATOM   2421  HN  ALA A 739      52.420  52.050  61.635  1.00  0.00           H
ATOM   2422  CA  ALA A 739      53.900  51.400  62.975  1.00  0.00           C
ATOM   2423  HA  ALA A 739      53.690  50.610  63.685  1.00  0.00           H
ATOM   2424  CB  ALA A 739      54.550  50.790  61.715  1.00  0.00           C
ATOM   2425  HB1 ALA A 739      54.790  51.580  60.975  1.00  0.00           H
ATOM   2426  HB2 ALA A 739      53.850  50.070  61.235  1.00  0.00           H
ATOM   2427  HB3 ALA A 739      55.490  50.240  61.965  1.00  0.00           H
ATOM   2428  C   ALA A 739      54.890  52.350  63.645  1.00  0.00           C
ATOM   2429  O   ALA A 739      55.490  52.010  64.665  1.00  0.00           O
ATOM   2430  N   LEU A 740      55.060  53.580  63.115  1.00  0.00           N
ATOM   2431  HN  LEU A 740      54.600  53.830  62.265  1.00  0.00           H
ATOM   2432  CA  LEU A 740      55.880  54.610  63.735  1.00  0.00           C
ATOM   2433  HA  LEU A 740      56.860  54.190  63.905  1.00  0.00           H
ATOM   2434  CB  LEU A 740      56.020  55.860  62.825  1.00  0.00           C
ATOM   2435  HB1 LEU A 740      56.560  56.670  63.365  1.00  0.00           H
ATOM   2436  HB2 LEU A 740      55.000  56.230  62.575  1.00  0.00           H
ATOM   2437  CG  LEU A 740      56.780  55.610  61.495  1.00  0.00           C
ATOM   2438  HG  LEU A 740      56.360  54.690  61.015  1.00  0.00           H
ATOM   2439  CD1 LEU A 740      56.550  56.770  60.525  1.00  0.00           C
ATOM   2440 HD11 LEU A 740      56.920  57.720  60.955  1.00  0.00           H
ATOM   2441 HD12 LEU A 740      55.470  56.890  60.295  1.00  0.00           H
ATOM   2442 HD13 LEU A 740      57.090  56.590  59.565  1.00  0.00           H
ATOM   2443  CD2 LEU A 740      58.280  55.380  61.715  1.00  0.00           C
ATOM   2444 HD21 LEU A 740      58.460  54.470  62.325  1.00  0.00           H
ATOM   2445 HD22 LEU A 740      58.740  56.250  62.235  1.00  0.00           H
ATOM   2446 HD23 LEU A 740      58.800  55.250  60.735  1.00  0.00           H
ATOM   2447  C   LEU A 740      55.370  55.030  65.115  1.00  0.00           C
ATOM   2448  O   LEU A 740      56.160  55.200  66.045  1.00  0.00           O
ATOM   2449  N   GLU A 741      54.030  55.180  65.275  1.00  0.00           N
ATOM   2450  HN  GLU A 741      53.430  55.100  64.485  1.00  0.00           H
ATOM   2451  CA  GLU A 741      53.370  55.560  66.525  1.00  0.00           C
ATOM   2452  HA  GLU A 741      53.720  56.490  66.925  1.00  0.00           H
ATOM   2453  CB  GLU A 741      51.840  55.710  66.265  1.00  0.00           C
ATOM   2454  HB1 GLU A 741      51.430  54.750  65.905  1.00  0.00           H
ATOM   2455  HB2 GLU A 741      51.710  56.460  65.445  1.00  0.00           H
ATOM   2456  CG  GLU A 741      51.020  56.210  67.475  1.00  0.00           C
ATOM   2457  HG1 GLU A 741      51.270  57.280  67.635  1.00  0.00           H
ATOM   2458  HG2 GLU A 741      51.250  55.670  68.415  1.00  0.00           H
ATOM   2459  CD  GLU A 741      49.510  56.120  67.245  1.00  0.00           C
ATOM   2460  OE1 GLU A 741      48.960  55.000  67.465  1.00  0.00           O
ATOM   2461  OE2 GLU A 741      48.890  57.160  66.885  1.00  0.00           O
ATOM   2462  C   GLU A 741      53.650  54.600  67.635  1.00  0.00           C
ATOM   2463  O   GLU A 741      54.160  54.960  68.695  1.00  0.00           O
ATOM   2464  N   LYS A 742      53.470  53.310  67.345  1.00  0.00           N
ATOM   2465  HN  LYS A 742      53.080  53.070  66.455  1.00  0.00           H
ATOM   2466  CA  LYS A 742      53.760  52.220  68.265  1.00  0.00           C
ATOM   2467  HA  LYS A 742      53.230  52.450  69.175  1.00  0.00           H
ATOM   2468  CB  LYS A 742      53.200  50.900  67.695  1.00  0.00           C
ATOM   2469  HB1 LYS A 742      53.510  50.030  68.325  1.00  0.00           H
ATOM   2470  HB2 LYS A 742      53.610  50.740  66.675  1.00  0.00           H
ATOM   2471  CG  LYS A 742      51.660  50.910  67.625  1.00  0.00           C
ATOM   2472  HG1 LYS A 742      51.310  50.030  67.035  1.00  0.00           H
ATOM   2473  HG2 LYS A 742      51.330  51.810  67.075  1.00  0.00           H
ATOM   2474  CD  LYS A 742      51.010  50.860  69.025  1.00  0.00           C
ATOM   2475  HD1 LYS A 742      51.710  51.220  69.805  1.00  0.00           H
ATOM   2476  HD2 LYS A 742      50.820  49.780  69.275  1.00  0.00           H
ATOM   2477  CE  LYS A 742      49.700  51.650  69.165  1.00  0.00           C
ATOM   2478  HE1 LYS A 742      49.250  51.440  70.165  1.00  0.00           H
ATOM   2479  HE2 LYS A 742      48.970  51.350  68.385  1.00  0.00           H
ATOM   2480  NZ  LYS A 742      49.920  53.110  69.075  1.00  0.00           N
ATOM   2481  HZ1 LYS A 742      50.150  53.440  68.115  1.00  0.00           H
ATOM   2482  HZ2 LYS A 742      50.680  53.450  69.725  1.00  0.00           H
ATOM   2483  HZ3 LYS A 742      49.080  53.680  69.285  1.00  0.00           H
ATOM   2484  C   LYS A 742      55.200  52.100  68.715  1.00  0.00           C
ATOM   2485  O   LYS A 742      55.470  51.830  69.885  1.00  0.00           O
ATOM   2486  N   LEU A 743      56.180  52.320  67.805  1.00  0.00           N
ATOM   2487  HN  LEU A 743      55.930  52.470  66.855  1.00  0.00           H
ATOM   2488  CA  LEU A 743      57.600  52.360  68.125  1.00  0.00           C
ATOM   2489  HA  LEU A 743      57.860  51.420  68.585  1.00  0.00           H
ATOM   2490  CB  LEU A 743      58.410  52.550  66.815  1.00  0.00           C
ATOM   2491  HB1 LEU A 743      58.220  53.560  66.415  1.00  0.00           H
ATOM   2492  HB2 LEU A 743      58.030  51.830  66.055  1.00  0.00           H
ATOM   2493  CG  LEU A 743      59.940  52.340  66.945  1.00  0.00           C
ATOM   2494  HG  LEU A 743      60.300  52.820  67.885  1.00  0.00           H
ATOM   2495  CD1 LEU A 743      60.290  50.840  66.995  1.00  0.00           C
ATOM   2496 HD11 LEU A 743      59.970  50.340  66.055  1.00  0.00           H
ATOM   2497 HD12 LEU A 743      59.790  50.340  67.855  1.00  0.00           H
ATOM   2498 HD13 LEU A 743      61.390  50.720  67.115  1.00  0.00           H
ATOM   2499  CD2 LEU A 743      60.670  53.030  65.785  1.00  0.00           C
ATOM   2500 HD21 LEU A 743      60.480  54.120  65.805  1.00  0.00           H
ATOM   2501 HD22 LEU A 743      60.330  52.620  64.815  1.00  0.00           H
ATOM   2502 HD23 LEU A 743      61.770  52.870  65.875  1.00  0.00           H
ATOM   2503  C   LEU A 743      57.960  53.470  69.115  1.00  0.00           C
ATOM   2504  O   LEU A 743      58.670  53.260  70.095  1.00  0.00           O
ATOM   2505  N   PHE A 744      57.420  54.690  68.895  1.00  0.00           N
ATOM   2506  HN  PHE A 744      56.900  54.860  68.055  1.00  0.00           H
ATOM   2507  CA  PHE A 744      57.500  55.780  69.845  1.00  0.00           C
ATOM   2508  HA  PHE A 744      58.540  55.920  70.095  1.00  0.00           H
ATOM   2509  CB  PHE A 744      56.920  57.060  69.235  1.00  0.00           C
ATOM   2510  HB1 PHE A 744      56.400  57.710  69.975  1.00  0.00           H
ATOM   2511  HB2 PHE A 744      56.170  56.790  68.465  1.00  0.00           H
ATOM   2512  CG  PHE A 744      57.990  57.920  68.595  1.00  0.00           C
ATOM   2513  CD1 PHE A 744      58.590  58.950  69.345  1.00  0.00           C
ATOM   2514  HD1 PHE A 744      58.360  59.040  70.405  1.00  0.00           H
ATOM   2515  CE1 PHE A 744      59.430  59.890  68.735  1.00  0.00           C
ATOM   2516  HE1 PHE A 744      59.870  60.690  69.315  1.00  0.00           H
ATOM   2517  CZ  PHE A 744      59.690  59.800  67.365  1.00  0.00           C
ATOM   2518  HZ  PHE A 744      60.350  60.510  66.885  1.00  0.00           H
ATOM   2519  CD2 PHE A 744      58.260  57.850  67.215  1.00  0.00           C
ATOM   2520  HD2 PHE A 744      57.760  57.090  66.625  1.00  0.00           H
ATOM   2521  CE2 PHE A 744      59.100  58.780  66.605  1.00  0.00           C
ATOM   2522  HE2 PHE A 744      59.290  58.730  65.545  1.00  0.00           H
ATOM   2523  C   PHE A 744      56.810  55.540  71.185  1.00  0.00           C
ATOM   2524  O   PHE A 744      57.360  55.860  72.235  1.00  0.00           O
ATOM   2525  N   ASP A 745      55.590  54.960  71.195  1.00  0.00           N
ATOM   2526  HN  ASP A 745      55.080  54.790  70.335  1.00  0.00           H
ATOM   2527  CA  ASP A 745      54.860  54.640  72.415  1.00  0.00           C
ATOM   2528  HA  ASP A 745      54.650  55.550  72.955  1.00  0.00           H
ATOM   2529  CB  ASP A 745      53.550  53.860  72.095  1.00  0.00           C
ATOM   2530  HB1 ASP A 745      53.060  53.530  73.035  1.00  0.00           H
ATOM   2531  HB2 ASP A 745      53.790  52.960  71.485  1.00  0.00           H
ATOM   2532  CG  ASP A 745      52.500  54.640  71.335  1.00  0.00           C
ATOM   2533  OD1 ASP A 745      52.590  55.890  71.245  1.00  0.00           O
ATOM   2534  OD2 ASP A 745      51.520  53.960  70.945  1.00  0.00           O
ATOM   2535  C   ASP A 745      55.640  53.710  73.345  1.00  0.00           C
ATOM   2536  O   ASP A 745      55.750  53.930  74.555  1.00  0.00           O
ATOM   2537  N   LEU A 746      56.230  52.640  72.765  1.00  0.00           N
ATOM   2538  HN  LEU A 746      56.010  52.450  71.805  1.00  0.00           H
ATOM   2539  CA  LEU A 746      57.080  51.670  73.445  1.00  0.00           C
ATOM   2540  HA  LEU A 746      56.520  51.240  74.265  1.00  0.00           H
ATOM   2541  CB  LEU A 746      57.460  50.570  72.415  1.00  0.00           C
ATOM   2542  HB1 LEU A 746      58.280  50.900  71.745  1.00  0.00           H
ATOM   2543  HB2 LEU A 746      56.560  50.440  71.765  1.00  0.00           H
ATOM   2544  CG  LEU A 746      57.760  49.160  72.975  1.00  0.00           C
ATOM   2545  HG  LEU A 746      56.910  48.860  73.635  1.00  0.00           H
ATOM   2546  CD1 LEU A 746      57.820  48.160  71.805  1.00  0.00           C
ATOM   2547 HD11 LEU A 746      58.650  48.430  71.125  1.00  0.00           H
ATOM   2548 HD12 LEU A 746      56.870  48.170  71.235  1.00  0.00           H
ATOM   2549 HD13 LEU A 746      58.000  47.130  72.185  1.00  0.00           H
ATOM   2550  CD2 LEU A 746      59.060  49.060  73.795  1.00  0.00           C
ATOM   2551 HD21 LEU A 746      58.980  49.670  74.715  1.00  0.00           H
ATOM   2552 HD22 LEU A 746      59.920  49.420  73.195  1.00  0.00           H
ATOM   2553 HD23 LEU A 746      59.260  48.010  74.085  1.00  0.00           H
ATOM   2554  C   LEU A 746      58.320  52.340  74.015  1.00  0.00           C
ATOM   2555  O   LEU A 746      58.710  52.140  75.175  1.00  0.00           O
ATOM   2556  N   GLY A 747      58.970  53.220  73.225  1.00  0.00           N
ATOM   2557  HN  GLY A 747      58.640  53.360  72.285  1.00  0.00           H
ATOM   2558  CA  GLY A 747      60.150  53.960  73.675  1.00  0.00           C
ATOM   2559  HA1 GLY A 747      60.530  54.510  72.825  1.00  0.00           H
ATOM   2560  HA2 GLY A 747      60.860  53.250  74.065  1.00  0.00           H
ATOM   2561  C   GLY A 747      59.880  54.960  74.775  1.00  0.00           C
ATOM   2562  O   GLY A 747      60.630  55.030  75.735  1.00  0.00           O
ATOM   2563  N   GLU A 748      58.800  55.760  74.655  1.00  0.00           N
ATOM   2564  HN  GLU A 748      58.210  55.690  73.845  1.00  0.00           H
ATOM   2565  CA  GLU A 748      58.370  56.700  75.685  1.00  0.00           C
ATOM   2566  HA  GLU A 748      59.200  57.360  75.915  1.00  0.00           H
ATOM   2567  CB  GLU A 748      57.180  57.550  75.145  1.00  0.00           C
ATOM   2568  HB1 GLU A 748      56.310  56.900  74.915  1.00  0.00           H
ATOM   2569  HB2 GLU A 748      57.520  57.990  74.185  1.00  0.00           H
ATOM   2570  CG  GLU A 748      56.770  58.730  76.085  1.00  0.00           C
ATOM   2571  HG1 GLU A 748      56.400  59.570  75.475  1.00  0.00           H
ATOM   2572  HG2 GLU A 748      57.660  59.070  76.655  1.00  0.00           H
ATOM   2573  CD  GLU A 748      55.660  58.440  77.095  1.00  0.00           C
ATOM   2574  OE1 GLU A 748      54.810  57.560  76.805  1.00  0.00           O
ATOM   2575  OE2 GLU A 748      55.640  59.120  78.155  1.00  0.00           O
ATOM   2576  C   GLU A 748      57.970  56.060  77.015  1.00  0.00           C
ATOM   2577  O   GLU A 748      58.420  56.470  78.085  1.00  0.00           O
ATOM   2578  N   THR A 749      57.140  55.000  76.965  1.00  0.00           N
ATOM   2579  HN  THR A 749      56.740  54.720  76.085  1.00  0.00           H
ATOM   2580  CA  THR A 749      56.690  54.330  78.185  1.00  0.00           C
ATOM   2581  HA  THR A 749      56.330  55.110  78.845  1.00  0.00           H
ATOM   2582  CB  THR A 749      55.530  53.340  77.995  1.00  0.00           C
ATOM   2583  HB  THR A 749      55.280  52.840  78.965  1.00  0.00           H
ATOM   2584  OG1 THR A 749      55.790  52.340  77.015  1.00  0.00           O
ATOM   2585  HG1 THR A 749      55.850  52.840  76.185  1.00  0.00           H
ATOM   2586  CG2 THR A 749      54.270  54.110  77.555  1.00  0.00           C
ATOM   2587 HG21 THR A 749      54.440  54.660  76.605  1.00  0.00           H
ATOM   2588 HG22 THR A 749      53.990  54.860  78.325  1.00  0.00           H
ATOM   2589 HG23 THR A 749      53.420  53.410  77.415  1.00  0.00           H
ATOM   2590  C   THR A 749      57.810  53.650  78.945  1.00  0.00           C
ATOM   2591  O   THR A 749      57.970  53.860  80.145  1.00  0.00           O
ATOM   2592  N   TYR A 750      58.630  52.830  78.255  1.00  0.00           N
ATOM   2593  HN  TYR A 750      58.490  52.700  77.265  1.00  0.00           H
ATOM   2594  CA  TYR A 750      59.590  51.940  78.885  1.00  0.00           C
ATOM   2595  HA  TYR A 750      60.030  52.450  79.735  1.00  0.00           H
ATOM   2596  CB  TYR A 750      58.920  50.610  79.355  1.00  0.00           C
ATOM   2597  HB1 TYR A 750      59.680  49.880  79.715  1.00  0.00           H
ATOM   2598  HB2 TYR A 750      58.400  50.170  78.485  1.00  0.00           H
ATOM   2599  CG  TYR A 750      57.940  50.830  80.475  1.00  0.00           C
ATOM   2600  CD1 TYR A 750      58.390  51.220  81.745  1.00  0.00           C
ATOM   2601  HD1 TYR A 750      59.440  51.410  81.885  1.00  0.00           H
ATOM   2602  CE1 TYR A 750      57.480  51.420  82.795  1.00  0.00           C
ATOM   2603  HE1 TYR A 750      57.850  51.770  83.745  1.00  0.00           H
ATOM   2604  CZ  TYR A 750      56.120  51.180  82.605  1.00  0.00           C
ATOM   2605  OH  TYR A 750      55.190  51.330  83.665  1.00  0.00           O
ATOM   2606  HH  TYR A 750      55.520  52.050  84.215  1.00  0.00           H
ATOM   2607  CD2 TYR A 750      56.560  50.670  80.285  1.00  0.00           C
ATOM   2608  HD2 TYR A 750      56.160  50.500  79.305  1.00  0.00           H
ATOM   2609  CE2 TYR A 750      55.650  50.810  81.345  1.00  0.00           C
ATOM   2610  HE2 TYR A 750      54.590  50.670  81.175  1.00  0.00           H
ATOM   2611  C   TYR A 750      60.760  51.580  77.965  1.00  0.00           C
ATOM   2612  O   TYR A 750      60.830  50.510  77.355  1.00  0.00           O
ATOM   2613  N   ALA A 751      61.770  52.450  77.865  1.00  0.00           N
ATOM   2614  HN  ALA A 751      61.710  53.310  78.365  1.00  0.00           H
ATOM   2615  CA  ALA A 751      62.860  52.390  76.905  1.00  0.00           C
ATOM   2616  HA  ALA A 751      62.430  52.210  75.925  1.00  0.00           H
ATOM   2617  CB  ALA A 751      63.560  53.760  76.935  1.00  0.00           C
ATOM   2618  HB1 ALA A 751      64.100  53.910  77.895  1.00  0.00           H
ATOM   2619  HB2 ALA A 751      62.800  54.560  76.835  1.00  0.00           H
ATOM   2620  HB3 ALA A 751      64.270  53.860  76.095  1.00  0.00           H
ATOM   2621  C   ALA A 751      63.950  51.330  77.125  1.00  0.00           C
ATOM   2622  O   ALA A 751      65.020  51.370  76.515  1.00  0.00           O
ATOM   2623  N   ASP A 752      63.730  50.340  77.985  1.00  0.00           N
ATOM   2624  HN  ASP A 752      62.800  50.190  78.315  1.00  0.00           H
ATOM   2625  CA  ASP A 752      64.710  49.330  78.325  1.00  0.00           C
ATOM   2626  HA  ASP A 752      65.610  49.820  78.695  1.00  0.00           H
ATOM   2627  CB  ASP A 752      64.060  48.510  79.445  1.00  0.00           C
ATOM   2628  HB1 ASP A 752      63.110  48.080  79.055  1.00  0.00           H
ATOM   2629  HB2 ASP A 752      63.830  49.190  80.295  1.00  0.00           H
ATOM   2630  CG  ASP A 752      64.870  47.370  80.045  1.00  0.00           C
ATOM   2631  OD1 ASP A 752      64.400  46.220  79.905  1.00  0.00           O
ATOM   2632  OD2 ASP A 752      65.870  47.650  80.745  1.00  0.00           O
ATOM   2633  C   ASP A 752      65.140  48.480  77.135  1.00  0.00           C
ATOM   2634  O   ASP A 752      66.320  48.350  76.835  1.00  0.00           O
ATOM   2635  N   VAL A 753      64.140  47.990  76.355  1.00  0.00           N
ATOM   2636  HN  VAL A 753      63.200  48.090  76.675  1.00  0.00           H
ATOM   2637  CA  VAL A 753      64.290  47.080  75.225  1.00  0.00           C
ATOM   2638  HA  VAL A 753      65.250  46.580  75.325  1.00  0.00           H
ATOM   2639  CB  VAL A 753      63.180  46.010  75.195  1.00  0.00           C
ATOM   2640  HB  VAL A 753      62.220  46.460  74.835  1.00  0.00           H
ATOM   2641  CG1 VAL A 753      63.570  44.810  74.315  1.00  0.00           C
ATOM   2642 HG11 VAL A 753      64.550  44.390  74.645  1.00  0.00           H
ATOM   2643 HG12 VAL A 753      63.640  45.060  73.235  1.00  0.00           H
ATOM   2644 HG13 VAL A 753      62.810  44.000  74.425  1.00  0.00           H
ATOM   2645  CG2 VAL A 753      62.940  45.480  76.615  1.00  0.00           C
ATOM   2646 HG21 VAL A 753      62.470  46.240  77.275  1.00  0.00           H
ATOM   2647 HG22 VAL A 753      63.900  45.170  77.085  1.00  0.00           H
ATOM   2648 HG23 VAL A 753      62.280  44.590  76.595  1.00  0.00           H
ATOM   2649  C   VAL A 753      64.290  47.880  73.925  1.00  0.00           C
ATOM   2650  O   VAL A 753      64.200  47.330  72.825  1.00  0.00           O
ATOM   2651  N   LEU A 754      64.430  49.220  74.005  1.00  0.00           N
ATOM   2652  HN  LEU A 754      64.560  49.630  74.905  1.00  0.00           H
ATOM   2653  CA  LEU A 754      64.290  50.140  72.895  1.00  0.00           C
ATOM   2654  HA  LEU A 754      63.280  50.060  72.515  1.00  0.00           H
ATOM   2655  CB  LEU A 754      64.550  51.580  73.395  1.00  0.00           C
ATOM   2656  HB1 LEU A 754      65.540  51.670  73.875  1.00  0.00           H
ATOM   2657  HB2 LEU A 754      63.790  51.760  74.185  1.00  0.00           H
ATOM   2658  CG  LEU A 754      64.380  52.720  72.365  1.00  0.00           C
ATOM   2659  HG  LEU A 754      63.530  52.470  71.695  1.00  0.00           H
ATOM   2660  CD1 LEU A 754      64.040  54.030  73.095  1.00  0.00           C
ATOM   2661 HD11 LEU A 754      64.900  54.350  73.725  1.00  0.00           H
ATOM   2662 HD12 LEU A 754      63.140  53.920  73.725  1.00  0.00           H
ATOM   2663 HD13 LEU A 754      63.840  54.830  72.345  1.00  0.00           H
ATOM   2664  CD2 LEU A 754      65.630  52.960  71.495  1.00  0.00           C
ATOM   2665 HD21 LEU A 754      65.940  52.070  70.915  1.00  0.00           H
ATOM   2666 HD22 LEU A 754      66.490  53.310  72.105  1.00  0.00           H
ATOM   2667 HD23 LEU A 754      65.410  53.740  70.735  1.00  0.00           H
ATOM   2668  C   LEU A 754      65.230  49.800  71.755  1.00  0.00           C
ATOM   2669  O   LEU A 754      64.810  49.640  70.615  1.00  0.00           O
ATOM   2670  N   PHE A 755      66.520  49.610  72.075  1.00  0.00           N
ATOM   2671  HN  PHE A 755      66.840  49.810  72.985  1.00  0.00           H
ATOM   2672  CA  PHE A 755      67.560  49.280  71.125  1.00  0.00           C
ATOM   2673  HA  PHE A 755      67.610  50.070  70.375  1.00  0.00           H
ATOM   2674  CB  PHE A 755      68.900  49.210  71.915  1.00  0.00           C
ATOM   2675  HB1 PHE A 755      69.760  49.100  71.235  1.00  0.00           H
ATOM   2676  HB2 PHE A 755      68.900  48.340  72.605  1.00  0.00           H
ATOM   2677  CG  PHE A 755      69.080  50.470  72.725  1.00  0.00           C
ATOM   2678  CD1 PHE A 755      69.250  51.710  72.075  1.00  0.00           C
ATOM   2679  HD1 PHE A 755      69.240  51.760  70.995  1.00  0.00           H
ATOM   2680  CE1 PHE A 755      69.330  52.890  72.825  1.00  0.00           C
ATOM   2681  HE1 PHE A 755      69.410  53.830  72.305  1.00  0.00           H
ATOM   2682  CZ  PHE A 755      69.290  52.840  74.225  1.00  0.00           C
ATOM   2683  HZ  PHE A 755      69.300  53.760  74.795  1.00  0.00           H
ATOM   2684  CD2 PHE A 755      69.010  50.440  74.125  1.00  0.00           C
ATOM   2685  HD2 PHE A 755      68.800  49.510  74.615  1.00  0.00           H
ATOM   2686  CE2 PHE A 755      69.110  51.620  74.875  1.00  0.00           C
ATOM   2687  HE2 PHE A 755      69.010  51.580  75.955  1.00  0.00           H
ATOM   2688  C   PHE A 755      67.330  47.980  70.365  1.00  0.00           C
ATOM   2689  O   PHE A 755      67.430  47.900  69.145  1.00  0.00           O
ATOM   2690  N   TRP A 756      66.950  46.890  71.085  1.00  0.00           N
ATOM   2691  HN  TRP A 756      66.870  46.970  72.065  1.00  0.00           H
ATOM   2692  CA  TRP A 756      66.650  45.590  70.495  1.00  0.00           C
ATOM   2693  HA  TRP A 756      67.490  45.320  69.865  1.00  0.00           H
ATOM   2694  CB  TRP A 756      66.490  44.510  71.615  1.00  0.00           C
ATOM   2695  HB1 TRP A 756      65.560  44.690  72.185  1.00  0.00           H
ATOM   2696  HB2 TRP A 756      67.320  44.620  72.335  1.00  0.00           H
ATOM   2697  CG  TRP A 756      66.500  43.090  71.105  1.00  0.00           C
ATOM   2698  CD1 TRP A 756      65.430  42.300  70.765  1.00  0.00           C
ATOM   2699  HD1 TRP A 756      64.390  42.560  70.915  1.00  0.00           H
ATOM   2700  NE1 TRP A 756      65.870  41.120  70.195  1.00  0.00           N
ATOM   2701  HE1 TRP A 756      65.340  40.280  70.215  1.00  0.00           H
ATOM   2702  CE2 TRP A 756      67.230  41.130  70.155  1.00  0.00           C
ATOM   2703  CD2 TRP A 756      67.660  42.300  70.805  1.00  0.00           C
ATOM   2704  CE3 TRP A 756      68.990  42.430  71.115  1.00  0.00           C
ATOM   2705  HE3 TRP A 756      69.300  43.200  71.805  1.00  0.00           H
ATOM   2706  CZ3 TRP A 756      69.900  41.470  70.645  1.00  0.00           C
ATOM   2707  HZ3 TRP A 756      70.930  41.540  70.955  1.00  0.00           H
ATOM   2708  CZ2 TRP A 756      68.120  40.230  69.575  1.00  0.00           C
ATOM   2709  HZ2 TRP A 756      67.770  39.400  68.995  1.00  0.00           H
ATOM   2710  CH2 TRP A 756      69.480  40.460  69.795  1.00  0.00           C
ATOM   2711  HH2 TRP A 756      70.210  39.790  69.365  1.00  0.00           H
ATOM   2712  C   TRP A 756      65.410  45.630  69.595  1.00  0.00           C
ATOM   2713  O   TRP A 756      65.420  45.140  68.465  1.00  0.00           O
ATOM   2714  N   CYS A 757      64.330  46.280  70.075  1.00  0.00           N
ATOM   2715  HN  CYS A 757      64.350  46.670  70.995  1.00  0.00           H
ATOM   2716  CA  CYS A 757      63.080  46.460  69.325  1.00  0.00           C
ATOM   2717  HA  CYS A 757      62.730  45.480  69.045  1.00  0.00           H
ATOM   2718  CB  CYS A 757      61.990  47.160  70.185  1.00  0.00           C
ATOM   2719  HB1 CYS A 757      61.100  47.380  69.545  1.00  0.00           H
ATOM   2720  HB2 CYS A 757      62.370  48.140  70.545  1.00  0.00           H
ATOM   2721  SG  CYS A 757      61.440  46.160  71.595  1.00  0.00           S
ATOM   2722  HG1 CYS A 757      62.510  46.430  72.325  1.00  0.00           H
ATOM   2723  C   CYS A 757      63.260  47.230  68.035  1.00  0.00           C
ATOM   2724  O   CYS A 757      62.780  46.840  66.975  1.00  0.00           O
ATOM   2725  N   VAL A 758      64.030  48.340  68.095  1.00  0.00           N
ATOM   2726  HN  VAL A 758      64.370  48.660  68.985  1.00  0.00           H
ATOM   2727  CA  VAL A 758      64.450  49.120  66.955  1.00  0.00           C
ATOM   2728  HA  VAL A 758      63.570  49.450  66.425  1.00  0.00           H
ATOM   2729  CB  VAL A 758      65.230  50.330  67.455  1.00  0.00           C
ATOM   2730  HB  VAL A 758      65.880  50.020  68.315  1.00  0.00           H
ATOM   2731  CG1 VAL A 758      66.150  50.950  66.395  1.00  0.00           C
ATOM   2732 HG11 VAL A 758      65.550  51.270  65.505  1.00  0.00           H
ATOM   2733 HG12 VAL A 758      66.950  50.260  66.065  1.00  0.00           H
ATOM   2734 HG13 VAL A 758      66.640  51.840  66.835  1.00  0.00           H
ATOM   2735  CG2 VAL A 758      64.210  51.380  67.975  1.00  0.00           C
ATOM   2736 HG21 VAL A 758      63.580  50.960  68.785  1.00  0.00           H
ATOM   2737 HG22 VAL A 758      63.540  51.710  67.155  1.00  0.00           H
ATOM   2738 HG23 VAL A 758      64.730  52.270  68.385  1.00  0.00           H
ATOM   2739  C   VAL A 758      65.270  48.310  65.955  1.00  0.00           C
ATOM   2740  O   VAL A 758      65.000  48.330  64.755  1.00  0.00           O
ATOM   2741  N   ILE A 759      66.260  47.540  66.445  1.00  0.00           N
ATOM   2742  HN  ILE A 759      66.500  47.550  67.415  1.00  0.00           H
ATOM   2743  CA  ILE A 759      67.040  46.670  65.575  1.00  0.00           C
ATOM   2744  HA  ILE A 759      67.400  47.290  64.765  1.00  0.00           H
ATOM   2745  CB  ILE A 759      68.280  46.100  66.235  1.00  0.00           C
ATOM   2746  HB  ILE A 759      67.960  45.550  67.155  1.00  0.00           H
ATOM   2747  CG2 ILE A 759      69.020  45.150  65.265  1.00  0.00           C
ATOM   2748 HG21 ILE A 759      69.290  45.680  64.335  1.00  0.00           H
ATOM   2749 HG22 ILE A 759      68.410  44.260  64.995  1.00  0.00           H
ATOM   2750 HG23 ILE A 759      69.970  44.800  65.715  1.00  0.00           H
ATOM   2751  CG1 ILE A 759      69.220  47.250  66.635  1.00  0.00           C
ATOM   2752 HG11 ILE A 759      68.650  48.130  67.015  1.00  0.00           H
ATOM   2753 HG12 ILE A 759      69.760  47.600  65.725  1.00  0.00           H
ATOM   2754  CD  ILE A 759      70.230  46.890  67.715  1.00  0.00           C
ATOM   2755  HD1 ILE A 759      70.870  46.050  67.385  1.00  0.00           H
ATOM   2756  HD2 ILE A 759      69.690  46.620  68.655  1.00  0.00           H
ATOM   2757  HD3 ILE A 759      70.890  47.750  67.945  1.00  0.00           H
ATOM   2758  C   ILE A 759      66.230  45.580  64.895  1.00  0.00           C
ATOM   2759  O   ILE A 759      66.360  45.410  63.685  1.00  0.00           O
ATOM   2760  N   LEU A 760      65.330  44.870  65.615  1.00  0.00           N
ATOM   2761  HN  LEU A 760      65.290  44.980  66.605  1.00  0.00           H
ATOM   2762  CA  LEU A 760      64.450  43.870  65.025  1.00  0.00           C
ATOM   2763  HA  LEU A 760      65.050  43.090  64.565  1.00  0.00           H
ATOM   2764  CB  LEU A 760      63.500  43.260  66.095  1.00  0.00           C
ATOM   2765  HB1 LEU A 760      62.690  42.670  65.615  1.00  0.00           H
ATOM   2766  HB2 LEU A 760      63.020  44.110  66.645  1.00  0.00           H
ATOM   2767  CG  LEU A 760      64.130  42.330  67.145  1.00  0.00           C
ATOM   2768  HG  LEU A 760      65.030  42.820  67.585  1.00  0.00           H
ATOM   2769  CD1 LEU A 760      63.110  42.070  68.265  1.00  0.00           C
ATOM   2770 HD11 LEU A 760      62.170  41.670  67.835  1.00  0.00           H
ATOM   2771 HD12 LEU A 760      62.900  43.010  68.815  1.00  0.00           H
ATOM   2772 HD13 LEU A 760      63.510  41.320  68.975  1.00  0.00           H
ATOM   2773  CD2 LEU A 760      64.570  40.990  66.535  1.00  0.00           C
ATOM   2774 HD21 LEU A 760      65.350  41.160  65.765  1.00  0.00           H
ATOM   2775 HD22 LEU A 760      63.710  40.470  66.075  1.00  0.00           H
ATOM   2776 HD23 LEU A 760      65.000  40.340  67.325  1.00  0.00           H
ATOM   2777  C   LEU A 760      63.550  44.440  63.935  1.00  0.00           C
ATOM   2778  O   LEU A 760      63.430  43.880  62.835  1.00  0.00           O
ATOM   2779  N   PHE A 761      62.920  45.600  64.225  1.00  0.00           N
ATOM   2780  HN  PHE A 761      63.020  46.000  65.135  1.00  0.00           H
ATOM   2781  CA  PHE A 761      62.050  46.340  63.335  1.00  0.00           C
ATOM   2782  HA  PHE A 761      61.220  45.700  63.065  1.00  0.00           H
ATOM   2783  CB  PHE A 761      61.520  47.530  64.195  1.00  0.00           C
ATOM   2784  HB1 PHE A 761      62.390  48.110  64.585  1.00  0.00           H
ATOM   2785  HB2 PHE A 761      60.990  47.120  65.075  1.00  0.00           H
ATOM   2786  CG  PHE A 761      60.590  48.480  63.505  1.00  0.00           C
ATOM   2787  CD1 PHE A 761      59.240  48.130  63.325  1.00  0.00           C
ATOM   2788  HD1 PHE A 761      58.920  47.130  63.585  1.00  0.00           H
ATOM   2789  CE1 PHE A 761      58.320  49.070  62.855  1.00  0.00           C
ATOM   2790  HE1 PHE A 761      57.280  48.790  62.705  1.00  0.00           H
ATOM   2791  CZ  PHE A 761      58.730  50.370  62.575  1.00  0.00           C
ATOM   2792  HZ  PHE A 761      58.010  51.100  62.225  1.00  0.00           H
ATOM   2793  CD2 PHE A 761      61.000  49.790  63.195  1.00  0.00           C
ATOM   2794  HD2 PHE A 761      62.020  50.090  63.365  1.00  0.00           H
ATOM   2795  CE2 PHE A 761      60.070  50.730  62.725  1.00  0.00           C
ATOM   2796  HE2 PHE A 761      60.390  51.740  62.485  1.00  0.00           H
ATOM   2797  C   PHE A 761      62.720  46.790  62.045  1.00  0.00           C
ATOM   2798  O   PHE A 761      62.280  46.460  60.935  1.00  0.00           O
ATOM   2799  N   PHE A 762      63.880  47.480  62.135  1.00  0.00           N
ATOM   2800  HN  PHE A 762      64.230  47.760  63.035  1.00  0.00           H
ATOM   2801  CA  PHE A 762      64.650  47.880  60.975  1.00  0.00           C
ATOM   2802  HA  PHE A 762      63.990  48.420  60.305  1.00  0.00           H
ATOM   2803  CB  PHE A 762      65.850  48.760  61.395  1.00  0.00           C
ATOM   2804  HB1 PHE A 762      66.750  48.630  60.755  1.00  0.00           H
ATOM   2805  HB2 PHE A 762      66.150  48.540  62.445  1.00  0.00           H
ATOM   2806  CG  PHE A 762      65.440  50.190  61.295  1.00  0.00           C
ATOM   2807  CD1 PHE A 762      65.690  50.890  60.105  1.00  0.00           C
ATOM   2808  HD1 PHE A 762      66.190  50.370  59.295  1.00  0.00           H
ATOM   2809  CE1 PHE A 762      65.300  52.220  59.955  1.00  0.00           C
ATOM   2810  HE1 PHE A 762      65.500  52.750  59.035  1.00  0.00           H
ATOM   2811  CZ  PHE A 762      64.650  52.880  61.005  1.00  0.00           C
ATOM   2812  HZ  PHE A 762      64.340  53.910  60.895  1.00  0.00           H
ATOM   2813  CD2 PHE A 762      64.760  50.850  62.335  1.00  0.00           C
ATOM   2814  HD2 PHE A 762      64.530  50.310  63.245  1.00  0.00           H
ATOM   2815  CE2 PHE A 762      64.360  52.180  62.195  1.00  0.00           C
ATOM   2816  HE2 PHE A 762      63.830  52.680  62.995  1.00  0.00           H
ATOM   2817  C   PHE A 762      65.170  46.730  60.135  1.00  0.00           C
ATOM   2818  O   PHE A 762      65.040  46.700  58.915  1.00  0.00           O
ATOM   2819  N   THR A 763      65.730  45.720  60.815  1.00  0.00           N
ATOM   2820  HN  THR A 763      65.810  45.780  61.805  1.00  0.00           H
ATOM   2821  CA  THR A 763      66.280  44.530  60.185  1.00  0.00           C
ATOM   2822  HA  THR A 763      67.100  44.800  59.545  1.00  0.00           H
ATOM   2823  CB  THR A 763      66.730  43.600  61.275  1.00  0.00           C
ATOM   2824  HB  THR A 763      65.970  43.560  62.095  1.00  0.00           H
ATOM   2825  OG1 THR A 763      67.930  44.070  61.845  1.00  0.00           O
ATOM   2826  HG1 THR A 763      67.650  44.740  62.485  1.00  0.00           H
ATOM   2827  CG2 THR A 763      66.900  42.160  60.795  1.00  0.00           C
ATOM   2828 HG21 THR A 763      67.330  42.040  59.785  1.00  0.00           H
ATOM   2829 HG22 THR A 763      65.900  41.660  60.765  1.00  0.00           H
ATOM   2830 HG23 THR A 763      67.520  41.610  61.525  1.00  0.00           H
ATOM   2831  C   THR A 763      65.280  43.780  59.355  1.00  0.00           C
ATOM   2832  O   THR A 763      65.530  43.420  58.205  1.00  0.00           O
ATOM   2833  N   THR A 764      64.080  43.560  59.945  1.00  0.00           N
ATOM   2834  HN  THR A 764      63.920  43.920  60.865  1.00  0.00           H
ATOM   2835  CA  THR A 764      62.990  42.850  59.295  1.00  0.00           C
ATOM   2836  HA  THR A 764      63.370  41.880  58.985  1.00  0.00           H
ATOM   2837  CB  THR A 764      61.800  42.610  60.215  1.00  0.00           C
ATOM   2838  HB  THR A 764      61.390  43.580  60.595  1.00  0.00           H
ATOM   2839  OG1 THR A 764      62.210  41.830  61.325  1.00  0.00           O
ATOM   2840  HG1 THR A 764      62.780  42.410  61.855  1.00  0.00           H
ATOM   2841  CG2 THR A 764      60.690  41.820  59.505  1.00  0.00           C
ATOM   2842 HG21 THR A 764      61.090  40.870  59.085  1.00  0.00           H
ATOM   2843 HG22 THR A 764      60.220  42.410  58.695  1.00  0.00           H
ATOM   2844 HG23 THR A 764      59.900  41.560  60.235  1.00  0.00           H
ATOM   2845  C   THR A 764      62.520  43.550  58.035  1.00  0.00           C
ATOM   2846  O   THR A 764      62.350  42.930  56.985  1.00  0.00           O
ATOM   2847  N   PHE A 765      62.340  44.880  58.115  1.00  0.00           N
ATOM   2848  HN  PHE A 765      62.470  45.360  58.985  1.00  0.00           H
ATOM   2849  CA  PHE A 765      62.000  45.720  56.985  1.00  0.00           C
ATOM   2850  HA  PHE A 765      61.080  45.340  56.555  1.00  0.00           H
ATOM   2851  CB  PHE A 765      61.750  47.170  57.505  1.00  0.00           C
ATOM   2852  HB1 PHE A 765      62.620  47.510  58.095  1.00  0.00           H
ATOM   2853  HB2 PHE A 765      60.860  47.180  58.175  1.00  0.00           H
ATOM   2854  CG  PHE A 765      61.510  48.170  56.395  1.00  0.00           C
ATOM   2855  CD1 PHE A 765      60.270  48.210  55.745  1.00  0.00           C
ATOM   2856  HD1 PHE A 765      59.500  47.520  56.045  1.00  0.00           H
ATOM   2857  CE1 PHE A 765      60.030  49.130  54.715  1.00  0.00           C
ATOM   2858  HE1 PHE A 765      59.070  49.150  54.235  1.00  0.00           H
ATOM   2859  CZ  PHE A 765      61.050  50.020  54.335  1.00  0.00           C
ATOM   2860  HZ  PHE A 765      60.870  50.730  53.545  1.00  0.00           H
ATOM   2861  CD2 PHE A 765      62.520  49.080  56.015  1.00  0.00           C
ATOM   2862  HD2 PHE A 765      63.470  49.070  56.525  1.00  0.00           H
ATOM   2863  CE2 PHE A 765      62.290  50.000  54.985  1.00  0.00           C
ATOM   2864  HE2 PHE A 765      63.070  50.680  54.685  1.00  0.00           H
ATOM   2865  C   PHE A 765      63.030  45.690  55.855  1.00  0.00           C
ATOM   2866  O   PHE A 765      62.710  45.390  54.705  1.00  0.00           O
ATOM   2867  N   PHE A 766      64.320  45.920  56.175  1.00  0.00           N
ATOM   2868  HN  PHE A 766      64.560  46.220  57.105  1.00  0.00           H
ATOM   2869  CA  PHE A 766      65.410  45.870  55.205  1.00  0.00           C
ATOM   2870  HA  PHE A 766      65.160  46.560  54.415  1.00  0.00           H
ATOM   2871  CB  PHE A 766      66.750  46.270  55.885  1.00  0.00           C
ATOM   2872  HB1 PHE A 766      67.630  45.750  55.465  1.00  0.00           H
ATOM   2873  HB2 PHE A 766      66.710  46.050  56.975  1.00  0.00           H
ATOM   2874  CG  PHE A 766      66.980  47.740  55.695  1.00  0.00           C
ATOM   2875  CD1 PHE A 766      67.540  48.170  54.475  1.00  0.00           C
ATOM   2876  HD1 PHE A 766      67.790  47.440  53.725  1.00  0.00           H
ATOM   2877  CE1 PHE A 766      67.710  49.530  54.225  1.00  0.00           C
ATOM   2878  HE1 PHE A 766      68.100  49.850  53.275  1.00  0.00           H
ATOM   2879  CZ  PHE A 766      67.390  50.480  55.205  1.00  0.00           C
ATOM   2880  HZ  PHE A 766      67.530  51.530  55.005  1.00  0.00           H
ATOM   2881  CD2 PHE A 766      66.630  48.700  56.665  1.00  0.00           C
ATOM   2882  HD2 PHE A 766      66.190  48.380  57.585  1.00  0.00           H
ATOM   2883  CE2 PHE A 766      66.840  50.060  56.415  1.00  0.00           C
ATOM   2884  HE2 PHE A 766      66.560  50.800  57.155  1.00  0.00           H
ATOM   2885  C   PHE A 766      65.600  44.540  54.515  1.00  0.00           C
ATOM   2886  O   PHE A 766      65.710  44.460  53.285  1.00  0.00           O
ATOM   2887  N   LEU A 767      65.610  43.440  55.285  1.00  0.00           N
ATOM   2888  HN  LEU A 767      65.520  43.530  56.275  1.00  0.00           H
ATOM   2889  CA  LEU A 767      65.770  42.080  54.795  1.00  0.00           C
ATOM   2890  HA  LEU A 767      66.680  42.050  54.225  1.00  0.00           H
ATOM   2891  CB  LEU A 767      65.870  41.160  56.035  1.00  0.00           C
ATOM   2892  HB1 LEU A 767      64.910  41.190  56.595  1.00  0.00           H
ATOM   2893  HB2 LEU A 767      66.650  41.580  56.705  1.00  0.00           H
ATOM   2894  CG  LEU A 767      66.220  39.690  55.735  1.00  0.00           C
ATOM   2895  HG  LEU A 767      65.430  39.260  55.085  1.00  0.00           H
ATOM   2896  CD1 LEU A 767      67.500  39.560  54.935  1.00  0.00           C
ATOM   2897 HD11 LEU A 767      68.270  40.120  55.485  1.00  0.00           H
ATOM   2898 HD12 LEU A 767      67.380  39.980  53.915  1.00  0.00           H
ATOM   2899 HD13 LEU A 767      67.820  38.500  54.845  1.00  0.00           H
ATOM   2900  CD2 LEU A 767      66.340  38.900  57.055  1.00  0.00           C
ATOM   2901 HD21 LEU A 767      65.380  38.930  57.615  1.00  0.00           H
ATOM   2902 HD22 LEU A 767      67.130  39.350  57.695  1.00  0.00           H
ATOM   2903 HD23 LEU A 767      66.610  37.840  56.855  1.00  0.00           H
ATOM   2904  C   LEU A 767      64.650  41.620  53.875  1.00  0.00           C
ATOM   2905  O   LEU A 767      64.860  41.050  52.805  1.00  0.00           O
ATOM   2906  N   SER A 768      63.390  41.900  54.265  1.00  0.00           N
ATOM   2907  HN  SER A 768      63.230  42.340  55.145  1.00  0.00           H
ATOM   2908  CA  SER A 768      62.200  41.560  53.475  1.00  0.00           C
ATOM   2909  HA  SER A 768      62.270  40.510  53.225  1.00  0.00           H
ATOM   2910  CB  SER A 768      60.870  41.790  54.245  1.00  0.00           C
ATOM   2911  HB1 SER A 768      60.020  41.370  53.655  1.00  0.00           H
ATOM   2912  HB2 SER A 768      60.690  42.870  54.415  1.00  0.00           H
ATOM   2913  OG  SER A 768      60.930  41.120  55.505  1.00  0.00           O
ATOM   2914  HG1 SER A 768      61.420  41.740  56.075  1.00  0.00           H
ATOM   2915  C   SER A 768      62.150  42.330  52.175  1.00  0.00           C
ATOM   2916  O   SER A 768      61.860  41.770  51.115  1.00  0.00           O
ATOM   2917  N   SER A 769      62.480  43.640  52.245  1.00  0.00           N
ATOM   2918  HN  SER A 769      62.680  44.060  53.125  1.00  0.00           H
ATOM   2919  CA  SER A 769      62.600  44.530  51.095  1.00  0.00           C
ATOM   2920  HA  SER A 769      61.670  44.480  50.535  1.00  0.00           H
ATOM   2921  CB  SER A 769      62.820  45.990  51.565  1.00  0.00           C
ATOM   2922  HB1 SER A 769      63.870  46.160  51.875  1.00  0.00           H
ATOM   2923  HB2 SER A 769      62.170  46.160  52.455  1.00  0.00           H
ATOM   2924  OG  SER A 769      62.410  46.930  50.575  1.00  0.00           O
ATOM   2925  HG1 SER A 769      62.540  47.800  50.955  1.00  0.00           H
ATOM   2926  C   SER A 769      63.700  44.080  50.145  1.00  0.00           C
ATOM   2927  O   SER A 769      63.510  44.010  48.935  1.00  0.00           O
ATOM   2928  N   PHE A 770      64.870  43.680  50.685  1.00  0.00           N
ATOM   2929  HN  PHE A 770      65.050  43.780  51.665  1.00  0.00           H
ATOM   2930  CA  PHE A 770      65.980  43.140  49.915  1.00  0.00           C
ATOM   2931  HA  PHE A 770      66.300  43.900  49.215  1.00  0.00           H
ATOM   2932  CB  PHE A 770      67.150  42.820  50.885  1.00  0.00           C
ATOM   2933  HB1 PHE A 770      66.780  42.190  51.725  1.00  0.00           H
ATOM   2934  HB2 PHE A 770      67.560  43.750  51.325  1.00  0.00           H
ATOM   2935  CG  PHE A 770      68.260  42.070  50.195  1.00  0.00           C
ATOM   2936  CD1 PHE A 770      69.190  42.760  49.425  1.00  0.00           C
ATOM   2937  HD1 PHE A 770      69.160  43.840  49.405  1.00  0.00           H
ATOM   2938  CE1 PHE A 770      70.140  42.050  48.695  1.00  0.00           C
ATOM   2939  HE1 PHE A 770      70.900  42.540  48.135  1.00  0.00           H
ATOM   2940  CZ  PHE A 770      70.120  40.650  48.655  1.00  0.00           C
ATOM   2941  HZ  PHE A 770      70.810  40.110  48.035  1.00  0.00           H
ATOM   2942  CD2 PHE A 770      68.320  40.670  50.265  1.00  0.00           C
ATOM   2943  HD2 PHE A 770      67.580  40.140  50.855  1.00  0.00           H
ATOM   2944  CE2 PHE A 770      69.230  39.960  49.475  1.00  0.00           C
ATOM   2945  HE2 PHE A 770      69.200  38.880  49.465  1.00  0.00           H
ATOM   2946  C   PHE A 770      65.620  41.910  49.075  1.00  0.00           C
ATOM   2947  O   PHE A 770      65.940  41.860  47.885  1.00  0.00           O
ATOM   2948  N   LEU A 771      64.930  40.930  49.675  1.00  0.00           N
ATOM   2949  HN  LEU A 771      64.750  40.980  50.655  1.00  0.00           H
ATOM   2950  CA  LEU A 771      64.450  39.740  48.995  1.00  0.00           C
ATOM   2951  HA  LEU A 771      65.300  39.250  48.535  1.00  0.00           H
ATOM   2952  CB  LEU A 771      63.830  38.770  50.035  1.00  0.00           C
ATOM   2953  HB1 LEU A 771      63.140  38.050  49.545  1.00  0.00           H
ATOM   2954  HB2 LEU A 771      63.230  39.370  50.755  1.00  0.00           H
ATOM   2955  CG  LEU A 771      64.880  37.950  50.795  1.00  0.00           C
ATOM   2956  HG  LEU A 771      65.800  38.570  50.925  1.00  0.00           H
ATOM   2957  CD1 LEU A 771      64.390  37.580  52.205  1.00  0.00           C
ATOM   2958 HD11 LEU A 771      63.450  37.000  52.145  1.00  0.00           H
ATOM   2959 HD12 LEU A 771      64.190  38.500  52.795  1.00  0.00           H
ATOM   2960 HD13 LEU A 771      65.150  36.980  52.745  1.00  0.00           H
ATOM   2961  CD2 LEU A 771      65.250  36.680  50.015  1.00  0.00           C
ATOM   2962 HD21 LEU A 771      65.630  36.940  49.005  1.00  0.00           H
ATOM   2963 HD22 LEU A 771      64.360  36.030  49.895  1.00  0.00           H
ATOM   2964 HD23 LEU A 771      66.030  36.110  50.555  1.00  0.00           H
ATOM   2965  C   LEU A 771      63.470  40.010  47.865  1.00  0.00           C
ATOM   2966  O   LEU A 771      63.600  39.460  46.775  1.00  0.00           O
ATOM   2967  N   LYS A 772      62.500  40.920  48.085  1.00  0.00           N
ATOM   2968  HN  LYS A 772      62.410  41.350  48.985  1.00  0.00           H
ATOM   2969  CA  LYS A 772      61.560  41.360  47.065  1.00  0.00           C
ATOM   2970  HA  LYS A 772      61.030  40.490  46.695  1.00  0.00           H
ATOM   2971  CB  LYS A 772      60.570  42.380  47.695  1.00  0.00           C
ATOM   2972  HB1 LYS A 772      61.170  43.170  48.195  1.00  0.00           H
ATOM   2973  HB2 LYS A 772      60.000  41.860  48.485  1.00  0.00           H
ATOM   2974  CG  LYS A 772      59.590  43.090  46.735  1.00  0.00           C
ATOM   2975  HG1 LYS A 772      60.160  43.680  45.975  1.00  0.00           H
ATOM   2976  HG2 LYS A 772      59.010  43.820  47.345  1.00  0.00           H
ATOM   2977  CD  LYS A 772      58.640  42.120  46.015  1.00  0.00           C
ATOM   2978  HD1 LYS A 772      58.130  41.480  46.765  1.00  0.00           H
ATOM   2979  HD2 LYS A 772      59.250  41.450  45.375  1.00  0.00           H
ATOM   2980  CE  LYS A 772      57.600  42.810  45.115  1.00  0.00           C
ATOM   2981  HE1 LYS A 772      57.040  42.030  44.535  1.00  0.00           H
ATOM   2982  HE2 LYS A 772      58.100  43.500  44.405  1.00  0.00           H
ATOM   2983  NZ  LYS A 772      56.600  43.580  45.895  1.00  0.00           N
ATOM   2984  HZ1 LYS A 772      57.030  44.340  46.465  1.00  0.00           H
ATOM   2985  HZ2 LYS A 772      56.100  42.940  46.545  1.00  0.00           H
ATOM   2986  HZ3 LYS A 772      55.900  44.010  45.255  1.00  0.00           H
ATOM   2987  C   LYS A 772      62.250  42.010  45.875  1.00  0.00           C
ATOM   2988  O   LYS A 772      61.980  41.770  44.705  1.00  0.00           O
ATOM   2989  N   GLN A 773      63.190  42.870  46.205  1.00  0.00           N
ATOM   2990  HN  GLN A 773      63.340  43.100  47.175  1.00  0.00           H
ATOM   2991  CA  GLN A 773      63.980  43.570  45.255  1.00  0.00           C
ATOM   2992  HA  GLN A 773      63.320  44.060  44.545  1.00  0.00           H
ATOM   2993  CB  GLN A 773      64.650  44.560  46.155  1.00  0.00           C
ATOM   2994  HB1 GLN A 773      65.210  44.040  46.965  1.00  0.00           H
ATOM   2995  HB2 GLN A 773      63.850  45.150  46.665  1.00  0.00           H
ATOM   2996  CG  GLN A 773      65.590  45.460  45.425  1.00  0.00           C
ATOM   2997  HG1 GLN A 773      66.470  44.900  45.045  1.00  0.00           H
ATOM   2998  HG2 GLN A 773      65.870  46.130  46.245  1.00  0.00           H
ATOM   2999  CD  GLN A 773      64.990  46.240  44.285  1.00  0.00           C
ATOM   3000  OE1 GLN A 773      65.240  45.940  43.115  1.00  0.00           O
ATOM   3001  NE2 GLN A 773      64.270  47.340  44.585  1.00  0.00           N
ATOM   3002 HE21 GLN A 773      64.070  47.940  43.815  1.00  0.00           H
ATOM   3003 HE22 GLN A 773      64.270  47.640  45.535  1.00  0.00           H
ATOM   3004  C   GLN A 773      65.010  42.770  44.465  1.00  0.00           C
ATOM   3005  O   GLN A 773      65.270  43.030  43.285  1.00  0.00           O
ATOM   3006  N   PHE A 774      65.610  41.740  45.095  1.00  0.00           N
ATOM   3007  HN  PHE A 774      65.450  41.630  46.085  1.00  0.00           H
ATOM   3008  CA  PHE A 774      66.490  40.770  44.485  1.00  0.00           C
ATOM   3009  HA  PHE A 774      67.360  41.300  44.115  1.00  0.00           H
ATOM   3010  CB  PHE A 774      66.970  39.790  45.605  1.00  0.00           C
ATOM   3011  HB1 PHE A 774      66.150  39.670  46.345  1.00  0.00           H
ATOM   3012  HB2 PHE A 774      67.830  40.230  46.155  1.00  0.00           H
ATOM   3013  CG  PHE A 774      67.340  38.400  45.135  1.00  0.00           C
ATOM   3014  CD1 PHE A 774      68.600  38.140  44.565  1.00  0.00           C
ATOM   3015  HD1 PHE A 774      69.320  38.940  44.475  1.00  0.00           H
ATOM   3016  CE1 PHE A 774      68.940  36.840  44.155  1.00  0.00           C
ATOM   3017  HE1 PHE A 774      69.920  36.640  43.745  1.00  0.00           H
ATOM   3018  CZ  PHE A 774      68.020  35.800  44.295  1.00  0.00           C
ATOM   3019  HZ  PHE A 774      68.290  34.790  44.015  1.00  0.00           H
ATOM   3020  CD2 PHE A 774      66.430  37.340  45.265  1.00  0.00           C
ATOM   3021  HD2 PHE A 774      65.460  37.530  45.715  1.00  0.00           H
ATOM   3022  CE2 PHE A 774      66.760  36.050  44.845  1.00  0.00           C
ATOM   3023  HE2 PHE A 774      66.050  35.240  44.985  1.00  0.00           H
ATOM   3024  C   PHE A 774      65.860  40.080  43.285  1.00  0.00           C
ATOM   3025  O   PHE A 774      66.510  39.850  42.265  1.00  0.00           O
ATOM   3026  N   LYS A 775      64.560  39.750  43.385  1.00  0.00           N
ATOM   3027  HN  LYS A 775      64.080  39.950  44.245  1.00  0.00           H
ATOM   3028  CA  LYS A 775      63.790  39.000  42.415  1.00  0.00           C
ATOM   3029  HA  LYS A 775      64.310  38.080  42.245  1.00  0.00           H
ATOM   3030  CB  LYS A 775      62.420  38.670  43.065  1.00  0.00           C
ATOM   3031  HB1 LYS A 775      61.930  39.620  43.375  1.00  0.00           H
ATOM   3032  HB2 LYS A 775      62.640  38.100  43.995  1.00  0.00           H
ATOM   3033  CG  LYS A 775      61.420  37.870  42.215  1.00  0.00           C
ATOM   3034  HG1 LYS A 775      61.070  38.490  41.355  1.00  0.00           H
ATOM   3035  HG2 LYS A 775      60.530  37.660  42.865  1.00  0.00           H
ATOM   3036  CD  LYS A 775      61.990  36.540  41.705  1.00  0.00           C
ATOM   3037  HD1 LYS A 775      62.440  36.010  42.575  1.00  0.00           H
ATOM   3038  HD2 LYS A 775      62.810  36.760  40.985  1.00  0.00           H
ATOM   3039  CE  LYS A 775      60.920  35.660  41.065  1.00  0.00           C
ATOM   3040  HE1 LYS A 775      60.350  36.240  40.305  1.00  0.00           H
ATOM   3041  HE2 LYS A 775      60.220  35.270  41.835  1.00  0.00           H
ATOM   3042  NZ  LYS A 775      61.560  34.520  40.385  1.00  0.00           N
ATOM   3043  HZ1 LYS A 775      62.330  34.150  40.975  1.00  0.00           H
ATOM   3044  HZ2 LYS A 775      61.910  34.800  39.455  1.00  0.00           H
ATOM   3045  HZ3 LYS A 775      60.860  33.730  40.285  1.00  0.00           H
ATOM   3046  C   LYS A 775      63.620  39.670  41.055  1.00  0.00           C
ATOM   3047  O   LYS A 775      63.470  38.980  40.045  1.00  0.00           O
ATOM   3048  N   THR A 776      63.680  41.020  40.995  1.00  0.00           N
ATOM   3049  HN  THR A 776      63.790  41.510  41.855  1.00  0.00           H
ATOM   3050  CA  THR A 776      63.500  41.840  39.795  1.00  0.00           C
ATOM   3051  HA  THR A 776      62.610  41.490  39.275  1.00  0.00           H
ATOM   3052  CB  THR A 776      63.310  43.330  40.125  1.00  0.00           C
ATOM   3053  HB  THR A 776      63.070  43.890  39.185  1.00  0.00           H
ATOM   3054  OG1 THR A 776      64.450  43.920  40.735  1.00  0.00           O
ATOM   3055  HG1 THR A 776      64.430  43.610  41.655  1.00  0.00           H
ATOM   3056  CG2 THR A 776      62.130  43.500  41.095  1.00  0.00           C
ATOM   3057 HG21 THR A 776      62.340  43.060  42.085  1.00  0.00           H
ATOM   3058 HG22 THR A 776      61.220  43.010  40.685  1.00  0.00           H
ATOM   3059 HG23 THR A 776      61.910  44.580  41.245  1.00  0.00           H
ATOM   3060  C   THR A 776      64.650  41.780  38.795  1.00  0.00           C
ATOM   3061  O   THR A 776      64.510  42.130  37.615  1.00  0.00           O
ATOM   3062  N   LYS A 777      65.830  41.360  39.285  1.00  0.00           N
ATOM   3063  HN  LYS A 777      65.830  41.060  40.235  1.00  0.00           H
ATOM   3064  CA  LYS A 777      67.070  41.280  38.525  1.00  0.00           C
ATOM   3065  HA  LYS A 777      67.030  42.030  37.745  1.00  0.00           H
ATOM   3066  CB  LYS A 777      68.290  41.590  39.425  1.00  0.00           C
ATOM   3067  HB1 LYS A 777      69.210  41.060  39.105  1.00  0.00           H
ATOM   3068  HB2 LYS A 777      68.050  41.220  40.455  1.00  0.00           H
ATOM   3069  CG  LYS A 777      68.620  43.100  39.465  1.00  0.00           C
ATOM   3070  HG1 LYS A 777      67.720  43.690  39.185  1.00  0.00           H
ATOM   3071  HG2 LYS A 777      69.380  43.300  38.675  1.00  0.00           H
ATOM   3072  CD  LYS A 777      69.160  43.580  40.825  1.00  0.00           C
ATOM   3073  HD1 LYS A 777      69.690  44.550  40.695  1.00  0.00           H
ATOM   3074  HD2 LYS A 777      69.930  42.850  41.185  1.00  0.00           H
ATOM   3075  CE  LYS A 777      68.090  43.750  41.915  1.00  0.00           C
ATOM   3076  HE1 LYS A 777      68.570  43.990  42.885  1.00  0.00           H
ATOM   3077  HE2 LYS A 777      67.510  42.810  42.035  1.00  0.00           H
ATOM   3078  NZ  LYS A 777      67.150  44.840  41.565  1.00  0.00           N
ATOM   3079  HZ1 LYS A 777      66.670  44.650  40.665  1.00  0.00           H
ATOM   3080  HZ2 LYS A 777      67.650  45.750  41.505  1.00  0.00           H
ATOM   3081  HZ3 LYS A 777      66.390  44.930  42.285  1.00  0.00           H
ATOM   3082  C   LYS A 777      67.190  39.960  37.765  1.00  0.00           C
ATOM   3083  O   LYS A 777      66.330  39.100  37.855  1.00  0.00           O
ATOM   3084  N   ARG A 778      68.290  39.730  37.025  1.00  0.00           N
ATOM   3085  HN  ARG A 778      68.990  40.420  36.895  1.00  0.00           H
ATOM   3086  CA  ARG A 778      68.550  38.430  36.415  1.00  0.00           C
ATOM   3087  HA  ARG A 778      67.750  37.740  36.595  1.00  0.00           H
ATOM   3088  CB  ARG A 778      68.720  38.560  34.885  1.00  0.00           C
ATOM   3089  HB1 ARG A 778      68.990  37.560  34.465  1.00  0.00           H
ATOM   3090  HB2 ARG A 778      69.560  39.260  34.665  1.00  0.00           H
ATOM   3091  CG  ARG A 778      67.430  39.060  34.205  1.00  0.00           C
ATOM   3092  HG1 ARG A 778      67.160  40.060  34.615  1.00  0.00           H
ATOM   3093  HG2 ARG A 778      66.610  38.350  34.455  1.00  0.00           H
ATOM   3094  CD  ARG A 778      67.540  39.160  32.675  1.00  0.00           C
ATOM   3095  HD1 ARG A 778      67.780  38.150  32.255  1.00  0.00           H
ATOM   3096  HD2 ARG A 778      68.350  39.880  32.405  1.00  0.00           H
ATOM   3097  NE  ARG A 778      66.220  39.640  32.165  1.00  0.00           N
ATOM   3098  HE  ARG A 778      65.480  39.830  32.815  1.00  0.00           H
ATOM   3099  CZ  ARG A 778      65.920  39.740  30.865  1.00  0.00           C
ATOM   3100  NH1 ARG A 778      66.840  39.510  29.955  1.00  0.00           N
ATOM   3101 HH11 ARG A 778      67.710  39.180  30.295  1.00  0.00           H
ATOM   3102 HH12 ARG A 778      66.550  39.370  29.005  1.00  0.00           H
ATOM   3103  NH2 ARG A 778      64.730  40.160  30.475  1.00  0.00           N
ATOM   3104 HH21 ARG A 778      64.140  40.570  31.155  1.00  0.00           H
ATOM   3105 HH22 ARG A 778      64.660  40.560  29.555  1.00  0.00           H
ATOM   3106  C   ARG A 778      69.800  37.870  37.065  1.00  0.00           C
ATOM   3107  O   ARG A 778      70.810  38.570  37.135  1.00  0.00           O
ATOM   3108  N   TYR A 779      69.770  36.640  37.615  1.00  0.00           N
ATOM   3109  HN  TYR A 779      68.980  36.050  37.545  1.00  0.00           H
ATOM   3110  CA  TYR A 779      70.950  36.120  38.265  1.00  0.00           C
ATOM   3111  HA  TYR A 779      71.810  36.310  37.625  1.00  0.00           H
ATOM   3112  CB  TYR A 779      71.120  36.780  39.655  1.00  0.00           C
ATOM   3113  HB1 TYR A 779      70.520  36.310  40.465  1.00  0.00           H
ATOM   3114  HB2 TYR A 779      70.780  37.840  39.605  1.00  0.00           H
ATOM   3115  CG  TYR A 779      72.560  36.810  40.065  1.00  0.00           C
ATOM   3116  CD1 TYR A 779      73.330  37.940  39.755  1.00  0.00           C
ATOM   3117  HD1 TYR A 779      72.920  38.730  39.135  1.00  0.00           H
ATOM   3118  CE1 TYR A 779      74.610  38.090  40.295  1.00  0.00           C
ATOM   3119  HE1 TYR A 779      75.180  39.000  40.105  1.00  0.00           H
ATOM   3120  CZ  TYR A 779      75.120  37.120  41.145  1.00  0.00           C
ATOM   3121  OH  TYR A 779      76.330  37.380  41.805  1.00  0.00           O
ATOM   3122  HH  TYR A 779      76.540  36.630  42.365  1.00  0.00           H
ATOM   3123  CD2 TYR A 779      73.110  35.790  40.845  1.00  0.00           C
ATOM   3124  HD2 TYR A 779      72.530  34.920  41.075  1.00  0.00           H
ATOM   3125  CE2 TYR A 779      74.390  35.950  41.405  1.00  0.00           C
ATOM   3126  HE2 TYR A 779      74.750  35.190  42.075  1.00  0.00           H
ATOM   3127  C   TYR A 779      70.810  34.610  38.375  1.00  0.00           C
ATOM   3128  O   TYR A 779      71.500  33.850  37.705  1.00  0.00           O
ATOM   3129  N   PHE A 780      69.870  34.130  39.225  1.00  0.00           N
ATOM   3130  HN  PHE A 780      69.350  34.760  39.775  1.00  0.00           H
ATOM   3131  CA  PHE A 780      69.620  32.710  39.425  1.00  0.00           C
ATOM   3132  HA  PHE A 780      70.560  32.200  39.245  1.00  0.00           H
ATOM   3133  CB  PHE A 780      69.160  32.410  40.875  1.00  0.00           C
ATOM   3134  HB1 PHE A 780      68.750  31.380  40.985  1.00  0.00           H
ATOM   3135  HB2 PHE A 780      68.380  33.130  41.175  1.00  0.00           H
ATOM   3136  CG  PHE A 780      70.310  32.530  41.845  1.00  0.00           C
ATOM   3137  CD1 PHE A 780      70.550  33.730  42.535  1.00  0.00           C
ATOM   3138  HD1 PHE A 780      69.930  34.590  42.335  1.00  0.00           H
ATOM   3139  CE1 PHE A 780      71.580  33.830  43.475  1.00  0.00           C
ATOM   3140  HE1 PHE A 780      71.750  34.750  44.005  1.00  0.00           H
ATOM   3141  CZ  PHE A 780      72.400  32.710  43.725  1.00  0.00           C
ATOM   3142  HZ  PHE A 780      73.190  32.780  44.455  1.00  0.00           H
ATOM   3143  CD2 PHE A 780      71.120  31.420  42.115  1.00  0.00           C
ATOM   3144  HD2 PHE A 780      70.940  30.490  41.605  1.00  0.00           H
ATOM   3145  CE2 PHE A 780      72.170  31.510  43.045  1.00  0.00           C
ATOM   3146  HE2 PHE A 780      72.790  30.660  43.245  1.00  0.00           H
ATOM   3147  C   PHE A 780      68.600  32.150  38.425  1.00  0.00           C
ATOM   3148  O   PHE A 780      67.740  32.910  37.965  1.00  0.00           O
ATOM   3149  N   PRO A 781      68.630  30.860  38.035  1.00  0.00           N
ATOM   3150  CD  PRO A 781      69.640  29.900  38.485  1.00  0.00           C
ATOM   3151  HD1 PRO A 781      69.640  29.850  39.595  1.00  0.00           H
ATOM   3152  HD2 PRO A 781      70.640  30.220  38.115  1.00  0.00           H
ATOM   3153  CA  PRO A 781      67.590  30.230  37.225  1.00  0.00           C
ATOM   3154  HA  PRO A 781      67.580  30.760  36.285  1.00  0.00           H
ATOM   3155  CB  PRO A 781      68.010  28.760  37.025  1.00  0.00           C
ATOM   3156  HB1 PRO A 781      68.280  28.590  35.955  1.00  0.00           H
ATOM   3157  HB2 PRO A 781      67.220  28.040  37.305  1.00  0.00           H
ATOM   3158  CG  PRO A 781      69.250  28.550  37.905  1.00  0.00           C
ATOM   3159  HG1 PRO A 781      69.010  27.820  38.705  1.00  0.00           H
ATOM   3160  HG2 PRO A 781      70.070  28.140  37.275  1.00  0.00           H
ATOM   3161  C   PRO A 781      66.180  30.340  37.775  1.00  0.00           C
ATOM   3162  O   PRO A 781      65.990  30.360  38.985  1.00  0.00           O
ATOM   3163  N   THR A 782      65.190  30.410  36.855  1.00  0.00           N
ATOM   3164  HN  THR A 782      65.410  30.330  35.895  1.00  0.00           H
ATOM   3165  CA  THR A 782      63.760  30.630  37.085  1.00  0.00           C
ATOM   3166  HA  THR A 782      63.650  31.670  37.315  1.00  0.00           H
ATOM   3167  CB  THR A 782      62.900  30.350  35.835  1.00  0.00           C
ATOM   3168  HB  THR A 782      61.810  30.350  36.085  1.00  0.00           H
ATOM   3169  OG1 THR A 782      63.220  29.110  35.185  1.00  0.00           O
ATOM   3170  HG1 THR A 782      62.570  29.030  34.475  1.00  0.00           H
ATOM   3171  CG2 THR A 782      63.160  31.450  34.805  1.00  0.00           C
ATOM   3172 HG21 THR A 782      64.240  31.500  34.535  1.00  0.00           H
ATOM   3173 HG22 THR A 782      62.850  32.440  35.205  1.00  0.00           H
ATOM   3174 HG23 THR A 782      62.580  31.260  33.875  1.00  0.00           H
ATOM   3175  C   THR A 782      63.160  29.910  38.275  1.00  0.00           C
ATOM   3176  O   THR A 782      62.780  30.520  39.275  1.00  0.00           O
ATOM   3177  N   LYS A 783      63.050  28.570  38.165  1.00  0.00           N
ATOM   3178  HN  LYS A 783      63.290  28.160  37.295  1.00  0.00           H
ATOM   3179  CA  LYS A 783      62.370  27.740  39.135  1.00  0.00           C
ATOM   3180  HA  LYS A 783      61.360  28.120  39.205  1.00  0.00           H
ATOM   3181  CB  LYS A 783      62.230  26.280  38.625  1.00  0.00           C
ATOM   3182  HB1 LYS A 783      61.600  26.330  37.715  1.00  0.00           H
ATOM   3183  HB2 LYS A 783      61.650  25.680  39.365  1.00  0.00           H
ATOM   3184  CG  LYS A 783      63.540  25.540  38.265  1.00  0.00           C
ATOM   3185  HG1 LYS A 783      64.210  25.540  39.145  1.00  0.00           H
ATOM   3186  HG2 LYS A 783      64.050  26.090  37.445  1.00  0.00           H
ATOM   3187  CD  LYS A 783      63.260  24.080  37.845  1.00  0.00           C
ATOM   3188  HD1 LYS A 783      62.570  24.060  36.975  1.00  0.00           H
ATOM   3189  HD2 LYS A 783      62.700  23.610  38.695  1.00  0.00           H
ATOM   3190  CE  LYS A 783      64.500  23.200  37.595  1.00  0.00           C
ATOM   3191  HE1 LYS A 783      64.180  22.140  37.505  1.00  0.00           H
ATOM   3192  HE2 LYS A 783      65.210  23.280  38.445  1.00  0.00           H
ATOM   3193  NZ  LYS A 783      65.220  23.550  36.345  1.00  0.00           N
ATOM   3194  HZ1 LYS A 783      65.690  24.480  36.395  1.00  0.00           H
ATOM   3195  HZ2 LYS A 783      64.560  23.560  35.545  1.00  0.00           H
ATOM   3196  HZ3 LYS A 783      65.940  22.830  36.145  1.00  0.00           H
ATOM   3197  C   LYS A 783      62.920  27.800  40.565  1.00  0.00           C
ATOM   3198  O   LYS A 783      62.170  27.980  41.515  1.00  0.00           O
ATOM   3199  N   VAL A 784      64.250  27.700  40.765  1.00  0.00           N
ATOM   3200  HN  VAL A 784      64.880  27.620  40.005  1.00  0.00           H
ATOM   3201  CA  VAL A 784      64.830  27.810  42.105  1.00  0.00           C
ATOM   3202  HA  VAL A 784      64.260  27.150  42.755  1.00  0.00           H
ATOM   3203  CB  VAL A 784      66.280  27.360  42.195  1.00  0.00           C
ATOM   3204  HB  VAL A 784      66.350  26.330  41.785  1.00  0.00           H
ATOM   3205  CG1 VAL A 784      67.250  28.250  41.395  1.00  0.00           C
ATOM   3206 HG11 VAL A 784      67.100  29.330  41.545  1.00  0.00           H
ATOM   3207 HG12 VAL A 784      67.190  28.040  40.315  1.00  0.00           H
ATOM   3208 HG13 VAL A 784      68.280  28.080  41.755  1.00  0.00           H
ATOM   3209  CG2 VAL A 784      66.690  27.280  43.685  1.00  0.00           C
ATOM   3210 HG21 VAL A 784      66.140  26.460  44.195  1.00  0.00           H
ATOM   3211 HG22 VAL A 784      66.490  28.220  44.235  1.00  0.00           H
ATOM   3212 HG23 VAL A 784      67.780  27.110  43.795  1.00  0.00           H
ATOM   3213  C   VAL A 784      64.690  29.200  42.685  1.00  0.00           C
ATOM   3214  O   VAL A 784      64.420  29.420  43.865  1.00  0.00           O
ATOM   3215  N   ARG A 785      64.890  30.230  41.865  1.00  0.00           N
ATOM   3216  HN  ARG A 785      65.100  30.090  40.895  1.00  0.00           H
ATOM   3217  CA  ARG A 785      64.920  31.580  42.355  1.00  0.00           C
ATOM   3218  HA  ARG A 785      65.590  31.630  43.215  1.00  0.00           H
ATOM   3219  CB  ARG A 785      65.420  32.490  41.255  1.00  0.00           C
ATOM   3220  HB1 ARG A 785      64.710  32.480  40.395  1.00  0.00           H
ATOM   3221  HB2 ARG A 785      66.370  32.050  40.865  1.00  0.00           H
ATOM   3222  CG  ARG A 785      65.710  33.910  41.735  1.00  0.00           C
ATOM   3223  HG1 ARG A 785      66.560  33.850  42.455  1.00  0.00           H
ATOM   3224  HG2 ARG A 785      64.850  34.360  42.275  1.00  0.00           H
ATOM   3225  CD  ARG A 785      66.050  34.760  40.535  1.00  0.00           C
ATOM   3226  HD1 ARG A 785      65.110  35.050  40.005  1.00  0.00           H
ATOM   3227  HD2 ARG A 785      66.710  34.190  39.845  1.00  0.00           H
ATOM   3228  NE  ARG A 785      66.770  35.970  41.015  1.00  0.00           N
ATOM   3229  HE  ARG A 785      66.830  36.190  41.985  1.00  0.00           H
ATOM   3230  CZ  ARG A 785      67.130  36.910  40.165  1.00  0.00           C
ATOM   3231  NH1 ARG A 785      66.880  36.760  38.875  1.00  0.00           N
ATOM   3232 HH11 ARG A 785      66.640  37.630  38.405  1.00  0.00           H
ATOM   3233 HH12 ARG A 785      66.420  35.940  38.585  1.00  0.00           H
ATOM   3234  NH2 ARG A 785      67.660  38.040  40.575  1.00  0.00           N
ATOM   3235 HH21 ARG A 785      67.800  38.740  39.885  1.00  0.00           H
ATOM   3236 HH22 ARG A 785      67.460  38.360  41.505  1.00  0.00           H
ATOM   3237  C   ARG A 785      63.570  32.060  42.785  1.00  0.00           C
ATOM   3238  O   ARG A 785      63.400  32.740  43.795  1.00  0.00           O
ATOM   3239  N   SER A 786      62.530  31.690  42.015  1.00  0.00           N
ATOM   3240  HN  SER A 786      62.670  31.150  41.185  1.00  0.00           H
ATOM   3241  CA  SER A 786      61.160  31.890  42.465  1.00  0.00           C
ATOM   3242  HA  SER A 786      61.000  32.930  42.715  1.00  0.00           H
ATOM   3243  CB  SER A 786      60.140  31.450  41.415  1.00  0.00           C
ATOM   3244  HB1 SER A 786      59.100  31.530  41.825  1.00  0.00           H
ATOM   3245  HB2 SER A 786      60.410  30.410  41.175  1.00  0.00           H
ATOM   3246  OG  SER A 786      60.210  32.170  40.185  1.00  0.00           O
ATOM   3247  HG1 SER A 786      59.390  31.920  39.725  1.00  0.00           H
ATOM   3248  C   SER A 786      60.900  31.110  43.735  1.00  0.00           C
ATOM   3249  O   SER A 786      60.380  31.680  44.685  1.00  0.00           O
ATOM   3250  N   THR A 787      61.390  29.850  43.815  1.00  0.00           N
ATOM   3251  HN  THR A 787      61.870  29.440  43.045  1.00  0.00           H
ATOM   3252  CA  THR A 787      61.230  29.000  45.005  1.00  0.00           C
ATOM   3253  HA  THR A 787      60.190  28.820  44.995  1.00  0.00           H
ATOM   3254  CB  THR A 787      62.080  27.710  44.985  1.00  0.00           C
ATOM   3255  HB  THR A 787      63.160  27.930  44.895  1.00  0.00           H
ATOM   3256  OG1 THR A 787      61.760  26.850  43.905  1.00  0.00           O
ATOM   3257  HG1 THR A 787      61.930  27.340  43.085  1.00  0.00           H
ATOM   3258  CG2 THR A 787      62.010  26.900  46.285  1.00  0.00           C
ATOM   3259 HG21 THR A 787      60.970  26.800  46.585  1.00  0.00           H
ATOM   3260 HG22 THR A 787      62.570  27.380  47.105  1.00  0.00           H
ATOM   3261 HG23 THR A 787      62.450  25.890  46.135  1.00  0.00           H
ATOM   3262  C   THR A 787      61.570  29.690  46.305  1.00  0.00           C
ATOM   3263  O   THR A 787      60.790  29.770  47.255  1.00  0.00           O
ATOM   3264  N   ILE A 788      62.800  30.220  46.345  1.00  0.00           N
ATOM   3265  HN  ILE A 788      63.420  30.070  45.565  1.00  0.00           H
ATOM   3266  CA  ILE A 788      63.350  30.990  47.445  1.00  0.00           C
ATOM   3267  HA  ILE A 788      63.190  30.440  48.355  1.00  0.00           H
ATOM   3268  CB  ILE A 788      64.840  31.190  47.195  1.00  0.00           C
ATOM   3269  HB  ILE A 788      64.980  31.700  46.205  1.00  0.00           H
ATOM   3270  CG2 ILE A 788      65.500  32.090  48.255  1.00  0.00           C
ATOM   3271 HG21 ILE A 788      65.340  31.680  49.275  1.00  0.00           H
ATOM   3272 HG22 ILE A 788      65.100  33.130  48.225  1.00  0.00           H
ATOM   3273 HG23 ILE A 788      66.590  32.160  48.075  1.00  0.00           H
ATOM   3274  CG1 ILE A 788      65.560  29.810  47.085  1.00  0.00           C
ATOM   3275 HG11 ILE A 788      66.660  29.980  47.075  1.00  0.00           H
ATOM   3276 HG12 ILE A 788      65.300  29.360  46.095  1.00  0.00           H
ATOM   3277  CD  ILE A 788      65.190  28.800  48.175  1.00  0.00           C
ATOM   3278  HD1 ILE A 788      64.090  28.630  48.225  1.00  0.00           H
ATOM   3279  HD2 ILE A 788      65.530  29.150  49.165  1.00  0.00           H
ATOM   3280  HD3 ILE A 788      65.640  27.810  47.955  1.00  0.00           H
ATOM   3281  C   ILE A 788      62.670  32.310  47.685  1.00  0.00           C
ATOM   3282  O   ILE A 788      62.340  32.660  48.815  1.00  0.00           O
ATOM   3283  N   SER A 789      62.430  33.090  46.605  1.00  0.00           N
ATOM   3284  HN  SER A 789      62.680  32.750  45.695  1.00  0.00           H
ATOM   3285  CA  SER A 789      61.860  34.430  46.665  1.00  0.00           C
ATOM   3286  HA  SER A 789      62.500  35.040  47.285  1.00  0.00           H
ATOM   3287  CB  SER A 789      61.790  35.060  45.255  1.00  0.00           C
ATOM   3288  HB1 SER A 789      61.130  34.460  44.595  1.00  0.00           H
ATOM   3289  HB2 SER A 789      62.820  35.060  44.825  1.00  0.00           H
ATOM   3290  OG  SER A 789      61.340  36.410  45.285  1.00  0.00           O
ATOM   3291  HG1 SER A 789      60.540  36.450  45.835  1.00  0.00           H
ATOM   3292  C   SER A 789      60.480  34.510  47.265  1.00  0.00           C
ATOM   3293  O   SER A 789      60.150  35.400  48.035  1.00  0.00           O
ATOM   3294  N   ASP A 790      59.620  33.560  46.895  1.00  0.00           N
ATOM   3295  HN  ASP A 790      59.850  32.860  46.215  1.00  0.00           H
ATOM   3296  CA  ASP A 790      58.250  33.530  47.305  1.00  0.00           C
ATOM   3297  HA  ASP A 790      57.760  34.450  46.995  1.00  0.00           H
ATOM   3298  CB  ASP A 790      57.640  32.360  46.545  1.00  0.00           C
ATOM   3299  HB1 ASP A 790      56.640  32.100  46.935  1.00  0.00           H
ATOM   3300  HB2 ASP A 790      58.390  31.550  46.665  1.00  0.00           H
ATOM   3301  CG  ASP A 790      57.510  32.510  45.035  1.00  0.00           C
ATOM   3302  OD1 ASP A 790      57.590  33.660  44.505  1.00  0.00           O
ATOM   3303  OD2 ASP A 790      57.270  31.470  44.375  1.00  0.00           O
ATOM   3304  C   ASP A 790      58.120  33.460  48.845  1.00  0.00           C
ATOM   3305  O   ASP A 790      57.260  34.110  49.435  1.00  0.00           O
ATOM   3306  N   PHE A 791      59.030  32.750  49.575  1.00  0.00           N
ATOM   3307  HN  PHE A 791      59.760  32.280  49.095  1.00  0.00           H
ATOM   3308  CA  PHE A 791      58.980  32.630  51.035  1.00  0.00           C
ATOM   3309  HA  PHE A 791      57.940  32.640  51.355  1.00  0.00           H
ATOM   3310  CB  PHE A 791      59.710  31.400  51.645  1.00  0.00           C
ATOM   3311  HB1 PHE A 791      59.770  31.380  52.745  1.00  0.00           H
ATOM   3312  HB2 PHE A 791      60.740  31.310  51.235  1.00  0.00           H
ATOM   3313  CG  PHE A 791      58.920  30.220  51.315  1.00  0.00           C
ATOM   3314  CD1 PHE A 791      57.800  29.870  52.085  1.00  0.00           C
ATOM   3315  HD1 PHE A 791      57.570  30.420  52.985  1.00  0.00           H
ATOM   3316  CE1 PHE A 791      56.950  28.880  51.645  1.00  0.00           C
ATOM   3317  HE1 PHE A 791      56.060  28.650  52.205  1.00  0.00           H
ATOM   3318  CZ  PHE A 791      57.230  28.220  50.455  1.00  0.00           C
ATOM   3319  HZ  PHE A 791      56.530  27.490  50.125  1.00  0.00           H
ATOM   3320  CD2 PHE A 791      59.220  29.560  50.145  1.00  0.00           C
ATOM   3321  HD2 PHE A 791      60.060  29.890  49.545  1.00  0.00           H
ATOM   3322  CE2 PHE A 791      58.370  28.570  49.705  1.00  0.00           C
ATOM   3323  HE2 PHE A 791      58.610  28.140  48.745  1.00  0.00           H
ATOM   3324  C   PHE A 791      59.640  33.770  51.755  1.00  0.00           C
ATOM   3325  O   PHE A 791      59.920  33.640  52.945  1.00  0.00           O
ATOM   3326  N   ALA A 792      59.880  34.910  51.095  1.00  0.00           N
ATOM   3327  HN  ALA A 792      59.650  35.000  50.125  1.00  0.00           H
ATOM   3328  CA  ALA A 792      60.650  36.000  51.665  1.00  0.00           C
ATOM   3329  HA  ALA A 792      61.670  35.660  51.765  1.00  0.00           H
ATOM   3330  CB  ALA A 792      60.590  37.220  50.725  1.00  0.00           C
ATOM   3331  HB1 ALA A 792      59.550  37.520  50.505  1.00  0.00           H
ATOM   3332  HB2 ALA A 792      61.080  36.970  49.755  1.00  0.00           H
ATOM   3333  HB3 ALA A 792      61.140  38.090  51.155  1.00  0.00           H
ATOM   3334  C   ALA A 792      60.190  36.420  53.045  1.00  0.00           C
ATOM   3335  O   ALA A 792      60.980  36.410  53.985  1.00  0.00           O
ATOM   3336  N   VAL A 793      58.880  36.670  53.235  1.00  0.00           N
ATOM   3337  HN  VAL A 793      58.260  36.630  52.455  1.00  0.00           H
ATOM   3338  CA  VAL A 793      58.280  37.000  54.515  1.00  0.00           C
ATOM   3339  HA  VAL A 793      58.780  37.880  54.905  1.00  0.00           H
ATOM   3340  CB  VAL A 793      56.800  37.350  54.305  1.00  0.00           C
ATOM   3341  HB  VAL A 793      56.270  36.490  53.855  1.00  0.00           H
ATOM   3342  CG1 VAL A 793      56.110  37.700  55.645  1.00  0.00           C
ATOM   3343 HG11 VAL A 793      56.680  38.490  56.175  1.00  0.00           H
ATOM   3344 HG12 VAL A 793      56.040  36.820  56.315  1.00  0.00           H
ATOM   3345 HG13 VAL A 793      55.080  38.080  55.465  1.00  0.00           H
ATOM   3346  CG2 VAL A 793      56.700  38.550  53.335  1.00  0.00           C
ATOM   3347 HG21 VAL A 793      57.090  38.300  52.325  1.00  0.00           H
ATOM   3348 HG22 VAL A 793      57.280  39.410  53.725  1.00  0.00           H
ATOM   3349 HG23 VAL A 793      55.640  38.860  53.225  1.00  0.00           H
ATOM   3350  C   VAL A 793      58.440  35.930  55.595  1.00  0.00           C
ATOM   3351  O   VAL A 793      58.760  36.190  56.745  1.00  0.00           O
ATOM   3352  N   PHE A 794      58.230  34.640  55.245  1.00  0.00           N
ATOM   3353  HN  PHE A 794      58.030  34.420  54.295  1.00  0.00           H
ATOM   3354  CA  PHE A 794      58.410  33.520  56.155  1.00  0.00           C
ATOM   3355  HA  PHE A 794      57.820  33.720  57.045  1.00  0.00           H
ATOM   3356  CB  PHE A 794      57.870  32.230  55.475  1.00  0.00           C
ATOM   3357  HB1 PHE A 794      58.400  32.060  54.515  1.00  0.00           H
ATOM   3358  HB2 PHE A 794      56.790  32.360  55.255  1.00  0.00           H
ATOM   3359  CG  PHE A 794      58.020  30.990  56.335  1.00  0.00           C
ATOM   3360  CD1 PHE A 794      59.030  30.050  56.085  1.00  0.00           C
ATOM   3361  HD1 PHE A 794      59.740  30.210  55.285  1.00  0.00           H
ATOM   3362  CE1 PHE A 794      59.140  28.900  56.875  1.00  0.00           C
ATOM   3363  HE1 PHE A 794      59.920  28.180  56.695  1.00  0.00           H
ATOM   3364  CZ  PHE A 794      58.210  28.660  57.905  1.00  0.00           C
ATOM   3365  HZ  PHE A 794      58.290  27.770  58.515  1.00  0.00           H
ATOM   3366  CD2 PHE A 794      57.100  30.750  57.375  1.00  0.00           C
ATOM   3367  HD2 PHE A 794      56.310  31.460  57.565  1.00  0.00           H
ATOM   3368  CE2 PHE A 794      57.190  29.590  58.155  1.00  0.00           C
ATOM   3369  HE2 PHE A 794      56.480  29.410  58.945  1.00  0.00           H
ATOM   3370  C   PHE A 794      59.850  33.360  56.635  1.00  0.00           C
ATOM   3371  O   PHE A 794      60.120  33.180  57.825  1.00  0.00           O
ATOM   3372  N   LEU A 795      60.810  33.450  55.695  1.00  0.00           N
ATOM   3373  HN  LEU A 795      60.570  33.620  54.735  1.00  0.00           H
ATOM   3374  CA  LEU A 795      62.230  33.350  55.985  1.00  0.00           C
ATOM   3375  HA  LEU A 795      62.410  32.420  56.495  1.00  0.00           H
ATOM   3376  CB  LEU A 795      63.060  33.410  54.675  1.00  0.00           C
ATOM   3377  HB1 LEU A 795      64.140  33.510  54.885  1.00  0.00           H
ATOM   3378  HB2 LEU A 795      62.740  34.310  54.095  1.00  0.00           H
ATOM   3379  CG  LEU A 795      62.890  32.170  53.765  1.00  0.00           C
ATOM   3380  HG  LEU A 795      61.800  31.940  53.665  1.00  0.00           H
ATOM   3381  CD1 LEU A 795      63.430  32.460  52.355  1.00  0.00           C
ATOM   3382 HD11 LEU A 795      64.510  32.720  52.405  1.00  0.00           H
ATOM   3383 HD12 LEU A 795      62.890  33.320  51.895  1.00  0.00           H
ATOM   3384 HD13 LEU A 795      63.300  31.580  51.685  1.00  0.00           H
ATOM   3385  CD2 LEU A 795      63.590  30.950  54.365  1.00  0.00           C
ATOM   3386 HD21 LEU A 795      63.150  30.680  55.355  1.00  0.00           H
ATOM   3387 HD22 LEU A 795      64.670  31.160  54.515  1.00  0.00           H
ATOM   3388 HD23 LEU A 795      63.480  30.070  53.695  1.00  0.00           H
ATOM   3389  C   LEU A 795      62.710  34.440  56.915  1.00  0.00           C
ATOM   3390  O   LEU A 795      63.380  34.180  57.915  1.00  0.00           O
ATOM   3391  N   THR A 796      62.330  35.710  56.645  1.00  0.00           N
ATOM   3392  HN  THR A 796      61.750  35.920  55.855  1.00  0.00           H
ATOM   3393  CA  THR A 796      62.680  36.840  57.495  1.00  0.00           C
ATOM   3394  HA  THR A 796      63.760  36.810  57.615  1.00  0.00           H
ATOM   3395  CB  THR A 796      62.370  38.210  56.885  1.00  0.00           C
ATOM   3396  HB  THR A 796      62.720  39.030  57.565  1.00  0.00           H
ATOM   3397  OG1 THR A 796      61.000  38.380  56.585  1.00  0.00           O
ATOM   3398  HG1 THR A 796      60.930  39.250  56.165  1.00  0.00           H
ATOM   3399  CG2 THR A 796      63.120  38.290  55.565  1.00  0.00           C
ATOM   3400 HG21 THR A 796      62.640  37.710  54.775  1.00  0.00           H
ATOM   3401 HG22 THR A 796      64.130  37.870  55.685  1.00  0.00           H
ATOM   3402 HG23 THR A 796      63.180  39.340  55.215  1.00  0.00           H
ATOM   3403  C   THR A 796      62.130  36.760  58.895  1.00  0.00           C
ATOM   3404  O   THR A 796      62.860  37.000  59.855  1.00  0.00           O
ATOM   3405  N   ILE A 797      60.860  36.340  59.055  1.00  0.00           N
ATOM   3406  HN  ILE A 797      60.270  36.250  58.245  1.00  0.00           H
ATOM   3407  CA  ILE A 797      60.290  36.050  60.365  1.00  0.00           C
ATOM   3408  HA  ILE A 797      60.380  36.950  60.965  1.00  0.00           H
ATOM   3409  CB  ILE A 797      58.810  35.690  60.265  1.00  0.00           C
ATOM   3410  HB  ILE A 797      58.690  34.900  59.495  1.00  0.00           H
ATOM   3411  CG2 ILE A 797      58.280  35.140  61.615  1.00  0.00           C
ATOM   3412 HG21 ILE A 797      58.460  35.880  62.425  1.00  0.00           H
ATOM   3413 HG22 ILE A 797      58.750  34.180  61.895  1.00  0.00           H
ATOM   3414 HG23 ILE A 797      57.180  34.960  61.565  1.00  0.00           H
ATOM   3415  CG1 ILE A 797      57.980  36.920  59.805  1.00  0.00           C
ATOM   3416 HG11 ILE A 797      58.510  37.420  58.965  1.00  0.00           H
ATOM   3417 HG12 ILE A 797      57.930  37.650  60.645  1.00  0.00           H
ATOM   3418  CD  ILE A 797      56.570  36.570  59.325  1.00  0.00           C
ATOM   3419  HD1 ILE A 797      55.970  36.100  60.135  1.00  0.00           H
ATOM   3420  HD2 ILE A 797      56.620  35.870  58.465  1.00  0.00           H
ATOM   3421  HD3 ILE A 797      56.040  37.490  58.985  1.00  0.00           H
ATOM   3422  C   ILE A 797      61.060  34.970  61.105  1.00  0.00           C
ATOM   3423  O   ILE A 797      61.480  35.170  62.245  1.00  0.00           O
ATOM   3424  N   VAL A 798      61.340  33.810  60.465  1.00  0.00           N
ATOM   3425  HN  VAL A 798      60.990  33.660  59.535  1.00  0.00           H
ATOM   3426  CA  VAL A 798      62.080  32.710  61.075  1.00  0.00           C
ATOM   3427  HA  VAL A 798      61.550  32.420  61.975  1.00  0.00           H
ATOM   3428  CB  VAL A 798      62.100  31.490  60.155  1.00  0.00           C
ATOM   3429  HB  VAL A 798      62.380  31.810  59.125  1.00  0.00           H
ATOM   3430  CG1 VAL A 798      63.110  30.410  60.615  1.00  0.00           C
ATOM   3431 HG11 VAL A 798      62.900  30.130  61.675  1.00  0.00           H
ATOM   3432 HG12 VAL A 798      64.160  30.760  60.535  1.00  0.00           H
ATOM   3433 HG13 VAL A 798      63.000  29.500  59.995  1.00  0.00           H
ATOM   3434  CG2 VAL A 798      60.680  30.880  60.105  1.00  0.00           C
ATOM   3435 HG21 VAL A 798      59.940  31.620  59.735  1.00  0.00           H
ATOM   3436 HG22 VAL A 798      60.370  30.530  61.105  1.00  0.00           H
ATOM   3437 HG23 VAL A 798      60.660  30.010  59.405  1.00  0.00           H
ATOM   3438  C   VAL A 798      63.480  33.090  61.525  1.00  0.00           C
ATOM   3439  O   VAL A 798      63.900  32.790  62.655  1.00  0.00           O
ATOM   3440  N   ILE A 799      64.230  33.810  60.665  1.00  0.00           N
ATOM   3441  HN  ILE A 799      63.860  34.010  59.755  1.00  0.00           H
ATOM   3442  CA  ILE A 799      65.570  34.310  60.955  1.00  0.00           C
ATOM   3443  HA  ILE A 799      66.200  33.460  61.195  1.00  0.00           H
ATOM   3444  CB  ILE A 799      66.150  35.000  59.705  1.00  0.00           C
ATOM   3445  HB  ILE A 799      65.380  35.710  59.315  1.00  0.00           H
ATOM   3446  CG2 ILE A 799      67.420  35.810  60.045  1.00  0.00           C
ATOM   3447 HG21 ILE A 799      68.170  35.150  60.545  1.00  0.00           H
ATOM   3448 HG22 ILE A 799      67.210  36.670  60.705  1.00  0.00           H
ATOM   3449 HG23 ILE A 799      67.890  36.210  59.125  1.00  0.00           H
ATOM   3450  CG1 ILE A 799      66.430  33.950  58.595  1.00  0.00           C
ATOM   3451 HG11 ILE A 799      65.610  33.210  58.565  1.00  0.00           H
ATOM   3452 HG12 ILE A 799      67.360  33.400  58.875  1.00  0.00           H
ATOM   3453  CD  ILE A 799      66.580  34.560  57.195  1.00  0.00           C
ATOM   3454  HD1 ILE A 799      67.430  35.270  57.155  1.00  0.00           H
ATOM   3455  HD2 ILE A 799      65.650  35.100  56.905  1.00  0.00           H
ATOM   3456  HD3 ILE A 799      66.770  33.750  56.445  1.00  0.00           H
ATOM   3457  C   ILE A 799      65.610  35.220  62.165  1.00  0.00           C
ATOM   3458  O   ILE A 799      66.400  35.030  63.085  1.00  0.00           O
ATOM   3459  N   MET A 800      64.700  36.220  62.235  1.00  0.00           N
ATOM   3460  HN  MET A 800      64.060  36.400  61.495  1.00  0.00           H
ATOM   3461  CA  MET A 800      64.660  37.120  63.365  1.00  0.00           C
ATOM   3462  HA  MET A 800      65.680  37.400  63.595  1.00  0.00           H
ATOM   3463  CB  MET A 800      63.850  38.400  63.025  1.00  0.00           C
ATOM   3464  HB1 MET A 800      63.820  39.080  63.895  1.00  0.00           H
ATOM   3465  HB2 MET A 800      62.800  38.130  62.785  1.00  0.00           H
ATOM   3466  CG  MET A 800      64.450  39.150  61.815  1.00  0.00           C
ATOM   3467  HG1 MET A 800      64.040  40.180  61.805  1.00  0.00           H
ATOM   3468  HG2 MET A 800      64.100  38.670  60.875  1.00  0.00           H
ATOM   3469  SD  MET A 800      66.260  39.180  61.785  1.00  0.00           S
ATOM   3470  CE  MET A 800      66.340  40.130  63.325  1.00  0.00           C
ATOM   3471  HE1 MET A 800      65.960  39.560  64.195  1.00  0.00           H
ATOM   3472  HE2 MET A 800      65.770  41.080  63.255  1.00  0.00           H
ATOM   3473  HE3 MET A 800      67.390  40.390  63.535  1.00  0.00           H
ATOM   3474  C   MET A 800      64.190  36.520  64.665  1.00  0.00           C
ATOM   3475  O   MET A 800      64.720  36.830  65.735  1.00  0.00           O
ATOM   3476  N   VAL A 801      63.180  35.630  64.595  1.00  0.00           N
ATOM   3477  HN  VAL A 801      62.760  35.430  63.705  1.00  0.00           H
ATOM   3478  CA  VAL A 801      62.660  34.900  65.745  1.00  0.00           C
ATOM   3479  HA  VAL A 801      62.390  35.610  66.515  1.00  0.00           H
ATOM   3480  CB  VAL A 801      61.410  34.110  65.335  1.00  0.00           C
ATOM   3481  HB  VAL A 801      61.630  33.560  64.385  1.00  0.00           H
ATOM   3482  CG1 VAL A 801      60.990  33.080  66.405  1.00  0.00           C
ATOM   3483 HG11 VAL A 801      60.840  33.580  67.385  1.00  0.00           H
ATOM   3484 HG12 VAL A 801      61.730  32.270  66.535  1.00  0.00           H
ATOM   3485 HG13 VAL A 801      60.020  32.610  66.115  1.00  0.00           H
ATOM   3486  CG2 VAL A 801      60.260  35.110  65.095  1.00  0.00           C
ATOM   3487 HG21 VAL A 801      60.550  35.910  64.395  1.00  0.00           H
ATOM   3488 HG22 VAL A 801      59.960  35.570  66.055  1.00  0.00           H
ATOM   3489 HG23 VAL A 801      59.390  34.570  64.665  1.00  0.00           H
ATOM   3490  C   VAL A 801      63.700  33.980  66.385  1.00  0.00           C
ATOM   3491  O   VAL A 801      63.900  34.000  67.605  1.00  0.00           O
ATOM   3492  N   THR A 802      64.430  33.200  65.565  1.00  0.00           N
ATOM   3493  HN  THR A 802      64.230  33.200  64.585  1.00  0.00           H
ATOM   3494  CA  THR A 802      65.520  32.350  66.035  1.00  0.00           C
ATOM   3495  HA  THR A 802      65.120  31.740  66.835  1.00  0.00           H
ATOM   3496  CB  THR A 802      66.070  31.380  65.005  1.00  0.00           C
ATOM   3497  HB  THR A 802      66.990  30.870  65.375  1.00  0.00           H
ATOM   3498  OG1 THR A 802      66.360  32.020  63.775  1.00  0.00           O
ATOM   3499  HG1 THR A 802      65.510  32.340  63.425  1.00  0.00           H
ATOM   3500  CG2 THR A 802      65.020  30.290  64.705  1.00  0.00           C
ATOM   3501 HG21 THR A 802      64.090  30.730  64.285  1.00  0.00           H
ATOM   3502 HG22 THR A 802      64.770  29.730  65.635  1.00  0.00           H
ATOM   3503 HG23 THR A 802      65.430  29.560  63.965  1.00  0.00           H
ATOM   3504  C   THR A 802      66.640  33.140  66.675  1.00  0.00           C
ATOM   3505  O   THR A 802      67.110  32.790  67.765  1.00  0.00           O
ATOM   3506  N   ILE A 803      67.060  34.280  66.075  1.00  0.00           N
ATOM   3507  HN  ILE A 803      66.740  34.520  65.155  1.00  0.00           H
ATOM   3508  CA  ILE A 803      68.040  35.190  66.675  1.00  0.00           C
ATOM   3509  HA  ILE A 803      68.930  34.610  66.885  1.00  0.00           H
ATOM   3510  CB  ILE A 803      68.430  36.290  65.685  1.00  0.00           C
ATOM   3511  HB  ILE A 803      67.490  36.750  65.285  1.00  0.00           H
ATOM   3512  CG2 ILE A 803      69.260  37.400  66.375  1.00  0.00           C
ATOM   3513 HG21 ILE A 803      70.150  36.960  66.875  1.00  0.00           H
ATOM   3514 HG22 ILE A 803      68.660  37.960  67.125  1.00  0.00           H
ATOM   3515 HG23 ILE A 803      69.610  38.140  65.635  1.00  0.00           H
ATOM   3516  CG1 ILE A 803      69.210  35.700  64.485  1.00  0.00           C
ATOM   3517 HG11 ILE A 803      68.710  34.770  64.135  1.00  0.00           H
ATOM   3518 HG12 ILE A 803      70.230  35.420  64.825  1.00  0.00           H
ATOM   3519  CD  ILE A 803      69.300  36.660  63.285  1.00  0.00           C
ATOM   3520  HD1 ILE A 803      69.840  37.590  63.545  1.00  0.00           H
ATOM   3521  HD2 ILE A 803      68.290  36.930  62.925  1.00  0.00           H
ATOM   3522  HD3 ILE A 803      69.850  36.170  62.445  1.00  0.00           H
ATOM   3523  C   ILE A 803      67.610  35.770  68.025  1.00  0.00           C
ATOM   3524  O   ILE A 803      68.380  35.720  68.995  1.00  0.00           O
ATOM   3525  N   ASP A 804      66.360  36.280  68.175  1.00  0.00           N
ATOM   3526  HN  ASP A 804      65.730  36.330  67.395  1.00  0.00           H
ATOM   3527  CA  ASP A 804      65.840  36.800  69.445  1.00  0.00           C
ATOM   3528  HA  ASP A 804      66.490  37.590  69.785  1.00  0.00           H
ATOM   3529  CB  ASP A 804      64.390  37.380  69.225  1.00  0.00           C
ATOM   3530  HB1 ASP A 804      63.760  36.600  68.745  1.00  0.00           H
ATOM   3531  HB2 ASP A 804      64.440  38.240  68.535  1.00  0.00           H
ATOM   3532  CG  ASP A 804      63.670  37.820  70.505  1.00  0.00           C
ATOM   3533  OD1 ASP A 804      63.940  38.950  70.985  1.00  0.00           O
ATOM   3534  OD2 ASP A 804      62.840  37.020  71.035  1.00  0.00           O
ATOM   3535  C   ASP A 804      65.840  35.730  70.535  1.00  0.00           C
ATOM   3536  O   ASP A 804      66.300  35.930  71.665  1.00  0.00           O
ATOM   3537  N   TYR A 805      65.350  34.540  70.175  1.00  0.00           N
ATOM   3538  HN  TYR A 805      64.940  34.440  69.265  1.00  0.00           H
ATOM   3539  CA  TYR A 805      65.250  33.390  71.035  1.00  0.00           C
ATOM   3540  HA  TYR A 805      64.680  33.690  71.915  1.00  0.00           H
ATOM   3541  CB  TYR A 805      64.430  32.330  70.255  1.00  0.00           C
ATOM   3542  HB1 TYR A 805      64.920  32.090  69.285  1.00  0.00           H
ATOM   3543  HB2 TYR A 805      63.430  32.750  70.015  1.00  0.00           H
ATOM   3544  CG  TYR A 805      64.240  31.060  71.025  1.00  0.00           C
ATOM   3545  CD1 TYR A 805      63.110  30.860  71.835  1.00  0.00           C
ATOM   3546  HD1 TYR A 805      62.350  31.630  71.875  1.00  0.00           H
ATOM   3547  CE1 TYR A 805      62.950  29.670  72.555  1.00  0.00           C
ATOM   3548  HE1 TYR A 805      62.060  29.510  73.145  1.00  0.00           H
ATOM   3549  CZ  TYR A 805      63.950  28.690  72.495  1.00  0.00           C
ATOM   3550  OH  TYR A 805      63.800  27.480  73.205  1.00  0.00           O
ATOM   3551  HH  TYR A 805      64.540  26.910  73.005  1.00  0.00           H
ATOM   3552  CD2 TYR A 805      65.220  30.070  70.955  1.00  0.00           C
ATOM   3553  HD2 TYR A 805      66.080  30.220  70.325  1.00  0.00           H
ATOM   3554  CE2 TYR A 805      65.080  28.910  71.705  1.00  0.00           C
ATOM   3555  HE2 TYR A 805      65.880  28.220  71.665  1.00  0.00           H
ATOM   3556  C   TYR A 805      66.600  32.880  71.545  1.00  0.00           C
ATOM   3557  O   TYR A 805      66.790  32.610  72.735  1.00  0.00           O
ATOM   3558  N   LEU A 806      67.600  32.790  70.645  1.00  0.00           N
ATOM   3559  HN  LEU A 806      67.410  32.970  69.675  1.00  0.00           H
ATOM   3560  CA  LEU A 806      68.970  32.440  70.975  1.00  0.00           C
ATOM   3561  HA  LEU A 806      68.960  31.510  71.525  1.00  0.00           H
ATOM   3562  CB  LEU A 806      69.810  32.220  69.695  1.00  0.00           C
ATOM   3563  HB1 LEU A 806      70.890  32.140  69.945  1.00  0.00           H
ATOM   3564  HB2 LEU A 806      69.680  33.100  69.035  1.00  0.00           H
ATOM   3565  CG  LEU A 806      69.390  30.940  68.925  1.00  0.00           C
ATOM   3566  HG  LEU A 806      68.290  30.830  68.995  1.00  0.00           H
ATOM   3567  CD1 LEU A 806      69.720  31.020  67.435  1.00  0.00           C
ATOM   3568 HD11 LEU A 806      70.810  31.030  67.285  1.00  0.00           H
ATOM   3569 HD12 LEU A 806      69.310  31.940  66.975  1.00  0.00           H
ATOM   3570 HD13 LEU A 806      69.310  30.140  66.895  1.00  0.00           H
ATOM   3571  CD2 LEU A 806      70.050  29.690  69.545  1.00  0.00           C
ATOM   3572 HD21 LEU A 806      69.710  29.540  70.585  1.00  0.00           H
ATOM   3573 HD22 LEU A 806      71.160  29.810  69.535  1.00  0.00           H
ATOM   3574 HD23 LEU A 806      69.790  28.780  68.955  1.00  0.00           H
ATOM   3575  C   LEU A 806      69.630  33.450  71.915  1.00  0.00           C
ATOM   3576  O   LEU A 806      70.300  33.060  72.875  1.00  0.00           O
ATOM   3577  N   VAL A 807      69.390  34.760  71.675  1.00  0.00           N
ATOM   3578  HN  VAL A 807      68.910  35.030  70.835  1.00  0.00           H
ATOM   3579  CA  VAL A 807      69.740  35.850  72.585  1.00  0.00           C
ATOM   3580  HA  VAL A 807      70.690  35.700  72.935  1.00  0.00           H
ATOM   3581  CB  VAL A 807      69.840  37.220  71.915  1.00  0.00           C
ATOM   3582  HB  VAL A 807      68.830  37.540  71.555  1.00  0.00           H
ATOM   3583  CG1 VAL A 807      70.390  38.290  72.885  1.00  0.00           C
ATOM   3584 HG11 VAL A 807      71.410  38.010  73.245  1.00  0.00           H
ATOM   3585 HG12 VAL A 807      69.750  38.430  73.775  1.00  0.00           H
ATOM   3586 HG13 VAL A 807      70.470  39.270  72.365  1.00  0.00           H
ATOM   3587  CG2 VAL A 807      70.810  37.100  70.715  1.00  0.00           C
ATOM   3588 HG21 VAL A 807      70.470  36.320  69.985  1.00  0.00           H
ATOM   3589 HG22 VAL A 807      71.830  36.840  71.045  1.00  0.00           H
ATOM   3590 HG23 VAL A 807      70.870  38.060  70.175  1.00  0.00           H
ATOM   3591  C   VAL A 807      69.090  35.800  73.935  1.00  0.00           C
ATOM   3592  O   VAL A 807      69.770  35.970  74.955  1.00  0.00           O
ATOM   3593  N   GLY A 808      67.790  35.470  73.995  1.00  0.00           N
ATOM   3594  HN  GLY A 808      67.280  35.330  73.135  1.00  0.00           H
ATOM   3595  CA  GLY A 808      67.060  35.380  75.245  1.00  0.00           C
ATOM   3596  HA1 GLY A 808      67.670  34.890  75.985  1.00  0.00           H
ATOM   3597  HA2 GLY A 808      66.130  34.850  75.055  1.00  0.00           H
ATOM   3598  C   GLY A 808      66.690  36.740  75.775  1.00  0.00           C
ATOM   3599  O   GLY A 808      66.900  37.050  76.945  1.00  0.00           O
ATOM   3600  N   VAL A 809      66.180  37.620  74.895  1.00  0.00           N
ATOM   3601  HN  VAL A 809      66.080  37.350  73.935  1.00  0.00           H
ATOM   3602  CA  VAL A 809      65.750  38.960  75.275  1.00  0.00           C
ATOM   3603  HA  VAL A 809      66.390  39.320  76.065  1.00  0.00           H
ATOM   3604  CB  VAL A 809      65.900  39.940  74.125  1.00  0.00           C
ATOM   3605  HB  VAL A 809      65.280  39.630  73.245  1.00  0.00           H
ATOM   3606  CG1 VAL A 809      65.470  41.350  74.565  1.00  0.00           C
ATOM   3607 HG11 VAL A 809      65.880  41.610  75.555  1.00  0.00           H
ATOM   3608 HG12 VAL A 809      64.360  41.430  74.615  1.00  0.00           H
ATOM   3609 HG13 VAL A 809      65.830  42.120  73.835  1.00  0.00           H
ATOM   3610  CG2 VAL A 809      67.370  39.940  73.695  1.00  0.00           C
ATOM   3611 HG21 VAL A 809      67.640  38.990  73.175  1.00  0.00           H
ATOM   3612 HG22 VAL A 809      68.040  40.080  74.565  1.00  0.00           H
ATOM   3613 HG23 VAL A 809      67.560  40.770  72.995  1.00  0.00           H
ATOM   3614  C   VAL A 809      64.290  38.930  75.755  1.00  0.00           C
ATOM   3615  O   VAL A 809      63.430  38.500  74.985  1.00  0.00           O
ATOM   3616  N   PRO A 810      63.900  39.310  76.985  1.00  0.00           N
ATOM   3617  CD  PRO A 810      64.810  39.670  78.065  1.00  0.00           C
ATOM   3618  HD1 PRO A 810      65.340  40.600  77.795  1.00  0.00           H
ATOM   3619  HD2 PRO A 810      65.540  38.850  78.245  1.00  0.00           H
ATOM   3620  CA  PRO A 810      62.500  39.630  77.295  1.00  0.00           C
ATOM   3621  HA  PRO A 810      61.910  38.740  77.115  1.00  0.00           H
ATOM   3622  CB  PRO A 810      62.480  40.020  78.795  1.00  0.00           C
ATOM   3623  HB1 PRO A 810      61.830  39.330  79.365  1.00  0.00           H
ATOM   3624  HB2 PRO A 810      62.110  41.050  78.955  1.00  0.00           H
ATOM   3625  CG  PRO A 810      63.930  39.900  79.315  1.00  0.00           C
ATOM   3626  HG1 PRO A 810      64.230  40.830  79.825  1.00  0.00           H
ATOM   3627  HG2 PRO A 810      64.020  39.050  80.015  1.00  0.00           H
ATOM   3628  C   PRO A 810      61.960  40.720  76.385  1.00  0.00           C
ATOM   3629  O   PRO A 810      62.490  41.830  76.375  1.00  0.00           O
ATOM   3630  N   SER A 811      60.940  40.430  75.565  1.00  0.00           N
ATOM   3631  HN  SER A 811      60.560  39.510  75.485  1.00  0.00           H
ATOM   3632  CA  SER A 811      60.490  41.370  74.555  1.00  0.00           C
ATOM   3633  HA  SER A 811      60.620  42.370  74.945  1.00  0.00           H
ATOM   3634  CB  SER A 811      61.280  41.210  73.225  1.00  0.00           C
ATOM   3635  HB1 SER A 811      62.330  41.560  73.425  1.00  0.00           H
ATOM   3636  HB2 SER A 811      60.860  41.860  72.425  1.00  0.00           H
ATOM   3637  OG  SER A 811      61.330  39.860  72.755  1.00  0.00           O
ATOM   3638  HG1 SER A 811      62.240  39.720  72.395  1.00  0.00           H
ATOM   3639  C   SER A 811      59.010  41.130  74.345  1.00  0.00           C
ATOM   3640  O   SER A 811      58.590  39.970  74.515  1.00  0.00           O
ATOM   3641  N   PRO A 812      58.180  42.130  74.045  1.00  0.00           N
ATOM   3642  CD  PRO A 812      58.600  43.520  73.805  1.00  0.00           C
ATOM   3643  HD1 PRO A 812      59.430  43.560  73.065  1.00  0.00           H
ATOM   3644  HD2 PRO A 812      58.940  43.960  74.775  1.00  0.00           H
ATOM   3645  CA  PRO A 812      56.760  41.940  73.825  1.00  0.00           C
ATOM   3646  HA  PRO A 812      56.340  41.510  74.725  1.00  0.00           H
ATOM   3647  CB  PRO A 812      56.190  43.350  73.585  1.00  0.00           C
ATOM   3648  HB1 PRO A 812      55.760  43.690  74.545  1.00  0.00           H
ATOM   3649  HB2 PRO A 812      55.400  43.380  72.815  1.00  0.00           H
ATOM   3650  CG  PRO A 812      57.380  44.270  73.275  1.00  0.00           C
ATOM   3651  HG1 PRO A 812      57.470  44.420  72.175  1.00  0.00           H
ATOM   3652  HG2 PRO A 812      57.270  45.250  73.765  1.00  0.00           H
ATOM   3653  C   PRO A 812      56.460  40.940  72.725  1.00  0.00           C
ATOM   3654  O   PRO A 812      57.100  40.960  71.675  1.00  0.00           O
ATOM   3655  N   LYS A 813      55.510  40.030  72.985  1.00  0.00           N
ATOM   3656  HN  LYS A 813      54.910  40.140  73.785  1.00  0.00           H
ATOM   3657  CA  LYS A 813      55.340  38.800  72.245  1.00  0.00           C
ATOM   3658  HA  LYS A 813      55.750  38.920  71.255  1.00  0.00           H
ATOM   3659  CB  LYS A 813      56.060  37.630  72.955  1.00  0.00           C
ATOM   3660  HB1 LYS A 813      55.530  36.660  72.825  1.00  0.00           H
ATOM   3661  HB2 LYS A 813      56.050  37.860  74.035  1.00  0.00           H
ATOM   3662  CG  LYS A 813      57.510  37.460  72.465  1.00  0.00           C
ATOM   3663  HG1 LYS A 813      57.940  38.480  72.295  1.00  0.00           H
ATOM   3664  HG2 LYS A 813      57.490  36.920  71.485  1.00  0.00           H
ATOM   3665  CD  LYS A 813      58.400  36.720  73.465  1.00  0.00           C
ATOM   3666  HD1 LYS A 813      57.840  35.810  73.795  1.00  0.00           H
ATOM   3667  HD2 LYS A 813      58.540  37.370  74.355  1.00  0.00           H
ATOM   3668  CE  LYS A 813      59.770  36.260  72.955  1.00  0.00           C
ATOM   3669  HE1 LYS A 813      59.660  35.340  72.335  1.00  0.00           H
ATOM   3670  HE2 LYS A 813      60.430  36.020  73.815  1.00  0.00           H
ATOM   3671  NZ  LYS A 813      60.430  37.290  72.115  1.00  0.00           N
ATOM   3672  HZ1 LYS A 813      60.580  38.180  72.645  1.00  0.00           H
ATOM   3673  HZ2 LYS A 813      59.860  37.480  71.275  1.00  0.00           H
ATOM   3674  HZ3 LYS A 813      61.380  36.970  71.785  1.00  0.00           H
ATOM   3675  C   LYS A 813      53.880  38.520  72.025  1.00  0.00           C
ATOM   3676  O   LYS A 813      52.980  39.210  72.515  1.00  0.00           O
ATOM   3677  N   LEU A 814      53.560  37.500  71.205  1.00  0.00           N
ATOM   3678  HN  LEU A 814      54.260  36.990  70.695  1.00  0.00           H
ATOM   3679  CA  LEU A 814      52.170  37.080  71.045  1.00  0.00           C
ATOM   3680  HA  LEU A 814      51.580  37.970  70.885  1.00  0.00           H
ATOM   3681  CB  LEU A 814      51.990  36.170  69.805  1.00  0.00           C
ATOM   3682  HB1 LEU A 814      50.960  35.750  69.785  1.00  0.00           H
ATOM   3683  HB2 LEU A 814      52.700  35.320  69.875  1.00  0.00           H
ATOM   3684  CG  LEU A 814      52.220  36.900  68.455  1.00  0.00           C
ATOM   3685  HG  LEU A 814      53.230  37.370  68.485  1.00  0.00           H
ATOM   3686  CD1 LEU A 814      52.200  35.900  67.295  1.00  0.00           C
ATOM   3687 HD11 LEU A 814      51.200  35.420  67.205  1.00  0.00           H
ATOM   3688 HD12 LEU A 814      52.960  35.100  67.435  1.00  0.00           H
ATOM   3689 HD13 LEU A 814      52.430  36.420  66.345  1.00  0.00           H
ATOM   3690  CD2 LEU A 814      51.170  38.000  68.205  1.00  0.00           C
ATOM   3691 HD21 LEU A 814      51.260  38.810  68.965  1.00  0.00           H
ATOM   3692 HD22 LEU A 814      50.150  37.570  68.255  1.00  0.00           H
ATOM   3693 HD23 LEU A 814      51.320  38.450  67.205  1.00  0.00           H
ATOM   3694  C   LEU A 814      51.570  36.410  72.285  1.00  0.00           C
ATOM   3695  O   LEU A 814      51.620  35.200  72.475  1.00  0.00           O
ATOM   3696  N   HSD A 815      50.950  37.210  73.165  1.00  0.00           N
ATOM   3697  HN  HSD A 815      51.000  38.200  73.055  1.00  0.00           H
ATOM   3698  CA  HSD A 815      50.310  36.740  74.385  1.00  0.00           C
ATOM   3699  HA  HSD A 815      50.920  35.960  74.805  1.00  0.00           H
ATOM   3700  CB  HSD A 815      50.250  37.890  75.405  1.00  0.00           C
ATOM   3701  HB1 HSD A 815      49.800  37.560  76.365  1.00  0.00           H
ATOM   3702  HB2 HSD A 815      49.610  38.710  75.015  1.00  0.00           H
ATOM   3703  ND1 HSD A 815      52.520  37.680  76.435  1.00  0.00           N
ATOM   3704  HD1 HSD A 815      52.330  36.770  76.805  1.00  0.00           H
ATOM   3705  CG  HSD A 815      51.640  38.410  75.675  1.00  0.00           C
ATOM   3706  CE1 HSD A 815      53.700  38.360  76.445  1.00  0.00           C
ATOM   3707  HE1 HSD A 815      54.590  37.960  76.915  1.00  0.00           H
ATOM   3708  NE2 HSD A 815      53.640  39.480  75.765  1.00  0.00           N
ATOM   3709  CD2 HSD A 815      52.330  39.530  75.285  1.00  0.00           C
ATOM   3710  HD2 HSD A 815      52.030  40.360  74.655  1.00  0.00           H
ATOM   3711  C   HSD A 815      48.930  36.130  74.125  1.00  0.00           C
ATOM   3712  O   HSD A 815      47.890  36.730  74.405  1.00  0.00           O
ATOM   3713  N   VAL A 816      48.920  34.890  73.595  1.00  0.00           N
ATOM   3714  HN  VAL A 816      49.780  34.450  73.335  1.00  0.00           H
ATOM   3715  CA  VAL A 816      47.710  34.200  73.125  1.00  0.00           C
ATOM   3716  HA  VAL A 816      46.870  34.850  73.275  1.00  0.00           H
ATOM   3717  CB  VAL A 816      47.820  33.930  71.615  1.00  0.00           C
ATOM   3718  HB  VAL A 816      48.700  33.280  71.415  1.00  0.00           H
ATOM   3719  CG1 VAL A 816      46.560  33.240  71.055  1.00  0.00           C
ATOM   3720 HG11 VAL A 816      45.660  33.860  71.235  1.00  0.00           H
ATOM   3721 HG12 VAL A 816      46.410  32.240  71.505  1.00  0.00           H
ATOM   3722 HG13 VAL A 816      46.680  33.090  69.955  1.00  0.00           H
ATOM   3723  CG2 VAL A 816      48.030  35.270  70.865  1.00  0.00           C
ATOM   3724 HG21 VAL A 816      48.970  35.770  71.165  1.00  0.00           H
ATOM   3725 HG22 VAL A 816      47.180  35.960  71.075  1.00  0.00           H
ATOM   3726 HG23 VAL A 816      48.080  35.080  69.775  1.00  0.00           H
ATOM   3727  C   VAL A 816      47.530  32.910  73.945  1.00  0.00           C
ATOM   3728  O   VAL A 816      48.500  32.160  74.125  1.00  0.00           O
ATOM   3729  N   PRO A 817      46.360  32.580  74.535  1.00  0.00           N
ATOM   3730  CD  PRO A 817      45.190  33.450  74.585  1.00  0.00           C
ATOM   3731  HD1 PRO A 817      44.810  33.600  73.555  1.00  0.00           H
ATOM   3732  HD2 PRO A 817      45.460  34.430  75.035  1.00  0.00           H
ATOM   3733  CA  PRO A 817      46.090  31.240  75.075  1.00  0.00           C
ATOM   3734  HA  PRO A 817      46.800  31.100  75.865  1.00  0.00           H
ATOM   3735  CB  PRO A 817      44.660  31.300  75.645  1.00  0.00           C
ATOM   3736  HB1 PRO A 817      44.660  31.040  76.735  1.00  0.00           H
ATOM   3737  HB2 PRO A 817      43.970  30.590  75.135  1.00  0.00           H
ATOM   3738  CG  PRO A 817      44.140  32.730  75.445  1.00  0.00           C
ATOM   3739  HG1 PRO A 817      43.160  32.710  74.915  1.00  0.00           H
ATOM   3740  HG2 PRO A 817      44.010  33.250  76.415  1.00  0.00           H
ATOM   3741  C   PRO A 817      46.290  30.090  74.085  1.00  0.00           C
ATOM   3742  O   PRO A 817      46.060  30.290  72.895  1.00  0.00           O
ATOM   3743  N   GLU A 818      46.700  28.880  74.545  1.00  0.00           N
ATOM   3744  HN  GLU A 818      46.810  28.700  75.505  1.00  0.00           H
ATOM   3745  CA  GLU A 818      46.760  27.710  73.675  1.00  0.00           C
ATOM   3746  HA  GLU A 818      47.200  28.010  72.745  1.00  0.00           H
ATOM   3747  CB  GLU A 818      47.650  26.630  74.335  1.00  0.00           C
ATOM   3748  HB1 GLU A 818      47.160  26.260  75.255  1.00  0.00           H
ATOM   3749  HB2 GLU A 818      48.610  27.100  74.655  1.00  0.00           H
ATOM   3750  CG  GLU A 818      47.970  25.430  73.405  1.00  0.00           C
ATOM   3751  HG1 GLU A 818      47.060  25.090  72.875  1.00  0.00           H
ATOM   3752  HG2 GLU A 818      48.380  24.580  73.975  1.00  0.00           H
ATOM   3753  CD  GLU A 818      49.030  25.800  72.365  1.00  0.00           C
ATOM   3754  OE1 GLU A 818      48.720  25.800  71.155  1.00  0.00           O
ATOM   3755  OE2 GLU A 818      50.180  26.090  72.795  1.00  0.00           O
ATOM   3756  C   GLU A 818      45.370  27.150  73.345  1.00  0.00           C
ATOM   3757  O   GLU A 818      45.060  26.780  72.215  1.00  0.00           O
ATOM   3758  N   LYS A 819      44.470  27.100  74.355  1.00  0.00           N
ATOM   3759  HN  LYS A 819      44.750  27.360  75.275  1.00  0.00           H
ATOM   3760  CA  LYS A 819      43.070  26.800  74.165  1.00  0.00           C
ATOM   3761  HA  LYS A 819      43.010  25.880  73.595  1.00  0.00           H
ATOM   3762  CB  LYS A 819      42.280  26.610  75.485  1.00  0.00           C
ATOM   3763  HB1 LYS A 819      41.210  26.410  75.265  1.00  0.00           H
ATOM   3764  HB2 LYS A 819      42.330  27.560  76.065  1.00  0.00           H
ATOM   3765  CG  LYS A 819      42.800  25.470  76.365  1.00  0.00           C
ATOM   3766  HG1 LYS A 819      43.870  25.680  76.555  1.00  0.00           H
ATOM   3767  HG2 LYS A 819      42.730  24.500  75.835  1.00  0.00           H
ATOM   3768  CD  LYS A 819      42.070  25.450  77.715  1.00  0.00           C
ATOM   3769  HD1 LYS A 819      41.900  26.520  78.005  1.00  0.00           H
ATOM   3770  HD2 LYS A 819      42.750  25.050  78.485  1.00  0.00           H
ATOM   3771  CE  LYS A 819      40.730  24.720  77.685  1.00  0.00           C
ATOM   3772  HE1 LYS A 819      40.830  23.630  77.565  1.00  0.00           H
ATOM   3773  HE2 LYS A 819      40.080  25.110  76.865  1.00  0.00           H
ATOM   3774  NZ  LYS A 819      40.040  24.950  78.965  1.00  0.00           N
ATOM   3775  HZ1 LYS A 819      39.790  25.990  78.875  1.00  0.00           H
ATOM   3776  HZ2 LYS A 819      40.650  24.800  79.785  1.00  0.00           H
ATOM   3777  HZ3 LYS A 819      39.150  24.420  79.025  1.00  0.00           H
ATOM   3778  C   LYS A 819      42.350  27.860  73.385  1.00  0.00           C
ATOM   3779  O   LYS A 819      42.620  29.050  73.435  1.00  0.00           O
ATOM   3780  N   PHE A 820      41.330  27.430  72.655  1.00  0.00           N
ATOM   3781  HN  PHE A 820      41.080  26.460  72.645  1.00  0.00           H
ATOM   3782  CA  PHE A 820      40.470  28.270  71.855  1.00  0.00           C
ATOM   3783  HA  PHE A 820      41.070  29.110  71.515  1.00  0.00           H
ATOM   3784  CB  PHE A 820      40.070  27.490  70.585  1.00  0.00           C
ATOM   3785  HB1 PHE A 820      40.920  27.640  69.875  1.00  0.00           H
ATOM   3786  HB2 PHE A 820      39.150  27.890  70.125  1.00  0.00           H
ATOM   3787  CG  PHE A 820      39.990  26.000  70.865  1.00  0.00           C
ATOM   3788  CD1 PHE A 820      40.690  25.060  70.075  1.00  0.00           C
ATOM   3789  HD1 PHE A 820      41.300  25.410  69.245  1.00  0.00           H
ATOM   3790  CE1 PHE A 820      40.600  23.690  70.345  1.00  0.00           C
ATOM   3791  HE1 PHE A 820      41.160  22.980  69.745  1.00  0.00           H
ATOM   3792  CZ  PHE A 820      39.830  23.240  71.415  1.00  0.00           C
ATOM   3793  HZ  PHE A 820      39.790  22.180  71.635  1.00  0.00           H
ATOM   3794  CD2 PHE A 820      39.210  25.510  71.925  1.00  0.00           C
ATOM   3795  HD2 PHE A 820      38.680  26.200  72.555  1.00  0.00           H
ATOM   3796  CE2 PHE A 820      39.120  24.150  72.195  1.00  0.00           C
ATOM   3797  HE2 PHE A 820      38.520  23.810  73.025  1.00  0.00           H
ATOM   3798  C   PHE A 820      39.360  28.920  72.685  1.00  0.00           C
ATOM   3799  O   PHE A 820      38.150  28.740  72.495  1.00  0.00           O
ATOM   3800  N   GLU A 821      39.810  29.740  73.645  1.00  0.00           N
ATOM   3801  HN  GLU A 821      40.800  29.850  73.725  1.00  0.00           H
ATOM   3802  CA  GLU A 821      39.040  30.500  74.595  1.00  0.00           C
ATOM   3803  HA  GLU A 821      38.010  30.200  74.545  1.00  0.00           H
ATOM   3804  CB  GLU A 821      39.590  30.260  76.035  1.00  0.00           C
ATOM   3805  HB1 GLU A 821      39.160  30.990  76.755  1.00  0.00           H
ATOM   3806  HB2 GLU A 821      40.690  30.390  76.045  1.00  0.00           H
ATOM   3807  CG  GLU A 821      39.210  28.830  76.495  1.00  0.00           C
ATOM   3808  HG1 GLU A 821      39.670  28.150  75.735  1.00  0.00           H
ATOM   3809  HG2 GLU A 821      38.110  28.740  76.485  1.00  0.00           H
ATOM   3810  CD  GLU A 821      39.710  28.300  77.815  1.00  0.00           C
ATOM   3811  OE1 GLU A 821      40.690  28.790  78.405  1.00  0.00           O
ATOM   3812  OE2 GLU A 821      39.170  27.220  78.195  1.00  0.00           O
ATOM   3813  C   GLU A 821      39.150  31.960  74.205  1.00  0.00           C
ATOM   3814  O   GLU A 821      40.160  32.310  73.585  1.00  0.00           O
ATOM   3815  N   PRO A 822      38.190  32.850  74.475  1.00  0.00           N
ATOM   3816  CD  PRO A 822      37.020  32.530  75.305  1.00  0.00           C
ATOM   3817  HD1 PRO A 822      37.360  32.190  76.305  1.00  0.00           H
ATOM   3818  HD2 PRO A 822      36.410  31.740  74.815  1.00  0.00           H
ATOM   3819  CA  PRO A 822      38.380  34.290  74.345  1.00  0.00           C
ATOM   3820  HA  PRO A 822      38.610  34.510  73.305  1.00  0.00           H
ATOM   3821  CB  PRO A 822      37.060  34.930  74.805  1.00  0.00           C
ATOM   3822  HB1 PRO A 822      36.540  35.340  73.905  1.00  0.00           H
ATOM   3823  HB2 PRO A 822      37.210  35.770  75.525  1.00  0.00           H
ATOM   3824  CG  PRO A 822      36.210  33.820  75.445  1.00  0.00           C
ATOM   3825  HG1 PRO A 822      36.010  34.030  76.515  1.00  0.00           H
ATOM   3826  HG2 PRO A 822      35.240  33.720  74.915  1.00  0.00           H
ATOM   3827  C   PRO A 822      39.570  34.810  75.135  1.00  0.00           C
ATOM   3828  O   PRO A 822      39.830  34.310  76.235  1.00  0.00           O
ATOM   3829  N   THR A 823      40.310  35.810  74.605  1.00  0.00           N
ATOM   3830  HN  THR A 823      40.160  36.120  73.655  1.00  0.00           H
ATOM   3831  CA  THR A 823      41.470  36.380  75.295  1.00  0.00           C
ATOM   3832  HA  THR A 823      42.120  35.550  75.535  1.00  0.00           H
ATOM   3833  CB  THR A 823      42.280  37.350  74.415  1.00  0.00           C
ATOM   3834  HB  THR A 823      42.560  38.300  74.925  1.00  0.00           H
ATOM   3835  OG1 THR A 823      41.580  37.690  73.225  1.00  0.00           O
ATOM   3836  HG1 THR A 823      40.730  38.070  73.475  1.00  0.00           H
ATOM   3837  CG2 THR A 823      43.580  36.660  73.975  1.00  0.00           C
ATOM   3838 HG21 THR A 823      43.340  35.740  73.395  1.00  0.00           H
ATOM   3839 HG22 THR A 823      44.200  36.400  74.855  1.00  0.00           H
ATOM   3840 HG23 THR A 823      44.160  37.350  73.325  1.00  0.00           H
ATOM   3841  C   THR A 823      41.210  37.070  76.625  1.00  0.00           C
ATOM   3842  O   THR A 823      41.900  36.810  77.595  1.00  0.00           O
ATOM   3843  N   HSD A 824      40.210  37.970  76.745  1.00  0.00           N
ATOM   3844  HN  HSD A 824      39.690  38.240  75.935  1.00  0.00           H
ATOM   3845  CA  HSD A 824      39.910  38.610  78.015  1.00  0.00           C
ATOM   3846  HA  HSD A 824      40.760  38.550  78.665  1.00  0.00           H
ATOM   3847  CB  HSD A 824      39.610  40.140  77.865  1.00  0.00           C
ATOM   3848  HB1 HSD A 824      38.720  40.300  77.225  1.00  0.00           H
ATOM   3849  HB2 HSD A 824      40.470  40.600  77.345  1.00  0.00           H
ATOM   3850  ND1 HSD A 824      38.250  41.240  79.725  1.00  0.00           N
ATOM   3851  HD1 HSD A 824      37.380  41.280  79.245  1.00  0.00           H
ATOM   3852  CG  HSD A 824      39.470  40.860  79.195  1.00  0.00           C
ATOM   3853  CE1 HSD A 824      38.510  41.860  80.905  1.00  0.00           C
ATOM   3854  HE1 HSD A 824      37.710  42.290  81.525  1.00  0.00           H
ATOM   3855  NE2 HSD A 824      39.800  41.940  81.165  1.00  0.00           N
ATOM   3856  CD2 HSD A 824      40.410  41.340  80.065  1.00  0.00           C
ATOM   3857  HD2 HSD A 824      41.490  41.340  79.985  1.00  0.00           H
ATOM   3858  C   HSD A 824      38.720  37.880  78.655  1.00  0.00           C
ATOM   3859  O   HSD A 824      37.720  37.730  77.945  1.00  0.00           O
ATOM   3860  N   PRO A 825      38.720  37.420  79.915  1.00  0.00           N
ATOM   3861  CD  PRO A 825      39.920  37.360  80.765  1.00  0.00           C
ATOM   3862  HD1 PRO A 825      40.210  38.380  81.095  1.00  0.00           H
ATOM   3863  HD2 PRO A 825      40.760  36.890  80.205  1.00  0.00           H
ATOM   3864  CA  PRO A 825      37.670  36.530  80.405  1.00  0.00           C
ATOM   3865  HA  PRO A 825      37.290  35.890  79.615  1.00  0.00           H
ATOM   3866  CB  PRO A 825      38.380  35.660  81.465  1.00  0.00           C
ATOM   3867  HB1 PRO A 825      38.780  34.750  80.955  1.00  0.00           H
ATOM   3868  HB2 PRO A 825      37.710  35.310  82.285  1.00  0.00           H
ATOM   3869  CG  PRO A 825      39.550  36.490  81.965  1.00  0.00           C
ATOM   3870  HG1 PRO A 825      39.240  37.140  82.805  1.00  0.00           H
ATOM   3871  HG2 PRO A 825      40.410  35.860  82.285  1.00  0.00           H
ATOM   3872  C   PRO A 825      36.490  37.340  80.935  1.00  0.00           C
ATOM   3873  O   PRO A 825      36.140  37.300  82.115  1.00  0.00           O
ATOM   3874  N   GLU A 826      35.830  38.030  79.995  1.00  0.00           N
ATOM   3875  HN  GLU A 826      36.290  38.030  79.095  1.00  0.00           H
ATOM   3876  CA  GLU A 826      34.510  38.630  80.135  1.00  0.00           C
ATOM   3877  HA  GLU A 826      34.030  38.280  81.045  1.00  0.00           H
ATOM   3878  CB  GLU A 826      34.530  40.190  80.105  1.00  0.00           C
ATOM   3879  HB1 GLU A 826      33.470  40.550  80.075  1.00  0.00           H
ATOM   3880  HB2 GLU A 826      35.030  40.520  79.165  1.00  0.00           H
ATOM   3881  CG  GLU A 826      35.200  40.890  81.305  1.00  0.00           C
ATOM   3882  HG1 GLU A 826      36.260  40.600  81.405  1.00  0.00           H
ATOM   3883  HG2 GLU A 826      34.700  40.610  82.255  1.00  0.00           H
ATOM   3884  CD  GLU A 826      35.140  42.410  81.155  1.00  0.00           C
ATOM   3885  OE1 GLU A 826      35.630  42.940  80.125  1.00  0.00           O
ATOM   3886  OE2 GLU A 826      34.620  43.100  82.085  1.00  0.00           O
ATOM   3887  C   GLU A 826      33.660  38.180  78.955  1.00  0.00           C
ATOM   3888  O   GLU A 826      32.440  38.300  78.975  1.00  0.00           O
ATOM   3889  N   ARG A 827      34.290  37.640  77.895  1.00  0.00           N
ATOM   3890  HN  ARG A 827      35.280  37.490  77.925  1.00  0.00           H
ATOM   3891  CA  ARG A 827      33.650  37.130  76.705  1.00  0.00           C
ATOM   3892  HA  ARG A 827      32.700  37.650  76.595  1.00  0.00           H
ATOM   3893  CB  ARG A 827      34.500  37.430  75.435  1.00  0.00           C
ATOM   3894  HB1 ARG A 827      34.580  36.540  74.775  1.00  0.00           H
ATOM   3895  HB2 ARG A 827      35.540  37.640  75.775  1.00  0.00           H
ATOM   3896  CG  ARG A 827      34.010  38.630  74.595  1.00  0.00           C
ATOM   3897  HG1 ARG A 827      34.830  38.940  73.905  1.00  0.00           H
ATOM   3898  HG2 ARG A 827      33.830  39.480  75.285  1.00  0.00           H
ATOM   3899  CD  ARG A 827      32.730  38.390  73.775  1.00  0.00           C
ATOM   3900  HD1 ARG A 827      32.410  39.340  73.285  1.00  0.00           H
ATOM   3901  HD2 ARG A 827      31.910  38.010  74.425  1.00  0.00           H
ATOM   3902  NE  ARG A 827      33.070  37.390  72.705  1.00  0.00           N
ATOM   3903  HE  ARG A 827      34.030  37.170  72.535  1.00  0.00           H
ATOM   3904  CZ  ARG A 827      32.190  36.870  71.855  1.00  0.00           C
ATOM   3905  NH1 ARG A 827      30.910  37.170  71.845  1.00  0.00           N
ATOM   3906 HH11 ARG A 827      30.550  37.920  72.385  1.00  0.00           H
ATOM   3907 HH12 ARG A 827      30.330  36.750  71.135  1.00  0.00           H
ATOM   3908  NH2 ARG A 827      32.570  36.000  70.935  1.00  0.00           N
ATOM   3909 HH21 ARG A 827      33.520  35.690  70.875  1.00  0.00           H
ATOM   3910 HH22 ARG A 827      31.860  35.740  70.265  1.00  0.00           H
ATOM   3911  C   ARG A 827      33.300  35.650  76.825  1.00  0.00           C
ATOM   3912  O   ARG A 827      33.680  34.960  77.765  1.00  0.00           O
ATOM   3913  N   GLY A 828      32.550  35.140  75.835  1.00  0.00           N
ATOM   3914  HN  GLY A 828      32.210  35.730  75.115  1.00  0.00           H
ATOM   3915  CA  GLY A 828      32.170  33.740  75.745  1.00  0.00           C
ATOM   3916  HA1 GLY A 828      31.390  33.550  76.475  1.00  0.00           H
ATOM   3917  HA2 GLY A 828      33.040  33.110  75.855  1.00  0.00           H
ATOM   3918  C   GLY A 828      31.580  33.540  74.385  1.00  0.00           C
ATOM   3919  O   GLY A 828      31.010  34.490  73.835  1.00  0.00           O
ATOM   3920  N   TRP A 829      31.690  32.330  73.785  1.00  0.00           N
ATOM   3921  HN  TRP A 829      32.180  31.570  74.215  1.00  0.00           H
ATOM   3922  CA  TRP A 829      31.340  32.080  72.385  1.00  0.00           C
ATOM   3923  HA  TRP A 829      31.690  32.920  71.795  1.00  0.00           H
ATOM   3924  CB  TRP A 829      32.040  30.800  71.845  1.00  0.00           C
ATOM   3925  HB1 TRP A 829      31.770  30.650  70.775  1.00  0.00           H
ATOM   3926  HB2 TRP A 829      31.660  29.920  72.405  1.00  0.00           H
ATOM   3927  CG  TRP A 829      33.540  30.820  71.915  1.00  0.00           C
ATOM   3928  CD1 TRP A 829      34.370  30.080  72.725  1.00  0.00           C
ATOM   3929  HD1 TRP A 829      34.040  29.350  73.445  1.00  0.00           H
ATOM   3930  NE1 TRP A 829      35.690  30.400  72.435  1.00  0.00           N
ATOM   3931  HE1 TRP A 829      36.490  29.860  72.615  1.00  0.00           H
ATOM   3932  CE2 TRP A 829      35.730  31.360  71.465  1.00  0.00           C
ATOM   3933  CD2 TRP A 829      34.390  31.640  71.095  1.00  0.00           C
ATOM   3934  CE3 TRP A 829      34.140  32.570  70.075  1.00  0.00           C
ATOM   3935  HE3 TRP A 829      33.130  32.780  69.745  1.00  0.00           H
ATOM   3936  CZ3 TRP A 829      35.230  33.210  69.485  1.00  0.00           C
ATOM   3937  HZ3 TRP A 829      35.080  33.950  68.705  1.00  0.00           H
ATOM   3938  CZ2 TRP A 829      36.800  31.980  70.885  1.00  0.00           C
ATOM   3939  HZ2 TRP A 829      37.820  31.800  71.195  1.00  0.00           H
ATOM   3940  CH2 TRP A 829      36.540  32.930  69.895  1.00  0.00           C
ATOM   3941  HH2 TRP A 829      37.360  33.480  69.455  1.00  0.00           H
ATOM   3942  C   TRP A 829      29.840  31.970  72.135  1.00  0.00           C
ATOM   3943  O   TRP A 829      29.350  31.100  71.415  1.00  0.00           O
ATOM   3944  N   ILE A 830      29.070  32.880  72.755  1.00  0.00           N
ATOM   3945  HN  ILE A 830      29.560  33.570  73.285  1.00  0.00           H
ATOM   3946  CA  ILE A 830      27.640  32.800  72.785  1.00  0.00           C
ATOM   3947  HA  ILE A 830      27.330  32.720  71.765  1.00  0.00           H
ATOM   3948  CB  ILE A 830      27.280  31.640  73.735  1.00  0.00           C
ATOM   3949  HB  ILE A 830      28.050  30.840  73.625  1.00  0.00           H
ATOM   3950  CG2 ILE A 830      27.320  32.060  75.225  1.00  0.00           C
ATOM   3951 HG21 ILE A 830      26.550  32.830  75.455  1.00  0.00           H
ATOM   3952 HG22 ILE A 830      28.320  32.470  75.485  1.00  0.00           H
ATOM   3953 HG23 ILE A 830      27.100  31.190  75.885  1.00  0.00           H
ATOM   3954  CG1 ILE A 830      25.970  30.990  73.275  1.00  0.00           C
ATOM   3955 HG11 ILE A 830      25.170  31.740  73.395  1.00  0.00           H
ATOM   3956 HG12 ILE A 830      25.740  30.150  73.965  1.00  0.00           H
ATOM   3957  CD  ILE A 830      26.150  30.450  71.845  1.00  0.00           C
ATOM   3958  HD1 ILE A 830      26.860  29.590  71.875  1.00  0.00           H
ATOM   3959  HD2 ILE A 830      26.570  31.170  71.125  1.00  0.00           H
ATOM   3960  HD3 ILE A 830      25.240  30.120  71.395  1.00  0.00           H
ATOM   3961  C   ILE A 830      26.990  34.070  73.255  1.00  0.00           C
ATOM   3962  O   ILE A 830      25.780  34.260  73.145  1.00  0.00           O
ATOM   3963  N   ILE A 831      27.790  35.010  73.755  1.00  0.00           N
ATOM   3964  HN  ILE A 831      28.760  34.860  73.825  1.00  0.00           H
ATOM   3965  CA  ILE A 831      27.350  36.270  74.305  1.00  0.00           C
ATOM   3966  HA  ILE A 831      26.500  36.090  74.945  1.00  0.00           H
ATOM   3967  CB  ILE A 831      28.470  36.800  75.185  1.00  0.00           C
ATOM   3968  HB  ILE A 831      29.430  36.820  74.605  1.00  0.00           H
ATOM   3969  CG2 ILE A 831      28.200  38.250  75.635  1.00  0.00           C
ATOM   3970 HG21 ILE A 831      27.230  38.320  76.165  1.00  0.00           H
ATOM   3971 HG22 ILE A 831      28.200  38.950  74.775  1.00  0.00           H
ATOM   3972 HG23 ILE A 831      28.990  38.610  76.335  1.00  0.00           H
ATOM   3973  CG1 ILE A 831      28.650  35.780  76.345  1.00  0.00           C
ATOM   3974 HG11 ILE A 831      29.090  34.840  75.945  1.00  0.00           H
ATOM   3975 HG12 ILE A 831      27.650  35.500  76.755  1.00  0.00           H
ATOM   3976  CD  ILE A 831      29.540  36.250  77.495  1.00  0.00           C
ATOM   3977  HD1 ILE A 831      29.140  37.170  77.965  1.00  0.00           H
ATOM   3978  HD2 ILE A 831      30.570  36.470  77.135  1.00  0.00           H
ATOM   3979  HD3 ILE A 831      29.590  35.480  78.295  1.00  0.00           H
ATOM   3980  C   ILE A 831      26.860  37.240  73.245  1.00  0.00           C
ATOM   3981  O   ILE A 831      27.660  37.840  72.515  1.00  0.00           O
ATOM   3982  N   SER A 832      25.520  37.410  73.165  1.00  0.00           N
ATOM   3983  HN  SER A 832      24.900  36.820  73.685  1.00  0.00           H
ATOM   3984  CA  SER A 832      24.910  38.250  72.145  1.00  0.00           C
ATOM   3985  HA  SER A 832      25.650  38.870  71.665  1.00  0.00           H
ATOM   3986  CB  SER A 832      24.230  37.340  71.085  1.00  0.00           C
ATOM   3987  HB1 SER A 832      23.300  36.870  71.495  1.00  0.00           H
ATOM   3988  HB2 SER A 832      24.930  36.510  70.845  1.00  0.00           H
ATOM   3989  OG  SER A 832      23.940  38.040  69.885  1.00  0.00           O
ATOM   3990  HG1 SER A 832      24.790  38.120  69.425  1.00  0.00           H
ATOM   3991  C   SER A 832      23.880  39.170  72.795  1.00  0.00           C
ATOM   3992  O   SER A 832      22.680  39.010  72.585  1.00  0.00           O
ATOM   3993  N   PRO A 833      24.230  40.130  73.645  1.00  0.00           N
ATOM   3994  CD  PRO A 833      25.580  40.660  73.875  1.00  0.00           C
ATOM   3995  HD1 PRO A 833      25.730  41.540  73.195  1.00  0.00           H
ATOM   3996  HD2 PRO A 833      26.380  39.920  73.685  1.00  0.00           H
ATOM   3997  CA  PRO A 833      23.250  40.790  74.485  1.00  0.00           C
ATOM   3998  HA  PRO A 833      22.460  40.120  74.785  1.00  0.00           H
ATOM   3999  CB  PRO A 833      24.070  41.270  75.695  1.00  0.00           C
ATOM   4000  HB1 PRO A 833      23.850  40.640  76.575  1.00  0.00           H
ATOM   4001  HB2 PRO A 833      23.850  42.320  76.005  1.00  0.00           H
ATOM   4002  CG  PRO A 833      25.560  41.130  75.325  1.00  0.00           C
ATOM   4003  HG1 PRO A 833      26.090  42.100  75.455  1.00  0.00           H
ATOM   4004  HG2 PRO A 833      26.050  40.380  75.985  1.00  0.00           H
ATOM   4005  C   PRO A 833      22.630  41.980  73.765  1.00  0.00           C
ATOM   4006  O   PRO A 833      23.270  43.030  73.675  1.00  0.00           O
ATOM   4007  N   LEU A 834      21.370  41.870  73.315  1.00  0.00           N
ATOM   4008  HN  LEU A 834      20.960  40.970  73.215  1.00  0.00           H
ATOM   4009  CA  LEU A 834      20.560  43.030  72.945  1.00  0.00           C
ATOM   4010  HA  LEU A 834      21.100  43.580  72.185  1.00  0.00           H
ATOM   4011  CB  LEU A 834      19.170  42.580  72.405  1.00  0.00           C
ATOM   4012  HB1 LEU A 834      18.390  43.350  72.635  1.00  0.00           H
ATOM   4013  HB2 LEU A 834      18.870  41.640  72.915  1.00  0.00           H
ATOM   4014  CG  LEU A 834      19.080  42.380  70.875  1.00  0.00           C
ATOM   4015  HG  LEU A 834      18.070  41.960  70.655  1.00  0.00           H
ATOM   4016  CD1 LEU A 834      19.160  43.730  70.135  1.00  0.00           C
ATOM   4017 HD11 LEU A 834      20.120  44.240  70.325  1.00  0.00           H
ATOM   4018 HD12 LEU A 834      18.320  44.390  70.465  1.00  0.00           H
ATOM   4019 HD13 LEU A 834      19.050  43.570  69.035  1.00  0.00           H
ATOM   4020  CD2 LEU A 834      20.120  41.400  70.325  1.00  0.00           C
ATOM   4021 HD21 LEU A 834      20.070  40.420  70.845  1.00  0.00           H
ATOM   4022 HD22 LEU A 834      21.150  41.820  70.455  1.00  0.00           H
ATOM   4023 HD23 LEU A 834      19.960  41.230  69.235  1.00  0.00           H
ATOM   4024  C   LEU A 834      20.350  44.000  74.105  1.00  0.00           C
ATOM   4025  O   LEU A 834      20.480  45.220  73.995  1.00  0.00           O
ATOM   4026  N   GLY A 835      20.010  43.440  75.295  1.00  0.00           N
ATOM   4027  HN  GLY A 835      19.970  42.450  75.385  1.00  0.00           H
ATOM   4028  CA  GLY A 835      19.710  44.210  76.495  1.00  0.00           C
ATOM   4029  HA1 GLY A 835      19.160  43.560  77.155  1.00  0.00           H
ATOM   4030  HA2 GLY A 835      19.150  45.090  76.225  1.00  0.00           H
ATOM   4031  C   GLY A 835      20.950  44.630  77.225  1.00  0.00           C
ATOM   4032  O   GLY A 835      21.440  43.910  78.095  1.00  0.00           O
ATOM   4033  N   ASP A 836      21.410  45.850  76.905  1.00  0.00           N
ATOM   4034  HN  ASP A 836      21.000  46.320  76.125  1.00  0.00           H
ATOM   4035  CA  ASP A 836      22.520  46.540  77.535  1.00  0.00           C
ATOM   4036  HA  ASP A 836      22.410  46.480  78.615  1.00  0.00           H
ATOM   4037  CB  ASP A 836      23.880  45.980  77.025  1.00  0.00           C
ATOM   4038  HB1 ASP A 836      24.640  46.790  76.925  1.00  0.00           H
ATOM   4039  HB2 ASP A 836      23.780  45.460  76.055  1.00  0.00           H
ATOM   4040  CG  ASP A 836      24.470  45.020  78.055  1.00  0.00           C
ATOM   4041  OD1 ASP A 836      24.460  45.410  79.255  1.00  0.00           O
ATOM   4042  OD2 ASP A 836      25.030  43.970  77.695  1.00  0.00           O
ATOM   4043  C   ASP A 836      22.390  48.010  77.175  1.00  0.00           C
ATOM   4044  O   ASP A 836      22.270  48.900  78.015  1.00  0.00           O
ATOM   4045  N   ASN A 837      22.420  48.290  75.855  1.00  0.00           N
ATOM   4046  HN  ASN A 837      22.530  47.540  75.205  1.00  0.00           H
ATOM   4047  CA  ASN A 837      22.350  49.620  75.285  1.00  0.00           C
ATOM   4048  HA  ASN A 837      22.860  50.280  75.955  1.00  0.00           H
ATOM   4049  CB  ASN A 837      23.020  49.680  73.885  1.00  0.00           C
ATOM   4050  HB1 ASN A 837      22.930  50.700  73.465  1.00  0.00           H
ATOM   4051  HB2 ASN A 837      22.510  48.970  73.195  1.00  0.00           H
ATOM   4052  CG  ASN A 837      24.510  49.350  73.955  1.00  0.00           C
ATOM   4053  OD1 ASN A 837      25.160  49.360  74.995  1.00  0.00           O
ATOM   4054  ND2 ASN A 837      25.100  48.980  72.795  1.00  0.00           N
ATOM   4055 HD21 ASN A 837      26.090  48.830  72.825  1.00  0.00           H
ATOM   4056 HD22 ASN A 837      24.560  48.910  71.965  1.00  0.00           H
ATOM   4057  C   ASN A 837      20.890  50.060  75.125  1.00  0.00           C
ATOM   4058  O   ASN A 837      20.030  49.230  74.845  1.00  0.00           O
ATOM   4059  N   PRO A 838      20.540  51.340  75.275  1.00  0.00           N
ATOM   4060  CD  PRO A 838      21.470  52.430  75.555  1.00  0.00           C
ATOM   4061  HD1 PRO A 838      22.180  52.550  74.705  1.00  0.00           H
ATOM   4062  HD2 PRO A 838      22.040  52.210  76.485  1.00  0.00           H
ATOM   4063  CA  PRO A 838      19.180  51.820  75.075  1.00  0.00           C
ATOM   4064  HA  PRO A 838      18.570  51.300  75.795  1.00  0.00           H
ATOM   4065  CB  PRO A 838      19.200  53.330  75.335  1.00  0.00           C
ATOM   4066  HB1 PRO A 838      18.510  53.570  76.185  1.00  0.00           H
ATOM   4067  HB2 PRO A 838      18.870  53.930  74.455  1.00  0.00           H
ATOM   4068  CG  PRO A 838      20.640  53.710  75.705  1.00  0.00           C
ATOM   4069  HG1 PRO A 838      21.030  54.500  75.025  1.00  0.00           H
ATOM   4070  HG2 PRO A 838      20.690  54.070  76.755  1.00  0.00           H
ATOM   4071  C   PRO A 838      18.570  51.500  73.715  1.00  0.00           C
ATOM   4072  O   PRO A 838      19.290  51.310  72.725  1.00  0.00           O
ATOM   4073  N   TRP A 839      17.230  51.510  73.665  1.00  0.00           N
ATOM   4074  HN  TRP A 839      16.730  51.710  74.505  1.00  0.00           H
ATOM   4075  CA  TRP A 839      16.420  51.160  72.515  1.00  0.00           C
ATOM   4076  HA  TRP A 839      16.640  50.130  72.265  1.00  0.00           H
ATOM   4077  CB  TRP A 839      14.910  51.280  72.875  1.00  0.00           C
ATOM   4078  HB1 TRP A 839      14.710  50.550  73.695  1.00  0.00           H
ATOM   4079  HB2 TRP A 839      14.280  50.960  72.015  1.00  0.00           H
ATOM   4080  CG  TRP A 839      14.500  52.630  73.345  1.00  0.00           C
ATOM   4081  CD1 TRP A 839      14.130  53.650  72.515  1.00  0.00           C
ATOM   4082  HD1 TRP A 839      14.140  53.550  71.435  1.00  0.00           H
ATOM   4083  NE1 TRP A 839      13.980  54.810  73.235  1.00  0.00           N
ATOM   4084  HE1 TRP A 839      14.050  55.720  72.885  1.00  0.00           H
ATOM   4085  CE2 TRP A 839      14.240  54.560  74.545  1.00  0.00           C
ATOM   4086  CD2 TRP A 839      14.600  53.200  74.665  1.00  0.00           C
ATOM   4087  CE3 TRP A 839      15.010  52.690  75.905  1.00  0.00           C
ATOM   4088  HE3 TRP A 839      15.290  51.660  76.045  1.00  0.00           H
ATOM   4089  CZ3 TRP A 839      15.060  53.570  76.985  1.00  0.00           C
ATOM   4090  HZ3 TRP A 839      15.390  53.210  77.955  1.00  0.00           H
ATOM   4091  CZ2 TRP A 839      14.240  55.410  75.635  1.00  0.00           C
ATOM   4092  HZ2 TRP A 839      13.920  56.440  75.555  1.00  0.00           H
ATOM   4093  CH2 TRP A 839      14.660  54.900  76.865  1.00  0.00           C
ATOM   4094  HH2 TRP A 839      14.660  55.540  77.725  1.00  0.00           H
ATOM   4095  C   TRP A 839      16.740  51.970  71.265  1.00  0.00           C
ATOM   4096  O   TRP A 839      16.640  51.470  70.155  1.00  0.00           O
ATOM   4097  N   TRP A 840      17.140  53.250  71.425  1.00  0.00           N
ATOM   4098  HN  TRP A 840      17.250  53.620  72.345  1.00  0.00           H
ATOM   4099  CA  TRP A 840      17.450  54.110  70.305  1.00  0.00           C
ATOM   4100  HA  TRP A 840      16.690  53.980  69.555  1.00  0.00           H
ATOM   4101  CB  TRP A 840      17.460  55.590  70.755  1.00  0.00           C
ATOM   4102  HB1 TRP A 840      16.400  55.880  70.935  1.00  0.00           H
ATOM   4103  HB2 TRP A 840      17.820  56.230  69.925  1.00  0.00           H
ATOM   4104  CG  TRP A 840      18.260  55.970  71.965  1.00  0.00           C
ATOM   4105  CD1 TRP A 840      17.770  56.220  73.225  1.00  0.00           C
ATOM   4106  HD1 TRP A 840      16.750  56.020  73.545  1.00  0.00           H
ATOM   4107  NE1 TRP A 840      18.780  56.730  74.015  1.00  0.00           N
ATOM   4108  HE1 TRP A 840      18.820  56.780  74.985  1.00  0.00           H
ATOM   4109  CE2 TRP A 840      19.930  56.830  73.275  1.00  0.00           C
ATOM   4110  CD2 TRP A 840      19.640  56.380  71.965  1.00  0.00           C
ATOM   4111  CE3 TRP A 840      20.630  56.430  70.995  1.00  0.00           C
ATOM   4112  HE3 TRP A 840      20.460  56.090  69.985  1.00  0.00           H
ATOM   4113  CZ3 TRP A 840      21.880  56.940  71.345  1.00  0.00           C
ATOM   4114  HZ3 TRP A 840      22.660  57.000  70.595  1.00  0.00           H
ATOM   4115  CZ2 TRP A 840      21.170  57.300  73.635  1.00  0.00           C
ATOM   4116  HZ2 TRP A 840      21.380  57.650  74.635  1.00  0.00           H
ATOM   4117  CH2 TRP A 840      22.150  57.360  72.645  1.00  0.00           C
ATOM   4118  HH2 TRP A 840      23.140  57.760  72.875  1.00  0.00           H
ATOM   4119  C   TRP A 840      18.740  53.770  69.595  1.00  0.00           C
ATOM   4120  O   TRP A 840      18.900  54.080  68.415  1.00  0.00           O
ATOM   4121  N   THR A 841      19.680  53.080  70.265  1.00  0.00           N
ATOM   4122  HN  THR A 841      19.520  52.810  71.215  1.00  0.00           H
ATOM   4123  CA  THR A 841      20.930  52.630  69.645  1.00  0.00           C
ATOM   4124  HA  THR A 841      21.370  53.490  69.155  1.00  0.00           H
ATOM   4125  CB  THR A 841      21.970  52.100  70.625  1.00  0.00           C
ATOM   4126  HB  THR A 841      22.930  51.920  70.085  1.00  0.00           H
ATOM   4127  OG1 THR A 841      21.590  50.870  71.245  1.00  0.00           O
ATOM   4128  HG1 THR A 841      20.840  51.050  71.825  1.00  0.00           H
ATOM   4129  CG2 THR A 841      22.230  53.140  71.725  1.00  0.00           C
ATOM   4130 HG21 THR A 841      21.340  53.270  72.375  1.00  0.00           H
ATOM   4131 HG22 THR A 841      22.470  54.130  71.285  1.00  0.00           H
ATOM   4132 HG23 THR A 841      23.090  52.830  72.355  1.00  0.00           H
ATOM   4133  C   THR A 841      20.700  51.600  68.565  1.00  0.00           C
ATOM   4134  O   THR A 841      21.410  51.570  67.565  1.00  0.00           O
ATOM   4135  N   LEU A 842      19.680  50.750  68.755  1.00  0.00           N
ATOM   4136  HN  LEU A 842      19.130  50.800  69.575  1.00  0.00           H
ATOM   4137  CA  LEU A 842      19.310  49.720  67.805  1.00  0.00           C
ATOM   4138  HA  LEU A 842      20.170  49.080  67.645  1.00  0.00           H
ATOM   4139  CB  LEU A 842      18.160  48.910  68.435  1.00  0.00           C
ATOM   4140  HB1 LEU A 842      17.300  49.580  68.615  1.00  0.00           H
ATOM   4141  HB2 LEU A 842      18.490  48.530  69.425  1.00  0.00           H
ATOM   4142  CG  LEU A 842      17.690  47.720  67.585  1.00  0.00           C
ATOM   4143  HG  LEU A 842      17.500  48.040  66.535  1.00  0.00           H
ATOM   4144  CD1 LEU A 842      18.700  46.570  67.575  1.00  0.00           C
ATOM   4145 HD11 LEU A 842      18.960  46.270  68.605  1.00  0.00           H
ATOM   4146 HD12 LEU A 842      19.620  46.880  67.045  1.00  0.00           H
ATOM   4147 HD13 LEU A 842      18.270  45.680  67.045  1.00  0.00           H
ATOM   4148  CD2 LEU A 842      16.370  47.220  68.125  1.00  0.00           C
ATOM   4149 HD21 LEU A 842      15.590  48.010  68.125  1.00  0.00           H
ATOM   4150 HD22 LEU A 842      16.480  46.810  69.155  1.00  0.00           H
ATOM   4151 HD23 LEU A 842      16.060  46.390  67.455  1.00  0.00           H
ATOM   4152  C   LEU A 842      18.880  50.250  66.445  1.00  0.00           C
ATOM   4153  O   LEU A 842      19.320  49.800  65.395  1.00  0.00           O
ATOM   4154  N   LEU A 843      18.010  51.280  66.455  1.00  0.00           N
ATOM   4155  HN  LEU A 843      17.620  51.570  67.315  1.00  0.00           H
ATOM   4156  CA  LEU A 843      17.610  52.040  65.275  1.00  0.00           C
ATOM   4157  HA  LEU A 843      17.260  51.340  64.525  1.00  0.00           H
ATOM   4158  CB  LEU A 843      16.460  53.030  65.635  1.00  0.00           C
ATOM   4159  HB1 LEU A 843      16.430  53.860  64.895  1.00  0.00           H
ATOM   4160  HB2 LEU A 843      16.690  53.470  66.625  1.00  0.00           H
ATOM   4161  CG  LEU A 843      15.040  52.410  65.645  1.00  0.00           C
ATOM   4162  HG  LEU A 843      14.900  51.880  64.675  1.00  0.00           H
ATOM   4163  CD1 LEU A 843      14.810  51.390  66.775  1.00  0.00           C
ATOM   4164 HD11 LEU A 843      15.020  51.870  67.765  1.00  0.00           H
ATOM   4165 HD12 LEU A 843      15.480  50.510  66.645  1.00  0.00           H
ATOM   4166 HD13 LEU A 843      13.760  51.040  66.775  1.00  0.00           H
ATOM   4167  CD2 LEU A 843      13.950  53.500  65.715  1.00  0.00           C
ATOM   4168 HD21 LEU A 843      14.160  54.320  65.005  1.00  0.00           H
ATOM   4169 HD22 LEU A 843      13.890  53.920  66.745  1.00  0.00           H
ATOM   4170 HD23 LEU A 843      12.950  53.070  65.485  1.00  0.00           H
ATOM   4171  C   LEU A 843      18.760  52.810  64.645  1.00  0.00           C
ATOM   4172  O   LEU A 843      18.950  52.820  63.435  1.00  0.00           O
ATOM   4173  N   ILE A 844      19.590  53.450  65.495  1.00  0.00           N
ATOM   4174  HN  ILE A 844      19.420  53.430  66.485  1.00  0.00           H
ATOM   4175  CA  ILE A 844      20.700  54.270  65.055  1.00  0.00           C
ATOM   4176  HA  ILE A 844      20.380  54.860  64.205  1.00  0.00           H
ATOM   4177  CB  ILE A 844      21.070  55.270  66.165  1.00  0.00           C
ATOM   4178  HB  ILE A 844      20.930  54.750  67.135  1.00  0.00           H
ATOM   4179  CG2 ILE A 844      22.540  55.720  66.115  1.00  0.00           C
ATOM   4180 HG21 ILE A 844      22.800  56.120  65.115  1.00  0.00           H
ATOM   4181 HG22 ILE A 844      23.230  54.880  66.345  1.00  0.00           H
ATOM   4182 HG23 ILE A 844      22.730  56.520  66.875  1.00  0.00           H
ATOM   4183  CG1 ILE A 844      20.100  56.470  66.115  1.00  0.00           C
ATOM   4184 HG11 ILE A 844      19.100  56.140  65.755  1.00  0.00           H
ATOM   4185 HG12 ILE A 844      20.480  57.210  65.375  1.00  0.00           H
ATOM   4186  CD  ILE A 844      19.900  57.140  67.485  1.00  0.00           C
ATOM   4187  HD1 ILE A 844      20.870  57.240  68.005  1.00  0.00           H
ATOM   4188  HD2 ILE A 844      19.230  56.540  68.115  1.00  0.00           H
ATOM   4189  HD3 ILE A 844      19.480  58.160  67.375  1.00  0.00           H
ATOM   4190  C   ILE A 844      21.870  53.450  64.525  1.00  0.00           C
ATOM   4191  O   ILE A 844      22.660  53.930  63.725  1.00  0.00           O
ATOM   4192  N   ALA A 845      21.960  52.150  64.875  1.00  0.00           N
ATOM   4193  HN  ALA A 845      21.370  51.790  65.595  1.00  0.00           H
ATOM   4194  CA  ALA A 845      22.960  51.210  64.375  1.00  0.00           C
ATOM   4195  HA  ALA A 845      23.940  51.600  64.625  1.00  0.00           H
ATOM   4196  CB  ALA A 845      22.800  49.850  65.075  1.00  0.00           C
ATOM   4197  HB1 ALA A 845      21.820  49.390  64.845  1.00  0.00           H
ATOM   4198  HB2 ALA A 845      22.870  49.970  66.185  1.00  0.00           H
ATOM   4199  HB3 ALA A 845      23.600  49.140  64.765  1.00  0.00           H
ATOM   4200  C   ALA A 845      22.940  51.000  62.865  1.00  0.00           C
ATOM   4201  O   ALA A 845      23.950  50.660  62.245  1.00  0.00           O
ATOM   4202  N   ALA A 846      21.810  51.320  62.195  1.00  0.00           N
ATOM   4203  HN  ALA A 846      20.980  51.560  62.715  1.00  0.00           H
ATOM   4204  CA  ALA A 846      21.670  51.360  60.755  1.00  0.00           C
ATOM   4205  HA  ALA A 846      21.780  50.360  60.375  1.00  0.00           H
ATOM   4206  CB  ALA A 846      20.270  51.910  60.415  1.00  0.00           C
ATOM   4207  HB1 ALA A 846      20.140  52.940  60.815  1.00  0.00           H
ATOM   4208  HB2 ALA A 846      19.500  51.270  60.895  1.00  0.00           H
ATOM   4209  HB3 ALA A 846      20.090  51.910  59.325  1.00  0.00           H
ATOM   4210  C   ALA A 846      22.710  52.250  60.075  1.00  0.00           C
ATOM   4211  O   ALA A 846      23.230  51.960  59.015  1.00  0.00           O
ATOM   4212  N   ILE A 847      23.030  53.380  60.715  1.00  0.00           N
ATOM   4213  HN  ILE A 847      22.630  53.550  61.615  1.00  0.00           H
ATOM   4214  CA  ILE A 847      23.990  54.330  60.245  1.00  0.00           C
ATOM   4215  HA  ILE A 847      23.740  54.570  59.215  1.00  0.00           H
ATOM   4216  CB  ILE A 847      23.790  55.600  61.045  1.00  0.00           C
ATOM   4217  HB  ILE A 847      23.690  55.370  62.125  1.00  0.00           H
ATOM   4218  CG2 ILE A 847      25.040  56.470  60.875  1.00  0.00           C
ATOM   4219 HG21 ILE A 847      25.340  56.540  59.815  1.00  0.00           H
ATOM   4220 HG22 ILE A 847      25.910  56.090  61.455  1.00  0.00           H
ATOM   4221 HG23 ILE A 847      24.850  57.480  61.265  1.00  0.00           H
ATOM   4222  CG1 ILE A 847      22.410  56.180  60.625  1.00  0.00           C
ATOM   4223 HG11 ILE A 847      21.640  55.370  60.645  1.00  0.00           H
ATOM   4224 HG12 ILE A 847      22.460  56.510  59.575  1.00  0.00           H
ATOM   4225  CD  ILE A 847      21.830  57.260  61.545  1.00  0.00           C
ATOM   4226  HD1 ILE A 847      22.330  58.220  61.375  1.00  0.00           H
ATOM   4227  HD2 ILE A 847      21.940  56.970  62.615  1.00  0.00           H
ATOM   4228  HD3 ILE A 847      20.740  57.400  61.335  1.00  0.00           H
ATOM   4229  C   ILE A 847      25.450  53.860  60.175  1.00  0.00           C
ATOM   4230  O   ILE A 847      26.030  53.960  59.095  1.00  0.00           O
ATOM   4231  N   PRO A 848      26.080  53.290  61.215  1.00  0.00           N
ATOM   4232  CD  PRO A 848      25.720  53.470  62.625  1.00  0.00           C
ATOM   4233  HD1 PRO A 848      24.800  52.900  62.845  1.00  0.00           H
ATOM   4234  HD2 PRO A 848      25.560  54.540  62.875  1.00  0.00           H
ATOM   4235  CA  PRO A 848      27.430  52.760  61.065  1.00  0.00           C
ATOM   4236  HA  PRO A 848      28.030  53.480  60.535  1.00  0.00           H
ATOM   4237  CB  PRO A 848      27.980  52.520  62.485  1.00  0.00           C
ATOM   4238  HB1 PRO A 848      28.890  53.140  62.635  1.00  0.00           H
ATOM   4239  HB2 PRO A 848      28.280  51.460  62.655  1.00  0.00           H
ATOM   4240  CG  PRO A 848      26.890  52.940  63.475  1.00  0.00           C
ATOM   4241  HG1 PRO A 848      26.550  52.080  64.085  1.00  0.00           H
ATOM   4242  HG2 PRO A 848      27.260  53.730  64.165  1.00  0.00           H
ATOM   4243  C   PRO A 848      27.390  51.500  60.225  1.00  0.00           C
ATOM   4244  O   PRO A 848      28.360  51.240  59.515  1.00  0.00           O
ATOM   4245  N   ALA A 849      26.310  50.700  60.285  1.00  0.00           N
ATOM   4246  HN  ALA A 849      25.560  50.880  60.925  1.00  0.00           H
ATOM   4247  CA  ALA A 849      26.160  49.530  59.445  1.00  0.00           C
ATOM   4248  HA  ALA A 849      27.000  48.870  59.635  1.00  0.00           H
ATOM   4249  CB  ALA A 849      24.850  48.800  59.795  1.00  0.00           C
ATOM   4250  HB1 ALA A 849      23.960  49.440  59.595  1.00  0.00           H
ATOM   4251  HB2 ALA A 849      24.840  48.530  60.875  1.00  0.00           H
ATOM   4252  HB3 ALA A 849      24.750  47.860  59.205  1.00  0.00           H
ATOM   4253  C   ALA A 849      26.180  49.840  57.955  1.00  0.00           C
ATOM   4254  O   ALA A 849      26.900  49.210  57.185  1.00  0.00           O
ATOM   4255  N   LEU A 850      25.420  50.850  57.505  1.00  0.00           N
ATOM   4256  HN  LEU A 850      24.810  51.340  58.135  1.00  0.00           H
ATOM   4257  CA  LEU A 850      25.420  51.330  56.135  1.00  0.00           C
ATOM   4258  HA  LEU A 850      25.170  50.500  55.495  1.00  0.00           H
ATOM   4259  CB  LEU A 850      24.350  52.420  56.025  1.00  0.00           C
ATOM   4260  HB1 LEU A 850      24.530  53.200  56.795  1.00  0.00           H
ATOM   4261  HB2 LEU A 850      23.360  51.960  56.255  1.00  0.00           H
ATOM   4262  CG  LEU A 850      24.240  53.120  54.655  1.00  0.00           C
ATOM   4263  HG  LEU A 850      25.190  53.650  54.425  1.00  0.00           H
ATOM   4264  CD1 LEU A 850      23.950  52.150  53.505  1.00  0.00           C
ATOM   4265 HD11 LEU A 850      22.980  51.620  53.675  1.00  0.00           H
ATOM   4266 HD12 LEU A 850      24.750  51.390  53.405  1.00  0.00           H
ATOM   4267 HD13 LEU A 850      23.870  52.700  52.545  1.00  0.00           H
ATOM   4268  CD2 LEU A 850      23.130  54.150  54.775  1.00  0.00           C
ATOM   4269 HD21 LEU A 850      23.370  54.880  55.575  1.00  0.00           H
ATOM   4270 HD22 LEU A 850      22.160  53.660  55.025  1.00  0.00           H
ATOM   4271 HD23 LEU A 850      23.010  54.690  53.825  1.00  0.00           H
ATOM   4272  C   LEU A 850      26.770  51.860  55.685  1.00  0.00           C
ATOM   4273  O   LEU A 850      27.270  51.530  54.605  1.00  0.00           O
ATOM   4274  N   LEU A 851      27.420  52.660  56.545  1.00  0.00           N
ATOM   4275  HN  LEU A 851      26.960  52.960  57.385  1.00  0.00           H
ATOM   4276  CA  LEU A 851      28.760  53.160  56.345  1.00  0.00           C
ATOM   4277  HA  LEU A 851      28.780  53.710  55.415  1.00  0.00           H
ATOM   4278  CB  LEU A 851      29.110  54.100  57.525  1.00  0.00           C
ATOM   4279  HB1 LEU A 851      30.200  54.320  57.585  1.00  0.00           H
ATOM   4280  HB2 LEU A 851      28.840  53.590  58.475  1.00  0.00           H
ATOM   4281  CG  LEU A 851      28.370  55.450  57.475  1.00  0.00           C
ATOM   4282  HG  LEU A 851      27.290  55.260  57.265  1.00  0.00           H
ATOM   4283  CD1 LEU A 851      28.470  56.190  58.815  1.00  0.00           C
ATOM   4284 HD11 LEU A 851      29.540  56.330  59.085  1.00  0.00           H
ATOM   4285 HD12 LEU A 851      27.980  55.600  59.615  1.00  0.00           H
ATOM   4286 HD13 LEU A 851      27.980  57.180  58.745  1.00  0.00           H
ATOM   4287  CD2 LEU A 851      28.930  56.320  56.345  1.00  0.00           C
ATOM   4288 HD21 LEU A 851      28.860  55.820  55.365  1.00  0.00           H
ATOM   4289 HD22 LEU A 851      29.990  56.570  56.555  1.00  0.00           H
ATOM   4290 HD23 LEU A 851      28.350  57.270  56.285  1.00  0.00           H
ATOM   4291  C   LEU A 851      29.810  52.070  56.195  1.00  0.00           C
ATOM   4292  O   LEU A 851      30.620  52.100  55.265  1.00  0.00           O
ATOM   4293  N   CYS A 852      29.790  51.040  57.065  1.00  0.00           N
ATOM   4294  HN  CYS A 852      29.180  51.080  57.855  1.00  0.00           H
ATOM   4295  CA  CYS A 852      30.630  49.860  56.935  1.00  0.00           C
ATOM   4296  HA  CYS A 852      31.660  50.190  56.895  1.00  0.00           H
ATOM   4297  CB  CYS A 852      30.440  48.950  58.185  1.00  0.00           C
ATOM   4298  HB1 CYS A 852      29.400  48.550  58.215  1.00  0.00           H
ATOM   4299  HB2 CYS A 852      30.540  49.600  59.085  1.00  0.00           H
ATOM   4300  SG  CYS A 852      31.650  47.590  58.305  1.00  0.00           S
ATOM   4301  HG1 CYS A 852      31.400  47.260  59.565  1.00  0.00           H
ATOM   4302  C   CYS A 852      30.350  49.080  55.645  1.00  0.00           C
ATOM   4303  O   CYS A 852      31.260  48.710  54.915  1.00  0.00           O
ATOM   4304  N   THR A 853      29.060  48.900  55.315  1.00  0.00           N
ATOM   4305  HN  THR A 853      28.360  49.220  55.955  1.00  0.00           H
ATOM   4306  CA  THR A 853      28.580  48.210  54.115  1.00  0.00           C
ATOM   4307  HA  THR A 853      28.990  47.210  54.145  1.00  0.00           H
ATOM   4308  CB  THR A 853      27.060  48.090  54.055  1.00  0.00           C
ATOM   4309  HB  THR A 853      26.580  49.100  54.045  1.00  0.00           H
ATOM   4310  OG1 THR A 853      26.580  47.380  55.185  1.00  0.00           O
ATOM   4311  HG1 THR A 853      26.800  47.920  55.975  1.00  0.00           H
ATOM   4312  CG2 THR A 853      26.600  47.290  52.825  1.00  0.00           C
ATOM   4313 HG21 THR A 853      27.130  46.310  52.795  1.00  0.00           H
ATOM   4314 HG22 THR A 853      26.800  47.830  51.885  1.00  0.00           H
ATOM   4315 HG23 THR A 853      25.510  47.100  52.885  1.00  0.00           H
ATOM   4316  C   THR A 853      29.080  48.850  52.835  1.00  0.00           C
ATOM   4317  O   THR A 853      29.510  48.150  51.915  1.00  0.00           O
ATOM   4318  N   ILE A 854      29.090  50.190  52.755  1.00  0.00           N
ATOM   4319  HN  ILE A 854      28.650  50.740  53.475  1.00  0.00           H
ATOM   4320  CA  ILE A 854      29.680  50.940  51.645  1.00  0.00           C
ATOM   4321  HA  ILE A 854      29.190  50.640  50.725  1.00  0.00           H
ATOM   4322  CB  ILE A 854      29.460  52.450  51.845  1.00  0.00           C
ATOM   4323  HB  ILE A 854      29.710  52.700  52.905  1.00  0.00           H
ATOM   4324  CG2 ILE A 854      30.380  53.310  50.935  1.00  0.00           C
ATOM   4325 HG21 ILE A 854      30.240  53.030  49.865  1.00  0.00           H
ATOM   4326 HG22 ILE A 854      31.450  53.200  51.195  1.00  0.00           H
ATOM   4327 HG23 ILE A 854      30.130  54.380  51.045  1.00  0.00           H
ATOM   4328  CG1 ILE A 854      27.970  52.800  51.625  1.00  0.00           C
ATOM   4329 HG11 ILE A 854      27.320  52.010  52.065  1.00  0.00           H
ATOM   4330 HG12 ILE A 854      27.760  52.830  50.535  1.00  0.00           H
ATOM   4331  CD  ILE A 854      27.550  54.130  52.265  1.00  0.00           C
ATOM   4332  HD1 ILE A 854      28.140  54.980  51.845  1.00  0.00           H
ATOM   4333  HD2 ILE A 854      27.700  54.100  53.365  1.00  0.00           H
ATOM   4334  HD3 ILE A 854      26.470  54.330  52.065  1.00  0.00           H
ATOM   4335  C   ILE A 854      31.160  50.650  51.455  1.00  0.00           C
ATOM   4336  O   ILE A 854      31.600  50.370  50.335  1.00  0.00           O
ATOM   4337  N   LEU A 855      31.950  50.660  52.545  1.00  0.00           N
ATOM   4338  HN  LEU A 855      31.560  50.890  53.435  1.00  0.00           H
ATOM   4339  CA  LEU A 855      33.360  50.340  52.505  1.00  0.00           C
ATOM   4340  HA  LEU A 855      33.810  50.980  51.755  1.00  0.00           H
ATOM   4341  CB  LEU A 855      34.010  50.640  53.895  1.00  0.00           C
ATOM   4342  HB1 LEU A 855      33.970  49.740  54.545  1.00  0.00           H
ATOM   4343  HB2 LEU A 855      33.390  51.410  54.405  1.00  0.00           H
ATOM   4344  CG  LEU A 855      35.450  51.200  53.845  1.00  0.00           C
ATOM   4345  HG  LEU A 855      35.860  51.140  54.885  1.00  0.00           H
ATOM   4346  CD1 LEU A 855      36.390  50.400  52.935  1.00  0.00           C
ATOM   4347 HD11 LEU A 855      36.060  50.450  51.875  1.00  0.00           H
ATOM   4348 HD12 LEU A 855      36.420  49.330  53.245  1.00  0.00           H
ATOM   4349 HD13 LEU A 855      37.410  50.810  52.985  1.00  0.00           H
ATOM   4350  CD2 LEU A 855      35.490  52.690  53.445  1.00  0.00           C
ATOM   4351 HD21 LEU A 855      34.930  53.300  54.185  1.00  0.00           H
ATOM   4352 HD22 LEU A 855      35.030  52.840  52.445  1.00  0.00           H
ATOM   4353 HD23 LEU A 855      36.530  53.060  53.415  1.00  0.00           H
ATOM   4354  C   LEU A 855      33.610  48.890  52.085  1.00  0.00           C
ATOM   4355  O   LEU A 855      34.440  48.620  51.205  1.00  0.00           O
ATOM   4356  N   ILE A 856      32.850  47.930  52.665  1.00  0.00           N
ATOM   4357  HN  ILE A 856      32.200  48.190  53.385  1.00  0.00           H
ATOM   4358  CA  ILE A 856      32.940  46.510  52.325  1.00  0.00           C
ATOM   4359  HA  ILE A 856      33.960  46.190  52.465  1.00  0.00           H
ATOM   4360  CB  ILE A 856      32.030  45.660  53.225  1.00  0.00           C
ATOM   4361  HB  ILE A 856      31.010  46.110  53.235  1.00  0.00           H
ATOM   4362  CG2 ILE A 856      31.920  44.210  52.685  1.00  0.00           C
ATOM   4363 HG21 ILE A 856      32.930  43.770  52.565  1.00  0.00           H
ATOM   4364 HG22 ILE A 856      31.380  44.160  51.715  1.00  0.00           H
ATOM   4365 HG23 ILE A 856      31.350  43.560  53.395  1.00  0.00           H
ATOM   4366  CG1 ILE A 856      32.560  45.670  54.675  1.00  0.00           C
ATOM   4367 HG11 ILE A 856      32.810  46.710  54.985  1.00  0.00           H
ATOM   4368 HG12 ILE A 856      33.510  45.090  54.715  1.00  0.00           H
ATOM   4369  CD  ILE A 856      31.580  45.090  55.695  1.00  0.00           C
ATOM   4370  HD1 ILE A 856      31.330  44.030  55.475  1.00  0.00           H
ATOM   4371  HD2 ILE A 856      30.630  45.680  55.715  1.00  0.00           H
ATOM   4372  HD3 ILE A 856      32.020  45.120  56.715  1.00  0.00           H
ATOM   4373  C   ILE A 856      32.620  46.260  50.855  1.00  0.00           C
ATOM   4374  O   ILE A 856      33.340  45.560  50.155  1.00  0.00           O
ATOM   4375  N   PHE A 857      31.540  46.900  50.355  1.00  0.00           N
ATOM   4376  HN  PHE A 857      30.970  47.460  50.955  1.00  0.00           H
ATOM   4377  CA  PHE A 857      31.140  46.830  48.965  1.00  0.00           C
ATOM   4378  HA  PHE A 857      30.970  45.790  48.715  1.00  0.00           H
ATOM   4379  CB  PHE A 857      29.790  47.610  48.785  1.00  0.00           C
ATOM   4380  HB1 PHE A 857      29.920  48.650  49.135  1.00  0.00           H
ATOM   4381  HB2 PHE A 857      29.020  47.130  49.425  1.00  0.00           H
ATOM   4382  CG  PHE A 857      29.290  47.630  47.365  1.00  0.00           C
ATOM   4383  CD1 PHE A 857      28.450  46.610  46.885  1.00  0.00           C
ATOM   4384  HD1 PHE A 857      28.180  45.800  47.535  1.00  0.00           H
ATOM   4385  CE1 PHE A 857      27.970  46.640  45.565  1.00  0.00           C
ATOM   4386  HE1 PHE A 857      27.340  45.840  45.195  1.00  0.00           H
ATOM   4387  CZ  PHE A 857      28.330  47.690  44.715  1.00  0.00           C
ATOM   4388  HZ  PHE A 857      27.980  47.700  43.695  1.00  0.00           H
ATOM   4389  CD2 PHE A 857      29.620  48.700  46.505  1.00  0.00           C
ATOM   4390  HD2 PHE A 857      30.240  49.500  46.875  1.00  0.00           H
ATOM   4391  CE2 PHE A 857      29.150  48.720  45.185  1.00  0.00           C
ATOM   4392  HE2 PHE A 857      29.410  49.540  44.535  1.00  0.00           H
ATOM   4393  C   PHE A 857      32.220  47.330  48.015  1.00  0.00           C
ATOM   4394  O   PHE A 857      32.540  46.650  47.035  1.00  0.00           O
ATOM   4395  N   MET A 858      32.840  48.490  48.315  1.00  0.00           N
ATOM   4396  HN  MET A 858      32.570  49.030  49.115  1.00  0.00           H
ATOM   4397  CA  MET A 858      33.930  48.990  47.485  1.00  0.00           C
ATOM   4398  HA  MET A 858      33.540  49.120  46.485  1.00  0.00           H
ATOM   4399  CB  MET A 858      34.420  50.370  47.995  1.00  0.00           C
ATOM   4400  HB1 MET A 858      35.380  50.650  47.495  1.00  0.00           H
ATOM   4401  HB2 MET A 858      34.620  50.300  49.085  1.00  0.00           H
ATOM   4402  CG  MET A 858      33.430  51.520  47.735  1.00  0.00           C
ATOM   4403  HG1 MET A 858      32.430  51.240  48.115  1.00  0.00           H
ATOM   4404  HG2 MET A 858      33.340  51.650  46.635  1.00  0.00           H
ATOM   4405  SD  MET A 858      33.950  53.090  48.505  1.00  0.00           S
ATOM   4406  CE  MET A 858      32.660  54.100  47.745  1.00  0.00           C
ATOM   4407  HE1 MET A 858      31.650  53.720  48.015  1.00  0.00           H
ATOM   4408  HE2 MET A 858      32.740  54.080  46.635  1.00  0.00           H
ATOM   4409  HE3 MET A 858      32.730  55.160  48.075  1.00  0.00           H
ATOM   4410  C   MET A 858      35.130  48.060  47.345  1.00  0.00           C
ATOM   4411  O   MET A 858      35.480  47.690  46.225  1.00  0.00           O
ATOM   4412  N   ASP A 859      35.730  47.620  48.475  1.00  0.00           N
ATOM   4413  HN  ASP A 859      35.380  47.930  49.365  1.00  0.00           H
ATOM   4414  CA  ASP A 859      36.890  46.750  48.565  1.00  0.00           C
ATOM   4415  HA  ASP A 859      37.700  47.200  48.005  1.00  0.00           H
ATOM   4416  CB  ASP A 859      37.290  46.700  50.085  1.00  0.00           C
ATOM   4417  HB1 ASP A 859      36.480  46.200  50.655  1.00  0.00           H
ATOM   4418  HB2 ASP A 859      37.390  47.730  50.465  1.00  0.00           H
ATOM   4419  CG  ASP A 859      38.600  45.990  50.405  1.00  0.00           C
ATOM   4420  OD1 ASP A 859      39.310  45.620  49.435  1.00  0.00           O
ATOM   4421  OD2 ASP A 859      38.950  45.830  51.605  1.00  0.00           O
ATOM   4422  C   ASP A 859      36.640  45.370  47.925  1.00  0.00           C
ATOM   4423  O   ASP A 859      37.370  44.880  47.055  1.00  0.00           O
ATOM   4424  N   GLN A 860      35.490  44.750  48.275  1.00  0.00           N
ATOM   4425  HN  GLN A 860      34.930  45.140  49.005  1.00  0.00           H
ATOM   4426  CA  GLN A 860      35.050  43.470  47.755  1.00  0.00           C
ATOM   4427  HA  GLN A 860      35.820  42.750  47.965  1.00  0.00           H
ATOM   4428  CB  GLN A 860      33.720  43.100  48.445  1.00  0.00           C
ATOM   4429  HB1 GLN A 860      32.910  43.790  48.125  1.00  0.00           H
ATOM   4430  HB2 GLN A 860      33.850  43.280  49.535  1.00  0.00           H
ATOM   4431  CG  GLN A 860      33.260  41.640  48.275  1.00  0.00           C
ATOM   4432  HG1 GLN A 860      33.140  41.390  47.205  1.00  0.00           H
ATOM   4433  HG2 GLN A 860      32.280  41.500  48.785  1.00  0.00           H
ATOM   4434  CD  GLN A 860      34.250  40.690  48.945  1.00  0.00           C
ATOM   4435  OE1 GLN A 860      34.770  40.970  50.025  1.00  0.00           O
ATOM   4436  NE2 GLN A 860      34.530  39.520  48.335  1.00  0.00           N
ATOM   4437 HE21 GLN A 860      35.080  38.880  48.865  1.00  0.00           H
ATOM   4438 HE22 GLN A 860      34.080  39.240  47.505  1.00  0.00           H
ATOM   4439  C   GLN A 860      34.810  43.440  46.245  1.00  0.00           C
ATOM   4440  O   GLN A 860      35.230  42.510  45.555  1.00  0.00           O
ATOM   4441  N   GLN A 861      34.090  44.450  45.705  1.00  0.00           N
ATOM   4442  HN  GLN A 861      33.750  45.220  46.255  1.00  0.00           H
ATOM   4443  CA  GLN A 861      33.720  44.470  44.305  1.00  0.00           C
ATOM   4444  HA  GLN A 861      33.490  43.460  43.995  1.00  0.00           H
ATOM   4445  CB  GLN A 861      32.440  45.320  44.065  1.00  0.00           C
ATOM   4446  HB1 GLN A 861      32.280  45.420  42.965  1.00  0.00           H
ATOM   4447  HB2 GLN A 861      32.600  46.340  44.485  1.00  0.00           H
ATOM   4448  CG  GLN A 861      31.140  44.730  44.665  1.00  0.00           C
ATOM   4449  HG1 GLN A 861      30.290  45.410  44.415  1.00  0.00           H
ATOM   4450  HG2 GLN A 861      31.210  44.670  45.765  1.00  0.00           H
ATOM   4451  CD  GLN A 861      30.810  43.360  44.065  1.00  0.00           C
ATOM   4452  OE1 GLN A 861      30.530  43.250  42.875  1.00  0.00           O
ATOM   4453  NE2 GLN A 861      30.860  42.290  44.885  1.00  0.00           N
ATOM   4454 HE21 GLN A 861      30.580  41.410  44.495  1.00  0.00           H
ATOM   4455 HE22 GLN A 861      31.140  42.390  45.835  1.00  0.00           H
ATOM   4456  C   GLN A 861      34.840  44.920  43.375  1.00  0.00           C
ATOM   4457  O   GLN A 861      35.030  44.340  42.305  1.00  0.00           O
ATOM   4458  N   ILE A 862      35.650  45.920  43.775  1.00  0.00           N
ATOM   4459  HN  ILE A 862      35.530  46.390  44.655  1.00  0.00           H
ATOM   4460  CA  ILE A 862      36.770  46.380  42.945  1.00  0.00           C
ATOM   4461  HA  ILE A 862      36.360  46.560  41.965  1.00  0.00           H
ATOM   4462  CB  ILE A 862      37.380  47.700  43.435  1.00  0.00           C
ATOM   4463  HB  ILE A 862      36.540  48.370  43.715  1.00  0.00           H
ATOM   4464  CG2 ILE A 862      38.250  47.510  44.705  1.00  0.00           C
ATOM   4465 HG21 ILE A 862      39.190  46.950  44.475  1.00  0.00           H
ATOM   4466 HG22 ILE A 862      37.700  46.960  45.495  1.00  0.00           H
ATOM   4467 HG23 ILE A 862      38.550  48.500  45.105  1.00  0.00           H
ATOM   4468  CG1 ILE A 862      38.200  48.410  42.325  1.00  0.00           C
ATOM   4469 HG11 ILE A 862      38.960  47.720  41.915  1.00  0.00           H
ATOM   4470 HG12 ILE A 862      38.760  49.260  42.785  1.00  0.00           H
ATOM   4471  CD  ILE A 862      37.340  48.980  41.185  1.00  0.00           C
ATOM   4472  HD1 ILE A 862      36.570  49.670  41.585  1.00  0.00           H
ATOM   4473  HD2 ILE A 862      36.830  48.160  40.625  1.00  0.00           H
ATOM   4474  HD3 ILE A 862      37.980  49.550  40.475  1.00  0.00           H
ATOM   4475  C   ILE A 862      37.800  45.260  42.765  1.00  0.00           C
ATOM   4476  O   ILE A 862      38.290  45.020  41.655  1.00  0.00           O
ATOM   4477  N   THR A 863      38.060  44.500  43.845  1.00  0.00           N
ATOM   4478  HN  THR A 863      37.700  44.760  44.745  1.00  0.00           H
ATOM   4479  CA  THR A 863      38.890  43.300  43.825  1.00  0.00           C
ATOM   4480  HA  THR A 863      39.850  43.580  43.435  1.00  0.00           H
ATOM   4481  CB  THR A 863      39.110  42.700  45.215  1.00  0.00           C
ATOM   4482  HB  THR A 863      38.140  42.380  45.685  1.00  0.00           H
ATOM   4483  OG1 THR A 863      39.740  43.640  46.075  1.00  0.00           O
ATOM   4484  HG1 THR A 863      39.060  43.990  46.675  1.00  0.00           H
ATOM   4485  CG2 THR A 863      40.070  41.500  45.145  1.00  0.00           C
ATOM   4486 HG21 THR A 863      41.010  41.800  44.635  1.00  0.00           H
ATOM   4487 HG22 THR A 863      39.630  40.640  44.605  1.00  0.00           H
ATOM   4488 HG23 THR A 863      40.340  41.170  46.165  1.00  0.00           H
ATOM   4489  C   THR A 863      38.330  42.250  42.885  1.00  0.00           C
ATOM   4490  O   THR A 863      39.060  41.730  42.045  1.00  0.00           O
ATOM   4491  N   ALA A 864      37.010  41.970  42.915  1.00  0.00           N
ATOM   4492  HN  ALA A 864      36.410  42.390  43.605  1.00  0.00           H
ATOM   4493  CA  ALA A 864      36.350  41.070  41.995  1.00  0.00           C
ATOM   4494  HA  ALA A 864      36.820  40.100  42.075  1.00  0.00           H
ATOM   4495  CB  ALA A 864      34.860  40.900  42.385  1.00  0.00           C
ATOM   4496  HB1 ALA A 864      34.310  41.860  42.265  1.00  0.00           H
ATOM   4497  HB2 ALA A 864      34.790  40.580  43.445  1.00  0.00           H
ATOM   4498  HB3 ALA A 864      34.360  40.130  41.755  1.00  0.00           H
ATOM   4499  C   ALA A 864      36.450  41.480  40.525  1.00  0.00           C
ATOM   4500  O   ALA A 864      36.750  40.660  39.665  1.00  0.00           O
ATOM   4501  N   VAL A 865      36.240  42.780  40.195  1.00  0.00           N
ATOM   4502  HN  VAL A 865      35.930  43.420  40.895  1.00  0.00           H
ATOM   4503  CA  VAL A 865      36.410  43.330  38.845  1.00  0.00           C
ATOM   4504  HA  VAL A 865      35.760  42.790  38.175  1.00  0.00           H
ATOM   4505  CB  VAL A 865      36.000  44.810  38.825  1.00  0.00           C
ATOM   4506  HB  VAL A 865      36.470  45.330  39.685  1.00  0.00           H
ATOM   4507  CG1 VAL A 865      36.440  45.530  37.535  1.00  0.00           C
ATOM   4508 HG11 VAL A 865      36.090  44.980  36.635  1.00  0.00           H
ATOM   4509 HG12 VAL A 865      37.540  45.650  37.475  1.00  0.00           H
ATOM   4510 HG13 VAL A 865      36.000  46.550  37.505  1.00  0.00           H
ATOM   4511  CG2 VAL A 865      34.470  44.900  38.985  1.00  0.00           C
ATOM   4512 HG21 VAL A 865      34.130  44.440  39.935  1.00  0.00           H
ATOM   4513 HG22 VAL A 865      33.960  44.380  38.145  1.00  0.00           H
ATOM   4514 HG23 VAL A 865      34.140  45.970  38.975  1.00  0.00           H
ATOM   4515  C   VAL A 865      37.830  43.180  38.295  1.00  0.00           C
ATOM   4516  O   VAL A 865      38.040  42.740  37.165  1.00  0.00           O
ATOM   4517  N   ILE A 866      38.840  43.490  39.125  1.00  0.00           N
ATOM   4518  HN  ILE A 866      38.640  43.890  40.025  1.00  0.00           H
ATOM   4519  CA  ILE A 866      40.250  43.310  38.825  1.00  0.00           C
ATOM   4520  HA  ILE A 866      40.450  43.840  37.895  1.00  0.00           H
ATOM   4521  CB  ILE A 866      41.120  43.930  39.915  1.00  0.00           C
ATOM   4522  HB  ILE A 866      40.740  43.580  40.905  1.00  0.00           H
ATOM   4523  CG2 ILE A 866      42.610  43.510  39.795  1.00  0.00           C
ATOM   4524 HG21 ILE A 866      43.000  43.770  38.785  1.00  0.00           H
ATOM   4525 HG22 ILE A 866      42.740  42.420  39.955  1.00  0.00           H
ATOM   4526 HG23 ILE A 866      43.230  44.030  40.545  1.00  0.00           H
ATOM   4527  CG1 ILE A 866      40.980  45.470  39.885  1.00  0.00           C
ATOM   4528 HG11 ILE A 866      39.920  45.760  39.735  1.00  0.00           H
ATOM   4529 HG12 ILE A 866      41.550  45.860  39.005  1.00  0.00           H
ATOM   4530  CD  ILE A 866      41.470  46.170  41.165  1.00  0.00           C
ATOM   4531  HD1 ILE A 866      42.540  45.950  41.365  1.00  0.00           H
ATOM   4532  HD2 ILE A 866      40.870  45.830  42.035  1.00  0.00           H
ATOM   4533  HD3 ILE A 866      41.350  47.270  41.065  1.00  0.00           H
ATOM   4534  C   ILE A 866      40.620  41.860  38.555  1.00  0.00           C
ATOM   4535  O   ILE A 866      41.350  41.560  37.605  1.00  0.00           O
ATOM   4536  N   ILE A 867      40.110  40.920  39.375  1.00  0.00           N
ATOM   4537  HN  ILE A 867      39.530  41.190  40.155  1.00  0.00           H
ATOM   4538  CA  ILE A 867      40.290  39.490  39.185  1.00  0.00           C
ATOM   4539  HA  ILE A 867      41.340  39.300  39.075  1.00  0.00           H
ATOM   4540  CB  ILE A 867      39.800  38.710  40.415  1.00  0.00           C
ATOM   4541  HB  ILE A 867      38.760  39.050  40.645  1.00  0.00           H
ATOM   4542  CG2 ILE A 867      39.730  37.180  40.155  1.00  0.00           C
ATOM   4543 HG21 ILE A 867      40.700  36.810  39.775  1.00  0.00           H
ATOM   4544 HG22 ILE A 867      38.940  36.930  39.405  1.00  0.00           H
ATOM   4545 HG23 ILE A 867      39.490  36.640  41.095  1.00  0.00           H
ATOM   4546  CG1 ILE A 867      40.650  39.020  41.675  1.00  0.00           C
ATOM   4547 HG11 ILE A 867      40.100  38.620  42.565  1.00  0.00           H
ATOM   4548 HG12 ILE A 867      40.750  40.110  41.815  1.00  0.00           H
ATOM   4549  CD  ILE A 867      42.060  38.410  41.685  1.00  0.00           C
ATOM   4550  HD1 ILE A 867      42.600  38.620  40.735  1.00  0.00           H
ATOM   4551  HD2 ILE A 867      42.000  37.320  41.845  1.00  0.00           H
ATOM   4552  HD3 ILE A 867      42.660  38.840  42.515  1.00  0.00           H
ATOM   4553  C   ILE A 867      39.650  38.970  37.895  1.00  0.00           C
ATOM   4554  O   ILE A 867      40.300  38.260  37.125  1.00  0.00           O
ATOM   4555  N   ASN A 868      38.390  39.360  37.615  1.00  0.00           N
ATOM   4556  HN  ASN A 868      37.900  39.930  38.275  1.00  0.00           H
ATOM   4557  CA  ASN A 868      37.650  38.890  36.445  1.00  0.00           C
ATOM   4558  HA  ASN A 868      37.800  37.820  36.355  1.00  0.00           H
ATOM   4559  CB  ASN A 868      36.130  39.210  36.585  1.00  0.00           C
ATOM   4560  HB1 ASN A 868      35.590  38.950  35.645  1.00  0.00           H
ATOM   4561  HB2 ASN A 868      36.010  40.300  36.765  1.00  0.00           H
ATOM   4562  CG  ASN A 868      35.470  38.400  37.695  1.00  0.00           C
ATOM   4563  OD1 ASN A 868      35.800  37.250  37.995  1.00  0.00           O
ATOM   4564  ND2 ASN A 868      34.470  39.030  38.345  1.00  0.00           N
ATOM   4565 HD21 ASN A 868      34.200  39.960  38.075  1.00  0.00           H
ATOM   4566 HD22 ASN A 868      34.060  38.580  39.145  1.00  0.00           H
ATOM   4567  C   ASN A 868      38.080  39.490  35.115  1.00  0.00           C
ATOM   4568  O   ASN A 868      37.830  38.900  34.065  1.00  0.00           O
ATOM   4569  N   ARG A 869      38.720  40.670  35.115  1.00  0.00           N
ATOM   4570  HN  ARG A 869      38.740  41.170  35.975  1.00  0.00           H
ATOM   4571  CA  ARG A 869      39.390  41.320  33.995  1.00  0.00           C
ATOM   4572  HA  ARG A 869      38.670  42.000  33.565  1.00  0.00           H
ATOM   4573  CB  ARG A 869      40.560  42.150  34.575  1.00  0.00           C
ATOM   4574  HB1 ARG A 869      41.240  41.440  35.095  1.00  0.00           H
ATOM   4575  HB2 ARG A 869      40.140  42.830  35.355  1.00  0.00           H
ATOM   4576  CG  ARG A 869      41.380  42.970  33.565  1.00  0.00           C
ATOM   4577  HG1 ARG A 869      40.680  43.660  33.035  1.00  0.00           H
ATOM   4578  HG2 ARG A 869      41.850  42.330  32.795  1.00  0.00           H
ATOM   4579  CD  ARG A 869      42.450  43.840  34.225  1.00  0.00           C
ATOM   4580  HD1 ARG A 869      42.040  44.330  35.135  1.00  0.00           H
ATOM   4581  HD2 ARG A 869      42.760  44.630  33.505  1.00  0.00           H
ATOM   4582  NE  ARG A 869      43.600  42.960  34.655  1.00  0.00           N
ATOM   4583  HE  ARG A 869      43.410  42.130  35.165  1.00  0.00           H
ATOM   4584  CZ  ARG A 869      44.880  43.280  34.485  1.00  0.00           C
ATOM   4585  NH1 ARG A 869      45.230  44.320  33.745  1.00  0.00           N
ATOM   4586 HH11 ARG A 869      46.180  44.440  33.505  1.00  0.00           H
ATOM   4587 HH12 ARG A 869      44.600  44.500  32.965  1.00  0.00           H
ATOM   4588  NH2 ARG A 869      45.830  42.530  35.005  1.00  0.00           N
ATOM   4589 HH21 ARG A 869      45.580  41.700  35.535  1.00  0.00           H
ATOM   4590 HH22 ARG A 869      46.780  42.750  34.845  1.00  0.00           H
ATOM   4591  C   ARG A 869      39.940  40.460  32.845  1.00  0.00           C
ATOM   4592  O   ARG A 869      40.660  39.500  33.075  1.00  0.00           O
ATOM   4593  N   LYS A 870      39.650  40.840  31.565  1.00  0.00           N
ATOM   4594  HN  LYS A 870      39.160  41.690  31.405  1.00  0.00           H
ATOM   4595  CA  LYS A 870      39.870  40.030  30.375  1.00  0.00           C
ATOM   4596  HA  LYS A 870      39.220  39.160  30.455  1.00  0.00           H
ATOM   4597  CB  LYS A 870      39.480  40.830  29.095  1.00  0.00           C
ATOM   4598  HB1 LYS A 870      40.140  41.720  29.025  1.00  0.00           H
ATOM   4599  HB2 LYS A 870      38.440  41.200  29.255  1.00  0.00           H
ATOM   4600  CG  LYS A 870      39.520  40.020  27.775  1.00  0.00           C
ATOM   4601  HG1 LYS A 870      38.860  39.130  27.935  1.00  0.00           H
ATOM   4602  HG2 LYS A 870      40.540  39.650  27.565  1.00  0.00           H
ATOM   4603  CD  LYS A 870      38.950  40.790  26.565  1.00  0.00           C
ATOM   4604  HD1 LYS A 870      37.920  41.130  26.835  1.00  0.00           H
ATOM   4605  HD2 LYS A 870      38.840  40.090  25.705  1.00  0.00           H
ATOM   4606  CE  LYS A 870      39.750  42.030  26.095  1.00  0.00           C
ATOM   4607  HE1 LYS A 870      39.930  42.720  26.945  1.00  0.00           H
ATOM   4608  HE2 LYS A 870      39.170  42.570  25.315  1.00  0.00           H
ATOM   4609  NZ  LYS A 870      41.050  41.650  25.495  1.00  0.00           N
ATOM   4610  HZ1 LYS A 870      40.920  41.100  24.615  1.00  0.00           H
ATOM   4611  HZ2 LYS A 870      41.590  41.100  26.195  1.00  0.00           H
ATOM   4612  HZ3 LYS A 870      41.650  42.500  25.305  1.00  0.00           H
ATOM   4613  C   LYS A 870      41.280  39.470  30.185  1.00  0.00           C
ATOM   4614  O   LYS A 870      41.470  38.360  29.695  1.00  0.00           O
ATOM   4615  N   GLU A 871      42.310  40.250  30.585  1.00  0.00           N
ATOM   4616  HN  GLU A 871      42.140  41.220  30.785  1.00  0.00           H
ATOM   4617  CA  GLU A 871      43.700  39.830  30.625  1.00  0.00           C
ATOM   4618  HA  GLU A 871      44.020  39.610  29.615  1.00  0.00           H
ATOM   4619  CB  GLU A 871      44.570  40.980  31.195  1.00  0.00           C
ATOM   4620  HB1 GLU A 871      45.630  40.620  31.235  1.00  0.00           H
ATOM   4621  HB2 GLU A 871      44.270  41.250  32.225  1.00  0.00           H
ATOM   4622  CG  GLU A 871      44.590  42.250  30.295  1.00  0.00           C
ATOM   4623  HG1 GLU A 871      44.520  41.970  29.235  1.00  0.00           H
ATOM   4624  HG2 GLU A 871      45.570  42.760  30.435  1.00  0.00           H
ATOM   4625  CD  GLU A 871      43.510  43.270  30.635  1.00  0.00           C
ATOM   4626  OE1 GLU A 871      43.860  44.250  31.345  1.00  0.00           O
ATOM   4627  OE2 GLU A 871      42.340  43.120  30.185  1.00  0.00           O
ATOM   4628  C   GLU A 871      43.940  38.560  31.455  1.00  0.00           C
ATOM   4629  O   GLU A 871      44.690  37.670  31.065  1.00  0.00           O
ATOM   4630  N   HSD A 872      43.270  38.430  32.615  1.00  0.00           N
ATOM   4631  HN  HSD A 872      42.610  39.140  32.865  1.00  0.00           H
ATOM   4632  CA  HSD A 872      43.220  37.220  33.425  1.00  0.00           C
ATOM   4633  HA  HSD A 872      44.190  36.750  33.445  1.00  0.00           H
ATOM   4634  CB  HSD A 872      42.750  37.520  34.875  1.00  0.00           C
ATOM   4635  HB1 HSD A 872      42.740  36.600  35.495  1.00  0.00           H
ATOM   4636  HB2 HSD A 872      41.710  37.910  34.845  1.00  0.00           H
ATOM   4637  ND1 HSD A 872      43.060  39.350  36.575  1.00  0.00           N
ATOM   4638  HD1 HSD A 872      42.110  39.330  36.905  1.00  0.00           H
ATOM   4639  CG  HSD A 872      43.570  38.570  35.565  1.00  0.00           C
ATOM   4640  CE1 HSD A 872      44.040  40.200  36.955  1.00  0.00           C
ATOM   4641  HE1 HSD A 872      43.880  40.940  37.745  1.00  0.00           H
ATOM   4642  NE2 HSD A 872      45.140  40.030  36.245  1.00  0.00           N
ATOM   4643  CD2 HSD A 872      44.840  39.000  35.365  1.00  0.00           C
ATOM   4644  HD2 HSD A 872      45.560  38.670  34.625  1.00  0.00           H
ATOM   4645  C   HSD A 872      42.230  36.210  32.855  1.00  0.00           C
ATOM   4646  O   HSD A 872      41.160  36.000  33.405  1.00  0.00           O
ATOM   4647  N   LYS A 873      42.560  35.550  31.735  1.00  0.00           N
ATOM   4648  HN  LYS A 873      43.430  35.750  31.285  1.00  0.00           H
ATOM   4649  CA  LYS A 873      41.660  34.640  31.055  1.00  0.00           C
ATOM   4650  HA  LYS A 873      40.770  35.210  30.805  1.00  0.00           H
ATOM   4651  CB  LYS A 873      42.270  34.150  29.725  1.00  0.00           C
ATOM   4652  HB1 LYS A 873      41.620  33.340  29.305  1.00  0.00           H
ATOM   4653  HB2 LYS A 873      43.260  33.690  29.935  1.00  0.00           H
ATOM   4654  CG  LYS A 873      42.380  35.240  28.655  1.00  0.00           C
ATOM   4655  HG1 LYS A 873      42.990  36.090  29.015  1.00  0.00           H
ATOM   4656  HG2 LYS A 873      41.350  35.640  28.475  1.00  0.00           H
ATOM   4657  CD  LYS A 873      42.920  34.680  27.325  1.00  0.00           C
ATOM   4658  HD1 LYS A 873      42.650  35.370  26.495  1.00  0.00           H
ATOM   4659  HD2 LYS A 873      42.370  33.730  27.145  1.00  0.00           H
ATOM   4660  CE  LYS A 873      44.430  34.430  27.305  1.00  0.00           C
ATOM   4661  HE1 LYS A 873      44.790  34.050  28.285  1.00  0.00           H
ATOM   4662  HE2 LYS A 873      44.970  35.370  27.075  1.00  0.00           H
ATOM   4663  NZ  LYS A 873      44.770  33.420  26.275  1.00  0.00           N
ATOM   4664  HZ1 LYS A 873      44.320  33.640  25.375  1.00  0.00           H
ATOM   4665  HZ2 LYS A 873      44.410  32.500  26.655  1.00  0.00           H
ATOM   4666  HZ3 LYS A 873      45.800  33.340  26.125  1.00  0.00           H
ATOM   4667  C   LYS A 873      41.170  33.430  31.855  1.00  0.00           C
ATOM   4668  O   LYS A 873      41.810  32.380  31.895  1.00  0.00           O
ATOM   4669  N   LEU A 874      39.980  33.590  32.465  1.00  0.00           N
ATOM   4670  HN  LEU A 874      39.640  34.520  32.575  1.00  0.00           H
ATOM   4671  CA  LEU A 874      39.140  32.560  33.025  1.00  0.00           C
ATOM   4672  HA  LEU A 874      39.740  31.970  33.715  1.00  0.00           H
ATOM   4673  CB  LEU A 874      37.950  33.200  33.805  1.00  0.00           C
ATOM   4674  HB1 LEU A 874      37.220  32.410  34.095  1.00  0.00           H
ATOM   4675  HB2 LEU A 874      37.440  33.910  33.115  1.00  0.00           H
ATOM   4676  CG  LEU A 874      38.340  33.960  35.095  1.00  0.00           C
ATOM   4677  HG  LEU A 874      39.250  34.580  34.905  1.00  0.00           H
ATOM   4678  CD1 LEU A 874      37.220  34.910  35.525  1.00  0.00           C
ATOM   4679 HD11 LEU A 874      36.280  34.350  35.705  1.00  0.00           H
ATOM   4680 HD12 LEU A 874      37.040  35.690  34.755  1.00  0.00           H
ATOM   4681 HD13 LEU A 874      37.500  35.430  36.475  1.00  0.00           H
ATOM   4682  CD2 LEU A 874      38.640  32.980  36.235  1.00  0.00           C
ATOM   4683 HD21 LEU A 874      39.460  32.280  35.955  1.00  0.00           H
ATOM   4684 HD22 LEU A 874      37.740  32.370  36.455  1.00  0.00           H
ATOM   4685 HD23 LEU A 874      38.930  33.530  37.155  1.00  0.00           H
ATOM   4686  C   LEU A 874      38.600  31.610  31.975  1.00  0.00           C
ATOM   4687  O   LEU A 874      38.310  31.970  30.845  1.00  0.00           O
ATOM   4688  N   LYS A 875      38.400  30.340  32.355  1.00  0.00           N
ATOM   4689  HN  LYS A 875      38.660  30.050  33.295  1.00  0.00           H
ATOM   4690  CA  LYS A 875      37.670  29.390  31.535  1.00  0.00           C
ATOM   4691  HA  LYS A 875      37.500  29.780  30.545  1.00  0.00           H
ATOM   4692  CB  LYS A 875      38.480  28.060  31.445  1.00  0.00           C
ATOM   4693  HB1 LYS A 875      37.930  27.310  30.855  1.00  0.00           H
ATOM   4694  HB2 LYS A 875      38.590  27.670  32.495  1.00  0.00           H
ATOM   4695  CG  LYS A 875      39.920  28.230  30.905  1.00  0.00           C
ATOM   4696  HG1 LYS A 875      40.430  27.240  30.955  1.00  0.00           H
ATOM   4697  HG2 LYS A 875      40.470  28.900  31.605  1.00  0.00           H
ATOM   4698  CD  LYS A 875      40.030  28.800  29.475  1.00  0.00           C
ATOM   4699  HD1 LYS A 875      41.120  28.960  29.275  1.00  0.00           H
ATOM   4700  HD2 LYS A 875      39.540  29.800  29.455  1.00  0.00           H
ATOM   4701  CE  LYS A 875      39.450  27.890  28.385  1.00  0.00           C
ATOM   4702  HE1 LYS A 875      38.350  27.800  28.485  1.00  0.00           H
ATOM   4703  HE2 LYS A 875      39.900  26.880  28.445  1.00  0.00           H
ATOM   4704  NZ  LYS A 875      39.770  28.450  27.055  1.00  0.00           N
ATOM   4705  HZ1 LYS A 875      40.800  28.490  26.905  1.00  0.00           H
ATOM   4706  HZ2 LYS A 875      39.430  29.430  26.995  1.00  0.00           H
ATOM   4707  HZ3 LYS A 875      39.330  27.880  26.305  1.00  0.00           H
ATOM   4708  C   LYS A 875      36.290  29.130  32.135  1.00  0.00           C
ATOM   4709  O   LYS A 875      35.330  28.770  31.455  1.00  0.00           O
ATOM   4710  N   LYS A 876      36.160  29.390  33.445  1.00  0.00           N
ATOM   4711  HN  LYS A 876      36.950  29.730  33.975  1.00  0.00           H
ATOM   4712  CA  LYS A 876      34.970  29.140  34.235  1.00  0.00           C
ATOM   4713  HA  LYS A 876      34.200  28.690  33.605  1.00  0.00           H
ATOM   4714  CB  LYS A 876      35.280  28.170  35.405  1.00  0.00           C
ATOM   4715  HB1 LYS A 876      34.370  28.000  36.025  1.00  0.00           H
ATOM   4716  HB2 LYS A 876      36.060  28.650  36.045  1.00  0.00           H
ATOM   4717  CG  LYS A 876      35.840  26.810  34.945  1.00  0.00           C
ATOM   4718  HG1 LYS A 876      36.740  26.990  34.315  1.00  0.00           H
ATOM   4719  HG2 LYS A 876      35.090  26.260  34.335  1.00  0.00           H
ATOM   4720  CD  LYS A 876      36.310  25.950  36.135  1.00  0.00           C
ATOM   4721  HD1 LYS A 876      35.430  25.550  36.685  1.00  0.00           H
ATOM   4722  HD2 LYS A 876      36.860  26.620  36.825  1.00  0.00           H
ATOM   4723  CE  LYS A 876      37.230  24.780  35.735  1.00  0.00           C
ATOM   4724  HE1 LYS A 876      38.040  25.130  35.055  1.00  0.00           H
ATOM   4725  HE2 LYS A 876      36.650  23.990  35.215  1.00  0.00           H
ATOM   4726  NZ  LYS A 876      37.860  24.180  36.925  1.00  0.00           N
ATOM   4727  HZ1 LYS A 876      37.160  24.050  37.685  1.00  0.00           H
ATOM   4728  HZ2 LYS A 876      38.630  24.770  37.315  1.00  0.00           H
ATOM   4729  HZ3 LYS A 876      38.310  23.260  36.635  1.00  0.00           H
ATOM   4730  C   LYS A 876      34.420  30.450  34.775  1.00  0.00           C
ATOM   4731  O   LYS A 876      35.140  31.370  35.145  1.00  0.00           O
ATOM   4732  N   GLY A 877      33.070  30.610  34.795  1.00  0.00           N
ATOM   4733  HN  GLY A 877      32.480  29.880  34.475  1.00  0.00           H
ATOM   4734  CA  GLY A 877      32.430  31.850  35.235  1.00  0.00           C
ATOM   4735  HA1 GLY A 877      31.370  31.650  35.205  1.00  0.00           H
ATOM   4736  HA2 GLY A 877      32.730  32.620  34.545  1.00  0.00           H
ATOM   4737  C   GLY A 877      32.720  32.380  36.635  1.00  0.00           C
ATOM   4738  O   GLY A 877      33.240  31.690  37.515  1.00  0.00           O
ATOM   4739  N   ALA A 878      32.290  33.630  36.875  1.00  0.00           N
ATOM   4740  HN  ALA A 878      31.950  34.180  36.115  1.00  0.00           H
ATOM   4741  CA  ALA A 878      32.360  34.310  38.145  1.00  0.00           C
ATOM   4742  HA  ALA A 878      32.860  33.700  38.885  1.00  0.00           H
ATOM   4743  CB  ALA A 878      33.110  35.630  37.945  1.00  0.00           C
ATOM   4744  HB1 ALA A 878      32.580  36.290  37.225  1.00  0.00           H
ATOM   4745  HB2 ALA A 878      34.110  35.420  37.515  1.00  0.00           H
ATOM   4746  HB3 ALA A 878      33.260  36.180  38.895  1.00  0.00           H
ATOM   4747  C   ALA A 878      30.940  34.580  38.645  1.00  0.00           C
ATOM   4748  O   ALA A 878      29.970  34.210  37.995  1.00  0.00           O
ATOM   4749  N   GLY A 879      30.750  35.240  39.805  1.00  0.00           N
ATOM   4750  HN  GLY A 879      31.520  35.600  40.325  1.00  0.00           H
ATOM   4751  CA  GLY A 879      29.420  35.530  40.315  1.00  0.00           C
ATOM   4752  HA1 GLY A 879      29.050  34.640  40.815  1.00  0.00           H
ATOM   4753  HA2 GLY A 879      28.770  35.860  39.525  1.00  0.00           H
ATOM   4754  C   GLY A 879      29.470  36.610  41.345  1.00  0.00           C
ATOM   4755  O   GLY A 879      29.790  36.370  42.505  1.00  0.00           O
ATOM   4756  N   TYR A 880      29.180  37.860  40.935  1.00  0.00           N
ATOM   4757  HN  TYR A 880      28.860  38.000  40.005  1.00  0.00           H
ATOM   4758  CA  TYR A 880      29.150  39.040  41.795  1.00  0.00           C
ATOM   4759  HA  TYR A 880      30.110  39.120  42.295  1.00  0.00           H
ATOM   4760  CB  TYR A 880      28.900  40.330  40.955  1.00  0.00           C
ATOM   4761  HB1 TYR A 880      28.870  41.220  41.625  1.00  0.00           H
ATOM   4762  HB2 TYR A 880      27.940  40.270  40.415  1.00  0.00           H
ATOM   4763  CG  TYR A 880      30.020  40.580  39.955  1.00  0.00           C
ATOM   4764  CD1 TYR A 880      31.250  41.100  40.385  1.00  0.00           C
ATOM   4765  HD1 TYR A 880      31.410  41.290  41.435  1.00  0.00           H
ATOM   4766  CE1 TYR A 880      32.260  41.410  39.465  1.00  0.00           C
ATOM   4767  HE1 TYR A 880      33.190  41.840  39.805  1.00  0.00           H
ATOM   4768  CZ  TYR A 880      32.040  41.220  38.095  1.00  0.00           C
ATOM   4769  OH  TYR A 880      33.050  41.570  37.165  1.00  0.00           O
ATOM   4770  HH  TYR A 880      32.630  41.670  36.305  1.00  0.00           H
ATOM   4771  CD2 TYR A 880      29.810  40.390  38.575  1.00  0.00           C
ATOM   4772  HD2 TYR A 880      28.850  40.020  38.235  1.00  0.00           H
ATOM   4773  CE2 TYR A 880      30.820  40.710  37.655  1.00  0.00           C
ATOM   4774  HE2 TYR A 880      30.630  40.570  36.595  1.00  0.00           H
ATOM   4775  C   TYR A 880      28.100  38.950  42.895  1.00  0.00           C
ATOM   4776  O   TYR A 880      28.370  39.210  44.065  1.00  0.00           O
ATOM   4777  N   HSD A 881      26.870  38.510  42.535  1.00  0.00           N
ATOM   4778  HN  HSD A 881      26.710  38.250  41.585  1.00  0.00           H
ATOM   4779  CA  HSD A 881      25.760  38.390  43.465  1.00  0.00           C
ATOM   4780  HA  HSD A 881      25.680  39.320  44.005  1.00  0.00           H
ATOM   4781  CB  HSD A 881      24.450  38.170  42.685  1.00  0.00           C
ATOM   4782  HB1 HSD A 881      23.600  38.050  43.385  1.00  0.00           H
ATOM   4783  HB2 HSD A 881      24.540  37.250  42.055  1.00  0.00           H
ATOM   4784  ND1 HSD A 881      24.320  39.410  40.455  1.00  0.00           N
ATOM   4785  HD1 HSD A 881      24.740  38.690  39.885  1.00  0.00           H
ATOM   4786  CG  HSD A 881      24.180  39.370  41.825  1.00  0.00           C
ATOM   4787  CE1 HSD A 881      24.000  40.670  40.065  1.00  0.00           C
ATOM   4788  HE1 HSD A 881      24.000  41.030  39.035  1.00  0.00           H
ATOM   4789  NE2 HSD A 881      23.680  41.430  41.095  1.00  0.00           N
ATOM   4790  CD2 HSD A 881      23.780  40.610  42.205  1.00  0.00           C
ATOM   4791  HD2 HSD A 881      23.570  41.010  43.185  1.00  0.00           H
ATOM   4792  C   HSD A 881      25.940  37.310  44.515  1.00  0.00           C
ATOM   4793  O   HSD A 881      25.650  37.520  45.685  1.00  0.00           O
ATOM   4794  N   LEU A 882      26.470  36.140  44.095  1.00  0.00           N
ATOM   4795  HN  LEU A 882      26.710  36.030  43.135  1.00  0.00           H
ATOM   4796  CA  LEU A 882      26.850  35.060  44.985  1.00  0.00           C
ATOM   4797  HA  LEU A 882      25.990  34.780  45.585  1.00  0.00           H
ATOM   4798  CB  LEU A 882      27.380  33.840  44.185  1.00  0.00           C
ATOM   4799  HB1 LEU A 882      27.990  33.160  44.835  1.00  0.00           H
ATOM   4800  HB2 LEU A 882      28.040  34.200  43.365  1.00  0.00           H
ATOM   4801  CG  LEU A 882      26.300  32.930  43.565  1.00  0.00           C
ATOM   4802  HG  LEU A 882      25.580  33.560  42.985  1.00  0.00           H
ATOM   4803  CD1 LEU A 882      26.940  31.920  42.595  1.00  0.00           C
ATOM   4804 HD11 LEU A 882      27.680  31.280  43.135  1.00  0.00           H
ATOM   4805 HD12 LEU A 882      27.460  32.440  41.765  1.00  0.00           H
ATOM   4806 HD13 LEU A 882      26.160  31.260  42.155  1.00  0.00           H
ATOM   4807  CD2 LEU A 882      25.530  32.160  44.645  1.00  0.00           C
ATOM   4808 HD21 LEU A 882      25.020  32.850  45.355  1.00  0.00           H
ATOM   4809 HD22 LEU A 882      26.220  31.510  45.225  1.00  0.00           H
ATOM   4810 HD23 LEU A 882      24.760  31.510  44.185  1.00  0.00           H
ATOM   4811  C   LEU A 882      27.940  35.460  45.975  1.00  0.00           C
ATOM   4812  O   LEU A 882      27.870  35.180  47.165  1.00  0.00           O
ATOM   4813  N   ASP A 883      28.990  36.140  45.465  1.00  0.00           N
ATOM   4814  HN  ASP A 883      29.030  36.330  44.485  1.00  0.00           H
ATOM   4815  CA  ASP A 883      30.070  36.670  46.275  1.00  0.00           C
ATOM   4816  HA  ASP A 883      30.530  35.850  46.805  1.00  0.00           H
ATOM   4817  CB  ASP A 883      31.070  37.320  45.275  1.00  0.00           C
ATOM   4818  HB1 ASP A 883      30.530  38.040  44.625  1.00  0.00           H
ATOM   4819  HB2 ASP A 883      31.480  36.530  44.615  1.00  0.00           H
ATOM   4820  CG  ASP A 883      32.250  38.010  45.925  1.00  0.00           C
ATOM   4821  OD1 ASP A 883      33.040  37.500  46.695  1.00  0.00           O
ATOM   4822  OD2 ASP A 883      32.390  39.310  45.505  1.00  0.00           O
ATOM   4823  HD2 ASP A 883      33.280  39.610  45.685  1.00  0.00           H
ATOM   4824  C   ASP A 883      29.590  37.670  47.325  1.00  0.00           C
ATOM   4825  O   ASP A 883      29.950  37.570  48.495  1.00  0.00           O
ATOM   4826  N   LEU A 884      28.760  38.640  46.915  1.00  0.00           N
ATOM   4827  HN  LEU A 884      28.470  38.720  45.955  1.00  0.00           H
ATOM   4828  CA  LEU A 884      28.200  39.610  47.835  1.00  0.00           C
ATOM   4829  HA  LEU A 884      29.040  40.030  48.375  1.00  0.00           H
ATOM   4830  CB  LEU A 884      27.550  40.750  47.015  1.00  0.00           C
ATOM   4831  HB1 LEU A 884      26.680  40.340  46.455  1.00  0.00           H
ATOM   4832  HB2 LEU A 884      28.290  41.090  46.255  1.00  0.00           H
ATOM   4833  CG  LEU A 884      27.100  41.990  47.805  1.00  0.00           C
ATOM   4834  HG  LEU A 884      26.270  41.690  48.495  1.00  0.00           H
ATOM   4835  CD1 LEU A 884      28.230  42.600  48.655  1.00  0.00           C
ATOM   4836 HD11 LEU A 884      29.070  42.920  47.995  1.00  0.00           H
ATOM   4837 HD12 LEU A 884      28.600  41.880  49.405  1.00  0.00           H
ATOM   4838 HD13 LEU A 884      27.860  43.490  49.205  1.00  0.00           H
ATOM   4839  CD2 LEU A 884      26.560  43.060  46.845  1.00  0.00           C
ATOM   4840 HD21 LEU A 884      25.760  42.640  46.185  1.00  0.00           H
ATOM   4841 HD22 LEU A 884      27.380  43.430  46.195  1.00  0.00           H
ATOM   4842 HD23 LEU A 884      26.140  43.920  47.405  1.00  0.00           H
ATOM   4843  C   LEU A 884      27.270  39.040  48.895  1.00  0.00           C
ATOM   4844  O   LEU A 884      27.400  39.360  50.075  1.00  0.00           O
ATOM   4845  N   LEU A 885      26.350  38.110  48.515  1.00  0.00           N
ATOM   4846  HN  LEU A 885      26.230  37.880  47.545  1.00  0.00           H
ATOM   4847  CA  LEU A 885      25.510  37.400  49.475  1.00  0.00           C
ATOM   4848  HA  LEU A 885      24.950  38.130  50.035  1.00  0.00           H
ATOM   4849  CB  LEU A 885      24.550  36.390  48.795  1.00  0.00           C
ATOM   4850  HB1 LEU A 885      24.130  35.680  49.545  1.00  0.00           H
ATOM   4851  HB2 LEU A 885      25.140  35.790  48.065  1.00  0.00           H
ATOM   4852  CG  LEU A 885      23.350  36.990  48.065  1.00  0.00           C
ATOM   4853  HG  LEU A 885      23.720  37.730  47.325  1.00  0.00           H
ATOM   4854  CD1 LEU A 885      22.620  35.870  47.305  1.00  0.00           C
ATOM   4855 HD11 LEU A 885      22.270  35.090  48.015  1.00  0.00           H
ATOM   4856 HD12 LEU A 885      23.320  35.390  46.585  1.00  0.00           H
ATOM   4857 HD13 LEU A 885      21.750  36.270  46.755  1.00  0.00           H
ATOM   4858  CD2 LEU A 885      22.390  37.700  49.035  1.00  0.00           C
ATOM   4859 HD21 LEU A 885      22.870  38.560  49.535  1.00  0.00           H
ATOM   4860 HD22 LEU A 885      22.050  36.990  49.815  1.00  0.00           H
ATOM   4861 HD23 LEU A 885      21.490  38.070  48.495  1.00  0.00           H
ATOM   4862  C   LEU A 885      26.280  36.580  50.485  1.00  0.00           C
ATOM   4863  O   LEU A 885      26.060  36.720  51.685  1.00  0.00           O
ATOM   4864  N   MET A 886      27.230  35.730  50.025  1.00  0.00           N
ATOM   4865  HN  MET A 886      27.410  35.650  49.035  1.00  0.00           H
ATOM   4866  CA  MET A 886      28.000  34.870  50.895  1.00  0.00           C
ATOM   4867  HA  MET A 886      27.300  34.280  51.475  1.00  0.00           H
ATOM   4868  CB  MET A 886      28.920  33.890  50.095  1.00  0.00           C
ATOM   4869  HB1 MET A 886      29.670  33.420  50.765  1.00  0.00           H
ATOM   4870  HB2 MET A 886      29.480  34.480  49.345  1.00  0.00           H
ATOM   4871  CG  MET A 886      28.160  32.760  49.375  1.00  0.00           C
ATOM   4872  HG1 MET A 886      28.890  32.160  48.785  1.00  0.00           H
ATOM   4873  HG2 MET A 886      27.460  33.220  48.635  1.00  0.00           H
ATOM   4874  SD  MET A 886      27.210  31.640  50.455  1.00  0.00           S
ATOM   4875  CE  MET A 886      28.590  31.030  51.455  1.00  0.00           C
ATOM   4876  HE1 MET A 886      28.960  31.810  52.165  1.00  0.00           H
ATOM   4877  HE2 MET A 886      29.440  30.720  50.815  1.00  0.00           H
ATOM   4878  HE3 MET A 886      28.280  30.140  52.065  1.00  0.00           H
ATOM   4879  C   MET A 886      28.830  35.610  51.915  1.00  0.00           C
ATOM   4880  O   MET A 886      28.850  35.260  53.085  1.00  0.00           O
ATOM   4881  N   VAL A 887      29.510  36.690  51.485  1.00  0.00           N
ATOM   4882  HN  VAL A 887      29.480  36.950  50.515  1.00  0.00           H
ATOM   4883  CA  VAL A 887      30.250  37.560  52.375  1.00  0.00           C
ATOM   4884  HA  VAL A 887      30.900  36.960  52.985  1.00  0.00           H
ATOM   4885  CB  VAL A 887      31.130  38.510  51.555  1.00  0.00           C
ATOM   4886  HB  VAL A 887      30.510  39.020  50.775  1.00  0.00           H
ATOM   4887  CG1 VAL A 887      31.800  39.590  52.425  1.00  0.00           C
ATOM   4888 HG11 VAL A 887      32.390  39.120  53.245  1.00  0.00           H
ATOM   4889 HG12 VAL A 887      31.070  40.290  52.865  1.00  0.00           H
ATOM   4890 HG13 VAL A 887      32.510  40.190  51.805  1.00  0.00           H
ATOM   4891  CG2 VAL A 887      32.220  37.680  50.835  1.00  0.00           C
ATOM   4892 HG21 VAL A 887      31.770  36.910  50.175  1.00  0.00           H
ATOM   4893 HG22 VAL A 887      32.860  37.170  51.585  1.00  0.00           H
ATOM   4894 HG23 VAL A 887      32.860  38.340  50.215  1.00  0.00           H
ATOM   4895  C   VAL A 887      29.330  38.300  53.345  1.00  0.00           C
ATOM   4896  O   VAL A 887      29.470  38.170  54.565  1.00  0.00           O
ATOM   4897  N   GLY A 888      28.300  39.020  52.855  1.00  0.00           N
ATOM   4898  HN  GLY A 888      28.130  39.050  51.875  1.00  0.00           H
ATOM   4899  CA  GLY A 888      27.450  39.870  53.695  1.00  0.00           C
ATOM   4900  HA1 GLY A 888      26.750  40.350  53.045  1.00  0.00           H
ATOM   4901  HA2 GLY A 888      28.090  40.570  54.225  1.00  0.00           H
ATOM   4902  C   GLY A 888      26.640  39.150  54.745  1.00  0.00           C
ATOM   4903  O   GLY A 888      26.570  39.570  55.895  1.00  0.00           O
ATOM   4904  N   VAL A 889      26.010  38.020  54.365  1.00  0.00           N
ATOM   4905  HN  VAL A 889      26.070  37.710  53.415  1.00  0.00           H
ATOM   4906  CA  VAL A 889      25.280  37.160  55.275  1.00  0.00           C
ATOM   4907  HA  VAL A 889      24.550  37.760  55.795  1.00  0.00           H
ATOM   4908  CB  VAL A 889      24.540  36.090  54.495  1.00  0.00           C
ATOM   4909  HB  VAL A 889      25.240  35.600  53.775  1.00  0.00           H
ATOM   4910  CG1 VAL A 889      23.990  34.980  55.425  1.00  0.00           C
ATOM   4911 HG11 VAL A 889      23.310  35.400  56.185  1.00  0.00           H
ATOM   4912 HG12 VAL A 889      24.800  34.430  55.945  1.00  0.00           H
ATOM   4913 HG13 VAL A 889      23.460  34.210  54.825  1.00  0.00           H
ATOM   4914  CG2 VAL A 889      23.420  36.790  53.695  1.00  0.00           C
ATOM   4915 HG21 VAL A 889      23.840  37.510  52.965  1.00  0.00           H
ATOM   4916 HG22 VAL A 889      22.720  37.330  54.365  1.00  0.00           H
ATOM   4917 HG23 VAL A 889      22.840  36.040  53.115  1.00  0.00           H
ATOM   4918  C   VAL A 889      26.140  36.520  56.355  1.00  0.00           C
ATOM   4919  O   VAL A 889      25.800  36.550  57.535  1.00  0.00           O
ATOM   4920  N   MET A 890      27.300  35.950  55.955  1.00  0.00           N
ATOM   4921  HN  MET A 890      27.550  35.940  54.985  1.00  0.00           H
ATOM   4922  CA  MET A 890      28.250  35.350  56.875  1.00  0.00           C
ATOM   4923  HA  MET A 890      27.700  34.630  57.475  1.00  0.00           H
ATOM   4924  CB  MET A 890      29.410  34.630  56.165  1.00  0.00           C
ATOM   4925  HB1 MET A 890      30.220  34.390  56.875  1.00  0.00           H
ATOM   4926  HB2 MET A 890      29.840  35.310  55.395  1.00  0.00           H
ATOM   4927  CG  MET A 890      28.970  33.320  55.505  1.00  0.00           C
ATOM   4928  HG1 MET A 890      29.820  32.940  54.895  1.00  0.00           H
ATOM   4929  HG2 MET A 890      28.130  33.550  54.805  1.00  0.00           H
ATOM   4930  SD  MET A 890      28.460  32.050  56.695  1.00  0.00           S
ATOM   4931  CE  MET A 890      27.950  31.060  55.285  1.00  0.00           C
ATOM   4932  HE1 MET A 890      28.740  31.030  54.505  1.00  0.00           H
ATOM   4933  HE2 MET A 890      27.050  31.500  54.795  1.00  0.00           H
ATOM   4934  HE3 MET A 890      27.730  30.020  55.595  1.00  0.00           H
ATOM   4935  C   MET A 890      28.810  36.330  57.875  1.00  0.00           C
ATOM   4936  O   MET A 890      28.860  36.040  59.065  1.00  0.00           O
ATOM   4937  N   LEU A 891      29.180  37.540  57.405  1.00  0.00           N
ATOM   4938  HN  LEU A 891      29.160  37.720  56.415  1.00  0.00           H
ATOM   4939  CA  LEU A 891      29.630  38.620  58.275  1.00  0.00           C
ATOM   4940  HA  LEU A 891      30.480  38.270  58.835  1.00  0.00           H
ATOM   4941  CB  LEU A 891      30.050  39.870  57.465  1.00  0.00           C
ATOM   4942  HB1 LEU A 891      30.250  40.720  58.155  1.00  0.00           H
ATOM   4943  HB2 LEU A 891      29.200  40.170  56.795  1.00  0.00           H
ATOM   4944  CG  LEU A 891      31.320  39.700  56.595  1.00  0.00           C
ATOM   4945  HG  LEU A 891      31.200  38.820  55.935  1.00  0.00           H
ATOM   4946  CD1 LEU A 891      31.510  40.950  55.715  1.00  0.00           C
ATOM   4947 HD11 LEU A 891      31.630  41.850  56.345  1.00  0.00           H
ATOM   4948 HD12 LEU A 891      30.620  41.090  55.065  1.00  0.00           H
ATOM   4949 HD13 LEU A 891      32.410  40.840  55.075  1.00  0.00           H
ATOM   4950  CD2 LEU A 891      32.570  39.450  57.435  1.00  0.00           C
ATOM   4951 HD21 LEU A 891      32.480  38.530  58.045  1.00  0.00           H
ATOM   4952 HD22 LEU A 891      32.760  40.310  58.105  1.00  0.00           H
ATOM   4953 HD23 LEU A 891      33.440  39.320  56.755  1.00  0.00           H
ATOM   4954  C   LEU A 891      28.580  39.020  59.295  1.00  0.00           C
ATOM   4955  O   LEU A 891      28.880  39.250  60.465  1.00  0.00           O
ATOM   4956  N   GLY A 892      27.290  39.060  58.895  1.00  0.00           N
ATOM   4957  HN  GLY A 892      27.090  38.890  57.925  1.00  0.00           H
ATOM   4958  CA  GLY A 892      26.160  39.220  59.805  1.00  0.00           C
ATOM   4959  HA1 GLY A 892      25.260  39.090  59.225  1.00  0.00           H
ATOM   4960  HA2 GLY A 892      26.230  40.200  60.255  1.00  0.00           H
ATOM   4961  C   GLY A 892      26.090  38.220  60.935  1.00  0.00           C
ATOM   4962  O   GLY A 892      26.080  38.590  62.105  1.00  0.00           O
ATOM   4963  N   VAL A 893      26.090  36.920  60.615  1.00  0.00           N
ATOM   4964  HN  VAL A 893      26.090  36.650  59.645  1.00  0.00           H
ATOM   4965  CA  VAL A 893      26.120  35.830  61.585  1.00  0.00           C
ATOM   4966  HA  VAL A 893      25.270  35.960  62.245  1.00  0.00           H
ATOM   4967  CB  VAL A 893      25.980  34.480  60.885  1.00  0.00           C
ATOM   4968  HB  VAL A 893      26.790  34.360  60.125  1.00  0.00           H
ATOM   4969  CG1 VAL A 893      26.070  33.310  61.885  1.00  0.00           C
ATOM   4970 HG11 VAL A 893      25.330  33.430  62.705  1.00  0.00           H
ATOM   4971 HG12 VAL A 893      27.080  33.220  62.335  1.00  0.00           H
ATOM   4972 HG13 VAL A 893      25.860  32.350  61.365  1.00  0.00           H
ATOM   4973  CG2 VAL A 893      24.620  34.430  60.145  1.00  0.00           C
ATOM   4974 HG21 VAL A 893      24.550  35.210  59.365  1.00  0.00           H
ATOM   4975 HG22 VAL A 893      23.790  34.570  60.865  1.00  0.00           H
ATOM   4976 HG23 VAL A 893      24.490  33.450  59.645  1.00  0.00           H
ATOM   4977  C   VAL A 893      27.360  35.840  62.475  1.00  0.00           C
ATOM   4978  O   VAL A 893      27.290  35.720  63.705  1.00  0.00           O
ATOM   4979  N   CYS A 894      28.550  36.050  61.885  1.00  0.00           N
ATOM   4980  HN  CYS A 894      28.590  36.130  60.885  1.00  0.00           H
ATOM   4981  CA  CYS A 894      29.810  36.150  62.605  1.00  0.00           C
ATOM   4982  HA  CYS A 894      29.930  35.240  63.175  1.00  0.00           H
ATOM   4983  CB  CYS A 894      30.990  36.250  61.605  1.00  0.00           C
ATOM   4984  HB1 CYS A 894      31.930  36.540  62.115  1.00  0.00           H
ATOM   4985  HB2 CYS A 894      30.770  37.060  60.865  1.00  0.00           H
ATOM   4986  SG  CYS A 894      31.290  34.670  60.755  1.00  0.00           S
ATOM   4987  HG1 CYS A 894      30.230  34.770  59.955  1.00  0.00           H
ATOM   4988  C   CYS A 894      29.860  37.270  63.625  1.00  0.00           C
ATOM   4989  O   CYS A 894      30.340  37.110  64.745  1.00  0.00           O
ATOM   4990  N   SER A 895      29.320  38.460  63.265  1.00  0.00           N
ATOM   4991  HN  SER A 895      28.970  38.570  62.345  1.00  0.00           H
ATOM   4992  CA  SER A 895      29.180  39.610  64.165  1.00  0.00           C
ATOM   4993  HA  SER A 895      30.160  39.830  64.555  1.00  0.00           H
ATOM   4994  CB  SER A 895      28.640  40.880  63.465  1.00  0.00           C
ATOM   4995  HB1 SER A 895      28.660  41.740  64.175  1.00  0.00           H
ATOM   4996  HB2 SER A 895      27.590  40.740  63.125  1.00  0.00           H
ATOM   4997  OG  SER A 895      29.450  41.220  62.345  1.00  0.00           O
ATOM   4998  HG1 SER A 895      29.310  40.520  61.685  1.00  0.00           H
ATOM   4999  C   SER A 895      28.280  39.330  65.355  1.00  0.00           C
ATOM   5000  O   SER A 895      28.590  39.730  66.475  1.00  0.00           O
ATOM   5001  N   VAL A 896      27.150  38.620  65.135  1.00  0.00           N
ATOM   5002  HN  VAL A 896      26.930  38.340  64.205  1.00  0.00           H
ATOM   5003  CA  VAL A 896      26.240  38.160  66.185  1.00  0.00           C
ATOM   5004  HA  VAL A 896      25.920  39.020  66.755  1.00  0.00           H
ATOM   5005  CB  VAL A 896      24.990  37.520  65.545  1.00  0.00           C
ATOM   5006  HB  VAL A 896      25.310  36.760  64.805  1.00  0.00           H
ATOM   5007  CG1 VAL A 896      24.080  36.820  66.575  1.00  0.00           C
ATOM   5008 HG11 VAL A 896      23.750  37.550  67.345  1.00  0.00           H
ATOM   5009 HG12 VAL A 896      24.590  35.980  67.085  1.00  0.00           H
ATOM   5010 HG13 VAL A 896      23.180  36.430  66.075  1.00  0.00           H
ATOM   5011  CG2 VAL A 896      24.190  38.620  64.825  1.00  0.00           C
ATOM   5012 HG21 VAL A 896      24.810  39.190  64.105  1.00  0.00           H
ATOM   5013 HG22 VAL A 896      23.780  39.350  65.565  1.00  0.00           H
ATOM   5014 HG23 VAL A 896      23.330  38.170  64.285  1.00  0.00           H
ATOM   5015  C   VAL A 896      26.900  37.230  67.205  1.00  0.00           C
ATOM   5016  O   VAL A 896      26.690  37.350  68.415  1.00  0.00           O
ATOM   5017  N   MET A 897      27.750  36.280  66.735  1.00  0.00           N
ATOM   5018  HN  MET A 897      27.790  36.110  65.755  1.00  0.00           H
ATOM   5019  CA  MET A 897      28.630  35.480  67.585  1.00  0.00           C
ATOM   5020  HA  MET A 897      28.020  35.100  68.395  1.00  0.00           H
ATOM   5021  CB  MET A 897      29.190  34.260  66.815  1.00  0.00           C
ATOM   5022  HB1 MET A 897      29.860  33.680  67.495  1.00  0.00           H
ATOM   5023  HB2 MET A 897      29.800  34.620  65.955  1.00  0.00           H
ATOM   5024  CG  MET A 897      28.070  33.320  66.315  1.00  0.00           C
ATOM   5025  HG1 MET A 897      27.500  33.820  65.515  1.00  0.00           H
ATOM   5026  HG2 MET A 897      27.370  33.160  67.165  1.00  0.00           H
ATOM   5027  SD  MET A 897      28.650  31.690  65.735  1.00  0.00           S
ATOM   5028  CE  MET A 897      29.630  32.260  64.325  1.00  0.00           C
ATOM   5029  HE1 MET A 897      30.480  32.890  64.655  1.00  0.00           H
ATOM   5030  HE2 MET A 897      29.010  32.860  63.615  1.00  0.00           H
ATOM   5031  HE3 MET A 897      30.050  31.400  63.765  1.00  0.00           H
ATOM   5032  C   MET A 897      29.770  36.250  68.255  1.00  0.00           C
ATOM   5033  O   MET A 897      30.140  35.970  69.395  1.00  0.00           O
ATOM   5034  N   GLY A 898      30.350  37.240  67.555  1.00  0.00           N
ATOM   5035  HN  GLY A 898      30.040  37.390  66.615  1.00  0.00           H
ATOM   5036  CA  GLY A 898      31.380  38.150  68.095  1.00  0.00           C
ATOM   5037  HA1 GLY A 898      31.530  37.950  69.145  1.00  0.00           H
ATOM   5038  HA2 GLY A 898      31.000  39.150  67.935  1.00  0.00           H
ATOM   5039  C   GLY A 898      32.740  38.090  67.435  1.00  0.00           C
ATOM   5040  O   GLY A 898      33.750  38.370  68.095  1.00  0.00           O
ATOM   5041  N   LEU A 899      32.820  37.730  66.145  1.00  0.00           N
ATOM   5042  HN  LEU A 899      31.980  37.480  65.655  1.00  0.00           H
ATOM   5043  CA  LEU A 899      34.050  37.670  65.365  1.00  0.00           C
ATOM   5044  HA  LEU A 899      34.870  37.540  66.065  1.00  0.00           H
ATOM   5045  CB  LEU A 899      34.000  36.430  64.445  1.00  0.00           C
ATOM   5046  HB1 LEU A 899      34.830  36.430  63.705  1.00  0.00           H
ATOM   5047  HB2 LEU A 899      33.050  36.490  63.875  1.00  0.00           H
ATOM   5048  CG  LEU A 899      34.000  35.070  65.195  1.00  0.00           C
ATOM   5049  HG  LEU A 899      33.340  35.150  66.085  1.00  0.00           H
ATOM   5050  CD1 LEU A 899      33.430  33.960  64.305  1.00  0.00           C
ATOM   5051 HD11 LEU A 899      34.010  33.880  63.365  1.00  0.00           H
ATOM   5052 HD12 LEU A 899      32.370  34.180  64.035  1.00  0.00           H
ATOM   5053 HD13 LEU A 899      33.460  32.980  64.835  1.00  0.00           H
ATOM   5054  CD2 LEU A 899      35.410  34.700  65.685  1.00  0.00           C
ATOM   5055 HD21 LEU A 899      35.780  35.450  66.425  1.00  0.00           H
ATOM   5056 HD22 LEU A 899      36.110  34.670  64.825  1.00  0.00           H
ATOM   5057 HD23 LEU A 899      35.410  33.700  66.165  1.00  0.00           H
ATOM   5058  C   LEU A 899      34.320  38.960  64.545  1.00  0.00           C
ATOM   5059  O   LEU A 899      33.370  39.690  64.275  1.00  0.00           O
ATOM   5060  N   PRO A 900      35.560  39.330  64.185  1.00  0.00           N
ATOM   5061  CD  PRO A 900      36.760  38.620  64.635  1.00  0.00           C
[truncated: 7,490,555 more chars]
