# Supplementary material for: CryoEM and computational modeling structural insights into the pH regulator NBCn1
Source: Nat Commun. 2025 Nov 11;16:9932. doi: 10.1038/s41467-025-64868-z (PMC12606367; doi:10.1038/s41467-025-64868-z)
Supplement: Supplementary file 5 — Supplementary Data 3 [file 41467_2025_64868_MOESM5_ESM.zip › climber_beads_for_OF_IF_transition/transition_rep1_traj7_bead.pdb]

REMARK    GENERATED BY TRJCONV
TITLE     Title
REMARK    THIS IS A SIMULATION BOX
CRYST1  100.210  100.210  108.270  90.00  90.00  90.00 P 1           1
MODEL        1
ATOM      1  N   LEU A 585      23.125  37.725  39.900  1.00  0.00           N
ATOM      2  HT1 LEU A 585      24.055  37.645  39.380  1.00  0.00           H
ATOM      3  HT2 LEU A 585      23.275  38.545  40.530  1.00  0.00           H
ATOM      4  HT3 LEU A 585      22.355  37.945  39.250  1.00  0.00           H
ATOM      5  CA  LEU A 585      23.005  36.445  40.670  1.00  0.00           C
ATOM      6  HA  LEU A 585      23.955  36.355  41.180  1.00  0.00           H
ATOM      7  CB  LEU A 585      21.905  36.485  41.760  1.00  0.00           C
ATOM      8  HB1 LEU A 585      20.895  36.575  41.300  1.00  0.00           H
ATOM      9  HB2 LEU A 585      22.055  37.375  42.400  1.00  0.00           H
ATOM     10  CG  LEU A 585      21.915  35.245  42.690  1.00  0.00           C
ATOM     11  HG  LEU A 585      21.685  34.325  42.090  1.00  0.00           H
ATOM     12  CD1 LEU A 585      23.285  35.035  43.360  1.00  0.00           C
ATOM     13 HD11 LEU A 585      23.575  35.945  43.940  1.00  0.00           H
ATOM     14 HD12 LEU A 585      24.085  34.815  42.630  1.00  0.00           H
ATOM     15 HD13 LEU A 585      23.245  34.175  44.060  1.00  0.00           H
ATOM     16  CD2 LEU A 585      20.835  35.345  43.770  1.00  0.00           C
ATOM     17 HD21 LEU A 585      19.825  35.425  43.320  1.00  0.00           H
ATOM     18 HD22 LEU A 585      20.995  36.235  44.410  1.00  0.00           H
ATOM     19 HD23 LEU A 585      20.855  34.445  44.420  1.00  0.00           H
ATOM     20  C   LEU A 585      22.925  35.165  39.840  1.00  0.00           C
ATOM     21  O   LEU A 585      23.835  34.345  39.900  1.00  0.00           O
ATOM     22  N   ILE A 586      21.875  34.985  39.000  1.00  0.00           N
ATOM     23  HN  ILE A 586      21.085  35.575  39.030  1.00  0.00           H
ATOM     24  CA  ILE A 586      21.715  33.835  38.100  1.00  0.00           C
ATOM     25  HA  ILE A 586      21.545  32.935  38.680  1.00  0.00           H
ATOM     26  CB  ILE A 586      20.525  34.135  37.180  1.00  0.00           C
ATOM     27  HB  ILE A 586      20.645  35.165  36.770  1.00  0.00           H
ATOM     28  CG2 ILE A 586      20.465  33.185  35.950  1.00  0.00           C
ATOM     29 HG21 ILE A 586      20.635  32.125  36.240  1.00  0.00           H
ATOM     30 HG22 ILE A 586      21.235  33.455  35.190  1.00  0.00           H
ATOM     31 HG23 ILE A 586      19.485  33.245  35.440  1.00  0.00           H
ATOM     32  CG1 ILE A 586      19.205  34.125  37.970  1.00  0.00           C
ATOM     33 HG11 ILE A 586      19.325  34.575  38.970  1.00  0.00           H
ATOM     34 HG12 ILE A 586      18.955  33.065  38.100  1.00  0.00           H
ATOM     35  CD  ILE A 586      18.025  34.815  37.270  1.00  0.00           C
ATOM     36  HD1 ILE A 586      17.845  34.375  36.260  1.00  0.00           H
ATOM     37  HD2 ILE A 586      18.215  35.895  37.130  1.00  0.00           H
ATOM     38  HD3 ILE A 586      17.085  34.695  37.850  1.00  0.00           H
ATOM     39  C   ILE A 586      22.925  33.585  37.210  1.00  0.00           C
ATOM     40  O   ILE A 586      23.445  32.475  37.060  1.00  0.00           O
ATOM     41  N   LEU A 587      23.405  34.685  36.610  1.00  0.00           N
ATOM     42  HN  LEU A 587      22.895  35.525  36.700  1.00  0.00           H
ATOM     43  CA  LEU A 587      24.595  34.775  35.800  1.00  0.00           C
ATOM     44  HA  LEU A 587      24.465  34.065  34.990  1.00  0.00           H
ATOM     45  CB  LEU A 587      24.685  36.225  35.260  1.00  0.00           C
ATOM     46  HB1 LEU A 587      25.295  36.875  35.930  1.00  0.00           H
ATOM     47  HB2 LEU A 587      23.655  36.655  35.260  1.00  0.00           H
ATOM     48  CG  LEU A 587      25.175  36.355  33.800  1.00  0.00           C
ATOM     49  HG  LEU A 587      24.455  35.805  33.140  1.00  0.00           H
ATOM     50  CD1 LEU A 587      25.115  37.845  33.400  1.00  0.00           C
ATOM     51 HD11 LEU A 587      25.805  38.435  34.040  1.00  0.00           H
ATOM     52 HD12 LEU A 587      24.085  38.245  33.530  1.00  0.00           H
ATOM     53 HD13 LEU A 587      25.425  37.995  32.350  1.00  0.00           H
ATOM     54  CD2 LEU A 587      26.565  35.765  33.570  1.00  0.00           C
ATOM     55 HD21 LEU A 587      26.555  34.665  33.690  1.00  0.00           H
ATOM     56 HD22 LEU A 587      27.285  36.175  34.310  1.00  0.00           H
ATOM     57 HD23 LEU A 587      26.925  36.015  32.550  1.00  0.00           H
ATOM     58  C   LEU A 587      25.865  34.395  36.560  1.00  0.00           C
ATOM     59  O   LEU A 587      26.685  33.635  36.060  1.00  0.00           O
ATOM     60  N   ASP A 588      26.045  34.895  37.800  1.00  0.00           N
ATOM     61  HN  ASP A 588      25.435  35.575  38.190  1.00  0.00           H
ATOM     62  CA  ASP A 588      27.175  34.585  38.660  1.00  0.00           C
ATOM     63  HA  ASP A 588      28.065  34.855  38.120  1.00  0.00           H
ATOM     64  CB  ASP A 588      27.105  35.405  39.990  1.00  0.00           C
ATOM     65  HB1 ASP A 588      28.075  35.335  40.510  1.00  0.00           H
ATOM     66  HB2 ASP A 588      26.315  34.975  40.650  1.00  0.00           H
ATOM     67  CG  ASP A 588      26.755  36.875  39.830  1.00  0.00           C
ATOM     68  OD1 ASP A 588      25.645  37.205  39.320  1.00  0.00           O
ATOM     69  OD2 ASP A 588      27.505  37.735  40.370  1.00  0.00           O
ATOM     70  C   ASP A 588      27.285  33.085  38.980  1.00  0.00           C
ATOM     71  O   ASP A 588      28.335  32.465  38.820  1.00  0.00           O
ATOM     72  N   ILE A 589      26.145  32.465  39.340  1.00  0.00           N
ATOM     73  HN  ILE A 589      25.325  33.035  39.430  1.00  0.00           H
ATOM     74  CA  ILE A 589      25.955  31.045  39.620  1.00  0.00           C
ATOM     75  HA  ILE A 589      26.605  30.755  40.420  1.00  0.00           H
ATOM     76  CB  ILE A 589      24.485  30.925  40.050  1.00  0.00           C
ATOM     77  HB  ILE A 589      23.885  31.555  39.350  1.00  0.00           H
ATOM     78  CG2 ILE A 589      23.865  29.525  40.000  1.00  0.00           C
ATOM     79 HG21 ILE A 589      24.045  28.995  40.960  1.00  0.00           H
ATOM     80 HG22 ILE A 589      24.205  28.915  39.140  1.00  0.00           H
ATOM     81 HG23 ILE A 589      22.755  29.615  39.910  1.00  0.00           H
ATOM     82  CG1 ILE A 589      24.305  31.525  41.470  1.00  0.00           C
ATOM     83 HG11 ILE A 589      24.715  32.565  41.490  1.00  0.00           H
ATOM     84 HG12 ILE A 589      24.895  30.925  42.190  1.00  0.00           H
ATOM     85  CD  ILE A 589      22.845  31.595  41.930  1.00  0.00           C
ATOM     86  HD1 ILE A 589      22.405  30.585  42.070  1.00  0.00           H
ATOM     87  HD2 ILE A 589      22.225  32.145  41.190  1.00  0.00           H
ATOM     88  HD3 ILE A 589      22.765  32.135  42.900  1.00  0.00           H
ATOM     89  C   ILE A 589      26.315  30.185  38.410  1.00  0.00           C
ATOM     90  O   ILE A 589      27.165  29.285  38.480  1.00  0.00           O
ATOM     91  N   LYS A 590      25.785  30.525  37.220  1.00  0.00           N
ATOM     92  HN  LYS A 590      25.085  31.245  37.200  1.00  0.00           H
ATOM     93  CA  LYS A 590      26.135  29.885  35.960  1.00  0.00           C
ATOM     94  HA  LYS A 590      25.905  28.835  36.030  1.00  0.00           H
ATOM     95  CB  LYS A 590      25.375  30.575  34.810  1.00  0.00           C
ATOM     96  HB1 LYS A 590      25.845  30.375  33.820  1.00  0.00           H
ATOM     97  HB2 LYS A 590      25.415  31.685  34.970  1.00  0.00           H
ATOM     98  CG  LYS A 590      23.915  30.155  34.710  1.00  0.00           C
ATOM     99  HG1 LYS A 590      23.465  30.725  33.860  1.00  0.00           H
ATOM    100  HG2 LYS A 590      23.405  30.485  35.630  1.00  0.00           H
ATOM    101  CD  LYS A 590      23.795  28.645  34.470  1.00  0.00           C
ATOM    102  HD1 LYS A 590      23.525  28.145  35.420  1.00  0.00           H
ATOM    103  HD2 LYS A 590      24.805  28.255  34.200  1.00  0.00           H
ATOM    104  CE  LYS A 590      22.895  28.355  33.280  1.00  0.00           C
ATOM    105  HE1 LYS A 590      23.445  28.735  32.370  1.00  0.00           H
ATOM    106  HE2 LYS A 590      21.925  28.885  33.290  1.00  0.00           H
ATOM    107  NZ  LYS A 590      22.695  26.905  33.080  1.00  0.00           N
ATOM    108  HZ1 LYS A 590      23.305  26.355  33.710  1.00  0.00           H
ATOM    109  HZ2 LYS A 590      22.965  26.715  32.080  1.00  0.00           H
ATOM    110  HZ3 LYS A 590      21.695  26.635  33.180  1.00  0.00           H
ATOM    111  C   LYS A 590      27.575  29.965  35.560  1.00  0.00           C
ATOM    112  O   LYS A 590      28.195  28.985  35.170  1.00  0.00           O
ATOM    113  N   ARG A 591      28.135  31.175  35.660  1.00  0.00           N
ATOM    114  HN  ARG A 591      27.575  31.915  36.060  1.00  0.00           H
ATOM    115  CA  ARG A 591      29.475  31.505  35.270  1.00  0.00           C
ATOM    116  HA  ARG A 591      29.625  31.225  34.230  1.00  0.00           H
ATOM    117  CB  ARG A 591      29.665  33.025  35.470  1.00  0.00           C
ATOM    118  HB1 ARG A 591      29.345  33.245  36.520  1.00  0.00           H
ATOM    119  HB2 ARG A 591      28.945  33.565  34.810  1.00  0.00           H
ATOM    120  CG  ARG A 591      31.075  33.605  35.270  1.00  0.00           C
ATOM    121  HG1 ARG A 591      31.285  33.715  34.190  1.00  0.00           H
ATOM    122  HG2 ARG A 591      31.845  32.915  35.670  1.00  0.00           H
ATOM    123  CD  ARG A 591      31.245  34.925  36.020  1.00  0.00           C
ATOM    124  HD1 ARG A 591      32.285  35.305  35.940  1.00  0.00           H
ATOM    125  HD2 ARG A 591      30.995  34.735  37.090  1.00  0.00           H
ATOM    126  NE  ARG A 591      30.295  35.925  35.450  1.00  0.00           N
ATOM    127  HE  ARG A 591      29.855  35.705  34.580  1.00  0.00           H
ATOM    128  CZ  ARG A 591      30.155  37.155  35.950  1.00  0.00           C
ATOM    129  NH1 ARG A 591      30.875  37.565  36.970  1.00  0.00           N
ATOM    130 HH11 ARG A 591      30.645  38.435  37.370  1.00  0.00           H
ATOM    131 HH12 ARG A 591      31.235  36.835  37.560  1.00  0.00           H
ATOM    132  NH2 ARG A 591      29.295  37.995  35.420  1.00  0.00           N
ATOM    133 HH21 ARG A 591      28.595  37.655  34.810  1.00  0.00           H
ATOM    134 HH22 ARG A 591      29.205  38.915  35.770  1.00  0.00           H
ATOM    135  C   ARG A 591      30.495  30.735  36.080  1.00  0.00           C
ATOM    136  O   ARG A 591      31.455  30.175  35.570  1.00  0.00           O
ATOM    137  N   LYS A 592      30.255  30.675  37.410  1.00  0.00           N
ATOM    138  HN  LYS A 592      29.475  31.165  37.820  1.00  0.00           H
ATOM    139  CA  LYS A 592      31.165  30.055  38.350  1.00  0.00           C
ATOM    140  HA  LYS A 592      32.165  30.385  38.090  1.00  0.00           H
ATOM    141  CB  LYS A 592      30.865  30.485  39.810  1.00  0.00           C
ATOM    142  HB1 LYS A 592      31.365  29.805  40.530  1.00  0.00           H
ATOM    143  HB2 LYS A 592      29.765  30.385  39.970  1.00  0.00           H
ATOM    144  CG  LYS A 592      31.285  31.925  40.160  1.00  0.00           C
ATOM    145  HG1 LYS A 592      31.035  32.085  41.240  1.00  0.00           H
ATOM    146  HG2 LYS A 592      30.655  32.645  39.580  1.00  0.00           H
ATOM    147  CD  LYS A 592      32.765  32.265  39.910  1.00  0.00           C
ATOM    148  HD1 LYS A 592      32.955  33.255  40.390  1.00  0.00           H
ATOM    149  HD2 LYS A 592      32.915  32.405  38.820  1.00  0.00           H
ATOM    150  CE  LYS A 592      33.765  31.225  40.440  1.00  0.00           C
ATOM    151  HE1 LYS A 592      33.755  30.315  39.790  1.00  0.00           H
ATOM    152  HE2 LYS A 592      33.495  30.925  41.480  1.00  0.00           H
ATOM    153  NZ  LYS A 592      35.145  31.775  40.460  1.00  0.00           N
ATOM    154  HZ1 LYS A 592      35.195  32.415  41.290  1.00  0.00           H
ATOM    155  HZ2 LYS A 592      35.315  32.335  39.590  1.00  0.00           H
ATOM    156  HZ3 LYS A 592      35.865  31.035  40.570  1.00  0.00           H
ATOM    157  C   LYS A 592      31.235  28.555  38.280  1.00  0.00           C
ATOM    158  O   LYS A 592      32.255  27.985  38.660  1.00  0.00           O
ATOM    159  N   ALA A 593      30.175  27.895  37.770  1.00  0.00           N
ATOM    160  HN  ALA A 593      29.405  28.425  37.420  1.00  0.00           H
ATOM    161  CA  ALA A 593      29.965  26.465  37.750  1.00  0.00           C
ATOM    162  HA  ALA A 593      29.865  26.135  38.780  1.00  0.00           H
ATOM    163  CB  ALA A 593      28.655  26.185  36.990  1.00  0.00           C
ATOM    164  HB1 ALA A 593      28.705  26.455  35.920  1.00  0.00           H
ATOM    165  HB2 ALA A 593      27.835  26.825  37.380  1.00  0.00           H
ATOM    166  HB3 ALA A 593      28.375  25.115  37.040  1.00  0.00           H
ATOM    167  C   ALA A 593      31.075  25.605  37.130  1.00  0.00           C
ATOM    168  O   ALA A 593      31.525  24.665  37.790  1.00  0.00           O
ATOM    169  N   PRO A 594      31.635  25.835  35.920  1.00  0.00           N
ATOM    170  CD  PRO A 594      31.045  26.625  34.840  1.00  0.00           C
ATOM    171  HD1 PRO A 594      30.755  27.645  35.170  1.00  0.00           H
ATOM    172  HD2 PRO A 594      30.145  26.085  34.450  1.00  0.00           H
ATOM    173  CA  PRO A 594      32.775  25.065  35.450  1.00  0.00           C
ATOM    174  HA  PRO A 594      32.635  24.015  35.690  1.00  0.00           H
ATOM    175  CB  PRO A 594      32.805  25.315  33.930  1.00  0.00           C
ATOM    176  HB1 PRO A 594      32.165  24.545  33.430  1.00  0.00           H
ATOM    177  HB2 PRO A 594      33.825  25.285  33.490  1.00  0.00           H
ATOM    178  CG  PRO A 594      32.115  26.665  33.750  1.00  0.00           C
ATOM    179  HG1 PRO A 594      32.825  27.495  33.960  1.00  0.00           H
ATOM    180  HG2 PRO A 594      31.685  26.785  32.730  1.00  0.00           H
ATOM    181  C   PRO A 594      34.055  25.495  36.150  1.00  0.00           C
ATOM    182  O   PRO A 594      34.925  24.655  36.390  1.00  0.00           O
ATOM    183  N   PHE A 595      34.235  26.795  36.420  1.00  0.00           N
ATOM    184  HN  PHE A 595      33.505  27.445  36.210  1.00  0.00           H
ATOM    185  CA  PHE A 595      35.425  27.335  37.050  1.00  0.00           C
ATOM    186  HA  PHE A 595      36.275  27.025  36.460  1.00  0.00           H
ATOM    187  CB  PHE A 595      35.385  28.895  37.130  1.00  0.00           C
ATOM    188  HB1 PHE A 595      36.275  29.295  37.660  1.00  0.00           H
ATOM    189  HB2 PHE A 595      34.465  29.195  37.680  1.00  0.00           H
ATOM    190  CG  PHE A 595      35.375  29.525  35.760  1.00  0.00           C
ATOM    191  CD1 PHE A 595      36.285  29.135  34.750  1.00  0.00           C
ATOM    192  HD1 PHE A 595      37.015  28.365  34.950  1.00  0.00           H
ATOM    193  CE1 PHE A 595      36.265  29.755  33.500  1.00  0.00           C
ATOM    194  HE1 PHE A 595      36.985  29.465  32.740  1.00  0.00           H
ATOM    195  CZ  PHE A 595      35.345  30.775  33.230  1.00  0.00           C
ATOM    196  HZ  PHE A 595      35.325  31.235  32.260  1.00  0.00           H
ATOM    197  CD2 PHE A 595      34.475  30.565  35.480  1.00  0.00           C
ATOM    198  HD2 PHE A 595      33.785  30.885  36.250  1.00  0.00           H
ATOM    199  CE2 PHE A 595      34.445  31.175  34.230  1.00  0.00           C
ATOM    200  HE2 PHE A 595      33.735  31.965  34.040  1.00  0.00           H
ATOM    201  C   PHE A 595      35.675  26.765  38.430  1.00  0.00           C
ATOM    202  O   PHE A 595      36.795  26.375  38.750  1.00  0.00           O
ATOM    203  N   PHE A 596      34.605  26.625  39.250  1.00  0.00           N
ATOM    204  HN  PHE A 596      33.715  26.985  38.950  1.00  0.00           H
ATOM    205  CA  PHE A 596      34.635  26.085  40.600  1.00  0.00           C
ATOM    206  HA  PHE A 596      35.255  26.715  41.220  1.00  0.00           H
ATOM    207  CB  PHE A 596      33.165  26.095  41.120  1.00  0.00           C
ATOM    208  HB1 PHE A 596      32.525  25.465  40.460  1.00  0.00           H
ATOM    209  HB2 PHE A 596      32.755  27.125  41.080  1.00  0.00           H
ATOM    210  CG  PHE A 596      33.015  25.595  42.540  1.00  0.00           C
ATOM    211  CD1 PHE A 596      33.275  26.475  43.600  1.00  0.00           C
ATOM    212  HD1 PHE A 596      33.615  27.475  43.380  1.00  0.00           H
ATOM    213  CE1 PHE A 596      33.105  26.075  44.930  1.00  0.00           C
ATOM    214  HE1 PHE A 596      33.305  26.765  45.730  1.00  0.00           H
ATOM    215  CZ  PHE A 596      32.635  24.785  45.210  1.00  0.00           C
ATOM    216  HZ  PHE A 596      32.495  24.485  46.240  1.00  0.00           H
ATOM    217  CD2 PHE A 596      32.545  24.305  42.830  1.00  0.00           C
ATOM    218  HD2 PHE A 596      32.305  23.625  42.030  1.00  0.00           H
ATOM    219  CE2 PHE A 596      32.355  23.895  44.160  1.00  0.00           C
ATOM    220  HE2 PHE A 596      31.985  22.905  44.380  1.00  0.00           H
ATOM    221  C   PHE A 596      35.215  24.675  40.680  1.00  0.00           C
ATOM    222  O   PHE A 596      36.075  24.375  41.500  1.00  0.00           O
ATOM    223  N   LEU A 597      34.795  23.785  39.750  1.00  0.00           N
ATOM    224  HN  LEU A 597      34.105  24.085  39.090  1.00  0.00           H
ATOM    225  CA  LEU A 597      35.335  22.455  39.580  1.00  0.00           C
ATOM    226  HA  LEU A 597      35.195  21.905  40.500  1.00  0.00           H
ATOM    227  CB  LEU A 597      34.595  21.795  38.380  1.00  0.00           C
ATOM    228  HB1 LEU A 597      34.715  22.415  37.470  1.00  0.00           H
ATOM    229  HB2 LEU A 597      33.515  21.815  38.640  1.00  0.00           H
ATOM    230  CG  LEU A 597      34.975  20.335  38.030  1.00  0.00           C
ATOM    231  HG  LEU A 597      34.075  19.895  37.520  1.00  0.00           H
ATOM    232  CD1 LEU A 597      36.135  20.215  37.020  1.00  0.00           C
ATOM    233 HD11 LEU A 597      37.065  20.655  37.420  1.00  0.00           H
ATOM    234 HD12 LEU A 597      35.875  20.765  36.090  1.00  0.00           H
ATOM    235 HD13 LEU A 597      36.325  19.155  36.760  1.00  0.00           H
ATOM    236  CD2 LEU A 597      35.245  19.515  39.280  1.00  0.00           C
ATOM    237 HD21 LEU A 597      34.565  19.835  40.090  1.00  0.00           H
ATOM    238 HD22 LEU A 597      36.285  19.675  39.640  1.00  0.00           H
ATOM    239 HD23 LEU A 597      35.115  18.445  39.060  1.00  0.00           H
ATOM    240  C   LEU A 597      36.825  22.465  39.280  1.00  0.00           C
ATOM    241  O   LEU A 597      37.635  21.705  39.820  1.00  0.00           O
ATOM    242  N   SER A 598      37.215  23.375  38.380  1.00  0.00           N
ATOM    243  HN  SER A 598      36.515  24.005  38.020  1.00  0.00           H
ATOM    244  CA  SER A 598      38.565  23.595  37.930  1.00  0.00           C
ATOM    245  HA  SER A 598      38.965  22.625  37.670  1.00  0.00           H
ATOM    246  CB  SER A 598      38.635  24.445  36.640  1.00  0.00           C
ATOM    247  HB1 SER A 598      39.695  24.505  36.300  1.00  0.00           H
ATOM    248  HB2 SER A 598      38.265  25.475  36.810  1.00  0.00           H
ATOM    249  OG  SER A 598      37.875  23.835  35.600  1.00  0.00           O
ATOM    250  HG1 SER A 598      36.935  23.845  35.850  1.00  0.00           H
ATOM    251  C   SER A 598      39.505  24.105  39.020  1.00  0.00           C
ATOM    252  O   SER A 598      40.655  23.675  39.050  1.00  0.00           O
ATOM    253  N   ASP A 599      39.065  24.975  39.960  1.00  0.00           N
ATOM    254  HN  ASP A 599      38.135  25.355  39.930  1.00  0.00           H
ATOM    255  CA  ASP A 599      39.885  25.495  41.060  1.00  0.00           C
ATOM    256  HA  ASP A 599      40.685  26.095  40.640  1.00  0.00           H
ATOM    257  CB  ASP A 599      38.995  26.395  41.990  1.00  0.00           C
ATOM    258  HB1 ASP A 599      39.595  26.765  42.850  1.00  0.00           H
ATOM    259  HB2 ASP A 599      38.165  25.775  42.400  1.00  0.00           H
ATOM    260  CG  ASP A 599      38.355  27.615  41.340  1.00  0.00           C
ATOM    261  OD1 ASP A 599      38.875  28.145  40.320  1.00  0.00           O
ATOM    262  OD2 ASP A 599      37.355  28.135  41.910  1.00  0.00           O
ATOM    263  C   ASP A 599      40.585  24.385  41.880  1.00  0.00           C
ATOM    264  O   ASP A 599      41.795  24.415  42.110  1.00  0.00           O
ATOM    265  N   PHE A 600      39.825  23.325  42.250  1.00  0.00           N
ATOM    266  HN  PHE A 600      38.845  23.355  42.080  1.00  0.00           H
ATOM    267  CA  PHE A 600      40.315  22.125  42.920  1.00  0.00           C
ATOM    268  HA  PHE A 600      40.795  22.445  43.830  1.00  0.00           H
ATOM    269  CB  PHE A 600      39.135  21.175  43.280  1.00  0.00           C
ATOM    270  HB1 PHE A 600      39.495  20.245  43.760  1.00  0.00           H
ATOM    271  HB2 PHE A 600      38.555  20.905  42.370  1.00  0.00           H
ATOM    272  CG  PHE A 600      38.215  21.855  44.260  1.00  0.00           C
ATOM    273  CD1 PHE A 600      36.995  22.425  43.830  1.00  0.00           C
ATOM    274  HD1 PHE A 600      36.735  22.385  42.790  1.00  0.00           H
ATOM    275  CE1 PHE A 600      36.135  23.045  44.750  1.00  0.00           C
ATOM    276  HE1 PHE A 600      35.215  23.485  44.400  1.00  0.00           H
ATOM    277  CZ  PHE A 600      36.475  23.075  46.110  1.00  0.00           C
ATOM    278  HZ  PHE A 600      35.805  23.535  46.820  1.00  0.00           H
ATOM    279  CD2 PHE A 600      38.535  21.895  45.630  1.00  0.00           C
ATOM    280  HD2 PHE A 600      39.455  21.445  45.970  1.00  0.00           H
ATOM    281  CE2 PHE A 600      37.675  22.505  46.550  1.00  0.00           C
ATOM    282  HE2 PHE A 600      37.935  22.515  47.600  1.00  0.00           H
ATOM    283  C   PHE A 600      41.365  21.325  42.150  1.00  0.00           C
ATOM    284  O   PHE A 600      42.315  20.795  42.730  1.00  0.00           O
ATOM    285  N   LYS A 601      41.215  21.195  40.820  1.00  0.00           N
ATOM    286  HN  LYS A 601      40.455  21.655  40.360  1.00  0.00           H
ATOM    287  CA  LYS A 601      42.215  20.585  39.940  1.00  0.00           C
ATOM    288  HA  LYS A 601      42.455  19.605  40.330  1.00  0.00           H
ATOM    289  CB  LYS A 601      41.685  20.485  38.490  1.00  0.00           C
ATOM    290  HB1 LYS A 601      42.425  19.945  37.860  1.00  0.00           H
ATOM    291  HB2 LYS A 601      41.575  21.505  38.060  1.00  0.00           H
ATOM    292  CG  LYS A 601      40.335  19.775  38.400  1.00  0.00           C
ATOM    293  HG1 LYS A 601      40.095  19.725  37.320  1.00  0.00           H
ATOM    294  HG2 LYS A 601      39.555  20.405  38.890  1.00  0.00           H
ATOM    295  CD  LYS A 601      40.395  18.405  39.080  1.00  0.00           C
ATOM    296  HD1 LYS A 601      40.585  18.535  40.180  1.00  0.00           H
ATOM    297  HD2 LYS A 601      41.255  17.835  38.680  1.00  0.00           H
ATOM    298  CE  LYS A 601      39.105  17.625  38.960  1.00  0.00           C
ATOM    299  HE1 LYS A 601      38.255  18.155  39.450  1.00  0.00           H
ATOM    300  HE2 LYS A 601      39.265  16.645  39.420  1.00  0.00           H
ATOM    301  NZ  LYS A 601      38.815  17.475  37.520  1.00  0.00           N
ATOM    302  HZ1 LYS A 601      39.665  17.085  37.070  1.00  0.00           H
ATOM    303  HZ2 LYS A 601      38.655  18.415  37.110  1.00  0.00           H
ATOM    304  HZ3 LYS A 601      37.985  16.885  37.360  1.00  0.00           H
ATOM    305  C   LYS A 601      43.525  21.335  39.870  1.00  0.00           C
ATOM    306  O   LYS A 601      44.605  20.755  39.910  1.00  0.00           O
ATOM    307  N   ASP A 602      43.435  22.675  39.790  1.00  0.00           N
ATOM    308  HN  ASP A 602      42.545  23.125  39.710  1.00  0.00           H
ATOM    309  CA  ASP A 602      44.585  23.535  39.660  1.00  0.00           C
ATOM    310  HA  ASP A 602      45.255  23.105  38.920  1.00  0.00           H
ATOM    311  CB  ASP A 602      44.155  24.945  39.180  1.00  0.00           C
ATOM    312  HB1 ASP A 602      45.035  25.605  39.080  1.00  0.00           H
ATOM    313  HB2 ASP A 602      43.455  25.395  39.920  1.00  0.00           H
ATOM    314  CG  ASP A 602      43.455  24.935  37.830  1.00  0.00           C
ATOM    315  OD1 ASP A 602      43.745  24.085  36.960  1.00  0.00           O
ATOM    316  OD2 ASP A 602      42.655  25.895  37.620  1.00  0.00           O
ATOM    317  C   ASP A 602      45.345  23.635  40.990  1.00  0.00           C
ATOM    318  O   ASP A 602      46.545  23.945  41.050  1.00  0.00           O
ATOM    319  N   ALA A 603      44.695  23.265  42.120  1.00  0.00           N
ATOM    320  HN  ALA A 603      43.725  23.035  42.030  1.00  0.00           H
ATOM    321  CA  ALA A 603      45.215  23.275  43.470  1.00  0.00           C
ATOM    322  HA  ALA A 603      45.825  24.155  43.600  1.00  0.00           H
ATOM    323  CB  ALA A 603      44.035  23.355  44.450  1.00  0.00           C
ATOM    324  HB1 ALA A 603      43.425  22.425  44.410  1.00  0.00           H
ATOM    325  HB2 ALA A 603      43.385  24.215  44.190  1.00  0.00           H
ATOM    326  HB3 ALA A 603      44.405  23.475  45.490  1.00  0.00           H
ATOM    327  C   ALA A 603      46.095  22.075  43.840  1.00  0.00           C
ATOM    328  O   ALA A 603      46.245  21.695  45.000  1.00  0.00           O
ATOM    329  N   LEU A 604      46.715  21.475  42.820  1.00  0.00           N
ATOM    330  HN  LEU A 604      46.445  21.745  41.900  1.00  0.00           H
ATOM    331  CA  LEU A 604      47.595  20.335  42.930  1.00  0.00           C
ATOM    332  HA  LEU A 604      47.805  20.105  43.960  1.00  0.00           H
ATOM    333  CB  LEU A 604      46.845  19.185  42.220  1.00  0.00           C
ATOM    334  HB1 LEU A 604      46.595  19.495  41.190  1.00  0.00           H
ATOM    335  HB2 LEU A 604      45.875  19.045  42.760  1.00  0.00           H
ATOM    336  CG  LEU A 604      47.545  17.815  42.150  1.00  0.00           C
ATOM    337  HG  LEU A 604      48.505  17.925  41.600  1.00  0.00           H
ATOM    338  CD1 LEU A 604      47.845  17.245  43.550  1.00  0.00           C
ATOM    339 HD11 LEU A 604      46.905  17.135  44.130  1.00  0.00           H
ATOM    340 HD12 LEU A 604      48.535  17.915  44.100  1.00  0.00           H
ATOM    341 HD13 LEU A 604      48.335  16.255  43.460  1.00  0.00           H
ATOM    342  CD2 LEU A 604      46.655  16.855  41.350  1.00  0.00           C
ATOM    343 HD21 LEU A 604      46.495  17.245  40.320  1.00  0.00           H
ATOM    344 HD22 LEU A 604      45.665  16.755  41.850  1.00  0.00           H
ATOM    345 HD23 LEU A 604      47.125  15.855  41.280  1.00  0.00           H
ATOM    346  C   LEU A 604      48.935  20.625  42.240  1.00  0.00           C
ATOM    347  O   LEU A 604      49.965  20.045  42.550  1.00  0.00           O
ATOM    348  N   SER A 605      48.975  21.625  41.320  1.00  0.00           N
ATOM    349  HN  SER A 605      48.155  22.155  41.130  1.00  0.00           H
ATOM    350  CA  SER A 605      50.135  21.895  40.470  1.00  0.00           C
ATOM    351  HA  SER A 605      50.645  20.955  40.270  1.00  0.00           H
ATOM    352  CB  SER A 605      49.705  22.465  39.100  1.00  0.00           C
ATOM    353  HB1 SER A 605      50.595  22.775  38.500  1.00  0.00           H
ATOM    354  HB2 SER A 605      49.045  23.355  39.220  1.00  0.00           H
ATOM    355  OG  SER A 605      49.015  21.475  38.340  1.00  0.00           O
ATOM    356  HG1 SER A 605      48.105  21.405  38.630  1.00  0.00           H
ATOM    357  C   SER A 605      51.175  22.805  41.110  1.00  0.00           C
ATOM    358  O   SER A 605      51.615  23.795  40.520  1.00  0.00           O
ATOM    359  N   LEU A 606      51.595  22.465  42.340  1.00  0.00           N
ATOM    360  HN  LEU A 606      51.195  21.645  42.740  1.00  0.00           H
ATOM    361  CA  LEU A 606      52.525  23.225  43.170  1.00  0.00           C
ATOM    362  HA  LEU A 606      52.585  22.675  44.100  1.00  0.00           H
ATOM    363  CB  LEU A 606      53.945  23.305  42.560  1.00  0.00           C
ATOM    364  HB1 LEU A 606      54.655  23.815  43.250  1.00  0.00           H
ATOM    365  HB2 LEU A 606      53.905  23.925  41.630  1.00  0.00           H
ATOM    366  CG  LEU A 606      54.615  21.965  42.190  1.00  0.00           C
ATOM    367  HG  LEU A 606      53.945  21.395  41.500  1.00  0.00           H
ATOM    368  CD1 LEU A 606      55.925  22.265  41.450  1.00  0.00           C
ATOM    369 HD11 LEU A 606      56.535  22.995  42.020  1.00  0.00           H
ATOM    370 HD12 LEU A 606      55.725  22.725  40.460  1.00  0.00           H
ATOM    371 HD13 LEU A 606      56.545  21.365  41.300  1.00  0.00           H
ATOM    372  CD2 LEU A 606      54.865  21.095  43.430  1.00  0.00           C
ATOM    373 HD21 LEU A 606      53.895  20.835  43.920  1.00  0.00           H
ATOM    374 HD22 LEU A 606      55.495  21.625  44.170  1.00  0.00           H
ATOM    375 HD23 LEU A 606      55.365  20.145  43.150  1.00  0.00           H
ATOM    376  C   LEU A 606      52.045  24.625  43.580  1.00  0.00           C
ATOM    377  O   LEU A 606      50.915  25.045  43.290  1.00  0.00           O
ATOM    378  N   GLN A 607      52.885  25.345  44.350  1.00  0.00           N
ATOM    379  HN  GLN A 607      53.765  24.935  44.590  1.00  0.00           H
ATOM    380  CA  GLN A 607      52.705  26.725  44.810  1.00  0.00           C
ATOM    381  HA  GLN A 607      53.665  27.025  45.200  1.00  0.00           H
ATOM    382  CB  GLN A 607      52.395  27.745  43.670  1.00  0.00           C
ATOM    383  HB1 GLN A 607      51.405  27.515  43.200  1.00  0.00           H
ATOM    384  HB2 GLN A 607      53.165  27.615  42.890  1.00  0.00           H
ATOM    385  CG  GLN A 607      52.385  29.225  44.150  1.00  0.00           C
ATOM    386  HG1 GLN A 607      53.285  29.415  44.770  1.00  0.00           H
ATOM    387  HG2 GLN A 607      51.485  29.425  44.770  1.00  0.00           H
ATOM    388  CD  GLN A 607      52.375  30.205  42.970  1.00  0.00           C
ATOM    389  OE1 GLN A 607      51.545  30.095  42.060  1.00  0.00           O
ATOM    390  NE2 GLN A 607      53.305  31.185  42.960  1.00  0.00           N
ATOM    391 HE21 GLN A 607      53.955  31.285  43.710  1.00  0.00           H
ATOM    392 HE22 GLN A 607      53.295  31.825  42.190  1.00  0.00           H
ATOM    393  C   GLN A 607      51.765  26.855  46.000  1.00  0.00           C
ATOM    394  O   GLN A 607      52.075  27.535  46.980  1.00  0.00           O
ATOM    395  N   CYS A 608      50.635  26.115  45.970  1.00  0.00           N
ATOM    396  HN  CYS A 608      50.455  25.595  45.140  1.00  0.00           H
ATOM    397  CA  CYS A 608      49.595  26.045  47.000  1.00  0.00           C
ATOM    398  HA  CYS A 608      49.015  26.955  46.910  1.00  0.00           H
ATOM    399  CB  CYS A 608      48.615  24.845  46.730  1.00  0.00           C
ATOM    400  HB1 CYS A 608      47.965  25.155  45.880  1.00  0.00           H
ATOM    401  HB2 CYS A 608      47.925  24.705  47.590  1.00  0.00           H
ATOM    402  SG  CYS A 608      49.445  23.275  46.270  1.00  0.00           S
ATOM    403  HG1 CYS A 608      48.325  22.585  46.020  1.00  0.00           H
ATOM    404  C   CYS A 608      50.075  26.005  48.440  1.00  0.00           C
ATOM    405  O   CYS A 608      49.735  26.855  49.250  1.00  0.00           O
ATOM    406  N   LEU A 609      50.945  25.045  48.770  1.00  0.00           N
ATOM    407  HN  LEU A 609      51.155  24.355  48.080  1.00  0.00           H
ATOM    408  CA  LEU A 609      51.575  24.865  50.060  1.00  0.00           C
ATOM    409  HA  LEU A 609      50.815  24.695  50.810  1.00  0.00           H
ATOM    410  CB  LEU A 609      52.455  23.595  49.920  1.00  0.00           C
ATOM    411  HB1 LEU A 609      53.015  23.695  48.960  1.00  0.00           H
ATOM    412  HB2 LEU A 609      51.785  22.715  49.810  1.00  0.00           H
ATOM    413  CG  LEU A 609      53.495  23.315  51.010  1.00  0.00           C
ATOM    414  HG  LEU A 609      54.145  24.205  51.150  1.00  0.00           H
ATOM    415  CD1 LEU A 609      52.825  22.975  52.350  1.00  0.00           C
ATOM    416 HD11 LEU A 609      52.355  21.975  52.310  1.00  0.00           H
ATOM    417 HD12 LEU A 609      52.065  23.735  52.630  1.00  0.00           H
ATOM    418 HD13 LEU A 609      53.585  22.945  53.160  1.00  0.00           H
ATOM    419  CD2 LEU A 609      54.405  22.185  50.510  1.00  0.00           C
ATOM    420 HD21 LEU A 609      54.635  22.305  49.430  1.00  0.00           H
ATOM    421 HD22 LEU A 609      53.925  21.195  50.650  1.00  0.00           H
ATOM    422 HD23 LEU A 609      55.375  22.195  51.040  1.00  0.00           H
ATOM    423  C   LEU A 609      52.415  26.045  50.550  1.00  0.00           C
ATOM    424  O   LEU A 609      52.285  26.485  51.690  1.00  0.00           O
ATOM    425  N   ALA A 610      53.275  26.625  49.690  1.00  0.00           N
ATOM    426  HN  ALA A 610      53.355  26.305  48.750  1.00  0.00           H
ATOM    427  CA  ALA A 610      54.065  27.805  50.010  1.00  0.00           C
ATOM    428  HA  ALA A 610      54.625  27.605  50.910  1.00  0.00           H
ATOM    429  CB  ALA A 610      55.045  28.105  48.850  1.00  0.00           C
ATOM    430  HB1 ALA A 610      54.515  28.375  47.920  1.00  0.00           H
ATOM    431  HB2 ALA A 610      55.665  27.205  48.640  1.00  0.00           H
ATOM    432  HB3 ALA A 610      55.735  28.945  49.120  1.00  0.00           H
ATOM    433  C   ALA A 610      53.195  29.015  50.280  1.00  0.00           C
ATOM    434  O   ALA A 610      53.375  29.745  51.260  1.00  0.00           O
ATOM    435  N   SER A 611      52.175  29.195  49.410  1.00  0.00           N
ATOM    436  HN  SER A 611      52.075  28.565  48.640  1.00  0.00           H
ATOM    437  CA  SER A 611      51.175  30.245  49.520  1.00  0.00           C
ATOM    438  HA  SER A 611      51.695  31.195  49.530  1.00  0.00           H
ATOM    439  CB  SER A 611      50.175  30.235  48.330  1.00  0.00           C
ATOM    440  HB1 SER A 611      49.645  29.255  48.290  1.00  0.00           H
ATOM    441  HB2 SER A 611      50.745  30.335  47.380  1.00  0.00           H
ATOM    442  OG  SER A 611      49.205  31.275  48.410  1.00  0.00           O
ATOM    443  HG1 SER A 611      49.585  32.065  48.010  1.00  0.00           H
ATOM    444  C   SER A 611      50.405  30.165  50.830  1.00  0.00           C
ATOM    445  O   SER A 611      50.275  31.155  51.540  1.00  0.00           O
ATOM    446  N   ILE A 612      49.955  28.955  51.210  1.00  0.00           N
ATOM    447  HN  ILE A 612      50.045  28.165  50.600  1.00  0.00           H
ATOM    448  CA  ILE A 612      49.305  28.705  52.500  1.00  0.00           C
ATOM    449  HA  ILE A 612      48.445  29.355  52.570  1.00  0.00           H
ATOM    450  CB  ILE A 612      48.815  27.245  52.600  1.00  0.00           C
ATOM    451  HB  ILE A 612      49.645  26.575  52.280  1.00  0.00           H
ATOM    452  CG2 ILE A 612      48.405  26.855  54.040  1.00  0.00           C
ATOM    453 HG21 ILE A 612      47.665  27.585  54.440  1.00  0.00           H
ATOM    454 HG22 ILE A 612      49.275  26.815  54.720  1.00  0.00           H
ATOM    455 HG23 ILE A 612      47.935  25.855  54.050  1.00  0.00           H
ATOM    456  CG1 ILE A 612      47.625  27.015  51.630  1.00  0.00           C
ATOM    457 HG11 ILE A 612      47.795  27.585  50.700  1.00  0.00           H
ATOM    458 HG12 ILE A 612      46.705  27.415  52.110  1.00  0.00           H
ATOM    459  CD  ILE A 612      47.455  25.535  51.270  1.00  0.00           C
ATOM    460  HD1 ILE A 612      47.335  24.925  52.180  1.00  0.00           H
ATOM    461  HD2 ILE A 612      48.345  25.155  50.720  1.00  0.00           H
ATOM    462  HD3 ILE A 612      46.555  25.395  50.620  1.00  0.00           H
ATOM    463  C   ILE A 612      50.175  29.035  53.690  1.00  0.00           C
ATOM    464  O   ILE A 612      49.755  29.765  54.590  1.00  0.00           O
ATOM    465  N   LEU A 613      51.435  28.555  53.720  1.00  0.00           N
ATOM    466  HN  LEU A 613      51.755  27.955  52.990  1.00  0.00           H
ATOM    467  CA  LEU A 613      52.375  28.805  54.800  1.00  0.00           C
ATOM    468  HA  LEU A 613      51.915  28.495  55.730  1.00  0.00           H
ATOM    469  CB  LEU A 613      53.665  27.985  54.590  1.00  0.00           C
ATOM    470  HB1 LEU A 613      54.475  28.285  55.290  1.00  0.00           H
ATOM    471  HB2 LEU A 613      54.035  28.175  53.550  1.00  0.00           H
ATOM    472  CG  LEU A 613      53.465  26.465  54.760  1.00  0.00           C
ATOM    473  HG  LEU A 613      52.535  26.155  54.220  1.00  0.00           H
ATOM    474  CD1 LEU A 613      54.625  25.685  54.140  1.00  0.00           C
ATOM    475 HD11 LEU A 613      55.575  25.945  54.640  1.00  0.00           H
ATOM    476 HD12 LEU A 613      54.715  25.915  53.050  1.00  0.00           H
ATOM    477 HD13 LEU A 613      54.435  24.605  54.260  1.00  0.00           H
ATOM    478  CD2 LEU A 613      53.315  26.075  56.240  1.00  0.00           C
ATOM    479 HD21 LEU A 613      52.425  26.555  56.690  1.00  0.00           H
ATOM    480 HD22 LEU A 613      54.215  26.385  56.810  1.00  0.00           H
ATOM    481 HD23 LEU A 613      53.205  24.975  56.340  1.00  0.00           H
ATOM    482  C   LEU A 613      52.725  30.275  54.990  1.00  0.00           C
ATOM    483  O   LEU A 613      52.725  30.785  56.120  1.00  0.00           O
ATOM    484  N   PHE A 614      53.005  30.985  53.880  1.00  0.00           N
ATOM    485  HN  PHE A 614      53.065  30.535  52.990  1.00  0.00           H
ATOM    486  CA  PHE A 614      53.225  32.425  53.890  1.00  0.00           C
ATOM    487  HA  PHE A 614      54.015  32.625  54.600  1.00  0.00           H
ATOM    488  CB  PHE A 614      53.725  32.885  52.480  1.00  0.00           C
ATOM    489  HB1 PHE A 614      53.085  32.375  51.720  1.00  0.00           H
ATOM    490  HB2 PHE A 614      54.765  32.545  52.320  1.00  0.00           H
ATOM    491  CG  PHE A 614      53.675  34.375  52.210  1.00  0.00           C
ATOM    492  CD1 PHE A 614      54.215  35.305  53.120  1.00  0.00           C
ATOM    493  HD1 PHE A 614      54.685  34.945  54.020  1.00  0.00           H
ATOM    494  CE1 PHE A 614      54.105  36.685  52.900  1.00  0.00           C
ATOM    495  HE1 PHE A 614      54.475  37.385  53.630  1.00  0.00           H
ATOM    496  CZ  PHE A 614      53.485  37.155  51.730  1.00  0.00           C
ATOM    497  HZ  PHE A 614      53.375  38.215  51.560  1.00  0.00           H
ATOM    498  CD2 PHE A 614      53.065  34.865  51.040  1.00  0.00           C
ATOM    499  HD2 PHE A 614      52.635  34.165  50.340  1.00  0.00           H
ATOM    500  CE2 PHE A 614      52.975  36.245  50.800  1.00  0.00           C
ATOM    501  HE2 PHE A 614      52.495  36.615  49.900  1.00  0.00           H
ATOM    502  C   PHE A 614      52.035  33.225  54.400  1.00  0.00           C
ATOM    503  O   PHE A 614      52.175  34.035  55.320  1.00  0.00           O
ATOM    504  N   LEU A 615      50.825  32.995  53.840  1.00  0.00           N
ATOM    505  HN  LEU A 615      50.725  32.335  53.090  1.00  0.00           H
ATOM    506  CA  LEU A 615      49.605  33.695  54.230  1.00  0.00           C
ATOM    507  HA  LEU A 615      49.815  34.755  54.180  1.00  0.00           H
ATOM    508  CB  LEU A 615      48.405  33.385  53.290  1.00  0.00           C
ATOM    509  HB1 LEU A 615      47.445  33.335  53.860  1.00  0.00           H
ATOM    510  HB2 LEU A 615      48.545  32.385  52.820  1.00  0.00           H
ATOM    511  CG  LEU A 615      48.155  34.435  52.170  1.00  0.00           C
ATOM    512  HG  LEU A 615      47.385  33.995  51.490  1.00  0.00           H
ATOM    513  CD1 LEU A 615      47.575  35.745  52.740  1.00  0.00           C
ATOM    514 HD11 LEU A 615      48.335  36.235  53.380  1.00  0.00           H
ATOM    515 HD12 LEU A 615      46.675  35.535  53.360  1.00  0.00           H
ATOM    516 HD13 LEU A 615      47.305  36.445  51.920  1.00  0.00           H
ATOM    517  CD2 LEU A 615      49.415  34.715  51.330  1.00  0.00           C
ATOM    518 HD21 LEU A 615      49.825  33.765  50.920  1.00  0.00           H
ATOM    519 HD22 LEU A 615      50.195  35.205  51.940  1.00  0.00           H
ATOM    520 HD23 LEU A 615      49.155  35.385  50.480  1.00  0.00           H
ATOM    521  C   LEU A 615      49.205  33.445  55.660  1.00  0.00           C
ATOM    522  O   LEU A 615      48.835  34.365  56.380  1.00  0.00           O
ATOM    523  N   TYR A 616      49.305  32.175  56.120  1.00  0.00           N
ATOM    524  HN  TYR A 616      49.605  31.445  55.500  1.00  0.00           H
ATOM    525  CA  TYR A 616      48.985  31.785  57.480  1.00  0.00           C
ATOM    526  HA  TYR A 616      47.945  32.025  57.670  1.00  0.00           H
ATOM    527  CB  TYR A 616      49.215  30.245  57.580  1.00  0.00           C
ATOM    528  HB1 TYR A 616      50.245  30.005  57.250  1.00  0.00           H
ATOM    529  HB2 TYR A 616      48.515  29.735  56.880  1.00  0.00           H
ATOM    530  CG  TYR A 616      49.005  29.685  58.960  1.00  0.00           C
ATOM    531  CD1 TYR A 616      47.715  29.665  59.510  1.00  0.00           C
ATOM    532  HD1 TYR A 616      46.875  30.065  58.950  1.00  0.00           H
ATOM    533  CE1 TYR A 616      47.495  29.125  60.790  1.00  0.00           C
ATOM    534  HE1 TYR A 616      46.505  29.125  61.220  1.00  0.00           H
ATOM    535  CZ  TYR A 616      48.555  28.585  61.510  1.00  0.00           C
ATOM    536  OH  TYR A 616      48.305  28.015  62.770  1.00  0.00           O
ATOM    537  HH  TYR A 616      49.145  27.705  63.120  1.00  0.00           H
ATOM    538  CD2 TYR A 616      50.065  29.135  59.700  1.00  0.00           C
ATOM    539  HD2 TYR A 616      51.065  29.135  59.280  1.00  0.00           H
ATOM    540  CE2 TYR A 616      49.845  28.585  60.970  1.00  0.00           C
ATOM    541  HE2 TYR A 616      50.675  28.165  61.530  1.00  0.00           H
ATOM    542  C   TYR A 616      49.795  32.545  58.530  1.00  0.00           C
ATOM    543  O   TYR A 616      49.235  33.165  59.430  1.00  0.00           O
ATOM    544  N   CYS A 617      51.135  32.555  58.380  1.00  0.00           N
ATOM    545  HN  CYS A 617      51.555  32.045  57.630  1.00  0.00           H
ATOM    546  CA  CYS A 617      52.025  33.315  59.240  1.00  0.00           C
ATOM    547  HA  CYS A 617      51.755  33.085  60.260  1.00  0.00           H
ATOM    548  CB  CYS A 617      53.505  32.915  59.040  1.00  0.00           C
ATOM    549  HB1 CYS A 617      54.155  33.555  59.670  1.00  0.00           H
ATOM    550  HB2 CYS A 617      53.805  33.075  57.980  1.00  0.00           H
ATOM    551  SG  CYS A 617      53.765  31.175  59.520  1.00  0.00           S
ATOM    552  HG1 CYS A 617      53.265  30.665  58.400  1.00  0.00           H
ATOM    553  C   CYS A 617      51.875  34.825  59.130  1.00  0.00           C
ATOM    554  O   CYS A 617      51.855  35.525  60.140  1.00  0.00           O
ATOM    555  N   ALA A 618      51.755  35.375  57.900  1.00  0.00           N
ATOM    556  HN  ALA A 618      51.805  34.795  57.080  1.00  0.00           H
ATOM    557  CA  ALA A 618      51.555  36.795  57.690  1.00  0.00           C
ATOM    558  HA  ALA A 618      52.355  37.315  58.200  1.00  0.00           H
ATOM    559  CB  ALA A 618      51.645  37.105  56.180  1.00  0.00           C
ATOM    560  HB1 ALA A 618      50.825  36.615  55.620  1.00  0.00           H
ATOM    561  HB2 ALA A 618      52.605  36.725  55.770  1.00  0.00           H
ATOM    562  HB3 ALA A 618      51.605  38.195  55.980  1.00  0.00           H
ATOM    563  C   ALA A 618      50.245  37.355  58.250  1.00  0.00           C
ATOM    564  O   ALA A 618      50.235  38.405  58.900  1.00  0.00           O
ATOM    565  N   CYS A 619      49.125  36.645  58.040  1.00  0.00           N
ATOM    566  HN  CYS A 619      49.175  35.795  57.500  1.00  0.00           H
ATOM    567  CA  CYS A 619      47.775  37.045  58.430  1.00  0.00           C
ATOM    568  HA  CYS A 619      47.665  38.095  58.210  1.00  0.00           H
ATOM    569  CB  CYS A 619      46.745  36.225  57.600  1.00  0.00           C
ATOM    570  HB1 CYS A 619      46.835  35.155  57.870  1.00  0.00           H
ATOM    571  HB2 CYS A 619      47.025  36.315  56.530  1.00  0.00           H
ATOM    572  SG  CYS A 619      45.005  36.765  57.800  1.00  0.00           S
ATOM    573  HG1 CYS A 619      45.005  36.655  59.120  1.00  0.00           H
ATOM    574  C   CYS A 619      47.525  36.855  59.920  1.00  0.00           C
ATOM    575  O   CYS A 619      46.665  37.505  60.510  1.00  0.00           O
ATOM    576  N   MET A 620      48.315  35.985  60.580  1.00  0.00           N
ATOM    577  HN  MET A 620      48.965  35.415  60.070  1.00  0.00           H
ATOM    578  CA  MET A 620      48.255  35.745  62.010  1.00  0.00           C
ATOM    579  HA  MET A 620      47.265  35.365  62.240  1.00  0.00           H
ATOM    580  CB  MET A 620      49.345  34.705  62.400  1.00  0.00           C
ATOM    581  HB1 MET A 620      50.355  35.145  62.290  1.00  0.00           H
ATOM    582  HB2 MET A 620      49.295  33.865  61.680  1.00  0.00           H
ATOM    583  CG  MET A 620      49.205  34.115  63.820  1.00  0.00           C
ATOM    584  HG1 MET A 620      49.325  34.935  64.560  1.00  0.00           H
ATOM    585  HG2 MET A 620      50.045  33.405  63.990  1.00  0.00           H
ATOM    586  SD  MET A 620      47.635  33.255  64.130  1.00  0.00           S
ATOM    587  CE  MET A 620      47.825  31.925  62.910  1.00  0.00           C
ATOM    588  HE1 MET A 620      48.775  31.365  63.070  1.00  0.00           H
ATOM    589  HE2 MET A 620      47.815  32.305  61.870  1.00  0.00           H
ATOM    590  HE3 MET A 620      46.995  31.195  63.010  1.00  0.00           H
ATOM    591  C   MET A 620      48.475  37.005  62.830  1.00  0.00           C
ATOM    592  O   MET A 620      47.785  37.265  63.820  1.00  0.00           O
ATOM    593  N   SER A 621      49.445  37.845  62.410  1.00  0.00           N
ATOM    594  HN  SER A 621      49.985  37.605  61.600  1.00  0.00           H
ATOM    595  CA  SER A 621      49.735  39.125  63.060  1.00  0.00           C
ATOM    596  HA  SER A 621      49.915  38.895  64.100  1.00  0.00           H
ATOM    597  CB  SER A 621      51.065  39.745  62.540  1.00  0.00           C
ATOM    598  HB1 SER A 621      51.055  39.755  61.430  1.00  0.00           H
ATOM    599  HB2 SER A 621      51.915  39.095  62.850  1.00  0.00           H
ATOM    600  OG  SER A 621      51.285  41.085  62.990  1.00  0.00           O
ATOM    601  HG1 SER A 621      51.515  41.085  63.930  1.00  0.00           H
ATOM    602  C   SER A 621      48.585  40.135  63.070  1.00  0.00           C
ATOM    603  O   SER A 621      48.285  40.595  64.180  1.00  0.00           O
ATOM    604  N   PRO A 622      47.855  40.475  62.000  1.00  0.00           N
ATOM    605  CD  PRO A 622      48.385  40.435  60.640  1.00  0.00           C
ATOM    606  HD1 PRO A 622      48.605  39.385  60.340  1.00  0.00           H
ATOM    607  HD2 PRO A 622      49.315  41.045  60.580  1.00  0.00           H
ATOM    608  CA  PRO A 622      46.755  41.415  62.100  1.00  0.00           C
ATOM    609  HA  PRO A 622      47.075  42.275  62.680  1.00  0.00           H
ATOM    610  CB  PRO A 622      46.385  41.825  60.660  1.00  0.00           C
ATOM    611  HB1 PRO A 622      46.555  42.915  60.530  1.00  0.00           H
ATOM    612  HB2 PRO A 622      45.315  41.625  60.410  1.00  0.00           H
ATOM    613  CG  PRO A 622      47.305  41.025  59.730  1.00  0.00           C
ATOM    614  HG1 PRO A 622      46.735  40.195  59.250  1.00  0.00           H
ATOM    615  HG2 PRO A 622      47.755  41.655  58.940  1.00  0.00           H
ATOM    616  C   PRO A 622      45.605  40.785  62.830  1.00  0.00           C
ATOM    617  O   PRO A 622      44.965  41.465  63.630  1.00  0.00           O
ATOM    618  N   VAL A 623      45.335  39.485  62.600  1.00  0.00           N
ATOM    619  HN  VAL A 623      45.865  38.965  61.920  1.00  0.00           H
ATOM    620  CA  VAL A 623      44.255  38.785  63.280  1.00  0.00           C
ATOM    621  HA  VAL A 623      43.335  39.305  63.060  1.00  0.00           H
ATOM    622  CB  VAL A 623      44.125  37.345  62.750  1.00  0.00           C
ATOM    623  HB  VAL A 623      45.135  36.885  62.710  1.00  0.00           H
ATOM    624  CG1 VAL A 623      43.225  36.455  63.640  1.00  0.00           C
ATOM    625 HG11 VAL A 623      42.215  36.905  63.760  1.00  0.00           H
ATOM    626 HG12 VAL A 623      43.665  36.285  64.640  1.00  0.00           H
ATOM    627 HG13 VAL A 623      43.095  35.465  63.160  1.00  0.00           H
ATOM    628  CG2 VAL A 623      43.545  37.405  61.330  1.00  0.00           C
ATOM    629 HG21 VAL A 623      44.185  38.015  60.650  1.00  0.00           H
ATOM    630 HG22 VAL A 623      42.535  37.865  61.340  1.00  0.00           H
ATOM    631 HG23 VAL A 623      43.455  36.385  60.900  1.00  0.00           H
ATOM    632  C   VAL A 623      44.375  38.785  64.800  1.00  0.00           C
ATOM    633  O   VAL A 623      43.435  39.175  65.500  1.00  0.00           O
ATOM    634  N   ILE A 624      45.555  38.435  65.370  1.00  0.00           N
ATOM    635  HN  ILE A 624      46.305  38.085  64.800  1.00  0.00           H
ATOM    636  CA  ILE A 624      45.795  38.545  66.810  1.00  0.00           C
ATOM    637  HA  ILE A 624      44.955  38.085  67.310  1.00  0.00           H
ATOM    638  CB  ILE A 624      47.035  37.765  67.250  1.00  0.00           C
ATOM    639  HB  ILE A 624      47.915  38.095  66.640  1.00  0.00           H
ATOM    640  CG2 ILE A 624      47.355  38.015  68.740  1.00  0.00           C
ATOM    641 HG21 ILE A 624      46.495  37.715  69.380  1.00  0.00           H
ATOM    642 HG22 ILE A 624      47.595  39.085  68.940  1.00  0.00           H
ATOM    643 HG23 ILE A 624      48.235  37.425  69.060  1.00  0.00           H
ATOM    644  CG1 ILE A 624      46.815  36.245  66.980  1.00  0.00           C
ATOM    645 HG11 ILE A 624      46.525  36.095  65.920  1.00  0.00           H
ATOM    646 HG12 ILE A 624      45.965  35.895  67.610  1.00  0.00           H
ATOM    647  CD  ILE A 624      48.055  35.385  67.260  1.00  0.00           C
ATOM    648  HD1 ILE A 624      48.305  35.385  68.340  1.00  0.00           H
ATOM    649  HD2 ILE A 624      48.925  35.765  66.700  1.00  0.00           H
ATOM    650  HD3 ILE A 624      47.865  34.335  66.950  1.00  0.00           H
ATOM    651  C   ILE A 624      45.825  39.985  67.310  1.00  0.00           C
ATOM    652  O   ILE A 624      45.225  40.315  68.330  1.00  0.00           O
ATOM    653  N   THR A 625      46.525  40.895  66.580  1.00  0.00           N
ATOM    654  HN  THR A 625      46.985  40.585  65.750  1.00  0.00           H
ATOM    655  CA  THR A 625      46.705  42.305  66.950  1.00  0.00           C
ATOM    656  HA  THR A 625      47.185  42.345  67.920  1.00  0.00           H
ATOM    657  CB  THR A 625      47.575  43.105  65.940  1.00  0.00           C
ATOM    658  HB  THR A 625      47.215  42.915  64.910  1.00  0.00           H
ATOM    659  OG1 THR A 625      48.945  42.715  66.020  1.00  0.00           O
ATOM    660  HG1 THR A 625      48.965  41.835  65.630  1.00  0.00           H
ATOM    661  CG2 THR A 625      47.575  44.625  66.180  1.00  0.00           C
ATOM    662 HG21 THR A 625      47.895  44.865  67.220  1.00  0.00           H
ATOM    663 HG22 THR A 625      46.575  45.085  66.010  1.00  0.00           H
ATOM    664 HG23 THR A 625      48.265  45.135  65.480  1.00  0.00           H
ATOM    665  C   THR A 625      45.395  43.045  67.090  1.00  0.00           C
ATOM    666  O   THR A 625      45.085  43.615  68.140  1.00  0.00           O
ATOM    667  N   PHE A 626      44.545  42.975  66.040  1.00  0.00           N
ATOM    668  HN  PHE A 626      44.785  42.465  65.210  1.00  0.00           H
ATOM    669  CA  PHE A 626      43.245  43.625  66.000  1.00  0.00           C
ATOM    670  HA  PHE A 626      43.395  44.655  66.290  1.00  0.00           H
ATOM    671  CB  PHE A 626      42.625  43.615  64.570  1.00  0.00           C
ATOM    672  HB1 PHE A 626      41.525  43.815  64.640  1.00  0.00           H
ATOM    673  HB2 PHE A 626      42.765  42.625  64.090  1.00  0.00           H
ATOM    674  CG  PHE A 626      43.215  44.675  63.660  1.00  0.00           C
ATOM    675  CD1 PHE A 626      42.355  45.535  62.960  1.00  0.00           C
ATOM    676  HD1 PHE A 626      41.285  45.405  63.060  1.00  0.00           H
ATOM    677  CE1 PHE A 626      42.845  46.545  62.130  1.00  0.00           C
ATOM    678  HE1 PHE A 626      42.155  47.205  61.610  1.00  0.00           H
ATOM    679  CZ  PHE A 626      44.225  46.725  61.990  1.00  0.00           C
ATOM    680  HZ  PHE A 626      44.615  47.535  61.390  1.00  0.00           H
ATOM    681  CD2 PHE A 626      44.605  44.835  63.460  1.00  0.00           C
ATOM    682  HD2 PHE A 626      45.305  44.185  63.940  1.00  0.00           H
ATOM    683  CE2 PHE A 626      45.105  45.865  62.650  1.00  0.00           C
ATOM    684  HE2 PHE A 626      46.175  46.025  62.550  1.00  0.00           H
ATOM    685  C   PHE A 626      42.295  43.065  67.040  1.00  0.00           C
ATOM    686  O   PHE A 626      41.595  43.795  67.730  1.00  0.00           O
ATOM    687  N   GLY A 627      42.305  41.715  67.200  1.00  0.00           N
ATOM    688  HN  GLY A 627      42.875  41.155  66.600  1.00  0.00           H
ATOM    689  CA  GLY A 627      41.535  41.025  68.220  1.00  0.00           C
ATOM    690  HA1 GLY A 627      41.695  39.965  68.090  1.00  0.00           H
ATOM    691  HA2 GLY A 627      40.485  41.295  68.110  1.00  0.00           H
ATOM    692  C   GLY A 627      41.935  41.355  69.630  1.00  0.00           C
ATOM    693  O   GLY A 627      41.105  41.525  70.510  1.00  0.00           O
ATOM    694  N   GLY A 628      43.245  41.475  69.920  1.00  0.00           N
ATOM    695  HN  GLY A 628      43.935  41.265  69.220  1.00  0.00           H
ATOM    696  CA  GLY A 628      43.715  41.885  71.240  1.00  0.00           C
ATOM    697  HA1 GLY A 628      44.795  41.805  71.230  1.00  0.00           H
ATOM    698  HA2 GLY A 628      43.245  41.255  71.990  1.00  0.00           H
ATOM    699  C   GLY A 628      43.375  43.325  71.580  1.00  0.00           C
ATOM    700  O   GLY A 628      42.985  43.645  72.700  1.00  0.00           O
ATOM    701  N   LEU A 629      43.525  44.205  70.570  1.00  0.00           N
ATOM    702  HN  LEU A 629      43.915  43.895  69.700  1.00  0.00           H
ATOM    703  CA  LEU A 629      43.135  45.615  70.610  1.00  0.00           C
ATOM    704  HA  LEU A 629      43.665  46.065  71.440  1.00  0.00           H
ATOM    705  CB  LEU A 629      43.515  46.345  69.280  1.00  0.00           C
ATOM    706  HB1 LEU A 629      42.675  46.955  68.890  1.00  0.00           H
ATOM    707  HB2 LEU A 629      43.705  45.575  68.500  1.00  0.00           H
ATOM    708  CG  LEU A 629      44.745  47.265  69.370  1.00  0.00           C
ATOM    709  HG  LEU A 629      44.625  47.925  70.270  1.00  0.00           H
ATOM    710  CD1 LEU A 629      46.035  46.465  69.550  1.00  0.00           C
ATOM    711 HD11 LEU A 629      46.195  45.805  68.670  1.00  0.00           H
ATOM    712 HD12 LEU A 629      45.985  45.815  70.450  1.00  0.00           H
ATOM    713 HD13 LEU A 629      46.915  47.135  69.630  1.00  0.00           H
ATOM    714  CD2 LEU A 629      44.845  48.155  68.120  1.00  0.00           C
ATOM    715 HD21 LEU A 629      43.935  48.775  67.990  1.00  0.00           H
ATOM    716 HD22 LEU A 629      44.955  47.515  67.210  1.00  0.00           H
ATOM    717 HD23 LEU A 629      45.735  48.815  68.170  1.00  0.00           H
ATOM    718  C   LEU A 629      41.655  45.825  70.860  1.00  0.00           C
ATOM    719  O   LEU A 629      41.285  46.745  71.590  1.00  0.00           O
ATOM    720  N   LEU A 630      40.785  45.045  70.200  1.00  0.00           N
ATOM    721  HN  LEU A 630      41.115  44.395  69.500  1.00  0.00           H
ATOM    722  CA  LEU A 630      39.375  44.985  70.520  1.00  0.00           C
ATOM    723  HA  LEU A 630      38.985  45.995  70.520  1.00  0.00           H
ATOM    724  CB  LEU A 630      38.595  44.145  69.480  1.00  0.00           C
ATOM    725  HB1 LEU A 630      37.555  43.925  69.840  1.00  0.00           H
ATOM    726  HB2 LEU A 630      39.115  43.175  69.360  1.00  0.00           H
ATOM    727  CG  LEU A 630      38.455  44.825  68.110  1.00  0.00           C
ATOM    728  HG  LEU A 630      39.455  45.215  67.810  1.00  0.00           H
ATOM    729  CD1 LEU A 630      38.045  43.785  67.060  1.00  0.00           C
ATOM    730 HD11 LEU A 630      37.075  43.325  67.340  1.00  0.00           H
ATOM    731 HD12 LEU A 630      38.805  42.975  66.980  1.00  0.00           H
ATOM    732 HD13 LEU A 630      37.935  44.265  66.060  1.00  0.00           H
ATOM    733  CD2 LEU A 630      37.445  45.985  68.150  1.00  0.00           C
ATOM    734 HD21 LEU A 630      37.735  46.745  68.900  1.00  0.00           H
ATOM    735 HD22 LEU A 630      36.435  45.595  68.420  1.00  0.00           H
ATOM    736 HD23 LEU A 630      37.365  46.485  67.160  1.00  0.00           H
ATOM    737  C   LEU A 630      39.095  44.445  71.910  1.00  0.00           C
ATOM    738  O   LEU A 630      38.375  45.065  72.690  1.00  0.00           O
ATOM    739  N   GLY A 631      39.735  43.315  72.280  1.00  0.00           N
ATOM    740  HN  GLY A 631      40.235  42.815  71.560  1.00  0.00           H
ATOM    741  CA  GLY A 631      39.605  42.665  73.580  1.00  0.00           C
ATOM    742  HA1 GLY A 631      40.305  41.845  73.590  1.00  0.00           H
ATOM    743  HA2 GLY A 631      38.585  42.345  73.700  1.00  0.00           H
ATOM    744  C   GLY A 631      39.935  43.535  74.760  1.00  0.00           C
ATOM    745  O   GLY A 631      39.215  43.565  75.750  1.00  0.00           O
ATOM    746  N   GLU A 632      41.065  44.245  74.720  1.00  0.00           N
ATOM    747  HN  GLU A 632      41.715  44.115  73.970  1.00  0.00           H
ATOM    748  CA  GLU A 632      41.445  45.215  75.720  1.00  0.00           C
ATOM    749  HA  GLU A 632      41.475  44.735  76.680  1.00  0.00           H
ATOM    750  CB  GLU A 632      42.865  45.715  75.380  1.00  0.00           C
ATOM    751  HB1 GLU A 632      42.875  46.135  74.350  1.00  0.00           H
ATOM    752  HB2 GLU A 632      43.545  44.825  75.370  1.00  0.00           H
ATOM    753  CG  GLU A 632      43.455  46.755  76.360  1.00  0.00           C
ATOM    754  HG1 GLU A 632      43.575  46.285  77.360  1.00  0.00           H
ATOM    755  HG2 GLU A 632      42.815  47.655  76.460  1.00  0.00           H
ATOM    756  CD  GLU A 632      44.835  47.195  75.930  1.00  0.00           C
ATOM    757  OE1 GLU A 632      45.695  46.305  75.650  1.00  0.00           O
ATOM    758  OE2 GLU A 632      45.095  48.425  75.930  1.00  0.00           O
ATOM    759  C   GLU A 632      40.485  46.395  75.840  1.00  0.00           C
ATOM    760  O   GLU A 632      39.955  46.655  76.920  1.00  0.00           O
ATOM    761  N   ALA A 633      40.135  47.065  74.710  1.00  0.00           N
ATOM    762  HN  ALA A 633      40.535  46.805  73.840  1.00  0.00           H
ATOM    763  CA  ALA A 633      39.235  48.215  74.710  1.00  0.00           C
ATOM    764  HA  ALA A 633      39.575  48.905  75.450  1.00  0.00           H
ATOM    765  CB  ALA A 633      39.225  48.875  73.310  1.00  0.00           C
ATOM    766  HB1 ALA A 633      38.805  48.185  72.550  1.00  0.00           H
ATOM    767  HB2 ALA A 633      40.255  49.155  73.020  1.00  0.00           H
ATOM    768  HB3 ALA A 633      38.615  49.805  73.340  1.00  0.00           H
ATOM    769  C   ALA A 633      37.815  47.925  75.140  1.00  0.00           C
ATOM    770  O   ALA A 633      37.195  48.685  75.880  1.00  0.00           O
ATOM    771  N   THR A 634      37.275  46.775  74.720  1.00  0.00           N
ATOM    772  HN  THR A 634      37.825  46.135  74.180  1.00  0.00           H
ATOM    773  CA  THR A 634      35.855  46.465  74.910  1.00  0.00           C
ATOM    774  HA  THR A 634      35.285  47.375  74.910  1.00  0.00           H
ATOM    775  CB  THR A 634      35.345  45.575  73.780  1.00  0.00           C
ATOM    776  HB  THR A 634      35.725  44.535  73.890  1.00  0.00           H
ATOM    777  OG1 THR A 634      35.785  46.085  72.530  1.00  0.00           O
ATOM    778  HG1 THR A 634      36.715  45.825  72.470  1.00  0.00           H
ATOM    779  CG2 THR A 634      33.815  45.565  73.670  1.00  0.00           C
ATOM    780 HG21 THR A 634      33.455  46.585  73.420  1.00  0.00           H
ATOM    781 HG22 THR A 634      33.325  45.225  74.600  1.00  0.00           H
ATOM    782 HG23 THR A 634      33.495  44.895  72.840  1.00  0.00           H
ATOM    783  C   THR A 634      35.675  45.775  76.250  1.00  0.00           C
ATOM    784  O   THR A 634      34.555  45.485  76.670  1.00  0.00           O
ATOM    785  N   GLU A 635      36.795  45.535  76.980  1.00  0.00           N
ATOM    786  HN  GLU A 635      37.655  45.925  76.640  1.00  0.00           H
ATOM    787  CA  GLU A 635      36.855  44.935  78.300  1.00  0.00           C
ATOM    788  HA  GLU A 635      37.875  45.065  78.620  1.00  0.00           H
ATOM    789  CB  GLU A 635      35.955  45.665  79.330  1.00  0.00           C
ATOM    790  HB1 GLU A 635      34.875  45.455  79.150  1.00  0.00           H
ATOM    791  HB2 GLU A 635      36.105  46.755  79.150  1.00  0.00           H
ATOM    792  CG  GLU A 635      36.315  45.395  80.810  1.00  0.00           C
ATOM    793  HG1 GLU A 635      36.065  46.305  81.390  1.00  0.00           H
ATOM    794  HG2 GLU A 635      37.405  45.225  80.890  1.00  0.00           H
ATOM    795  CD  GLU A 635      35.575  44.245  81.480  1.00  0.00           C
ATOM    796  OE1 GLU A 635      34.315  44.335  81.550  1.00  0.00           O
ATOM    797  OE2 GLU A 635      36.255  43.325  82.020  1.00  0.00           O
ATOM    798  C   GLU A 635      36.585  43.445  78.280  1.00  0.00           C
ATOM    799  O   GLU A 635      35.535  42.935  78.650  1.00  0.00           O
ATOM    800  N   GLY A 636      37.555  42.645  77.780  1.00  0.00           N
ATOM    801  HN  GLY A 636      38.395  43.075  77.420  1.00  0.00           H
ATOM    802  CA  GLY A 636      37.535  41.185  77.800  1.00  0.00           C
ATOM    803  HA1 GLY A 636      37.385  40.875  78.830  1.00  0.00           H
ATOM    804  HA2 GLY A 636      38.485  40.835  77.410  1.00  0.00           H
ATOM    805  C   GLY A 636      36.455  40.525  76.980  1.00  0.00           C
ATOM    806  O   GLY A 636      36.055  39.395  77.250  1.00  0.00           O
ATOM    807  N   ARG A 637      35.955  41.205  75.930  1.00  0.00           N
ATOM    808  HN  ARG A 637      36.305  42.125  75.760  1.00  0.00           H
ATOM    809  CA  ARG A 637      34.795  40.745  75.160  1.00  0.00           C
ATOM    810  HA  ARG A 637      34.295  39.965  75.730  1.00  0.00           H
ATOM    811  CB  ARG A 637      33.785  41.895  74.910  1.00  0.00           C
ATOM    812  HB1 ARG A 637      32.885  41.495  74.400  1.00  0.00           H
ATOM    813  HB2 ARG A 637      34.245  42.645  74.220  1.00  0.00           H
ATOM    814  CG  ARG A 637      33.345  42.635  76.190  1.00  0.00           C
ATOM    815  HG1 ARG A 637      32.645  43.455  75.930  1.00  0.00           H
ATOM    816  HG2 ARG A 637      34.255  43.115  76.600  1.00  0.00           H
ATOM    817  CD  ARG A 637      32.705  41.745  77.260  1.00  0.00           C
ATOM    818  HD1 ARG A 637      33.295  40.815  77.420  1.00  0.00           H
ATOM    819  HD2 ARG A 637      31.665  41.495  76.970  1.00  0.00           H
ATOM    820  NE  ARG A 637      32.745  42.525  78.540  1.00  0.00           N
ATOM    821  HE  ARG A 637      33.595  43.025  78.780  1.00  0.00           H
ATOM    822  CZ  ARG A 637      31.955  42.325  79.570  1.00  0.00           C
ATOM    823  NH1 ARG A 637      30.935  41.485  79.500  1.00  0.00           N
ATOM    824 HH11 ARG A 637      30.435  41.335  80.380  1.00  0.00           H
ATOM    825 HH12 ARG A 637      30.815  40.955  78.690  1.00  0.00           H
ATOM    826  NH2 ARG A 637      32.155  42.925  80.720  1.00  0.00           N
ATOM    827 HH21 ARG A 637      32.985  43.505  80.890  1.00  0.00           H
ATOM    828 HH22 ARG A 637      31.625  42.605  81.500  1.00  0.00           H
ATOM    829  C   ARG A 637      35.125  40.105  73.820  1.00  0.00           C
ATOM    830  O   ARG A 637      34.685  38.995  73.570  1.00  0.00           O
ATOM    831  N   LEU A 638      35.845  40.825  72.930  1.00  0.00           N
ATOM    832  HN  LEU A 638      36.165  41.745  73.150  1.00  0.00           H
ATOM    833  CA  LEU A 638      36.135  40.355  71.580  1.00  0.00           C
ATOM    834  HA  LEU A 638      35.725  39.365  71.450  1.00  0.00           H
ATOM    835  CB  LEU A 638      35.575  41.285  70.470  1.00  0.00           C
ATOM    836  HB1 LEU A 638      35.815  40.845  69.480  1.00  0.00           H
ATOM    837  HB2 LEU A 638      36.085  42.275  70.530  1.00  0.00           H
ATOM    838  CG  LEU A 638      34.055  41.575  70.520  1.00  0.00           C
ATOM    839  HG  LEU A 638      33.835  42.095  71.480  1.00  0.00           H
ATOM    840  CD1 LEU A 638      33.665  42.515  69.370  1.00  0.00           C
ATOM    841 HD11 LEU A 638      33.845  42.045  68.380  1.00  0.00           H
ATOM    842 HD12 LEU A 638      34.255  43.455  69.420  1.00  0.00           H
ATOM    843 HD13 LEU A 638      32.595  42.795  69.440  1.00  0.00           H
ATOM    844  CD2 LEU A 638      33.215  40.295  70.470  1.00  0.00           C
ATOM    845 HD21 LEU A 638      33.455  39.635  71.330  1.00  0.00           H
ATOM    846 HD22 LEU A 638      33.425  39.725  69.540  1.00  0.00           H
ATOM    847 HD23 LEU A 638      32.125  40.525  70.500  1.00  0.00           H
ATOM    848  C   LEU A 638      37.645  40.205  71.390  1.00  0.00           C
ATOM    849  O   LEU A 638      38.295  41.085  70.840  1.00  0.00           O
ATOM    850  N   SER A 639      38.245  39.125  71.900  1.00  0.00           N
ATOM    851  HN  SER A 639      37.695  38.345  72.260  1.00  0.00           H
ATOM    852  CA  SER A 639      39.685  38.965  72.000  1.00  0.00           C
ATOM    853  HA  SER A 639      40.125  39.955  72.050  1.00  0.00           H
ATOM    854  CB  SER A 639      40.085  38.205  73.300  1.00  0.00           C
ATOM    855  HB1 SER A 639      39.485  38.635  74.130  1.00  0.00           H
ATOM    856  HB2 SER A 639      41.155  38.385  73.550  1.00  0.00           H
ATOM    857  OG  SER A 639      39.855  36.795  73.250  1.00  0.00           O
ATOM    858  HG1 SER A 639      38.885  36.675  73.070  1.00  0.00           H
ATOM    859  C   SER A 639      40.295  38.285  70.780  1.00  0.00           C
ATOM    860  O   SER A 639      39.705  38.145  69.710  1.00  0.00           O
ATOM    861  N   ALA A 640      41.565  37.845  70.920  1.00  0.00           N
ATOM    862  HN  ALA A 640      42.015  37.975  71.800  1.00  0.00           H
ATOM    863  CA  ALA A 640      42.295  37.075  69.930  1.00  0.00           C
ATOM    864  HA  ALA A 640      42.305  37.635  69.000  1.00  0.00           H
ATOM    865  CB  ALA A 640      43.745  36.845  70.390  1.00  0.00           C
ATOM    866  HB1 ALA A 640      43.785  36.335  71.380  1.00  0.00           H
ATOM    867  HB2 ALA A 640      44.275  37.825  70.490  1.00  0.00           H
ATOM    868  HB3 ALA A 640      44.305  36.235  69.650  1.00  0.00           H
ATOM    869  C   ALA A 640      41.625  35.745  69.620  1.00  0.00           C
ATOM    870  O   ALA A 640      41.625  35.255  68.500  1.00  0.00           O
ATOM    871  N   ILE A 641      41.025  35.115  70.660  1.00  0.00           N
ATOM    872  HN  ILE A 641      40.985  35.545  71.560  1.00  0.00           H
ATOM    873  CA  ILE A 641      40.225  33.905  70.520  1.00  0.00           C
ATOM    874  HA  ILE A 641      40.825  33.155  70.040  1.00  0.00           H
ATOM    875  CB  ILE A 641      39.805  33.395  71.900  1.00  0.00           C
ATOM    876  HB  ILE A 641      39.375  34.255  72.480  1.00  0.00           H
ATOM    877  CG2 ILE A 641      38.715  32.305  71.820  1.00  0.00           C
ATOM    878 HG21 ILE A 641      39.055  31.435  71.210  1.00  0.00           H
ATOM    879 HG22 ILE A 641      37.765  32.695  71.390  1.00  0.00           H
ATOM    880 HG23 ILE A 641      38.465  31.935  72.840  1.00  0.00           H
ATOM    881  CG1 ILE A 641      41.055  32.895  72.660  1.00  0.00           C
ATOM    882 HG11 ILE A 641      41.915  33.575  72.500  1.00  0.00           H
ATOM    883 HG12 ILE A 641      41.345  31.895  72.260  1.00  0.00           H
ATOM    884  CD  ILE A 641      40.845  32.775  74.180  1.00  0.00           C
ATOM    885  HD1 ILE A 641      39.995  32.085  74.400  1.00  0.00           H
ATOM    886  HD2 ILE A 641      40.625  33.755  74.640  1.00  0.00           H
ATOM    887  HD3 ILE A 641      41.755  32.345  74.650  1.00  0.00           H
ATOM    888  C   ILE A 641      39.015  34.115  69.610  1.00  0.00           C
ATOM    889  O   ILE A 641      38.785  33.335  68.680  1.00  0.00           O
ATOM    890  N   GLU A 642      38.245  35.205  69.830  1.00  0.00           N
ATOM    891  HN  GLU A 642      38.375  35.775  70.640  1.00  0.00           H
ATOM    892  CA  GLU A 642      37.125  35.585  68.980  1.00  0.00           C
ATOM    893  HA  GLU A 642      36.425  34.765  68.970  1.00  0.00           H
ATOM    894  CB  GLU A 642      36.395  36.845  69.530  1.00  0.00           C
ATOM    895  HB1 GLU A 642      35.725  37.275  68.750  1.00  0.00           H
ATOM    896  HB2 GLU A 642      37.155  37.625  69.770  1.00  0.00           H
ATOM    897  CG  GLU A 642      35.505  36.585  70.760  1.00  0.00           C
ATOM    898  HG1 GLU A 642      34.715  35.855  70.480  1.00  0.00           H
ATOM    899  HG2 GLU A 642      34.985  37.515  71.070  1.00  0.00           H
ATOM    900  CD  GLU A 642      36.255  36.045  71.960  1.00  0.00           C
ATOM    901  OE1 GLU A 642      37.295  36.625  72.360  1.00  0.00           O
ATOM    902  OE2 GLU A 642      35.785  35.015  72.500  1.00  0.00           O
ATOM    903  C   GLU A 642      37.515  35.875  67.550  1.00  0.00           C
ATOM    904  O   GLU A 642      36.845  35.425  66.610  1.00  0.00           O
ATOM    905  N   SER A 643      38.595  36.645  67.340  1.00  0.00           N
ATOM    906  HN  SER A 643      39.135  37.025  68.110  1.00  0.00           H
ATOM    907  CA  SER A 643      39.085  36.915  65.990  1.00  0.00           C
ATOM    908  HA  SER A 643      38.245  37.295  65.420  1.00  0.00           H
ATOM    909  CB  SER A 643      40.175  38.025  65.900  1.00  0.00           C
ATOM    910  HB1 SER A 643      39.745  38.965  66.300  1.00  0.00           H
ATOM    911  HB2 SER A 643      40.455  38.195  64.830  1.00  0.00           H
ATOM    912  OG  SER A 643      41.335  37.705  66.660  1.00  0.00           O
ATOM    913  HG1 SER A 643      42.075  38.225  66.300  1.00  0.00           H
ATOM    914  C   SER A 643      39.535  35.675  65.240  1.00  0.00           C
ATOM    915  O   SER A 643      39.115  35.475  64.100  1.00  0.00           O
ATOM    916  N   LEU A 644      40.335  34.775  65.860  1.00  0.00           N
ATOM    917  HN  LEU A 644      40.715  34.995  66.760  1.00  0.00           H
ATOM    918  CA  LEU A 644      40.735  33.495  65.270  1.00  0.00           C
ATOM    919  HA  LEU A 644      41.245  33.695  64.340  1.00  0.00           H
ATOM    920  CB  LEU A 644      41.695  32.745  66.240  1.00  0.00           C
ATOM    921  HB1 LEU A 644      41.795  31.675  65.960  1.00  0.00           H
ATOM    922  HB2 LEU A 644      41.255  32.795  67.260  1.00  0.00           H
ATOM    923  CG  LEU A 644      43.125  33.315  66.300  1.00  0.00           C
ATOM    924  HG  LEU A 644      43.065  34.425  66.320  1.00  0.00           H
ATOM    925  CD1 LEU A 644      43.855  32.855  67.570  1.00  0.00           C
ATOM    926 HD11 LEU A 644      43.905  31.745  67.600  1.00  0.00           H
ATOM    927 HD12 LEU A 644      43.315  33.205  68.480  1.00  0.00           H
ATOM    928 HD13 LEU A 644      44.885  33.255  67.600  1.00  0.00           H
ATOM    929  CD2 LEU A 644      43.935  32.885  65.060  1.00  0.00           C
ATOM    930 HD21 LEU A 644      43.445  33.225  64.130  1.00  0.00           H
ATOM    931 HD22 LEU A 644      44.035  31.785  65.030  1.00  0.00           H
ATOM    932 HD23 LEU A 644      44.955  33.325  65.110  1.00  0.00           H
ATOM    933  C   LEU A 644      39.585  32.555  64.930  1.00  0.00           C
ATOM    934  O   LEU A 644      39.455  32.085  63.800  1.00  0.00           O
ATOM    935  N   PHE A 645      38.705  32.275  65.920  1.00  0.00           N
ATOM    936  HN  PHE A 645      38.855  32.675  66.820  1.00  0.00           H
ATOM    937  CA  PHE A 645      37.555  31.395  65.760  1.00  0.00           C
ATOM    938  HA  PHE A 645      37.915  30.445  65.370  1.00  0.00           H
ATOM    939  CB  PHE A 645      36.915  31.135  67.160  1.00  0.00           C
ATOM    940  HB1 PHE A 645      36.755  32.115  67.660  1.00  0.00           H
ATOM    941  HB2 PHE A 645      37.615  30.545  67.790  1.00  0.00           H
ATOM    942  CG  PHE A 645      35.585  30.405  67.130  1.00  0.00           C
ATOM    943  CD1 PHE A 645      35.495  29.115  66.580  1.00  0.00           C
ATOM    944  HD1 PHE A 645      36.375  28.645  66.160  1.00  0.00           H
ATOM    945  CE1 PHE A 645      34.265  28.435  66.530  1.00  0.00           C
ATOM    946  HE1 PHE A 645      34.205  27.455  66.100  1.00  0.00           H
ATOM    947  CZ  PHE A 645      33.125  29.045  67.050  1.00  0.00           C
ATOM    948  HZ  PHE A 645      32.175  28.535  67.010  1.00  0.00           H
ATOM    949  CD2 PHE A 645      34.435  30.995  67.670  1.00  0.00           C
ATOM    950  HD2 PHE A 645      34.485  31.975  68.120  1.00  0.00           H
ATOM    951  CE2 PHE A 645      33.205  30.325  67.630  1.00  0.00           C
ATOM    952  HE2 PHE A 645      32.315  30.795  68.040  1.00  0.00           H
ATOM    953  C   PHE A 645      36.545  31.895  64.730  1.00  0.00           C
ATOM    954  O   PHE A 645      36.075  31.165  63.850  1.00  0.00           O
ATOM    955  N   GLY A 646      36.225  33.205  64.820  1.00  0.00           N
ATOM    956  HN  GLY A 646      36.635  33.765  65.550  1.00  0.00           H
ATOM    957  CA  GLY A 646      35.285  33.865  63.930  1.00  0.00           C
ATOM    958  HA1 GLY A 646      35.175  34.875  64.280  1.00  0.00           H
ATOM    959  HA2 GLY A 646      34.365  33.305  63.920  1.00  0.00           H
ATOM    960  C   GLY A 646      35.765  33.945  62.510  1.00  0.00           C
ATOM    961  O   GLY A 646      35.035  33.595  61.580  1.00  0.00           O
ATOM    962  N   ALA A 647      37.035  34.365  62.300  1.00  0.00           N
ATOM    963  HN  ALA A 647      37.615  34.665  63.070  1.00  0.00           H
ATOM    964  CA  ALA A 647      37.655  34.415  60.990  1.00  0.00           C
ATOM    965  HA  ALA A 647      37.035  35.015  60.350  1.00  0.00           H
ATOM    966  CB  ALA A 647      39.055  35.055  61.070  1.00  0.00           C
ATOM    967  HB1 ALA A 647      39.745  34.455  61.690  1.00  0.00           H
ATOM    968  HB2 ALA A 647      38.975  36.065  61.530  1.00  0.00           H
ATOM    969  HB3 ALA A 647      39.505  35.185  60.060  1.00  0.00           H
ATOM    970  C   ALA A 647      37.765  33.045  60.330  1.00  0.00           C
ATOM    971  O   ALA A 647      37.445  32.875  59.160  1.00  0.00           O
ATOM    972  N   SER A 648      38.155  32.005  61.110  1.00  0.00           N
ATOM    973  HN  SER A 648      38.455  32.175  62.050  1.00  0.00           H
ATOM    974  CA  SER A 648      38.125  30.615  60.670  1.00  0.00           C
ATOM    975  HA  SER A 648      38.825  30.505  59.860  1.00  0.00           H
ATOM    976  CB  SER A 648      38.535  29.665  61.830  1.00  0.00           C
ATOM    977  HB1 SER A 648      37.865  29.815  62.710  1.00  0.00           H
ATOM    978  HB2 SER A 648      39.565  29.925  62.150  1.00  0.00           H
ATOM    979  OG  SER A 648      38.485  28.295  61.440  1.00  0.00           O
ATOM    980  HG1 SER A 648      39.275  28.155  60.890  1.00  0.00           H
ATOM    981  C   SER A 648      36.775  30.175  60.130  1.00  0.00           C
ATOM    982  O   SER A 648      36.635  29.825  58.960  1.00  0.00           O
ATOM    983  N   LEU A 649      35.715  30.255  60.970  1.00  0.00           N
ATOM    984  HN  LEU A 649      35.855  30.565  61.910  1.00  0.00           H
ATOM    985  CA  LEU A 649      34.375  29.845  60.610  1.00  0.00           C
ATOM    986  HA  LEU A 649      34.395  28.795  60.350  1.00  0.00           H
ATOM    987  CB  LEU A 649      33.475  30.055  61.860  1.00  0.00           C
ATOM    988  HB1 LEU A 649      33.595  31.105  62.210  1.00  0.00           H
ATOM    989  HB2 LEU A 649      33.875  29.405  62.680  1.00  0.00           H
ATOM    990  CG  LEU A 649      31.975  29.765  61.710  1.00  0.00           C
ATOM    991  HG  LEU A 649      31.545  30.415  60.910  1.00  0.00           H
ATOM    992  CD1 LEU A 649      31.715  28.295  61.340  1.00  0.00           C
ATOM    993 HD11 LEU A 649      32.155  27.625  62.120  1.00  0.00           H
ATOM    994 HD12 LEU A 649      32.165  28.045  60.360  1.00  0.00           H
ATOM    995 HD13 LEU A 649      30.625  28.095  61.280  1.00  0.00           H
ATOM    996  CD2 LEU A 649      31.245  30.125  63.020  1.00  0.00           C
ATOM    997 HD21 LEU A 649      31.395  31.195  63.260  1.00  0.00           H
ATOM    998 HD22 LEU A 649      31.655  29.515  63.860  1.00  0.00           H
ATOM    999 HD23 LEU A 649      30.155  29.925  62.930  1.00  0.00           H
ATOM   1000  C   LEU A 649      33.805  30.595  59.420  1.00  0.00           C
ATOM   1001  O   LEU A 649      33.285  30.005  58.470  1.00  0.00           O
ATOM   1002  N   THR A 650      33.955  31.935  59.430  1.00  0.00           N
ATOM   1003  HN  THR A 650      34.395  32.355  60.230  1.00  0.00           H
ATOM   1004  CA  THR A 650      33.495  32.855  58.380  1.00  0.00           C
ATOM   1005  HA  THR A 650      32.445  32.685  58.240  1.00  0.00           H
ATOM   1006  CB  THR A 650      33.705  34.325  58.750  1.00  0.00           C
ATOM   1007  HB  THR A 650      34.785  34.565  58.850  1.00  0.00           H
ATOM   1008  OG1 THR A 650      33.065  34.625  59.980  1.00  0.00           O
ATOM   1009  HG1 THR A 650      33.625  34.225  60.660  1.00  0.00           H
ATOM   1010  CG2 THR A 650      33.065  35.255  57.710  1.00  0.00           C
ATOM   1011 HG21 THR A 650      31.985  35.005  57.590  1.00  0.00           H
ATOM   1012 HG22 THR A 650      33.555  35.155  56.730  1.00  0.00           H
ATOM   1013 HG23 THR A 650      33.145  36.315  58.040  1.00  0.00           H
ATOM   1014  C   THR A 650      34.175  32.595  57.050  1.00  0.00           C
ATOM   1015  O   THR A 650      33.545  32.565  55.990  1.00  0.00           O
ATOM   1016  N   GLY A 651      35.515  32.375  57.080  1.00  0.00           N
ATOM   1017  HN  GLY A 651      36.005  32.365  57.950  1.00  0.00           H
ATOM   1018  CA  GLY A 651      36.325  32.145  55.890  1.00  0.00           C
ATOM   1019  HA1 GLY A 651      37.355  32.175  56.220  1.00  0.00           H
ATOM   1020  HA2 GLY A 651      36.105  32.905  55.160  1.00  0.00           H
ATOM   1021  C   GLY A 651      36.105  30.805  55.240  1.00  0.00           C
ATOM   1022  O   GLY A 651      36.055  30.705  54.010  1.00  0.00           O
ATOM   1023  N   ILE A 652      35.915  29.735  56.050  1.00  0.00           N
ATOM   1024  HN  ILE A 652      36.015  29.845  57.040  1.00  0.00           H
ATOM   1025  CA  ILE A 652      35.515  28.425  55.550  1.00  0.00           C
ATOM   1026  HA  ILE A 652      36.235  28.105  54.810  1.00  0.00           H
ATOM   1027  CB  ILE A 652      35.465  27.385  56.680  1.00  0.00           C
ATOM   1028  HB  ILE A 652      34.845  27.795  57.510  1.00  0.00           H
ATOM   1029  CG2 ILE A 652      34.835  26.055  56.200  1.00  0.00           C
ATOM   1030 HG21 ILE A 652      35.365  25.675  55.300  1.00  0.00           H
ATOM   1031 HG22 ILE A 652      33.755  26.165  55.950  1.00  0.00           H
ATOM   1032 HG23 ILE A 652      34.905  25.285  56.990  1.00  0.00           H
ATOM   1033  CG1 ILE A 652      36.885  27.145  57.230  1.00  0.00           C
ATOM   1034 HG11 ILE A 652      37.445  28.095  57.270  1.00  0.00           H
ATOM   1035 HG12 ILE A 652      37.435  26.475  56.530  1.00  0.00           H
ATOM   1036  CD  ILE A 652      36.885  26.555  58.650  1.00  0.00           C
ATOM   1037  HD1 ILE A 652      36.425  25.545  58.670  1.00  0.00           H
ATOM   1038  HD2 ILE A 652      36.305  27.215  59.340  1.00  0.00           H
ATOM   1039  HD3 ILE A 652      37.915  26.485  59.050  1.00  0.00           H
ATOM   1040  C   ILE A 652      34.165  28.475  54.850  1.00  0.00           C
ATOM   1041  O   ILE A 652      34.045  28.045  53.700  1.00  0.00           O
ATOM   1042  N   ALA A 653      33.155  29.085  55.510  1.00  0.00           N
ATOM   1043  HN  ALA A 653      33.275  29.405  56.450  1.00  0.00           H
ATOM   1044  CA  ALA A 653      31.825  29.245  54.970  1.00  0.00           C
ATOM   1045  HA  ALA A 653      31.425  28.265  54.720  1.00  0.00           H
ATOM   1046  CB  ALA A 653      30.925  29.935  56.010  1.00  0.00           C
ATOM   1047  HB1 ALA A 653      31.295  30.955  56.250  1.00  0.00           H
ATOM   1048  HB2 ALA A 653      30.925  29.355  56.960  1.00  0.00           H
ATOM   1049  HB3 ALA A 653      29.875  30.015  55.660  1.00  0.00           H
ATOM   1050  C   ALA A 653      31.805  30.055  53.680  1.00  0.00           C
ATOM   1051  O   ALA A 653      31.205  29.655  52.690  1.00  0.00           O
ATOM   1052  N   TYR A 654      32.545  31.175  53.650  1.00  0.00           N
ATOM   1053  HN  TYR A 654      32.995  31.505  54.490  1.00  0.00           H
ATOM   1054  CA  TYR A 654      32.685  32.005  52.480  1.00  0.00           C
ATOM   1055  HA  TYR A 654      31.695  32.325  52.170  1.00  0.00           H
ATOM   1056  CB  TYR A 654      33.515  33.265  52.880  1.00  0.00           C
ATOM   1057  HB1 TYR A 654      34.495  32.945  53.290  1.00  0.00           H
ATOM   1058  HB2 TYR A 654      32.975  33.825  53.670  1.00  0.00           H
ATOM   1059  CG  TYR A 654      33.775  34.205  51.720  1.00  0.00           C
ATOM   1060  CD1 TYR A 654      34.955  34.105  50.960  1.00  0.00           C
ATOM   1061  HD1 TYR A 654      35.695  33.355  51.210  1.00  0.00           H
ATOM   1062  CE1 TYR A 654      35.155  34.935  49.850  1.00  0.00           C
ATOM   1063  HE1 TYR A 654      36.035  34.825  49.240  1.00  0.00           H
ATOM   1064  CZ  TYR A 654      34.185  35.885  49.510  1.00  0.00           C
ATOM   1065  OH  TYR A 654      34.385  36.665  48.360  1.00  0.00           O
ATOM   1066  HH  TYR A 654      33.815  37.445  48.430  1.00  0.00           H
ATOM   1067  CD2 TYR A 654      32.825  35.185  51.380  1.00  0.00           C
ATOM   1068  HD2 TYR A 654      31.915  35.265  51.970  1.00  0.00           H
ATOM   1069  CE2 TYR A 654      33.035  36.025  50.280  1.00  0.00           C
ATOM   1070  HE2 TYR A 654      32.285  36.755  50.020  1.00  0.00           H
ATOM   1071  C   TYR A 654      33.305  31.275  51.290  1.00  0.00           C
ATOM   1072  O   TYR A 654      32.755  31.235  50.200  1.00  0.00           O
ATOM   1073  N   SER A 655      34.465  30.625  51.490  1.00  0.00           N
ATOM   1074  HN  SER A 655      34.865  30.575  52.410  1.00  0.00           H
ATOM   1075  CA  SER A 655      35.295  30.125  50.390  1.00  0.00           C
ATOM   1076  HA  SER A 655      35.315  30.895  49.620  1.00  0.00           H
ATOM   1077  CB  SER A 655      36.755  29.905  50.870  1.00  0.00           C
ATOM   1078  HB1 SER A 655      36.785  29.155  51.690  1.00  0.00           H
ATOM   1079  HB2 SER A 655      37.125  30.865  51.300  1.00  0.00           H
ATOM   1080  OG  SER A 655      37.615  29.535  49.800  1.00  0.00           O
ATOM   1081  HG1 SER A 655      37.445  28.615  49.590  1.00  0.00           H
ATOM   1082  C   SER A 655      34.725  28.875  49.730  1.00  0.00           C
ATOM   1083  O   SER A 655      34.975  28.605  48.550  1.00  0.00           O
ATOM   1084  N   LEU A 656      33.895  28.125  50.480  1.00  0.00           N
ATOM   1085  HN  LEU A 656      33.765  28.335  51.450  1.00  0.00           H
ATOM   1086  CA  LEU A 656      33.095  27.015  49.970  1.00  0.00           C
ATOM   1087  HA  LEU A 656      33.755  26.285  49.550  1.00  0.00           H
ATOM   1088  CB  LEU A 656      32.265  26.385  51.120  1.00  0.00           C
ATOM   1089  HB1 LEU A 656      31.415  25.795  50.730  1.00  0.00           H
ATOM   1090  HB2 LEU A 656      31.835  27.215  51.730  1.00  0.00           H
ATOM   1091  CG  LEU A 656      33.065  25.455  52.060  1.00  0.00           C
ATOM   1092  HG  LEU A 656      34.015  25.965  52.350  1.00  0.00           H
ATOM   1093  CD1 LEU A 656      32.265  25.185  53.340  1.00  0.00           C
ATOM   1094 HD11 LEU A 656      31.295  24.715  53.100  1.00  0.00           H
ATOM   1095 HD12 LEU A 656      32.075  26.135  53.880  1.00  0.00           H
ATOM   1096 HD13 LEU A 656      32.835  24.505  54.020  1.00  0.00           H
ATOM   1097  CD2 LEU A 656      33.405  24.135  51.360  1.00  0.00           C
ATOM   1098 HD21 LEU A 656      34.095  24.305  50.500  1.00  0.00           H
ATOM   1099 HD22 LEU A 656      32.485  23.645  50.980  1.00  0.00           H
ATOM   1100 HD23 LEU A 656      33.895  23.455  52.080  1.00  0.00           H
ATOM   1101  C   LEU A 656      32.135  27.395  48.850  1.00  0.00           C
ATOM   1102  O   LEU A 656      32.005  26.655  47.880  1.00  0.00           O
ATOM   1103  N   PHE A 657      31.445  28.555  48.960  1.00  0.00           N
ATOM   1104  HN  PHE A 657      31.565  29.125  49.770  1.00  0.00           H
ATOM   1105  CA  PHE A 657      30.365  28.925  48.050  1.00  0.00           C
ATOM   1106  HA  PHE A 657      30.205  28.145  47.320  1.00  0.00           H
ATOM   1107  CB  PHE A 657      29.065  29.115  48.890  1.00  0.00           C
ATOM   1108  HB1 PHE A 657      28.215  29.415  48.250  1.00  0.00           H
ATOM   1109  HB2 PHE A 657      29.225  29.915  49.650  1.00  0.00           H
ATOM   1110  CG  PHE A 657      28.685  27.845  49.610  1.00  0.00           C
ATOM   1111  CD1 PHE A 657      28.125  26.765  48.890  1.00  0.00           C
ATOM   1112  HD1 PHE A 657      28.005  26.845  47.820  1.00  0.00           H
ATOM   1113  CE1 PHE A 657      27.745  25.595  49.550  1.00  0.00           C
ATOM   1114  HE1 PHE A 657      27.325  24.765  49.000  1.00  0.00           H
ATOM   1115  CZ  PHE A 657      27.915  25.485  50.940  1.00  0.00           C
ATOM   1116  HZ  PHE A 657      27.635  24.575  51.450  1.00  0.00           H
ATOM   1117  CD2 PHE A 657      28.835  27.725  51.000  1.00  0.00           C
ATOM   1118  HD2 PHE A 657      29.255  28.545  51.560  1.00  0.00           H
ATOM   1119  CE2 PHE A 657      28.465  26.545  51.670  1.00  0.00           C
ATOM   1120  HE2 PHE A 657      28.615  26.465  52.730  1.00  0.00           H
ATOM   1121  C   PHE A 657      30.585  30.215  47.250  1.00  0.00           C
ATOM   1122  O   PHE A 657      29.955  30.435  46.220  1.00  0.00           O
ATOM   1123  N   ALA A 658      31.485  31.115  47.690  1.00  0.00           N
ATOM   1124  HN  ALA A 658      32.025  30.965  48.530  1.00  0.00           H
ATOM   1125  CA  ALA A 658      31.655  32.435  47.100  1.00  0.00           C
ATOM   1126  HA  ALA A 658      30.665  32.825  46.930  1.00  0.00           H
ATOM   1127  CB  ALA A 658      32.355  33.395  48.070  1.00  0.00           C
ATOM   1128  HB1 ALA A 658      33.375  33.025  48.320  1.00  0.00           H
ATOM   1129  HB2 ALA A 658      31.785  33.475  49.010  1.00  0.00           H
ATOM   1130  HB3 ALA A 658      32.475  34.415  47.640  1.00  0.00           H
ATOM   1131  C   ALA A 658      32.345  32.455  45.740  1.00  0.00           C
ATOM   1132  O   ALA A 658      33.165  31.595  45.400  1.00  0.00           O
ATOM   1133  N   GLY A 659      32.015  33.495  44.940  1.00  0.00           N
ATOM   1134  HN  GLY A 659      31.335  34.145  45.260  1.00  0.00           H
ATOM   1135  CA  GLY A 659      32.545  33.695  43.600  1.00  0.00           C
ATOM   1136  HA1 GLY A 659      32.125  34.625  43.230  1.00  0.00           H
ATOM   1137  HA2 GLY A 659      32.245  32.845  43.000  1.00  0.00           H
ATOM   1138  C   GLY A 659      34.045  33.805  43.500  1.00  0.00           C
ATOM   1139  O   GLY A 659      34.695  32.955  42.900  1.00  0.00           O
ATOM   1140  N   GLN A 660      34.645  34.855  44.100  1.00  0.00           N
ATOM   1141  HN  GLN A 660      34.135  35.505  44.670  1.00  0.00           H
ATOM   1142  CA  GLN A 660      36.095  34.995  44.180  1.00  0.00           C
ATOM   1143  HA  GLN A 660      36.535  34.405  43.390  1.00  0.00           H
ATOM   1144  CB  GLN A 660      36.615  36.445  43.930  1.00  0.00           C
ATOM   1145  HB1 GLN A 660      36.515  36.655  42.840  1.00  0.00           H
ATOM   1146  HB2 GLN A 660      37.695  36.475  44.180  1.00  0.00           H
ATOM   1147  CG  GLN A 660      35.865  37.555  44.710  1.00  0.00           C
ATOM   1148  HG1 GLN A 660      35.745  37.255  45.770  1.00  0.00           H
ATOM   1149  HG2 GLN A 660      34.865  37.745  44.290  1.00  0.00           H
ATOM   1150  CD  GLN A 660      36.625  38.895  44.740  1.00  0.00           C
ATOM   1151  OE1 GLN A 660      36.735  39.545  45.780  1.00  0.00           O
ATOM   1152  NE2 GLN A 660      37.125  39.355  43.570  1.00  0.00           N
ATOM   1153 HE21 GLN A 660      37.635  40.205  43.610  1.00  0.00           H
ATOM   1154 HE22 GLN A 660      37.015  38.865  42.710  1.00  0.00           H
ATOM   1155  C   GLN A 660      36.585  34.455  45.520  1.00  0.00           C
ATOM   1156  O   GLN A 660      36.035  34.845  46.540  1.00  0.00           O
ATOM   1157  N   PRO A 661      37.555  33.545  45.620  1.00  0.00           N
ATOM   1158  CD  PRO A 661      37.995  32.665  44.520  1.00  0.00           C
ATOM   1159  HD1 PRO A 661      38.585  33.245  43.780  1.00  0.00           H
ATOM   1160  HD2 PRO A 661      37.105  32.215  44.030  1.00  0.00           H
ATOM   1161  CA  PRO A 661      38.035  33.095  46.920  1.00  0.00           C
ATOM   1162  HA  PRO A 661      37.215  33.065  47.630  1.00  0.00           H
ATOM   1163  CB  PRO A 661      38.615  31.685  46.670  1.00  0.00           C
ATOM   1164  HB1 PRO A 661      37.835  30.945  46.960  1.00  0.00           H
ATOM   1165  HB2 PRO A 661      39.525  31.465  47.260  1.00  0.00           H
ATOM   1166  CG  PRO A 661      38.865  31.575  45.160  1.00  0.00           C
ATOM   1167  HG1 PRO A 661      39.935  31.765  44.930  1.00  0.00           H
ATOM   1168  HG2 PRO A 661      38.585  30.575  44.780  1.00  0.00           H
ATOM   1169  C   PRO A 661      39.065  34.045  47.490  1.00  0.00           C
ATOM   1170  O   PRO A 661      39.335  34.005  48.690  1.00  0.00           O
ATOM   1171  N   LEU A 662      39.705  34.885  46.640  1.00  0.00           N
ATOM   1172  HN  LEU A 662      39.395  34.915  45.700  1.00  0.00           H
ATOM   1173  CA  LEU A 662      40.865  35.715  46.950  1.00  0.00           C
ATOM   1174  HA  LEU A 662      41.485  35.155  47.640  1.00  0.00           H
ATOM   1175  CB  LEU A 662      41.685  36.015  45.670  1.00  0.00           C
ATOM   1176  HB1 LEU A 662      42.655  36.485  45.970  1.00  0.00           H
ATOM   1177  HB2 LEU A 662      41.145  36.755  45.040  1.00  0.00           H
ATOM   1178  CG  LEU A 662      42.005  34.785  44.800  1.00  0.00           C
ATOM   1179  HG  LEU A 662      41.055  34.385  44.370  1.00  0.00           H
ATOM   1180  CD1 LEU A 662      42.905  35.185  43.630  1.00  0.00           C
ATOM   1181 HD11 LEU A 662      43.875  35.575  44.000  1.00  0.00           H
ATOM   1182 HD12 LEU A 662      42.425  35.975  43.010  1.00  0.00           H
ATOM   1183 HD13 LEU A 662      43.115  34.305  42.980  1.00  0.00           H
ATOM   1184  CD2 LEU A 662      42.665  33.665  45.620  1.00  0.00           C
ATOM   1185 HD21 LEU A 662      41.985  33.265  46.400  1.00  0.00           H
ATOM   1186 HD22 LEU A 662      43.585  34.045  46.110  1.00  0.00           H
ATOM   1187 HD23 LEU A 662      42.945  32.815  44.950  1.00  0.00           H
ATOM   1188  C   LEU A 662      40.505  37.015  47.660  1.00  0.00           C
ATOM   1189  O   LEU A 662      41.015  38.095  47.360  1.00  0.00           O
ATOM   1190  N   THR A 663      39.595  36.915  48.630  1.00  0.00           N
ATOM   1191  HN  THR A 663      39.155  36.025  48.740  1.00  0.00           H
ATOM   1192  CA  THR A 663      38.955  38.075  49.230  1.00  0.00           C
ATOM   1193  HA  THR A 663      39.125  38.945  48.610  1.00  0.00           H
ATOM   1194  CB  THR A 663      37.455  37.835  49.320  1.00  0.00           C
ATOM   1195  HB  THR A 663      37.215  37.015  50.030  1.00  0.00           H
ATOM   1196  OG1 THR A 663      37.005  37.455  48.040  1.00  0.00           O
ATOM   1197  HG1 THR A 663      36.115  37.065  48.140  1.00  0.00           H
ATOM   1198  CG2 THR A 663      36.705  39.125  49.710  1.00  0.00           C
ATOM   1199 HG21 THR A 663      36.885  39.905  48.940  1.00  0.00           H
ATOM   1200 HG22 THR A 663      37.045  39.495  50.700  1.00  0.00           H
ATOM   1201 HG23 THR A 663      35.615  38.925  49.760  1.00  0.00           H
ATOM   1202  C   THR A 663      39.495  38.355  50.600  1.00  0.00           C
ATOM   1203  O   THR A 663      39.855  39.495  50.900  1.00  0.00           O
ATOM   1204  N   ILE A 664      39.575  37.315  51.470  1.00  0.00           N
ATOM   1205  HN  ILE A 664      39.295  36.425  51.120  1.00  0.00           H
ATOM   1206  CA  ILE A 664      40.075  37.365  52.850  1.00  0.00           C
ATOM   1207  HA  ILE A 664      39.825  36.395  53.250  1.00  0.00           H
ATOM   1208  CB  ILE A 664      41.605  37.425  52.990  1.00  0.00           C
ATOM   1209  HB  ILE A 664      41.975  38.285  52.380  1.00  0.00           H
ATOM   1210  CG2 ILE A 664      42.015  37.675  54.470  1.00  0.00           C
ATOM   1211 HG21 ILE A 664      41.575  36.915  55.150  1.00  0.00           H
ATOM   1212 HG22 ILE A 664      41.695  38.685  54.810  1.00  0.00           H
ATOM   1213 HG23 ILE A 664      43.115  37.645  54.580  1.00  0.00           H
ATOM   1214  CG1 ILE A 664      42.245  36.125  52.460  1.00  0.00           C
ATOM   1215 HG11 ILE A 664      41.775  35.845  51.500  1.00  0.00           H
ATOM   1216 HG12 ILE A 664      42.035  35.305  53.190  1.00  0.00           H
ATOM   1217  CD  ILE A 664      43.755  36.235  52.240  1.00  0.00           C
ATOM   1218  HD1 ILE A 664      44.295  36.465  53.180  1.00  0.00           H
ATOM   1219  HD2 ILE A 664      43.975  37.055  51.510  1.00  0.00           H
ATOM   1220  HD3 ILE A 664      44.175  35.285  51.840  1.00  0.00           H
ATOM   1221  C   ILE A 664      39.315  38.335  53.740  1.00  0.00           C
ATOM   1222  O   ILE A 664      39.495  39.555  53.730  1.00  0.00           O
ATOM   1223  N   LEU A 665      38.405  37.815  54.570  1.00  0.00           N
ATOM   1224  HN  LEU A 665      38.275  36.835  54.660  1.00  0.00           H
ATOM   1225  CA  LEU A 665      37.575  38.615  55.430  1.00  0.00           C
ATOM   1226  HA  LEU A 665      37.455  39.605  55.010  1.00  0.00           H
ATOM   1227  CB  LEU A 665      36.185  37.975  55.600  1.00  0.00           C
ATOM   1228  HB1 LEU A 665      35.535  38.655  56.200  1.00  0.00           H
ATOM   1229  HB2 LEU A 665      36.285  37.015  56.150  1.00  0.00           H
ATOM   1230  CG  LEU A 665      35.445  37.675  54.270  1.00  0.00           C
ATOM   1231  HG  LEU A 665      36.095  37.045  53.620  1.00  0.00           H
ATOM   1232  CD1 LEU A 665      34.175  36.865  54.540  1.00  0.00           C
ATOM   1233 HD11 LEU A 665      33.535  37.395  55.270  1.00  0.00           H
ATOM   1234 HD12 LEU A 665      34.425  35.865  54.940  1.00  0.00           H
ATOM   1235 HD13 LEU A 665      33.595  36.745  53.600  1.00  0.00           H
ATOM   1236  CD2 LEU A 665      35.105  38.945  53.480  1.00  0.00           C
ATOM   1237 HD21 LEU A 665      36.025  39.515  53.220  1.00  0.00           H
ATOM   1238 HD22 LEU A 665      34.445  39.605  54.090  1.00  0.00           H
ATOM   1239 HD23 LEU A 665      34.565  38.685  52.550  1.00  0.00           H
ATOM   1240  C   LEU A 665      38.285  38.775  56.760  1.00  0.00           C
ATOM   1241  O   LEU A 665      38.695  37.805  57.390  1.00  0.00           O
ATOM   1242  N   GLY A 666      38.475  40.025  57.220  1.00  0.00           N
ATOM   1243  HN  GLY A 666      38.075  40.815  56.730  1.00  0.00           H
ATOM   1244  CA  GLY A 666      39.145  40.305  58.470  1.00  0.00           C
ATOM   1245  HA1 GLY A 666      40.195  40.435  58.260  1.00  0.00           H
ATOM   1246  HA2 GLY A 666      38.935  39.525  59.190  1.00  0.00           H
ATOM   1247  C   GLY A 666      38.645  41.585  59.060  1.00  0.00           C
ATOM   1248  O   GLY A 666      37.755  42.255  58.550  1.00  0.00           O
ATOM   1249  N   SER A 667      39.215  41.995  60.200  1.00  0.00           N
ATOM   1250  HN  SER A 667      39.915  41.455  60.660  1.00  0.00           H
ATOM   1251  CA  SER A 667      38.845  43.245  60.850  1.00  0.00           C
ATOM   1252  HA  SER A 667      37.795  43.445  60.690  1.00  0.00           H
ATOM   1253  CB  SER A 667      39.125  43.225  62.380  1.00  0.00           C
ATOM   1254  HB1 SER A 667      38.795  44.185  62.840  1.00  0.00           H
ATOM   1255  HB2 SER A 667      40.215  43.115  62.560  1.00  0.00           H
ATOM   1256  OG  SER A 667      38.465  42.125  63.000  1.00  0.00           O
ATOM   1257  HG1 SER A 667      37.505  42.275  62.920  1.00  0.00           H
ATOM   1258  C   SER A 667      39.665  44.355  60.220  1.00  0.00           C
ATOM   1259  O   SER A 667      40.875  44.435  60.410  1.00  0.00           O
ATOM   1260  N   THR A 668      39.045  45.215  59.400  1.00  0.00           N
ATOM   1261  HN  THR A 668      38.075  45.145  59.180  1.00  0.00           H
ATOM   1262  CA  THR A 668      39.745  46.245  58.650  1.00  0.00           C
ATOM   1263  HA  THR A 668      40.715  45.865  58.380  1.00  0.00           H
ATOM   1264  CB  THR A 668      39.035  46.605  57.340  1.00  0.00           C
ATOM   1265  HB  THR A 668      39.655  47.295  56.730  1.00  0.00           H
ATOM   1266  OG1 THR A 668      37.775  47.205  57.580  1.00  0.00           O
ATOM   1267  HG1 THR A 668      37.345  47.235  56.680  1.00  0.00           H
ATOM   1268  CG2 THR A 668      38.785  45.325  56.530  1.00  0.00           C
ATOM   1269 HG21 THR A 668      38.045  44.675  57.030  1.00  0.00           H
ATOM   1270 HG22 THR A 668      39.725  44.755  56.370  1.00  0.00           H
ATOM   1271 HG23 THR A 668      38.365  45.585  55.530  1.00  0.00           H
ATOM   1272  C   THR A 668      39.975  47.485  59.490  1.00  0.00           C
ATOM   1273  O   THR A 668      39.375  47.675  60.550  1.00  0.00           O
ATOM   1274  N   GLY A 669      40.885  48.385  59.060  1.00  0.00           N
ATOM   1275  HN  GLY A 669      41.385  48.175  58.230  1.00  0.00           H
ATOM   1276  CA  GLY A 669      41.185  49.655  59.720  1.00  0.00           C
ATOM   1277  HA1 GLY A 669      41.845  50.205  59.070  1.00  0.00           H
ATOM   1278  HA2 GLY A 669      41.655  49.415  60.660  1.00  0.00           H
ATOM   1279  C   GLY A 669      40.015  50.565  60.050  1.00  0.00           C
ATOM   1280  O   GLY A 669      39.955  51.025  61.190  1.00  0.00           O
ATOM   1281  N   PRO A 670      39.045  50.855  59.170  1.00  0.00           N
ATOM   1282  CD  PRO A 670      39.185  50.705  57.720  1.00  0.00           C
ATOM   1283  HD1 PRO A 670      39.085  49.625  57.450  1.00  0.00           H
ATOM   1284  HD2 PRO A 670      40.165  51.085  57.370  1.00  0.00           H
ATOM   1285  CA  PRO A 670      37.885  51.655  59.540  1.00  0.00           C
ATOM   1286  HA  PRO A 670      38.225  52.525  60.090  1.00  0.00           H
ATOM   1287  CB  PRO A 670      37.175  52.025  58.220  1.00  0.00           C
ATOM   1288  HB1 PRO A 670      37.075  53.125  58.150  1.00  0.00           H
ATOM   1289  HB2 PRO A 670      36.165  51.575  58.140  1.00  0.00           H
ATOM   1290  CG  PRO A 670      38.045  51.495  57.070  1.00  0.00           C
ATOM   1291  HG1 PRO A 670      37.445  50.815  56.420  1.00  0.00           H
ATOM   1292  HG2 PRO A 670      38.435  52.315  56.440  1.00  0.00           H
ATOM   1293  C   PRO A 670      36.945  50.905  60.460  1.00  0.00           C
ATOM   1294  O   PRO A 670      36.345  51.515  61.340  1.00  0.00           O
ATOM   1295  N   VAL A 671      36.785  49.575  60.250  1.00  0.00           N
ATOM   1296  HN  VAL A 671      37.275  49.125  59.500  1.00  0.00           H
ATOM   1297  CA  VAL A 671      35.965  48.715  61.080  1.00  0.00           C
ATOM   1298  HA  VAL A 671      34.965  49.135  61.100  1.00  0.00           H
ATOM   1299  CB  VAL A 671      35.875  47.295  60.500  1.00  0.00           C
ATOM   1300  HB  VAL A 671      36.885  46.975  60.180  1.00  0.00           H
ATOM   1301  CG1 VAL A 671      35.335  46.285  61.530  1.00  0.00           C
ATOM   1302 HG11 VAL A 671      34.365  46.625  61.940  1.00  0.00           H
ATOM   1303 HG12 VAL A 671      36.045  46.115  62.370  1.00  0.00           H
ATOM   1304 HG13 VAL A 671      35.175  45.305  61.040  1.00  0.00           H
ATOM   1305  CG2 VAL A 671      34.945  47.325  59.270  1.00  0.00           C
ATOM   1306 HG21 VAL A 671      35.345  48.015  58.480  1.00  0.00           H
ATOM   1307 HG22 VAL A 671      33.925  47.645  59.540  1.00  0.00           H
ATOM   1308 HG23 VAL A 671      34.885  46.305  58.820  1.00  0.00           H
ATOM   1309  C   VAL A 671      36.415  48.695  62.520  1.00  0.00           C
ATOM   1310  O   VAL A 671      35.605  48.845  63.440  1.00  0.00           O
ATOM   1311  N   LEU A 672      37.745  48.585  62.770  1.00  0.00           N
ATOM   1312  HN  LEU A 672      38.375  48.485  62.000  1.00  0.00           H
ATOM   1313  CA  LEU A 672      38.315  48.585  64.110  1.00  0.00           C
ATOM   1314  HA  LEU A 672      37.935  47.735  64.660  1.00  0.00           H
ATOM   1315  CB  LEU A 672      39.865  48.495  63.980  1.00  0.00           C
ATOM   1316  HB1 LEU A 672      40.205  49.325  63.320  1.00  0.00           H
ATOM   1317  HB2 LEU A 672      40.125  47.555  63.460  1.00  0.00           H
ATOM   1318  CG  LEU A 672      40.685  48.575  65.300  1.00  0.00           C
ATOM   1319  HG  LEU A 672      40.305  49.405  65.930  1.00  0.00           H
ATOM   1320  CD1 LEU A 672      40.565  47.255  66.080  1.00  0.00           C
ATOM   1321 HD11 LEU A 672      40.915  46.405  65.460  1.00  0.00           H
ATOM   1322 HD12 LEU A 672      39.505  47.075  66.360  1.00  0.00           H
ATOM   1323 HD13 LEU A 672      41.185  47.275  67.000  1.00  0.00           H
ATOM   1324  CD2 LEU A 672      42.155  48.895  64.990  1.00  0.00           C
ATOM   1325 HD21 LEU A 672      42.245  49.855  64.450  1.00  0.00           H
ATOM   1326 HD22 LEU A 672      42.605  48.095  64.360  1.00  0.00           H
ATOM   1327 HD23 LEU A 672      42.755  48.965  65.920  1.00  0.00           H
ATOM   1328  C   LEU A 672      37.975  49.835  64.890  1.00  0.00           C
ATOM   1329  O   LEU A 672      37.535  49.785  66.040  1.00  0.00           O
ATOM   1330  N   VAL A 673      38.145  51.005  64.250  1.00  0.00           N
ATOM   1331  HN  VAL A 673      38.505  50.995  63.320  1.00  0.00           H
ATOM   1332  CA  VAL A 673      37.825  52.305  64.790  1.00  0.00           C
ATOM   1333  HA  VAL A 673      38.305  52.385  65.760  1.00  0.00           H
ATOM   1334  CB  VAL A 673      38.395  53.395  63.890  1.00  0.00           C
ATOM   1335  HB  VAL A 673      37.975  53.295  62.860  1.00  0.00           H
ATOM   1336  CG1 VAL A 673      38.065  54.795  64.440  1.00  0.00           C
ATOM   1337 HG11 VAL A 673      38.355  54.875  65.500  1.00  0.00           H
ATOM   1338 HG12 VAL A 673      36.985  55.015  64.350  1.00  0.00           H
ATOM   1339 HG13 VAL A 673      38.625  55.565  63.870  1.00  0.00           H
ATOM   1340  CG2 VAL A 673      39.925  53.215  63.820  1.00  0.00           C
ATOM   1341 HG21 VAL A 673      40.205  52.245  63.350  1.00  0.00           H
ATOM   1342 HG22 VAL A 673      40.365  53.245  64.840  1.00  0.00           H
ATOM   1343 HG23 VAL A 673      40.385  54.025  63.220  1.00  0.00           H
ATOM   1344  C   VAL A 673      36.325  52.475  65.040  1.00  0.00           C
ATOM   1345  O   VAL A 673      35.905  52.935  66.100  1.00  0.00           O
ATOM   1346  N   PHE A 674      35.485  52.075  64.070  1.00  0.00           N
ATOM   1347  HN  PHE A 674      35.865  51.695  63.220  1.00  0.00           H
ATOM   1348  CA  PHE A 674      34.035  52.135  64.160  1.00  0.00           C
ATOM   1349  HA  PHE A 674      33.785  53.165  64.380  1.00  0.00           H
ATOM   1350  CB  PHE A 674      33.465  51.785  62.750  1.00  0.00           C
ATOM   1351  HB1 PHE A 674      33.805  50.765  62.470  1.00  0.00           H
ATOM   1352  HB2 PHE A 674      33.885  52.505  62.010  1.00  0.00           H
ATOM   1353  CG  PHE A 674      31.955  51.835  62.590  1.00  0.00           C
ATOM   1354  CD1 PHE A 674      31.165  52.825  63.210  1.00  0.00           C
ATOM   1355  HD1 PHE A 674      31.635  53.565  63.850  1.00  0.00           H
ATOM   1356  CE1 PHE A 674      29.785  52.885  62.980  1.00  0.00           C
ATOM   1357  HE1 PHE A 674      29.185  53.645  63.460  1.00  0.00           H
ATOM   1358  CZ  PHE A 674      29.175  51.945  62.140  1.00  0.00           C
ATOM   1359  HZ  PHE A 674      28.105  51.985  61.970  1.00  0.00           H
ATOM   1360  CD2 PHE A 674      31.335  50.915  61.740  1.00  0.00           C
ATOM   1361  HD2 PHE A 674      31.915  50.155  61.240  1.00  0.00           H
ATOM   1362  CE2 PHE A 674      29.955  50.965  61.510  1.00  0.00           C
ATOM   1363  HE2 PHE A 674      29.485  50.235  60.860  1.00  0.00           H
ATOM   1364  C   PHE A 674      33.425  51.295  65.290  1.00  0.00           C
ATOM   1365  O   PHE A 674      32.605  51.795  66.060  1.00  0.00           O
ATOM   1366  N   GLU A 675      33.875  50.025  65.460  1.00  0.00           N
ATOM   1367  HN  GLU A 675      34.505  49.615  64.790  1.00  0.00           H
ATOM   1368  CA  GLU A 675      33.475  49.135  66.550  1.00  0.00           C
ATOM   1369  HA  GLU A 675      32.395  49.035  66.530  1.00  0.00           H
ATOM   1370  CB  GLU A 675      34.085  47.695  66.410  1.00  0.00           C
ATOM   1371  HB1 GLU A 675      33.995  47.145  67.380  1.00  0.00           H
ATOM   1372  HB2 GLU A 675      35.165  47.815  66.200  1.00  0.00           H
ATOM   1373  CG  GLU A 675      33.455  46.795  65.290  1.00  0.00           C
ATOM   1374  HG1 GLU A 675      34.275  46.245  64.790  1.00  0.00           H
ATOM   1375  HG2 GLU A 675      32.955  47.435  64.540  1.00  0.00           H
ATOM   1376  CD  GLU A 675      32.445  45.745  65.770  1.00  0.00           C
ATOM   1377  OE1 GLU A 675      31.605  46.085  66.650  1.00  0.00           O
ATOM   1378  OE2 GLU A 675      32.465  44.595  65.260  1.00  0.00           O
ATOM   1379  C   GLU A 675      33.825  49.715  67.910  1.00  0.00           C
ATOM   1380  O   GLU A 675      33.005  49.755  68.820  1.00  0.00           O
ATOM   1381  N   LYS A 676      35.055  50.275  68.060  1.00  0.00           N
ATOM   1382  HN  LYS A 676      35.725  50.235  67.310  1.00  0.00           H
ATOM   1383  CA  LYS A 676      35.445  50.995  69.260  1.00  0.00           C
ATOM   1384  HA  LYS A 676      35.275  50.335  70.100  1.00  0.00           H
ATOM   1385  CB  LYS A 676      36.965  51.325  69.250  1.00  0.00           C
ATOM   1386  HB1 LYS A 676      37.205  51.995  70.120  1.00  0.00           H
ATOM   1387  HB2 LYS A 676      37.215  51.875  68.320  1.00  0.00           H
ATOM   1388  CG  LYS A 676      37.825  50.065  69.380  1.00  0.00           C
ATOM   1389  HG1 LYS A 676      37.665  49.415  68.490  1.00  0.00           H
ATOM   1390  HG2 LYS A 676      37.485  49.495  70.270  1.00  0.00           H
ATOM   1391  CD  LYS A 676      39.315  50.405  69.530  1.00  0.00           C
ATOM   1392  HD1 LYS A 676      39.425  51.025  70.450  1.00  0.00           H
ATOM   1393  HD2 LYS A 676      39.635  51.015  68.660  1.00  0.00           H
ATOM   1394  CE  LYS A 676      40.165  49.135  69.630  1.00  0.00           C
ATOM   1395  HE1 LYS A 676      40.215  48.615  68.640  1.00  0.00           H
ATOM   1396  HE2 LYS A 676      39.715  48.435  70.370  1.00  0.00           H
ATOM   1397  NZ  LYS A 676      41.535  49.455  70.070  1.00  0.00           N
ATOM   1398  HZ1 LYS A 676      41.505  50.055  70.910  1.00  0.00           H
ATOM   1399  HZ2 LYS A 676      42.045  49.945  69.300  1.00  0.00           H
ATOM   1400  HZ3 LYS A 676      42.015  48.555  70.320  1.00  0.00           H
ATOM   1401  C   LYS A 676      34.645  52.255  69.580  1.00  0.00           C
ATOM   1402  O   LYS A 676      34.265  52.485  70.730  1.00  0.00           O
ATOM   1403  N   ILE A 677      34.355  53.095  68.570  1.00  0.00           N
ATOM   1404  HN  ILE A 677      34.755  52.925  67.660  1.00  0.00           H
ATOM   1405  CA  ILE A 677      33.485  54.265  68.670  1.00  0.00           C
ATOM   1406  HA  ILE A 677      33.855  54.885  69.470  1.00  0.00           H
ATOM   1407  CB  ILE A 677      33.535  55.085  67.380  1.00  0.00           C
ATOM   1408  HB  ILE A 677      33.445  54.385  66.510  1.00  0.00           H
ATOM   1409  CG2 ILE A 677      32.375  56.105  67.290  1.00  0.00           C
ATOM   1410 HG21 ILE A 677      32.385  56.775  68.170  1.00  0.00           H
ATOM   1411 HG22 ILE A 677      31.385  55.595  67.240  1.00  0.00           H
ATOM   1412 HG23 ILE A 677      32.455  56.725  66.380  1.00  0.00           H
ATOM   1413  CG1 ILE A 677      34.905  55.795  67.280  1.00  0.00           C
ATOM   1414 HG11 ILE A 677      35.725  55.055  67.450  1.00  0.00           H
ATOM   1415 HG12 ILE A 677      34.975  56.555  68.090  1.00  0.00           H
ATOM   1416  CD  ILE A 677      35.155  56.475  65.930  1.00  0.00           C
ATOM   1417  HD1 ILE A 677      34.455  57.325  65.790  1.00  0.00           H
ATOM   1418  HD2 ILE A 677      35.025  55.765  65.100  1.00  0.00           H
ATOM   1419  HD3 ILE A 677      36.195  56.885  65.900  1.00  0.00           H
ATOM   1420  C   ILE A 677      32.055  53.905  69.070  1.00  0.00           C
ATOM   1421  O   ILE A 677      31.465  54.525  69.950  1.00  0.00           O
ATOM   1422  N   LEU A 678      31.485  52.835  68.470  1.00  0.00           N
ATOM   1423  HN  LEU A 678      31.965  52.385  67.720  1.00  0.00           H
ATOM   1424  CA  LEU A 678      30.185  52.295  68.840  1.00  0.00           C
ATOM   1425  HA  LEU A 678      29.455  53.085  68.740  1.00  0.00           H
ATOM   1426  CB  LEU A 678      29.825  51.125  67.880  1.00  0.00           C
ATOM   1427  HB1 LEU A 678      30.645  50.375  67.920  1.00  0.00           H
ATOM   1428  HB2 LEU A 678      29.805  51.515  66.840  1.00  0.00           H
ATOM   1429  CG  LEU A 678      28.495  50.385  68.150  1.00  0.00           C
ATOM   1430  HG  LEU A 678      28.515  49.965  69.190  1.00  0.00           H
ATOM   1431  CD1 LEU A 678      27.275  51.315  68.050  1.00  0.00           C
ATOM   1432 HD11 LEU A 678      27.205  51.755  67.030  1.00  0.00           H
ATOM   1433 HD12 LEU A 678      27.335  52.135  68.790  1.00  0.00           H
ATOM   1434 HD13 LEU A 678      26.345  50.745  68.250  1.00  0.00           H
ATOM   1435  CD2 LEU A 678      28.355  49.205  67.180  1.00  0.00           C
ATOM   1436 HD21 LEU A 678      29.225  48.525  67.270  1.00  0.00           H
ATOM   1437 HD22 LEU A 678      28.305  49.575  66.130  1.00  0.00           H
ATOM   1438 HD23 LEU A 678      27.425  48.635  67.400  1.00  0.00           H
ATOM   1439  C   LEU A 678      30.135  51.815  70.280  1.00  0.00           C
ATOM   1440  O   LEU A 678      29.225  52.165  71.030  1.00  0.00           O
ATOM   1441  N   TYR A 679      31.175  51.065  70.720  1.00  0.00           N
ATOM   1442  HN  TYR A 679      31.855  50.715  70.070  1.00  0.00           H
ATOM   1443  CA  TYR A 679      31.335  50.695  72.120  1.00  0.00           C
ATOM   1444  HA  TYR A 679      30.435  50.175  72.410  1.00  0.00           H
ATOM   1445  CB  TYR A 679      32.525  49.695  72.300  1.00  0.00           C
ATOM   1446  HB1 TYR A 679      33.475  50.155  71.950  1.00  0.00           H
ATOM   1447  HB2 TYR A 679      32.345  48.785  71.690  1.00  0.00           H
ATOM   1448  CG  TYR A 679      32.675  49.285  73.750  1.00  0.00           C
ATOM   1449  CD1 TYR A 679      33.705  49.805  74.550  1.00  0.00           C
ATOM   1450  HD1 TYR A 679      34.415  50.505  74.120  1.00  0.00           H
ATOM   1451  CE1 TYR A 679      33.815  49.425  75.900  1.00  0.00           C
ATOM   1452  HE1 TYR A 679      34.635  49.815  76.480  1.00  0.00           H
ATOM   1453  CZ  TYR A 679      32.915  48.505  76.440  1.00  0.00           C
ATOM   1454  OH  TYR A 679      33.055  48.095  77.780  1.00  0.00           O
ATOM   1455  HH  TYR A 679      32.755  47.175  77.810  1.00  0.00           H
ATOM   1456  CD2 TYR A 679      31.765  48.375  74.320  1.00  0.00           C
ATOM   1457  HD2 TYR A 679      30.985  47.955  73.700  1.00  0.00           H
ATOM   1458  CE2 TYR A 679      31.885  47.975  75.660  1.00  0.00           C
ATOM   1459  HE2 TYR A 679      31.205  47.255  76.080  1.00  0.00           H
ATOM   1460  C   TYR A 679      31.465  51.895  73.050  1.00  0.00           C
ATOM   1461  O   TYR A 679      30.825  51.935  74.100  1.00  0.00           O
ATOM   1462  N   LYS A 680      32.255  52.935  72.670  1.00  0.00           N
ATOM   1463  HN  LYS A 680      32.795  52.865  71.830  1.00  0.00           H
ATOM   1464  CA  LYS A 680      32.425  54.145  73.460  1.00  0.00           C
ATOM   1465  HA  LYS A 680      32.815  53.865  74.430  1.00  0.00           H
ATOM   1466  CB  LYS A 680      33.425  55.125  72.780  1.00  0.00           C
ATOM   1467  HB1 LYS A 680      33.055  55.365  71.760  1.00  0.00           H
ATOM   1468  HB2 LYS A 680      34.395  54.585  72.660  1.00  0.00           H
ATOM   1469  CG  LYS A 680      33.665  56.445  73.540  1.00  0.00           C
ATOM   1470  HG1 LYS A 680      34.035  56.185  74.560  1.00  0.00           H
ATOM   1471  HG2 LYS A 680      32.695  56.995  73.670  1.00  0.00           H
ATOM   1472  CD  LYS A 680      34.675  57.365  72.840  1.00  0.00           C
ATOM   1473  HD1 LYS A 680      34.255  57.725  71.870  1.00  0.00           H
ATOM   1474  HD2 LYS A 680      35.565  56.745  72.580  1.00  0.00           H
ATOM   1475  CE  LYS A 680      35.195  58.555  73.680  1.00  0.00           C
ATOM   1476  HE1 LYS A 680      35.975  59.095  73.100  1.00  0.00           H
ATOM   1477  HE2 LYS A 680      35.645  58.195  74.630  1.00  0.00           H
ATOM   1478  NZ  LYS A 680      34.125  59.535  74.010  1.00  0.00           N
ATOM   1479  HZ1 LYS A 680      33.425  59.155  74.680  1.00  0.00           H
ATOM   1480  HZ2 LYS A 680      33.635  59.805  73.130  1.00  0.00           H
ATOM   1481  HZ3 LYS A 680      34.555  60.385  74.440  1.00  0.00           H
ATOM   1482  C   LYS A 680      31.125  54.885  73.730  1.00  0.00           C
ATOM   1483  O   LYS A 680      30.865  55.245  74.880  1.00  0.00           O
ATOM   1484  N   PHE A 681      30.285  55.085  72.700  1.00  0.00           N
ATOM   1485  HN  PHE A 681      30.555  54.845  71.770  1.00  0.00           H
ATOM   1486  CA  PHE A 681      28.935  55.595  72.890  1.00  0.00           C
ATOM   1487  HA  PHE A 681      29.015  56.525  73.440  1.00  0.00           H
ATOM   1488  CB  PHE A 681      28.225  55.865  71.530  1.00  0.00           C
ATOM   1489  HB1 PHE A 681      27.155  56.155  71.700  1.00  0.00           H
ATOM   1490  HB2 PHE A 681      28.245  54.945  70.910  1.00  0.00           H
ATOM   1491  CG  PHE A 681      28.825  57.015  70.760  1.00  0.00           C
ATOM   1492  CD1 PHE A 681      28.895  58.295  71.330  1.00  0.00           C
ATOM   1493  HD1 PHE A 681      28.625  58.455  72.360  1.00  0.00           H
ATOM   1494  CE1 PHE A 681      29.285  59.405  70.570  1.00  0.00           C
ATOM   1495  HE1 PHE A 681      29.285  60.395  71.020  1.00  0.00           H
ATOM   1496  CZ  PHE A 681      29.655  59.235  69.230  1.00  0.00           C
ATOM   1497  HZ  PHE A 681      29.945  60.095  68.640  1.00  0.00           H
ATOM   1498  CD2 PHE A 681      29.215  56.855  69.420  1.00  0.00           C
ATOM   1499  HD2 PHE A 681      29.175  55.885  68.960  1.00  0.00           H
ATOM   1500  CE2 PHE A 681      29.635  57.965  68.660  1.00  0.00           C
ATOM   1501  HE2 PHE A 681      29.905  57.835  67.630  1.00  0.00           H
ATOM   1502  C   PHE A 681      28.055  54.695  73.740  1.00  0.00           C
ATOM   1503  O   PHE A 681      27.405  55.145  74.680  1.00  0.00           O
ATOM   1504  N   CYS A 682      28.035  53.365  73.510  1.00  0.00           N
ATOM   1505  HN  CYS A 682      28.575  52.975  72.760  1.00  0.00           H
ATOM   1506  CA  CYS A 682      27.235  52.425  74.300  1.00  0.00           C
ATOM   1507  HA  CYS A 682      26.205  52.755  74.260  1.00  0.00           H
ATOM   1508  CB  CYS A 682      27.315  50.995  73.710  1.00  0.00           C
ATOM   1509  HB1 CYS A 682      26.825  50.275  74.390  1.00  0.00           H
ATOM   1510  HB2 CYS A 682      28.385  50.695  73.630  1.00  0.00           H
ATOM   1511  SG  CYS A 682      26.495  50.885  72.090  1.00  0.00           S
ATOM   1512  HG1 CYS A 682      27.395  51.625  71.450  1.00  0.00           H
ATOM   1513  C   CYS A 682      27.595  52.395  75.780  1.00  0.00           C
ATOM   1514  O   CYS A 682      26.745  52.385  76.670  1.00  0.00           O
ATOM   1515  N   ARG A 683      28.895  52.435  76.100  1.00  0.00           N
ATOM   1516  HN  ARG A 683      29.575  52.365  75.370  1.00  0.00           H
ATOM   1517  CA  ARG A 683      29.425  52.615  77.440  1.00  0.00           C
ATOM   1518  HA  ARG A 683      29.005  51.835  78.070  1.00  0.00           H
ATOM   1519  CB  ARG A 683      30.965  52.415  77.390  1.00  0.00           C
ATOM   1520  HB1 ARG A 683      31.365  53.165  76.660  1.00  0.00           H
ATOM   1521  HB2 ARG A 683      31.195  51.415  76.960  1.00  0.00           H
ATOM   1522  CG  ARG A 683      31.755  52.615  78.700  1.00  0.00           C
ATOM   1523  HG1 ARG A 683      31.405  53.555  79.150  1.00  0.00           H
ATOM   1524  HG2 ARG A 683      32.825  52.795  78.450  1.00  0.00           H
ATOM   1525  CD  ARG A 683      31.655  51.495  79.760  1.00  0.00           C
ATOM   1526  HD1 ARG A 683      30.665  50.995  79.720  1.00  0.00           H
ATOM   1527  HD2 ARG A 683      31.805  51.895  80.780  1.00  0.00           H
ATOM   1528  NE  ARG A 683      32.725  50.475  79.450  1.00  0.00           N
ATOM   1529  HE  ARG A 683      32.515  49.775  78.770  1.00  0.00           H
ATOM   1530  CZ  ARG A 683      33.985  50.495  79.860  1.00  0.00           C
ATOM   1531  NH1 ARG A 683      34.435  51.305  80.790  1.00  0.00           N
ATOM   1532 HH11 ARG A 683      33.745  51.745  81.360  1.00  0.00           H
ATOM   1533 HH12 ARG A 683      35.395  51.335  81.040  1.00  0.00           H
ATOM   1534  NH2 ARG A 683      34.825  49.665  79.280  1.00  0.00           N
ATOM   1535 HH21 ARG A 683      34.425  49.035  78.610  1.00  0.00           H
ATOM   1536 HH22 ARG A 683      35.725  49.505  79.660  1.00  0.00           H
ATOM   1537  C   ARG A 683      29.035  53.935  78.130  1.00  0.00           C
ATOM   1538  O   ARG A 683      28.635  53.915  79.290  1.00  0.00           O
ATOM   1539  N   ASP A 684      29.115  55.095  77.430  1.00  0.00           N
ATOM   1540  HN  ASP A 684      29.435  55.095  76.480  1.00  0.00           H
ATOM   1541  CA  ASP A 684      28.845  56.445  77.970  1.00  0.00           C
ATOM   1542  HA  ASP A 684      29.485  56.565  78.820  1.00  0.00           H
ATOM   1543  CB  ASP A 684      29.185  57.515  76.860  1.00  0.00           C
ATOM   1544  HB1 ASP A 684      28.395  57.535  76.080  1.00  0.00           H
ATOM   1545  HB2 ASP A 684      30.125  57.205  76.380  1.00  0.00           H
ATOM   1546  CG  ASP A 684      29.395  58.975  77.310  1.00  0.00           C
ATOM   1547  OD1 ASP A 684      29.195  59.295  78.510  1.00  0.00           O
ATOM   1548  OD2 ASP A 684      29.835  59.785  76.450  1.00  0.00           O
ATOM   1549  C   ASP A 684      27.435  56.585  78.520  1.00  0.00           C
ATOM   1550  O   ASP A 684      27.175  57.125  79.590  1.00  0.00           O
ATOM   1551  N   TYR A 685      26.475  56.035  77.760  1.00  0.00           N
ATOM   1552  HN  TYR A 685      26.775  55.625  76.900  1.00  0.00           H
ATOM   1553  CA  TYR A 685      25.065  56.145  78.040  1.00  0.00           C
ATOM   1554  HA  TYR A 685      24.925  56.885  78.800  1.00  0.00           H
ATOM   1555  CB  TYR A 685      24.285  56.545  76.760  1.00  0.00           C
ATOM   1556  HB1 TYR A 685      23.245  56.845  77.020  1.00  0.00           H
ATOM   1557  HB2 TYR A 685      24.255  55.695  76.040  1.00  0.00           H
ATOM   1558  CG  TYR A 685      24.975  57.715  76.110  1.00  0.00           C
ATOM   1559  CD1 TYR A 685      24.985  59.005  76.660  1.00  0.00           C
ATOM   1560  HD1 TYR A 685      24.505  59.215  77.600  1.00  0.00           H
ATOM   1561  CE1 TYR A 685      25.665  60.055  76.050  1.00  0.00           C
ATOM   1562  HE1 TYR A 685      25.665  61.045  76.470  1.00  0.00           H
ATOM   1563  CZ  TYR A 685      26.385  59.815  74.880  1.00  0.00           C
ATOM   1564  OH  TYR A 685      27.075  60.875  74.260  1.00  0.00           O
ATOM   1565  HH  TYR A 685      26.345  61.485  74.040  1.00  0.00           H
ATOM   1566  CD2 TYR A 685      25.645  57.525  74.890  1.00  0.00           C
ATOM   1567  HD2 TYR A 685      25.635  56.555  74.430  1.00  0.00           H
ATOM   1568  CE2 TYR A 685      26.315  58.575  74.260  1.00  0.00           C
ATOM   1569  HE2 TYR A 685      26.805  58.435  73.310  1.00  0.00           H
ATOM   1570  C   TYR A 685      24.485  54.875  78.610  1.00  0.00           C
ATOM   1571  O   TYR A 685      23.255  54.735  78.650  1.00  0.00           O
ATOM   1572  N   GLN A 686      25.325  53.945  79.100  1.00  0.00           N
ATOM   1573  HN  GLN A 686      26.315  54.125  79.020  1.00  0.00           H
ATOM   1574  CA  GLN A 686      24.945  52.705  79.770  1.00  0.00           C
ATOM   1575  HA  GLN A 686      25.845  52.105  79.830  1.00  0.00           H
ATOM   1576  CB  GLN A 686      24.485  52.955  81.230  1.00  0.00           C
ATOM   1577  HB1 GLN A 686      23.545  53.565  81.180  1.00  0.00           H
ATOM   1578  HB2 GLN A 686      25.245  53.595  81.740  1.00  0.00           H
ATOM   1579  CG  GLN A 686      24.255  51.685  82.080  1.00  0.00           C
ATOM   1580  HG1 GLN A 686      25.195  51.145  82.270  1.00  0.00           H
ATOM   1581  HG2 GLN A 686      23.585  50.965  81.560  1.00  0.00           H
ATOM   1582  CD  GLN A 686      23.615  52.045  83.430  1.00  0.00           C
ATOM   1583  OE1 GLN A 686      24.295  52.185  84.450  1.00  0.00           O
ATOM   1584  NE2 GLN A 686      22.265  52.145  83.390  1.00  0.00           N
ATOM   1585 HE21 GLN A 686      21.745  52.405  84.210  1.00  0.00           H
ATOM   1586 HE22 GLN A 686      21.815  51.915  82.530  1.00  0.00           H
ATOM   1587  C   GLN A 686      23.945  51.855  79.000  1.00  0.00           C
ATOM   1588  O   GLN A 686      22.765  51.715  79.370  1.00  0.00           O
ATOM   1589  N   LEU A 687      24.395  51.285  77.870  1.00  0.00           N
ATOM   1590  HN  LEU A 687      25.355  51.355  77.600  1.00  0.00           H
ATOM   1591  CA  LEU A 687      23.535  50.695  76.870  1.00  0.00           C
ATOM   1592  HA  LEU A 687      22.605  50.385  77.330  1.00  0.00           H
ATOM   1593  CB  LEU A 687      23.285  51.735  75.730  1.00  0.00           C
ATOM   1594  HB1 LEU A 687      24.215  51.835  75.130  1.00  0.00           H
ATOM   1595  HB2 LEU A 687      23.105  52.715  76.220  1.00  0.00           H
ATOM   1596  CG  LEU A 687      22.095  51.455  74.800  1.00  0.00           C
ATOM   1597  HG  LEU A 687      22.185  50.405  74.420  1.00  0.00           H
ATOM   1598  CD1 LEU A 687      20.745  51.595  75.540  1.00  0.00           C
ATOM   1599 HD11 LEU A 687      20.615  52.625  75.930  1.00  0.00           H
ATOM   1600 HD12 LEU A 687      20.695  50.885  76.390  1.00  0.00           H
ATOM   1601 HD13 LEU A 687      19.905  51.375  74.850  1.00  0.00           H
ATOM   1602  CD2 LEU A 687      22.115  52.385  73.580  1.00  0.00           C
ATOM   1603 HD21 LEU A 687      23.065  52.275  73.020  1.00  0.00           H
ATOM   1604 HD22 LEU A 687      22.015  53.445  73.910  1.00  0.00           H
ATOM   1605 HD23 LEU A 687      21.275  52.145  72.890  1.00  0.00           H
ATOM   1606  C   LEU A 687      24.245  49.455  76.380  1.00  0.00           C
ATOM   1607  O   LEU A 687      25.465  49.425  76.200  1.00  0.00           O
ATOM   1608  N   SER A 688      23.505  48.355  76.170  1.00  0.00           N
ATOM   1609  HN  SER A 688      22.505  48.375  76.300  1.00  0.00           H
ATOM   1610  CA  SER A 688      24.095  47.075  75.840  1.00  0.00           C
ATOM   1611  HA  SER A 688      24.955  46.935  76.490  1.00  0.00           H
ATOM   1612  CB  SER A 688      23.125  45.895  76.130  1.00  0.00           C
ATOM   1613  HB1 SER A 688      22.235  45.965  75.460  1.00  0.00           H
ATOM   1614  HB2 SER A 688      22.755  45.965  77.170  1.00  0.00           H
ATOM   1615  OG  SER A 688      23.735  44.605  75.950  1.00  0.00           O
ATOM   1616  HG1 SER A 688      23.005  44.025  75.660  1.00  0.00           H
ATOM   1617  C   SER A 688      24.585  47.005  74.400  1.00  0.00           C
ATOM   1618  O   SER A 688      23.805  46.885  73.460  1.00  0.00           O
ATOM   1619  N   TYR A 689      25.925  47.035  74.230  1.00  0.00           N
ATOM   1620  HN  TYR A 689      26.485  47.295  75.010  1.00  0.00           H
ATOM   1621  CA  TYR A 689      26.635  46.895  72.980  1.00  0.00           C
ATOM   1622  HA  TYR A 689      26.335  47.715  72.340  1.00  0.00           H
ATOM   1623  CB  TYR A 689      28.165  47.005  73.280  1.00  0.00           C
ATOM   1624  HB1 TYR A 689      28.395  46.335  74.140  1.00  0.00           H
ATOM   1625  HB2 TYR A 689      28.405  48.045  73.600  1.00  0.00           H
ATOM   1626  CG  TYR A 689      29.095  46.625  72.140  1.00  0.00           C
ATOM   1627  CD1 TYR A 689      29.405  47.535  71.110  1.00  0.00           C
ATOM   1628  HD1 TYR A 689      28.925  48.505  71.100  1.00  0.00           H
ATOM   1629  CE1 TYR A 689      30.335  47.215  70.110  1.00  0.00           C
ATOM   1630  HE1 TYR A 689      30.585  47.925  69.340  1.00  0.00           H
ATOM   1631  CZ  TYR A 689      30.985  45.965  70.140  1.00  0.00           C
ATOM   1632  OH  TYR A 689      31.955  45.585  69.190  1.00  0.00           O
ATOM   1633  HH  TYR A 689      31.795  46.025  68.320  1.00  0.00           H
ATOM   1634  CD2 TYR A 689      29.745  45.375  72.140  1.00  0.00           C
ATOM   1635  HD2 TYR A 689      29.545  44.675  72.940  1.00  0.00           H
ATOM   1636  CE2 TYR A 689      30.685  45.055  71.160  1.00  0.00           C
ATOM   1637  HE2 TYR A 689      31.205  44.105  71.190  1.00  0.00           H
ATOM   1638  C   TYR A 689      26.295  45.625  72.220  1.00  0.00           C
ATOM   1639  O   TYR A 689      26.045  45.675  71.020  1.00  0.00           O
ATOM   1640  N   LEU A 690      26.245  44.455  72.890  1.00  0.00           N
ATOM   1641  HN  LEU A 690      26.445  44.425  73.870  1.00  0.00           H
ATOM   1642  CA  LEU A 690      25.895  43.205  72.240  1.00  0.00           C
ATOM   1643  HA  LEU A 690      26.575  43.035  71.420  1.00  0.00           H
ATOM   1644  CB  LEU A 690      25.995  42.025  73.240  1.00  0.00           C
ATOM   1645  HB1 LEU A 690      25.565  41.095  72.800  1.00  0.00           H
ATOM   1646  HB2 LEU A 690      25.385  42.275  74.140  1.00  0.00           H
ATOM   1647  CG  LEU A 690      27.435  41.705  73.710  1.00  0.00           C
ATOM   1648  HG  LEU A 690      27.985  42.655  73.870  1.00  0.00           H
ATOM   1649  CD1 LEU A 690      27.415  40.965  75.060  1.00  0.00           C
ATOM   1650 HD11 LEU A 690      26.775  40.055  74.980  1.00  0.00           H
ATOM   1651 HD12 LEU A 690      26.985  41.625  75.850  1.00  0.00           H
ATOM   1652 HD13 LEU A 690      28.445  40.675  75.360  1.00  0.00           H
ATOM   1653  CD2 LEU A 690      28.185  40.875  72.650  1.00  0.00           C
ATOM   1654 HD21 LEU A 690      28.245  41.445  71.700  1.00  0.00           H
ATOM   1655 HD22 LEU A 690      27.635  39.925  72.450  1.00  0.00           H
ATOM   1656 HD23 LEU A 690      29.205  40.625  72.990  1.00  0.00           H
ATOM   1657  C   LEU A 690      24.495  43.215  71.660  1.00  0.00           C
ATOM   1658  O   LEU A 690      24.265  42.985  70.480  1.00  0.00           O
ATOM   1659  N   SER A 691      23.525  43.605  72.510  1.00  0.00           N
ATOM   1660  HN  SER A 691      23.765  43.805  73.460  1.00  0.00           H
ATOM   1661  CA  SER A 691      22.105  43.655  72.200  1.00  0.00           C
ATOM   1662  HA  SER A 691      21.805  42.665  71.880  1.00  0.00           H
ATOM   1663  CB  SER A 691      21.255  44.015  73.460  1.00  0.00           C
ATOM   1664  HB1 SER A 691      20.195  43.735  73.290  1.00  0.00           H
ATOM   1665  HB2 SER A 691      21.305  45.105  73.670  1.00  0.00           H
ATOM   1666  OG  SER A 691      21.735  43.325  74.630  1.00  0.00           O
ATOM   1667  HG1 SER A 691      21.015  42.725  74.950  1.00  0.00           H
ATOM   1668  C   SER A 691      21.795  44.625  71.070  1.00  0.00           C
ATOM   1669  O   SER A 691      20.995  44.325  70.180  1.00  0.00           O
ATOM   1670  N   LEU A 692      22.445  45.815  71.050  1.00  0.00           N
ATOM   1671  HN  LEU A 692      23.095  46.045  71.780  1.00  0.00           H
ATOM   1672  CA  LEU A 692      22.345  46.775  69.950  1.00  0.00           C
ATOM   1673  HA  LEU A 692      21.295  46.995  69.800  1.00  0.00           H
ATOM   1674  CB  LEU A 692      23.095  48.075  70.330  1.00  0.00           C
ATOM   1675  HB1 LEU A 692      24.185  48.025  70.110  1.00  0.00           H
ATOM   1676  HB2 LEU A 692      23.025  48.185  71.440  1.00  0.00           H
ATOM   1677  CG  LEU A 692      22.505  49.385  69.750  1.00  0.00           C
ATOM   1678  HG  LEU A 692      21.405  49.405  69.990  1.00  0.00           H
ATOM   1679  CD1 LEU A 692      23.135  50.595  70.460  1.00  0.00           C
ATOM   1680 HD11 LEU A 692      24.225  50.655  70.210  1.00  0.00           H
ATOM   1681 HD12 LEU A 692      23.035  50.495  71.560  1.00  0.00           H
ATOM   1682 HD13 LEU A 692      22.655  51.535  70.130  1.00  0.00           H
ATOM   1683  CD2 LEU A 692      22.655  49.535  68.230  1.00  0.00           C
ATOM   1684 HD21 LEU A 692      22.065  48.765  67.690  1.00  0.00           H
ATOM   1685 HD22 LEU A 692      23.725  49.435  67.930  1.00  0.00           H
ATOM   1686 HD23 LEU A 692      22.305  50.535  67.900  1.00  0.00           H
ATOM   1687  C   LEU A 692      22.895  46.215  68.650  1.00  0.00           C
ATOM   1688  O   LEU A 692      22.255  46.305  67.600  1.00  0.00           O
ATOM   1689  N   ARG A 693      24.095  45.575  68.700  1.00  0.00           N
ATOM   1690  HN  ARG A 693      24.585  45.485  69.570  1.00  0.00           H
ATOM   1691  CA  ARG A 693      24.825  45.145  67.520  1.00  0.00           C
ATOM   1692  HA  ARG A 693      24.795  45.975  66.820  1.00  0.00           H
ATOM   1693  CB  ARG A 693      26.315  44.865  67.880  1.00  0.00           C
ATOM   1694  HB1 ARG A 693      26.415  43.945  68.500  1.00  0.00           H
ATOM   1695  HB2 ARG A 693      26.655  45.715  68.510  1.00  0.00           H
ATOM   1696  CG  ARG A 693      27.255  44.795  66.650  1.00  0.00           C
ATOM   1697  HG1 ARG A 693      26.925  45.585  65.940  1.00  0.00           H
ATOM   1698  HG2 ARG A 693      27.135  43.815  66.130  1.00  0.00           H
ATOM   1699  CD  ARG A 693      28.755  45.055  66.920  1.00  0.00           C
ATOM   1700  HD1 ARG A 693      28.895  46.025  67.460  1.00  0.00           H
ATOM   1701  HD2 ARG A 693      29.325  45.145  65.960  1.00  0.00           H
ATOM   1702  NE  ARG A 693      29.305  43.955  67.760  1.00  0.00           N
ATOM   1703  HE  ARG A 693      29.535  44.155  68.710  1.00  0.00           H
ATOM   1704  CZ  ARG A 693      29.745  42.805  67.260  1.00  0.00           C
ATOM   1705  NH1 ARG A 693      29.805  42.565  65.970  1.00  0.00           N
ATOM   1706 HH11 ARG A 693      29.965  43.375  65.410  1.00  0.00           H
ATOM   1707 HH12 ARG A 693      30.275  41.715  65.700  1.00  0.00           H
ATOM   1708  NH2 ARG A 693      30.185  41.865  68.060  1.00  0.00           N
ATOM   1709 HH21 ARG A 693      30.305  42.075  69.010  1.00  0.00           H
ATOM   1710 HH22 ARG A 693      30.625  41.105  67.590  1.00  0.00           H
ATOM   1711  C   ARG A 693      24.155  43.965  66.810  1.00  0.00           C
ATOM   1712  O   ARG A 693      24.275  43.815  65.590  1.00  0.00           O
ATOM   1713  N   THR A 694      23.335  43.155  67.530  1.00  0.00           N
ATOM   1714  HN  THR A 694      23.335  43.215  68.530  1.00  0.00           H
ATOM   1715  CA  THR A 694      22.475  42.155  66.890  1.00  0.00           C
ATOM   1716  HA  THR A 694      23.125  41.495  66.330  1.00  0.00           H
ATOM   1717  CB  THR A 694      21.665  41.265  67.850  1.00  0.00           C
ATOM   1718  HB  THR A 694      21.245  40.415  67.260  1.00  0.00           H
ATOM   1719  OG1 THR A 694      20.575  41.945  68.450  1.00  0.00           O
ATOM   1720  HG1 THR A 694      20.945  42.485  69.160  1.00  0.00           H
ATOM   1721  CG2 THR A 694      22.515  40.655  68.970  1.00  0.00           C
ATOM   1722 HG21 THR A 694      22.725  41.405  69.760  1.00  0.00           H
ATOM   1723 HG22 THR A 694      23.485  40.295  68.580  1.00  0.00           H
ATOM   1724 HG23 THR A 694      21.975  39.805  69.450  1.00  0.00           H
ATOM   1725  C   THR A 694      21.485  42.775  65.890  1.00  0.00           C
ATOM   1726  O   THR A 694      21.365  42.285  64.770  1.00  0.00           O
ATOM   1727  N   SER A 695      20.805  43.885  66.230  1.00  0.00           N
ATOM   1728  HN  SER A 695      20.925  44.265  67.150  1.00  0.00           H
ATOM   1729  CA  SER A 695      19.815  44.515  65.350  1.00  0.00           C
ATOM   1730  HA  SER A 695      19.225  43.725  64.920  1.00  0.00           H
ATOM   1731  CB  SER A 695      18.805  45.465  66.070  1.00  0.00           C
ATOM   1732  HB1 SER A 695      18.385  44.945  66.960  1.00  0.00           H
ATOM   1733  HB2 SER A 695      17.965  45.695  65.380  1.00  0.00           H
ATOM   1734  OG  SER A 695      19.385  46.705  66.480  1.00  0.00           O
ATOM   1735  HG1 SER A 695      20.095  46.505  67.100  1.00  0.00           H
ATOM   1736  C   SER A 695      20.465  45.245  64.190  1.00  0.00           C
ATOM   1737  O   SER A 695      19.945  45.235  63.070  1.00  0.00           O
ATOM   1738  N   ILE A 696      21.675  45.815  64.410  1.00  0.00           N
ATOM   1739  HN  ILE A 696      22.005  45.925  65.340  1.00  0.00           H
ATOM   1740  CA  ILE A 696      22.515  46.345  63.340  1.00  0.00           C
ATOM   1741  HA  ILE A 696      21.965  47.115  62.820  1.00  0.00           H
ATOM   1742  CB  ILE A 696      23.845  46.925  63.850  1.00  0.00           C
ATOM   1743  HB  ILE A 696      24.395  46.115  64.390  1.00  0.00           H
ATOM   1744  CG2 ILE A 696      24.745  47.385  62.680  1.00  0.00           C
ATOM   1745 HG21 ILE A 696      24.185  48.075  62.010  1.00  0.00           H
ATOM   1746 HG22 ILE A 696      25.115  46.535  62.070  1.00  0.00           H
ATOM   1747 HG23 ILE A 696      25.635  47.925  63.060  1.00  0.00           H
ATOM   1748  CG1 ILE A 696      23.645  48.065  64.870  1.00  0.00           C
ATOM   1749 HG11 ILE A 696      24.645  48.335  65.290  1.00  0.00           H
ATOM   1750 HG12 ILE A 696      23.025  47.705  65.720  1.00  0.00           H
ATOM   1751  CD  ILE A 696      23.015  49.345  64.310  1.00  0.00           C
ATOM   1752  HD1 ILE A 696      21.965  49.165  63.990  1.00  0.00           H
ATOM   1753  HD2 ILE A 696      23.595  49.735  63.450  1.00  0.00           H
ATOM   1754  HD3 ILE A 696      22.995  50.145  65.090  1.00  0.00           H
ATOM   1755  C   ILE A 696      22.825  45.255  62.320  1.00  0.00           C
ATOM   1756  O   ILE A 696      22.675  45.445  61.110  1.00  0.00           O
ATOM   1757  N   GLY A 697      23.195  44.045  62.800  1.00  0.00           N
ATOM   1758  HN  GLY A 697      23.325  43.935  63.790  1.00  0.00           H
ATOM   1759  CA  GLY A 697      23.435  42.875  61.960  1.00  0.00           C
ATOM   1760  HA1 GLY A 697      23.665  42.055  62.620  1.00  0.00           H
ATOM   1761  HA2 GLY A 697      24.245  43.115  61.290  1.00  0.00           H
ATOM   1762  C   GLY A 697      22.265  42.455  61.130  1.00  0.00           C
ATOM   1763  O   GLY A 697      22.405  42.145  59.940  1.00  0.00           O
ATOM   1764  N   LEU A 698      21.055  42.425  61.700  1.00  0.00           N
ATOM   1765  HN  LEU A 698      20.965  42.595  62.680  1.00  0.00           H
ATOM   1766  CA  LEU A 698      19.845  42.155  60.940  1.00  0.00           C
ATOM   1767  HA  LEU A 698      19.955  41.205  60.430  1.00  0.00           H
ATOM   1768  CB  LEU A 698      18.635  42.175  61.850  1.00  0.00           C
ATOM   1769  HB1 LEU A 698      17.695  41.925  61.300  1.00  0.00           H
ATOM   1770  HB2 LEU A 698      18.515  43.195  62.290  1.00  0.00           H
ATOM   1771  CG  LEU A 698      18.775  41.175  62.980  1.00  0.00           C
ATOM   1772  HG  LEU A 698      19.725  41.325  63.520  1.00  0.00           H
ATOM   1773  CD1 LEU A 698      17.635  41.535  63.910  1.00  0.00           C
ATOM   1774 HD11 LEU A 698      16.725  41.055  63.500  1.00  0.00           H
ATOM   1775 HD12 LEU A 698      17.455  42.625  63.960  1.00  0.00           H
ATOM   1776 HD13 LEU A 698      17.835  41.225  64.950  1.00  0.00           H
ATOM   1777  CD2 LEU A 698      18.805  39.755  62.380  1.00  0.00           C
ATOM   1778 HD21 LEU A 698      19.585  39.665  61.600  1.00  0.00           H
ATOM   1779 HD22 LEU A 698      17.825  39.505  61.920  1.00  0.00           H
ATOM   1780 HD23 LEU A 698      19.085  38.995  63.120  1.00  0.00           H
ATOM   1781  C   LEU A 698      19.475  43.125  59.860  1.00  0.00           C
ATOM   1782  O   LEU A 698      19.185  42.735  58.730  1.00  0.00           O
ATOM   1783  N   TRP A 699      19.485  44.435  60.170  1.00  0.00           N
ATOM   1784  HN  TRP A 699      19.655  44.745  61.110  1.00  0.00           H
ATOM   1785  CA  TRP A 699      19.255  45.425  59.150  1.00  0.00           C
ATOM   1786  HA  TRP A 699      18.325  45.175  58.640  1.00  0.00           H
ATOM   1787  CB  TRP A 699      19.095  46.845  59.750  1.00  0.00           C
ATOM   1788  HB1 TRP A 699      19.375  47.625  59.010  1.00  0.00           H
ATOM   1789  HB2 TRP A 699      19.785  46.955  60.620  1.00  0.00           H
ATOM   1790  CG  TRP A 699      17.705  47.155  60.200  1.00  0.00           C
ATOM   1791  CD1 TRP A 699      16.615  47.185  59.360  1.00  0.00           C
ATOM   1792  HD1 TRP A 699      16.655  46.975  58.300  1.00  0.00           H
ATOM   1793  NE1 TRP A 699      15.505  47.555  60.060  1.00  0.00           N
ATOM   1794  HE1 TRP A 699      14.595  47.635  59.730  1.00  0.00           H
ATOM   1795  CE2 TRP A 699      15.845  47.785  61.370  1.00  0.00           C
ATOM   1796  CD2 TRP A 699      17.235  47.555  61.490  1.00  0.00           C
ATOM   1797  CE3 TRP A 699      17.855  47.765  62.730  1.00  0.00           C
ATOM   1798  HE3 TRP A 699      18.915  47.605  62.870  1.00  0.00           H
ATOM   1799  CZ3 TRP A 699      17.075  48.195  63.810  1.00  0.00           C
ATOM   1800  HZ3 TRP A 699      17.535  48.355  64.770  1.00  0.00           H
ATOM   1801  CZ2 TRP A 699      15.075  48.225  62.430  1.00  0.00           C
ATOM   1802  HZ2 TRP A 699      14.015  48.425  62.320  1.00  0.00           H
ATOM   1803  CH2 TRP A 699      15.705  48.425  63.660  1.00  0.00           C
ATOM   1804  HH2 TRP A 699      15.145  48.785  64.510  1.00  0.00           H
ATOM   1805  C   TRP A 699      20.285  45.395  58.040  1.00  0.00           C
ATOM   1806  O   TRP A 699      19.945  45.395  56.870  1.00  0.00           O
ATOM   1807  N   THR A 700      21.585  45.295  58.410  1.00  0.00           N
ATOM   1808  HN  THR A 700      21.815  45.295  59.380  1.00  0.00           H
ATOM   1809  CA  THR A 700      22.705  45.225  57.460  1.00  0.00           C
ATOM   1810  HA  THR A 700      22.665  46.105  56.830  1.00  0.00           H
ATOM   1811  CB  THR A 700      24.065  45.215  58.170  1.00  0.00           C
ATOM   1812  HB  THR A 700      24.175  44.315  58.820  1.00  0.00           H
ATOM   1813  OG1 THR A 700      24.185  46.375  58.980  1.00  0.00           O
ATOM   1814  HG1 THR A 700      23.565  46.245  59.720  1.00  0.00           H
ATOM   1815  CG2 THR A 700      25.235  45.275  57.170  1.00  0.00           C
ATOM   1816 HG21 THR A 700      25.115  46.145  56.490  1.00  0.00           H
ATOM   1817 HG22 THR A 700      25.305  44.355  56.560  1.00  0.00           H
ATOM   1818 HG23 THR A 700      26.195  45.395  57.720  1.00  0.00           H
ATOM   1819  C   THR A 700      22.655  44.025  56.530  1.00  0.00           C
ATOM   1820  O   THR A 700      22.815  44.145  55.310  1.00  0.00           O
ATOM   1821  N   SER A 701      22.385  42.825  57.070  1.00  0.00           N
ATOM   1822  HN  SER A 701      22.225  42.745  58.050  1.00  0.00           H
ATOM   1823  CA  SER A 701      22.185  41.615  56.270  1.00  0.00           C
ATOM   1824  HA  SER A 701      23.045  41.515  55.630  1.00  0.00           H
ATOM   1825  CB  SER A 701      22.065  40.315  57.100  1.00  0.00           C
ATOM   1826  HB1 SER A 701      23.055  40.105  57.570  1.00  0.00           H
ATOM   1827  HB2 SER A 701      21.805  39.455  56.440  1.00  0.00           H
ATOM   1828  OG  SER A 701      21.115  40.425  58.160  1.00  0.00           O
ATOM   1829  HG1 SER A 701      21.525  40.975  58.860  1.00  0.00           H
ATOM   1830  C   SER A 701      20.995  41.745  55.330  1.00  0.00           C
ATOM   1831  O   SER A 701      21.075  41.395  54.150  1.00  0.00           O
ATOM   1832  N   PHE A 702      19.885  42.325  55.860  1.00  0.00           N
ATOM   1833  HN  PHE A 702      19.845  42.515  56.840  1.00  0.00           H
ATOM   1834  CA  PHE A 702      18.675  42.585  55.110  1.00  0.00           C
ATOM   1835  HA  PHE A 702      18.435  41.675  54.670  1.00  0.00           H
ATOM   1836  CB  PHE A 702      17.485  42.955  56.070  1.00  0.00           C
ATOM   1837  HB1 PHE A 702      17.745  43.915  56.580  1.00  0.00           H
ATOM   1838  HB2 PHE A 702      17.395  42.175  56.850  1.00  0.00           H
ATOM   1839  CG  PHE A 702      16.115  43.125  55.420  1.00  0.00           C
ATOM   1840  CD1 PHE A 702      15.725  42.335  54.340  1.00  0.00           C
ATOM   1841  HD1 PHE A 702      16.385  41.585  54.010  1.00  0.00           H
ATOM   1842  CE1 PHE A 702      14.585  42.595  53.590  1.00  0.00           C
ATOM   1843  HE1 PHE A 702      14.355  41.985  52.720  1.00  0.00           H
ATOM   1844  CZ  PHE A 702      13.815  43.715  53.890  1.00  0.00           C
ATOM   1845  HZ  PHE A 702      12.985  43.965  53.260  1.00  0.00           H
ATOM   1846  CD2 PHE A 702      15.225  44.115  55.830  1.00  0.00           C
ATOM   1847  HD2 PHE A 702      15.455  44.705  56.710  1.00  0.00           H
ATOM   1848  CE2 PHE A 702      14.125  44.475  55.020  1.00  0.00           C
ATOM   1849  HE2 PHE A 702      13.505  45.315  55.290  1.00  0.00           H
ATOM   1850  C   PHE A 702      18.895  43.515  53.930  1.00  0.00           C
ATOM   1851  O   PHE A 702      18.515  43.225  52.800  1.00  0.00           O
ATOM   1852  N   LEU A 703      19.635  44.615  54.180  1.00  0.00           N
ATOM   1853  HN  LEU A 703      19.905  44.815  55.130  1.00  0.00           H
ATOM   1854  CA  LEU A 703      20.065  45.595  53.200  1.00  0.00           C
ATOM   1855  HA  LEU A 703      19.195  46.035  52.740  1.00  0.00           H
ATOM   1856  CB  LEU A 703      20.945  46.685  53.880  1.00  0.00           C
ATOM   1857  HB1 LEU A 703      21.935  46.765  53.370  1.00  0.00           H
ATOM   1858  HB2 LEU A 703      21.205  46.375  54.920  1.00  0.00           H
ATOM   1859  CG  LEU A 703      20.415  48.145  53.930  1.00  0.00           C
ATOM   1860  HG  LEU A 703      21.295  48.765  54.240  1.00  0.00           H
ATOM   1861  CD1 LEU A 703      19.985  48.685  52.560  1.00  0.00           C
ATOM   1862 HD11 LEU A 703      19.145  48.105  52.140  1.00  0.00           H
ATOM   1863 HD12 LEU A 703      20.835  48.625  51.840  1.00  0.00           H
ATOM   1864 HD13 LEU A 703      19.685  49.745  52.640  1.00  0.00           H
ATOM   1865  CD2 LEU A 703      19.425  48.435  55.070  1.00  0.00           C
ATOM   1866 HD21 LEU A 703      19.755  47.905  56.000  1.00  0.00           H
ATOM   1867 HD22 LEU A 703      18.405  48.155  54.830  1.00  0.00           H
ATOM   1868 HD23 LEU A 703      19.425  49.525  55.280  1.00  0.00           H
ATOM   1869  C   LEU A 703      20.895  44.945  52.100  1.00  0.00           C
ATOM   1870  O   LEU A 703      20.625  45.135  50.910  1.00  0.00           O
ATOM   1871  N   CYS A 704      21.905  44.125  52.470  1.00  0.00           N
ATOM   1872  HN  CYS A 704      22.095  44.035  53.450  1.00  0.00           H
ATOM   1873  CA  CYS A 704      22.815  43.465  51.540  1.00  0.00           C
ATOM   1874  HA  CYS A 704      23.295  44.235  50.950  1.00  0.00           H
ATOM   1875  CB  CYS A 704      23.915  42.665  52.280  1.00  0.00           C
ATOM   1876  HB1 CYS A 704      24.495  42.065  51.540  1.00  0.00           H
ATOM   1877  HB2 CYS A 704      23.445  41.955  52.990  1.00  0.00           H
ATOM   1878  SG  CYS A 704      25.095  43.745  53.160  1.00  0.00           S
ATOM   1879  HG1 CYS A 704      24.225  44.215  54.050  1.00  0.00           H
ATOM   1880  C   CYS A 704      22.115  42.575  50.550  1.00  0.00           C
ATOM   1881  O   CYS A 704      22.395  42.585  49.350  1.00  0.00           O
ATOM   1882  N   ILE A 705      21.135  41.795  51.000  1.00  0.00           N
ATOM   1883  HN  ILE A 705      20.885  41.795  51.970  1.00  0.00           H
ATOM   1884  CA  ILE A 705      20.455  40.905  50.100  1.00  0.00           C
ATOM   1885  HA  ILE A 705      21.165  40.495  49.400  1.00  0.00           H
ATOM   1886  CB  ILE A 705      19.975  39.745  50.920  1.00  0.00           C
ATOM   1887  HB  ILE A 705      19.485  40.195  51.770  1.00  0.00           H
ATOM   1888  CG2 ILE A 705      19.075  38.895  50.040  1.00  0.00           C
ATOM   1889 HG21 ILE A 705      19.545  38.705  49.050  1.00  0.00           H
ATOM   1890 HG22 ILE A 705      18.125  39.415  49.900  1.00  0.00           H
ATOM   1891 HG23 ILE A 705      18.915  37.895  50.490  1.00  0.00           H
ATOM   1892  CG1 ILE A 705      21.135  38.875  51.470  1.00  0.00           C
ATOM   1893 HG11 ILE A 705      21.925  39.515  51.930  1.00  0.00           H
ATOM   1894 HG12 ILE A 705      21.595  38.395  50.590  1.00  0.00           H
ATOM   1895  CD  ILE A 705      20.745  37.755  52.450  1.00  0.00           C
ATOM   1896  HD1 ILE A 705      19.675  37.505  52.380  1.00  0.00           H
ATOM   1897  HD2 ILE A 705      21.015  38.025  53.490  1.00  0.00           H
ATOM   1898  HD3 ILE A 705      21.325  36.845  52.210  1.00  0.00           H
ATOM   1899  C   ILE A 705      19.395  41.625  49.260  1.00  0.00           C
ATOM   1900  O   ILE A 705      19.175  41.295  48.090  1.00  0.00           O
ATOM   1901  N   VAL A 706      18.785  42.705  49.770  1.00  0.00           N
ATOM   1902  HN  VAL A 706      18.895  42.955  50.740  1.00  0.00           H
ATOM   1903  CA  VAL A 706      18.025  43.635  48.950  1.00  0.00           C
ATOM   1904  HA  VAL A 706      17.285  43.055  48.400  1.00  0.00           H
ATOM   1905  CB  VAL A 706      17.285  44.635  49.810  1.00  0.00           C
ATOM   1906  HB  VAL A 706      17.975  45.145  50.510  1.00  0.00           H
ATOM   1907  CG1 VAL A 706      16.595  45.665  48.910  1.00  0.00           C
ATOM   1908 HG11 VAL A 706      16.165  45.195  48.010  1.00  0.00           H
ATOM   1909 HG12 VAL A 706      17.285  46.475  48.600  1.00  0.00           H
ATOM   1910 HG13 VAL A 706      15.755  46.095  49.490  1.00  0.00           H
ATOM   1911  CG2 VAL A 706      16.205  43.895  50.620  1.00  0.00           C
ATOM   1912 HG21 VAL A 706      16.645  43.105  51.260  1.00  0.00           H
ATOM   1913 HG22 VAL A 706      15.465  43.415  49.950  1.00  0.00           H
ATOM   1914 HG23 VAL A 706      15.665  44.605  51.280  1.00  0.00           H
ATOM   1915  C   VAL A 706      18.885  44.325  47.880  1.00  0.00           C
ATOM   1916  O   VAL A 706      18.515  44.435  46.710  1.00  0.00           O
ATOM   1917  N   LEU A 707      20.105  44.765  48.240  1.00  0.00           N
ATOM   1918  HN  LEU A 707      20.365  44.735  49.200  1.00  0.00           H
ATOM   1919  CA  LEU A 707      21.095  45.295  47.330  1.00  0.00           C
ATOM   1920  HA  LEU A 707      20.645  46.125  46.800  1.00  0.00           H
ATOM   1921  CB  LEU A 707      22.325  45.845  48.120  1.00  0.00           C
ATOM   1922  HB1 LEU A 707      23.195  46.025  47.460  1.00  0.00           H
ATOM   1923  HB2 LEU A 707      22.635  45.065  48.850  1.00  0.00           H
ATOM   1924  CG  LEU A 707      22.045  47.155  48.890  1.00  0.00           C
ATOM   1925  HG  LEU A 707      21.055  47.075  49.390  1.00  0.00           H
ATOM   1926  CD1 LEU A 707      23.105  47.375  49.980  1.00  0.00           C
ATOM   1927 HD11 LEU A 707      24.115  47.445  49.530  1.00  0.00           H
ATOM   1928 HD12 LEU A 707      23.095  46.555  50.720  1.00  0.00           H
ATOM   1929 HD13 LEU A 707      22.905  48.335  50.520  1.00  0.00           H
ATOM   1930  CD2 LEU A 707      22.005  48.385  47.960  1.00  0.00           C
ATOM   1931 HD21 LEU A 707      21.205  48.285  47.190  1.00  0.00           H
ATOM   1932 HD22 LEU A 707      22.985  48.505  47.440  1.00  0.00           H
ATOM   1933 HD23 LEU A 707      21.815  49.305  48.540  1.00  0.00           H
ATOM   1934  C   LEU A 707      21.525  44.305  46.240  1.00  0.00           C
ATOM   1935  O   LEU A 707      21.675  44.675  45.080  1.00  0.00           O
ATOM   1936  N   VAL A 708      21.705  43.005  46.570  1.00  0.00           N
ATOM   1937  HN  VAL A 708      21.765  42.755  47.540  1.00  0.00           H
ATOM   1938  CA  VAL A 708      21.895  41.935  45.600  1.00  0.00           C
ATOM   1939  HA  VAL A 708      22.775  42.165  45.020  1.00  0.00           H
ATOM   1940  CB  VAL A 708      22.125  40.585  46.310  1.00  0.00           C
ATOM   1941  HB  VAL A 708      21.365  40.465  47.120  1.00  0.00           H
ATOM   1942  CG1 VAL A 708      21.995  39.375  45.360  1.00  0.00           C
ATOM   1943 HG11 VAL A 708      22.695  39.485  44.510  1.00  0.00           H
ATOM   1944 HG12 VAL A 708      20.955  39.265  44.970  1.00  0.00           H
ATOM   1945 HG13 VAL A 708      22.255  38.445  45.900  1.00  0.00           H
ATOM   1946  CG2 VAL A 708      23.525  40.595  46.950  1.00  0.00           C
ATOM   1947 HG21 VAL A 708      23.645  41.435  47.660  1.00  0.00           H
ATOM   1948 HG22 VAL A 708      24.305  40.685  46.160  1.00  0.00           H
ATOM   1949 HG23 VAL A 708      23.705  39.645  47.500  1.00  0.00           H
ATOM   1950  C   VAL A 708      20.745  41.815  44.600  1.00  0.00           C
ATOM   1951  O   VAL A 708      20.975  41.735  43.390  1.00  0.00           O
ATOM   1952  N   ALA A 709      19.485  41.875  45.070  1.00  0.00           N
ATOM   1953  HN  ALA A 709      19.335  41.915  46.060  1.00  0.00           H
ATOM   1954  CA  ALA A 709      18.265  41.825  44.270  1.00  0.00           C
ATOM   1955  HA  ALA A 709      18.195  40.865  43.780  1.00  0.00           H
ATOM   1956  CB  ALA A 709      17.095  42.125  45.220  1.00  0.00           C
ATOM   1957  HB1 ALA A 709      16.975  43.195  45.480  1.00  0.00           H
ATOM   1958  HB2 ALA A 709      17.255  41.585  46.170  1.00  0.00           H
ATOM   1959  HB3 ALA A 709      16.145  41.815  44.770  1.00  0.00           H
ATOM   1960  C   ALA A 709      18.155  42.905  43.220  1.00  0.00           C
ATOM   1961  O   ALA A 709      17.755  42.705  42.080  1.00  0.00           O
ATOM   1962  N   THR A 710      18.545  44.105  43.680  1.00  0.00           N
ATOM   1963  HN  THR A 710      18.875  44.115  44.620  1.00  0.00           H
ATOM   1964  CA  THR A 710      18.455  45.375  43.010  1.00  0.00           C
ATOM   1965  HA  THR A 710      17.495  45.455  42.510  1.00  0.00           H
ATOM   1966  CB  THR A 710      18.605  46.495  44.050  1.00  0.00           C
ATOM   1967  HB  THR A 710      19.585  46.395  44.560  1.00  0.00           H
ATOM   1968  OG1 THR A 710      17.575  46.395  45.020  1.00  0.00           O
ATOM   1969  HG1 THR A 710      17.815  45.655  45.600  1.00  0.00           H
ATOM   1970  CG2 THR A 710      18.515  47.895  43.430  1.00  0.00           C
ATOM   1971 HG21 THR A 710      17.695  47.915  42.700  1.00  0.00           H
ATOM   1972 HG22 THR A 710      19.455  48.155  42.900  1.00  0.00           H
ATOM   1973 HG23 THR A 710      18.335  48.665  44.210  1.00  0.00           H
ATOM   1974  C   THR A 710      19.525  45.525  41.950  1.00  0.00           C
ATOM   1975  O   THR A 710      19.445  46.375  41.080  1.00  0.00           O
ATOM   1976  N   ASP A 711      20.585  44.675  42.010  1.00  0.00           N
ATOM   1977  HN  ASP A 711      20.525  43.875  42.600  1.00  0.00           H
ATOM   1978  CA  ASP A 711      21.825  44.815  41.280  1.00  0.00           C
ATOM   1979  HA  ASP A 711      22.445  44.035  41.690  1.00  0.00           H
ATOM   1980  CB  ASP A 711      21.715  44.455  39.780  1.00  0.00           C
ATOM   1981  HB1 ASP A 711      21.215  45.275  39.230  1.00  0.00           H
ATOM   1982  HB2 ASP A 711      21.115  43.535  39.660  1.00  0.00           H
ATOM   1983  CG  ASP A 711      23.075  44.205  39.130  1.00  0.00           C
ATOM   1984  OD1 ASP A 711      23.975  45.085  39.270  1.00  0.00           O
ATOM   1985  OD2 ASP A 711      23.225  43.165  38.430  1.00  0.00           O
ATOM   1986  C   ASP A 711      22.555  46.105  41.660  1.00  0.00           C
ATOM   1987  O   ASP A 711      22.675  47.095  40.930  1.00  0.00           O
ATOM   1988  N   ALA A 712      23.085  46.105  42.900  1.00  0.00           N
ATOM   1989  HN  ALA A 712      22.805  45.385  43.550  1.00  0.00           H
ATOM   1990  CA  ALA A 712      23.985  47.125  43.370  1.00  0.00           C
ATOM   1991  HA  ALA A 712      23.625  48.095  43.030  1.00  0.00           H
ATOM   1992  CB  ALA A 712      24.015  47.125  44.910  1.00  0.00           C
ATOM   1993  HB1 ALA A 712      24.405  46.165  45.310  1.00  0.00           H
ATOM   1994  HB2 ALA A 712      22.985  47.285  45.300  1.00  0.00           H
ATOM   1995  HB3 ALA A 712      24.655  47.955  45.300  1.00  0.00           H
ATOM   1996  C   ALA A 712      25.395  46.955  42.800  1.00  0.00           C
ATOM   1997  O   ALA A 712      26.235  47.845  42.920  1.00  0.00           O
ATOM   1998  N   SER A 713      25.665  45.805  42.140  1.00  0.00           N
ATOM   1999  HN  SER A 713      24.955  45.115  42.000  1.00  0.00           H
ATOM   2000  CA  SER A 713      26.895  45.525  41.400  1.00  0.00           C
ATOM   2001  HA  SER A 713      27.725  45.615  42.090  1.00  0.00           H
ATOM   2002  CB  SER A 713      26.895  44.105  40.780  1.00  0.00           C
ATOM   2003  HB1 SER A 713      27.875  43.915  40.280  1.00  0.00           H
ATOM   2004  HB2 SER A 713      26.095  44.005  40.010  1.00  0.00           H
ATOM   2005  OG  SER A 713      26.685  43.115  41.790  1.00  0.00           O
ATOM   2006  HG1 SER A 713      25.855  42.655  41.560  1.00  0.00           H
ATOM   2007  C   SER A 713      27.115  46.535  40.290  1.00  0.00           C
ATOM   2008  O   SER A 713      28.225  47.005  40.070  1.00  0.00           O
ATOM   2009  N   SER A 714      26.035  46.965  39.620  1.00  0.00           N
ATOM   2010  HN  SER A 714      25.165  46.445  39.710  1.00  0.00           H
ATOM   2011  CA  SER A 714      26.015  48.035  38.630  1.00  0.00           C
ATOM   2012  HA  SER A 714      26.625  47.715  37.800  1.00  0.00           H
ATOM   2013  CB  SER A 714      24.575  48.255  38.100  1.00  0.00           C
ATOM   2014  HB1 SER A 714      24.535  49.125  37.410  1.00  0.00           H
ATOM   2015  HB2 SER A 714      23.885  48.445  38.960  1.00  0.00           H
ATOM   2016  OG  SER A 714      24.125  47.105  37.390  1.00  0.00           O
ATOM   2017  HG1 SER A 714      24.005  46.375  38.040  1.00  0.00           H
ATOM   2018  C   SER A 714      26.615  49.385  39.080  1.00  0.00           C
ATOM   2019  O   SER A 714      27.185  50.125  38.280  1.00  0.00           O
ATOM   2020  N   LEU A 715      26.505  49.735  40.380  1.00  0.00           N
ATOM   2021  HN  LEU A 715      26.095  49.095  41.030  1.00  0.00           H
ATOM   2022  CA  LEU A 715      26.945  51.005  40.930  1.00  0.00           C
ATOM   2023  HA  LEU A 715      26.605  51.795  40.270  1.00  0.00           H
ATOM   2024  CB  LEU A 715      26.325  51.235  42.340  1.00  0.00           C
ATOM   2025  HB1 LEU A 715      26.665  52.215  42.750  1.00  0.00           H
ATOM   2026  HB2 LEU A 715      26.695  50.435  43.020  1.00  0.00           H
ATOM   2027  CG  LEU A 715      24.775  51.225  42.400  1.00  0.00           C
ATOM   2028  HG  LEU A 715      24.405  50.265  41.970  1.00  0.00           H
ATOM   2029  CD1 LEU A 715      24.295  51.295  43.860  1.00  0.00           C
ATOM   2030 HD11 LEU A 715      24.635  52.245  44.330  1.00  0.00           H
ATOM   2031 HD12 LEU A 715      24.715  50.445  44.440  1.00  0.00           H
ATOM   2032 HD13 LEU A 715      23.195  51.245  43.900  1.00  0.00           H
ATOM   2033  CD2 LEU A 715      24.155  52.375  41.590  1.00  0.00           C
ATOM   2034 HD21 LEU A 715      24.425  52.295  40.520  1.00  0.00           H
ATOM   2035 HD22 LEU A 715      24.535  53.355  41.970  1.00  0.00           H
ATOM   2036 HD23 LEU A 715      23.055  52.365  41.680  1.00  0.00           H
ATOM   2037  C   LEU A 715      28.465  51.165  41.050  1.00  0.00           C
ATOM   2038  O   LEU A 715      28.975  52.285  41.050  1.00  0.00           O
ATOM   2039  N   VAL A 716      29.235  50.055  41.120  1.00  0.00           N
ATOM   2040  HN  VAL A 716      28.815  49.145  41.060  1.00  0.00           H
ATOM   2041  CA  VAL A 716      30.665  50.095  41.410  1.00  0.00           C
ATOM   2042  HA  VAL A 716      30.815  50.805  42.210  1.00  0.00           H
ATOM   2043  CB  VAL A 716      31.245  48.755  41.890  1.00  0.00           C
ATOM   2044  HB  VAL A 716      32.235  48.955  42.350  1.00  0.00           H
ATOM   2045  CG1 VAL A 716      30.335  48.155  42.990  1.00  0.00           C
ATOM   2046 HG11 VAL A 716      29.355  47.845  42.570  1.00  0.00           H
ATOM   2047 HG12 VAL A 716      30.165  48.885  43.800  1.00  0.00           H
ATOM   2048 HG13 VAL A 716      30.815  47.255  43.420  1.00  0.00           H
ATOM   2049  CG2 VAL A 716      31.465  47.765  40.730  1.00  0.00           C
ATOM   2050 HG21 VAL A 716      32.295  48.085  40.070  1.00  0.00           H
ATOM   2051 HG22 VAL A 716      30.545  47.655  40.110  1.00  0.00           H
ATOM   2052 HG23 VAL A 716      31.715  46.755  41.140  1.00  0.00           H
ATOM   2053  C   VAL A 716      31.485  50.605  40.230  1.00  0.00           C
ATOM   2054  O   VAL A 716      32.635  51.015  40.360  1.00  0.00           O
ATOM   2055  N   CYS A 717      30.855  50.655  39.030  1.00  0.00           N
ATOM   2056  HN  CYS A 717      29.935  50.285  38.970  1.00  0.00           H
ATOM   2057  CA  CYS A 717      31.405  51.215  37.810  1.00  0.00           C
ATOM   2058  HA  CYS A 717      32.305  50.665  37.560  1.00  0.00           H
ATOM   2059  CB  CYS A 717      30.405  51.115  36.630  1.00  0.00           C
ATOM   2060  HB1 CYS A 717      30.855  51.595  35.730  1.00  0.00           H
ATOM   2061  HB2 CYS A 717      29.485  51.685  36.880  1.00  0.00           H
ATOM   2062  SG  CYS A 717      29.965  49.395  36.210  1.00  0.00           S
ATOM   2063  HG1 CYS A 717      28.995  49.285  37.110  1.00  0.00           H
ATOM   2064  C   CYS A 717      31.815  52.675  37.940  1.00  0.00           C
ATOM   2065  O   CYS A 717      32.785  53.125  37.330  1.00  0.00           O
ATOM   2066  N   TYR A 718      31.085  53.455  38.760  1.00  0.00           N
ATOM   2067  HN  TYR A 718      30.315  53.055  39.270  1.00  0.00           H
ATOM   2068  CA  TYR A 718      31.255  54.885  38.900  1.00  0.00           C
ATOM   2069  HA  TYR A 718      31.675  55.285  37.980  1.00  0.00           H
ATOM   2070  CB  TYR A 718      29.895  55.575  39.210  1.00  0.00           C
ATOM   2071  HB1 TYR A 718      30.015  56.675  39.320  1.00  0.00           H
ATOM   2072  HB2 TYR A 718      29.475  55.165  40.150  1.00  0.00           H
ATOM   2073  CG  TYR A 718      28.915  55.325  38.090  1.00  0.00           C
ATOM   2074  CD1 TYR A 718      29.165  55.865  36.810  1.00  0.00           C
ATOM   2075  HD1 TYR A 718      30.075  56.405  36.630  1.00  0.00           H
ATOM   2076  CE1 TYR A 718      28.255  55.655  35.760  1.00  0.00           C
ATOM   2077  HE1 TYR A 718      28.465  56.045  34.780  1.00  0.00           H
ATOM   2078  CZ  TYR A 718      27.095  54.905  35.980  1.00  0.00           C
ATOM   2079  OH  TYR A 718      26.215  54.715  34.890  1.00  0.00           O
ATOM   2080  HH  TYR A 718      25.765  53.885  35.030  1.00  0.00           H
ATOM   2081  CD2 TYR A 718      27.735  54.585  38.300  1.00  0.00           C
ATOM   2082  HD2 TYR A 718      27.535  54.175  39.280  1.00  0.00           H
ATOM   2083  CE2 TYR A 718      26.835  54.365  37.250  1.00  0.00           C
ATOM   2084  HE2 TYR A 718      25.935  53.795  37.420  1.00  0.00           H
ATOM   2085  C   TYR A 718      32.245  55.255  39.990  1.00  0.00           C
ATOM   2086  O   TYR A 718      32.425  56.435  40.310  1.00  0.00           O
ATOM   2087  N   ILE A 719      32.945  54.255  40.570  1.00  0.00           N
ATOM   2088  HN  ILE A 719      32.735  53.305  40.330  1.00  0.00           H
ATOM   2089  CA  ILE A 719      34.025  54.455  41.540  1.00  0.00           C
ATOM   2090  HA  ILE A 719      33.625  55.025  42.360  1.00  0.00           H
ATOM   2091  CB  ILE A 719      34.485  53.085  42.070  1.00  0.00           C
ATOM   2092  HB  ILE A 719      34.565  52.395  41.200  1.00  0.00           H
ATOM   2093  CG2 ILE A 719      35.895  53.105  42.710  1.00  0.00           C
ATOM   2094 HG21 ILE A 719      35.945  53.855  43.530  1.00  0.00           H
ATOM   2095 HG22 ILE A 719      36.685  53.335  41.970  1.00  0.00           H
ATOM   2096 HG23 ILE A 719      36.135  52.105  43.120  1.00  0.00           H
ATOM   2097  CG1 ILE A 719      33.445  52.465  43.040  1.00  0.00           C
ATOM   2098 HG11 ILE A 719      33.735  51.395  43.210  1.00  0.00           H
ATOM   2099 HG12 ILE A 719      32.445  52.465  42.560  1.00  0.00           H
ATOM   2100  CD  ILE A 719      33.335  53.155  44.410  1.00  0.00           C
ATOM   2101  HD1 ILE A 719      32.995  54.205  44.300  1.00  0.00           H
ATOM   2102  HD2 ILE A 719      34.325  53.155  44.930  1.00  0.00           H
ATOM   2103  HD3 ILE A 719      32.615  52.615  45.060  1.00  0.00           H
ATOM   2104  C   ILE A 719      35.195  55.265  41.000  1.00  0.00           C
ATOM   2105  O   ILE A 719      35.645  56.225  41.640  1.00  0.00           O
ATOM   2106  N   THR A 720      35.675  54.945  39.780  1.00  0.00           N
ATOM   2107  HN  THR A 720      35.215  54.205  39.300  1.00  0.00           H
ATOM   2108  CA  THR A 720      36.835  55.545  39.090  1.00  0.00           C
ATOM   2109  HA  THR A 720      36.955  54.975  38.180  1.00  0.00           H
ATOM   2110  CB  THR A 720      36.645  56.995  38.640  1.00  0.00           C
ATOM   2111  HB  THR A 720      37.465  57.315  37.960  1.00  0.00           H
ATOM   2112  OG1 THR A 720      36.595  57.905  39.730  1.00  0.00           O
ATOM   2113  HG1 THR A 720      36.175  57.395  40.450  1.00  0.00           H
ATOM   2114  CG2 THR A 720      35.315  57.115  37.870  1.00  0.00           C
ATOM   2115 HG21 THR A 720      34.445  56.995  38.540  1.00  0.00           H
ATOM   2116 HG22 THR A 720      35.265  56.345  37.070  1.00  0.00           H
ATOM   2117 HG23 THR A 720      35.255  58.105  37.380  1.00  0.00           H
ATOM   2118  C   THR A 720      38.185  55.405  39.810  1.00  0.00           C
ATOM   2119  O   THR A 720      38.245  55.165  41.010  1.00  0.00           O
ATOM   2120  N   ARG A 721      39.325  55.525  39.090  1.00  0.00           N
ATOM   2121  HN  ARG A 721      39.345  55.785  38.130  1.00  0.00           H
ATOM   2122  CA  ARG A 721      40.635  55.465  39.750  1.00  0.00           C
ATOM   2123  HA  ARG A 721      40.685  54.525  40.290  1.00  0.00           H
ATOM   2124  CB  ARG A 721      41.825  55.495  38.760  1.00  0.00           C
ATOM   2125  HB1 ARG A 721      42.775  55.455  39.350  1.00  0.00           H
ATOM   2126  HB2 ARG A 721      41.825  56.455  38.190  1.00  0.00           H
ATOM   2127  CG  ARG A 721      41.855  54.335  37.760  1.00  0.00           C
ATOM   2128  HG1 ARG A 721      41.095  54.535  36.970  1.00  0.00           H
ATOM   2129  HG2 ARG A 721      41.545  53.385  38.260  1.00  0.00           H
ATOM   2130  CD  ARG A 721      43.225  54.155  37.080  1.00  0.00           C
ATOM   2131  HD1 ARG A 721      43.685  55.155  36.900  1.00  0.00           H
ATOM   2132  HD2 ARG A 721      43.115  53.645  36.110  1.00  0.00           H
ATOM   2133  NE  ARG A 721      44.105  53.365  38.000  1.00  0.00           N
ATOM   2134  HE  ARG A 721      44.445  53.765  38.860  1.00  0.00           H
ATOM   2135  CZ  ARG A 721      44.395  52.075  37.870  1.00  0.00           C
ATOM   2136  NH1 ARG A 721      44.085  51.295  36.850  1.00  0.00           N
ATOM   2137 HH11 ARG A 721      43.695  51.685  36.010  1.00  0.00           H
ATOM   2138 HH12 ARG A 721      44.475  50.365  36.820  1.00  0.00           H
ATOM   2139  NH2 ARG A 721      45.125  51.525  38.820  1.00  0.00           N
ATOM   2140 HH21 ARG A 721      45.405  52.125  39.580  1.00  0.00           H
ATOM   2141 HH22 ARG A 721      45.595  50.655  38.580  1.00  0.00           H
ATOM   2142  C   ARG A 721      40.845  56.575  40.770  1.00  0.00           C
ATOM   2143  O   ARG A 721      41.335  56.325  41.870  1.00  0.00           O
ATOM   2144  N   PHE A 722      40.425  57.805  40.430  1.00  0.00           N
ATOM   2145  HN  PHE A 722      40.135  57.965  39.480  1.00  0.00           H
ATOM   2146  CA  PHE A 722      40.405  58.985  41.290  1.00  0.00           C
ATOM   2147  HA  PHE A 722      41.415  59.365  41.290  1.00  0.00           H
ATOM   2148  CB  PHE A 722      39.485  60.055  40.620  1.00  0.00           C
ATOM   2149  HB1 PHE A 722      38.485  59.605  40.440  1.00  0.00           H
ATOM   2150  HB2 PHE A 722      39.905  60.315  39.630  1.00  0.00           H
ATOM   2151  CG  PHE A 722      39.315  61.325  41.430  1.00  0.00           C
ATOM   2152  CD1 PHE A 722      40.315  62.295  41.410  1.00  0.00           C
ATOM   2153  HD1 PHE A 722      41.225  62.125  40.840  1.00  0.00           H
ATOM   2154  CE1 PHE A 722      40.165  63.505  42.110  1.00  0.00           C
ATOM   2155  HE1 PHE A 722      40.945  64.255  42.070  1.00  0.00           H
ATOM   2156  CZ  PHE A 722      38.995  63.735  42.850  1.00  0.00           C
ATOM   2157  HZ  PHE A 722      38.875  64.655  43.390  1.00  0.00           H
ATOM   2158  CD2 PHE A 722      38.145  61.575  42.160  1.00  0.00           C
ATOM   2159  HD2 PHE A 722      37.355  60.835  42.180  1.00  0.00           H
ATOM   2160  CE2 PHE A 722      37.985  62.765  42.880  1.00  0.00           C
ATOM   2161  HE2 PHE A 722      37.085  62.955  43.450  1.00  0.00           H
ATOM   2162  C   PHE A 722      40.065  58.755  42.770  1.00  0.00           C
ATOM   2163  O   PHE A 722      40.865  59.095  43.640  1.00  0.00           O
ATOM   2164  N   THR A 723      38.885  58.165  43.090  1.00  0.00           N
ATOM   2165  HN  THR A 723      38.285  57.865  42.360  1.00  0.00           H
ATOM   2166  CA  THR A 723      38.525  57.855  44.480  1.00  0.00           C
ATOM   2167  HA  THR A 723      38.785  58.735  45.060  1.00  0.00           H
ATOM   2168  CB  THR A 723      37.025  57.615  44.720  1.00  0.00           C
ATOM   2169  HB  THR A 723      36.845  57.695  45.820  1.00  0.00           H
ATOM   2170  OG1 THR A 723      36.555  56.345  44.310  1.00  0.00           O
ATOM   2171  HG1 THR A 723      36.215  56.465  43.410  1.00  0.00           H
ATOM   2172  CG2 THR A 723      36.175  58.675  44.010  1.00  0.00           C
ATOM   2173 HG21 THR A 723      36.245  58.565  42.910  1.00  0.00           H
ATOM   2174 HG22 THR A 723      36.525  59.695  44.280  1.00  0.00           H
ATOM   2175 HG23 THR A 723      35.105  58.575  44.300  1.00  0.00           H
ATOM   2176  C   THR A 723      39.335  56.715  45.080  1.00  0.00           C
ATOM   2177  O   THR A 723      39.835  56.805  46.200  1.00  0.00           O
ATOM   2178  N   GLU A 724      39.505  55.605  44.320  1.00  0.00           N
ATOM   2179  HN  GLU A 724      39.105  55.565  43.410  1.00  0.00           H
ATOM   2180  CA  GLU A 724      40.155  54.375  44.730  1.00  0.00           C
ATOM   2181  HA  GLU A 724      39.665  54.015  45.630  1.00  0.00           H
ATOM   2182  CB  GLU A 724      39.955  53.305  43.630  1.00  0.00           C
ATOM   2183  HB1 GLU A 724      40.325  53.685  42.650  1.00  0.00           H
ATOM   2184  HB2 GLU A 724      38.855  53.145  43.510  1.00  0.00           H
ATOM   2185  CG  GLU A 724      40.625  51.925  43.890  1.00  0.00           C
ATOM   2186  HG1 GLU A 724      40.365  51.575  44.910  1.00  0.00           H
ATOM   2187  HG2 GLU A 724      41.735  51.995  43.810  1.00  0.00           H
ATOM   2188  CD  GLU A 724      40.135  50.855  42.920  1.00  0.00           C
ATOM   2189  OE1 GLU A 724      38.925  50.515  42.990  1.00  0.00           O
ATOM   2190  OE2 GLU A 724      40.975  50.345  42.120  1.00  0.00           O
ATOM   2191  C   GLU A 724      41.635  54.515  45.100  1.00  0.00           C
ATOM   2192  O   GLU A 724      42.075  54.065  46.160  1.00  0.00           O
ATOM   2193  N   GLU A 725      42.405  55.215  44.250  1.00  0.00           N
ATOM   2194  HN  GLU A 725      42.015  55.545  43.390  1.00  0.00           H
ATOM   2195  CA  GLU A 725      43.815  55.495  44.460  1.00  0.00           C
ATOM   2196  HA  GLU A 725      44.345  54.555  44.560  1.00  0.00           H
ATOM   2197  CB  GLU A 725      44.385  56.265  43.230  1.00  0.00           C
ATOM   2198  HB1 GLU A 725      45.415  56.635  43.440  1.00  0.00           H
ATOM   2199  HB2 GLU A 725      43.745  57.155  43.060  1.00  0.00           H
ATOM   2200  CG  GLU A 725      44.425  55.445  41.910  1.00  0.00           C
ATOM   2201  HG1 GLU A 725      44.405  56.155  41.050  1.00  0.00           H
ATOM   2202  HG2 GLU A 725      43.535  54.795  41.830  1.00  0.00           H
ATOM   2203  CD  GLU A 725      45.675  54.585  41.690  1.00  0.00           C
ATOM   2204  OE1 GLU A 725      46.705  54.785  42.370  1.00  0.00           O
ATOM   2205  OE2 GLU A 725      45.595  53.745  40.750  1.00  0.00           O
ATOM   2206  C   GLU A 725      44.095  56.295  45.720  1.00  0.00           C
ATOM   2207  O   GLU A 725      44.955  55.965  46.530  1.00  0.00           O
ATOM   2208  N   ALA A 726      43.295  57.375  45.930  1.00  0.00           N
ATOM   2209  HN  ALA A 726      42.605  57.595  45.260  1.00  0.00           H
ATOM   2210  CA  ALA A 726      43.305  58.185  47.130  1.00  0.00           C
ATOM   2211  HA  ALA A 726      44.325  58.535  47.290  1.00  0.00           H
ATOM   2212  CB  ALA A 726      42.405  59.415  46.900  1.00  0.00           C
ATOM   2213  HB1 ALA A 726      41.345  59.105  46.770  1.00  0.00           H
ATOM   2214  HB2 ALA A 726      42.715  59.945  45.970  1.00  0.00           H
ATOM   2215  HB3 ALA A 726      42.465  60.135  47.750  1.00  0.00           H
ATOM   2216  C   ALA A 726      42.885  57.455  48.400  1.00  0.00           C
ATOM   2217  O   ALA A 726      43.525  57.555  49.450  1.00  0.00           O
ATOM   2218  N   PHE A 727      41.795  56.655  48.330  1.00  0.00           N
ATOM   2219  HN  PHE A 727      41.275  56.595  47.470  1.00  0.00           H
ATOM   2220  CA  PHE A 727      41.285  55.875  49.450  1.00  0.00           C
ATOM   2221  HA  PHE A 727      41.085  56.555  50.270  1.00  0.00           H
ATOM   2222  CB  PHE A 727      39.955  55.205  48.970  1.00  0.00           C
ATOM   2223  HB1 PHE A 727      40.155  54.525  48.120  1.00  0.00           H
ATOM   2224  HB2 PHE A 727      39.265  55.995  48.600  1.00  0.00           H
ATOM   2225  CG  PHE A 727      39.225  54.435  50.050  1.00  0.00           C
ATOM   2226  CD1 PHE A 727      38.345  55.115  50.900  1.00  0.00           C
ATOM   2227  HD1 PHE A 727      38.235  56.185  50.810  1.00  0.00           H
ATOM   2228  CE1 PHE A 727      37.615  54.425  51.870  1.00  0.00           C
ATOM   2229  HE1 PHE A 727      36.955  54.965  52.530  1.00  0.00           H
ATOM   2230  CZ  PHE A 727      37.745  53.035  51.990  1.00  0.00           C
ATOM   2231  HZ  PHE A 727      37.185  52.495  52.730  1.00  0.00           H
ATOM   2232  CD2 PHE A 727      39.345  53.045  50.160  1.00  0.00           C
ATOM   2233  HD2 PHE A 727      40.005  52.505  49.490  1.00  0.00           H
ATOM   2234  CE2 PHE A 727      38.615  52.345  51.130  1.00  0.00           C
ATOM   2235  HE2 PHE A 727      38.715  51.275  51.230  1.00  0.00           H
ATOM   2236  C   PHE A 727      42.285  54.835  49.960  1.00  0.00           C
ATOM   2237  O   PHE A 727      42.585  54.765  51.150  1.00  0.00           O
ATOM   2238  N   ALA A 728      42.875  54.055  49.030  1.00  0.00           N
ATOM   2239  HN  ALA A 728      42.625  54.155  48.070  1.00  0.00           H
ATOM   2240  CA  ALA A 728      43.905  53.085  49.320  1.00  0.00           C
ATOM   2241  HA  ALA A 728      43.535  52.425  50.090  1.00  0.00           H
ATOM   2242  CB  ALA A 728      44.175  52.245  48.050  1.00  0.00           C
ATOM   2243  HB1 ALA A 728      44.565  52.885  47.230  1.00  0.00           H
ATOM   2244  HB2 ALA A 728      43.225  51.785  47.700  1.00  0.00           H
ATOM   2245  HB3 ALA A 728      44.905  51.435  48.260  1.00  0.00           H
ATOM   2246  C   ALA A 728      45.205  53.695  49.850  1.00  0.00           C
ATOM   2247  O   ALA A 728      45.815  53.175  50.790  1.00  0.00           O
ATOM   2248  N   ALA A 729      45.655  54.825  49.270  1.00  0.00           N
ATOM   2249  HN  ALA A 729      45.185  55.195  48.470  1.00  0.00           H
ATOM   2250  CA  ALA A 729      46.825  55.545  49.700  1.00  0.00           C
ATOM   2251  HA  ALA A 729      47.675  54.875  49.650  1.00  0.00           H
ATOM   2252  CB  ALA A 729      47.065  56.735  48.750  1.00  0.00           C
ATOM   2253  HB1 ALA A 729      46.215  57.445  48.780  1.00  0.00           H
ATOM   2254  HB2 ALA A 729      47.155  56.365  47.710  1.00  0.00           H
ATOM   2255  HB3 ALA A 729      47.995  57.285  49.000  1.00  0.00           H
ATOM   2256  C   ALA A 729      46.755  56.035  51.150  1.00  0.00           C
ATOM   2257  O   ALA A 729      47.705  55.865  51.910  1.00  0.00           O
ATOM   2258  N   LEU A 730      45.595  56.595  51.570  1.00  0.00           N
ATOM   2259  HN  LEU A 730      44.845  56.755  50.930  1.00  0.00           H
ATOM   2260  CA  LEU A 730      45.375  56.995  52.950  1.00  0.00           C
ATOM   2261  HA  LEU A 730      46.165  57.675  53.220  1.00  0.00           H
ATOM   2262  CB  LEU A 730      44.015  57.715  53.120  1.00  0.00           C
ATOM   2263  HB1 LEU A 730      43.185  56.975  53.110  1.00  0.00           H
ATOM   2264  HB2 LEU A 730      43.845  58.375  52.240  1.00  0.00           H
ATOM   2265  CG  LEU A 730      43.925  58.585  54.400  1.00  0.00           C
ATOM   2266  HG  LEU A 730      44.465  58.065  55.230  1.00  0.00           H
ATOM   2267  CD1 LEU A 730      44.595  59.955  54.200  1.00  0.00           C
ATOM   2268 HD11 LEU A 730      44.045  60.525  53.420  1.00  0.00           H
ATOM   2269 HD12 LEU A 730      45.645  59.845  53.880  1.00  0.00           H
ATOM   2270 HD13 LEU A 730      44.565  60.545  55.140  1.00  0.00           H
ATOM   2271  CD2 LEU A 730      42.465  58.765  54.860  1.00  0.00           C
ATOM   2272 HD21 LEU A 730      42.015  57.785  55.110  1.00  0.00           H
ATOM   2273 HD22 LEU A 730      41.875  59.235  54.040  1.00  0.00           H
ATOM   2274 HD23 LEU A 730      42.415  59.435  55.750  1.00  0.00           H
ATOM   2275  C   LEU A 730      45.445  55.815  53.930  1.00  0.00           C
ATOM   2276  O   LEU A 730      46.075  55.905  54.980  1.00  0.00           O
ATOM   2277  N   ILE A 731      44.845  54.665  53.580  1.00  0.00           N
ATOM   2278  HN  ILE A 731      44.315  54.625  52.730  1.00  0.00           H
ATOM   2279  CA  ILE A 731      44.915  53.435  54.350  1.00  0.00           C
ATOM   2280  HA  ILE A 731      44.575  53.655  55.350  1.00  0.00           H
ATOM   2281  CB  ILE A 731      43.985  52.365  53.780  1.00  0.00           C
ATOM   2282  HB  ILE A 731      44.185  52.275  52.680  1.00  0.00           H
ATOM   2283  CG2 ILE A 731      44.235  50.975  54.420  1.00  0.00           C
ATOM   2284 HG21 ILE A 731      44.115  51.035  55.520  1.00  0.00           H
ATOM   2285 HG22 ILE A 731      45.245  50.585  54.190  1.00  0.00           H
ATOM   2286 HG23 ILE A 731      43.505  50.235  54.030  1.00  0.00           H
ATOM   2287  CG1 ILE A 731      42.515  52.815  53.960  1.00  0.00           C
ATOM   2288 HG11 ILE A 731      42.415  53.885  53.680  1.00  0.00           H
ATOM   2289 HG12 ILE A 731      42.245  52.735  55.040  1.00  0.00           H
ATOM   2290  CD  ILE A 731      41.505  52.035  53.110  1.00  0.00           C
ATOM   2291  HD1 ILE A 731      41.525  50.955  53.370  1.00  0.00           H
ATOM   2292  HD2 ILE A 731      41.735  52.145  52.030  1.00  0.00           H
ATOM   2293  HD3 ILE A 731      40.485  52.415  53.290  1.00  0.00           H
ATOM   2294  C   ILE A 731      46.345  52.915  54.540  1.00  0.00           C
ATOM   2295  O   ILE A 731      46.755  52.565  55.650  1.00  0.00           O
ATOM   2296  N   CYS A 732      47.175  52.915  53.470  1.00  0.00           N
ATOM   2297  HN  CYS A 732      46.815  53.165  52.560  1.00  0.00           H
ATOM   2298  CA  CYS A 732      48.585  52.575  53.560  1.00  0.00           C
ATOM   2299  HA  CYS A 732      48.655  51.575  53.970  1.00  0.00           H
ATOM   2300  CB  CYS A 732      49.285  52.585  52.180  1.00  0.00           C
ATOM   2301  HB1 CYS A 732      50.365  52.335  52.310  1.00  0.00           H
ATOM   2302  HB2 CYS A 732      49.235  53.595  51.730  1.00  0.00           H
ATOM   2303  SG  CYS A 732      48.545  51.375  51.040  1.00  0.00           S
ATOM   2304  HG1 CYS A 732      47.355  51.965  50.990  1.00  0.00           H
ATOM   2305  C   CYS A 732      49.375  53.475  54.500  1.00  0.00           C
ATOM   2306  O   CYS A 732      50.145  52.985  55.330  1.00  0.00           O
ATOM   2307  N   ILE A 733      49.145  54.805  54.440  1.00  0.00           N
ATOM   2308  HN  ILE A 733      48.545  55.175  53.720  1.00  0.00           H
ATOM   2309  CA  ILE A 733      49.745  55.765  55.360  1.00  0.00           C
ATOM   2310  HA  ILE A 733      50.815  55.655  55.310  1.00  0.00           H
ATOM   2311  CB  ILE A 733      49.395  57.205  54.940  1.00  0.00           C
ATOM   2312  HB  ILE A 733      48.285  57.265  54.790  1.00  0.00           H
ATOM   2313  CG2 ILE A 733      49.785  58.235  56.030  1.00  0.00           C
ATOM   2314 HG21 ILE A 733      50.865  58.145  56.270  1.00  0.00           H
ATOM   2315 HG22 ILE A 733      49.205  58.095  56.960  1.00  0.00           H
ATOM   2316 HG23 ILE A 733      49.595  59.265  55.670  1.00  0.00           H
ATOM   2317  CG1 ILE A 733      50.065  57.545  53.590  1.00  0.00           C
ATOM   2318 HG11 ILE A 733      50.025  56.665  52.910  1.00  0.00           H
ATOM   2319 HG12 ILE A 733      51.145  57.755  53.780  1.00  0.00           H
ATOM   2320  CD  ILE A 733      49.415  58.725  52.860  1.00  0.00           C
ATOM   2321  HD1 ILE A 733      49.435  59.635  53.480  1.00  0.00           H
ATOM   2322  HD2 ILE A 733      48.365  58.485  52.600  1.00  0.00           H
ATOM   2323  HD3 ILE A 733      49.955  58.935  51.910  1.00  0.00           H
ATOM   2324  C   ILE A 733      49.365  55.505  56.810  1.00  0.00           C
ATOM   2325  O   ILE A 733      50.225  55.465  57.690  1.00  0.00           O
ATOM   2326  N   ILE A 734      48.065  55.255  57.090  1.00  0.00           N
ATOM   2327  HN  ILE A 734      47.385  55.355  56.360  1.00  0.00           H
ATOM   2328  CA  ILE A 734      47.555  54.895  58.410  1.00  0.00           C
ATOM   2329  HA  ILE A 734      47.835  55.685  59.100  1.00  0.00           H
ATOM   2330  CB  ILE A 734      46.015  54.835  58.370  1.00  0.00           C
ATOM   2331  HB  ILE A 734      45.725  54.195  57.510  1.00  0.00           H
ATOM   2332  CG2 ILE A 734      45.435  54.195  59.660  1.00  0.00           C
ATOM   2333 HG21 ILE A 734      45.785  54.735  60.560  1.00  0.00           H
ATOM   2334 HG22 ILE A 734      45.735  53.125  59.760  1.00  0.00           H
ATOM   2335 HG23 ILE A 734      44.335  54.215  59.650  1.00  0.00           H
ATOM   2336  CG1 ILE A 734      45.425  56.245  58.140  1.00  0.00           C
ATOM   2337 HG11 ILE A 734      46.025  56.785  57.370  1.00  0.00           H
ATOM   2338 HG12 ILE A 734      45.505  56.825  59.080  1.00  0.00           H
ATOM   2339  CD  ILE A 734      43.965  56.225  57.650  1.00  0.00           C
ATOM   2340  HD1 ILE A 734      43.315  55.715  58.380  1.00  0.00           H
ATOM   2341  HD2 ILE A 734      43.895  55.695  56.670  1.00  0.00           H
ATOM   2342  HD3 ILE A 734      43.605  57.275  57.500  1.00  0.00           H
ATOM   2343  C   ILE A 734      48.165  53.605  58.960  1.00  0.00           C
ATOM   2344  O   ILE A 734      48.605  53.545  60.110  1.00  0.00           O
ATOM   2345  N   PHE A 735      48.245  52.555  58.120  1.00  0.00           N
ATOM   2346  HN  PHE A 735      47.825  52.625  57.220  1.00  0.00           H
ATOM   2347  CA  PHE A 735      48.825  51.255  58.440  1.00  0.00           C
ATOM   2348  HA  PHE A 735      48.315  50.865  59.320  1.00  0.00           H
ATOM   2349  CB  PHE A 735      48.565  50.335  57.210  1.00  0.00           C
ATOM   2350  HB1 PHE A 735      49.185  50.645  56.340  1.00  0.00           H
ATOM   2351  HB2 PHE A 735      47.505  50.435  56.920  1.00  0.00           H
ATOM   2352  CG  PHE A 735      48.805  48.885  57.510  1.00  0.00           C
ATOM   2353  CD1 PHE A 735      47.905  48.195  58.330  1.00  0.00           C
ATOM   2354  HD1 PHE A 735      47.095  48.725  58.810  1.00  0.00           H
ATOM   2355  CE1 PHE A 735      48.055  46.815  58.560  1.00  0.00           C
ATOM   2356  HE1 PHE A 735      47.365  46.305  59.210  1.00  0.00           H
ATOM   2357  CZ  PHE A 735      49.115  46.125  57.960  1.00  0.00           C
ATOM   2358  HZ  PHE A 735      49.235  45.065  58.140  1.00  0.00           H
ATOM   2359  CD2 PHE A 735      49.865  48.175  56.900  1.00  0.00           C
ATOM   2360  HD2 PHE A 735      50.545  48.695  56.250  1.00  0.00           H
ATOM   2361  CE2 PHE A 735      50.015  46.805  57.130  1.00  0.00           C
ATOM   2362  HE2 PHE A 735      50.835  46.275  56.670  1.00  0.00           H
ATOM   2363  C   PHE A 735      50.315  51.315  58.780  1.00  0.00           C
ATOM   2364  O   PHE A 735      50.805  50.735  59.750  1.00  0.00           O
ATOM   2365  N   ILE A 736      51.105  52.075  57.990  1.00  0.00           N
ATOM   2366  HN  ILE A 736      50.715  52.495  57.160  1.00  0.00           H
ATOM   2367  CA  ILE A 736      52.505  52.375  58.280  1.00  0.00           C
ATOM   2368  HA  ILE A 736      53.015  51.435  58.440  1.00  0.00           H
ATOM   2369  CB  ILE A 736      53.155  53.055  57.080  1.00  0.00           C
ATOM   2370  HB  ILE A 736      52.445  53.845  56.710  1.00  0.00           H
ATOM   2371  CG2 ILE A 736      54.485  53.755  57.450  1.00  0.00           C
ATOM   2372 HG21 ILE A 736      55.175  53.035  57.930  1.00  0.00           H
ATOM   2373 HG22 ILE A 736      54.325  54.615  58.130  1.00  0.00           H
ATOM   2374 HG23 ILE A 736      54.975  54.145  56.530  1.00  0.00           H
ATOM   2375  CG1 ILE A 736      53.345  52.025  55.940  1.00  0.00           C
ATOM   2376 HG11 ILE A 736      52.485  51.325  55.920  1.00  0.00           H
ATOM   2377 HG12 ILE A 736      54.255  51.405  56.160  1.00  0.00           H
ATOM   2378  CD  ILE A 736      53.475  52.665  54.560  1.00  0.00           C
ATOM   2379  HD1 ILE A 736      54.365  53.325  54.500  1.00  0.00           H
ATOM   2380  HD2 ILE A 736      52.575  53.265  54.320  1.00  0.00           H
ATOM   2381  HD3 ILE A 736      53.585  51.875  53.780  1.00  0.00           H
ATOM   2382  C   ILE A 736      52.685  53.165  59.560  1.00  0.00           C
ATOM   2383  O   ILE A 736      53.535  52.855  60.400  1.00  0.00           O
ATOM   2384  N   TYR A 737      51.835  54.185  59.770  1.00  0.00           N
ATOM   2385  HN  TYR A 737      51.185  54.425  59.040  1.00  0.00           H
ATOM   2386  CA  TYR A 737      51.775  54.995  60.960  1.00  0.00           C
ATOM   2387  HA  TYR A 737      52.755  55.445  61.100  1.00  0.00           H
ATOM   2388  CB  TYR A 737      50.725  56.135  60.730  1.00  0.00           C
ATOM   2389  HB1 TYR A 737      49.755  55.695  60.430  1.00  0.00           H
ATOM   2390  HB2 TYR A 737      51.065  56.795  59.910  1.00  0.00           H
ATOM   2391  CG  TYR A 737      50.505  56.955  61.960  1.00  0.00           C
ATOM   2392  CD1 TYR A 737      51.505  57.855  62.350  1.00  0.00           C
ATOM   2393  HD1 TYR A 737      52.385  57.975  61.740  1.00  0.00           H
ATOM   2394  CE1 TYR A 737      51.415  58.515  63.580  1.00  0.00           C
ATOM   2395  HE1 TYR A 737      52.265  59.095  63.910  1.00  0.00           H
ATOM   2396  CZ  TYR A 737      50.305  58.325  64.410  1.00  0.00           C
ATOM   2397  OH  TYR A 737      50.255  58.935  65.680  1.00  0.00           O
ATOM   2398  HH  TYR A 737      49.825  58.275  66.280  1.00  0.00           H
ATOM   2399  CD2 TYR A 737      49.385  56.775  62.790  1.00  0.00           C
ATOM   2400  HD2 TYR A 737      48.615  56.065  62.510  1.00  0.00           H
ATOM   2401  CE2 TYR A 737      49.285  57.455  64.010  1.00  0.00           C
ATOM   2402  HE2 TYR A 737      48.445  57.265  64.670  1.00  0.00           H
ATOM   2403  C   TYR A 737      51.515  54.175  62.230  1.00  0.00           C
ATOM   2404  O   TYR A 737      52.205  54.345  63.230  1.00  0.00           O
ATOM   2405  N   GLU A 738      50.545  53.235  62.160  1.00  0.00           N
ATOM   2406  HN  GLU A 738      49.995  53.175  61.330  1.00  0.00           H
ATOM   2407  CA  GLU A 738      50.155  52.365  63.260  1.00  0.00           C
ATOM   2408  HA  GLU A 738      49.785  52.975  64.070  1.00  0.00           H
ATOM   2409  CB  GLU A 738      49.015  51.425  62.760  1.00  0.00           C
ATOM   2410  HB1 GLU A 738      49.395  50.805  61.920  1.00  0.00           H
ATOM   2411  HB2 GLU A 738      48.195  52.045  62.360  1.00  0.00           H
ATOM   2412  CG  GLU A 738      48.405  50.475  63.830  1.00  0.00           C
ATOM   2413  HG1 GLU A 738      47.805  51.075  64.540  1.00  0.00           H
ATOM   2414  HG2 GLU A 738      49.205  49.965  64.400  1.00  0.00           H
ATOM   2415  CD  GLU A 738      47.495  49.375  63.280  1.00  0.00           C
ATOM   2416  OE1 GLU A 738      46.795  49.605  62.260  1.00  0.00           O
ATOM   2417  OE2 GLU A 738      47.485  48.285  63.920  1.00  0.00           O
ATOM   2418  C   GLU A 738      51.305  51.535  63.820  1.00  0.00           C
ATOM   2419  O   GLU A 738      51.535  51.465  65.030  1.00  0.00           O
ATOM   2420  N   ALA A 739      52.115  50.925  62.920  1.00  0.00           N
ATOM   2421  HN  ALA A 739      51.865  50.975  61.950  1.00  0.00           H
ATOM   2422  CA  ALA A 739      53.335  50.205  63.250  1.00  0.00           C
ATOM   2423  HA  ALA A 739      53.065  49.435  63.970  1.00  0.00           H
ATOM   2424  CB  ALA A 739      53.895  49.525  61.990  1.00  0.00           C
ATOM   2425  HB1 ALA A 739      54.215  50.275  61.230  1.00  0.00           H
ATOM   2426  HB2 ALA A 739      53.105  48.895  61.520  1.00  0.00           H
ATOM   2427  HB3 ALA A 739      54.755  48.865  62.230  1.00  0.00           H
ATOM   2428  C   ALA A 739      54.405  51.065  63.910  1.00  0.00           C
ATOM   2429  O   ALA A 739      54.975  50.695  64.940  1.00  0.00           O
ATOM   2430  N   LEU A 740      54.685  52.275  63.370  1.00  0.00           N
ATOM   2431  HN  LEU A 740      54.225  52.555  62.530  1.00  0.00           H
ATOM   2432  CA  LEU A 740      55.595  53.235  63.980  1.00  0.00           C
ATOM   2433  HA  LEU A 740      56.535  52.725  64.150  1.00  0.00           H
ATOM   2434  CB  LEU A 740      55.845  54.435  63.030  1.00  0.00           C
ATOM   2435  HB1 LEU A 740      56.495  55.185  63.520  1.00  0.00           H
ATOM   2436  HB2 LEU A 740      54.865  54.915  62.810  1.00  0.00           H
ATOM   2437  CG  LEU A 740      56.505  54.065  61.680  1.00  0.00           C
ATOM   2438  HG  LEU A 740      55.985  53.175  61.250  1.00  0.00           H
ATOM   2439  CD1 LEU A 740      56.345  55.205  60.660  1.00  0.00           C
ATOM   2440 HD11 LEU A 740      56.805  56.135  61.050  1.00  0.00           H
ATOM   2441 HD12 LEU A 740      55.265  55.395  60.460  1.00  0.00           H
ATOM   2442 HD13 LEU A 740      56.835  54.935  59.700  1.00  0.00           H
ATOM   2443  CD2 LEU A 740      57.995  53.705  61.840  1.00  0.00           C
ATOM   2444 HD21 LEU A 740      58.115  52.815  62.500  1.00  0.00           H
ATOM   2445 HD22 LEU A 740      58.545  54.555  62.300  1.00  0.00           H
ATOM   2446 HD23 LEU A 740      58.445  53.475  60.860  1.00  0.00           H
ATOM   2447  C   LEU A 740      55.155  53.745  65.350  1.00  0.00           C
ATOM   2448  O   LEU A 740      55.935  53.755  66.290  1.00  0.00           O
ATOM   2449  N   GLU A 741      53.865  54.125  65.500  1.00  0.00           N
ATOM   2450  HN  GLU A 741      53.245  54.125  64.710  1.00  0.00           H
ATOM   2451  CA  GLU A 741      53.265  54.565  66.760  1.00  0.00           C
ATOM   2452  HA  GLU A 741      53.795  55.435  67.130  1.00  0.00           H
ATOM   2453  CB  GLU A 741      51.785  54.975  66.480  1.00  0.00           C
ATOM   2454  HB1 GLU A 741      51.235  54.115  66.040  1.00  0.00           H
ATOM   2455  HB2 GLU A 741      51.795  55.785  65.710  1.00  0.00           H
ATOM   2456  CG  GLU A 741      50.985  55.505  67.700  1.00  0.00           C
ATOM   2457  HG1 GLU A 741      51.485  56.395  68.130  1.00  0.00           H
ATOM   2458  HG2 GLU A 741      50.915  54.735  68.500  1.00  0.00           H
ATOM   2459  CD  GLU A 741      49.565  55.895  67.310  1.00  0.00           C
ATOM   2460  OE1 GLU A 741      48.745  54.965  67.090  1.00  0.00           O
ATOM   2461  OE2 GLU A 741      49.275  57.115  67.210  1.00  0.00           O
ATOM   2462  C   GLU A 741      53.355  53.495  67.850  1.00  0.00           C
ATOM   2463  O   GLU A 741      53.895  53.725  68.930  1.00  0.00           O
ATOM   2464  N   LYS A 742      52.985  52.245  67.490  1.00  0.00           N
ATOM   2465  HN  LYS A 742      52.595  52.075  66.590  1.00  0.00           H
ATOM   2466  CA  LYS A 742      53.155  51.085  68.360  1.00  0.00           C
ATOM   2467  HA  LYS A 742      52.575  51.255  69.250  1.00  0.00           H
ATOM   2468  CB  LYS A 742      52.695  49.785  67.640  1.00  0.00           C
ATOM   2469  HB1 LYS A 742      53.155  48.875  68.100  1.00  0.00           H
ATOM   2470  HB2 LYS A 742      53.065  49.825  66.590  1.00  0.00           H
ATOM   2471  CG  LYS A 742      51.175  49.575  67.630  1.00  0.00           C
ATOM   2472  HG1 LYS A 742      50.925  48.825  66.840  1.00  0.00           H
ATOM   2473  HG2 LYS A 742      50.705  50.535  67.350  1.00  0.00           H
ATOM   2474  CD  LYS A 742      50.665  49.035  68.980  1.00  0.00           C
ATOM   2475  HD1 LYS A 742      51.115  49.615  69.820  1.00  0.00           H
ATOM   2476  HD2 LYS A 742      51.035  47.985  69.100  1.00  0.00           H
ATOM   2477  CE  LYS A 742      49.145  49.025  69.110  1.00  0.00           C
ATOM   2478  HE1 LYS A 742      48.825  48.555  70.070  1.00  0.00           H
ATOM   2479  HE2 LYS A 742      48.685  48.475  68.260  1.00  0.00           H
ATOM   2480  NZ  LYS A 742      48.665  50.425  69.090  1.00  0.00           N
ATOM   2481  HZ1 LYS A 742      48.965  50.895  68.210  1.00  0.00           H
ATOM   2482  HZ2 LYS A 742      49.085  50.945  69.880  1.00  0.00           H
ATOM   2483  HZ3 LYS A 742      47.625  50.485  69.150  1.00  0.00           H
ATOM   2484  C   LYS A 742      54.575  50.855  68.840  1.00  0.00           C
ATOM   2485  O   LYS A 742      54.795  50.575  70.020  1.00  0.00           O
ATOM   2486  N   LEU A 743      55.575  50.985  67.940  1.00  0.00           N
ATOM   2487  HN  LEU A 743      55.365  51.155  66.980  1.00  0.00           H
ATOM   2488  CA  LEU A 743      56.975  50.895  68.310  1.00  0.00           C
ATOM   2489  HA  LEU A 743      57.125  49.945  68.810  1.00  0.00           H
ATOM   2490  CB  LEU A 743      57.865  50.925  67.040  1.00  0.00           C
ATOM   2491  HB1 LEU A 743      57.695  51.905  66.520  1.00  0.00           H
ATOM   2492  HB2 LEU A 743      57.515  50.135  66.340  1.00  0.00           H
ATOM   2493  CG  LEU A 743      59.385  50.765  67.260  1.00  0.00           C
ATOM   2494  HG  LEU A 743      59.725  51.455  68.070  1.00  0.00           H
ATOM   2495  CD1 LEU A 743      59.745  49.325  67.670  1.00  0.00           C
ATOM   2496 HD11 LEU A 743      59.375  48.605  66.910  1.00  0.00           H
ATOM   2497 HD12 LEU A 743      59.285  49.075  68.650  1.00  0.00           H
ATOM   2498 HD13 LEU A 743      60.845  49.215  67.760  1.00  0.00           H
ATOM   2499  CD2 LEU A 743      60.135  51.155  65.980  1.00  0.00           C
ATOM   2500 HD21 LEU A 743      59.945  52.225  65.730  1.00  0.00           H
ATOM   2501 HD22 LEU A 743      59.785  50.535  65.140  1.00  0.00           H
ATOM   2502 HD23 LEU A 743      61.235  51.015  66.100  1.00  0.00           H
ATOM   2503  C   LEU A 743      57.435  51.975  69.280  1.00  0.00           C
ATOM   2504  O   LEU A 743      58.105  51.675  70.270  1.00  0.00           O
ATOM   2505  N   PHE A 744      57.065  53.255  69.050  1.00  0.00           N
ATOM   2506  HN  PHE A 744      56.525  53.475  68.240  1.00  0.00           H
ATOM   2507  CA  PHE A 744      57.395  54.355  69.940  1.00  0.00           C
ATOM   2508  HA  PHE A 744      58.465  54.315  70.110  1.00  0.00           H
ATOM   2509  CB  PHE A 744      57.025  55.735  69.320  1.00  0.00           C
ATOM   2510  HB1 PHE A 744      57.115  56.545  70.070  1.00  0.00           H
ATOM   2511  HB2 PHE A 744      55.975  55.715  68.950  1.00  0.00           H
ATOM   2512  CG  PHE A 744      57.955  56.115  68.190  1.00  0.00           C
ATOM   2513  CD1 PHE A 744      59.305  56.385  68.450  1.00  0.00           C
ATOM   2514  HD1 PHE A 744      59.695  56.255  69.450  1.00  0.00           H
ATOM   2515  CE1 PHE A 744      60.165  56.835  67.440  1.00  0.00           C
ATOM   2516  HE1 PHE A 744      61.195  57.065  67.680  1.00  0.00           H
ATOM   2517  CZ  PHE A 744      59.685  57.005  66.140  1.00  0.00           C
ATOM   2518  HZ  PHE A 744      60.355  57.325  65.360  1.00  0.00           H
ATOM   2519  CD2 PHE A 744      57.475  56.345  66.880  1.00  0.00           C
ATOM   2520  HD2 PHE A 744      56.425  56.185  66.660  1.00  0.00           H
ATOM   2521  CE2 PHE A 744      58.335  56.765  65.860  1.00  0.00           C
ATOM   2522  HE2 PHE A 744      57.955  56.905  64.860  1.00  0.00           H
ATOM   2523  C   PHE A 744      56.765  54.255  71.330  1.00  0.00           C
ATOM   2524  O   PHE A 744      57.455  54.405  72.350  1.00  0.00           O
ATOM   2525  N   ASP A 745      55.445  53.975  71.410  1.00  0.00           N
ATOM   2526  HN  ASP A 745      54.885  53.935  70.580  1.00  0.00           H
ATOM   2527  CA  ASP A 745      54.705  53.815  72.650  1.00  0.00           C
ATOM   2528  HA  ASP A 745      54.765  54.715  73.230  1.00  0.00           H
ATOM   2529  CB  ASP A 745      53.235  53.445  72.300  1.00  0.00           C
ATOM   2530  HB1 ASP A 745      52.655  53.185  73.210  1.00  0.00           H
ATOM   2531  HB2 ASP A 745      53.215  52.585  71.600  1.00  0.00           H
ATOM   2532  CG  ASP A 745      52.485  54.575  71.630  1.00  0.00           C
ATOM   2533  OD1 ASP A 745      52.825  55.765  71.850  1.00  0.00           O
ATOM   2534  OD2 ASP A 745      51.455  54.225  71.000  1.00  0.00           O
ATOM   2535  C   ASP A 745      55.215  52.665  73.500  1.00  0.00           C
ATOM   2536  O   ASP A 745      55.495  52.805  74.700  1.00  0.00           O
ATOM   2537  N   LEU A 746      55.375  51.475  72.890  1.00  0.00           N
ATOM   2538  HN  LEU A 746      55.095  51.355  71.940  1.00  0.00           H
ATOM   2539  CA  LEU A 746      55.915  50.335  73.600  1.00  0.00           C
ATOM   2540  HA  LEU A 746      55.355  50.225  74.520  1.00  0.00           H
ATOM   2541  CB  LEU A 746      55.725  49.055  72.770  1.00  0.00           C
ATOM   2542  HB1 LEU A 746      56.265  49.115  71.810  1.00  0.00           H
ATOM   2543  HB2 LEU A 746      54.635  49.005  72.520  1.00  0.00           H
ATOM   2544  CG  LEU A 746      56.095  47.755  73.520  1.00  0.00           C
ATOM   2545  HG  LEU A 746      56.095  47.975  74.620  1.00  0.00           H
ATOM   2546  CD1 LEU A 746      55.025  46.675  73.300  1.00  0.00           C
ATOM   2547 HD11 LEU A 746      54.945  46.425  72.220  1.00  0.00           H
ATOM   2548 HD12 LEU A 746      54.035  47.035  73.660  1.00  0.00           H
ATOM   2549 HD13 LEU A 746      55.285  45.745  73.860  1.00  0.00           H
ATOM   2550  CD2 LEU A 746      57.495  47.255  73.130  1.00  0.00           C
ATOM   2551 HD21 LEU A 746      58.265  48.035  73.330  1.00  0.00           H
ATOM   2552 HD22 LEU A 746      57.525  47.005  72.050  1.00  0.00           H
ATOM   2553 HD23 LEU A 746      57.765  46.355  73.710  1.00  0.00           H
ATOM   2554  C   LEU A 746      57.345  50.555  74.040  1.00  0.00           C
ATOM   2555  O   LEU A 746      57.705  50.305  75.190  1.00  0.00           O
ATOM   2556  N   GLY A 747      58.185  51.105  73.140  1.00  0.00           N
ATOM   2557  HN  GLY A 747      57.835  51.325  72.220  1.00  0.00           H
ATOM   2558  CA  GLY A 747      59.585  51.395  73.400  1.00  0.00           C
ATOM   2559  HA1 GLY A 747      59.985  51.915  72.540  1.00  0.00           H
ATOM   2560  HA2 GLY A 747      60.095  50.455  73.590  1.00  0.00           H
ATOM   2561  C   GLY A 747      59.815  52.265  74.600  1.00  0.00           C
ATOM   2562  O   GLY A 747      60.675  51.945  75.420  1.00  0.00           O
ATOM   2563  N   GLU A 748      59.015  53.335  74.750  1.00  0.00           N
ATOM   2564  HN  GLU A 748      58.305  53.505  74.060  1.00  0.00           H
ATOM   2565  CA  GLU A 748      59.125  54.335  75.810  1.00  0.00           C
ATOM   2566  HA  GLU A 748      60.085  54.825  75.710  1.00  0.00           H
ATOM   2567  CB  GLU A 748      57.995  55.395  75.660  1.00  0.00           C
ATOM   2568  HB1 GLU A 748      56.995  54.905  75.760  1.00  0.00           H
ATOM   2569  HB2 GLU A 748      58.045  55.755  74.610  1.00  0.00           H
ATOM   2570  CG  GLU A 748      58.095  56.625  76.600  1.00  0.00           C
ATOM   2571  HG1 GLU A 748      57.765  57.545  76.060  1.00  0.00           H
ATOM   2572  HG2 GLU A 748      59.165  56.765  76.880  1.00  0.00           H
ATOM   2573  CD  GLU A 748      57.295  56.595  77.910  1.00  0.00           C
ATOM   2574  OE1 GLU A 748      56.535  55.635  78.160  1.00  0.00           O
ATOM   2575  OE2 GLU A 748      57.415  57.575  78.680  1.00  0.00           O
ATOM   2576  C   GLU A 748      59.095  53.725  77.210  1.00  0.00           C
ATOM   2577  O   GLU A 748      59.875  54.095  78.090  1.00  0.00           O
ATOM   2578  N   THR A 749      58.225  52.715  77.430  1.00  0.00           N
ATOM   2579  HN  THR A 749      57.625  52.485  76.670  1.00  0.00           H
ATOM   2580  CA  THR A 749      57.995  52.075  78.720  1.00  0.00           C
ATOM   2581  HA  THR A 749      57.975  52.855  79.470  1.00  0.00           H
ATOM   2582  CB  THR A 749      56.655  51.325  78.780  1.00  0.00           C
ATOM   2583  HB  THR A 749      56.495  50.955  79.820  1.00  0.00           H
ATOM   2584  OG1 THR A 749      56.575  50.225  77.890  1.00  0.00           O
ATOM   2585  HG1 THR A 749      57.155  50.415  77.130  1.00  0.00           H
ATOM   2586  CG2 THR A 749      55.495  52.265  78.430  1.00  0.00           C
ATOM   2587 HG21 THR A 749      55.525  52.555  77.360  1.00  0.00           H
ATOM   2588 HG22 THR A 749      55.545  53.195  79.040  1.00  0.00           H
ATOM   2589 HG23 THR A 749      54.525  51.755  78.620  1.00  0.00           H
ATOM   2590  C   THR A 749      59.075  51.075  79.110  1.00  0.00           C
ATOM   2591  O   THR A 749      59.125  50.645  80.260  1.00  0.00           O
ATOM   2592  N   TYR A 750      59.925  50.675  78.150  1.00  0.00           N
ATOM   2593  HN  TYR A 750      59.895  51.135  77.260  1.00  0.00           H
ATOM   2594  CA  TYR A 750      60.995  49.715  78.340  1.00  0.00           C
ATOM   2595  HA  TYR A 750      60.855  49.215  79.300  1.00  0.00           H
ATOM   2596  CB  TYR A 750      61.045  48.625  77.230  1.00  0.00           C
ATOM   2597  HB1 TYR A 750      62.035  48.135  77.160  1.00  0.00           H
ATOM   2598  HB2 TYR A 750      60.845  49.115  76.250  1.00  0.00           H
ATOM   2599  CG  TYR A 750      60.025  47.535  77.450  1.00  0.00           C
ATOM   2600  CD1 TYR A 750      60.305  46.435  78.280  1.00  0.00           C
ATOM   2601  HD1 TYR A 750      61.255  46.375  78.800  1.00  0.00           H
ATOM   2602  CE1 TYR A 750      59.385  45.385  78.430  1.00  0.00           C
ATOM   2603  HE1 TYR A 750      59.615  44.545  79.070  1.00  0.00           H
ATOM   2604  CZ  TYR A 750      58.165  45.425  77.740  1.00  0.00           C
ATOM   2605  OH  TYR A 750      57.235  44.365  77.860  1.00  0.00           O
ATOM   2606  HH  TYR A 750      57.545  43.745  78.520  1.00  0.00           H
ATOM   2607  CD2 TYR A 750      58.805  47.535  76.750  1.00  0.00           C
ATOM   2608  HD2 TYR A 750      58.595  48.345  76.080  1.00  0.00           H
ATOM   2609  CE2 TYR A 750      57.875  46.495  76.900  1.00  0.00           C
ATOM   2610  HE2 TYR A 750      56.955  46.525  76.350  1.00  0.00           H
ATOM   2611  C   TYR A 750      62.375  50.365  78.430  1.00  0.00           C
ATOM   2612  O   TYR A 750      62.695  51.355  77.790  1.00  0.00           O
ATOM   2613  N   ALA A 751      63.275  49.775  79.250  1.00  0.00           N
ATOM   2614  HN  ALA A 751      63.035  48.985  79.800  1.00  0.00           H
ATOM   2615  CA  ALA A 751      64.615  50.285  79.440  1.00  0.00           C
ATOM   2616  HA  ALA A 751      64.585  51.365  79.430  1.00  0.00           H
ATOM   2617  CB  ALA A 751      65.115  49.795  80.820  1.00  0.00           C
ATOM   2618  HB1 ALA A 751      65.105  48.685  80.890  1.00  0.00           H
ATOM   2619  HB2 ALA A 751      64.415  50.165  81.600  1.00  0.00           H
ATOM   2620  HB3 ALA A 751      66.115  50.175  81.070  1.00  0.00           H
ATOM   2621  C   ALA A 751      65.575  49.835  78.330  1.00  0.00           C
ATOM   2622  O   ALA A 751      65.615  50.395  77.240  1.00  0.00           O
ATOM   2623  N   ASP A 752      66.395  48.795  78.590  1.00  0.00           N
ATOM   2624  HN  ASP A 752      66.365  48.335  79.470  1.00  0.00           H
ATOM   2625  CA  ASP A 752      67.335  48.245  77.620  1.00  0.00           C
ATOM   2626  HA  ASP A 752      67.965  49.045  77.260  1.00  0.00           H
ATOM   2627  CB  ASP A 752      68.195  47.215  78.390  1.00  0.00           C
ATOM   2628  HB1 ASP A 752      67.575  46.385  78.790  1.00  0.00           H
ATOM   2629  HB2 ASP A 752      68.675  47.745  79.240  1.00  0.00           H
ATOM   2630  CG  ASP A 752      69.315  46.625  77.550  1.00  0.00           C
ATOM   2631  OD1 ASP A 752      69.685  45.435  77.750  1.00  0.00           O
ATOM   2632  OD2 ASP A 752      69.925  47.455  76.820  1.00  0.00           O
ATOM   2633  C   ASP A 752      66.625  47.645  76.380  1.00  0.00           C
ATOM   2634  O   ASP A 752      67.015  47.805  75.220  1.00  0.00           O
ATOM   2635  N   VAL A 753      65.485  46.985  76.640  1.00  0.00           N
ATOM   2636  HN  VAL A 753      65.235  46.855  77.600  1.00  0.00           H
ATOM   2637  CA  VAL A 753      64.635  46.325  75.660  1.00  0.00           C
ATOM   2638  HA  VAL A 753      65.255  45.595  75.170  1.00  0.00           H
ATOM   2639  CB  VAL A 753      63.525  45.545  76.380  1.00  0.00           C
ATOM   2640  HB  VAL A 753      63.085  46.175  77.180  1.00  0.00           H
ATOM   2641  CG1 VAL A 753      62.385  45.075  75.450  1.00  0.00           C
ATOM   2642 HG11 VAL A 753      62.795  44.445  74.640  1.00  0.00           H
ATOM   2643 HG12 VAL A 753      61.815  45.915  75.010  1.00  0.00           H
ATOM   2644 HG13 VAL A 753      61.665  44.445  76.030  1.00  0.00           H
ATOM   2645  CG2 VAL A 753      64.195  44.325  77.020  1.00  0.00           C
ATOM   2646 HG21 VAL A 753      65.055  44.595  77.660  1.00  0.00           H
ATOM   2647 HG22 VAL A 753      64.585  43.625  76.240  1.00  0.00           H
ATOM   2648 HG23 VAL A 753      63.465  43.755  77.630  1.00  0.00           H
ATOM   2649  C   VAL A 753      64.125  47.225  74.530  1.00  0.00           C
ATOM   2650  O   VAL A 753      63.885  46.725  73.430  1.00  0.00           O
ATOM   2651  N   LEU A 754      64.025  48.555  74.730  1.00  0.00           N
ATOM   2652  HN  LEU A 754      64.255  48.945  75.620  1.00  0.00           H
ATOM   2653  CA  LEU A 754      63.665  49.545  73.720  1.00  0.00           C
ATOM   2654  HA  LEU A 754      62.625  49.405  73.430  1.00  0.00           H
ATOM   2655  CB  LEU A 754      63.865  50.955  74.340  1.00  0.00           C
ATOM   2656  HB1 LEU A 754      64.915  51.115  74.640  1.00  0.00           H
ATOM   2657  HB2 LEU A 754      63.265  50.965  75.290  1.00  0.00           H
ATOM   2658  CG  LEU A 754      63.395  52.215  73.550  1.00  0.00           C
ATOM   2659  HG  LEU A 754      62.335  52.055  73.260  1.00  0.00           H
ATOM   2660  CD1 LEU A 754      63.445  53.435  74.480  1.00  0.00           C
ATOM   2661 HD11 LEU A 754      64.505  53.665  74.740  1.00  0.00           H
ATOM   2662 HD12 LEU A 754      62.875  53.235  75.420  1.00  0.00           H
ATOM   2663 HD13 LEU A 754      63.015  54.325  73.980  1.00  0.00           H
ATOM   2664  CD2 LEU A 754      64.195  52.545  72.280  1.00  0.00           C
ATOM   2665 HD21 LEU A 754      64.055  51.785  71.480  1.00  0.00           H
ATOM   2666 HD22 LEU A 754      65.275  52.645  72.510  1.00  0.00           H
ATOM   2667 HD23 LEU A 754      63.835  53.505  71.860  1.00  0.00           H
ATOM   2668  C   LEU A 754      64.535  49.435  72.480  1.00  0.00           C
ATOM   2669  O   LEU A 754      64.065  49.265  71.360  1.00  0.00           O
ATOM   2670  N   PHE A 755      65.845  49.425  72.700  1.00  0.00           N
ATOM   2671  HN  PHE A 755      66.185  49.625  73.610  1.00  0.00           H
ATOM   2672  CA  PHE A 755      66.825  49.295  71.660  1.00  0.00           C
ATOM   2673  HA  PHE A 755      66.645  50.075  70.930  1.00  0.00           H
ATOM   2674  CB  PHE A 755      68.195  49.465  72.290  1.00  0.00           C
ATOM   2675  HB1 PHE A 755      68.925  49.505  71.470  1.00  0.00           H
ATOM   2676  HB2 PHE A 755      68.435  48.645  73.000  1.00  0.00           H
ATOM   2677  CG  PHE A 755      68.255  50.775  73.040  1.00  0.00           C
ATOM   2678  CD1 PHE A 755      68.545  51.965  72.350  1.00  0.00           C
ATOM   2679  HD1 PHE A 755      68.545  51.965  71.270  1.00  0.00           H
ATOM   2680  CE1 PHE A 755      68.845  53.135  73.060  1.00  0.00           C
ATOM   2681  HE1 PHE A 755      69.035  54.055  72.540  1.00  0.00           H
ATOM   2682  CZ  PHE A 755      68.845  53.145  74.450  1.00  0.00           C
ATOM   2683  HZ  PHE A 755      69.035  54.065  74.980  1.00  0.00           H
ATOM   2684  CD2 PHE A 755      68.225  50.805  74.450  1.00  0.00           C
ATOM   2685  HD2 PHE A 755      68.025  49.905  75.000  1.00  0.00           H
ATOM   2686  CE2 PHE A 755      68.525  51.975  75.150  1.00  0.00           C
ATOM   2687  HE2 PHE A 755      68.495  51.985  76.230  1.00  0.00           H
ATOM   2688  C   PHE A 755      66.785  47.985  70.900  1.00  0.00           C
ATOM   2689  O   PHE A 755      66.905  47.965  69.670  1.00  0.00           O
ATOM   2690  N   TRP A 756      66.575  46.855  71.610  1.00  0.00           N
ATOM   2691  HN  TRP A 756      66.425  46.925  72.590  1.00  0.00           H
ATOM   2692  CA  TRP A 756      66.425  45.555  70.990  1.00  0.00           C
ATOM   2693  HA  TRP A 756      67.295  45.385  70.380  1.00  0.00           H
ATOM   2694  CB  TRP A 756      66.315  44.465  72.080  1.00  0.00           C
ATOM   2695  HB1 TRP A 756      65.345  44.585  72.610  1.00  0.00           H
ATOM   2696  HB2 TRP A 756      67.095  44.635  72.850  1.00  0.00           H
ATOM   2697  CG  TRP A 756      66.435  43.045  71.600  1.00  0.00           C
ATOM   2698  CD1 TRP A 756      65.605  42.055  72.060  1.00  0.00           C
ATOM   2699  HD1 TRP A 756      64.795  42.195  72.760  1.00  0.00           H
ATOM   2700  NE1 TRP A 756      65.965  40.855  71.520  1.00  0.00           N
ATOM   2701  HE1 TRP A 756      65.485  40.005  71.630  1.00  0.00           H
ATOM   2702  CE2 TRP A 756      67.005  41.025  70.670  1.00  0.00           C
ATOM   2703  CD2 TRP A 756      67.325  42.405  70.650  1.00  0.00           C
ATOM   2704  CE3 TRP A 756      68.285  42.865  69.740  1.00  0.00           C
ATOM   2705  HE3 TRP A 756      68.465  43.905  69.570  1.00  0.00           H
ATOM   2706  CZ3 TRP A 756      68.875  41.955  68.870  1.00  0.00           C
ATOM   2707  HZ3 TRP A 756      69.515  42.305  68.060  1.00  0.00           H
ATOM   2708  CZ2 TRP A 756      67.665  40.115  69.860  1.00  0.00           C
ATOM   2709  HZ2 TRP A 756      67.425  39.065  69.900  1.00  0.00           H
ATOM   2710  CH2 TRP A 756      68.575  40.605  68.930  1.00  0.00           C
ATOM   2711  HH2 TRP A 756      69.035  39.925  68.220  1.00  0.00           H
ATOM   2712  C   TRP A 756      65.215  45.475  70.070  1.00  0.00           C
ATOM   2713  O   TRP A 756      65.285  44.985  68.950  1.00  0.00           O
ATOM   2714  N   CYS A 757      64.065  46.015  70.540  1.00  0.00           N
ATOM   2715  HN  CYS A 757      64.055  46.395  71.460  1.00  0.00           H
ATOM   2716  CA  CYS A 757      62.825  46.095  69.780  1.00  0.00           C
ATOM   2717  HA  CYS A 757      62.565  45.095  69.470  1.00  0.00           H
ATOM   2718  CB  CYS A 757      61.655  46.685  70.610  1.00  0.00           C
ATOM   2719  HB1 CYS A 757      60.755  46.785  69.960  1.00  0.00           H
ATOM   2720  HB2 CYS A 757      61.915  47.705  70.970  1.00  0.00           H
ATOM   2721  SG  CYS A 757      61.225  45.625  72.040  1.00  0.00           S
ATOM   2722  HG1 CYS A 757      62.335  45.895  72.710  1.00  0.00           H
ATOM   2723  C   CYS A 757      62.975  46.905  68.500  1.00  0.00           C
ATOM   2724  O   CYS A 757      62.535  46.465  67.430  1.00  0.00           O
ATOM   2725  N   VAL A 758      63.655  48.075  68.550  1.00  0.00           N
ATOM   2726  HN  VAL A 758      63.945  48.435  69.440  1.00  0.00           H
ATOM   2727  CA  VAL A 758      63.995  48.875  67.390  1.00  0.00           C
ATOM   2728  HA  VAL A 758      63.075  49.125  66.860  1.00  0.00           H
ATOM   2729  CB  VAL A 758      64.685  50.175  67.810  1.00  0.00           C
ATOM   2730  HB  VAL A 758      65.515  49.935  68.520  1.00  0.00           H
ATOM   2731  CG1 VAL A 758      65.295  50.945  66.610  1.00  0.00           C
ATOM   2732 HG11 VAL A 758      64.505  51.165  65.860  1.00  0.00           H
ATOM   2733 HG12 VAL A 758      66.115  50.385  66.130  1.00  0.00           H
ATOM   2734 HG13 VAL A 758      65.715  51.915  66.960  1.00  0.00           H
ATOM   2735  CG2 VAL A 758      63.675  51.085  68.540  1.00  0.00           C
ATOM   2736 HG21 VAL A 758      63.225  50.575  69.420  1.00  0.00           H
ATOM   2737 HG22 VAL A 758      62.855  51.385  67.860  1.00  0.00           H
ATOM   2738 HG23 VAL A 758      64.175  52.005  68.900  1.00  0.00           H
ATOM   2739  C   VAL A 758      64.865  48.125  66.390  1.00  0.00           C
ATOM   2740  O   VAL A 758      64.595  48.095  65.190  1.00  0.00           O
ATOM   2741  N   ILE A 759      65.915  47.445  66.880  1.00  0.00           N
ATOM   2742  HN  ILE A 759      66.135  47.495  67.860  1.00  0.00           H
ATOM   2743  CA  ILE A 759      66.795  46.615  66.060  1.00  0.00           C
ATOM   2744  HA  ILE A 759      67.115  47.225  65.230  1.00  0.00           H
ATOM   2745  CB  ILE A 759      68.055  46.235  66.820  1.00  0.00           C
ATOM   2746  HB  ILE A 759      67.755  45.895  67.850  1.00  0.00           H
ATOM   2747  CG2 ILE A 759      68.835  45.085  66.140  1.00  0.00           C
ATOM   2748 HG21 ILE A 759      69.095  45.365  65.100  1.00  0.00           H
ATOM   2749 HG22 ILE A 759      68.255  44.135  66.130  1.00  0.00           H
ATOM   2750 HG23 ILE A 759      69.775  44.895  66.690  1.00  0.00           H
ATOM   2751  CG1 ILE A 759      68.965  47.485  66.950  1.00  0.00           C
ATOM   2752 HG11 ILE A 759      68.355  48.415  66.910  1.00  0.00           H
ATOM   2753 HG12 ILE A 759      69.635  47.505  66.060  1.00  0.00           H
ATOM   2754  CD  ILE A 759      69.805  47.525  68.220  1.00  0.00           C
ATOM   2755  HD1 ILE A 759      70.275  46.535  68.370  1.00  0.00           H
ATOM   2756  HD2 ILE A 759      69.185  47.735  69.110  1.00  0.00           H
ATOM   2757  HD3 ILE A 759      70.605  48.295  68.160  1.00  0.00           H
ATOM   2758  C   ILE A 759      66.095  45.435  65.400  1.00  0.00           C
ATOM   2759  O   ILE A 759      66.245  45.235  64.190  1.00  0.00           O
ATOM   2760  N   LEU A 760      65.245  44.665  66.120  1.00  0.00           N
ATOM   2761  HN  LEU A 760      65.205  44.775  67.120  1.00  0.00           H
ATOM   2762  CA  LEU A 760      64.445  43.595  65.540  1.00  0.00           C
ATOM   2763  HA  LEU A 760      65.105  42.885  65.080  1.00  0.00           H
ATOM   2764  CB  LEU A 760      63.585  42.895  66.630  1.00  0.00           C
ATOM   2765  HB1 LEU A 760      62.855  42.195  66.160  1.00  0.00           H
ATOM   2766  HB2 LEU A 760      62.995  43.675  67.170  1.00  0.00           H
ATOM   2767  CG  LEU A 760      64.365  42.075  67.680  1.00  0.00           C
ATOM   2768  HG  LEU A 760      65.205  42.685  68.080  1.00  0.00           H
ATOM   2769  CD1 LEU A 760      63.435  41.755  68.860  1.00  0.00           C
ATOM   2770 HD11 LEU A 760      62.525  41.225  68.520  1.00  0.00           H
ATOM   2771 HD12 LEU A 760      63.135  42.685  69.390  1.00  0.00           H
ATOM   2772 HD13 LEU A 760      63.955  41.095  69.600  1.00  0.00           H
ATOM   2773  CD2 LEU A 760      64.935  40.775  67.110  1.00  0.00           C
ATOM   2774 HD21 LEU A 760      65.705  41.005  66.340  1.00  0.00           H
ATOM   2775 HD22 LEU A 760      64.135  40.155  66.650  1.00  0.00           H
ATOM   2776 HD23 LEU A 760      65.425  40.185  67.920  1.00  0.00           H
ATOM   2777  C   LEU A 760      63.485  44.075  64.460  1.00  0.00           C
ATOM   2778  O   LEU A 760      63.385  43.475  63.380  1.00  0.00           O
ATOM   2779  N   PHE A 761      62.765  45.185  64.720  1.00  0.00           N
ATOM   2780  HN  PHE A 761      62.855  45.635  65.620  1.00  0.00           H
ATOM   2781  CA  PHE A 761      61.815  45.805  63.820  1.00  0.00           C
ATOM   2782  HA  PHE A 761      61.025  45.095  63.620  1.00  0.00           H
ATOM   2783  CB  PHE A 761      61.205  47.025  64.580  1.00  0.00           C
ATOM   2784  HB1 PHE A 761      62.015  47.695  64.920  1.00  0.00           H
ATOM   2785  HB2 PHE A 761      60.685  46.655  65.490  1.00  0.00           H
ATOM   2786  CG  PHE A 761      60.225  47.855  63.790  1.00  0.00           C
ATOM   2787  CD1 PHE A 761      58.845  47.575  63.850  1.00  0.00           C
ATOM   2788  HD1 PHE A 761      58.515  46.715  64.420  1.00  0.00           H
ATOM   2789  CE1 PHE A 761      57.915  48.395  63.200  1.00  0.00           C
ATOM   2790  HE1 PHE A 761      56.865  48.165  63.250  1.00  0.00           H
ATOM   2791  CZ  PHE A 761      58.355  49.515  62.500  1.00  0.00           C
ATOM   2792  HZ  PHE A 761      57.625  50.155  62.000  1.00  0.00           H
ATOM   2793  CD2 PHE A 761      60.645  49.005  63.090  1.00  0.00           C
ATOM   2794  HD2 PHE A 761      61.695  49.265  63.080  1.00  0.00           H
ATOM   2795  CE2 PHE A 761      59.715  49.825  62.440  1.00  0.00           C
ATOM   2796  HE2 PHE A 761      60.055  50.705  61.910  1.00  0.00           H
ATOM   2797  C   PHE A 761      62.405  46.195  62.460  1.00  0.00           C
ATOM   2798  O   PHE A 761      61.985  45.695  61.410  1.00  0.00           O
ATOM   2799  N   PHE A 762      63.445  47.055  62.450  1.00  0.00           N
ATOM   2800  HN  PHE A 762      63.745  47.485  63.300  1.00  0.00           H
ATOM   2801  CA  PHE A 762      64.145  47.445  61.240  1.00  0.00           C
ATOM   2802  HA  PHE A 762      63.405  47.825  60.540  1.00  0.00           H
ATOM   2803  CB  PHE A 762      65.195  48.545  61.530  1.00  0.00           C
ATOM   2804  HB1 PHE A 762      65.945  48.635  60.720  1.00  0.00           H
ATOM   2805  HB2 PHE A 762      65.735  48.325  62.480  1.00  0.00           H
ATOM   2806  CG  PHE A 762      64.505  49.875  61.630  1.00  0.00           C
ATOM   2807  CD1 PHE A 762      63.995  50.475  60.470  1.00  0.00           C
ATOM   2808  HD1 PHE A 762      64.105  49.975  59.520  1.00  0.00           H
ATOM   2809  CE1 PHE A 762      63.325  51.705  60.540  1.00  0.00           C
ATOM   2810  HE1 PHE A 762      62.925  52.165  59.650  1.00  0.00           H
ATOM   2811  CZ  PHE A 762      63.195  52.355  61.770  1.00  0.00           C
ATOM   2812  HZ  PHE A 762      62.665  53.295  61.830  1.00  0.00           H
ATOM   2813  CD2 PHE A 762      64.385  50.545  62.860  1.00  0.00           C
ATOM   2814  HD2 PHE A 762      64.785  50.085  63.750  1.00  0.00           H
ATOM   2815  CE2 PHE A 762      63.725  51.775  62.930  1.00  0.00           C
ATOM   2816  HE2 PHE A 762      63.635  52.295  63.880  1.00  0.00           H
ATOM   2817  C   PHE A 762      64.815  46.305  60.490  1.00  0.00           C
ATOM   2818  O   PHE A 762      64.705  46.185  59.270  1.00  0.00           O
ATOM   2819  N   THR A 763      65.485  45.405  61.230  1.00  0.00           N
ATOM   2820  HN  THR A 763      65.545  45.515  62.220  1.00  0.00           H
ATOM   2821  CA  THR A 763      66.175  44.255  60.670  1.00  0.00           C
ATOM   2822  HA  THR A 763      66.935  44.605  59.990  1.00  0.00           H
ATOM   2823  CB  THR A 763      66.825  43.425  61.770  1.00  0.00           C
ATOM   2824  HB  THR A 763      66.105  43.215  62.590  1.00  0.00           H
ATOM   2825  OG1 THR A 763      67.945  44.115  62.300  1.00  0.00           O
ATOM   2826  HG1 THR A 763      67.555  44.745  62.930  1.00  0.00           H
ATOM   2827  CG2 THR A 763      67.355  42.105  61.230  1.00  0.00           C
ATOM   2828 HG21 THR A 763      67.965  42.305  60.320  1.00  0.00           H
ATOM   2829 HG22 THR A 763      66.545  41.395  60.970  1.00  0.00           H
ATOM   2830 HG23 THR A 763      67.985  41.615  62.000  1.00  0.00           H
ATOM   2831  C   THR A 763      65.265  43.345  59.870  1.00  0.00           C
ATOM   2832  O   THR A 763      65.565  42.945  58.740  1.00  0.00           O
ATOM   2833  N   THR A 764      64.075  43.055  60.440  1.00  0.00           N
ATOM   2834  HN  THR A 764      63.865  43.425  61.340  1.00  0.00           H
ATOM   2835  CA  THR A 764      63.045  42.235  59.780  1.00  0.00           C
ATOM   2836  HA  THR A 764      63.505  41.285  59.530  1.00  0.00           H
ATOM   2837  CB  THR A 764      61.845  41.945  60.670  1.00  0.00           C
ATOM   2838  HB  THR A 764      61.295  42.875  60.930  1.00  0.00           H
ATOM   2839  OG1 THR A 764      62.295  41.345  61.880  1.00  0.00           O
ATOM   2840  HG1 THR A 764      62.735  42.055  62.370  1.00  0.00           H
ATOM   2841  CG2 THR A 764      60.895  40.945  59.990  1.00  0.00           C
ATOM   2842 HG21 THR A 764      61.435  40.025  59.700  1.00  0.00           H
ATOM   2843 HG22 THR A 764      60.415  41.385  59.090  1.00  0.00           H
ATOM   2844 HG23 THR A 764      60.075  40.665  60.690  1.00  0.00           H
ATOM   2845  C   THR A 764      62.535  42.835  58.480  1.00  0.00           C
ATOM   2846  O   THR A 764      62.445  42.155  57.460  1.00  0.00           O
ATOM   2847  N   PHE A 765      62.235  44.155  58.480  1.00  0.00           N
ATOM   2848  HN  PHE A 765      62.295  44.665  59.330  1.00  0.00           H
ATOM   2849  CA  PHE A 765      61.825  44.905  57.300  1.00  0.00           C
ATOM   2850  HA  PHE A 765      60.945  44.425  56.900  1.00  0.00           H
ATOM   2851  CB  PHE A 765      61.435  46.355  57.720  1.00  0.00           C
ATOM   2852  HB1 PHE A 765      62.235  46.765  58.370  1.00  0.00           H
ATOM   2853  HB2 PHE A 765      60.495  46.335  58.320  1.00  0.00           H
ATOM   2854  CG  PHE A 765      61.235  47.315  56.570  1.00  0.00           C
ATOM   2855  CD1 PHE A 765      60.165  47.145  55.680  1.00  0.00           C
ATOM   2856  HD1 PHE A 765      59.475  46.325  55.830  1.00  0.00           H
ATOM   2857  CE1 PHE A 765      59.965  48.025  54.610  1.00  0.00           C
ATOM   2858  HE1 PHE A 765      59.125  47.905  53.950  1.00  0.00           H
ATOM   2859  CZ  PHE A 765      60.855  49.095  54.420  1.00  0.00           C
ATOM   2860  HZ  PHE A 765      60.705  49.775  53.600  1.00  0.00           H
ATOM   2861  CD2 PHE A 765      62.125  48.385  56.360  1.00  0.00           C
ATOM   2862  HD2 PHE A 765      62.955  48.525  57.040  1.00  0.00           H
ATOM   2863  CE2 PHE A 765      61.935  49.275  55.290  1.00  0.00           C
ATOM   2864  HE2 PHE A 765      62.605  50.105  55.150  1.00  0.00           H
ATOM   2865  C   PHE A 765      62.845  44.895  56.170  1.00  0.00           C
ATOM   2866  O   PHE A 765      62.515  44.545  55.030  1.00  0.00           O
ATOM   2867  N   PHE A 766      64.125  45.235  56.460  1.00  0.00           N
ATOM   2868  HN  PHE A 766      64.365  45.565  57.380  1.00  0.00           H
ATOM   2869  CA  PHE A 766      65.205  45.235  55.480  1.00  0.00           C
ATOM   2870  HA  PHE A 766      64.865  45.825  54.640  1.00  0.00           H
ATOM   2871  CB  PHE A 766      66.555  45.765  56.060  1.00  0.00           C
ATOM   2872  HB1 PHE A 766      67.385  45.655  55.330  1.00  0.00           H
ATOM   2873  HB2 PHE A 766      66.815  45.205  56.990  1.00  0.00           H
ATOM   2874  CG  PHE A 766      66.435  47.215  56.370  1.00  0.00           C
ATOM   2875  CD1 PHE A 766      65.855  48.055  55.420  1.00  0.00           C
ATOM   2876  HD1 PHE A 766      65.585  47.695  54.450  1.00  0.00           H
ATOM   2877  CE1 PHE A 766      65.465  49.335  55.790  1.00  0.00           C
ATOM   2878  HE1 PHE A 766      64.815  49.855  55.140  1.00  0.00           H
ATOM   2879  CZ  PHE A 766      65.775  49.845  57.040  1.00  0.00           C
ATOM   2880  HZ  PHE A 766      65.385  50.805  57.330  1.00  0.00           H
ATOM   2881  CD2 PHE A 766      66.815  47.745  57.620  1.00  0.00           C
ATOM   2882  HD2 PHE A 766      67.265  47.105  58.370  1.00  0.00           H
ATOM   2883  CE2 PHE A 766      66.505  49.075  57.950  1.00  0.00           C
ATOM   2884  HE2 PHE A 766      66.745  49.475  58.920  1.00  0.00           H
ATOM   2885  C   PHE A 766      65.475  43.885  54.870  1.00  0.00           C
ATOM   2886  O   PHE A 766      65.555  43.735  53.660  1.00  0.00           O
ATOM   2887  N   LEU A 767      65.585  42.855  55.720  1.00  0.00           N
ATOM   2888  HN  LEU A 767      65.515  43.005  56.710  1.00  0.00           H
ATOM   2889  CA  LEU A 767      65.825  41.505  55.290  1.00  0.00           C
ATOM   2890  HA  LEU A 767      66.725  41.505  54.690  1.00  0.00           H
ATOM   2891  CB  LEU A 767      66.025  40.615  56.540  1.00  0.00           C
ATOM   2892  HB1 LEU A 767      65.075  40.585  57.130  1.00  0.00           H
ATOM   2893  HB2 LEU A 767      66.785  41.115  57.180  1.00  0.00           H
ATOM   2894  CG  LEU A 767      66.505  39.185  56.260  1.00  0.00           C
ATOM   2895  HG  LEU A 767      65.765  38.675  55.600  1.00  0.00           H
ATOM   2896  CD1 LEU A 767      67.845  39.165  55.520  1.00  0.00           C
ATOM   2897 HD11 LEU A 767      68.585  39.805  56.050  1.00  0.00           H
ATOM   2898 HD12 LEU A 767      67.725  39.545  54.480  1.00  0.00           H
ATOM   2899 HD13 LEU A 767      68.235  38.135  55.460  1.00  0.00           H
ATOM   2900  CD2 LEU A 767      66.575  38.415  57.580  1.00  0.00           C
ATOM   2901 HD21 LEU A 767      65.565  38.325  58.040  1.00  0.00           H
ATOM   2902 HD22 LEU A 767      67.225  38.945  58.300  1.00  0.00           H
ATOM   2903 HD23 LEU A 767      66.975  37.385  57.410  1.00  0.00           H
ATOM   2904  C   LEU A 767      64.705  40.955  54.410  1.00  0.00           C
ATOM   2905  O   LEU A 767      64.945  40.375  53.350  1.00  0.00           O
ATOM   2906  N   SER A 768      63.435  41.175  54.800  1.00  0.00           N
ATOM   2907  HN  SER A 768      63.275  41.655  55.660  1.00  0.00           H
ATOM   2908  CA  SER A 768      62.275  40.725  54.040  1.00  0.00           C
ATOM   2909  HA  SER A 768      62.385  39.655  53.870  1.00  0.00           H
ATOM   2910  CB  SER A 768      60.925  40.945  54.780  1.00  0.00           C
ATOM   2911  HB1 SER A 768      60.085  40.475  54.210  1.00  0.00           H
ATOM   2912  HB2 SER A 768      60.715  42.025  54.890  1.00  0.00           H
ATOM   2913  OG  SER A 768      60.985  40.335  56.070  1.00  0.00           O
ATOM   2914  HG1 SER A 768      61.515  40.955  56.600  1.00  0.00           H
ATOM   2915  C   SER A 768      62.175  41.365  52.670  1.00  0.00           C
ATOM   2916  O   SER A 768      61.935  40.695  51.660  1.00  0.00           O
ATOM   2917  N   SER A 769      62.435  42.695  52.610  1.00  0.00           N
ATOM   2918  HN  SER A 769      62.595  43.205  53.450  1.00  0.00           H
ATOM   2919  CA  SER A 769      62.565  43.465  51.370  1.00  0.00           C
ATOM   2920  HA  SER A 769      61.645  43.345  50.800  1.00  0.00           H
ATOM   2921  CB  SER A 769      62.745  44.985  51.690  1.00  0.00           C
ATOM   2922  HB1 SER A 769      63.645  45.125  52.330  1.00  0.00           H
ATOM   2923  HB2 SER A 769      61.855  45.335  52.260  1.00  0.00           H
ATOM   2924  OG  SER A 769      62.875  45.765  50.500  1.00  0.00           O
ATOM   2925  HG1 SER A 769      62.935  46.695  50.740  1.00  0.00           H
ATOM   2926  C   SER A 769      63.695  42.995  50.470  1.00  0.00           C
ATOM   2927  O   SER A 769      63.515  42.795  49.270  1.00  0.00           O
ATOM   2928  N   PHE A 770      64.895  42.745  51.050  1.00  0.00           N
ATOM   2929  HN  PHE A 770      65.035  42.945  52.020  1.00  0.00           H
ATOM   2930  CA  PHE A 770      66.055  42.235  50.340  1.00  0.00           C
ATOM   2931  HA  PHE A 770      66.275  42.925  49.540  1.00  0.00           H
ATOM   2932  CB  PHE A 770      67.285  42.195  51.310  1.00  0.00           C
ATOM   2933  HB1 PHE A 770      67.025  41.595  52.210  1.00  0.00           H
ATOM   2934  HB2 PHE A 770      67.515  43.225  51.660  1.00  0.00           H
ATOM   2935  CG  PHE A 770      68.535  41.605  50.690  1.00  0.00           C
ATOM   2936  CD1 PHE A 770      69.345  42.395  49.870  1.00  0.00           C
ATOM   2937  HD1 PHE A 770      69.075  43.425  49.690  1.00  0.00           H
ATOM   2938  CE1 PHE A 770      70.515  41.865  49.310  1.00  0.00           C
ATOM   2939  HE1 PHE A 770      71.155  42.495  48.700  1.00  0.00           H
ATOM   2940  CZ  PHE A 770      70.885  40.545  49.570  1.00  0.00           C
ATOM   2941  HZ  PHE A 770      71.795  40.135  49.150  1.00  0.00           H
ATOM   2942  CD2 PHE A 770      68.905  40.275  50.950  1.00  0.00           C
ATOM   2943  HD2 PHE A 770      68.295  39.665  51.590  1.00  0.00           H
ATOM   2944  CE2 PHE A 770      70.075  39.745  50.390  1.00  0.00           C
ATOM   2945  HE2 PHE A 770      70.355  38.725  50.600  1.00  0.00           H
ATOM   2946  C   PHE A 770      65.825  40.885  49.680  1.00  0.00           C
ATOM   2947  O   PHE A 770      66.115  40.715  48.500  1.00  0.00           O
ATOM   2948  N   LEU A 771      65.245  39.925  50.440  1.00  0.00           N
ATOM   2949  HN  LEU A 771      65.055  40.105  51.410  1.00  0.00           H
ATOM   2950  CA  LEU A 771      64.905  38.595  49.960  1.00  0.00           C
ATOM   2951  HA  LEU A 771      65.805  38.145  49.550  1.00  0.00           H
ATOM   2952  CB  LEU A 771      64.355  37.675  51.090  1.00  0.00           C
ATOM   2953  HB1 LEU A 771      63.975  36.725  50.660  1.00  0.00           H
ATOM   2954  HB2 LEU A 771      63.505  38.195  51.580  1.00  0.00           H
ATOM   2955  CG  LEU A 771      65.385  37.295  52.180  1.00  0.00           C
ATOM   2956  HG  LEU A 771      65.775  38.225  52.650  1.00  0.00           H
ATOM   2957  CD1 LEU A 771      64.695  36.475  53.280  1.00  0.00           C
ATOM   2958 HD11 LEU A 771      64.335  35.505  52.870  1.00  0.00           H
ATOM   2959 HD12 LEU A 771      63.815  37.025  53.680  1.00  0.00           H
ATOM   2960 HD13 LEU A 771      65.395  36.265  54.120  1.00  0.00           H
ATOM   2961  CD2 LEU A 771      66.595  36.525  51.630  1.00  0.00           C
ATOM   2962 HD21 LEU A 771      67.165  37.145  50.910  1.00  0.00           H
ATOM   2963 HD22 LEU A 771      66.245  35.605  51.110  1.00  0.00           H
ATOM   2964 HD23 LEU A 771      67.275  36.225  52.460  1.00  0.00           H
ATOM   2965  C   LEU A 771      63.915  38.605  48.810  1.00  0.00           C
ATOM   2966  O   LEU A 771      64.095  37.915  47.810  1.00  0.00           O
ATOM   2967  N   LYS A 772      62.855  39.445  48.890  1.00  0.00           N
ATOM   2968  HN  LYS A 772      62.705  39.965  49.730  1.00  0.00           H
ATOM   2969  CA  LYS A 772      61.895  39.645  47.820  1.00  0.00           C
ATOM   2970  HA  LYS A 772      61.475  38.685  47.570  1.00  0.00           H
ATOM   2971  CB  LYS A 772      60.785  40.615  48.290  1.00  0.00           C
ATOM   2972  HB1 LYS A 772      61.255  41.575  48.610  1.00  0.00           H
ATOM   2973  HB2 LYS A 772      60.315  40.175  49.200  1.00  0.00           H
ATOM   2974  CG  LYS A 772      59.675  40.925  47.270  1.00  0.00           C
ATOM   2975  HG1 LYS A 772      60.105  41.465  46.390  1.00  0.00           H
ATOM   2976  HG2 LYS A 772      58.965  41.615  47.770  1.00  0.00           H
ATOM   2977  CD  LYS A 772      58.955  39.655  46.770  1.00  0.00           C
ATOM   2978  HD1 LYS A 772      58.745  38.985  47.640  1.00  0.00           H
ATOM   2979  HD2 LYS A 772      59.645  39.085  46.100  1.00  0.00           H
ATOM   2980  CE  LYS A 772      57.655  39.915  45.990  1.00  0.00           C
ATOM   2981  HE1 LYS A 772      57.215  38.955  45.640  1.00  0.00           H
ATOM   2982  HE2 LYS A 772      57.845  40.565  45.120  1.00  0.00           H
ATOM   2983  NZ  LYS A 772      56.675  40.585  46.880  1.00  0.00           N
ATOM   2984  HZ1 LYS A 772      57.065  41.495  47.210  1.00  0.00           H
ATOM   2985  HZ2 LYS A 772      56.535  39.995  47.730  1.00  0.00           H
ATOM   2986  HZ3 LYS A 772      55.775  40.755  46.400  1.00  0.00           H
ATOM   2987  C   LYS A 772      62.545  40.185  46.560  1.00  0.00           C
ATOM   2988  O   LYS A 772      62.245  39.785  45.430  1.00  0.00           O
ATOM   2989  N   GLN A 773      63.515  41.095  46.750  1.00  0.00           N
ATOM   2990  HN  GLN A 773      63.715  41.415  47.690  1.00  0.00           H
ATOM   2991  CA  GLN A 773      64.175  41.775  45.660  1.00  0.00           C
ATOM   2992  HA  GLN A 773      63.455  41.895  44.860  1.00  0.00           H
ATOM   2993  CB  GLN A 773      64.725  43.095  46.230  1.00  0.00           C
ATOM   2994  HB1 GLN A 773      65.655  42.935  46.820  1.00  0.00           H
ATOM   2995  HB2 GLN A 773      63.985  43.485  46.960  1.00  0.00           H
ATOM   2996  CG  GLN A 773      64.915  44.115  45.120  1.00  0.00           C
ATOM   2997  HG1 GLN A 773      65.625  43.775  44.340  1.00  0.00           H
ATOM   2998  HG2 GLN A 773      65.295  45.075  45.510  1.00  0.00           H
ATOM   2999  CD  GLN A 773      63.565  44.275  44.430  1.00  0.00           C
ATOM   3000  OE1 GLN A 773      63.395  43.965  43.250  1.00  0.00           O
ATOM   3001  NE2 GLN A 773      62.585  44.835  45.180  1.00  0.00           N
ATOM   3002 HE21 GLN A 773      61.665  44.825  44.800  1.00  0.00           H
ATOM   3003 HE22 GLN A 773      62.745  44.955  46.150  1.00  0.00           H
ATOM   3004  C   GLN A 773      65.365  41.025  45.090  1.00  0.00           C
ATOM   3005  O   GLN A 773      65.995  41.415  44.100  1.00  0.00           O
ATOM   3006  N   PHE A 774      65.745  39.905  45.710  1.00  0.00           N
ATOM   3007  HN  PHE A 774      65.325  39.645  46.580  1.00  0.00           H
ATOM   3008  CA  PHE A 774      66.725  38.985  45.200  1.00  0.00           C
ATOM   3009  HA  PHE A 774      67.635  39.535  45.030  1.00  0.00           H
ATOM   3010  CB  PHE A 774      66.965  37.935  46.300  1.00  0.00           C
ATOM   3011  HB1 PHE A 774      66.035  37.355  46.490  1.00  0.00           H
ATOM   3012  HB2 PHE A 774      67.245  38.445  47.260  1.00  0.00           H
ATOM   3013  CG  PHE A 774      68.065  36.975  45.980  1.00  0.00           C
ATOM   3014  CD1 PHE A 774      69.385  37.425  45.860  1.00  0.00           C
ATOM   3015  HD1 PHE A 774      69.615  38.475  45.990  1.00  0.00           H
ATOM   3016  CE1 PHE A 774      70.435  36.515  45.670  1.00  0.00           C
ATOM   3017  HE1 PHE A 774      71.455  36.855  45.630  1.00  0.00           H
ATOM   3018  CZ  PHE A 774      70.155  35.145  45.580  1.00  0.00           C
ATOM   3019  HZ  PHE A 774      70.965  34.435  45.460  1.00  0.00           H
ATOM   3020  CD2 PHE A 774      67.795  35.595  45.890  1.00  0.00           C
ATOM   3021  HD2 PHE A 774      66.785  35.235  46.020  1.00  0.00           H
ATOM   3022  CE2 PHE A 774      68.835  34.685  45.680  1.00  0.00           C
ATOM   3023  HE2 PHE A 774      68.635  33.625  45.650  1.00  0.00           H
ATOM   3024  C   PHE A 774      66.315  38.375  43.860  1.00  0.00           C
ATOM   3025  O   PHE A 774      67.155  38.225  42.960  1.00  0.00           O
ATOM   3026  N   LYS A 775      65.005  38.055  43.720  1.00  0.00           N
ATOM   3027  HN  LYS A 775      64.385  38.255  44.480  1.00  0.00           H
ATOM   3028  CA  LYS A 775      64.345  37.455  42.570  1.00  0.00           C
ATOM   3029  HA  LYS A 775      64.875  36.535  42.370  1.00  0.00           H
ATOM   3030  CB  LYS A 775      62.885  37.075  42.950  1.00  0.00           C
ATOM   3031  HB1 LYS A 775      62.415  37.975  43.410  1.00  0.00           H
ATOM   3032  HB2 LYS A 775      62.925  36.295  43.750  1.00  0.00           H
ATOM   3033  CG  LYS A 775      61.915  36.615  41.830  1.00  0.00           C
ATOM   3034  HG1 LYS A 775      61.875  37.365  41.020  1.00  0.00           H
ATOM   3035  HG2 LYS A 775      60.885  36.605  42.290  1.00  0.00           H
ATOM   3036  CD  LYS A 775      62.145  35.195  41.250  1.00  0.00           C
ATOM   3037  HD1 LYS A 775      62.155  34.475  42.090  1.00  0.00           H
ATOM   3038  HD2 LYS A 775      63.125  35.175  40.730  1.00  0.00           H
ATOM   3039  CE  LYS A 775      61.015  34.805  40.270  1.00  0.00           C
ATOM   3040  HE1 LYS A 775      61.055  35.435  39.350  1.00  0.00           H
ATOM   3041  HE2 LYS A 775      60.035  34.985  40.750  1.00  0.00           H
ATOM   3042  NZ  LYS A 775      61.005  33.375  39.850  1.00  0.00           N
ATOM   3043  HZ1 LYS A 775      60.935  32.725  40.670  1.00  0.00           H
ATOM   3044  HZ2 LYS A 775      61.825  33.095  39.290  1.00  0.00           H
ATOM   3045  HZ3 LYS A 775      60.135  33.215  39.260  1.00  0.00           H
ATOM   3046  C   LYS A 775      64.395  38.235  41.260  1.00  0.00           C
ATOM   3047  O   LYS A 775      64.545  37.635  40.200  1.00  0.00           O
ATOM   3048  N   THR A 776      64.255  39.585  41.300  1.00  0.00           N
ATOM   3049  HN  THR A 776      64.125  40.055  42.170  1.00  0.00           H
ATOM   3050  CA  THR A 776      64.155  40.455  40.130  1.00  0.00           C
ATOM   3051  HA  THR A 776      63.425  40.025  39.460  1.00  0.00           H
ATOM   3052  CB  THR A 776      63.695  41.875  40.490  1.00  0.00           C
ATOM   3053  HB  THR A 776      63.545  42.475  39.570  1.00  0.00           H
ATOM   3054  OG1 THR A 776      64.615  42.555  41.340  1.00  0.00           O
ATOM   3055  HG1 THR A 776      64.075  43.125  41.920  1.00  0.00           H
ATOM   3056  CG2 THR A 776      62.355  41.785  41.240  1.00  0.00           C
ATOM   3057 HG21 THR A 776      62.465  41.325  42.240  1.00  0.00           H
ATOM   3058 HG22 THR A 776      61.615  41.195  40.660  1.00  0.00           H
ATOM   3059 HG23 THR A 776      61.935  42.805  41.380  1.00  0.00           H
ATOM   3060  C   THR A 776      65.435  40.605  39.320  1.00  0.00           C
ATOM   3061  O   THR A 776      65.405  40.965  38.150  1.00  0.00           O
ATOM   3062  N   LYS A 777      66.585  40.345  39.950  1.00  0.00           N
ATOM   3063  HN  LYS A 777      66.525  40.005  40.880  1.00  0.00           H
ATOM   3064  CA  LYS A 777      67.895  40.455  39.350  1.00  0.00           C
ATOM   3065  HA  LYS A 777      67.915  41.335  38.720  1.00  0.00           H
ATOM   3066  CB  LYS A 777      68.945  40.585  40.470  1.00  0.00           C
ATOM   3067  HB1 LYS A 777      69.975  40.495  40.050  1.00  0.00           H
ATOM   3068  HB2 LYS A 777      68.785  39.755  41.200  1.00  0.00           H
ATOM   3069  CG  LYS A 777      68.865  41.915  41.230  1.00  0.00           C
ATOM   3070  HG1 LYS A 777      67.865  42.035  41.700  1.00  0.00           H
ATOM   3071  HG2 LYS A 777      68.975  42.725  40.470  1.00  0.00           H
ATOM   3072  CD  LYS A 777      70.015  42.045  42.240  1.00  0.00           C
ATOM   3073  HD1 LYS A 777      70.345  43.085  42.290  1.00  0.00           H
ATOM   3074  HD2 LYS A 777      70.905  41.505  41.840  1.00  0.00           H
ATOM   3075  CE  LYS A 777      69.745  41.485  43.650  1.00  0.00           C
ATOM   3076  HE1 LYS A 777      70.665  41.605  44.270  1.00  0.00           H
ATOM   3077  HE2 LYS A 777      69.485  40.405  43.610  1.00  0.00           H
ATOM   3078  NZ  LYS A 777      68.645  42.195  44.340  1.00  0.00           N
ATOM   3079  HZ1 LYS A 777      67.715  41.905  43.950  1.00  0.00           H
ATOM   3080  HZ2 LYS A 777      68.765  43.225  44.220  1.00  0.00           H
ATOM   3081  HZ3 LYS A 777      68.645  41.965  45.350  1.00  0.00           H
ATOM   3082  C   LYS A 777      68.255  39.265  38.490  1.00  0.00           C
ATOM   3083  O   LYS A 777      67.635  38.205  38.580  1.00  0.00           O
ATOM   3084  N   ARG A 778      69.315  39.335  37.660  1.00  0.00           N
ATOM   3085  HN  ARG A 778      69.785  40.205  37.490  1.00  0.00           H
ATOM   3086  CA  ARG A 778      69.825  38.155  36.980  1.00  0.00           C
ATOM   3087  HA  ARG A 778      69.205  37.285  37.190  1.00  0.00           H
ATOM   3088  CB  ARG A 778      69.815  38.325  35.450  1.00  0.00           C
ATOM   3089  HB1 ARG A 778      70.175  37.375  34.990  1.00  0.00           H
ATOM   3090  HB2 ARG A 778      70.525  39.125  35.130  1.00  0.00           H
ATOM   3091  CG  ARG A 778      68.415  38.625  34.890  1.00  0.00           C
ATOM   3092  HG1 ARG A 778      68.215  39.715  35.010  1.00  0.00           H
ATOM   3093  HG2 ARG A 778      67.655  38.085  35.510  1.00  0.00           H
ATOM   3094  CD  ARG A 778      68.235  38.195  33.430  1.00  0.00           C
ATOM   3095  HD1 ARG A 778      68.275  37.085  33.370  1.00  0.00           H
ATOM   3096  HD2 ARG A 778      69.005  38.645  32.770  1.00  0.00           H
ATOM   3097  NE  ARG A 778      66.885  38.685  33.010  1.00  0.00           N
ATOM   3098  HE  ARG A 778      66.395  39.305  33.600  1.00  0.00           H
ATOM   3099  CZ  ARG A 778      66.205  38.235  31.970  1.00  0.00           C
ATOM   3100  NH1 ARG A 778      66.675  37.305  31.180  1.00  0.00           N
ATOM   3101 HH11 ARG A 778      67.625  37.065  31.290  1.00  0.00           H
ATOM   3102 HH12 ARG A 778      66.105  37.055  30.390  1.00  0.00           H
ATOM   3103  NH2 ARG A 778      65.005  38.725  31.730  1.00  0.00           N
ATOM   3104 HH21 ARG A 778      64.835  39.685  31.950  1.00  0.00           H
ATOM   3105 HH22 ARG A 778      64.455  38.355  30.970  1.00  0.00           H
ATOM   3106  C   ARG A 778      71.215  37.825  37.470  1.00  0.00           C
ATOM   3107  O   ARG A 778      72.135  38.605  37.230  1.00  0.00           O
ATOM   3108  N   TYR A 779      71.405  36.685  38.150  1.00  0.00           N
ATOM   3109  HN  TYR A 779      70.665  36.025  38.300  1.00  0.00           H
ATOM   3110  CA  TYR A 779      72.735  36.265  38.570  1.00  0.00           C
ATOM   3111  HA  TYR A 779      73.355  36.225  37.690  1.00  0.00           H
ATOM   3112  CB  TYR A 779      73.325  37.225  39.650  1.00  0.00           C
ATOM   3113  HB1 TYR A 779      72.875  37.065  40.660  1.00  0.00           H
ATOM   3114  HB2 TYR A 779      73.145  38.285  39.380  1.00  0.00           H
ATOM   3115  CG  TYR A 779      74.815  37.085  39.720  1.00  0.00           C
ATOM   3116  CD1 TYR A 779      75.595  37.415  38.590  1.00  0.00           C
ATOM   3117  HD1 TYR A 779      75.105  37.735  37.680  1.00  0.00           H
ATOM   3118  CE1 TYR A 779      76.985  37.295  38.630  1.00  0.00           C
ATOM   3119  HE1 TYR A 779      77.565  37.485  37.730  1.00  0.00           H
ATOM   3120  CZ  TYR A 779      77.615  36.905  39.810  1.00  0.00           C
ATOM   3121  OH  TYR A 779      79.005  36.735  39.880  1.00  0.00           O
ATOM   3122  HH  TYR A 779      79.345  37.085  39.060  1.00  0.00           H
ATOM   3123  CD2 TYR A 779      75.465  36.755  40.910  1.00  0.00           C
ATOM   3124  HD2 TYR A 779      74.895  36.575  41.810  1.00  0.00           H
ATOM   3125  CE2 TYR A 779      76.865  36.745  40.960  1.00  0.00           C
ATOM   3126  HE2 TYR A 779      77.375  36.655  41.900  1.00  0.00           H
ATOM   3127  C   TYR A 779      72.645  34.845  39.140  1.00  0.00           C
ATOM   3128  O   TYR A 779      73.285  33.925  38.650  1.00  0.00           O
ATOM   3129  N   PHE A 780      71.785  34.615  40.140  1.00  0.00           N
ATOM   3130  HN  PHE A 780      71.255  35.355  40.520  1.00  0.00           H
ATOM   3131  CA  PHE A 780      71.605  33.325  40.780  1.00  0.00           C
ATOM   3132  HA  PHE A 780      72.555  32.805  40.730  1.00  0.00           H
ATOM   3133  CB  PHE A 780      71.165  33.545  42.240  1.00  0.00           C
ATOM   3134  HB1 PHE A 780      70.815  32.625  42.750  1.00  0.00           H
ATOM   3135  HB2 PHE A 780      70.355  34.275  42.310  1.00  0.00           H
ATOM   3136  CG  PHE A 780      72.335  34.065  42.980  1.00  0.00           C
ATOM   3137  CD1 PHE A 780      72.525  35.435  43.220  1.00  0.00           C
ATOM   3138  HD1 PHE A 780      71.825  36.145  42.820  1.00  0.00           H
ATOM   3139  CE1 PHE A 780      73.565  35.865  44.040  1.00  0.00           C
ATOM   3140  HE1 PHE A 780      73.685  36.915  44.280  1.00  0.00           H
ATOM   3141  CZ  PHE A 780      74.415  34.925  44.610  1.00  0.00           C
ATOM   3142  HZ  PHE A 780      75.135  35.275  45.320  1.00  0.00           H
ATOM   3143  CD2 PHE A 780      73.235  33.135  43.510  1.00  0.00           C
ATOM   3144  HD2 PHE A 780      73.085  32.075  43.330  1.00  0.00           H
ATOM   3145  CE2 PHE A 780      74.275  33.565  44.320  1.00  0.00           C
ATOM   3146  HE2 PHE A 780      74.905  32.795  44.740  1.00  0.00           H
ATOM   3147  C   PHE A 780      70.555  32.435  40.130  1.00  0.00           C
ATOM   3148  O   PHE A 780      69.635  32.985  39.510  1.00  0.00           O
ATOM   3149  N   PRO A 781      70.635  31.095  40.260  1.00  0.00           N
ATOM   3150  CD  PRO A 781      71.685  30.405  41.010  1.00  0.00           C
ATOM   3151  HD1 PRO A 781      71.715  30.775  42.050  1.00  0.00           H
ATOM   3152  HD2 PRO A 781      72.675  30.585  40.520  1.00  0.00           H
ATOM   3153  CA  PRO A 781      69.635  30.175  39.750  1.00  0.00           C
ATOM   3154  HA  PRO A 781      69.705  30.245  38.680  1.00  0.00           H
ATOM   3155  CB  PRO A 781      70.025  28.765  40.250  1.00  0.00           C
ATOM   3156  HB1 PRO A 781      70.155  28.095  39.370  1.00  0.00           H
ATOM   3157  HB2 PRO A 781      69.265  28.335  40.930  1.00  0.00           H
ATOM   3158  CG  PRO A 781      71.365  28.905  41.010  1.00  0.00           C
ATOM   3159  HG1 PRO A 781      71.265  28.545  42.050  1.00  0.00           H
ATOM   3160  HG2 PRO A 781      72.175  28.345  40.500  1.00  0.00           H
ATOM   3161  C   PRO A 781      68.195  30.515  40.090  1.00  0.00           C
ATOM   3162  O   PRO A 781      67.885  30.955  41.190  1.00  0.00           O
ATOM   3163  N   THR A 782      67.285  30.285  39.140  1.00  0.00           N
ATOM   3164  HN  THR A 782      67.515  29.875  38.250  1.00  0.00           H
ATOM   3165  CA  THR A 782      65.875  30.575  39.230  1.00  0.00           C
ATOM   3166  HA  THR A 782      65.765  31.625  39.450  1.00  0.00           H
ATOM   3167  CB  THR A 782      65.245  30.295  37.890  1.00  0.00           C
ATOM   3168  HB  THR A 782      64.125  30.355  37.920  1.00  0.00           H
ATOM   3169  OG1 THR A 782      65.655  29.005  37.430  1.00  0.00           O
ATOM   3170  HG1 THR A 782      64.895  28.415  37.690  1.00  0.00           H
ATOM   3171  CG2 THR A 782      65.785  31.335  36.880  1.00  0.00           C
ATOM   3172 HG21 THR A 782      66.885  31.305  36.810  1.00  0.00           H
ATOM   3173 HG22 THR A 782      65.455  32.345  37.170  1.00  0.00           H
ATOM   3174 HG23 THR A 782      65.375  31.115  35.870  1.00  0.00           H
ATOM   3175  C   THR A 782      65.155  29.835  40.340  1.00  0.00           C
ATOM   3176  O   THR A 782      64.415  30.435  41.110  1.00  0.00           O
ATOM   3177  N   LYS A 783      65.425  28.525  40.480  1.00  0.00           N
ATOM   3178  HN  LYS A 783      65.895  28.095  39.730  1.00  0.00           H
ATOM   3179  CA  LYS A 783      64.765  27.635  41.420  1.00  0.00           C
ATOM   3180  HA  LYS A 783      63.705  27.665  41.180  1.00  0.00           H
ATOM   3181  CB  LYS A 783      65.265  26.175  41.190  1.00  0.00           C
ATOM   3182  HB1 LYS A 783      64.975  25.915  40.140  1.00  0.00           H
ATOM   3183  HB2 LYS A 783      64.695  25.475  41.840  1.00  0.00           H
ATOM   3184  CG  LYS A 783      66.785  25.935  41.340  1.00  0.00           C
ATOM   3185  HG1 LYS A 783      67.055  26.115  42.410  1.00  0.00           H
ATOM   3186  HG2 LYS A 783      67.355  26.645  40.700  1.00  0.00           H
ATOM   3187  CD  LYS A 783      67.165  24.475  40.990  1.00  0.00           C
ATOM   3188  HD1 LYS A 783      66.985  24.285  39.910  1.00  0.00           H
ATOM   3189  HD2 LYS A 783      66.435  23.865  41.530  1.00  0.00           H
ATOM   3190  CE  LYS A 783      68.535  23.975  41.450  1.00  0.00           C
ATOM   3191  HE1 LYS A 783      68.595  22.865  41.320  1.00  0.00           H
ATOM   3192  HE2 LYS A 783      68.715  24.225  42.510  1.00  0.00           H
ATOM   3193  NZ  LYS A 783      69.595  24.585  40.620  1.00  0.00           N
ATOM   3194  HZ1 LYS A 783      69.575  25.615  40.740  1.00  0.00           H
ATOM   3195  HZ2 LYS A 783      69.415  24.355  39.620  1.00  0.00           H
ATOM   3196  HZ3 LYS A 783      70.525  24.205  40.900  1.00  0.00           H
ATOM   3197  C   LYS A 783      64.895  28.015  42.890  1.00  0.00           C
ATOM   3198  O   LYS A 783      63.925  28.005  43.660  1.00  0.00           O
ATOM   3199  N   VAL A 784      66.115  28.395  43.330  1.00  0.00           N
ATOM   3200  HN  VAL A 784      66.875  28.445  42.700  1.00  0.00           H
ATOM   3201  CA  VAL A 784      66.355  28.925  44.660  1.00  0.00           C
ATOM   3202  HA  VAL A 784      65.855  28.275  45.360  1.00  0.00           H
ATOM   3203  CB  VAL A 784      67.835  28.915  45.050  1.00  0.00           C
ATOM   3204  HB  VAL A 784      68.175  27.845  44.990  1.00  0.00           H
ATOM   3205  CG1 VAL A 784      68.705  29.745  44.090  1.00  0.00           C
ATOM   3206 HG11 VAL A 784      68.425  30.815  44.110  1.00  0.00           H
ATOM   3207 HG12 VAL A 784      68.635  29.375  43.050  1.00  0.00           H
ATOM   3208 HG13 VAL A 784      69.775  29.675  44.400  1.00  0.00           H
ATOM   3209  CG2 VAL A 784      68.005  29.365  46.510  1.00  0.00           C
ATOM   3210 HG21 VAL A 784      67.325  28.805  47.180  1.00  0.00           H
ATOM   3211 HG22 VAL A 784      67.795  30.455  46.620  1.00  0.00           H
ATOM   3212 HG23 VAL A 784      69.045  29.185  46.850  1.00  0.00           H
ATOM   3213  C   VAL A 784      65.695  30.285  44.830  1.00  0.00           C
ATOM   3214  O   VAL A 784      65.055  30.555  45.840  1.00  0.00           O
ATOM   3215  N   ARG A 785      65.765  31.155  43.810  1.00  0.00           N
ATOM   3216  HN  ARG A 785      66.295  30.935  42.990  1.00  0.00           H
ATOM   3217  CA  ARG A 785      65.055  32.425  43.810  1.00  0.00           C
ATOM   3218  HA  ARG A 785      65.385  32.985  44.680  1.00  0.00           H
ATOM   3219  CB  ARG A 785      65.425  33.235  42.560  1.00  0.00           C
ATOM   3220  HB1 ARG A 785      64.655  34.005  42.330  1.00  0.00           H
ATOM   3221  HB2 ARG A 785      65.495  32.555  41.690  1.00  0.00           H
ATOM   3222  CG  ARG A 785      66.745  33.975  42.760  1.00  0.00           C
ATOM   3223  HG1 ARG A 785      67.525  33.275  43.140  1.00  0.00           H
ATOM   3224  HG2 ARG A 785      66.565  34.765  43.530  1.00  0.00           H
ATOM   3225  CD  ARG A 785      67.215  34.585  41.450  1.00  0.00           C
ATOM   3226  HD1 ARG A 785      66.385  35.125  40.940  1.00  0.00           H
ATOM   3227  HD2 ARG A 785      67.615  33.785  40.780  1.00  0.00           H
ATOM   3228  NE  ARG A 785      68.275  35.555  41.830  1.00  0.00           N
ATOM   3229  HE  ARG A 785      68.295  35.885  42.770  1.00  0.00           H
ATOM   3230  CZ  ARG A 785      68.915  36.285  40.930  1.00  0.00           C
ATOM   3231  NH1 ARG A 785      68.815  36.055  39.650  1.00  0.00           N
ATOM   3232 HH11 ARG A 785      68.355  36.825  39.170  1.00  0.00           H
ATOM   3233 HH12 ARG A 785      68.475  35.155  39.400  1.00  0.00           H
ATOM   3234  NH2 ARG A 785      69.635  37.295  41.340  1.00  0.00           N
ATOM   3235 HH21 ARG A 785      69.415  37.635  42.250  1.00  0.00           H
ATOM   3236 HH22 ARG A 785      70.115  37.825  40.650  1.00  0.00           H
ATOM   3237  C   ARG A 785      63.555  32.355  43.930  1.00  0.00           C
ATOM   3238  O   ARG A 785      62.955  33.095  44.700  1.00  0.00           O
ATOM   3239  N   SER A 786      62.895  31.465  43.170  1.00  0.00           N
ATOM   3240  HN  SER A 786      63.395  30.915  42.490  1.00  0.00           H
ATOM   3241  CA  SER A 786      61.465  31.205  43.250  1.00  0.00           C
ATOM   3242  HA  SER A 786      60.935  32.145  43.090  1.00  0.00           H
ATOM   3243  CB  SER A 786      61.025  30.195  42.170  1.00  0.00           C
ATOM   3244  HB1 SER A 786      59.925  30.025  42.200  1.00  0.00           H
ATOM   3245  HB2 SER A 786      61.535  29.215  42.320  1.00  0.00           H
ATOM   3246  OG  SER A 786      61.365  30.715  40.890  1.00  0.00           O
ATOM   3247  HG1 SER A 786      61.665  29.935  40.330  1.00  0.00           H
ATOM   3248  C   SER A 786      61.055  30.725  44.630  1.00  0.00           C
ATOM   3249  O   SER A 786      60.105  31.205  45.230  1.00  0.00           O
ATOM   3250  N   THR A 787      61.865  29.825  45.210  1.00  0.00           N
ATOM   3251  HN  THR A 787      62.625  29.435  44.690  1.00  0.00           H
ATOM   3252  CA  THR A 787      61.735  29.405  46.610  1.00  0.00           C
ATOM   3253  HA  THR A 787      60.725  29.025  46.740  1.00  0.00           H
ATOM   3254  CB  THR A 787      62.715  28.295  46.980  1.00  0.00           C
ATOM   3255  HB  THR A 787      63.765  28.665  47.000  1.00  0.00           H
ATOM   3256  OG1 THR A 787      62.635  27.245  46.030  1.00  0.00           O
ATOM   3257  HG1 THR A 787      63.045  27.565  45.210  1.00  0.00           H
ATOM   3258  CG2 THR A 787      62.365  27.685  48.350  1.00  0.00           C
ATOM   3259 HG21 THR A 787      61.325  27.305  48.340  1.00  0.00           H
ATOM   3260 HG22 THR A 787      62.455  28.435  49.170  1.00  0.00           H
ATOM   3261 HG23 THR A 787      63.045  26.835  48.580  1.00  0.00           H
ATOM   3262  C   THR A 787      61.895  30.545  47.620  1.00  0.00           C
ATOM   3263  O   THR A 787      61.055  30.745  48.490  1.00  0.00           O
ATOM   3264  N   ILE A 788      62.935  31.385  47.480  1.00  0.00           N
ATOM   3265  HN  ILE A 788      63.645  31.185  46.800  1.00  0.00           H
ATOM   3266  CA  ILE A 788      63.175  32.575  48.310  1.00  0.00           C
ATOM   3267  HA  ILE A 788      63.175  32.255  49.340  1.00  0.00           H
ATOM   3268  CB  ILE A 788      64.555  33.175  48.010  1.00  0.00           C
ATOM   3269  HB  ILE A 788      64.655  33.255  46.900  1.00  0.00           H
ATOM   3270  CG2 ILE A 788      64.725  34.605  48.570  1.00  0.00           C
ATOM   3271 HG21 ILE A 788      64.525  34.615  49.660  1.00  0.00           H
ATOM   3272 HG22 ILE A 788      64.035  35.325  48.080  1.00  0.00           H
ATOM   3273 HG23 ILE A 788      65.765  34.975  48.400  1.00  0.00           H
ATOM   3274  CG1 ILE A 788      65.715  32.245  48.490  1.00  0.00           C
ATOM   3275 HG11 ILE A 788      66.665  32.655  48.090  1.00  0.00           H
ATOM   3276 HG12 ILE A 788      65.585  31.235  48.070  1.00  0.00           H
ATOM   3277  CD  ILE A 788      65.855  32.115  50.020  1.00  0.00           C
ATOM   3278  HD1 ILE A 788      64.925  31.695  50.470  1.00  0.00           H
ATOM   3279  HD2 ILE A 788      66.055  33.105  50.480  1.00  0.00           H
ATOM   3280  HD3 ILE A 788      66.695  31.435  50.270  1.00  0.00           H
ATOM   3281  C   ILE A 788      62.065  33.615  48.230  1.00  0.00           C
ATOM   3282  O   ILE A 788      61.665  34.175  49.250  1.00  0.00           O
ATOM   3283  N   SER A 789      61.535  33.895  47.020  1.00  0.00           N
ATOM   3284  HN  SER A 789      61.925  33.455  46.210  1.00  0.00           H
ATOM   3285  CA  SER A 789      60.455  34.855  46.770  1.00  0.00           C
ATOM   3286  HA  SER A 789      60.805  35.835  47.070  1.00  0.00           H
ATOM   3287  CB  SER A 789      60.095  34.905  45.250  1.00  0.00           C
ATOM   3288  HB1 SER A 789      59.595  33.965  44.920  1.00  0.00           H
ATOM   3289  HB2 SER A 789      61.035  35.005  44.670  1.00  0.00           H
ATOM   3290  OG  SER A 789      59.265  36.025  44.940  1.00  0.00           O
ATOM   3291  HG1 SER A 789      58.895  35.895  44.040  1.00  0.00           H
ATOM   3292  C   SER A 789      59.185  34.565  47.550  1.00  0.00           C
ATOM   3293  O   SER A 789      58.735  35.365  48.370  1.00  0.00           O
ATOM   3294  N   ASP A 790      58.625  33.345  47.390  1.00  0.00           N
ATOM   3295  HN  ASP A 790      58.875  32.765  46.620  1.00  0.00           H
ATOM   3296  CA  ASP A 790      57.455  32.885  48.120  1.00  0.00           C
ATOM   3297  HA  ASP A 790      56.685  33.635  47.980  1.00  0.00           H
ATOM   3298  CB  ASP A 790      56.935  31.535  47.540  1.00  0.00           C
ATOM   3299  HB1 ASP A 790      56.175  31.085  48.220  1.00  0.00           H
ATOM   3300  HB2 ASP A 790      57.775  30.815  47.430  1.00  0.00           H
ATOM   3301  CG  ASP A 790      56.255  31.685  46.190  1.00  0.00           C
ATOM   3302  OD1 ASP A 790      56.575  32.625  45.420  1.00  0.00           O
ATOM   3303  OD2 ASP A 790      55.425  30.795  45.870  1.00  0.00           O
ATOM   3304  C   ASP A 790      57.655  32.785  49.630  1.00  0.00           C
ATOM   3305  O   ASP A 790      56.795  33.165  50.420  1.00  0.00           O
ATOM   3306  N   PHE A 791      58.825  32.275  50.090  1.00  0.00           N
ATOM   3307  HN  PHE A 791      59.495  31.925  49.430  1.00  0.00           H
ATOM   3308  CA  PHE A 791      59.045  32.015  51.510  1.00  0.00           C
ATOM   3309  HA  PHE A 791      58.085  31.865  51.990  1.00  0.00           H
ATOM   3310  CB  PHE A 791      59.895  30.715  51.710  1.00  0.00           C
ATOM   3311  HB1 PHE A 791      60.305  30.655  52.740  1.00  0.00           H
ATOM   3312  HB2 PHE A 791      60.745  30.695  51.010  1.00  0.00           H
ATOM   3313  CG  PHE A 791      59.045  29.485  51.520  1.00  0.00           C
ATOM   3314  CD1 PHE A 791      58.215  29.055  52.560  1.00  0.00           C
ATOM   3315  HD1 PHE A 791      58.155  29.625  53.470  1.00  0.00           H
ATOM   3316  CE1 PHE A 791      57.455  27.875  52.440  1.00  0.00           C
ATOM   3317  HE1 PHE A 791      56.825  27.555  53.260  1.00  0.00           H
ATOM   3318  CZ  PHE A 791      57.555  27.095  51.280  1.00  0.00           C
ATOM   3319  HZ  PHE A 791      56.985  26.185  51.190  1.00  0.00           H
ATOM   3320  CD2 PHE A 791      59.135  28.695  50.360  1.00  0.00           C
ATOM   3321  HD2 PHE A 791      59.785  28.985  49.560  1.00  0.00           H
ATOM   3322  CE2 PHE A 791      58.395  27.505  50.240  1.00  0.00           C
ATOM   3323  HE2 PHE A 791      58.485  26.905  49.340  1.00  0.00           H
ATOM   3324  C   PHE A 791      59.695  33.165  52.280  1.00  0.00           C
ATOM   3325  O   PHE A 791      59.975  33.025  53.470  1.00  0.00           O
ATOM   3326  N   ALA A 792      59.935  34.325  51.650  1.00  0.00           N
ATOM   3327  HN  ALA A 792      59.765  34.365  50.670  1.00  0.00           H
ATOM   3328  CA  ALA A 792      60.625  35.495  52.210  1.00  0.00           C
ATOM   3329  HA  ALA A 792      61.675  35.245  52.190  1.00  0.00           H
ATOM   3330  CB  ALA A 792      60.395  36.705  51.280  1.00  0.00           C
ATOM   3331  HB1 ALA A 792      59.325  36.975  51.220  1.00  0.00           H
ATOM   3332  HB2 ALA A 792      60.735  36.445  50.250  1.00  0.00           H
ATOM   3333  HB3 ALA A 792      60.975  37.595  51.620  1.00  0.00           H
ATOM   3334  C   ALA A 792      60.295  35.875  53.650  1.00  0.00           C
ATOM   3335  O   ALA A 792      61.155  35.815  54.530  1.00  0.00           O
ATOM   3336  N   VAL A 793      59.035  36.235  53.950  1.00  0.00           N
ATOM   3337  HN  VAL A 793      58.385  36.335  53.200  1.00  0.00           H
ATOM   3338  CA  VAL A 793      58.525  36.555  55.280  1.00  0.00           C
ATOM   3339  HA  VAL A 793      59.145  37.335  55.690  1.00  0.00           H
ATOM   3340  CB  VAL A 793      57.095  37.115  55.160  1.00  0.00           C
ATOM   3341  HB  VAL A 793      56.495  36.455  54.500  1.00  0.00           H
ATOM   3342  CG1 VAL A 793      56.375  37.225  56.520  1.00  0.00           C
ATOM   3343 HG11 VAL A 793      56.985  37.825  57.230  1.00  0.00           H
ATOM   3344 HG12 VAL A 793      56.195  36.225  56.980  1.00  0.00           H
ATOM   3345 HG13 VAL A 793      55.395  37.725  56.400  1.00  0.00           H
ATOM   3346  CG2 VAL A 793      57.185  38.515  54.520  1.00  0.00           C
ATOM   3347 HG21 VAL A 793      57.625  38.475  53.500  1.00  0.00           H
ATOM   3348 HG22 VAL A 793      57.825  39.185  55.140  1.00  0.00           H
ATOM   3349 HG23 VAL A 793      56.175  38.975  54.440  1.00  0.00           H
ATOM   3350  C   VAL A 793      58.615  35.395  56.270  1.00  0.00           C
ATOM   3351  O   VAL A 793      58.915  35.545  57.440  1.00  0.00           O
ATOM   3352  N   PHE A 794      58.335  34.155  55.800  1.00  0.00           N
ATOM   3353  HN  PHE A 794      58.145  34.035  54.840  1.00  0.00           H
ATOM   3354  CA  PHE A 794      58.405  32.945  56.610  1.00  0.00           C
ATOM   3355  HA  PHE A 794      57.775  33.085  57.470  1.00  0.00           H
ATOM   3356  CB  PHE A 794      57.875  31.785  55.720  1.00  0.00           C
ATOM   3357  HB1 PHE A 794      58.605  31.505  54.930  1.00  0.00           H
ATOM   3358  HB2 PHE A 794      56.955  32.145  55.200  1.00  0.00           H
ATOM   3359  CG  PHE A 794      57.505  30.545  56.490  1.00  0.00           C
ATOM   3360  CD1 PHE A 794      56.175  30.325  56.870  1.00  0.00           C
ATOM   3361  HD1 PHE A 794      55.415  31.065  56.620  1.00  0.00           H
ATOM   3362  CE1 PHE A 794      55.805  29.165  57.560  1.00  0.00           C
ATOM   3363  HE1 PHE A 794      54.775  29.015  57.850  1.00  0.00           H
ATOM   3364  CZ  PHE A 794      56.765  28.205  57.890  1.00  0.00           C
ATOM   3365  HZ  PHE A 794      56.485  27.325  58.450  1.00  0.00           H
ATOM   3366  CD2 PHE A 794      58.445  29.555  56.770  1.00  0.00           C
ATOM   3367  HD2 PHE A 794      59.455  29.695  56.430  1.00  0.00           H
ATOM   3368  CE2 PHE A 794      58.095  28.395  57.480  1.00  0.00           C
ATOM   3369  HE2 PHE A 794      58.815  27.645  57.730  1.00  0.00           H
ATOM   3370  C   PHE A 794      59.825  32.685  57.130  1.00  0.00           C
ATOM   3371  O   PHE A 794      60.035  32.405  58.310  1.00  0.00           O
ATOM   3372  N   LEU A 795      60.845  32.845  56.260  1.00  0.00           N
ATOM   3373  HN  LEU A 795      60.645  33.045  55.290  1.00  0.00           H
ATOM   3374  CA  LEU A 795      62.245  32.785  56.630  1.00  0.00           C
ATOM   3375  HA  LEU A 795      62.445  31.835  57.100  1.00  0.00           H
ATOM   3376  CB  LEU A 795      63.145  32.945  55.370  1.00  0.00           C
ATOM   3377  HB1 LEU A 795      64.215  33.095  55.650  1.00  0.00           H
ATOM   3378  HB2 LEU A 795      62.825  33.855  54.820  1.00  0.00           H
ATOM   3379  CG  LEU A 795      63.095  31.755  54.390  1.00  0.00           C
ATOM   3380  HG  LEU A 795      62.065  31.325  54.400  1.00  0.00           H
ATOM   3381  CD1 LEU A 795      63.395  32.205  52.950  1.00  0.00           C
ATOM   3382 HD11 LEU A 795      64.425  32.615  52.870  1.00  0.00           H
ATOM   3383 HD12 LEU A 795      62.685  32.995  52.620  1.00  0.00           H
ATOM   3384 HD13 LEU A 795      63.305  31.345  52.250  1.00  0.00           H
ATOM   3385  CD2 LEU A 795      64.105  30.665  54.790  1.00  0.00           C
ATOM   3386 HD21 LEU A 795      64.025  30.455  55.880  1.00  0.00           H
ATOM   3387 HD22 LEU A 795      65.135  31.015  54.580  1.00  0.00           H
ATOM   3388 HD23 LEU A 795      63.925  29.725  54.220  1.00  0.00           H
ATOM   3389  C   LEU A 795      62.655  33.855  57.640  1.00  0.00           C
ATOM   3390  O   LEU A 795      63.265  33.565  58.670  1.00  0.00           O
ATOM   3391  N   THR A 796      62.295  35.135  57.390  1.00  0.00           N
ATOM   3392  HN  THR A 796      61.765  35.365  56.570  1.00  0.00           H
ATOM   3393  CA  THR A 796      62.655  36.255  58.250  1.00  0.00           C
ATOM   3394  HA  THR A 796      63.725  36.195  58.400  1.00  0.00           H
ATOM   3395  CB  THR A 796      62.415  37.645  57.650  1.00  0.00           C
ATOM   3396  HB  THR A 796      62.745  38.435  58.360  1.00  0.00           H
ATOM   3397  OG1 THR A 796      61.065  37.855  57.270  1.00  0.00           O
ATOM   3398  HG1 THR A 796      61.045  38.715  56.820  1.00  0.00           H
ATOM   3399  CG2 THR A 796      63.235  37.755  56.360  1.00  0.00           C
ATOM   3400 HG21 THR A 796      62.765  37.175  55.550  1.00  0.00           H
ATOM   3401 HG22 THR A 796      64.255  37.355  56.510  1.00  0.00           H
ATOM   3402 HG23 THR A 796      63.305  38.815  56.040  1.00  0.00           H
ATOM   3403  C   THR A 796      62.065  36.175  59.630  1.00  0.00           C
ATOM   3404  O   THR A 796      62.765  36.425  60.620  1.00  0.00           O
ATOM   3405  N   ILE A 797      60.785  35.755  59.760  1.00  0.00           N
ATOM   3406  HN  ILE A 797      60.205  35.645  58.940  1.00  0.00           H
ATOM   3407  CA  ILE A 797      60.155  35.525  61.060  1.00  0.00           C
ATOM   3408  HA  ILE A 797      60.165  36.465  61.610  1.00  0.00           H
ATOM   3409  CB  ILE A 797      58.705  35.055  60.890  1.00  0.00           C
ATOM   3410  HB  ILE A 797      58.685  34.295  60.080  1.00  0.00           H
ATOM   3411  CG2 ILE A 797      58.155  34.395  62.180  1.00  0.00           C
ATOM   3412 HG21 ILE A 797      58.205  35.105  63.030  1.00  0.00           H
ATOM   3413 HG22 ILE A 797      58.705  33.475  62.450  1.00  0.00           H
ATOM   3414 HG23 ILE A 797      57.095  34.095  62.040  1.00  0.00           H
ATOM   3415  CG1 ILE A 797      57.815  36.245  60.440  1.00  0.00           C
ATOM   3416 HG11 ILE A 797      58.315  36.785  59.610  1.00  0.00           H
ATOM   3417 HG12 ILE A 797      57.715  36.965  61.290  1.00  0.00           H
ATOM   3418  CD  ILE A 797      56.415  35.815  59.960  1.00  0.00           C
ATOM   3419  HD1 ILE A 797      55.845  35.335  60.780  1.00  0.00           H
ATOM   3420  HD2 ILE A 797      56.515  35.085  59.120  1.00  0.00           H
ATOM   3421  HD3 ILE A 797      55.845  36.695  59.600  1.00  0.00           H
ATOM   3422  C   ILE A 797      60.945  34.525  61.880  1.00  0.00           C
ATOM   3423  O   ILE A 797      61.335  34.775  63.010  1.00  0.00           O
ATOM   3424  N   VAL A 798      61.295  33.395  61.280  1.00  0.00           N
ATOM   3425  HN  VAL A 798      61.005  33.225  60.340  1.00  0.00           H
ATOM   3426  CA  VAL A 798      62.035  32.345  61.940  1.00  0.00           C
ATOM   3427  HA  VAL A 798      61.505  32.075  62.850  1.00  0.00           H
ATOM   3428  CB  VAL A 798      62.025  31.195  61.000  1.00  0.00           C
ATOM   3429  HB  VAL A 798      62.175  31.575  59.960  1.00  0.00           H
ATOM   3430  CG1 VAL A 798      63.185  30.205  61.300  1.00  0.00           C
ATOM   3431 HG11 VAL A 798      63.085  29.785  62.320  1.00  0.00           H
ATOM   3432 HG12 VAL A 798      64.185  30.675  61.190  1.00  0.00           H
ATOM   3433 HG13 VAL A 798      63.215  29.375  60.570  1.00  0.00           H
ATOM   3434  CG2 VAL A 798      60.565  30.695  61.120  1.00  0.00           C
ATOM   3435 HG21 VAL A 798      59.825  31.485  60.860  1.00  0.00           H
ATOM   3436 HG22 VAL A 798      60.345  30.365  62.150  1.00  0.00           H
ATOM   3437 HG23 VAL A 798      60.335  29.875  60.430  1.00  0.00           H
ATOM   3438  C   VAL A 798      63.425  32.695  62.390  1.00  0.00           C
ATOM   3439  O   VAL A 798      63.845  32.385  63.510  1.00  0.00           O
ATOM   3440  N   ILE A 799      64.185  33.385  61.510  1.00  0.00           N
ATOM   3441  HN  ILE A 799      63.815  33.605  60.610  1.00  0.00           H
ATOM   3442  CA  ILE A 799      65.535  33.835  61.780  1.00  0.00           C
ATOM   3443  HA  ILE A 799      66.135  32.985  62.060  1.00  0.00           H
ATOM   3444  CB  ILE A 799      66.145  34.475  60.520  1.00  0.00           C
ATOM   3445  HB  ILE A 799      65.415  35.215  60.120  1.00  0.00           H
ATOM   3446  CG2 ILE A 799      67.465  35.215  60.830  1.00  0.00           C
ATOM   3447 HG21 ILE A 799      68.185  34.525  61.330  1.00  0.00           H
ATOM   3448 HG22 ILE A 799      67.295  36.085  61.500  1.00  0.00           H
ATOM   3449 HG23 ILE A 799      67.925  35.595  59.900  1.00  0.00           H
ATOM   3450  CG1 ILE A 799      66.365  33.385  59.430  1.00  0.00           C
ATOM   3451 HG11 ILE A 799      65.505  32.675  59.430  1.00  0.00           H
ATOM   3452 HG12 ILE A 799      67.275  32.805  59.710  1.00  0.00           H
ATOM   3453  CD  ILE A 799      66.515  33.945  58.010  1.00  0.00           C
ATOM   3454  HD1 ILE A 799      67.405  34.605  57.930  1.00  0.00           H
ATOM   3455  HD2 ILE A 799      65.605  34.525  57.720  1.00  0.00           H
ATOM   3456  HD3 ILE A 799      66.635  33.115  57.290  1.00  0.00           H
ATOM   3457  C   ILE A 799      65.555  34.775  62.970  1.00  0.00           C
ATOM   3458  O   ILE A 799      66.325  34.585  63.920  1.00  0.00           O
ATOM   3459  N   MET A 800      64.645  35.755  63.020  1.00  0.00           N
ATOM   3460  HN  MET A 800      64.025  35.925  62.250  1.00  0.00           H
ATOM   3461  CA  MET A 800      64.575  36.685  64.120  1.00  0.00           C
ATOM   3462  HA  MET A 800      65.595  36.945  64.390  1.00  0.00           H
ATOM   3463  CB  MET A 800      63.895  38.005  63.670  1.00  0.00           C
ATOM   3464  HB1 MET A 800      63.935  38.745  64.500  1.00  0.00           H
ATOM   3465  HB2 MET A 800      62.825  37.805  63.450  1.00  0.00           H
ATOM   3466  CG  MET A 800      64.535  38.635  62.410  1.00  0.00           C
ATOM   3467  HG1 MET A 800      64.065  39.615  62.240  1.00  0.00           H
ATOM   3468  HG2 MET A 800      64.265  38.005  61.530  1.00  0.00           H
ATOM   3469  SD  MET A 800      66.345  38.815  62.420  1.00  0.00           S
ATOM   3470  CE  MET A 800      66.465  39.925  63.850  1.00  0.00           C
ATOM   3471  HE1 MET A 800      66.145  39.395  64.780  1.00  0.00           H
ATOM   3472  HE2 MET A 800      65.825  40.825  63.720  1.00  0.00           H
ATOM   3473  HE3 MET A 800      67.515  40.255  64.000  1.00  0.00           H
ATOM   3474  C   MET A 800      63.955  36.115  65.390  1.00  0.00           C
ATOM   3475  O   MET A 800      64.375  36.485  66.480  1.00  0.00           O
ATOM   3476  N   VAL A 801      62.985  35.165  65.300  1.00  0.00           N
ATOM   3477  HN  VAL A 801      62.605  34.925  64.400  1.00  0.00           H
ATOM   3478  CA  VAL A 801      62.425  34.445  66.460  1.00  0.00           C
ATOM   3479  HA  VAL A 801      62.005  35.155  67.150  1.00  0.00           H
ATOM   3480  CB  VAL A 801      61.345  33.435  66.000  1.00  0.00           C
ATOM   3481  HB  VAL A 801      61.715  32.925  65.080  1.00  0.00           H
ATOM   3482  CG1 VAL A 801      61.015  32.365  67.060  1.00  0.00           C
ATOM   3483 HG11 VAL A 801      60.755  32.835  68.030  1.00  0.00           H
ATOM   3484 HG12 VAL A 801      61.855  31.655  67.230  1.00  0.00           H
ATOM   3485 HG13 VAL A 801      60.145  31.755  66.730  1.00  0.00           H
ATOM   3486  CG2 VAL A 801      60.035  34.165  65.660  1.00  0.00           C
ATOM   3487 HG21 VAL A 801      60.225  35.135  65.150  1.00  0.00           H
ATOM   3488 HG22 VAL A 801      59.465  34.355  66.580  1.00  0.00           H
ATOM   3489 HG23 VAL A 801      59.405  33.535  64.990  1.00  0.00           H
ATOM   3490  C   VAL A 801      63.485  33.665  67.220  1.00  0.00           C
ATOM   3491  O   VAL A 801      63.655  33.785  68.440  1.00  0.00           O
ATOM   3492  N   THR A 802      64.285  32.875  66.460  1.00  0.00           N
ATOM   3493  HN  THR A 802      64.095  32.825  65.470  1.00  0.00           H
ATOM   3494  CA  THR A 802      65.405  32.115  66.970  1.00  0.00           C
ATOM   3495  HA  THR A 802      65.045  31.535  67.810  1.00  0.00           H
ATOM   3496  CB  THR A 802      65.995  31.115  65.980  1.00  0.00           C
ATOM   3497  HB  THR A 802      66.895  30.615  66.410  1.00  0.00           H
ATOM   3498  OG1 THR A 802      66.355  31.725  64.740  1.00  0.00           O
ATOM   3499  HG1 THR A 802      65.535  32.085  64.360  1.00  0.00           H
ATOM   3500  CG2 THR A 802      64.945  30.045  65.670  1.00  0.00           C
ATOM   3501 HG21 THR A 802      64.075  30.475  65.120  1.00  0.00           H
ATOM   3502 HG22 THR A 802      64.565  29.585  66.600  1.00  0.00           H
ATOM   3503 HG23 THR A 802      65.395  29.245  65.030  1.00  0.00           H
ATOM   3504  C   THR A 802      66.495  32.985  67.540  1.00  0.00           C
ATOM   3505  O   THR A 802      67.015  32.705  68.610  1.00  0.00           O
ATOM   3506  N   ILE A 803      66.845  34.115  66.870  1.00  0.00           N
ATOM   3507  HN  ILE A 803      66.465  34.295  65.960  1.00  0.00           H
ATOM   3508  CA  ILE A 803      67.805  35.065  67.410  1.00  0.00           C
ATOM   3509  HA  ILE A 803      68.725  34.525  67.610  1.00  0.00           H
ATOM   3510  CB  ILE A 803      68.145  36.145  66.360  1.00  0.00           C
ATOM   3511  HB  ILE A 803      67.185  36.505  65.920  1.00  0.00           H
ATOM   3512  CG2 ILE A 803      68.875  37.355  66.980  1.00  0.00           C
ATOM   3513 HG21 ILE A 803      69.785  37.015  67.510  1.00  0.00           H
ATOM   3514 HG22 ILE A 803      68.225  37.905  67.690  1.00  0.00           H
ATOM   3515 HG23 ILE A 803      69.185  38.065  66.190  1.00  0.00           H
ATOM   3516  CG1 ILE A 803      68.995  35.505  65.230  1.00  0.00           C
ATOM   3517 HG11 ILE A 803      68.575  34.525  64.950  1.00  0.00           H
ATOM   3518 HG12 ILE A 803      70.005  35.325  65.650  1.00  0.00           H
ATOM   3519  CD  ILE A 803      69.105  36.365  63.970  1.00  0.00           C
ATOM   3520  HD1 ILE A 803      69.635  37.315  64.170  1.00  0.00           H
ATOM   3521  HD2 ILE A 803      68.095  36.595  63.570  1.00  0.00           H
ATOM   3522  HD3 ILE A 803      69.665  35.815  63.180  1.00  0.00           H
ATOM   3523  C   ILE A 803      67.415  35.675  68.760  1.00  0.00           C
ATOM   3524  O   ILE A 803      68.235  35.705  69.690  1.00  0.00           O
ATOM   3525  N   ASP A 804      66.145  36.135  68.940  1.00  0.00           N
ATOM   3526  HN  ASP A 804      65.495  36.125  68.180  1.00  0.00           H
ATOM   3527  CA  ASP A 804      65.645  36.645  70.210  1.00  0.00           C
ATOM   3528  HA  ASP A 804      66.315  37.425  70.540  1.00  0.00           H
ATOM   3529  CB  ASP A 804      64.245  37.305  69.970  1.00  0.00           C
ATOM   3530  HB1 ASP A 804      63.575  36.565  69.480  1.00  0.00           H
ATOM   3531  HB2 ASP A 804      64.365  38.165  69.280  1.00  0.00           H
ATOM   3532  CG  ASP A 804      63.505  37.795  71.210  1.00  0.00           C
ATOM   3533  OD1 ASP A 804      63.285  39.025  71.340  1.00  0.00           O
ATOM   3534  OD2 ASP A 804      63.065  36.955  72.040  1.00  0.00           O
ATOM   3535  C   ASP A 804      65.675  35.605  71.320  1.00  0.00           C
ATOM   3536  O   ASP A 804      66.245  35.835  72.400  1.00  0.00           O
ATOM   3537  N   TYR A 805      65.145  34.385  71.060  1.00  0.00           N
ATOM   3538  HN  TYR A 805      64.625  34.235  70.210  1.00  0.00           H
ATOM   3539  CA  TYR A 805      65.175  33.305  72.010  1.00  0.00           C
ATOM   3540  HA  TYR A 805      64.685  33.655  72.910  1.00  0.00           H
ATOM   3541  CB  TYR A 805      64.375  32.095  71.440  1.00  0.00           C
ATOM   3542  HB1 TYR A 805      64.705  31.875  70.410  1.00  0.00           H
ATOM   3543  HB2 TYR A 805      63.285  32.325  71.400  1.00  0.00           H
ATOM   3544  CG  TYR A 805      64.545  30.875  72.310  1.00  0.00           C
ATOM   3545  CD1 TYR A 805      64.095  30.905  73.640  1.00  0.00           C
ATOM   3546  HD1 TYR A 805      63.575  31.775  74.010  1.00  0.00           H
ATOM   3547  CE1 TYR A 805      64.265  29.785  74.470  1.00  0.00           C
ATOM   3548  HE1 TYR A 805      63.815  29.775  75.460  1.00  0.00           H
ATOM   3549  CZ  TYR A 805      64.845  28.625  73.960  1.00  0.00           C
ATOM   3550  OH  TYR A 805      64.775  27.405  74.660  1.00  0.00           O
ATOM   3551  HH  TYR A 805      64.545  26.765  74.000  1.00  0.00           H
ATOM   3552  CD2 TYR A 805      65.215  29.735  71.830  1.00  0.00           C
ATOM   3553  HD2 TYR A 805      65.575  29.705  70.820  1.00  0.00           H
ATOM   3554  CE2 TYR A 805      65.385  28.625  72.670  1.00  0.00           C
ATOM   3555  HE2 TYR A 805      65.865  27.745  72.280  1.00  0.00           H
ATOM   3556  C   TYR A 805      66.585  32.875  72.420  1.00  0.00           C
ATOM   3557  O   TYR A 805      66.915  32.745  73.600  1.00  0.00           O
ATOM   3558  N   LEU A 806      67.455  32.655  71.420  1.00  0.00           N
ATOM   3559  HN  LEU A 806      67.195  32.795  70.460  1.00  0.00           H
ATOM   3560  CA  LEU A 806      68.795  32.175  71.670  1.00  0.00           C
ATOM   3561  HA  LEU A 806      68.705  31.345  72.350  1.00  0.00           H
ATOM   3562  CB  LEU A 806      69.475  31.695  70.380  1.00  0.00           C
ATOM   3563  HB1 LEU A 806      70.545  31.455  70.560  1.00  0.00           H
ATOM   3564  HB2 LEU A 806      69.435  32.515  69.630  1.00  0.00           H
ATOM   3565  CG  LEU A 806      68.815  30.445  69.790  1.00  0.00           C
ATOM   3566  HG  LEU A 806      67.715  30.615  69.690  1.00  0.00           H
ATOM   3567  CD1 LEU A 806      69.345  30.195  68.370  1.00  0.00           C
ATOM   3568 HD11 LEU A 806      70.445  30.035  68.390  1.00  0.00           H
ATOM   3569 HD12 LEU A 806      69.135  31.065  67.720  1.00  0.00           H
ATOM   3570 HD13 LEU A 806      68.875  29.295  67.910  1.00  0.00           H
ATOM   3571  CD2 LEU A 806      69.005  29.245  70.720  1.00  0.00           C
ATOM   3572 HD21 LEU A 806      68.655  29.455  71.750  1.00  0.00           H
ATOM   3573 HD22 LEU A 806      70.085  28.975  70.760  1.00  0.00           H
ATOM   3574 HD23 LEU A 806      68.415  28.375  70.360  1.00  0.00           H
ATOM   3575  C   LEU A 806      69.665  33.145  72.400  1.00  0.00           C
ATOM   3576  O   LEU A 806      70.365  32.745  73.310  1.00  0.00           O
ATOM   3577  N   VAL A 807      69.635  34.455  72.060  1.00  0.00           N
ATOM   3578  HN  VAL A 807      69.055  34.795  71.320  1.00  0.00           H
ATOM   3579  CA  VAL A 807      70.335  35.455  72.830  1.00  0.00           C
ATOM   3580  HA  VAL A 807      71.355  35.155  72.940  1.00  0.00           H
ATOM   3581  CB  VAL A 807      70.355  36.815  72.170  1.00  0.00           C
ATOM   3582  HB  VAL A 807      69.325  37.155  71.940  1.00  0.00           H
ATOM   3583  CG1 VAL A 807      71.025  37.795  73.160  1.00  0.00           C
ATOM   3584 HG11 VAL A 807      71.905  37.335  73.650  1.00  0.00           H
ATOM   3585 HG12 VAL A 807      70.305  38.105  73.950  1.00  0.00           H
ATOM   3586 HG13 VAL A 807      71.375  38.715  72.690  1.00  0.00           H
ATOM   3587  CG2 VAL A 807      71.165  36.665  70.860  1.00  0.00           C
ATOM   3588 HG21 VAL A 807      70.855  35.775  70.290  1.00  0.00           H
ATOM   3589 HG22 VAL A 807      72.245  36.595  71.110  1.00  0.00           H
ATOM   3590 HG23 VAL A 807      71.005  37.545  70.200  1.00  0.00           H
ATOM   3591  C   VAL A 807      69.865  35.545  74.260  1.00  0.00           C
ATOM   3592  O   VAL A 807      70.695  35.595  75.180  1.00  0.00           O
ATOM   3593  N   GLY A 808      68.535  35.495  74.510  1.00  0.00           N
ATOM   3594  HN  GLY A 808      67.875  35.375  73.770  1.00  0.00           H
ATOM   3595  CA  GLY A 808      68.005  35.575  75.860  1.00  0.00           C
ATOM   3596  HA1 GLY A 808      68.675  35.115  76.580  1.00  0.00           H
ATOM   3597  HA2 GLY A 808      67.035  35.105  75.850  1.00  0.00           H
ATOM   3598  C   GLY A 808      67.755  36.985  76.320  1.00  0.00           C
ATOM   3599  O   GLY A 808      67.975  37.325  77.480  1.00  0.00           O
ATOM   3600  N   VAL A 809      67.275  37.835  75.400  1.00  0.00           N
ATOM   3601  HN  VAL A 809      67.135  37.535  74.460  1.00  0.00           H
ATOM   3602  CA  VAL A 809      66.745  39.145  75.740  1.00  0.00           C
ATOM   3603  HA  VAL A 809      66.805  39.335  76.800  1.00  0.00           H
ATOM   3604  CB  VAL A 809      67.555  40.245  75.080  1.00  0.00           C
ATOM   3605  HB  VAL A 809      67.645  40.055  73.980  1.00  0.00           H
ATOM   3606  CG1 VAL A 809      66.885  41.615  75.310  1.00  0.00           C
ATOM   3607 HG11 VAL A 809      66.585  41.715  76.370  1.00  0.00           H
ATOM   3608 HG12 VAL A 809      65.975  41.725  74.680  1.00  0.00           H
ATOM   3609 HG13 VAL A 809      67.585  42.445  75.060  1.00  0.00           H
ATOM   3610  CG2 VAL A 809      68.965  40.205  75.710  1.00  0.00           C
ATOM   3611 HG21 VAL A 809      69.415  39.205  75.600  1.00  0.00           H
ATOM   3612 HG22 VAL A 809      68.905  40.465  76.790  1.00  0.00           H
ATOM   3613 HG23 VAL A 809      69.635  40.925  75.210  1.00  0.00           H
ATOM   3614  C   VAL A 809      65.295  39.175  75.300  1.00  0.00           C
ATOM   3615  O   VAL A 809      65.015  39.375  74.120  1.00  0.00           O
ATOM   3616  N   PRO A 810      64.305  38.975  76.170  1.00  0.00           N
ATOM   3617  CD  PRO A 810      64.545  38.385  77.500  1.00  0.00           C
ATOM   3618  HD1 PRO A 810      64.935  39.175  78.180  1.00  0.00           H
ATOM   3619  HD2 PRO A 810      65.275  37.545  77.430  1.00  0.00           H
ATOM   3620  CA  PRO A 810      62.985  38.655  75.670  1.00  0.00           C
ATOM   3621  HA  PRO A 810      63.045  38.145  74.720  1.00  0.00           H
ATOM   3622  CB  PRO A 810      62.375  37.675  76.700  1.00  0.00           C
ATOM   3623  HB1 PRO A 810      62.545  36.645  76.310  1.00  0.00           H
ATOM   3624  HB2 PRO A 810      61.295  37.815  76.880  1.00  0.00           H
ATOM   3625  CG  PRO A 810      63.205  37.835  77.980  1.00  0.00           C
ATOM   3626  HG1 PRO A 810      62.735  38.585  78.650  1.00  0.00           H
ATOM   3627  HG2 PRO A 810      63.325  36.865  78.510  1.00  0.00           H
ATOM   3628  C   PRO A 810      62.135  39.895  75.440  1.00  0.00           C
ATOM   3629  O   PRO A 810      61.485  40.405  76.350  1.00  0.00           O
ATOM   3630  N   SER A 811      62.075  40.335  74.160  1.00  0.00           N
ATOM   3631  HN  SER A 811      62.685  39.945  73.470  1.00  0.00           H
ATOM   3632  CA  SER A 811      61.065  41.285  73.690  1.00  0.00           C
ATOM   3633  HA  SER A 811      61.145  42.135  74.350  1.00  0.00           H
ATOM   3634  CB  SER A 811      61.365  41.775  72.240  1.00  0.00           C
ATOM   3635  HB1 SER A 811      62.395  42.215  72.220  1.00  0.00           H
ATOM   3636  HB2 SER A 811      60.655  42.575  71.950  1.00  0.00           H
ATOM   3637  OG  SER A 811      61.305  40.725  71.280  1.00  0.00           O
ATOM   3638  HG1 SER A 811      62.105  40.155  71.360  1.00  0.00           H
ATOM   3639  C   SER A 811      59.635  40.725  73.800  1.00  0.00           C
ATOM   3640  O   SER A 811      59.485  39.495  73.700  1.00  0.00           O
ATOM   3641  N   PRO A 812      58.575  41.515  74.060  1.00  0.00           N
ATOM   3642  CD  PRO A 812      58.655  42.965  74.230  1.00  0.00           C
ATOM   3643  HD1 PRO A 812      59.245  43.435  73.410  1.00  0.00           H
ATOM   3644  HD2 PRO A 812      59.115  43.195  75.210  1.00  0.00           H
ATOM   3645  CA  PRO A 812      57.195  41.025  74.210  1.00  0.00           C
ATOM   3646  HA  PRO A 812      57.185  40.375  75.070  1.00  0.00           H
ATOM   3647  CB  PRO A 812      56.315  42.275  74.430  1.00  0.00           C
ATOM   3648  HB1 PRO A 812      55.965  42.295  75.490  1.00  0.00           H
ATOM   3649  HB2 PRO A 812      55.415  42.305  73.780  1.00  0.00           H
ATOM   3650  CG  PRO A 812      57.215  43.495  74.180  1.00  0.00           C
ATOM   3651  HG1 PRO A 812      57.005  43.905  73.160  1.00  0.00           H
ATOM   3652  HG2 PRO A 812      57.045  44.285  74.930  1.00  0.00           H
ATOM   3653  C   PRO A 812      56.705  40.155  73.060  1.00  0.00           C
ATOM   3654  O   PRO A 812      57.145  40.345  71.930  1.00  0.00           O
ATOM   3655  N   LYS A 813      55.845  39.165  73.330  1.00  0.00           N
ATOM   3656  HN  LYS A 813      55.425  39.065  74.230  1.00  0.00           H
ATOM   3657  CA  LYS A 813      55.545  38.085  72.410  1.00  0.00           C
ATOM   3658  HA  LYS A 813      55.905  38.345  71.420  1.00  0.00           H
ATOM   3659  CB  LYS A 813      56.235  36.765  72.860  1.00  0.00           C
ATOM   3660  HB1 LYS A 813      56.065  35.985  72.090  1.00  0.00           H
ATOM   3661  HB2 LYS A 813      55.785  36.395  73.810  1.00  0.00           H
ATOM   3662  CG  LYS A 813      57.755  36.955  73.040  1.00  0.00           C
ATOM   3663  HG1 LYS A 813      57.935  37.535  73.970  1.00  0.00           H
ATOM   3664  HG2 LYS A 813      58.105  37.565  72.190  1.00  0.00           H
ATOM   3665  CD  LYS A 813      58.565  35.655  73.080  1.00  0.00           C
ATOM   3666  HD1 LYS A 813      58.035  34.895  72.470  1.00  0.00           H
ATOM   3667  HD2 LYS A 813      58.595  35.255  74.120  1.00  0.00           H
ATOM   3668  CE  LYS A 813      59.975  35.795  72.490  1.00  0.00           C
ATOM   3669  HE1 LYS A 813      59.905  36.005  71.400  1.00  0.00           H
ATOM   3670  HE2 LYS A 813      60.565  34.865  72.630  1.00  0.00           H
ATOM   3671  NZ  LYS A 813      60.715  36.915  73.120  1.00  0.00           N
ATOM   3672  HZ1 LYS A 813      60.895  36.715  74.120  1.00  0.00           H
ATOM   3673  HZ2 LYS A 813      60.195  37.815  73.040  1.00  0.00           H
ATOM   3674  HZ3 LYS A 813      61.665  37.015  72.640  1.00  0.00           H
ATOM   3675  C   LYS A 813      54.055  37.925  72.260  1.00  0.00           C
ATOM   3676  O   LYS A 813      53.275  38.675  72.850  1.00  0.00           O
ATOM   3677  N   LEU A 814      53.585  36.975  71.440  1.00  0.00           N
ATOM   3678  HN  LEU A 814      54.235  36.455  70.880  1.00  0.00           H
ATOM   3679  CA  LEU A 814      52.175  36.645  71.320  1.00  0.00           C
ATOM   3680  HA  LEU A 814      51.635  37.575  71.210  1.00  0.00           H
ATOM   3681  CB  LEU A 814      51.875  35.765  70.080  1.00  0.00           C
ATOM   3682  HB1 LEU A 814      50.785  35.525  70.040  1.00  0.00           H
ATOM   3683  HB2 LEU A 814      52.425  34.805  70.180  1.00  0.00           H
ATOM   3684  CG  LEU A 814      52.255  36.385  68.710  1.00  0.00           C
ATOM   3685  HG  LEU A 814      53.345  36.655  68.740  1.00  0.00           H
ATOM   3686  CD1 LEU A 814      52.065  35.345  67.590  1.00  0.00           C
ATOM   3687 HD11 LEU A 814      51.015  35.005  67.560  1.00  0.00           H
ATOM   3688 HD12 LEU A 814      52.705  34.455  67.770  1.00  0.00           H
ATOM   3689 HD13 LEU A 814      52.335  35.775  66.610  1.00  0.00           H
ATOM   3690  CD2 LEU A 814      51.445  37.655  68.390  1.00  0.00           C
ATOM   3691 HD21 LEU A 814      51.625  38.425  69.170  1.00  0.00           H
ATOM   3692 HD22 LEU A 814      50.365  37.415  68.360  1.00  0.00           H
ATOM   3693 HD23 LEU A 814      51.735  38.075  67.410  1.00  0.00           H
ATOM   3694  C   LEU A 814      51.605  35.985  72.580  1.00  0.00           C
ATOM   3695  O   LEU A 814      51.555  34.765  72.720  1.00  0.00           O
ATOM   3696  N   HSD A 815      51.135  36.795  73.550  1.00  0.00           N
ATOM   3697  HN  HSD A 815      51.205  37.785  73.450  1.00  0.00           H
ATOM   3698  CA  HSD A 815      50.655  36.335  74.830  1.00  0.00           C
ATOM   3699  HA  HSD A 815      51.175  35.415  75.080  1.00  0.00           H
ATOM   3700  CB  HSD A 815      50.975  37.385  75.930  1.00  0.00           C
ATOM   3701  HB1 HSD A 815      50.565  37.095  76.910  1.00  0.00           H
ATOM   3702  HB2 HSD A 815      50.505  38.355  75.650  1.00  0.00           H
ATOM   3703  ND1 HSD A 815      53.365  36.685  76.530  1.00  0.00           N
ATOM   3704  HD1 HSD A 815      53.155  35.765  76.860  1.00  0.00           H
ATOM   3705  CG  HSD A 815      52.465  37.625  76.080  1.00  0.00           C
ATOM   3706  CE1 HSD A 815      54.585  37.275  76.590  1.00  0.00           C
ATOM   3707  HE1 HSD A 815      55.495  36.745  76.890  1.00  0.00           H
ATOM   3708  NE2 HSD A 815      54.525  38.545  76.250  1.00  0.00           N
ATOM   3709  CD2 HSD A 815      53.185  38.765  75.920  1.00  0.00           C
ATOM   3710  HD2 HSD A 815      52.855  39.755  75.600  1.00  0.00           H
ATOM   3711  C   HSD A 815      49.175  35.995  74.820  1.00  0.00           C
ATOM   3712  O   HSD A 815      48.375  36.605  75.530  1.00  0.00           O
ATOM   3713  N   VAL A 816      48.795  34.975  74.020  1.00  0.00           N
ATOM   3714  HN  VAL A 816      49.485  34.505  73.460  1.00  0.00           H
ATOM   3715  CA  VAL A 816      47.435  34.515  73.800  1.00  0.00           C
ATOM   3716  HA  VAL A 816      46.805  35.395  73.720  1.00  0.00           H
ATOM   3717  CB  VAL A 816      47.345  33.745  72.470  1.00  0.00           C
ATOM   3718  HB  VAL A 816      47.815  32.735  72.590  1.00  0.00           H
ATOM   3719  CG1 VAL A 816      45.875  33.545  72.040  1.00  0.00           C
ATOM   3720 HG11 VAL A 816      45.375  34.515  71.880  1.00  0.00           H
ATOM   3721 HG12 VAL A 816      45.305  32.965  72.800  1.00  0.00           H
ATOM   3722 HG13 VAL A 816      45.845  32.965  71.090  1.00  0.00           H
ATOM   3723  CG2 VAL A 816      48.115  34.495  71.360  1.00  0.00           C
ATOM   3724 HG21 VAL A 816      49.205  34.475  71.540  1.00  0.00           H
ATOM   3725 HG22 VAL A 816      47.775  35.555  71.300  1.00  0.00           H
ATOM   3726 HG23 VAL A 816      47.925  34.005  70.390  1.00  0.00           H
ATOM   3727  C   VAL A 816      46.975  33.645  74.970  1.00  0.00           C
ATOM   3728  O   VAL A 816      47.755  32.795  75.430  1.00  0.00           O
ATOM   3729  N   PRO A 817      45.775  33.745  75.560  1.00  0.00           N
ATOM   3730  CD  PRO A 817      44.795  34.775  75.260  1.00  0.00           C
ATOM   3731  HD1 PRO A 817      44.385  34.615  74.240  1.00  0.00           H
ATOM   3732  HD2 PRO A 817      45.245  35.795  75.340  1.00  0.00           H
ATOM   3733  CA  PRO A 817      45.215  32.675  76.390  1.00  0.00           C
ATOM   3734  HA  PRO A 817      45.895  32.525  77.210  1.00  0.00           H
ATOM   3735  CB  PRO A 817      43.845  33.185  76.880  1.00  0.00           C
ATOM   3736  HB1 PRO A 817      43.805  33.215  77.990  1.00  0.00           H
ATOM   3737  HB2 PRO A 817      43.005  32.545  76.520  1.00  0.00           H
ATOM   3738  CG  PRO A 817      43.675  34.605  76.300  1.00  0.00           C
ATOM   3739  HG1 PRO A 817      42.675  34.725  75.820  1.00  0.00           H
ATOM   3740  HG2 PRO A 817      43.785  35.375  77.090  1.00  0.00           H
ATOM   3741  C   PRO A 817      45.105  31.325  75.670  1.00  0.00           C
ATOM   3742  O   PRO A 817      44.785  31.285  74.490  1.00  0.00           O
ATOM   3743  N   GLU A 818      45.385  30.215  76.380  1.00  0.00           N
ATOM   3744  HN  GLU A 818      45.715  30.275  77.320  1.00  0.00           H
ATOM   3745  CA  GLU A 818      45.365  28.875  75.790  1.00  0.00           C
ATOM   3746  HA  GLU A 818      45.805  28.915  74.800  1.00  0.00           H
ATOM   3747  CB  GLU A 818      46.225  27.965  76.700  1.00  0.00           C
ATOM   3748  HB1 GLU A 818      45.775  27.995  77.720  1.00  0.00           H
ATOM   3749  HB2 GLU A 818      47.235  28.415  76.780  1.00  0.00           H
ATOM   3750  CG  GLU A 818      46.395  26.485  76.270  1.00  0.00           C
ATOM   3751  HG1 GLU A 818      45.465  26.045  75.880  1.00  0.00           H
ATOM   3752  HG2 GLU A 818      46.725  25.875  77.140  1.00  0.00           H
ATOM   3753  CD  GLU A 818      47.505  26.355  75.220  1.00  0.00           C
ATOM   3754  OE1 GLU A 818      47.205  25.785  74.140  1.00  0.00           O
ATOM   3755  OE2 GLU A 818      48.655  26.825  75.470  1.00  0.00           O
ATOM   3756  C   GLU A 818      43.945  28.335  75.640  1.00  0.00           C
ATOM   3757  O   GLU A 818      43.645  27.465  74.830  1.00  0.00           O
ATOM   3758  N   LYS A 819      43.005  28.875  76.440  1.00  0.00           N
ATOM   3759  HN  LYS A 819      43.265  29.585  77.070  1.00  0.00           H
ATOM   3760  CA  LYS A 819      41.585  28.595  76.360  1.00  0.00           C
ATOM   3761  HA  LYS A 819      41.465  27.545  76.570  1.00  0.00           H
ATOM   3762  CB  LYS A 819      40.815  29.385  77.460  1.00  0.00           C
ATOM   3763  HB1 LYS A 819      39.715  29.265  77.320  1.00  0.00           H
ATOM   3764  HB2 LYS A 819      41.035  30.475  77.330  1.00  0.00           H
ATOM   3765  CG  LYS A 819      41.165  28.955  78.890  1.00  0.00           C
ATOM   3766  HG1 LYS A 819      42.195  29.295  79.140  1.00  0.00           H
ATOM   3767  HG2 LYS A 819      41.135  27.845  78.960  1.00  0.00           H
ATOM   3768  CD  LYS A 819      40.175  29.515  79.940  1.00  0.00           C
ATOM   3769  HD1 LYS A 819      39.995  30.585  79.700  1.00  0.00           H
ATOM   3770  HD2 LYS A 819      40.655  29.475  80.940  1.00  0.00           H
ATOM   3771  CE  LYS A 819      38.855  28.725  80.010  1.00  0.00           C
ATOM   3772  HE1 LYS A 819      39.015  27.775  80.570  1.00  0.00           H
ATOM   3773  HE2 LYS A 819      38.505  28.465  78.990  1.00  0.00           H
ATOM   3774  NZ  LYS A 819      37.785  29.485  80.680  1.00  0.00           N
ATOM   3775  HZ1 LYS A 819      37.655  30.405  80.200  1.00  0.00           H
ATOM   3776  HZ2 LYS A 819      37.955  29.645  81.680  1.00  0.00           H
ATOM   3777  HZ3 LYS A 819      36.885  28.925  80.520  1.00  0.00           H
ATOM   3778  C   LYS A 819      40.905  28.835  75.010  1.00  0.00           C
ATOM   3779  O   LYS A 819      41.325  29.665  74.210  1.00  0.00           O
ATOM   3780  N   PHE A 820      39.815  28.095  74.750  1.00  0.00           N
ATOM   3781  HN  PHE A 820      39.535  27.365  75.370  1.00  0.00           H
ATOM   3782  CA  PHE A 820      38.995  28.295  73.570  1.00  0.00           C
ATOM   3783  HA  PHE A 820      39.505  28.925  72.850  1.00  0.00           H
ATOM   3784  CB  PHE A 820      38.685  26.915  72.900  1.00  0.00           C
ATOM   3785  HB1 PHE A 820      39.625  26.485  72.500  1.00  0.00           H
ATOM   3786  HB2 PHE A 820      37.965  27.025  72.060  1.00  0.00           H
ATOM   3787  CG  PHE A 820      38.125  25.965  73.930  1.00  0.00           C
ATOM   3788  CD1 PHE A 820      38.975  25.145  74.710  1.00  0.00           C
ATOM   3789  HD1 PHE A 820      40.045  25.175  74.540  1.00  0.00           H
ATOM   3790  CE1 PHE A 820      38.455  24.355  75.740  1.00  0.00           C
ATOM   3791  HE1 PHE A 820      39.105  23.775  76.370  1.00  0.00           H
ATOM   3792  CZ  PHE A 820      37.075  24.355  75.980  1.00  0.00           C
ATOM   3793  HZ  PHE A 820      36.665  23.765  76.790  1.00  0.00           H
ATOM   3794  CD2 PHE A 820      36.745  25.915  74.170  1.00  0.00           C
ATOM   3795  HD2 PHE A 820      36.065  26.505  73.560  1.00  0.00           H
ATOM   3796  CE2 PHE A 820      36.225  25.145  75.210  1.00  0.00           C
ATOM   3797  HE2 PHE A 820      35.165  25.125  75.390  1.00  0.00           H
ATOM   3798  C   PHE A 820      37.705  29.025  73.920  1.00  0.00           C
ATOM   3799  O   PHE A 820      36.955  29.465  73.060  1.00  0.00           O
ATOM   3800  N   GLU A 821      37.415  29.155  75.240  1.00  0.00           N
ATOM   3801  HN  GLU A 821      38.035  28.775  75.910  1.00  0.00           H
ATOM   3802  CA  GLU A 821      36.295  29.905  75.770  1.00  0.00           C
ATOM   3803  HA  GLU A 821      35.445  29.685  75.140  1.00  0.00           H
ATOM   3804  CB  GLU A 821      35.985  29.495  77.220  1.00  0.00           C
ATOM   3805  HB1 GLU A 821      35.145  30.115  77.620  1.00  0.00           H
ATOM   3806  HB2 GLU A 821      36.875  29.695  77.850  1.00  0.00           H
ATOM   3807  CG  GLU A 821      35.585  28.005  77.360  1.00  0.00           C
ATOM   3808  HG1 GLU A 821      36.405  27.335  77.060  1.00  0.00           H
ATOM   3809  HG2 GLU A 821      34.725  27.795  76.690  1.00  0.00           H
ATOM   3810  CD  GLU A 821      35.185  27.635  78.780  1.00  0.00           C
ATOM   3811  OE1 GLU A 821      35.975  27.895  79.730  1.00  0.00           O
ATOM   3812  OE2 GLU A 821      34.065  27.095  78.930  1.00  0.00           O
ATOM   3813  C   GLU A 821      36.585  31.405  75.750  1.00  0.00           C
ATOM   3814  O   GLU A 821      37.755  31.785  75.880  1.00  0.00           O
ATOM   3815  N   PRO A 822      35.605  32.285  75.610  1.00  0.00           N
ATOM   3816  CD  PRO A 822      34.205  31.935  75.340  1.00  0.00           C
ATOM   3817  HD1 PRO A 822      33.805  31.305  76.160  1.00  0.00           H
ATOM   3818  HD2 PRO A 822      34.145  31.395  74.370  1.00  0.00           H
ATOM   3819  CA  PRO A 822      35.815  33.725  75.690  1.00  0.00           C
ATOM   3820  HA  PRO A 822      36.455  33.975  74.860  1.00  0.00           H
ATOM   3821  CB  PRO A 822      34.425  34.375  75.560  1.00  0.00           C
ATOM   3822  HB1 PRO A 822      34.455  35.115  74.730  1.00  0.00           H
ATOM   3823  HB2 PRO A 822      34.115  34.885  76.500  1.00  0.00           H
ATOM   3824  CG  PRO A 822      33.425  33.255  75.240  1.00  0.00           C
ATOM   3825  HG1 PRO A 822      32.585  33.265  75.960  1.00  0.00           H
ATOM   3826  HG2 PRO A 822      33.035  33.395  74.210  1.00  0.00           H
ATOM   3827  C   PRO A 822      36.535  34.235  76.940  1.00  0.00           C
ATOM   3828  O   PRO A 822      36.595  33.585  77.990  1.00  0.00           O
ATOM   3829  N   THR A 823      37.045  35.465  76.850  1.00  0.00           N
ATOM   3830  HN  THR A 823      36.965  35.985  75.990  1.00  0.00           H
ATOM   3831  CA  THR A 823      37.945  36.015  77.850  1.00  0.00           C
ATOM   3832  HA  THR A 823      38.545  35.215  78.270  1.00  0.00           H
ATOM   3833  CB  THR A 823      38.915  37.035  77.250  1.00  0.00           C
ATOM   3834  HB  THR A 823      39.385  37.705  78.010  1.00  0.00           H
ATOM   3835  OG1 THR A 823      38.285  37.805  76.220  1.00  0.00           O
ATOM   3836  HG1 THR A 823      37.525  38.245  76.640  1.00  0.00           H
ATOM   3837  CG2 THR A 823      40.035  36.245  76.550  1.00  0.00           C
ATOM   3838 HG21 THR A 823      39.605  35.595  75.750  1.00  0.00           H
ATOM   3839 HG22 THR A 823      40.585  35.615  77.270  1.00  0.00           H
ATOM   3840 HG23 THR A 823      40.745  36.935  76.060  1.00  0.00           H
ATOM   3841  C   THR A 823      37.215  36.635  79.030  1.00  0.00           C
ATOM   3842  O   THR A 823      37.845  37.185  79.920  1.00  0.00           O
ATOM   3843  N   HSD A 824      35.875  36.515  79.110  1.00  0.00           N
ATOM   3844  HN  HSD A 824      35.365  36.055  78.380  1.00  0.00           H
ATOM   3845  CA  HSD A 824      35.125  36.955  80.280  1.00  0.00           C
ATOM   3846  HA  HSD A 824      35.745  36.825  81.150  1.00  0.00           H
ATOM   3847  CB  HSD A 824      34.785  38.465  80.120  1.00  0.00           C
ATOM   3848  HB1 HSD A 824      34.165  38.635  79.220  1.00  0.00           H
ATOM   3849  HB2 HSD A 824      35.745  39.005  79.970  1.00  0.00           H
ATOM   3850  ND1 HSD A 824      32.845  39.485  81.420  1.00  0.00           N
ATOM   3851  HD1 HSD A 824      32.175  39.565  80.680  1.00  0.00           H
ATOM   3852  CG  HSD A 824      34.155  39.075  81.340  1.00  0.00           C
ATOM   3853  CE1 HSD A 824      32.665  39.965  82.680  1.00  0.00           C
ATOM   3854  HE1 HSD A 824      31.715  40.345  83.060  1.00  0.00           H
ATOM   3855  NE2 HSD A 824      33.765  39.895  83.400  1.00  0.00           N
ATOM   3856  CD2 HSD A 824      34.715  39.355  82.540  1.00  0.00           C
ATOM   3857  HD2 HSD A 824      35.735  39.175  82.890  1.00  0.00           H
ATOM   3858  C   HSD A 824      33.845  36.105  80.450  1.00  0.00           C
ATOM   3859  O   HSD A 824      33.185  35.895  79.430  1.00  0.00           O
ATOM   3860  N   PRO A 825      33.415  35.595  81.620  1.00  0.00           N
ATOM   3861  CD  PRO A 825      33.995  35.935  82.930  1.00  0.00           C
ATOM   3862  HD1 PRO A 825      33.915  37.025  83.140  1.00  0.00           H
ATOM   3863  HD2 PRO A 825      35.065  35.625  82.940  1.00  0.00           H
ATOM   3864  CA  PRO A 825      32.355  34.565  81.730  1.00  0.00           C
ATOM   3865  HA  PRO A 825      32.515  33.815  80.970  1.00  0.00           H
ATOM   3866  CB  PRO A 825      32.605  33.985  83.150  1.00  0.00           C
ATOM   3867  HB1 PRO A 825      33.365  33.175  83.060  1.00  0.00           H
ATOM   3868  HB2 PRO A 825      31.695  33.545  83.620  1.00  0.00           H
ATOM   3869  CG  PRO A 825      33.185  35.145  83.960  1.00  0.00           C
ATOM   3870  HG1 PRO A 825      32.355  35.775  84.340  1.00  0.00           H
ATOM   3871  HG2 PRO A 825      33.795  34.805  84.830  1.00  0.00           H
ATOM   3872  C   PRO A 825      30.915  35.065  81.540  1.00  0.00           C
ATOM   3873  O   PRO A 825      29.955  34.375  81.870  1.00  0.00           O
ATOM   3874  N   GLU A 826      30.715  36.285  80.990  1.00  0.00           N
ATOM   3875  HN  GLU A 826      31.495  36.855  80.800  1.00  0.00           H
ATOM   3876  CA  GLU A 826      29.415  36.795  80.580  1.00  0.00           C
ATOM   3877  HA  GLU A 826      28.625  36.235  81.060  1.00  0.00           H
ATOM   3878  CB  GLU A 826      29.235  38.315  80.900  1.00  0.00           C
ATOM   3879  HB1 GLU A 826      28.225  38.635  80.570  1.00  0.00           H
ATOM   3880  HB2 GLU A 826      29.985  38.895  80.310  1.00  0.00           H
ATOM   3881  CG  GLU A 826      29.375  38.715  82.390  1.00  0.00           C
ATOM   3882  HG1 GLU A 826      30.385  38.425  82.760  1.00  0.00           H
ATOM   3883  HG2 GLU A 826      28.615  38.195  83.000  1.00  0.00           H
ATOM   3884  CD  GLU A 826      29.235  40.225  82.630  1.00  0.00           C
ATOM   3885  OE1 GLU A 826      29.895  41.015  81.890  1.00  0.00           O
ATOM   3886  OE2 GLU A 826      28.535  40.615  83.590  1.00  0.00           O
ATOM   3887  C   GLU A 826      29.225  36.655  79.080  1.00  0.00           C
ATOM   3888  O   GLU A 826      28.145  36.965  78.560  1.00  0.00           O
ATOM   3889  N   ARG A 827      30.255  36.195  78.340  1.00  0.00           N
ATOM   3890  HN  ARG A 827      31.065  35.825  78.800  1.00  0.00           H
ATOM   3891  CA  ARG A 827      30.215  35.975  76.910  1.00  0.00           C
ATOM   3892  HA  ARG A 827      29.375  36.515  76.490  1.00  0.00           H
ATOM   3893  CB  ARG A 827      31.515  36.455  76.210  1.00  0.00           C
ATOM   3894  HB1 ARG A 827      31.655  35.935  75.230  1.00  0.00           H
ATOM   3895  HB2 ARG A 827      32.365  36.125  76.860  1.00  0.00           H
ATOM   3896  CG  ARG A 827      31.655  37.975  75.950  1.00  0.00           C
ATOM   3897  HG1 ARG A 827      32.665  38.135  75.490  1.00  0.00           H
ATOM   3898  HG2 ARG A 827      31.635  38.505  76.930  1.00  0.00           H
ATOM   3899  CD  ARG A 827      30.605  38.605  75.020  1.00  0.00           C
ATOM   3900  HD1 ARG A 827      30.865  39.675  74.830  1.00  0.00           H
ATOM   3901  HD2 ARG A 827      29.595  38.555  75.480  1.00  0.00           H
ATOM   3902  NE  ARG A 827      30.665  37.895  73.690  1.00  0.00           N
ATOM   3903  HE  ARG A 827      31.525  37.875  73.190  1.00  0.00           H
ATOM   3904  CZ  ARG A 827      29.675  37.145  73.190  1.00  0.00           C
ATOM   3905  NH1 ARG A 827      28.475  37.065  73.720  1.00  0.00           N
ATOM   3906 HH11 ARG A 827      28.165  37.675  74.430  1.00  0.00           H
ATOM   3907 HH12 ARG A 827      27.775  36.495  73.290  1.00  0.00           H
ATOM   3908  NH2 ARG A 827      29.895  36.445  72.090  1.00  0.00           N
ATOM   3909 HH21 ARG A 827      30.735  36.625  71.580  1.00  0.00           H
ATOM   3910 HH22 ARG A 827      29.095  36.115  71.570  1.00  0.00           H
ATOM   3911  C   ARG A 827      29.975  34.515  76.580  1.00  0.00           C
ATOM   3912  O   ARG A 827      30.255  33.615  77.360  1.00  0.00           O
ATOM   3913  N   GLY A 828      29.445  34.245  75.370  1.00  0.00           N
ATOM   3914  HN  GLY A 828      29.205  34.975  74.750  1.00  0.00           H
ATOM   3915  CA  GLY A 828      29.205  32.905  74.880  1.00  0.00           C
ATOM   3916  HA1 GLY A 828      28.605  32.365  75.600  1.00  0.00           H
ATOM   3917  HA2 GLY A 828      30.165  32.435  74.660  1.00  0.00           H
ATOM   3918  C   GLY A 828      28.415  33.025  73.610  1.00  0.00           C
ATOM   3919  O   GLY A 828      27.785  34.045  73.360  1.00  0.00           O
ATOM   3920  N   TRP A 829      28.405  31.985  72.760  1.00  0.00           N
ATOM   3921  HN  TRP A 829      28.975  31.185  72.970  1.00  0.00           H
ATOM   3922  CA  TRP A 829      27.845  31.965  71.400  1.00  0.00           C
ATOM   3923  HA  TRP A 829      28.065  32.915  70.930  1.00  0.00           H
ATOM   3924  CB  TRP A 829      28.505  30.825  70.580  1.00  0.00           C
ATOM   3925  HB1 TRP A 829      28.445  31.085  69.490  1.00  0.00           H
ATOM   3926  HB2 TRP A 829      27.955  29.875  70.720  1.00  0.00           H
ATOM   3927  CG  TRP A 829      29.935  30.595  70.950  1.00  0.00           C
ATOM   3928  CD1 TRP A 829      30.435  29.505  71.630  1.00  0.00           C
ATOM   3929  HD1 TRP A 829      29.845  28.665  71.970  1.00  0.00           H
ATOM   3930  NE1 TRP A 829      31.765  29.715  71.900  1.00  0.00           N
ATOM   3931  HE1 TRP A 829      32.435  29.035  72.130  1.00  0.00           H
ATOM   3932  CE2 TRP A 829      32.145  30.945  71.450  1.00  0.00           C
ATOM   3933  CD2 TRP A 829      31.015  31.545  70.850  1.00  0.00           C
ATOM   3934  CE3 TRP A 829      31.115  32.855  70.360  1.00  0.00           C
ATOM   3935  HE3 TRP A 829      30.265  33.355  69.920  1.00  0.00           H
ATOM   3936  CZ3 TRP A 829      32.345  33.515  70.460  1.00  0.00           C
ATOM   3937  HZ3 TRP A 829      32.445  34.535  70.110  1.00  0.00           H
ATOM   3938  CZ2 TRP A 829      33.365  31.585  71.520  1.00  0.00           C
ATOM   3939  HZ2 TRP A 829      34.235  31.115  71.970  1.00  0.00           H
ATOM   3940  CH2 TRP A 829      33.455  32.885  71.030  1.00  0.00           C
ATOM   3941  HH2 TRP A 829      34.395  33.425  71.110  1.00  0.00           H
ATOM   3942  C   TRP A 829      26.315  31.795  71.380  1.00  0.00           C
ATOM   3943  O   TRP A 829      25.725  31.145  70.530  1.00  0.00           O
ATOM   3944  N   ILE A 830      25.695  32.395  72.400  1.00  0.00           N
ATOM   3945  HN  ILE A 830      26.275  32.975  72.960  1.00  0.00           H
ATOM   3946  CA  ILE A 830      24.285  32.435  72.660  1.00  0.00           C
ATOM   3947  HA  ILE A 830      23.815  32.805  71.760  1.00  0.00           H
ATOM   3948  CB  ILE A 830      23.765  31.085  73.090  1.00  0.00           C
ATOM   3949  HB  ILE A 830      23.965  30.425  72.220  1.00  0.00           H
ATOM   3950  CG2 ILE A 830      24.495  30.535  74.340  1.00  0.00           C
ATOM   3951 HG21 ILE A 830      24.295  31.165  75.230  1.00  0.00           H
ATOM   3952 HG22 ILE A 830      25.595  30.475  74.170  1.00  0.00           H
ATOM   3953 HG23 ILE A 830      24.135  29.515  74.580  1.00  0.00           H
ATOM   3954  CG1 ILE A 830      22.245  31.145  73.330  1.00  0.00           C
ATOM   3955 HG11 ILE A 830      22.035  31.625  74.320  1.00  0.00           H
ATOM   3956 HG12 ILE A 830      21.825  30.145  73.450  1.00  0.00           H
ATOM   3957  CD  ILE A 830      21.495  31.945  72.260  1.00  0.00           C
ATOM   3958  HD1 ILE A 830      21.615  31.485  71.260  1.00  0.00           H
ATOM   3959  HD2 ILE A 830      21.825  32.995  72.160  1.00  0.00           H
ATOM   3960  HD3 ILE A 830      20.425  32.035  72.520  1.00  0.00           H
ATOM   3961  C   ILE A 830      23.985  33.415  73.780  1.00  0.00           C
ATOM   3962  O   ILE A 830      22.855  33.825  74.040  1.00  0.00           O
ATOM   3963  N   ILE A 831      24.995  33.915  74.500  1.00  0.00           N
ATOM   3964  HN  ILE A 831      25.955  33.715  74.350  1.00  0.00           H
ATOM   3965  CA  ILE A 831      24.695  34.835  75.570  1.00  0.00           C
ATOM   3966  HA  ILE A 831      23.735  34.615  76.010  1.00  0.00           H
ATOM   3967  CB  ILE A 831      25.715  34.665  76.680  1.00  0.00           C
ATOM   3968  HB  ILE A 831      26.725  35.015  76.360  1.00  0.00           H
ATOM   3969  CG2 ILE A 831      25.265  35.475  77.910  1.00  0.00           C
ATOM   3970 HG21 ILE A 831      24.285  35.115  78.270  1.00  0.00           H
ATOM   3971 HG22 ILE A 831      25.185  36.555  77.680  1.00  0.00           H
ATOM   3972 HG23 ILE A 831      26.005  35.365  78.730  1.00  0.00           H
ATOM   3973  CG1 ILE A 831      25.785  33.155  77.000  1.00  0.00           C
ATOM   3974 HG11 ILE A 831      26.165  32.565  76.130  1.00  0.00           H
ATOM   3975 HG12 ILE A 831      24.755  32.795  77.210  1.00  0.00           H
ATOM   3976  CD  ILE A 831      26.685  32.785  78.170  1.00  0.00           C
ATOM   3977  HD1 ILE A 831      26.325  33.215  79.130  1.00  0.00           H
ATOM   3978  HD2 ILE A 831      27.735  33.125  78.010  1.00  0.00           H
ATOM   3979  HD3 ILE A 831      26.665  31.675  78.260  1.00  0.00           H
ATOM   3980  C   ILE A 831      24.625  36.205  74.940  1.00  0.00           C
ATOM   3981  O   ILE A 831      25.605  36.935  74.900  1.00  0.00           O
ATOM   3982  N   SER A 832      23.465  36.555  74.340  1.00  0.00           N
ATOM   3983  HN  SER A 832      22.715  35.885  74.250  1.00  0.00           H
ATOM   3984  CA  SER A 832      23.345  37.755  73.510  1.00  0.00           C
ATOM   3985  HA  SER A 832      23.895  38.575  73.950  1.00  0.00           H
ATOM   3986  CB  SER A 832      23.875  37.485  72.080  1.00  0.00           C
ATOM   3987  HB1 SER A 832      23.185  36.815  71.510  1.00  0.00           H
ATOM   3988  HB2 SER A 832      24.855  36.975  72.160  1.00  0.00           H
ATOM   3989  OG  SER A 832      24.095  38.695  71.360  1.00  0.00           O
ATOM   3990  HG1 SER A 832      24.205  38.435  70.430  1.00  0.00           H
ATOM   3991  C   SER A 832      21.875  38.115  73.450  1.00  0.00           C
ATOM   3992  O   SER A 832      21.245  38.025  72.390  1.00  0.00           O
ATOM   3993  N   PRO A 833      21.225  38.445  74.580  1.00  0.00           N
ATOM   3994  CD  PRO A 833      21.895  38.895  75.800  1.00  0.00           C
ATOM   3995  HD1 PRO A 833      22.435  39.845  75.590  1.00  0.00           H
ATOM   3996  HD2 PRO A 833      22.605  38.135  76.190  1.00  0.00           H
ATOM   3997  CA  PRO A 833      19.845  38.875  74.570  1.00  0.00           C
ATOM   3998  HA  PRO A 833      19.265  38.125  74.050  1.00  0.00           H
ATOM   3999  CB  PRO A 833      19.465  38.945  76.060  1.00  0.00           C
ATOM   4000  HB1 PRO A 833      19.035  37.965  76.370  1.00  0.00           H
ATOM   4001  HB2 PRO A 833      18.745  39.765  76.290  1.00  0.00           H
ATOM   4002  CG  PRO A 833      20.785  39.175  76.820  1.00  0.00           C
ATOM   4003  HG1 PRO A 833      20.835  40.235  77.160  1.00  0.00           H
ATOM   4004  HG2 PRO A 833      20.865  38.515  77.710  1.00  0.00           H
ATOM   4005  C   PRO A 833      19.575  40.145  73.790  1.00  0.00           C
ATOM   4006  O   PRO A 833      20.415  41.025  73.670  1.00  0.00           O
ATOM   4007  N   LEU A 834      18.385  40.205  73.190  1.00  0.00           N
ATOM   4008  HN  LEU A 834      17.885  39.365  73.010  1.00  0.00           H
ATOM   4009  CA  LEU A 834      17.905  41.415  72.550  1.00  0.00           C
ATOM   4010  HA  LEU A 834      18.715  41.915  72.060  1.00  0.00           H
ATOM   4011  CB  LEU A 834      16.795  41.045  71.550  1.00  0.00           C
ATOM   4012  HB1 LEU A 834      15.975  41.805  71.530  1.00  0.00           H
ATOM   4013  HB2 LEU A 834      16.345  40.065  71.820  1.00  0.00           H
ATOM   4014  CG  LEU A 834      17.335  40.965  70.120  1.00  0.00           C
ATOM   4015  HG  LEU A 834      16.475  40.665  69.490  1.00  0.00           H
ATOM   4016  CD1 LEU A 834      17.735  42.355  69.580  1.00  0.00           C
ATOM   4017 HD11 LEU A 834      18.655  42.725  70.070  1.00  0.00           H
ATOM   4018 HD12 LEU A 834      16.925  43.085  69.750  1.00  0.00           H
ATOM   4019 HD13 LEU A 834      17.935  42.295  68.480  1.00  0.00           H
ATOM   4020  CD2 LEU A 834      18.485  39.955  70.000  1.00  0.00           C
ATOM   4021 HD21 LEU A 834      18.155  38.935  70.280  1.00  0.00           H
ATOM   4022 HD22 LEU A 834      19.325  40.235  70.670  1.00  0.00           H
ATOM   4023 HD23 LEU A 834      18.895  39.945  68.970  1.00  0.00           H
ATOM   4024  C   LEU A 834      17.325  42.395  73.530  1.00  0.00           C
ATOM   4025  O   LEU A 834      17.355  43.615  73.330  1.00  0.00           O
ATOM   4026  N   GLY A 835      16.735  41.875  74.600  1.00  0.00           N
ATOM   4027  HN  GLY A 835      16.975  40.935  74.840  1.00  0.00           H
ATOM   4028  CA  GLY A 835      15.845  42.615  75.460  1.00  0.00           C
ATOM   4029  HA1 GLY A 835      15.085  41.945  75.850  1.00  0.00           H
ATOM   4030  HA2 GLY A 835      15.475  43.425  74.880  1.00  0.00           H
ATOM   4031  C   GLY A 835      16.495  43.255  76.620  1.00  0.00           C
ATOM   4032  O   GLY A 835      16.185  42.945  77.760  1.00  0.00           O
ATOM   4033  N   ASP A 836      17.385  44.205  76.350  1.00  0.00           N
ATOM   4034  HN  ASP A 836      17.675  44.305  75.410  1.00  0.00           H
ATOM   4035  CA  ASP A 836      18.105  44.925  77.370  1.00  0.00           C
ATOM   4036  HA  ASP A 836      17.725  44.695  78.360  1.00  0.00           H
ATOM   4037  CB  ASP A 836      19.615  44.525  77.290  1.00  0.00           C
ATOM   4038  HB1 ASP A 836      20.175  45.005  78.110  1.00  0.00           H
ATOM   4039  HB2 ASP A 836      20.045  44.835  76.320  1.00  0.00           H
ATOM   4040  CG  ASP A 836      19.785  43.005  77.410  1.00  0.00           C
ATOM   4041  OD1 ASP A 836      19.815  42.495  78.560  1.00  0.00           O
ATOM   4042  OD2 ASP A 836      19.865  42.335  76.350  1.00  0.00           O
ATOM   4043  C   ASP A 836      17.875  46.415  77.130  1.00  0.00           C
ATOM   4044  O   ASP A 836      17.525  47.185  78.030  1.00  0.00           O
ATOM   4045  N   ASN A 837      18.045  46.855  75.870  1.00  0.00           N
ATOM   4046  HN  ASN A 837      18.415  46.235  75.180  1.00  0.00           H
ATOM   4047  CA  ASN A 837      17.905  48.245  75.460  1.00  0.00           C
ATOM   4048  HA  ASN A 837      18.295  48.845  76.270  1.00  0.00           H
ATOM   4049  CB  ASN A 837      18.765  48.515  74.190  1.00  0.00           C
ATOM   4050  HB1 ASN A 837      18.695  49.585  73.910  1.00  0.00           H
ATOM   4051  HB2 ASN A 837      18.385  47.905  73.350  1.00  0.00           H
ATOM   4052  CG  ASN A 837      20.245  48.195  74.420  1.00  0.00           C
ATOM   4053  OD1 ASN A 837      20.715  48.065  75.550  1.00  0.00           O
ATOM   4054  ND2 ASN A 837      21.035  48.025  73.330  1.00  0.00           N
ATOM   4055 HD21 ASN A 837      22.015  47.905  73.480  1.00  0.00           H
ATOM   4056 HD22 ASN A 837      20.645  48.095  72.420  1.00  0.00           H
ATOM   4057  C   ASN A 837      16.425  48.625  75.210  1.00  0.00           C
ATOM   4058  O   ASN A 837      15.675  47.825  74.630  1.00  0.00           O
ATOM   4059  N   PRO A 838      15.905  49.795  75.630  1.00  0.00           N
ATOM   4060  CD  PRO A 838      16.675  50.825  76.330  1.00  0.00           C
ATOM   4061  HD1 PRO A 838      17.505  51.175  75.690  1.00  0.00           H
ATOM   4062  HD2 PRO A 838      17.075  50.405  77.280  1.00  0.00           H
ATOM   4063  CA  PRO A 838      14.555  50.235  75.300  1.00  0.00           C
ATOM   4064  HA  PRO A 838      13.895  49.475  75.690  1.00  0.00           H
ATOM   4065  CB  PRO A 838      14.335  51.565  76.040  1.00  0.00           C
ATOM   4066  HB1 PRO A 838      13.625  51.405  76.880  1.00  0.00           H
ATOM   4067  HB2 PRO A 838      13.945  52.365  75.380  1.00  0.00           H
ATOM   4068  CG  PRO A 838      15.705  51.985  76.610  1.00  0.00           C
ATOM   4069  HG1 PRO A 838      16.055  52.895  76.090  1.00  0.00           H
ATOM   4070  HG2 PRO A 838      15.655  52.185  77.700  1.00  0.00           H
ATOM   4071  C   PRO A 838      14.255  50.335  73.820  1.00  0.00           C
ATOM   4072  O   PRO A 838      15.145  50.525  72.990  1.00  0.00           O
ATOM   4073  N   TRP A 839      12.955  50.235  73.490  1.00  0.00           N
ATOM   4074  HN  TRP A 839      12.265  50.225  74.210  1.00  0.00           H
ATOM   4075  CA  TRP A 839      12.445  50.155  72.150  1.00  0.00           C
ATOM   4076  HA  TRP A 839      12.815  49.245  71.690  1.00  0.00           H
ATOM   4077  CB  TRP A 839      10.905  50.105  72.220  1.00  0.00           C
ATOM   4078  HB1 TRP A 839      10.625  49.095  72.590  1.00  0.00           H
ATOM   4079  HB2 TRP A 839      10.535  50.245  71.190  1.00  0.00           H
ATOM   4080  CG  TRP A 839      10.175  51.075  73.090  1.00  0.00           C
ATOM   4081  CD1 TRP A 839       9.545  52.225  72.680  1.00  0.00           C
ATOM   4082  HD1 TRP A 839       9.555  52.605  71.670  1.00  0.00           H
ATOM   4083  NE1 TRP A 839       8.915  52.805  73.750  1.00  0.00           N
ATOM   4084  HE1 TRP A 839       8.275  53.535  73.740  1.00  0.00           H
ATOM   4085  CE2 TRP A 839       9.145  52.055  74.870  1.00  0.00           C
ATOM   4086  CD2 TRP A 839       9.955  50.965  74.500  1.00  0.00           C
ATOM   4087  CE3 TRP A 839      10.355  50.045  75.470  1.00  0.00           C
ATOM   4088  HE3 TRP A 839      10.915  49.155  75.220  1.00  0.00           H
ATOM   4089  CZ3 TRP A 839       9.975  50.265  76.790  1.00  0.00           C
ATOM   4090  HZ3 TRP A 839      10.295  49.575  77.560  1.00  0.00           H
ATOM   4091  CZ2 TRP A 839       8.745  52.265  76.190  1.00  0.00           C
ATOM   4092  HZ2 TRP A 839       8.075  53.065  76.460  1.00  0.00           H
ATOM   4093  CH2 TRP A 839       9.175  51.345  77.150  1.00  0.00           C
ATOM   4094  HH2 TRP A 839       8.835  51.425  78.170  1.00  0.00           H
ATOM   4095  C   TRP A 839      12.825  51.295  71.220  1.00  0.00           C
ATOM   4096  O   TRP A 839      13.205  51.105  70.070  1.00  0.00           O
ATOM   4097  N   TRP A 840      12.725  52.535  71.720  1.00  0.00           N
ATOM   4098  HN  TRP A 840      12.425  52.665  72.650  1.00  0.00           H
ATOM   4099  CA  TRP A 840      13.035  53.735  70.980  1.00  0.00           C
ATOM   4100  HA  TRP A 840      12.455  53.705  70.070  1.00  0.00           H
ATOM   4101  CB  TRP A 840      12.565  54.995  71.770  1.00  0.00           C
ATOM   4102  HB1 TRP A 840      11.455  54.985  71.780  1.00  0.00           H
ATOM   4103  HB2 TRP A 840      12.845  55.915  71.210  1.00  0.00           H
ATOM   4104  CG  TRP A 840      13.045  55.115  73.180  1.00  0.00           C
ATOM   4105  CD1 TRP A 840      12.475  54.595  74.320  1.00  0.00           C
ATOM   4106  HD1 TRP A 840      11.565  54.005  74.310  1.00  0.00           H
ATOM   4107  NE1 TRP A 840      13.225  54.945  75.420  1.00  0.00           N
ATOM   4108  HE1 TRP A 840      13.165  54.615  76.340  1.00  0.00           H
ATOM   4109  CE2 TRP A 840      14.285  55.705  75.010  1.00  0.00           C
ATOM   4110  CD2 TRP A 840      14.205  55.845  73.610  1.00  0.00           C
ATOM   4111  CE3 TRP A 840      15.145  56.625  72.930  1.00  0.00           C
ATOM   4112  HE3 TRP A 840      15.085  56.785  71.860  1.00  0.00           H
ATOM   4113  CZ3 TRP A 840      16.175  57.225  73.670  1.00  0.00           C
ATOM   4114  HZ3 TRP A 840      16.915  57.825  73.170  1.00  0.00           H
ATOM   4115  CZ2 TRP A 840      15.315  56.275  75.740  1.00  0.00           C
ATOM   4116  HZ2 TRP A 840      15.405  56.125  76.800  1.00  0.00           H
ATOM   4117  CH2 TRP A 840      16.255  57.045  75.050  1.00  0.00           C
ATOM   4118  HH2 TRP A 840      17.065  57.495  75.600  1.00  0.00           H
ATOM   4119  C   TRP A 840      14.485  53.805  70.520  1.00  0.00           C
ATOM   4120  O   TRP A 840      14.775  54.195  69.400  1.00  0.00           O
ATOM   4121  N   THR A 841      15.435  53.335  71.350  1.00  0.00           N
ATOM   4122  HN  THR A 841      15.205  53.045  72.270  1.00  0.00           H
ATOM   4123  CA  THR A 841      16.845  53.185  70.960  1.00  0.00           C
ATOM   4124  HA  THR A 841      17.165  54.135  70.570  1.00  0.00           H
ATOM   4125  CB  THR A 841      17.785  52.845  72.130  1.00  0.00           C
ATOM   4126  HB  THR A 841      18.835  52.965  71.770  1.00  0.00           H
ATOM   4127  OG1 THR A 841      17.665  51.515  72.610  1.00  0.00           O
ATOM   4128  HG1 THR A 841      16.725  51.335  72.820  1.00  0.00           H
ATOM   4129  CG2 THR A 841      17.555  53.795  73.310  1.00  0.00           C
ATOM   4130 HG21 THR A 841      16.575  53.635  73.790  1.00  0.00           H
ATOM   4131 HG22 THR A 841      17.625  54.845  72.990  1.00  0.00           H
ATOM   4132 HG23 THR A 841      18.335  53.625  74.090  1.00  0.00           H
ATOM   4133  C   THR A 841      17.045  52.175  69.830  1.00  0.00           C
ATOM   4134  O   THR A 841      17.835  52.385  68.920  1.00  0.00           O
ATOM   4135  N   LEU A 842      16.315  51.045  69.880  1.00  0.00           N
ATOM   4136  HN  LEU A 842      15.685  50.895  70.640  1.00  0.00           H
ATOM   4137  CA  LEU A 842      16.295  50.015  68.870  1.00  0.00           C
ATOM   4138  HA  LEU A 842      17.325  49.705  68.700  1.00  0.00           H
ATOM   4139  CB  LEU A 842      15.475  48.815  69.390  1.00  0.00           C
ATOM   4140  HB1 LEU A 842      14.395  49.015  69.260  1.00  0.00           H
ATOM   4141  HB2 LEU A 842      15.665  48.705  70.480  1.00  0.00           H
ATOM   4142  CG  LEU A 842      15.845  47.495  68.710  1.00  0.00           C
ATOM   4143  HG  LEU A 842      15.985  47.655  67.610  1.00  0.00           H
ATOM   4144  CD1 LEU A 842      17.135  46.895  69.280  1.00  0.00           C
ATOM   4145 HD11 LEU A 842      17.025  46.705  70.370  1.00  0.00           H
ATOM   4146 HD12 LEU A 842      17.985  47.585  69.130  1.00  0.00           H
ATOM   4147 HD13 LEU A 842      17.375  45.925  68.780  1.00  0.00           H
ATOM   4148  CD2 LEU A 842      14.705  46.495  68.890  1.00  0.00           C
ATOM   4149 HD21 LEU A 842      13.805  46.815  68.330  1.00  0.00           H
ATOM   4150 HD22 LEU A 842      14.455  46.385  69.970  1.00  0.00           H
ATOM   4151 HD23 LEU A 842      15.065  45.525  68.510  1.00  0.00           H
ATOM   4152  C   LEU A 842      15.765  50.485  67.520  1.00  0.00           C
ATOM   4153  O   LEU A 842      16.275  50.145  66.460  1.00  0.00           O
ATOM   4154  N   LEU A 843      14.705  51.315  67.530  1.00  0.00           N
ATOM   4155  HN  LEU A 843      14.225  51.475  68.400  1.00  0.00           H
ATOM   4156  CA  LEU A 843      14.245  52.035  66.360  1.00  0.00           C
ATOM   4157  HA  LEU A 843      14.065  51.315  65.570  1.00  0.00           H
ATOM   4158  CB  LEU A 843      12.945  52.785  66.700  1.00  0.00           C
ATOM   4159  HB1 LEU A 843      12.835  53.685  66.060  1.00  0.00           H
ATOM   4160  HB2 LEU A 843      12.985  53.135  67.750  1.00  0.00           H
ATOM   4161  CG  LEU A 843      11.675  51.945  66.490  1.00  0.00           C
ATOM   4162  HG  LEU A 843      11.595  51.735  65.390  1.00  0.00           H
ATOM   4163  CD1 LEU A 843      11.655  50.595  67.230  1.00  0.00           C
ATOM   4164 HD11 LEU A 843      11.645  50.765  68.320  1.00  0.00           H
ATOM   4165 HD12 LEU A 843      12.535  49.975  66.960  1.00  0.00           H
ATOM   4166 HD13 LEU A 843      10.765  50.005  66.970  1.00  0.00           H
ATOM   4167  CD2 LEU A 843      10.495  52.815  66.910  1.00  0.00           C
ATOM   4168 HD21 LEU A 843      10.665  53.805  66.480  1.00  0.00           H
ATOM   4169 HD22 LEU A 843      10.475  52.935  68.020  1.00  0.00           H
ATOM   4170 HD23 LEU A 843       9.525  52.405  66.570  1.00  0.00           H
ATOM   4171  C   LEU A 843      15.255  53.015  65.790  1.00  0.00           C
ATOM   4172  O   LEU A 843      15.495  53.075  64.580  1.00  0.00           O
ATOM   4173  N   ILE A 844      15.905  53.795  66.680  1.00  0.00           N
ATOM   4174  HN  ILE A 844      15.645  53.765  67.650  1.00  0.00           H
ATOM   4175  CA  ILE A 844      16.975  54.725  66.330  1.00  0.00           C
ATOM   4176  HA  ILE A 844      16.585  55.385  65.570  1.00  0.00           H
ATOM   4177  CB  ILE A 844      17.375  55.605  67.520  1.00  0.00           C
ATOM   4178  HB  ILE A 844      17.495  54.945  68.410  1.00  0.00           H
ATOM   4179  CG2 ILE A 844      18.725  56.325  67.280  1.00  0.00           C
ATOM   4180 HG21 ILE A 844      18.665  56.925  66.350  1.00  0.00           H
ATOM   4181 HG22 ILE A 844      19.565  55.615  67.180  1.00  0.00           H
ATOM   4182 HG23 ILE A 844      18.955  57.015  68.120  1.00  0.00           H
ATOM   4183  CG1 ILE A 844      16.245  56.625  67.820  1.00  0.00           C
ATOM   4184 HG11 ILE A 844      15.265  56.105  67.800  1.00  0.00           H
ATOM   4185 HG12 ILE A 844      16.235  57.385  67.010  1.00  0.00           H
ATOM   4186  CD  ILE A 844      16.375  57.325  69.180  1.00  0.00           C
ATOM   4187  HD1 ILE A 844      17.295  57.945  69.220  1.00  0.00           H
ATOM   4188  HD2 ILE A 844      16.415  56.565  70.000  1.00  0.00           H
ATOM   4189  HD3 ILE A 844      15.505  57.985  69.360  1.00  0.00           H
ATOM   4190  C   ILE A 844      18.145  54.025  65.680  1.00  0.00           C
ATOM   4191  O   ILE A 844      18.715  54.535  64.720  1.00  0.00           O
ATOM   4192  N   ALA A 845      18.485  52.795  66.140  1.00  0.00           N
ATOM   4193  HN  ALA A 845      18.015  52.445  66.960  1.00  0.00           H
ATOM   4194  CA  ALA A 845      19.515  51.905  65.620  1.00  0.00           C
ATOM   4195  HA  ALA A 845      20.465  52.395  65.810  1.00  0.00           H
ATOM   4196  CB  ALA A 845      19.525  50.565  66.390  1.00  0.00           C
ATOM   4197  HB1 ALA A 845      18.635  49.955  66.140  1.00  0.00           H
ATOM   4198  HB2 ALA A 845      19.525  50.755  67.480  1.00  0.00           H
ATOM   4199  HB3 ALA A 845      20.425  49.975  66.140  1.00  0.00           H
ATOM   4200  C   ALA A 845      19.475  51.645  64.110  1.00  0.00           C
ATOM   4201  O   ALA A 845      20.515  51.385  63.500  1.00  0.00           O
ATOM   4202  N   ALA A 846      18.305  51.775  63.460  1.00  0.00           N
ATOM   4203  HN  ALA A 846      17.465  51.985  63.960  1.00  0.00           H
ATOM   4204  CA  ALA A 846      18.175  51.715  62.020  1.00  0.00           C
ATOM   4205  HA  ALA A 846      18.495  50.735  61.690  1.00  0.00           H
ATOM   4206  CB  ALA A 846      16.695  51.925  61.630  1.00  0.00           C
ATOM   4207  HB1 ALA A 846      16.325  52.915  61.970  1.00  0.00           H
ATOM   4208  HB2 ALA A 846      16.075  51.135  62.110  1.00  0.00           H
ATOM   4209  HB3 ALA A 846      16.555  51.835  60.530  1.00  0.00           H
ATOM   4210  C   ALA A 846      19.045  52.735  61.290  1.00  0.00           C
ATOM   4211  O   ALA A 846      19.635  52.435  60.250  1.00  0.00           O
ATOM   4212  N   ILE A 847      19.195  53.965  61.830  1.00  0.00           N
ATOM   4213  HN  ILE A 847      18.735  54.185  62.700  1.00  0.00           H
ATOM   4214  CA  ILE A 847      20.085  54.985  61.300  1.00  0.00           C
ATOM   4215  HA  ILE A 847      19.845  55.095  60.250  1.00  0.00           H
ATOM   4216  CB  ILE A 847      19.825  56.345  61.950  1.00  0.00           C
ATOM   4217  HB  ILE A 847      19.845  56.235  63.050  1.00  0.00           H
ATOM   4218  CG2 ILE A 847      20.905  57.375  61.530  1.00  0.00           C
ATOM   4219 HG21 ILE A 847      20.945  57.455  60.420  1.00  0.00           H
ATOM   4220 HG22 ILE A 847      21.915  57.095  61.900  1.00  0.00           H
ATOM   4221 HG23 ILE A 847      20.665  58.375  61.950  1.00  0.00           H
ATOM   4222  CG1 ILE A 847      18.395  56.855  61.600  1.00  0.00           C
ATOM   4223 HG11 ILE A 847      17.685  55.995  61.550  1.00  0.00           H
ATOM   4224 HG12 ILE A 847      18.425  57.325  60.590  1.00  0.00           H
ATOM   4225  CD  ILE A 847      17.845  57.845  62.630  1.00  0.00           C
ATOM   4226  HD1 ILE A 847      18.505  58.735  62.720  1.00  0.00           H
ATOM   4227  HD2 ILE A 847      17.775  57.365  63.630  1.00  0.00           H
ATOM   4228  HD3 ILE A 847      16.835  58.185  62.340  1.00  0.00           H
ATOM   4229  C   ILE A 847      21.565  54.565  61.310  1.00  0.00           C
ATOM   4230  O   ILE A 847      22.165  54.595  60.240  1.00  0.00           O
ATOM   4231  N   PRO A 848      22.215  54.065  62.390  1.00  0.00           N
ATOM   4232  CD  PRO A 848      21.885  54.475  63.750  1.00  0.00           C
ATOM   4233  HD1 PRO A 848      20.915  54.025  64.050  1.00  0.00           H
ATOM   4234  HD2 PRO A 848      21.825  55.585  63.820  1.00  0.00           H
ATOM   4235  CA  PRO A 848      23.575  53.565  62.300  1.00  0.00           C
ATOM   4236  HA  PRO A 848      24.175  54.295  61.780  1.00  0.00           H
ATOM   4237  CB  PRO A 848      24.065  53.345  63.750  1.00  0.00           C
ATOM   4238  HB1 PRO A 848      25.055  53.825  63.890  1.00  0.00           H
ATOM   4239  HB2 PRO A 848      24.165  52.265  64.010  1.00  0.00           H
ATOM   4240  CG  PRO A 848      23.005  53.975  64.670  1.00  0.00           C
ATOM   4241  HG1 PRO A 848      22.615  53.215  65.380  1.00  0.00           H
ATOM   4242  HG2 PRO A 848      23.445  54.825  65.250  1.00  0.00           H
ATOM   4243  C   PRO A 848      23.665  52.275  61.510  1.00  0.00           C
ATOM   4244  O   PRO A 848      24.725  52.015  60.950  1.00  0.00           O
ATOM   4245  N   ALA A 849      22.615  51.445  61.470  1.00  0.00           N
ATOM   4246  HN  ALA A 849      21.805  51.615  62.050  1.00  0.00           H
ATOM   4247  CA  ALA A 849      22.575  50.265  60.620  1.00  0.00           C
ATOM   4248  HA  ALA A 849      23.435  49.665  60.850  1.00  0.00           H
ATOM   4249  CB  ALA A 849      21.295  49.445  60.880  1.00  0.00           C
ATOM   4250  HB1 ALA A 849      20.385  49.985  60.570  1.00  0.00           H
ATOM   4251  HB2 ALA A 849      21.205  49.215  61.960  1.00  0.00           H
ATOM   4252  HB3 ALA A 849      21.345  48.485  60.320  1.00  0.00           H
ATOM   4253  C   ALA A 849      22.675  50.615  59.140  1.00  0.00           C
ATOM   4254  O   ALA A 849      23.425  50.005  58.370  1.00  0.00           O
ATOM   4255  N   LEU A 850      21.965  51.665  58.700  1.00  0.00           N
ATOM   4256  HN  LEU A 850      21.295  52.095  59.310  1.00  0.00           H
ATOM   4257  CA  LEU A 850      22.125  52.225  57.380  1.00  0.00           C
ATOM   4258  HA  LEU A 850      21.965  51.425  56.670  1.00  0.00           H
ATOM   4259  CB  LEU A 850      21.065  53.315  57.160  1.00  0.00           C
ATOM   4260  HB1 LEU A 850      21.125  54.055  57.980  1.00  0.00           H
ATOM   4261  HB2 LEU A 850      20.055  52.845  57.220  1.00  0.00           H
ATOM   4262  CG  LEU A 850      21.165  54.075  55.820  1.00  0.00           C
ATOM   4263  HG  LEU A 850      22.125  54.645  55.800  1.00  0.00           H
ATOM   4264  CD1 LEU A 850      21.125  53.145  54.600  1.00  0.00           C
ATOM   4265 HD11 LEU A 850      20.205  52.525  54.630  1.00  0.00           H
ATOM   4266 HD12 LEU A 850      21.995  52.455  54.590  1.00  0.00           H
ATOM   4267 HD13 LEU A 850      21.145  53.735  53.670  1.00  0.00           H
ATOM   4268  CD2 LEU A 850      20.025  55.095  55.780  1.00  0.00           C
ATOM   4269 HD21 LEU A 850      20.045  55.725  56.700  1.00  0.00           H
ATOM   4270 HD22 LEU A 850      19.035  54.585  55.730  1.00  0.00           H
ATOM   4271 HD23 LEU A 850      20.135  55.755  54.890  1.00  0.00           H
ATOM   4272  C   LEU A 850      23.535  52.745  57.130  1.00  0.00           C
ATOM   4273  O   LEU A 850      24.135  52.405  56.110  1.00  0.00           O
ATOM   4274  N   LEU A 851      24.145  53.495  58.090  1.00  0.00           N
ATOM   4275  HN  LEU A 851      23.615  53.785  58.890  1.00  0.00           H
ATOM   4276  CA  LEU A 851      25.545  53.905  58.010  1.00  0.00           C
ATOM   4277  HA  LEU A 851      25.675  54.495  57.120  1.00  0.00           H
ATOM   4278  CB  LEU A 851      25.995  54.745  59.250  1.00  0.00           C
ATOM   4279  HB1 LEU A 851      27.045  55.085  59.090  1.00  0.00           H
ATOM   4280  HB2 LEU A 851      25.985  54.105  60.170  1.00  0.00           H
ATOM   4281  CG  LEU A 851      25.135  55.985  59.540  1.00  0.00           C
ATOM   4282  HG  LEU A 851      24.135  55.645  59.870  1.00  0.00           H
ATOM   4283  CD1 LEU A 851      25.705  56.825  60.690  1.00  0.00           C
ATOM   4284 HD11 LEU A 851      26.715  57.205  60.430  1.00  0.00           H
ATOM   4285 HD12 LEU A 851      25.765  56.235  61.620  1.00  0.00           H
ATOM   4286 HD13 LEU A 851      25.045  57.705  60.880  1.00  0.00           H
ATOM   4287  CD2 LEU A 851      24.935  56.835  58.300  1.00  0.00           C
ATOM   4288 HD21 LEU A 851      24.345  56.265  57.540  1.00  0.00           H
ATOM   4289 HD22 LEU A 851      25.905  57.115  57.860  1.00  0.00           H
ATOM   4290 HD23 LEU A 851      24.355  57.755  58.550  1.00  0.00           H
ATOM   4291  C   LEU A 851      26.505  52.735  57.900  1.00  0.00           C
ATOM   4292  O   LEU A 851      27.355  52.695  57.020  1.00  0.00           O
ATOM   4293  N   CYS A 852      26.325  51.695  58.740  1.00  0.00           N
ATOM   4294  HN  CYS A 852      25.635  51.775  59.470  1.00  0.00           H
ATOM   4295  CA  CYS A 852      27.095  50.465  58.730  1.00  0.00           C
ATOM   4296  HA  CYS A 852      28.125  50.705  58.910  1.00  0.00           H
ATOM   4297  CB  CYS A 852      26.595  49.525  59.870  1.00  0.00           C
ATOM   4298  HB1 CYS A 852      25.535  49.265  59.700  1.00  0.00           H
ATOM   4299  HB2 CYS A 852      26.625  50.115  60.820  1.00  0.00           H
ATOM   4300  SG  CYS A 852      27.575  48.005  60.090  1.00  0.00           S
ATOM   4301  HG1 CYS A 852      27.245  47.455  58.930  1.00  0.00           H
ATOM   4302  C   CYS A 852      27.025  49.745  57.390  1.00  0.00           C
ATOM   4303  O   CYS A 852      28.035  49.305  56.860  1.00  0.00           O
ATOM   4304  N   THR A 853      25.825  49.705  56.780  1.00  0.00           N
ATOM   4305  HN  THR A 853      25.025  50.085  57.240  1.00  0.00           H
ATOM   4306  CA  THR A 853      25.635  49.145  55.440  1.00  0.00           C
ATOM   4307  HA  THR A 853      25.945  48.105  55.460  1.00  0.00           H
ATOM   4308  CB  THR A 853      24.175  49.195  54.970  1.00  0.00           C
ATOM   4309  HB  THR A 853      23.815  50.255  54.950  1.00  0.00           H
ATOM   4310  OG1 THR A 853      23.345  48.465  55.870  1.00  0.00           O
ATOM   4311  HG1 THR A 853      23.475  48.855  56.750  1.00  0.00           H
ATOM   4312  CG2 THR A 853      24.025  48.585  53.570  1.00  0.00           C
ATOM   4313 HG21 THR A 853      24.265  47.495  53.610  1.00  0.00           H
ATOM   4314 HG22 THR A 853      24.675  49.065  52.810  1.00  0.00           H
ATOM   4315 HG23 THR A 853      22.995  48.705  53.190  1.00  0.00           H
ATOM   4316  C   THR A 853      26.475  49.845  54.400  1.00  0.00           C
ATOM   4317  O   THR A 853      27.165  49.195  53.620  1.00  0.00           O
ATOM   4318  N   ILE A 854      26.485  51.195  54.370  1.00  0.00           N
ATOM   4319  HN  ILE A 854      25.905  51.705  55.010  1.00  0.00           H
ATOM   4320  CA  ILE A 854      27.325  51.975  53.470  1.00  0.00           C
ATOM   4321  HA  ILE A 854      27.125  51.675  52.460  1.00  0.00           H
ATOM   4322  CB  ILE A 854      26.985  53.445  53.620  1.00  0.00           C
ATOM   4323  HB  ILE A 854      27.075  53.715  54.700  1.00  0.00           H
ATOM   4324  CG2 ILE A 854      27.955  54.385  52.850  1.00  0.00           C
ATOM   4325 HG21 ILE A 854      27.995  54.085  51.780  1.00  0.00           H
ATOM   4326 HG22 ILE A 854      28.985  54.355  53.270  1.00  0.00           H
ATOM   4327 HG23 ILE A 854      27.605  55.435  52.910  1.00  0.00           H
ATOM   4328  CG1 ILE A 854      25.535  53.685  53.190  1.00  0.00           C
ATOM   4329 HG11 ILE A 854      24.925  52.765  53.190  1.00  0.00           H
ATOM   4330 HG12 ILE A 854      25.545  54.055  52.140  1.00  0.00           H
ATOM   4331  CD  ILE A 854      24.905  54.695  54.130  1.00  0.00           C
ATOM   4332  HD1 ILE A 854      25.545  55.595  54.170  1.00  0.00           H
ATOM   4333  HD2 ILE A 854      24.875  54.315  55.160  1.00  0.00           H
ATOM   4334  HD3 ILE A 854      23.865  54.965  53.840  1.00  0.00           H
ATOM   4335  C   ILE A 854      28.805  51.795  53.700  1.00  0.00           C
ATOM   4336  O   ILE A 854      29.565  51.545  52.760  1.00  0.00           O
ATOM   4337  N   LEU A 855      29.225  51.855  54.980  1.00  0.00           N
ATOM   4338  HN  LEU A 855      28.555  52.075  55.690  1.00  0.00           H
ATOM   4339  CA  LEU A 855      30.585  51.675  55.450  1.00  0.00           C
ATOM   4340  HA  LEU A 855      31.215  52.455  55.040  1.00  0.00           H
ATOM   4341  CB  LEU A 855      30.575  51.695  57.010  1.00  0.00           C
ATOM   4342  HB1 LEU A 855      31.295  50.955  57.440  1.00  0.00           H
ATOM   4343  HB2 LEU A 855      29.565  51.375  57.340  1.00  0.00           H
ATOM   4344  CG  LEU A 855      30.895  53.035  57.700  1.00  0.00           C
ATOM   4345  HG  LEU A 855      30.565  52.955  58.770  1.00  0.00           H
ATOM   4346  CD1 LEU A 855      32.415  53.285  57.730  1.00  0.00           C
ATOM   4347 HD11 LEU A 855      32.775  53.405  56.690  1.00  0.00           H
ATOM   4348 HD12 LEU A 855      32.945  52.435  58.200  1.00  0.00           H
ATOM   4349 HD13 LEU A 855      32.635  54.215  58.290  1.00  0.00           H
ATOM   4350  CD2 LEU A 855      30.215  54.255  57.080  1.00  0.00           C
ATOM   4351 HD21 LEU A 855      29.115  54.235  57.210  1.00  0.00           H
ATOM   4352 HD22 LEU A 855      30.445  54.335  56.000  1.00  0.00           H
ATOM   4353 HD23 LEU A 855      30.625  55.165  57.580  1.00  0.00           H
ATOM   4354  C   LEU A 855      31.175  50.345  55.000  1.00  0.00           C
ATOM   4355  O   LEU A 855      32.225  50.285  54.350  1.00  0.00           O
ATOM   4356  N   ILE A 856      30.485  49.235  55.320  1.00  0.00           N
ATOM   4357  HN  ILE A 856      29.645  49.325  55.860  1.00  0.00           H
ATOM   4358  CA  ILE A 856      30.835  47.885  54.920  1.00  0.00           C
ATOM   4359  HA  ILE A 856      31.875  47.735  55.180  1.00  0.00           H
ATOM   4360  CB  ILE A 856      30.035  46.845  55.710  1.00  0.00           C
ATOM   4361  HB  ILE A 856      28.945  47.075  55.610  1.00  0.00           H
ATOM   4362  CG2 ILE A 856      30.265  45.425  55.140  1.00  0.00           C
ATOM   4363 HG21 ILE A 856      31.335  45.155  55.200  1.00  0.00           H
ATOM   4364 HG22 ILE A 856      29.925  45.335  54.080  1.00  0.00           H
ATOM   4365 HG23 ILE A 856      29.685  44.675  55.710  1.00  0.00           H
ATOM   4366  CG1 ILE A 856      30.415  46.945  57.210  1.00  0.00           C
ATOM   4367 HG11 ILE A 856      30.095  47.935  57.600  1.00  0.00           H
ATOM   4368 HG12 ILE A 856      31.525  46.905  57.290  1.00  0.00           H
ATOM   4369  CD  ILE A 856      29.815  45.855  58.100  1.00  0.00           C
ATOM   4370  HD1 ILE A 856      30.265  44.865  57.870  1.00  0.00           H
ATOM   4371  HD2 ILE A 856      28.715  45.795  57.970  1.00  0.00           H
ATOM   4372  HD3 ILE A 856      30.025  46.075  59.170  1.00  0.00           H
ATOM   4373  C   ILE A 856      30.785  47.655  53.420  1.00  0.00           C
ATOM   4374  O   ILE A 856      31.705  47.065  52.840  1.00  0.00           O
ATOM   4375  N   PHE A 857      29.735  48.155  52.740  1.00  0.00           N
ATOM   4376  HN  PHE A 857      28.995  48.635  53.220  1.00  0.00           H
ATOM   4377  CA  PHE A 857      29.585  48.035  51.300  1.00  0.00           C
ATOM   4378  HA  PHE A 857      29.615  46.975  51.060  1.00  0.00           H
ATOM   4379  CB  PHE A 857      28.205  48.605  50.850  1.00  0.00           C
ATOM   4380  HB1 PHE A 857      28.125  49.675  51.150  1.00  0.00           H
ATOM   4381  HB2 PHE A 857      27.395  48.055  51.380  1.00  0.00           H
ATOM   4382  CG  PHE A 857      27.945  48.505  49.370  1.00  0.00           C
ATOM   4383  CD1 PHE A 857      27.315  47.375  48.830  1.00  0.00           C
ATOM   4384  HD1 PHE A 857      27.035  46.555  49.470  1.00  0.00           H
ATOM   4385  CE1 PHE A 857      27.025  47.295  47.460  1.00  0.00           C
ATOM   4386  HE1 PHE A 857      26.535  46.425  47.050  1.00  0.00           H
ATOM   4387  CZ  PHE A 857      27.355  48.365  46.610  1.00  0.00           C
ATOM   4388  HZ  PHE A 857      27.145  48.305  45.550  1.00  0.00           H
ATOM   4389  CD2 PHE A 857      28.265  49.575  48.510  1.00  0.00           C
ATOM   4390  HD2 PHE A 857      28.725  50.465  48.920  1.00  0.00           H
ATOM   4391  CE2 PHE A 857      27.975  49.505  47.140  1.00  0.00           C
ATOM   4392  HE2 PHE A 857      28.225  50.335  46.490  1.00  0.00           H
ATOM   4393  C   PHE A 857      30.735  48.665  50.540  1.00  0.00           C
ATOM   4394  O   PHE A 857      31.305  48.055  49.640  1.00  0.00           O
ATOM   4395  N   MET A 858      31.155  49.895  50.930  1.00  0.00           N
ATOM   4396  HN  MET A 858      30.685  50.405  51.660  1.00  0.00           H
ATOM   4397  CA  MET A 858      32.305  50.535  50.310  1.00  0.00           C
ATOM   4398  HA  MET A 858      32.125  50.565  49.250  1.00  0.00           H
ATOM   4399  CB  MET A 858      32.455  51.985  50.810  1.00  0.00           C
ATOM   4400  HB1 MET A 858      33.435  52.415  50.490  1.00  0.00           H
ATOM   4401  HB2 MET A 858      32.415  51.995  51.930  1.00  0.00           H
ATOM   4402  CG  MET A 858      31.345  52.915  50.260  1.00  0.00           C
ATOM   4403  HG1 MET A 858      30.355  52.485  50.510  1.00  0.00           H
ATOM   4404  HG2 MET A 858      31.435  52.945  49.160  1.00  0.00           H
ATOM   4405  SD  MET A 858      31.445  54.595  50.940  1.00  0.00           S
ATOM   4406  CE  MET A 858      30.135  55.295  49.910  1.00  0.00           C
ATOM   4407  HE1 MET A 858      29.205  54.685  49.970  1.00  0.00           H
ATOM   4408  HE2 MET A 858      30.445  55.335  48.840  1.00  0.00           H
ATOM   4409  HE3 MET A 858      29.885  56.325  50.240  1.00  0.00           H
ATOM   4410  C   MET A 858      33.625  49.785  50.470  1.00  0.00           C
ATOM   4411  O   MET A 858      34.295  49.535  49.470  1.00  0.00           O
ATOM   4412  N   ASP A 859      33.985  49.355  51.700  1.00  0.00           N
ATOM   4413  HN  ASP A 859      33.425  49.575  52.490  1.00  0.00           H
ATOM   4414  CA  ASP A 859      35.195  48.595  52.000  1.00  0.00           C
ATOM   4415  HA  ASP A 859      36.045  49.165  51.650  1.00  0.00           H
ATOM   4416  CB  ASP A 859      35.255  48.435  53.550  1.00  0.00           C
ATOM   4417  HB1 ASP A 859      34.475  47.735  53.910  1.00  0.00           H
ATOM   4418  HB2 ASP A 859      35.065  49.435  54.010  1.00  0.00           H
ATOM   4419  CG  ASP A 859      36.615  47.985  54.070  1.00  0.00           C
ATOM   4420  OD1 ASP A 859      37.625  48.285  53.400  1.00  0.00           O
ATOM   4421  OD2 ASP A 859      36.665  47.425  55.200  1.00  0.00           O
ATOM   4422  C   ASP A 859      35.245  47.235  51.280  1.00  0.00           C
ATOM   4423  O   ASP A 859      36.225  46.835  50.620  1.00  0.00           O
ATOM   4424  N   GLN A 860      34.125  46.495  51.320  1.00  0.00           N
ATOM   4425  HN  GLN A 860      33.375  46.805  51.910  1.00  0.00           H
ATOM   4426  CA  GLN A 860      33.945  45.225  50.670  1.00  0.00           C
ATOM   4427  HA  GLN A 860      34.735  44.575  51.000  1.00  0.00           H
ATOM   4428  CB  GLN A 860      32.565  44.665  51.090  1.00  0.00           C
ATOM   4429  HB1 GLN A 860      31.765  45.345  50.730  1.00  0.00           H
ATOM   4430  HB2 GLN A 860      32.515  44.695  52.200  1.00  0.00           H
ATOM   4431  CG  GLN A 860      32.255  43.225  50.630  1.00  0.00           C
ATOM   4432  HG1 GLN A 860      32.205  43.175  49.520  1.00  0.00           H
ATOM   4433  HG2 GLN A 860      31.255  42.925  51.030  1.00  0.00           H
ATOM   4434  CD  GLN A 860      33.275  42.215  51.180  1.00  0.00           C
ATOM   4435  OE1 GLN A 860      33.575  42.155  52.370  1.00  0.00           O
ATOM   4436  NE2 GLN A 860      33.805  41.355  50.290  1.00  0.00           N
ATOM   4437 HE21 GLN A 860      34.195  40.505  50.640  1.00  0.00           H
ATOM   4438 HE22 GLN A 860      34.065  41.685  49.390  1.00  0.00           H
ATOM   4439  C   GLN A 860      34.005  45.255  49.140  1.00  0.00           C
ATOM   4440  O   GLN A 860      34.665  44.435  48.510  1.00  0.00           O
ATOM   4441  N   GLN A 861      33.285  46.205  48.500  1.00  0.00           N
ATOM   4442  HN  GLN A 861      32.725  46.875  49.000  1.00  0.00           H
ATOM   4443  CA  GLN A 861      33.255  46.325  47.050  1.00  0.00           C
ATOM   4444  HA  GLN A 861      33.195  45.325  46.640  1.00  0.00           H
ATOM   4445  CB  GLN A 861      31.985  47.095  46.580  1.00  0.00           C
ATOM   4446  HB1 GLN A 861      32.075  47.295  45.480  1.00  0.00           H
ATOM   4447  HB2 GLN A 861      31.945  48.085  47.090  1.00  0.00           H
ATOM   4448  CG  GLN A 861      30.645  46.345  46.800  1.00  0.00           C
ATOM   4449  HG1 GLN A 861      29.825  46.935  46.350  1.00  0.00           H
ATOM   4450  HG2 GLN A 861      30.455  46.255  47.890  1.00  0.00           H
ATOM   4451  CD  GLN A 861      30.645  44.965  46.150  1.00  0.00           C
ATOM   4452  OE1 GLN A 861      30.995  44.815  44.970  1.00  0.00           O
ATOM   4453  NE2 GLN A 861      30.265  43.905  46.890  1.00  0.00           N
ATOM   4454 HE21 GLN A 861      30.255  43.015  46.420  1.00  0.00           H
ATOM   4455 HE22 GLN A 861      29.935  44.065  47.810  1.00  0.00           H
ATOM   4456  C   GLN A 861      34.515  46.915  46.440  1.00  0.00           C
ATOM   4457  O   GLN A 861      34.985  46.445  45.410  1.00  0.00           O
ATOM   4458  N   ILE A 862      35.145  47.915  47.100  1.00  0.00           N
ATOM   4459  HN  ILE A 862      34.765  48.295  47.950  1.00  0.00           H
ATOM   4460  CA  ILE A 862      36.405  48.495  46.630  1.00  0.00           C
ATOM   4461  HA  ILE A 862      36.245  48.795  45.610  1.00  0.00           H
ATOM   4462  CB  ILE A 862      36.795  49.745  47.420  1.00  0.00           C
ATOM   4463  HB  ILE A 862      35.855  50.315  47.630  1.00  0.00           H
ATOM   4464  CG2 ILE A 862      37.435  49.435  48.790  1.00  0.00           C
ATOM   4465 HG21 ILE A 862      38.415  48.935  48.680  1.00  0.00           H
ATOM   4466 HG22 ILE A 862      36.755  48.805  49.400  1.00  0.00           H
ATOM   4467 HG23 ILE A 862      37.595  50.375  49.360  1.00  0.00           H
ATOM   4468  CG1 ILE A 862      37.695  50.695  46.600  1.00  0.00           C
ATOM   4469 HG11 ILE A 862      38.325  50.125  45.890  1.00  0.00           H
ATOM   4470 HG12 ILE A 862      38.385  51.235  47.300  1.00  0.00           H
ATOM   4471  CD  ILE A 862      36.885  51.745  45.840  1.00  0.00           C
ATOM   4472  HD1 ILE A 862      36.335  52.415  46.540  1.00  0.00           H
ATOM   4473  HD2 ILE A 862      36.155  51.245  45.170  1.00  0.00           H
ATOM   4474  HD3 ILE A 862      37.555  52.375  45.220  1.00  0.00           H
ATOM   4475  C   ILE A 862      37.495  47.425  46.600  1.00  0.00           C
ATOM   4476  O   ILE A 862      38.215  47.265  45.620  1.00  0.00           O
ATOM   4477  N   THR A 863      37.565  46.575  47.650  1.00  0.00           N
ATOM   4478  HN  THR A 863      37.015  46.755  48.460  1.00  0.00           H
ATOM   4479  CA  THR A 863      38.465  45.425  47.700  1.00  0.00           C
ATOM   4480  HA  THR A 863      39.465  45.795  47.520  1.00  0.00           H
ATOM   4481  CB  THR A 863      38.495  44.755  49.060  1.00  0.00           C
ATOM   4482  HB  THR A 863      37.495  44.335  49.330  1.00  0.00           H
ATOM   4483  OG1 THR A 863      38.885  45.705  50.040  1.00  0.00           O
ATOM   4484  HG1 THR A 863      38.075  46.065  50.430  1.00  0.00           H
ATOM   4485  CG2 THR A 863      39.565  43.655  49.110  1.00  0.00           C
ATOM   4486 HG21 THR A 863      40.545  44.055  48.780  1.00  0.00           H
ATOM   4487 HG22 THR A 863      39.295  42.785  48.460  1.00  0.00           H
ATOM   4488 HG23 THR A 863      39.685  43.275  50.150  1.00  0.00           H
ATOM   4489  C   THR A 863      38.205  44.405  46.600  1.00  0.00           C
ATOM   4490  O   THR A 863      39.135  43.955  45.920  1.00  0.00           O
ATOM   4491  N   ALA A 864      36.925  44.065  46.320  1.00  0.00           N
ATOM   4492  HN  ALA A 864      36.165  44.435  46.860  1.00  0.00           H
ATOM   4493  CA  ALA A 864      36.555  43.215  45.210  1.00  0.00           C
ATOM   4494  HA  ALA A 864      37.085  42.275  45.320  1.00  0.00           H
ATOM   4495  CB  ALA A 864      35.045  42.945  45.260  1.00  0.00           C
ATOM   4496  HB1 ALA A 864      34.455  43.875  45.130  1.00  0.00           H
ATOM   4497  HB2 ALA A 864      34.775  42.515  46.250  1.00  0.00           H
ATOM   4498  HB3 ALA A 864      34.735  42.215  44.480  1.00  0.00           H
ATOM   4499  C   ALA A 864      36.945  43.785  43.840  1.00  0.00           C
ATOM   4500  O   ALA A 864      37.495  43.085  43.000  1.00  0.00           O
ATOM   4501  N   VAL A 865      36.715  45.105  43.610  1.00  0.00           N
ATOM   4502  HN  VAL A 865      36.255  45.665  44.300  1.00  0.00           H
ATOM   4503  CA  VAL A 865      37.125  45.815  42.410  1.00  0.00           C
ATOM   4504  HA  VAL A 865      36.725  45.295  41.550  1.00  0.00           H
ATOM   4505  CB  VAL A 865      36.555  47.235  42.390  1.00  0.00           C
ATOM   4506  HB  VAL A 865      36.755  47.725  43.380  1.00  0.00           H
ATOM   4507  CG1 VAL A 865      37.215  48.115  41.300  1.00  0.00           C
ATOM   4508 HG11 VAL A 865      37.135  47.645  40.300  1.00  0.00           H
ATOM   4509 HG12 VAL A 865      38.285  48.325  41.530  1.00  0.00           H
ATOM   4510 HG13 VAL A 865      36.705  49.105  41.260  1.00  0.00           H
ATOM   4511  CG2 VAL A 865      35.035  47.175  42.160  1.00  0.00           C
ATOM   4512 HG21 VAL A 865      34.535  46.555  42.940  1.00  0.00           H
ATOM   4513 HG22 VAL A 865      34.805  46.745  41.170  1.00  0.00           H
ATOM   4514 HG23 VAL A 865      34.605  48.195  42.200  1.00  0.00           H
ATOM   4515  C   VAL A 865      38.625  45.825  42.210  1.00  0.00           C
ATOM   4516  O   VAL A 865      39.115  45.445  41.150  1.00  0.00           O
ATOM   4517  N   ILE A 866      39.405  46.125  43.280  1.00  0.00           N
ATOM   4518  HN  ILE A 866      38.975  46.495  44.110  1.00  0.00           H
ATOM   4519  CA  ILE A 866      40.855  46.075  43.300  1.00  0.00           C
ATOM   4520  HA  ILE A 866      41.225  46.755  42.540  1.00  0.00           H
ATOM   4521  CB  ILE A 866      41.395  46.555  44.660  1.00  0.00           C
ATOM   4522  HB  ILE A 866      40.815  46.035  45.460  1.00  0.00           H
ATOM   4523  CG2 ILE A 866      42.895  46.215  44.840  1.00  0.00           C
ATOM   4524 HG21 ILE A 866      43.485  46.615  43.990  1.00  0.00           H
ATOM   4525 HG22 ILE A 866      43.065  45.115  44.920  1.00  0.00           H
ATOM   4526 HG23 ILE A 866      43.285  46.665  45.770  1.00  0.00           H
ATOM   4527  CG1 ILE A 866      41.155  48.075  44.830  1.00  0.00           C
ATOM   4528 HG11 ILE A 866      40.145  48.345  44.430  1.00  0.00           H
ATOM   4529 HG12 ILE A 866      41.885  48.635  44.200  1.00  0.00           H
ATOM   4530  CD  ILE A 866      41.225  48.545  46.280  1.00  0.00           C
ATOM   4531  HD1 ILE A 866      42.215  48.325  46.730  1.00  0.00           H
ATOM   4532  HD2 ILE A 866      40.435  48.055  46.890  1.00  0.00           H
ATOM   4533  HD3 ILE A 866      41.065  49.645  46.330  1.00  0.00           H
ATOM   4534  C   ILE A 866      41.405  44.695  42.950  1.00  0.00           C
ATOM   4535  O   ILE A 866      42.375  44.555  42.210  1.00  0.00           O
ATOM   4536  N   ILE A 867      40.795  43.615  43.480  1.00  0.00           N
ATOM   4537  HN  ILE A 867      40.025  43.735  44.110  1.00  0.00           H
ATOM   4538  CA  ILE A 867      41.155  42.245  43.120  1.00  0.00           C
ATOM   4539  HA  ILE A 867      42.225  42.165  43.190  1.00  0.00           H
ATOM   4540  CB  ILE A 867      40.565  41.235  44.110  1.00  0.00           C
ATOM   4541  HB  ILE A 867      39.475  41.435  44.190  1.00  0.00           H
ATOM   4542  CG2 ILE A 867      40.755  39.785  43.620  1.00  0.00           C
ATOM   4543 HG21 ILE A 867      41.815  39.585  43.370  1.00  0.00           H
ATOM   4544 HG22 ILE A 867      40.135  39.565  42.720  1.00  0.00           H
ATOM   4545 HG23 ILE A 867      40.455  39.075  44.430  1.00  0.00           H
ATOM   4546  CG1 ILE A 867      41.185  41.435  45.520  1.00  0.00           C
ATOM   4547 HG11 ILE A 867      40.625  40.785  46.230  1.00  0.00           H
ATOM   4548 HG12 ILE A 867      41.045  42.485  45.850  1.00  0.00           H
ATOM   4549  CD  ILE A 867      42.675  41.085  45.620  1.00  0.00           C
ATOM   4550  HD1 ILE A 867      43.275  41.605  44.850  1.00  0.00           H
ATOM   4551  HD2 ILE A 867      42.815  39.985  45.510  1.00  0.00           H
ATOM   4552  HD3 ILE A 867      43.075  41.385  46.600  1.00  0.00           H
ATOM   4553  C   ILE A 867      40.865  41.875  41.670  1.00  0.00           C
ATOM   4554  O   ILE A 867      41.735  41.325  40.990  1.00  0.00           O
ATOM   4555  N   ASN A 868      39.675  42.225  41.140  1.00  0.00           N
ATOM   4556  HN  ASN A 868      38.985  42.645  41.730  1.00  0.00           H
ATOM   4557  CA  ASN A 868      39.285  41.925  39.760  1.00  0.00           C
ATOM   4558  HA  ASN A 868      39.585  40.905  39.540  1.00  0.00           H
ATOM   4559  CB  ASN A 868      37.745  42.075  39.570  1.00  0.00           C
ATOM   4560  HB1 ASN A 868      37.475  41.835  38.520  1.00  0.00           H
ATOM   4561  HB2 ASN A 868      37.455  43.125  39.790  1.00  0.00           H
ATOM   4562  CG  ASN A 868      36.955  41.115  40.460  1.00  0.00           C
ATOM   4563  OD1 ASN A 868      37.345  39.985  40.750  1.00  0.00           O
ATOM   4564  ND2 ASN A 868      35.765  41.575  40.910  1.00  0.00           N
ATOM   4565 HD21 ASN A 868      35.335  42.375  40.460  1.00  0.00           H
ATOM   4566 HD22 ASN A 868      35.285  41.045  41.600  1.00  0.00           H
ATOM   4567  C   ASN A 868      39.955  42.805  38.700  1.00  0.00           C
ATOM   4568  O   ASN A 868      39.945  42.475  37.520  1.00  0.00           O
ATOM   4569  N   ARG A 869      40.495  43.975  39.110  1.00  0.00           N
ATOM   4570  HN  ARG A 869      40.375  44.195  40.080  1.00  0.00           H
ATOM   4571  CA  ARG A 869      41.235  44.985  38.370  1.00  0.00           C
ATOM   4572  HA  ARG A 869      40.485  45.635  37.950  1.00  0.00           H
ATOM   4573  CB  ARG A 869      42.055  45.825  39.390  1.00  0.00           C
ATOM   4574  HB1 ARG A 869      42.765  45.125  39.890  1.00  0.00           H
ATOM   4575  HB2 ARG A 869      41.345  46.205  40.170  1.00  0.00           H
ATOM   4576  CG  ARG A 869      42.855  47.005  38.830  1.00  0.00           C
ATOM   4577  HG1 ARG A 869      42.175  47.635  38.220  1.00  0.00           H
ATOM   4578  HG2 ARG A 869      43.635  46.605  38.140  1.00  0.00           H
ATOM   4579  CD  ARG A 869      43.535  47.925  39.870  1.00  0.00           C
ATOM   4580  HD1 ARG A 869      42.805  48.265  40.640  1.00  0.00           H
ATOM   4581  HD2 ARG A 869      43.965  48.805  39.330  1.00  0.00           H
ATOM   4582  NE  ARG A 869      44.645  47.145  40.520  1.00  0.00           N
ATOM   4583  HE  ARG A 869      44.575  46.155  40.540  1.00  0.00           H
ATOM   4584  CZ  ARG A 869      45.785  47.675  40.940  1.00  0.00           C
ATOM   4585  NH1 ARG A 869      45.925  48.955  41.200  1.00  0.00           N
ATOM   4586 HH11 ARG A 869      45.105  49.505  41.130  1.00  0.00           H
ATOM   4587 HH12 ARG A 869      46.765  49.305  41.610  1.00  0.00           H
ATOM   4588  NH2 ARG A 869      46.815  46.895  41.180  1.00  0.00           N
ATOM   4589 HH21 ARG A 869      47.695  47.315  41.330  1.00  0.00           H
ATOM   4590 HH22 ARG A 869      46.745  45.885  41.080  1.00  0.00           H
ATOM   4591  C   ARG A 869      42.115  44.535  37.200  1.00  0.00           C
ATOM   4592  O   ARG A 869      42.805  43.525  37.270  1.00  0.00           O
ATOM   4593  N   LYS A 870      42.135  45.325  36.100  1.00  0.00           N
ATOM   4594  HN  LYS A 870      41.615  46.175  36.120  1.00  0.00           H
ATOM   4595  CA  LYS A 870      42.885  45.115  34.860  1.00  0.00           C
ATOM   4596  HA  LYS A 870      42.315  44.405  34.280  1.00  0.00           H
ATOM   4597  CB  LYS A 870      42.945  46.455  34.100  1.00  0.00           C
ATOM   4598  HB1 LYS A 870      43.505  47.195  34.730  1.00  0.00           H
ATOM   4599  HB2 LYS A 870      41.915  46.865  34.020  1.00  0.00           H
ATOM   4600  CG  LYS A 870      43.625  46.425  32.710  1.00  0.00           C
ATOM   4601  HG1 LYS A 870      44.645  45.985  32.790  1.00  0.00           H
ATOM   4602  HG2 LYS A 870      43.765  47.485  32.390  1.00  0.00           H
ATOM   4603  CD  LYS A 870      42.815  45.665  31.640  1.00  0.00           C
ATOM   4604  HD1 LYS A 870      42.805  44.585  31.920  1.00  0.00           H
ATOM   4605  HD2 LYS A 870      43.335  45.775  30.660  1.00  0.00           H
ATOM   4606  CE  LYS A 870      41.345  46.095  31.480  1.00  0.00           C
ATOM   4607  HE1 LYS A 870      40.755  45.875  32.400  1.00  0.00           H
ATOM   4608  HE2 LYS A 870      40.875  45.535  30.640  1.00  0.00           H
ATOM   4609  NZ  LYS A 870      41.245  47.525  31.200  1.00  0.00           N
ATOM   4610  HZ1 LYS A 870      42.155  47.985  31.000  1.00  0.00           H
ATOM   4611  HZ2 LYS A 870      40.855  48.085  32.020  1.00  0.00           H
ATOM   4612  HZ3 LYS A 870      40.595  47.725  30.420  1.00  0.00           H
ATOM   4613  C   LYS A 870      44.295  44.545  35.020  1.00  0.00           C
ATOM   4614  O   LYS A 870      44.625  43.505  34.450  1.00  0.00           O
ATOM   4615  N   GLU A 871      45.125  45.195  35.860  1.00  0.00           N
ATOM   4616  HN  GLU A 871      44.865  46.115  36.200  1.00  0.00           H
ATOM   4617  CA  GLU A 871      46.465  44.785  36.260  1.00  0.00           C
ATOM   4618  HA  GLU A 871      47.085  44.805  35.370  1.00  0.00           H
ATOM   4619  CB  GLU A 871      47.015  45.795  37.310  1.00  0.00           C
ATOM   4620  HB1 GLU A 871      48.015  45.425  37.620  1.00  0.00           H
ATOM   4621  HB2 GLU A 871      46.365  45.795  38.210  1.00  0.00           H
ATOM   4622  CG  GLU A 871      47.225  47.255  36.800  1.00  0.00           C
ATOM   4623  HG1 GLU A 871      47.425  47.245  35.710  1.00  0.00           H
ATOM   4624  HG2 GLU A 871      48.115  47.685  37.310  1.00  0.00           H
ATOM   4625  CD  GLU A 871      46.065  48.185  37.080  1.00  0.00           C
ATOM   4626  OE1 GLU A 871      46.265  49.245  37.740  1.00  0.00           O
ATOM   4627  OE2 GLU A 871      44.915  47.875  36.680  1.00  0.00           O
ATOM   4628  C   GLU A 871      46.575  43.365  36.840  1.00  0.00           C
ATOM   4629  O   GLU A 871      47.535  42.635  36.600  1.00  0.00           O
ATOM   4630  N   HSD A 872      45.575  42.905  37.620  1.00  0.00           N
ATOM   4631  HN  HSD A 872      44.745  43.455  37.710  1.00  0.00           H
ATOM   4632  CA  HSD A 872      45.565  41.595  38.270  1.00  0.00           C
ATOM   4633  HA  HSD A 872      46.575  41.255  38.440  1.00  0.00           H
ATOM   4634  CB  HSD A 872      44.825  41.645  39.630  1.00  0.00           C
ATOM   4635  HB1 HSD A 872      44.805  40.645  40.120  1.00  0.00           H
ATOM   4636  HB2 HSD A 872      43.765  41.965  39.460  1.00  0.00           H
ATOM   4637  ND1 HSD A 872      44.805  43.115  41.690  1.00  0.00           N
ATOM   4638  HD1 HSD A 872      43.835  42.985  41.910  1.00  0.00           H
ATOM   4639  CG  HSD A 872      45.455  42.615  40.590  1.00  0.00           C
ATOM   4640  CE1 HSD A 872      45.655  43.965  42.300  1.00  0.00           C
ATOM   4641  HE1 HSD A 872      45.415  44.495  43.220  1.00  0.00           H
ATOM   4642  NE2 HSD A 872      46.795  44.075  41.640  1.00  0.00           N
ATOM   4643  CD2 HSD A 872      46.675  43.215  40.560  1.00  0.00           C
ATOM   4644  HD2 HSD A 872      47.475  43.115  39.850  1.00  0.00           H
ATOM   4645  C   HSD A 872      44.885  40.545  37.420  1.00  0.00           C
ATOM   4646  O   HSD A 872      43.925  39.905  37.830  1.00  0.00           O
ATOM   4647  N   LYS A 873      45.395  40.325  36.190  1.00  0.00           N
ATOM   4648  HN  LYS A 873      46.175  40.865  35.890  1.00  0.00           H
ATOM   4649  CA  LYS A 873      44.775  39.485  35.180  1.00  0.00           C
ATOM   4650  HA  LYS A 873      43.865  39.985  34.880  1.00  0.00           H
ATOM   4651  CB  LYS A 873      45.695  39.395  33.940  1.00  0.00           C
ATOM   4652  HB1 LYS A 873      45.225  38.725  33.190  1.00  0.00           H
ATOM   4653  HB2 LYS A 873      46.665  38.945  34.250  1.00  0.00           H
ATOM   4654  CG  LYS A 873      45.945  40.755  33.270  1.00  0.00           C
ATOM   4655  HG1 LYS A 873      46.475  41.445  33.960  1.00  0.00           H
ATOM   4656  HG2 LYS A 873      44.955  41.215  33.050  1.00  0.00           H
ATOM   4657  CD  LYS A 873      46.715  40.655  31.950  1.00  0.00           C
ATOM   4658  HD1 LYS A 873      46.715  41.675  31.490  1.00  0.00           H
ATOM   4659  HD2 LYS A 873      46.155  39.965  31.280  1.00  0.00           H
ATOM   4660  CE  LYS A 873      48.155  40.155  32.110  1.00  0.00           C
ATOM   4661  HE1 LYS A 873      48.175  39.085  32.390  1.00  0.00           H
ATOM   4662  HE2 LYS A 873      48.655  40.755  32.900  1.00  0.00           H
ATOM   4663  NZ  LYS A 873      48.905  40.325  30.860  1.00  0.00           N
ATOM   4664  HZ1 LYS A 873      48.955  41.335  30.600  1.00  0.00           H
ATOM   4665  HZ2 LYS A 873      48.445  39.805  30.070  1.00  0.00           H
ATOM   4666  HZ3 LYS A 873      49.885  40.005  30.990  1.00  0.00           H
ATOM   4667  C   LYS A 873      44.365  38.075  35.610  1.00  0.00           C
ATOM   4668  O   LYS A 873      45.195  37.165  35.690  1.00  0.00           O
ATOM   4669  N   LEU A 874      43.065  37.895  35.880  1.00  0.00           N
ATOM   4670  HN  LEU A 874      42.515  38.705  36.040  1.00  0.00           H
ATOM   4671  CA  LEU A 874      42.335  36.655  36.060  1.00  0.00           C
ATOM   4672  HA  LEU A 874      42.815  36.105  36.870  1.00  0.00           H
ATOM   4673  CB  LEU A 874      40.865  36.955  36.470  1.00  0.00           C
ATOM   4674  HB1 LEU A 874      40.275  36.015  36.500  1.00  0.00           H
ATOM   4675  HB2 LEU A 874      40.415  37.615  35.700  1.00  0.00           H
ATOM   4676  CG  LEU A 874      40.705  37.625  37.860  1.00  0.00           C
ATOM   4677  HG  LEU A 874      41.455  38.435  37.970  1.00  0.00           H
ATOM   4678  CD1 LEU A 874      39.305  38.255  38.000  1.00  0.00           C
ATOM   4679 HD11 LEU A 874      38.525  37.495  37.820  1.00  0.00           H
ATOM   4680 HD12 LEU A 874      39.175  39.085  37.280  1.00  0.00           H
ATOM   4681 HD13 LEU A 874      39.175  38.655  39.030  1.00  0.00           H
ATOM   4682  CD2 LEU A 874      40.925  36.605  38.990  1.00  0.00           C
ATOM   4683 HD21 LEU A 874      41.935  36.165  38.930  1.00  0.00           H
ATOM   4684 HD22 LEU A 874      40.185  35.775  38.900  1.00  0.00           H
ATOM   4685 HD23 LEU A 874      40.785  37.085  39.980  1.00  0.00           H
ATOM   4686  C   LEU A 874      42.335  35.725  34.860  1.00  0.00           C
ATOM   4687  O   LEU A 874      42.485  36.135  33.700  1.00  0.00           O
ATOM   4688  N   LYS A 875      42.165  34.415  35.090  1.00  0.00           N
ATOM   4689  HN  LYS A 875      42.105  34.055  36.030  1.00  0.00           H
ATOM   4690  CA  LYS A 875      41.935  33.445  34.030  1.00  0.00           C
ATOM   4691  HA  LYS A 875      42.145  33.865  33.050  1.00  0.00           H
ATOM   4692  CB  LYS A 875      42.815  32.185  34.260  1.00  0.00           C
ATOM   4693  HB1 LYS A 875      42.725  31.495  33.400  1.00  0.00           H
ATOM   4694  HB2 LYS A 875      42.425  31.645  35.150  1.00  0.00           H
ATOM   4695  CG  LYS A 875      44.295  32.475  34.560  1.00  0.00           C
ATOM   4696  HG1 LYS A 875      44.815  31.515  34.770  1.00  0.00           H
ATOM   4697  HG2 LYS A 875      44.325  33.045  35.520  1.00  0.00           H
ATOM   4698  CD  LYS A 875      45.075  33.285  33.510  1.00  0.00           C
ATOM   4699  HD1 LYS A 875      46.045  33.555  33.990  1.00  0.00           H
ATOM   4700  HD2 LYS A 875      44.525  34.225  33.300  1.00  0.00           H
ATOM   4701  CE  LYS A 875      45.345  32.535  32.200  1.00  0.00           C
ATOM   4702  HE1 LYS A 875      44.415  32.395  31.620  1.00  0.00           H
ATOM   4703  HE2 LYS A 875      45.775  31.535  32.440  1.00  0.00           H
ATOM   4704  NZ  LYS A 875      46.315  33.245  31.340  1.00  0.00           N
ATOM   4705  HZ1 LYS A 875      47.115  33.575  31.950  1.00  0.00           H
ATOM   4706  HZ2 LYS A 875      45.935  34.115  30.900  1.00  0.00           H
ATOM   4707  HZ3 LYS A 875      46.695  32.635  30.590  1.00  0.00           H
ATOM   4708  C   LYS A 875      40.475  33.025  34.060  1.00  0.00           C
ATOM   4709  O   LYS A 875      39.915  32.565  33.070  1.00  0.00           O
ATOM   4710  N   LYS A 876      39.805  33.185  35.220  1.00  0.00           N
ATOM   4711  HN  LYS A 876      40.325  33.485  36.040  1.00  0.00           H
ATOM   4712  CA  LYS A 876      38.475  32.685  35.450  1.00  0.00           C
ATOM   4713  HA  LYS A 876      38.065  32.285  34.530  1.00  0.00           H
ATOM   4714  CB  LYS A 876      38.485  31.575  36.520  1.00  0.00           C
ATOM   4715  HB1 LYS A 876      37.455  31.185  36.670  1.00  0.00           H
ATOM   4716  HB2 LYS A 876      38.835  32.015  37.480  1.00  0.00           H
ATOM   4717  CG  LYS A 876      39.415  30.395  36.190  1.00  0.00           C
ATOM   4718  HG1 LYS A 876      40.455  30.785  36.120  1.00  0.00           H
ATOM   4719  HG2 LYS A 876      39.155  29.955  35.200  1.00  0.00           H
ATOM   4720  CD  LYS A 876      39.415  29.305  37.280  1.00  0.00           C
ATOM   4721  HD1 LYS A 876      38.475  28.715  37.240  1.00  0.00           H
ATOM   4722  HD2 LYS A 876      39.425  29.835  38.260  1.00  0.00           H
ATOM   4723  CE  LYS A 876      40.635  28.375  37.200  1.00  0.00           C
ATOM   4724  HE1 LYS A 876      41.575  28.975  37.140  1.00  0.00           H
ATOM   4725  HE2 LYS A 876      40.565  27.735  36.290  1.00  0.00           H
ATOM   4726  NZ  LYS A 876      40.735  27.505  38.380  1.00  0.00           N
ATOM   4727  HZ1 LYS A 876      39.835  27.065  38.630  1.00  0.00           H
ATOM   4728  HZ2 LYS A 876      41.025  28.045  39.230  1.00  0.00           H
ATOM   4729  HZ3 LYS A 876      41.475  26.775  38.180  1.00  0.00           H
ATOM   4730  C   LYS A 876      37.535  33.805  35.900  1.00  0.00           C
ATOM   4731  O   LYS A 876      37.935  34.885  36.320  1.00  0.00           O
ATOM   4732  N   GLY A 877      36.215  33.565  35.780  1.00  0.00           N
ATOM   4733  HN  GLY A 877      35.925  32.695  35.380  1.00  0.00           H
ATOM   4734  CA  GLY A 877      35.195  34.515  36.230  1.00  0.00           C
ATOM   4735  HA1 GLY A 877      34.255  34.135  35.870  1.00  0.00           H
ATOM   4736  HA2 GLY A 877      35.445  35.485  35.810  1.00  0.00           H
ATOM   4737  C   GLY A 877      35.055  34.685  37.740  1.00  0.00           C
ATOM   4738  O   GLY A 877      35.235  33.735  38.510  1.00  0.00           O
ATOM   4739  N   ALA A 878      34.665  35.895  38.190  1.00  0.00           N
ATOM   4740  HN  ALA A 878      34.605  36.655  37.560  1.00  0.00           H
ATOM   4741  CA  ALA A 878      34.325  36.225  39.560  1.00  0.00           C
ATOM   4742  HA  ALA A 878      34.705  35.455  40.220  1.00  0.00           H
ATOM   4743  CB  ALA A 878      34.985  37.565  39.950  1.00  0.00           C
ATOM   4744  HB1 ALA A 878      34.575  38.405  39.360  1.00  0.00           H
ATOM   4745  HB2 ALA A 878      36.075  37.505  39.750  1.00  0.00           H
ATOM   4746  HB3 ALA A 878      34.855  37.795  41.030  1.00  0.00           H
ATOM   4747  C   ALA A 878      32.795  36.275  39.760  1.00  0.00           C
ATOM   4748  O   ALA A 878      32.035  35.945  38.850  1.00  0.00           O
ATOM   4749  N   GLY A 879      32.315  36.715  40.940  1.00  0.00           N
ATOM   4750  HN  GLY A 879      32.935  37.035  41.650  1.00  0.00           H
ATOM   4751  CA  GLY A 879      30.885  36.835  41.220  1.00  0.00           C
ATOM   4752  HA1 GLY A 879      30.515  35.855  41.500  1.00  0.00           H
ATOM   4753  HA2 GLY A 879      30.365  37.245  40.360  1.00  0.00           H
ATOM   4754  C   GLY A 879      30.625  37.755  42.390  1.00  0.00           C
ATOM   4755  O   GLY A 879      30.765  37.365  43.550  1.00  0.00           O
ATOM   4756  N   TYR A 880      30.255  39.015  42.090  1.00  0.00           N
ATOM   4757  HN  TYR A 880      30.095  39.245  41.130  1.00  0.00           H
ATOM   4758  CA  TYR A 880      29.895  40.075  43.010  1.00  0.00           C
ATOM   4759  HA  TYR A 880      30.735  40.255  43.670  1.00  0.00           H
ATOM   4760  CB  TYR A 880      29.575  41.375  42.200  1.00  0.00           C
ATOM   4761  HB1 TYR A 880      29.135  42.155  42.870  1.00  0.00           H
ATOM   4762  HB2 TYR A 880      28.835  41.165  41.400  1.00  0.00           H
ATOM   4763  CG  TYR A 880      30.815  41.965  41.590  1.00  0.00           C
ATOM   4764  CD1 TYR A 880      31.675  42.705  42.420  1.00  0.00           C
ATOM   4765  HD1 TYR A 880      31.455  42.795  43.470  1.00  0.00           H
ATOM   4766  CE1 TYR A 880      32.785  43.375  41.890  1.00  0.00           C
ATOM   4767  HE1 TYR A 880      33.415  43.955  42.550  1.00  0.00           H
ATOM   4768  CZ  TYR A 880      33.045  43.315  40.520  1.00  0.00           C
ATOM   4769  OH  TYR A 880      34.165  43.995  40.000  1.00  0.00           O
ATOM   4770  HH  TYR A 880      34.425  44.635  40.670  1.00  0.00           H
ATOM   4771  CD2 TYR A 880      31.085  41.915  40.210  1.00  0.00           C
ATOM   4772  HD2 TYR A 880      30.425  41.375  39.550  1.00  0.00           H
ATOM   4773  CE2 TYR A 880      32.205  42.575  39.680  1.00  0.00           C
ATOM   4774  HE2 TYR A 880      32.415  42.545  38.620  1.00  0.00           H
ATOM   4775  C   TYR A 880      28.695  39.765  43.880  1.00  0.00           C
ATOM   4776  O   TYR A 880      28.715  39.955  45.100  1.00  0.00           O
ATOM   4777  N   HSD A 881      27.615  39.235  43.280  1.00  0.00           N
ATOM   4778  HN  HSD A 881      27.645  39.085  42.290  1.00  0.00           H
ATOM   4779  CA  HSD A 881      26.395  38.865  43.970  1.00  0.00           C
ATOM   4780  HA  HSD A 881      26.055  39.735  44.520  1.00  0.00           H
ATOM   4781  CB  HSD A 881      25.305  38.485  42.950  1.00  0.00           C
ATOM   4782  HB1 HSD A 881      24.365  38.205  43.480  1.00  0.00           H
ATOM   4783  HB2 HSD A 881      25.645  37.615  42.340  1.00  0.00           H
ATOM   4784  ND1 HSD A 881      25.325  39.745  40.720  1.00  0.00           N
ATOM   4785  HD1 HSD A 881      25.895  39.075  40.200  1.00  0.00           H
ATOM   4786  CG  HSD A 881      25.015  39.655  42.060  1.00  0.00           C
ATOM   4787  CE1 HSD A 881      24.905  40.965  40.300  1.00  0.00           C
ATOM   4788  HE1 HSD A 881      25.005  41.335  39.270  1.00  0.00           H
ATOM   4789  NE2 HSD A 881      24.375  41.655  41.280  1.00  0.00           N
ATOM   4790  CD2 HSD A 881      24.425  40.835  42.390  1.00  0.00           C
ATOM   4791  HD2 HSD A 881      24.055  41.185  43.340  1.00  0.00           H
ATOM   4792  C   HSD A 881      26.575  37.765  44.990  1.00  0.00           C
ATOM   4793  O   HSD A 881      26.095  37.875  46.120  1.00  0.00           O
ATOM   4794  N   LEU A 882      27.325  36.695  44.640  1.00  0.00           N
ATOM   4795  HN  LEU A 882      27.725  36.655  43.740  1.00  0.00           H
ATOM   4796  CA  LEU A 882      27.705  35.615  45.550  1.00  0.00           C
ATOM   4797  HA  LEU A 882      26.805  35.185  45.970  1.00  0.00           H
ATOM   4798  CB  LEU A 882      28.515  34.525  44.790  1.00  0.00           C
ATOM   4799  HB1 LEU A 882      28.915  33.775  45.510  1.00  0.00           H
ATOM   4800  HB2 LEU A 882      29.375  35.005  44.270  1.00  0.00           H
ATOM   4801  CG  LEU A 882      27.705  33.725  43.750  1.00  0.00           C
ATOM   4802  HG  LEU A 882      27.105  34.435  43.120  1.00  0.00           H
ATOM   4803  CD1 LEU A 882      28.635  32.955  42.800  1.00  0.00           C
ATOM   4804 HD11 LEU A 882      29.265  32.245  43.390  1.00  0.00           H
ATOM   4805 HD12 LEU A 882      29.295  33.645  42.240  1.00  0.00           H
ATOM   4806 HD13 LEU A 882      28.045  32.365  42.070  1.00  0.00           H
ATOM   4807  CD2 LEU A 882      26.725  32.755  44.430  1.00  0.00           C
ATOM   4808 HD21 LEU A 882      25.965  33.305  45.020  1.00  0.00           H
ATOM   4809 HD22 LEU A 882      27.275  32.065  45.100  1.00  0.00           H
ATOM   4810 HD23 LEU A 882      26.195  32.145  43.670  1.00  0.00           H
ATOM   4811  C   LEU A 882      28.545  36.105  46.720  1.00  0.00           C
ATOM   4812  O   LEU A 882      28.305  35.755  47.870  1.00  0.00           O
ATOM   4813  N   ASP A 883      29.535  36.975  46.440  1.00  0.00           N
ATOM   4814  HN  ASP A 883      29.695  37.265  45.490  1.00  0.00           H
ATOM   4815  CA  ASP A 883      30.335  37.615  47.460  1.00  0.00           C
ATOM   4816  HA  ASP A 883      30.825  36.835  48.040  1.00  0.00           H
ATOM   4817  CB  ASP A 883      31.395  38.505  46.750  1.00  0.00           C
ATOM   4818  HB1 ASP A 883      30.905  39.185  46.030  1.00  0.00           H
ATOM   4819  HB2 ASP A 883      32.095  37.855  46.180  1.00  0.00           H
ATOM   4820  CG  ASP A 883      32.225  39.315  47.740  1.00  0.00           C
ATOM   4821  OD1 ASP A 883      32.995  38.865  48.560  1.00  0.00           O
ATOM   4822  OD2 ASP A 883      31.935  40.655  47.700  1.00  0.00           O
ATOM   4823  HD2 ASP A 883      32.405  41.055  48.430  1.00  0.00           H
ATOM   4824  C   ASP A 883      29.495  38.435  48.450  1.00  0.00           C
ATOM   4825  O   ASP A 883      29.635  38.285  49.670  1.00  0.00           O
ATOM   4826  N   LEU A 884      28.605  39.305  47.940  1.00  0.00           N
ATOM   4827  HN  LEU A 884      28.515  39.415  46.950  1.00  0.00           H
ATOM   4828  CA  LEU A 884      27.755  40.145  48.760  1.00  0.00           C
ATOM   4829  HA  LEU A 884      28.405  40.615  49.480  1.00  0.00           H
ATOM   4830  CB  LEU A 884      27.125  41.275  47.900  1.00  0.00           C
ATOM   4831  HB1 LEU A 884      26.455  40.815  47.140  1.00  0.00           H
ATOM   4832  HB2 LEU A 884      27.945  41.785  47.350  1.00  0.00           H
ATOM   4833  CG  LEU A 884      26.335  42.365  48.670  1.00  0.00           C
ATOM   4834  HG  LEU A 884      25.445  41.875  49.140  1.00  0.00           H
ATOM   4835  CD1 LEU A 884      27.155  43.025  49.790  1.00  0.00           C
ATOM   4836 HD11 LEU A 884      28.065  43.515  49.360  1.00  0.00           H
ATOM   4837 HD12 LEU A 884      27.465  42.285  50.550  1.00  0.00           H
ATOM   4838 HD13 LEU A 884      26.545  43.805  50.300  1.00  0.00           H
ATOM   4839  CD2 LEU A 884      25.815  43.455  47.710  1.00  0.00           C
ATOM   4840 HD21 LEU A 884      25.215  43.005  46.900  1.00  0.00           H
ATOM   4841 HD22 LEU A 884      26.665  44.005  47.260  1.00  0.00           H
ATOM   4842 HD23 LEU A 884      25.175  44.175  48.270  1.00  0.00           H
ATOM   4843  C   LEU A 884      26.735  39.365  49.590  1.00  0.00           C
ATOM   4844  O   LEU A 884      26.535  39.675  50.760  1.00  0.00           O
ATOM   4845  N   LEU A 885      26.115  38.315  49.010  1.00  0.00           N
ATOM   4846  HN  LEU A 885      26.265  38.105  48.050  1.00  0.00           H
ATOM   4847  CA  LEU A 885      25.215  37.415  49.740  1.00  0.00           C
ATOM   4848  HA  LEU A 885      24.395  37.985  50.130  1.00  0.00           H
ATOM   4849  CB  LEU A 885      24.705  36.255  48.830  1.00  0.00           C
ATOM   4850  HB1 LEU A 885      24.245  35.455  49.450  1.00  0.00           H
ATOM   4851  HB2 LEU A 885      25.575  35.815  48.300  1.00  0.00           H
ATOM   4852  CG  LEU A 885      23.635  36.615  47.780  1.00  0.00           C
ATOM   4853  HG  LEU A 885      24.025  37.415  47.110  1.00  0.00           H
ATOM   4854  CD1 LEU A 885      23.325  35.395  46.900  1.00  0.00           C
ATOM   4855 HD11 LEU A 885      22.985  34.545  47.530  1.00  0.00           H
ATOM   4856 HD12 LEU A 885      24.225  35.075  46.340  1.00  0.00           H
ATOM   4857 HD13 LEU A 885      22.525  35.635  46.170  1.00  0.00           H
ATOM   4858  CD2 LEU A 885      22.355  37.145  48.420  1.00  0.00           C
ATOM   4859 HD21 LEU A 885      22.545  38.155  48.830  1.00  0.00           H
ATOM   4860 HD22 LEU A 885      22.015  36.475  49.240  1.00  0.00           H
ATOM   4861 HD23 LEU A 885      21.535  37.235  47.670  1.00  0.00           H
ATOM   4862  C   LEU A 885      25.875  36.725  50.930  1.00  0.00           C
ATOM   4863  O   LEU A 885      25.385  36.785  52.060  1.00  0.00           O
ATOM   4864  N   MET A 886      27.045  36.075  50.690  1.00  0.00           N
ATOM   4865  HN  MET A 886      27.435  36.055  49.760  1.00  0.00           H
ATOM   4866  CA  MET A 886      27.785  35.375  51.720  1.00  0.00           C
ATOM   4867  HA  MET A 886      27.095  34.695  52.200  1.00  0.00           H
ATOM   4868  CB  MET A 886      28.975  34.565  51.150  1.00  0.00           C
ATOM   4869  HB1 MET A 886      29.575  34.145  51.990  1.00  0.00           H
ATOM   4870  HB2 MET A 886      29.635  35.245  50.570  1.00  0.00           H
ATOM   4871  CG  MET A 886      28.555  33.385  50.230  1.00  0.00           C
ATOM   4872  HG1 MET A 886      29.485  32.885  49.870  1.00  0.00           H
ATOM   4873  HG2 MET A 886      28.055  33.805  49.340  1.00  0.00           H
ATOM   4874  SD  MET A 886      27.465  32.145  50.980  1.00  0.00           S
ATOM   4875  CE  MET A 886      28.545  31.605  52.340  1.00  0.00           C
ATOM   4876  HE1 MET A 886      28.635  32.395  53.120  1.00  0.00           H
ATOM   4877  HE2 MET A 886      29.555  31.365  51.960  1.00  0.00           H
ATOM   4878  HE3 MET A 886      28.135  30.695  52.830  1.00  0.00           H
ATOM   4879  C   MET A 886      28.275  36.285  52.830  1.00  0.00           C
ATOM   4880  O   MET A 886      28.135  35.965  54.010  1.00  0.00           O
ATOM   4881  N   VAL A 887      28.845  37.455  52.470  1.00  0.00           N
ATOM   4882  HN  VAL A 887      28.945  37.695  51.500  1.00  0.00           H
ATOM   4883  CA  VAL A 887      29.305  38.455  53.430  1.00  0.00           C
ATOM   4884  HA  VAL A 887      29.975  37.965  54.130  1.00  0.00           H
ATOM   4885  CB  VAL A 887      30.105  39.545  52.720  1.00  0.00           C
ATOM   4886  HB  VAL A 887      29.545  39.895  51.820  1.00  0.00           H
ATOM   4887  CG1 VAL A 887      30.385  40.755  53.630  1.00  0.00           C
ATOM   4888 HG11 VAL A 887      30.885  40.415  54.570  1.00  0.00           H
ATOM   4889 HG12 VAL A 887      29.465  41.305  53.890  1.00  0.00           H
ATOM   4890 HG13 VAL A 887      31.075  41.465  53.130  1.00  0.00           H
ATOM   4891  CG2 VAL A 887      31.445  38.935  52.260  1.00  0.00           C
ATOM   4892 HG21 VAL A 887      31.295  38.085  51.570  1.00  0.00           H
ATOM   4893 HG22 VAL A 887      32.025  38.565  53.140  1.00  0.00           H
ATOM   4894 HG23 VAL A 887      32.065  39.695  51.750  1.00  0.00           H
ATOM   4895  C   VAL A 887      28.175  39.015  54.280  1.00  0.00           C
ATOM   4896  O   VAL A 887      28.255  39.045  55.500  1.00  0.00           O
ATOM   4897  N   GLY A 888      27.035  39.395  53.640  1.00  0.00           N
ATOM   4898  HN  GLY A 888      26.985  39.335  52.650  1.00  0.00           H
ATOM   4899  CA  GLY A 888      25.875  39.935  54.340  1.00  0.00           C
ATOM   4900  HA1 GLY A 888      25.135  40.155  53.590  1.00  0.00           H
ATOM   4901  HA2 GLY A 888      26.195  40.805  54.890  1.00  0.00           H
ATOM   4902  C   GLY A 888      25.265  38.985  55.320  1.00  0.00           C
ATOM   4903  O   GLY A 888      25.035  39.335  56.480  1.00  0.00           O
ATOM   4904  N   VAL A 889      24.995  37.725  54.920  1.00  0.00           N
ATOM   4905  HN  VAL A 889      25.175  37.425  53.980  1.00  0.00           H
ATOM   4906  CA  VAL A 889      24.515  36.725  55.870  1.00  0.00           C
ATOM   4907  HA  VAL A 889      23.655  37.155  56.370  1.00  0.00           H
ATOM   4908  CB  VAL A 889      24.035  35.445  55.220  1.00  0.00           C
ATOM   4909  HB  VAL A 889      24.845  35.005  54.590  1.00  0.00           H
ATOM   4910  CG1 VAL A 889      23.595  34.425  56.300  1.00  0.00           C
ATOM   4911 HG11 VAL A 889      22.795  34.865  56.940  1.00  0.00           H
ATOM   4912 HG12 VAL A 889      24.435  34.105  56.950  1.00  0.00           H
ATOM   4913 HG13 VAL A 889      23.185  33.505  55.830  1.00  0.00           H
ATOM   4914  CG2 VAL A 889      22.835  35.805  54.320  1.00  0.00           C
ATOM   4915 HG21 VAL A 889      23.165  36.395  53.440  1.00  0.00           H
ATOM   4916 HG22 VAL A 889      22.095  36.395  54.890  1.00  0.00           H
ATOM   4917 HG23 VAL A 889      22.335  34.885  53.960  1.00  0.00           H
ATOM   4918  C   VAL A 889      25.495  36.415  56.980  1.00  0.00           C
ATOM   4919  O   VAL A 889      25.115  36.415  58.150  1.00  0.00           O
ATOM   4920  N   MET A 890      26.795  36.195  56.680  1.00  0.00           N
ATOM   4921  HN  MET A 890      27.115  36.225  55.730  1.00  0.00           H
ATOM   4922  CA  MET A 890      27.795  35.915  57.700  1.00  0.00           C
ATOM   4923  HA  MET A 890      27.475  35.035  58.240  1.00  0.00           H
ATOM   4924  CB  MET A 890      29.185  35.615  57.080  1.00  0.00           C
ATOM   4925  HB1 MET A 890      29.955  35.635  57.880  1.00  0.00           H
ATOM   4926  HB2 MET A 890      29.445  36.425  56.350  1.00  0.00           H
ATOM   4927  CG  MET A 890      29.285  34.235  56.380  1.00  0.00           C
ATOM   4928  HG1 MET A 890      30.255  34.205  55.830  1.00  0.00           H
ATOM   4929  HG2 MET A 890      28.475  34.145  55.630  1.00  0.00           H
ATOM   4930  SD  MET A 890      29.245  32.835  57.540  1.00  0.00           S
ATOM   4931  CE  MET A 890      27.715  32.075  56.920  1.00  0.00           C
ATOM   4932  HE1 MET A 890      27.805  31.795  55.850  1.00  0.00           H
ATOM   4933  HE2 MET A 890      26.855  32.775  57.020  1.00  0.00           H
ATOM   4934  HE3 MET A 890      27.465  31.155  57.500  1.00  0.00           H
ATOM   4935  C   MET A 890      27.925  37.005  58.750  1.00  0.00           C
ATOM   4936  O   MET A 890      27.915  36.725  59.950  1.00  0.00           O
ATOM   4937  N   LEU A 891      27.955  38.295  58.340  1.00  0.00           N
ATOM   4938  HN  LEU A 891      28.005  38.515  57.360  1.00  0.00           H
ATOM   4939  CA  LEU A 891      27.945  39.425  59.250  1.00  0.00           C
ATOM   4940  HA  LEU A 891      28.825  39.375  59.870  1.00  0.00           H
ATOM   4941  CB  LEU A 891      27.955  40.755  58.450  1.00  0.00           C
ATOM   4942  HB1 LEU A 891      27.725  41.625  59.110  1.00  0.00           H
ATOM   4943  HB2 LEU A 891      27.155  40.705  57.680  1.00  0.00           H
ATOM   4944  CG  LEU A 891      29.285  41.065  57.740  1.00  0.00           C
ATOM   4945  HG  LEU A 891      29.645  40.145  57.210  1.00  0.00           H
ATOM   4946  CD1 LEU A 891      29.065  42.155  56.690  1.00  0.00           C
ATOM   4947 HD11 LEU A 891      28.675  43.075  57.170  1.00  0.00           H
ATOM   4948 HD12 LEU A 891      28.335  41.815  55.920  1.00  0.00           H
ATOM   4949 HD13 LEU A 891      30.025  42.395  56.180  1.00  0.00           H
ATOM   4950  CD2 LEU A 891      30.385  41.495  58.720  1.00  0.00           C
ATOM   4951 HD21 LEU A 891      30.605  40.695  59.450  1.00  0.00           H
ATOM   4952 HD22 LEU A 891      30.075  42.415  59.260  1.00  0.00           H
ATOM   4953 HD23 LEU A 891      31.325  41.725  58.170  1.00  0.00           H
ATOM   4954  C   LEU A 891      26.755  39.445  60.190  1.00  0.00           C
ATOM   4955  O   LEU A 891      26.915  39.675  61.390  1.00  0.00           O
ATOM   4956  N   GLY A 892      25.535  39.165  59.690  1.00  0.00           N
ATOM   4957  HN  GLY A 892      25.445  38.995  58.710  1.00  0.00           H
ATOM   4958  CA  GLY A 892      24.315  39.055  60.490  1.00  0.00           C
ATOM   4959  HA1 GLY A 892      23.515  38.775  59.830  1.00  0.00           H
ATOM   4960  HA2 GLY A 892      24.135  40.005  60.990  1.00  0.00           H
ATOM   4961  C   GLY A 892      24.385  38.005  61.570  1.00  0.00           C
ATOM   4962  O   GLY A 892      24.155  38.275  62.750  1.00  0.00           O
ATOM   4963  N   VAL A 893      24.785  36.775  61.190  1.00  0.00           N
ATOM   4964  HN  VAL A 893      24.955  36.595  60.220  1.00  0.00           H
ATOM   4965  CA  VAL A 893      24.995  35.655  62.100  1.00  0.00           C
ATOM   4966  HA  VAL A 893      24.075  35.435  62.620  1.00  0.00           H
ATOM   4967  CB  VAL A 893      25.435  34.455  61.270  1.00  0.00           C
ATOM   4968  HB  VAL A 893      26.355  34.705  60.690  1.00  0.00           H
ATOM   4969  CG1 VAL A 893      25.775  33.245  62.170  1.00  0.00           C
ATOM   4970 HG11 VAL A 893      25.045  33.135  63.000  1.00  0.00           H
ATOM   4971 HG12 VAL A 893      26.785  33.345  62.610  1.00  0.00           H
ATOM   4972 HG13 VAL A 893      25.765  32.305  61.570  1.00  0.00           H
ATOM   4973  CG2 VAL A 893      24.345  34.145  60.230  1.00  0.00           C
ATOM   4974 HG21 VAL A 893      24.165  34.965  59.530  1.00  0.00           H
ATOM   4975 HG22 VAL A 893      23.365  33.975  60.700  1.00  0.00           H
ATOM   4976 HG23 VAL A 893      24.635  33.265  59.620  1.00  0.00           H
ATOM   4977  C   VAL A 893      26.065  35.915  63.150  1.00  0.00           C
ATOM   4978  O   VAL A 893      25.885  35.715  64.350  1.00  0.00           O
ATOM   4979  N   CYS A 894      27.235  36.435  62.700  1.00  0.00           N
ATOM   4980  HN  CYS A 894      27.365  36.575  61.720  1.00  0.00           H
ATOM   4981  CA  CYS A 894      28.345  36.785  63.570  1.00  0.00           C
ATOM   4982  HA  CYS A 894      28.595  35.915  64.150  1.00  0.00           H
ATOM   4983  CB  CYS A 894      29.585  37.195  62.730  1.00  0.00           C
ATOM   4984  HB1 CYS A 894      30.365  37.655  63.360  1.00  0.00           H
ATOM   4985  HB2 CYS A 894      29.285  37.955  61.980  1.00  0.00           H
ATOM   4986  SG  CYS A 894      30.295  35.735  61.890  1.00  0.00           S
ATOM   4987  HG1 CYS A 894      29.305  35.605  61.020  1.00  0.00           H
ATOM   4988  C   CYS A 894      28.005  37.865  64.590  1.00  0.00           C
ATOM   4989  O   CYS A 894      28.355  37.775  65.760  1.00  0.00           O
ATOM   4990  N   SER A 895      27.275  38.905  64.160  1.00  0.00           N
ATOM   4991  HN  SER A 895      27.025  38.955  63.190  1.00  0.00           H
ATOM   4992  CA  SER A 895      26.765  39.975  65.030  1.00  0.00           C
ATOM   4993  HA  SER A 895      27.615  40.415  65.520  1.00  0.00           H
ATOM   4994  CB  SER A 895      26.015  41.085  64.250  1.00  0.00           C
ATOM   4995  HB1 SER A 895      25.745  41.905  64.950  1.00  0.00           H
ATOM   4996  HB2 SER A 895      25.085  40.685  63.800  1.00  0.00           H
ATOM   4997  OG  SER A 895      26.825  41.655  63.210  1.00  0.00           O
ATOM   4998  HG1 SER A 895      26.995  40.945  62.560  1.00  0.00           H
ATOM   4999  C   SER A 895      25.835  39.475  66.120  1.00  0.00           C
ATOM   5000  O   SER A 895      25.945  39.875  67.280  1.00  0.00           O
ATOM   5001  N   VAL A 896      24.895  38.555  65.770  1.00  0.00           N
ATOM   5002  HN  VAL A 896      24.795  38.295  64.800  1.00  0.00           H
ATOM   5003  CA  VAL A 896      24.005  37.875  66.720  1.00  0.00           C
ATOM   5004  HA  VAL A 896      23.465  38.635  67.260  1.00  0.00           H
ATOM   5005  CB  VAL A 896      22.985  36.995  65.970  1.00  0.00           C
ATOM   5006  HB  VAL A 896      23.535  36.355  65.240  1.00  0.00           H
ATOM   5007  CG1 VAL A 896      22.185  36.085  66.920  1.00  0.00           C
ATOM   5008 HG11 VAL A 896      21.665  36.695  67.700  1.00  0.00           H
ATOM   5009 HG12 VAL A 896      22.815  35.335  67.440  1.00  0.00           H
ATOM   5010 HG13 VAL A 896      21.405  35.535  66.350  1.00  0.00           H
ATOM   5011  CG2 VAL A 896      22.005  37.905  65.200  1.00  0.00           C
ATOM   5012 HG21 VAL A 896      22.535  38.645  64.560  1.00  0.00           H
ATOM   5013 HG22 VAL A 896      21.355  38.455  65.900  1.00  0.00           H
ATOM   5014 HG23 VAL A 896      21.355  37.285  64.540  1.00  0.00           H
ATOM   5015  C   VAL A 896      24.745  37.055  67.780  1.00  0.00           C
ATOM   5016  O   VAL A 896      24.495  37.185  68.980  1.00  0.00           O
ATOM   5017  N   MET A 897      25.735  36.225  67.380  1.00  0.00           N
ATOM   5018  HN  MET A 897      25.905  36.095  66.400  1.00  0.00           H
ATOM   5019  CA  MET A 897      26.505  35.435  68.320  1.00  0.00           C
ATOM   5020  HA  MET A 897      25.825  34.985  69.030  1.00  0.00           H
ATOM   5021  CB  MET A 897      27.265  34.285  67.600  1.00  0.00           C
ATOM   5022  HB1 MET A 897      27.895  33.745  68.350  1.00  0.00           H
ATOM   5023  HB2 MET A 897      27.945  34.725  66.840  1.00  0.00           H
ATOM   5024  CG  MET A 897      26.335  33.255  66.940  1.00  0.00           C
ATOM   5025  HG1 MET A 897      25.835  33.715  66.060  1.00  0.00           H
ATOM   5026  HG2 MET A 897      25.525  33.015  67.680  1.00  0.00           H
ATOM   5027  SD  MET A 897      27.145  31.695  66.460  1.00  0.00           S
ATOM   5028  CE  MET A 897      28.375  32.395  65.330  1.00  0.00           C
ATOM   5029  HE1 MET A 897      29.135  32.985  65.890  1.00  0.00           H
ATOM   5030  HE2 MET A 897      27.905  33.055  64.580  1.00  0.00           H
ATOM   5031  HE3 MET A 897      28.915  31.585  64.790  1.00  0.00           H
ATOM   5032  C   MET A 897      27.495  36.255  69.130  1.00  0.00           C
ATOM   5033  O   MET A 897      27.855  35.885  70.250  1.00  0.00           O
ATOM   5034  N   GLY A 898      27.925  37.415  68.590  1.00  0.00           N
ATOM   5035  HN  GLY A 898      27.595  37.665  67.670  1.00  0.00           H
ATOM   5036  CA  GLY A 898      28.805  38.345  69.290  1.00  0.00           C
ATOM   5037  HA1 GLY A 898      28.725  38.195  70.360  1.00  0.00           H
ATOM   5038  HA2 GLY A 898      28.495  39.335  69.000  1.00  0.00           H
ATOM   5039  C   GLY A 898      30.245  38.195  68.900  1.00  0.00           C
ATOM   5040  O   GLY A 898      31.115  38.095  69.760  1.00  0.00           O
ATOM   5041  N   LEU A 899      30.515  38.165  67.590  1.00  0.00           N
ATOM   5042  HN  LEU A 899      29.745  38.145  66.950  1.00  0.00           H
ATOM   5043  CA  LEU A 899      31.835  38.175  66.960  1.00  0.00           C
ATOM   5044  HA  LEU A 899      32.585  38.075  67.730  1.00  0.00           H
ATOM   5045  CB  LEU A 899      31.955  37.005  65.950  1.00  0.00           C
ATOM   5046  HB1 LEU A 899      32.835  37.125  65.280  1.00  0.00           H
ATOM   5047  HB2 LEU A 899      31.055  37.045  65.300  1.00  0.00           H
ATOM   5048  CG  LEU A 899      32.025  35.605  66.590  1.00  0.00           C
ATOM   5049  HG  LEU A 899      31.265  35.535  67.410  1.00  0.00           H
ATOM   5050  CD1 LEU A 899      31.685  34.525  65.550  1.00  0.00           C
ATOM   5051 HD11 LEU A 899      32.355  34.605  64.670  1.00  0.00           H
ATOM   5052 HD12 LEU A 899      30.635  34.635  65.200  1.00  0.00           H
ATOM   5053 HD13 LEU A 899      31.805  33.505  65.990  1.00  0.00           H
ATOM   5054  CD2 LEU A 899      33.405  35.325  67.180  1.00  0.00           C
ATOM   5055 HD21 LEU A 899      33.635  36.035  68.010  1.00  0.00           H
ATOM   5056 HD22 LEU A 899      34.185  35.425  66.400  1.00  0.00           H
ATOM   5057 HD23 LEU A 899      33.455  34.295  67.600  1.00  0.00           H
ATOM   5058  C   LEU A 899      32.055  39.515  66.230  1.00  0.00           C
ATOM   5059  O   LEU A 899      31.065  40.155  65.870  1.00  0.00           O
ATOM   5060  N   PRO A 900      33.275  40.045  66.030  1.00  0.00           N
ATOM   5061  CD  PRO A 900      34.505  39.405  66.490  1.00  0.00           C
[truncated: 7,490,555 more chars]
