# Supplementary material for: CryoEM and computational modeling structural insights into the pH regulator NBCn1
Source: Nat Commun. 2025 Nov 11;16:9932. doi: 10.1038/s41467-025-64868-z (PMC12606367; doi:10.1038/s41467-025-64868-z)
Supplement: Supplementary file 5 — Supplementary Data 3 [file 41467_2025_64868_MOESM5_ESM.zip › climber_beads_for_OF_IF_transition/transition_rep1_traj14_bead.pdb]

REMARK    GENERATED BY TRJCONV
TITLE     Title
REMARK    THIS IS A SIMULATION BOX
CRYST1  100.000  100.000  108.270  90.00  90.00  90.00 P 1           1
MODEL        1
ATOM      1  N   LEU A 585      22.670  37.400  39.480  1.00  0.00           N
ATOM      2  HT1 LEU A 585      23.490  37.250  38.820  1.00  0.00           H
ATOM      3  HT2 LEU A 585      22.980  38.170  40.110  1.00  0.00           H
ATOM      4  HT3 LEU A 585      21.830  37.710  38.960  1.00  0.00           H
ATOM      5  CA  LEU A 585      22.570  36.130  40.260  1.00  0.00           C
ATOM      6  HA  LEU A 585      23.580  36.000  40.630  1.00  0.00           H
ATOM      7  CB  LEU A 585      21.670  36.210  41.520  1.00  0.00           C
ATOM      8  HB1 LEU A 585      20.600  36.300  41.250  1.00  0.00           H
ATOM      9  HB2 LEU A 585      21.940  37.110  42.120  1.00  0.00           H
ATOM     10  CG  LEU A 585      21.800  34.970  42.450  1.00  0.00           C
ATOM     11  HG  LEU A 585      21.500  34.050  41.890  1.00  0.00           H
ATOM     12  CD1 LEU A 585      23.250  34.760  42.920  1.00  0.00           C
ATOM     13 HD11 LEU A 585      23.630  35.640  43.470  1.00  0.00           H
ATOM     14 HD12 LEU A 585      23.930  34.540  42.070  1.00  0.00           H
ATOM     15 HD13 LEU A 585      23.300  33.880  43.600  1.00  0.00           H
ATOM     16  CD2 LEU A 585      20.890  35.040  43.680  1.00  0.00           C
ATOM     17 HD21 LEU A 585      19.870  34.690  43.450  1.00  0.00           H
ATOM     18 HD22 LEU A 585      20.850  36.070  44.110  1.00  0.00           H
ATOM     19 HD23 LEU A 585      21.280  34.360  44.470  1.00  0.00           H
ATOM     20  C   LEU A 585      22.320  34.850  39.480  1.00  0.00           C
ATOM     21  O   LEU A 585      23.150  33.950  39.530  1.00  0.00           O
ATOM     22  N   ILE A 586      21.210  34.680  38.730  1.00  0.00           N
ATOM     23  HN  ILE A 586      20.440  35.310  38.740  1.00  0.00           H
ATOM     24  CA  ILE A 586      20.960  33.450  37.970  1.00  0.00           C
ATOM     25  HA  ILE A 586      20.960  32.620  38.660  1.00  0.00           H
ATOM     26  CB  ILE A 586      19.620  33.500  37.240  1.00  0.00           C
ATOM     27  HB  ILE A 586      19.590  34.430  36.600  1.00  0.00           H
ATOM     28  CG2 ILE A 586      19.400  32.320  36.270  1.00  0.00           C
ATOM     29 HG21 ILE A 586      19.410  31.360  36.820  1.00  0.00           H
ATOM     30 HG22 ILE A 586      20.170  32.280  35.470  1.00  0.00           H
ATOM     31 HG23 ILE A 586      18.430  32.450  35.750  1.00  0.00           H
ATOM     32  CG1 ILE A 586      18.490  33.590  38.280  1.00  0.00           C
ATOM     33 HG11 ILE A 586      18.820  33.160  39.250  1.00  0.00           H
ATOM     34 HG12 ILE A 586      17.640  32.960  37.950  1.00  0.00           H
ATOM     35  CD  ILE A 586      18.060  35.040  38.440  1.00  0.00           C
ATOM     36  HD1 ILE A 586      17.950  35.540  37.450  1.00  0.00           H
ATOM     37  HD2 ILE A 586      18.870  35.580  38.950  1.00  0.00           H
ATOM     38  HD3 ILE A 586      17.140  35.150  39.040  1.00  0.00           H
ATOM     39  C   ILE A 586      22.030  33.150  36.960  1.00  0.00           C
ATOM     40  O   ILE A 586      22.530  32.030  36.880  1.00  0.00           O
ATOM     41  N   LEU A 587      22.460  34.180  36.220  1.00  0.00           N
ATOM     42  HN  LEU A 587      21.970  35.040  36.210  1.00  0.00           H
ATOM     43  CA  LEU A 587      23.550  34.120  35.280  1.00  0.00           C
ATOM     44  HA  LEU A 587      23.290  33.400  34.510  1.00  0.00           H
ATOM     45  CB  LEU A 587      23.730  35.530  34.660  1.00  0.00           C
ATOM     46  HB1 LEU A 587      24.470  36.130  35.240  1.00  0.00           H
ATOM     47  HB2 LEU A 587      22.750  36.060  34.740  1.00  0.00           H
ATOM     48  CG  LEU A 587      24.080  35.550  33.160  1.00  0.00           C
ATOM     49  HG  LEU A 587      23.230  35.090  32.610  1.00  0.00           H
ATOM     50  CD1 LEU A 587      24.240  37.000  32.710  1.00  0.00           C
ATOM     51 HD11 LEU A 587      25.110  37.470  33.210  1.00  0.00           H
ATOM     52 HD12 LEU A 587      23.330  37.590  32.970  1.00  0.00           H
ATOM     53 HD13 LEU A 587      24.370  37.050  31.600  1.00  0.00           H
ATOM     54  CD2 LEU A 587      25.350  34.750  32.820  1.00  0.00           C
ATOM     55 HD21 LEU A 587      25.190  33.680  33.060  1.00  0.00           H
ATOM     56 HD22 LEU A 587      26.200  35.120  33.430  1.00  0.00           H
ATOM     57 HD23 LEU A 587      25.600  34.840  31.750  1.00  0.00           H
ATOM     58  C   LEU A 587      24.840  33.650  35.950  1.00  0.00           C
ATOM     59  O   LEU A 587      25.540  32.780  35.440  1.00  0.00           O
ATOM     60  N   ASP A 588      25.160  34.170  37.160  1.00  0.00           N
ATOM     61  HN  ASP A 588      24.640  34.920  37.560  1.00  0.00           H
ATOM     62  CA  ASP A 588      26.300  33.770  37.950  1.00  0.00           C
ATOM     63  HA  ASP A 588      27.180  33.920  37.340  1.00  0.00           H
ATOM     64  CB  ASP A 588      26.430  34.640  39.250  1.00  0.00           C
ATOM     65  HB1 ASP A 588      27.450  34.500  39.670  1.00  0.00           H
ATOM     66  HB2 ASP A 588      25.690  34.300  40.010  1.00  0.00           H
ATOM     67  CG  ASP A 588      26.180  36.130  39.080  1.00  0.00           C
ATOM     68  OD1 ASP A 588      25.070  36.550  38.640  1.00  0.00           O
ATOM     69  OD2 ASP A 588      27.040  36.930  39.550  1.00  0.00           O
ATOM     70  C   ASP A 588      26.280  32.280  38.340  1.00  0.00           C
ATOM     71  O   ASP A 588      27.270  31.560  38.170  1.00  0.00           O
ATOM     72  N   ILE A 589      25.120  31.760  38.810  1.00  0.00           N
ATOM     73  HN  ILE A 589      24.350  32.380  38.950  1.00  0.00           H
ATOM     74  CA  ILE A 589      24.910  30.350  39.120  1.00  0.00           C
ATOM     75  HA  ILE A 589      25.680  30.040  39.810  1.00  0.00           H
ATOM     76  CB  ILE A 589      23.540  30.130  39.780  1.00  0.00           C
ATOM     77  HB  ILE A 589      22.760  30.560  39.110  1.00  0.00           H
ATOM     78  CG2 ILE A 589      23.250  28.620  39.970  1.00  0.00           C
ATOM     79 HG21 ILE A 589      24.070  28.140  40.550  1.00  0.00           H
ATOM     80 HG22 ILE A 589      23.150  28.080  39.000  1.00  0.00           H
ATOM     81 HG23 ILE A 589      22.300  28.480  40.520  1.00  0.00           H
ATOM     82  CG1 ILE A 589      23.450  30.880  41.130  1.00  0.00           C
ATOM     83 HG11 ILE A 589      23.960  31.860  41.070  1.00  0.00           H
ATOM     84 HG12 ILE A 589      23.990  30.280  41.900  1.00  0.00           H
ATOM     85  CD  ILE A 589      22.000  31.140  41.590  1.00  0.00           C
ATOM     86  HD1 ILE A 589      21.440  30.190  41.710  1.00  0.00           H
ATOM     87  HD2 ILE A 589      21.470  31.780  40.850  1.00  0.00           H
ATOM     88  HD3 ILE A 589      22.000  31.660  42.570  1.00  0.00           H
ATOM     89  C   ILE A 589      25.050  29.450  37.900  1.00  0.00           C
ATOM     90  O   ILE A 589      25.810  28.470  37.920  1.00  0.00           O
ATOM     91  N   LYS A 590      24.370  29.780  36.770  1.00  0.00           N
ATOM     92  HN  LYS A 590      23.790  30.600  36.780  1.00  0.00           H
ATOM     93  CA  LYS A 590      24.400  29.020  35.530  1.00  0.00           C
ATOM     94  HA  LYS A 590      24.080  28.010  35.740  1.00  0.00           H
ATOM     95  CB  LYS A 590      23.490  29.680  34.450  1.00  0.00           C
ATOM     96  HB1 LYS A 590      23.610  29.160  33.470  1.00  0.00           H
ATOM     97  HB2 LYS A 590      23.830  30.740  34.300  1.00  0.00           H
ATOM     98  CG  LYS A 590      21.990  29.730  34.760  1.00  0.00           C
ATOM     99  HG1 LYS A 590      21.510  30.440  34.050  1.00  0.00           H
ATOM    100  HG2 LYS A 590      21.840  30.140  35.780  1.00  0.00           H
ATOM    101  CD  LYS A 590      21.300  28.360  34.690  1.00  0.00           C
ATOM    102  HD1 LYS A 590      21.880  27.670  35.340  1.00  0.00           H
ATOM    103  HD2 LYS A 590      21.350  27.980  33.650  1.00  0.00           H
ATOM    104  CE  LYS A 590      19.850  28.460  35.160  1.00  0.00           C
ATOM    105  HE1 LYS A 590      19.250  29.060  34.430  1.00  0.00           H
ATOM    106  HE2 LYS A 590      19.810  28.970  36.150  1.00  0.00           H
ATOM    107  NZ  LYS A 590      19.250  27.130  35.300  1.00  0.00           N
ATOM    108  HZ1 LYS A 590      19.920  26.530  35.850  1.00  0.00           H
ATOM    109  HZ2 LYS A 590      19.200  26.670  34.380  1.00  0.00           H
ATOM    110  HZ3 LYS A 590      18.320  27.120  35.750  1.00  0.00           H
ATOM    111  C   LYS A 590      25.780  28.930  34.920  1.00  0.00           C
ATOM    112  O   LYS A 590      26.230  27.880  34.450  1.00  0.00           O
ATOM    113  N   ARG A 591      26.480  30.090  34.920  1.00  0.00           N
ATOM    114  HN  ARG A 591      26.070  30.890  35.360  1.00  0.00           H
ATOM    115  CA  ARG A 591      27.840  30.250  34.450  1.00  0.00           C
ATOM    116  HA  ARG A 591      27.890  29.900  33.430  1.00  0.00           H
ATOM    117  CB  ARG A 591      28.190  31.760  34.520  1.00  0.00           C
ATOM    118  HB1 ARG A 591      27.990  32.080  35.570  1.00  0.00           H
ATOM    119  HB2 ARG A 591      27.480  32.310  33.880  1.00  0.00           H
ATOM    120  CG  ARG A 591      29.640  32.180  34.160  1.00  0.00           C
ATOM    121  HG1 ARG A 591      29.730  32.290  33.060  1.00  0.00           H
ATOM    122  HG2 ARG A 591      30.350  31.390  34.470  1.00  0.00           H
ATOM    123  CD  ARG A 591      30.090  33.460  34.890  1.00  0.00           C
ATOM    124  HD1 ARG A 591      31.140  33.720  34.620  1.00  0.00           H
ATOM    125  HD2 ARG A 591      30.000  33.290  35.980  1.00  0.00           H
ATOM    126  NE  ARG A 591      29.180  34.570  34.460  1.00  0.00           N
ATOM    127  HE  ARG A 591      28.540  34.380  33.730  1.00  0.00           H
ATOM    128  CZ  ARG A 591      29.210  35.820  34.930  1.00  0.00           C
ATOM    129  NH1 ARG A 591      30.010  36.180  35.890  1.00  0.00           N
ATOM    130 HH11 ARG A 591      29.860  37.080  36.280  1.00  0.00           H
ATOM    131 HH12 ARG A 591      30.350  35.460  36.510  1.00  0.00           H
ATOM    132  NH2 ARG A 591      28.460  36.750  34.370  1.00  0.00           N
ATOM    133 HH21 ARG A 591      27.940  36.520  33.550  1.00  0.00           H
ATOM    134 HH22 ARG A 591      28.460  37.690  34.700  1.00  0.00           H
ATOM    135  C   ARG A 591      28.830  29.420  35.250  1.00  0.00           C
ATOM    136  O   ARG A 591      29.710  28.770  34.690  1.00  0.00           O
ATOM    137  N   LYS A 592      28.710  29.430  36.590  1.00  0.00           N
ATOM    138  HN  LYS A 592      28.010  29.990  37.050  1.00  0.00           H
ATOM    139  CA  LYS A 592      29.660  28.760  37.450  1.00  0.00           C
ATOM    140  HA  LYS A 592      30.650  28.940  37.060  1.00  0.00           H
ATOM    141  CB  LYS A 592      29.620  29.320  38.900  1.00  0.00           C
ATOM    142  HB1 LYS A 592      30.090  28.620  39.620  1.00  0.00           H
ATOM    143  HB2 LYS A 592      28.540  29.400  39.200  1.00  0.00           H
ATOM    144  CG  LYS A 592      30.280  30.700  39.080  1.00  0.00           C
ATOM    145  HG1 LYS A 592      30.150  30.980  40.150  1.00  0.00           H
ATOM    146  HG2 LYS A 592      29.730  31.450  38.480  1.00  0.00           H
ATOM    147  CD  LYS A 592      31.770  30.770  38.710  1.00  0.00           C
ATOM    148  HD1 LYS A 592      32.160  31.740  39.110  1.00  0.00           H
ATOM    149  HD2 LYS A 592      31.850  30.830  37.600  1.00  0.00           H
ATOM    150  CE  LYS A 592      32.640  29.610  39.220  1.00  0.00           C
ATOM    151  HE1 LYS A 592      32.480  28.700  38.590  1.00  0.00           H
ATOM    152  HE2 LYS A 592      32.370  29.370  40.280  1.00  0.00           H
ATOM    153  NZ  LYS A 592      34.080  29.960  39.180  1.00  0.00           N
ATOM    154  HZ1 LYS A 592      34.250  30.580  40.010  1.00  0.00           H
ATOM    155  HZ2 LYS A 592      34.280  30.520  38.320  1.00  0.00           H
ATOM    156  HZ3 LYS A 592      34.700  29.130  39.240  1.00  0.00           H
ATOM    157  C   LYS A 592      29.550  27.240  37.520  1.00  0.00           C
ATOM    158  O   LYS A 592      30.540  26.580  37.810  1.00  0.00           O
ATOM    159  N   ALA A 593      28.350  26.680  37.250  1.00  0.00           N
ATOM    160  HN  ALA A 593      27.550  27.260  37.080  1.00  0.00           H
ATOM    161  CA  ALA A 593      28.050  25.270  37.390  1.00  0.00           C
ATOM    162  HA  ALA A 593      28.160  25.010  38.430  1.00  0.00           H
ATOM    163  CB  ALA A 593      26.580  25.030  37.020  1.00  0.00           C
ATOM    164  HB1 ALA A 593      26.320  25.490  36.040  1.00  0.00           H
ATOM    165  HB2 ALA A 593      25.910  25.480  37.780  1.00  0.00           H
ATOM    166  HB3 ALA A 593      26.350  23.950  36.960  1.00  0.00           H
ATOM    167  C   ALA A 593      28.960  24.280  36.650  1.00  0.00           C
ATOM    168  O   ALA A 593      29.470  23.410  37.350  1.00  0.00           O
ATOM    169  N   PRO A 594      29.300  24.360  35.350  1.00  0.00           N
ATOM    170  CD  PRO A 594      28.610  25.180  34.350  1.00  0.00           C
ATOM    171  HD1 PRO A 594      28.690  26.270  34.590  1.00  0.00           H
ATOM    172  HD2 PRO A 594      27.540  24.880  34.300  1.00  0.00           H
ATOM    173  CA  PRO A 594      30.220  23.410  34.750  1.00  0.00           C
ATOM    174  HA  PRO A 594      30.020  22.420  35.130  1.00  0.00           H
ATOM    175  CB  PRO A 594      29.920  23.480  33.240  1.00  0.00           C
ATOM    176  HB1 PRO A 594      29.140  22.710  33.030  1.00  0.00           H
ATOM    177  HB2 PRO A 594      30.800  23.270  32.600  1.00  0.00           H
ATOM    178  CG  PRO A 594      29.300  24.870  33.010  1.00  0.00           C
ATOM    179  HG1 PRO A 594      30.100  25.610  32.810  1.00  0.00           H
ATOM    180  HG2 PRO A 594      28.590  24.860  32.160  1.00  0.00           H
ATOM    181  C   PRO A 594      31.660  23.680  35.150  1.00  0.00           C
ATOM    182  O   PRO A 594      32.430  22.720  35.290  1.00  0.00           O
ATOM    183  N   PHE A 595      32.060  24.940  35.370  1.00  0.00           N
ATOM    184  HN  PHE A 595      31.380  25.670  35.240  1.00  0.00           H
ATOM    185  CA  PHE A 595      33.390  25.290  35.840  1.00  0.00           C
ATOM    186  HA  PHE A 595      34.090  24.820  35.160  1.00  0.00           H
ATOM    187  CB  PHE A 595      33.620  26.830  35.840  1.00  0.00           C
ATOM    188  HB1 PHE A 595      34.630  27.070  36.240  1.00  0.00           H
ATOM    189  HB2 PHE A 595      32.850  27.310  36.470  1.00  0.00           H
ATOM    190  CG  PHE A 595      33.550  27.390  34.440  1.00  0.00           C
ATOM    191  CD1 PHE A 595      34.360  26.880  33.410  1.00  0.00           C
ATOM    192  HD1 PHE A 595      35.040  26.070  33.610  1.00  0.00           H
ATOM    193  CE1 PHE A 595      34.280  27.400  32.110  1.00  0.00           C
ATOM    194  HE1 PHE A 595      34.890  26.990  31.330  1.00  0.00           H
ATOM    195  CZ  PHE A 595      33.380  28.440  31.830  1.00  0.00           C
ATOM    196  HZ  PHE A 595      33.310  28.820  30.820  1.00  0.00           H
ATOM    197  CD2 PHE A 595      32.700  28.470  34.150  1.00  0.00           C
ATOM    198  HD2 PHE A 595      32.080  28.880  34.940  1.00  0.00           H
ATOM    199  CE2 PHE A 595      32.590  28.980  32.850  1.00  0.00           C
ATOM    200  HE2 PHE A 595      31.900  29.780  32.640  1.00  0.00           H
ATOM    201  C   PHE A 595      33.720  24.720  37.220  1.00  0.00           C
ATOM    202  O   PHE A 595      34.840  24.270  37.460  1.00  0.00           O
ATOM    203  N   PHE A 596      32.720  24.690  38.130  1.00  0.00           N
ATOM    204  HN  PHE A 596      31.840  25.110  37.900  1.00  0.00           H
ATOM    205  CA  PHE A 596      32.860  24.240  39.500  1.00  0.00           C
ATOM    206  HA  PHE A 596      33.590  24.880  39.990  1.00  0.00           H
ATOM    207  CB  PHE A 596      31.470  24.390  40.190  1.00  0.00           C
ATOM    208  HB1 PHE A 596      30.720  23.750  39.670  1.00  0.00           H
ATOM    209  HB2 PHE A 596      31.130  25.440  40.100  1.00  0.00           H
ATOM    210  CG  PHE A 596      31.470  24.040  41.660  1.00  0.00           C
ATOM    211  CD1 PHE A 596      31.960  24.970  42.590  1.00  0.00           C
ATOM    212  HD1 PHE A 596      32.370  25.900  42.230  1.00  0.00           H
ATOM    213  CE1 PHE A 596      31.910  24.710  43.960  1.00  0.00           C
ATOM    214  HE1 PHE A 596      32.280  25.450  44.660  1.00  0.00           H
ATOM    215  CZ  PHE A 596      31.370  23.510  44.430  1.00  0.00           C
ATOM    216  HZ  PHE A 596      31.330  23.320  45.500  1.00  0.00           H
ATOM    217  CD2 PHE A 596      30.920  22.840  42.150  1.00  0.00           C
ATOM    218  HD2 PHE A 596      30.520  22.120  41.450  1.00  0.00           H
ATOM    219  CE2 PHE A 596      30.870  22.570  43.520  1.00  0.00           C
ATOM    220  HE2 PHE A 596      30.450  21.640  43.880  1.00  0.00           H
ATOM    221  C   PHE A 596      33.400  22.810  39.640  1.00  0.00           C
ATOM    222  O   PHE A 596      34.330  22.560  40.390  1.00  0.00           O
ATOM    223  N   LEU A 597      32.870  21.850  38.850  1.00  0.00           N
ATOM    224  HN  LEU A 597      32.110  22.080  38.240  1.00  0.00           H
ATOM    225  CA  LEU A 597      33.360  20.480  38.770  1.00  0.00           C
ATOM    226  HA  LEU A 597      33.330  20.060  39.760  1.00  0.00           H
ATOM    227  CB  LEU A 597      32.450  19.680  37.800  1.00  0.00           C
ATOM    228  HB1 LEU A 597      32.460  20.140  36.790  1.00  0.00           H
ATOM    229  HB2 LEU A 597      31.410  19.820  38.180  1.00  0.00           H
ATOM    230  CG  LEU A 597      32.680  18.150  37.660  1.00  0.00           C
ATOM    231  HG  LEU A 597      31.690  17.740  37.330  1.00  0.00           H
ATOM    232  CD1 LEU A 597      33.700  17.770  36.570  1.00  0.00           C
ATOM    233 HD11 LEU A 597      34.730  18.070  36.850  1.00  0.00           H
ATOM    234 HD12 LEU A 597      33.430  18.280  35.620  1.00  0.00           H
ATOM    235 HD13 LEU A 597      33.670  16.680  36.410  1.00  0.00           H
ATOM    236  CD2 LEU A 597      33.030  17.460  38.990  1.00  0.00           C
ATOM    237 HD21 LEU A 597      32.320  17.760  39.780  1.00  0.00           H
ATOM    238 HD22 LEU A 597      34.050  17.730  39.320  1.00  0.00           H
ATOM    239 HD23 LEU A 597      32.970  16.360  38.870  1.00  0.00           H
ATOM    240  C   LEU A 597      34.810  20.410  38.290  1.00  0.00           C
ATOM    241  O   LEU A 597      35.640  19.660  38.820  1.00  0.00           O
ATOM    242  N   SER A 598      35.130  21.250  37.280  1.00  0.00           N
ATOM    243  HN  SER A 598      34.430  21.860  36.940  1.00  0.00           H
ATOM    244  CA  SER A 598      36.470  21.410  36.720  1.00  0.00           C
ATOM    245  HA  SER A 598      36.810  20.430  36.420  1.00  0.00           H
ATOM    246  CB  SER A 598      36.520  22.310  35.440  1.00  0.00           C
ATOM    247  HB1 SER A 598      37.550  22.300  35.030  1.00  0.00           H
ATOM    248  HB2 SER A 598      36.250  23.360  35.680  1.00  0.00           H
ATOM    249  OG  SER A 598      35.640  21.820  34.420  1.00  0.00           O
ATOM    250  HG1 SER A 598      34.750  21.820  34.780  1.00  0.00           H
ATOM    251  C   SER A 598      37.510  21.920  37.720  1.00  0.00           C
ATOM    252  O   SER A 598      38.630  21.410  37.710  1.00  0.00           O
ATOM    253  N   ASP A 599      37.190  22.870  38.630  1.00  0.00           N
ATOM    254  HN  ASP A 599      36.290  23.320  38.610  1.00  0.00           H
ATOM    255  CA  ASP A 599      38.110  23.400  39.630  1.00  0.00           C
ATOM    256  HA  ASP A 599      38.910  23.930  39.130  1.00  0.00           H
ATOM    257  CB  ASP A 599      37.360  24.410  40.580  1.00  0.00           C
ATOM    258  HB1 ASP A 599      38.060  24.800  41.350  1.00  0.00           H
ATOM    259  HB2 ASP A 599      36.530  23.870  41.090  1.00  0.00           H
ATOM    260  CG  ASP A 599      36.750  25.620  39.880  1.00  0.00           C
ATOM    261  OD1 ASP A 599      37.140  25.970  38.740  1.00  0.00           O
ATOM    262  OD2 ASP A 599      35.910  26.310  40.530  1.00  0.00           O
ATOM    263  C   ASP A 599      38.800  22.300  40.480  1.00  0.00           C
ATOM    264  O   ASP A 599      40.020  22.240  40.590  1.00  0.00           O
ATOM    265  N   PHE A 600      38.020  21.310  40.980  1.00  0.00           N
ATOM    266  HN  PHE A 600      37.030  21.390  40.890  1.00  0.00           H
ATOM    267  CA  PHE A 600      38.500  20.130  41.670  1.00  0.00           C
ATOM    268  HA  PHE A 600      39.100  20.470  42.510  1.00  0.00           H
ATOM    269  CB  PHE A 600      37.310  19.280  42.210  1.00  0.00           C
ATOM    270  HB1 PHE A 600      37.670  18.370  42.730  1.00  0.00           H
ATOM    271  HB2 PHE A 600      36.640  18.980  41.380  1.00  0.00           H
ATOM    272  CG  PHE A 600      36.530  20.100  43.200  1.00  0.00           C
ATOM    273  CD1 PHE A 600      35.340  20.740  42.810  1.00  0.00           C
ATOM    274  HD1 PHE A 600      34.990  20.630  41.800  1.00  0.00           H
ATOM    275  CE1 PHE A 600      34.620  21.510  43.720  1.00  0.00           C
ATOM    276  HE1 PHE A 600      33.710  22.010  43.410  1.00  0.00           H
ATOM    277  CZ  PHE A 600      35.070  21.650  45.040  1.00  0.00           C
ATOM    278  HZ  PHE A 600      34.510  22.250  45.740  1.00  0.00           H
ATOM    279  CD2 PHE A 600      36.970  20.220  44.530  1.00  0.00           C
ATOM    280  HD2 PHE A 600      37.870  19.730  44.840  1.00  0.00           H
ATOM    281  CE2 PHE A 600      36.240  20.990  45.450  1.00  0.00           C
ATOM    282  HE2 PHE A 600      36.590  21.080  46.470  1.00  0.00           H
ATOM    283  C   PHE A 600      39.420  19.200  40.870  1.00  0.00           C
ATOM    284  O   PHE A 600      40.400  18.680  41.390  1.00  0.00           O
ATOM    285  N   LYS A 601      39.100  18.950  39.580  1.00  0.00           N
ATOM    286  HN  LYS A 601      38.290  19.360  39.170  1.00  0.00           H
ATOM    287  CA  LYS A 601      39.950  18.190  38.660  1.00  0.00           C
ATOM    288  HA  LYS A 601      40.170  17.240  39.120  1.00  0.00           H
ATOM    289  CB  LYS A 601      39.240  17.960  37.290  1.00  0.00           C
ATOM    290  HB1 LYS A 601      39.910  17.350  36.650  1.00  0.00           H
ATOM    291  HB2 LYS A 601      39.110  18.940  36.780  1.00  0.00           H
ATOM    292  CG  LYS A 601      37.870  17.260  37.370  1.00  0.00           C
ATOM    293  HG1 LYS A 601      37.490  17.170  36.320  1.00  0.00           H
ATOM    294  HG2 LYS A 601      37.160  17.920  37.920  1.00  0.00           H
ATOM    295  CD  LYS A 601      37.920  15.880  38.050  1.00  0.00           C
ATOM    296  HD1 LYS A 601      38.200  16.050  39.120  1.00  0.00           H
ATOM    297  HD2 LYS A 601      38.750  15.290  37.590  1.00  0.00           H
ATOM    298  CE  LYS A 601      36.610  15.080  38.010  1.00  0.00           C
ATOM    299  HE1 LYS A 601      35.770  15.700  38.380  1.00  0.00           H
ATOM    300  HE2 LYS A 601      36.700  14.170  38.650  1.00  0.00           H
ATOM    301  NZ  LYS A 601      36.310  14.640  36.620  1.00  0.00           N
ATOM    302  HZ1 LYS A 601      36.990  13.930  36.280  1.00  0.00           H
ATOM    303  HZ2 LYS A 601      36.340  15.470  35.990  1.00  0.00           H
ATOM    304  HZ3 LYS A 601      35.360  14.230  36.550  1.00  0.00           H
ATOM    305  C   LYS A 601      41.310  18.850  38.410  1.00  0.00           C
ATOM    306  O   LYS A 601      42.350  18.190  38.420  1.00  0.00           O
ATOM    307  N   ASP A 602      41.330  20.190  38.220  1.00  0.00           N
ATOM    308  HN  ASP A 602      40.470  20.690  38.160  1.00  0.00           H
ATOM    309  CA  ASP A 602      42.550  20.920  37.960  1.00  0.00           C
ATOM    310  HA  ASP A 602      43.120  20.390  37.210  1.00  0.00           H
ATOM    311  CB  ASP A 602      42.200  22.340  37.430  1.00  0.00           C
ATOM    312  HB1 ASP A 602      43.140  22.920  37.280  1.00  0.00           H
ATOM    313  HB2 ASP A 602      41.560  22.880  38.160  1.00  0.00           H
ATOM    314  CG  ASP A 602      41.500  22.290  36.080  1.00  0.00           C
ATOM    315  OD1 ASP A 602      41.910  21.520  35.180  1.00  0.00           O
ATOM    316  OD2 ASP A 602      40.600  23.140  35.890  1.00  0.00           O
ATOM    317  C   ASP A 602      43.440  21.040  39.200  1.00  0.00           C
ATOM    318  O   ASP A 602      44.660  21.200  39.120  1.00  0.00           O
ATOM    319  N   ALA A 603      42.860  20.900  40.420  1.00  0.00           N
ATOM    320  HN  ALA A 603      41.860  20.850  40.450  1.00  0.00           H
ATOM    321  CA  ALA A 603      43.520  20.950  41.710  1.00  0.00           C
ATOM    322  HA  ALA A 603      44.210  21.780  41.710  1.00  0.00           H
ATOM    323  CB  ALA A 603      42.470  21.220  42.790  1.00  0.00           C
ATOM    324  HB1 ALA A 603      41.780  20.360  42.900  1.00  0.00           H
ATOM    325  HB2 ALA A 603      41.870  22.110  42.510  1.00  0.00           H
ATOM    326  HB3 ALA A 603      42.970  21.410  43.760  1.00  0.00           H
ATOM    327  C   ALA A 603      44.320  19.700  42.070  1.00  0.00           C
ATOM    328  O   ALA A 603      44.530  19.350  43.230  1.00  0.00           O
ATOM    329  N   LEU A 604      44.810  19.010  41.040  1.00  0.00           N
ATOM    330  HN  LEU A 604      44.540  19.300  40.120  1.00  0.00           H
ATOM    331  CA  LEU A 604      45.560  17.790  41.120  1.00  0.00           C
ATOM    332  HA  LEU A 604      45.740  17.520  42.160  1.00  0.00           H
ATOM    333  CB  LEU A 604      44.730  16.740  40.360  1.00  0.00           C
ATOM    334  HB1 LEU A 604      44.770  16.930  39.260  1.00  0.00           H
ATOM    335  HB2 LEU A 604      43.650  16.850  40.650  1.00  0.00           H
ATOM    336  CG  LEU A 604      45.130  15.290  40.640  1.00  0.00           C
ATOM    337  HG  LEU A 604      46.240  15.220  40.540  1.00  0.00           H
ATOM    338  CD1 LEU A 604      44.720  14.910  42.060  1.00  0.00           C
ATOM    339 HD11 LEU A 604      43.620  15.070  42.180  1.00  0.00           H
ATOM    340 HD12 LEU A 604      45.210  15.560  42.810  1.00  0.00           H
ATOM    341 HD13 LEU A 604      44.940  13.840  42.280  1.00  0.00           H
ATOM    342  CD2 LEU A 604      44.490  14.330  39.640  1.00  0.00           C
ATOM    343 HD21 LEU A 604      44.560  14.750  38.610  1.00  0.00           H
ATOM    344 HD22 LEU A 604      43.420  14.170  39.890  1.00  0.00           H
ATOM    345 HD23 LEU A 604      45.010  13.350  39.650  1.00  0.00           H
ATOM    346  C   LEU A 604      46.900  17.990  40.430  1.00  0.00           C
ATOM    347  O   LEU A 604      47.900  17.390  40.770  1.00  0.00           O
ATOM    348  N   SER A 605      46.960  18.920  39.440  1.00  0.00           N
ATOM    349  HN  SER A 605      46.160  19.470  39.240  1.00  0.00           H
ATOM    350  CA  SER A 605      48.070  19.040  38.510  1.00  0.00           C
ATOM    351  HA  SER A 605      48.410  18.040  38.300  1.00  0.00           H
ATOM    352  CB  SER A 605      47.620  19.720  37.190  1.00  0.00           C
ATOM    353  HB1 SER A 605      48.490  19.930  36.520  1.00  0.00           H
ATOM    354  HB2 SER A 605      47.100  20.670  37.400  1.00  0.00           H
ATOM    355  OG  SER A 605      46.770  18.860  36.450  1.00  0.00           O
ATOM    356  HG1 SER A 605      45.970  18.700  36.960  1.00  0.00           H
ATOM    357  C   SER A 605      49.280  19.790  39.030  1.00  0.00           C
ATOM    358  O   SER A 605      49.800  20.690  38.370  1.00  0.00           O
ATOM    359  N   LEU A 606      49.760  19.420  40.230  1.00  0.00           N
ATOM    360  HN  LEU A 606      49.260  18.690  40.700  1.00  0.00           H
ATOM    361  CA  LEU A 606      50.850  20.050  40.940  1.00  0.00           C
ATOM    362  HA  LEU A 606      50.940  19.530  41.880  1.00  0.00           H
ATOM    363  CB  LEU A 606      52.180  19.910  40.150  1.00  0.00           C
ATOM    364  HB1 LEU A 606      53.030  20.310  40.730  1.00  0.00           H
ATOM    365  HB2 LEU A 606      52.130  20.470  39.200  1.00  0.00           H
ATOM    366  CG  LEU A 606      52.470  18.430  39.800  1.00  0.00           C
ATOM    367  HG  LEU A 606      51.600  18.010  39.230  1.00  0.00           H
ATOM    368  CD1 LEU A 606      53.690  18.200  38.900  1.00  0.00           C
ATOM    369 HD11 LEU A 606      54.620  18.380  39.450  1.00  0.00           H
ATOM    370 HD12 LEU A 606      53.640  18.830  37.990  1.00  0.00           H
ATOM    371 HD13 LEU A 606      53.710  17.130  38.590  1.00  0.00           H
ATOM    372  CD2 LEU A 606      52.590  17.630  41.090  1.00  0.00           C
ATOM    373 HD21 LEU A 606      51.570  17.440  41.520  1.00  0.00           H
ATOM    374 HD22 LEU A 606      53.160  18.190  41.860  1.00  0.00           H
ATOM    375 HD23 LEU A 606      53.060  16.640  40.900  1.00  0.00           H
ATOM    376  C   LEU A 606      50.490  21.480  41.320  1.00  0.00           C
ATOM    377  O   LEU A 606      49.320  21.860  41.280  1.00  0.00           O
ATOM    378  N   GLN A 607      51.470  22.300  41.770  1.00  0.00           N
ATOM    379  HN  GLN A 607      52.400  21.960  41.830  1.00  0.00           H
ATOM    380  CA  GLN A 607      51.290  23.740  41.960  1.00  0.00           C
ATOM    381  HA  GLN A 607      52.280  24.140  42.080  1.00  0.00           H
ATOM    382  CB  GLN A 607      50.690  24.420  40.710  1.00  0.00           C
ATOM    383  HB1 GLN A 607      49.640  24.080  40.570  1.00  0.00           H
ATOM    384  HB2 GLN A 607      51.270  24.070  39.830  1.00  0.00           H
ATOM    385  CG  GLN A 607      50.670  25.960  40.740  1.00  0.00           C
ATOM    386  HG1 GLN A 607      51.690  26.350  40.890  1.00  0.00           H
ATOM    387  HG2 GLN A 607      50.010  26.350  41.550  1.00  0.00           H
ATOM    388  CD  GLN A 607      50.120  26.460  39.400  1.00  0.00           C
ATOM    389  OE1 GLN A 607      49.230  25.840  38.800  1.00  0.00           O
ATOM    390  NE2 GLN A 607      50.690  27.580  38.890  1.00  0.00           N
ATOM    391 HE21 GLN A 607      50.400  27.860  37.970  1.00  0.00           H
ATOM    392 HE22 GLN A 607      51.400  28.060  39.390  1.00  0.00           H
ATOM    393  C   GLN A 607      50.540  24.130  43.230  1.00  0.00           C
ATOM    394  O   GLN A 607      50.990  24.990  43.990  1.00  0.00           O
ATOM    395  N   CYS A 608      49.430  23.430  43.540  1.00  0.00           N
ATOM    396  HN  CYS A 608      49.130  22.730  42.890  1.00  0.00           H
ATOM    397  CA  CYS A 608      48.530  23.670  44.660  1.00  0.00           C
ATOM    398  HA  CYS A 608      48.070  24.640  44.520  1.00  0.00           H
ATOM    399  CB  CYS A 608      47.410  22.580  44.690  1.00  0.00           C
ATOM    400  HB1 CYS A 608      46.700  22.850  43.870  1.00  0.00           H
ATOM    401  HB2 CYS A 608      46.810  22.650  45.630  1.00  0.00           H
ATOM    402  SG  CYS A 608      47.990  20.860  44.390  1.00  0.00           S
ATOM    403  HG1 CYS A 608      46.790  20.310  44.230  1.00  0.00           H
ATOM    404  C   CYS A 608      49.240  23.710  46.000  1.00  0.00           C
ATOM    405  O   CYS A 608      49.060  24.610  46.800  1.00  0.00           O
ATOM    406  N   LEU A 609      50.140  22.740  46.220  1.00  0.00           N
ATOM    407  HN  LEU A 609      50.160  22.010  45.560  1.00  0.00           H
ATOM    408  CA  LEU A 609      51.000  22.610  47.370  1.00  0.00           C
ATOM    409  HA  LEU A 609      50.370  22.520  48.240  1.00  0.00           H
ATOM    410  CB  LEU A 609      51.780  21.300  47.130  1.00  0.00           C
ATOM    411  HB1 LEU A 609      52.190  21.330  46.090  1.00  0.00           H
ATOM    412  HB2 LEU A 609      51.040  20.470  47.160  1.00  0.00           H
ATOM    413  CG  LEU A 609      52.950  20.950  48.050  1.00  0.00           C
ATOM    414  HG  LEU A 609      53.830  21.570  47.740  1.00  0.00           H
ATOM    415  CD1 LEU A 609      52.700  21.170  49.530  1.00  0.00           C
ATOM    416 HD11 LEU A 609      51.890  20.540  49.890  1.00  0.00           H
ATOM    417 HD12 LEU A 609      52.430  22.220  49.740  1.00  0.00           H
ATOM    418 HD13 LEU A 609      53.620  20.910  50.100  1.00  0.00           H
ATOM    419  CD2 LEU A 609      53.290  19.460  47.880  1.00  0.00           C
ATOM    420 HD21 LEU A 609      53.410  19.220  46.800  1.00  0.00           H
ATOM    421 HD22 LEU A 609      52.460  18.840  48.280  1.00  0.00           H
ATOM    422 HD23 LEU A 609      54.220  19.200  48.420  1.00  0.00           H
ATOM    423  C   LEU A 609      51.910  23.820  47.630  1.00  0.00           C
ATOM    424  O   LEU A 609      52.010  24.330  48.740  1.00  0.00           O
ATOM    425  N   ALA A 610      52.520  24.370  46.560  1.00  0.00           N
ATOM    426  HN  ALA A 610      52.340  24.020  45.650  1.00  0.00           H
ATOM    427  CA  ALA A 610      53.330  25.580  46.600  1.00  0.00           C
ATOM    428  HA  ALA A 610      54.120  25.460  47.300  1.00  0.00           H
ATOM    429  CB  ALA A 610      53.850  25.890  45.170  1.00  0.00           C
ATOM    430  HB1 ALA A 610      53.050  26.310  44.520  1.00  0.00           H
ATOM    431  HB2 ALA A 610      54.170  24.960  44.660  1.00  0.00           H
ATOM    432  HB3 ALA A 610      54.690  26.610  45.170  1.00  0.00           H
ATOM    433  C   ALA A 610      52.560  26.790  47.030  1.00  0.00           C
ATOM    434  O   ALA A 610      52.950  27.540  47.930  1.00  0.00           O
ATOM    435  N   SER A 611      51.390  26.950  46.380  1.00  0.00           N
ATOM    436  HN  SER A 611      51.140  26.290  45.670  1.00  0.00           H
ATOM    437  CA  SER A 611      50.450  28.010  46.630  1.00  0.00           C
ATOM    438  HA  SER A 611      50.970  28.950  46.530  1.00  0.00           H
ATOM    439  CB  SER A 611      49.280  27.990  45.610  1.00  0.00           C
ATOM    440  HB1 SER A 611      48.710  27.040  45.700  1.00  0.00           H
ATOM    441  HB2 SER A 611      49.680  28.040  44.570  1.00  0.00           H
ATOM    442  OG  SER A 611      48.380  29.080  45.800  1.00  0.00           O
ATOM    443  HG1 SER A 611      48.790  29.880  45.450  1.00  0.00           H
ATOM    444  C   SER A 611      49.910  27.970  48.040  1.00  0.00           C
ATOM    445  O   SER A 611      49.920  28.980  48.730  1.00  0.00           O
ATOM    446  N   ILE A 612      49.490  26.780  48.540  1.00  0.00           N
ATOM    447  HN  ILE A 612      49.480  25.970  47.950  1.00  0.00           H
ATOM    448  CA  ILE A 612      48.980  26.610  49.900  1.00  0.00           C
ATOM    449  HA  ILE A 612      48.150  27.280  50.030  1.00  0.00           H
ATOM    450  CB  ILE A 612      48.490  25.170  50.120  1.00  0.00           C
ATOM    451  HB  ILE A 612      49.270  24.470  49.710  1.00  0.00           H
ATOM    452  CG2 ILE A 612      48.290  24.830  51.610  1.00  0.00           C
ATOM    453 HG21 ILE A 612      47.630  25.580  52.100  1.00  0.00           H
ATOM    454 HG22 ILE A 612      49.250  24.800  52.170  1.00  0.00           H
ATOM    455 HG23 ILE A 612      47.820  23.840  51.740  1.00  0.00           H
ATOM    456  CG1 ILE A 612      47.190  24.930  49.320  1.00  0.00           C
ATOM    457 HG11 ILE A 612      47.240  25.470  48.350  1.00  0.00           H
ATOM    458 HG12 ILE A 612      46.340  25.370  49.890  1.00  0.00           H
ATOM    459  CD  ILE A 612      46.900  23.450  49.030  1.00  0.00           C
ATOM    460  HD1 ILE A 612      46.720  22.890  49.980  1.00  0.00           H
ATOM    461  HD2 ILE A 612      47.760  22.970  48.510  1.00  0.00           H
ATOM    462  HD3 ILE A 612      46.000  23.340  48.400  1.00  0.00           H
ATOM    463  C   ILE A 612      49.990  26.990  50.960  1.00  0.00           C
ATOM    464  O   ILE A 612      49.710  27.770  51.860  1.00  0.00           O
ATOM    465  N   LEU A 613      51.230  26.480  50.850  1.00  0.00           N
ATOM    466  HN  LEU A 613      51.450  25.840  50.110  1.00  0.00           H
ATOM    467  CA  LEU A 613      52.270  26.740  51.810  1.00  0.00           C
ATOM    468  HA  LEU A 613      51.890  26.510  52.800  1.00  0.00           H
ATOM    469  CB  LEU A 613      53.430  25.800  51.490  1.00  0.00           C
ATOM    470  HB1 LEU A 613      54.330  26.130  52.040  1.00  0.00           H
ATOM    471  HB2 LEU A 613      53.680  25.880  50.410  1.00  0.00           H
ATOM    472  CG  LEU A 613      53.080  24.330  51.810  1.00  0.00           C
ATOM    473  HG  LEU A 613      52.150  24.060  51.260  1.00  0.00           H
ATOM    474  CD1 LEU A 613      54.150  23.370  51.300  1.00  0.00           C
ATOM    475 HD11 LEU A 613      55.130  23.590  51.710  1.00  0.00           H
ATOM    476 HD12 LEU A 613      54.220  23.420  50.190  1.00  0.00           H
ATOM    477 HD13 LEU A 613      53.910  22.330  51.600  1.00  0.00           H
ATOM    478  CD2 LEU A 613      52.800  24.060  53.300  1.00  0.00           C
ATOM    479 HD21 LEU A 613      51.790  24.440  53.580  1.00  0.00           H
ATOM    480 HD22 LEU A 613      53.530  24.560  53.960  1.00  0.00           H
ATOM    481 HD23 LEU A 613      52.800  22.970  53.500  1.00  0.00           H
ATOM    482  C   LEU A 613      52.710  28.190  51.910  1.00  0.00           C
ATOM    483  O   LEU A 613      52.870  28.740  53.000  1.00  0.00           O
ATOM    484  N   PHE A 614      52.900  28.850  50.750  1.00  0.00           N
ATOM    485  HN  PHE A 614      52.810  28.360  49.880  1.00  0.00           H
ATOM    486  CA  PHE A 614      53.170  30.270  50.670  1.00  0.00           C
ATOM    487  HA  PHE A 614      54.040  30.490  51.270  1.00  0.00           H
ATOM    488  CB  PHE A 614      53.500  30.610  49.180  1.00  0.00           C
ATOM    489  HB1 PHE A 614      52.730  30.120  48.540  1.00  0.00           H
ATOM    490  HB2 PHE A 614      54.480  30.160  48.920  1.00  0.00           H
ATOM    491  CG  PHE A 614      53.560  32.070  48.800  1.00  0.00           C
ATOM    492  CD1 PHE A 614      54.120  33.030  49.660  1.00  0.00           C
ATOM    493  HD1 PHE A 614      54.510  32.740  50.620  1.00  0.00           H
ATOM    494  CE1 PHE A 614      54.210  34.370  49.260  1.00  0.00           C
ATOM    495  HE1 PHE A 614      54.670  35.100  49.920  1.00  0.00           H
ATOM    496  CZ  PHE A 614      53.780  34.760  47.990  1.00  0.00           C
ATOM    497  HZ  PHE A 614      53.890  35.780  47.670  1.00  0.00           H
ATOM    498  CD2 PHE A 614      53.120  32.480  47.530  1.00  0.00           C
ATOM    499  HD2 PHE A 614      52.720  31.740  46.850  1.00  0.00           H
ATOM    500  CE2 PHE A 614      53.230  33.810  47.120  1.00  0.00           C
ATOM    501  HE2 PHE A 614      52.940  34.110  46.120  1.00  0.00           H
ATOM    502  C   PHE A 614      52.050  31.150  51.230  1.00  0.00           C
ATOM    503  O   PHE A 614      52.270  31.970  52.120  1.00  0.00           O
ATOM    504  N   LEU A 615      50.790  30.950  50.780  1.00  0.00           N
ATOM    505  HN  LEU A 615      50.610  30.270  50.060  1.00  0.00           H
ATOM    506  CA  LEU A 615      49.640  31.720  51.230  1.00  0.00           C
ATOM    507  HA  LEU A 615      49.910  32.760  51.130  1.00  0.00           H
ATOM    508  CB  LEU A 615      48.370  31.470  50.360  1.00  0.00           C
ATOM    509  HB1 LEU A 615      47.460  31.630  50.980  1.00  0.00           H
ATOM    510  HB2 LEU A 615      48.360  30.420  50.010  1.00  0.00           H
ATOM    511  CG  LEU A 615      48.210  32.420  49.140  1.00  0.00           C
ATOM    512  HG  LEU A 615      47.330  32.040  48.570  1.00  0.00           H
ATOM    513  CD1 LEU A 615      47.880  33.850  49.600  1.00  0.00           C
ATOM    514 HD11 LEU A 615      48.760  34.320  50.080  1.00  0.00           H
ATOM    515 HD12 LEU A 615      47.040  33.840  50.330  1.00  0.00           H
ATOM    516 HD13 LEU A 615      47.590  34.480  48.730  1.00  0.00           H
ATOM    517  CD2 LEU A 615      49.410  32.420  48.190  1.00  0.00           C
ATOM    518 HD21 LEU A 615      49.610  31.390  47.820  1.00  0.00           H
ATOM    519 HD22 LEU A 615      50.320  32.790  48.700  1.00  0.00           H
ATOM    520 HD23 LEU A 615      49.210  33.070  47.310  1.00  0.00           H
ATOM    521  C   LEU A 615      49.320  31.540  52.700  1.00  0.00           C
ATOM    522  O   LEU A 615      48.990  32.510  53.390  1.00  0.00           O
ATOM    523  N   TYR A 616      49.430  30.310  53.230  1.00  0.00           N
ATOM    524  HN  TYR A 616      49.670  29.540  52.630  1.00  0.00           H
ATOM    525  CA  TYR A 616      49.240  29.990  54.630  1.00  0.00           C
ATOM    526  HA  TYR A 616      48.230  30.250  54.910  1.00  0.00           H
ATOM    527  CB  TYR A 616      49.470  28.460  54.800  1.00  0.00           C
ATOM    528  HB1 TYR A 616      50.420  28.190  54.280  1.00  0.00           H
ATOM    529  HB2 TYR A 616      48.650  27.900  54.280  1.00  0.00           H
ATOM    530  CG  TYR A 616      49.560  27.960  56.220  1.00  0.00           C
ATOM    531  CD1 TYR A 616      48.410  27.920  57.020  1.00  0.00           C
ATOM    532  HD1 TYR A 616      47.460  28.240  56.610  1.00  0.00           H
ATOM    533  CE1 TYR A 616      48.480  27.470  58.350  1.00  0.00           C
ATOM    534  HE1 TYR A 616      47.610  27.460  58.980  1.00  0.00           H
ATOM    535  CZ  TYR A 616      49.710  27.050  58.880  1.00  0.00           C
ATOM    536  OH  TYR A 616      49.760  26.610  60.210  1.00  0.00           O
ATOM    537  HH  TYR A 616      50.690  26.540  60.460  1.00  0.00           H
ATOM    538  CD2 TYR A 616      50.780  27.520  56.750  1.00  0.00           C
ATOM    539  HD2 TYR A 616      51.670  27.520  56.140  1.00  0.00           H
ATOM    540  CE2 TYR A 616      50.860  27.070  58.080  1.00  0.00           C
ATOM    541  HE2 TYR A 616      51.810  26.750  58.480  1.00  0.00           H
ATOM    542  C   TYR A 616      50.150  30.800  55.550  1.00  0.00           C
ATOM    543  O   TYR A 616      49.680  31.500  56.460  1.00  0.00           O
ATOM    544  N   CYS A 617      51.460  30.800  55.270  1.00  0.00           N
ATOM    545  HN  CYS A 617      51.800  30.250  54.510  1.00  0.00           H
ATOM    546  CA  CYS A 617      52.440  31.590  55.990  1.00  0.00           C
ATOM    547  HA  CYS A 617      52.310  31.390  57.050  1.00  0.00           H
ATOM    548  CB  CYS A 617      53.880  31.160  55.600  1.00  0.00           C
ATOM    549  HB1 CYS A 617      54.600  31.770  56.200  1.00  0.00           H
ATOM    550  HB2 CYS A 617      54.060  31.380  54.530  1.00  0.00           H
ATOM    551  SG  CYS A 617      54.160  29.390  55.950  1.00  0.00           S
ATOM    552  HG1 CYS A 617      53.510  28.950  54.870  1.00  0.00           H
ATOM    553  C   CYS A 617      52.260  33.090  55.830  1.00  0.00           C
ATOM    554  O   CYS A 617      52.330  33.850  56.790  1.00  0.00           O
ATOM    555  N   ALA A 618      52.000  33.550  54.580  1.00  0.00           N
ATOM    556  HN  ALA A 618      51.970  32.910  53.810  1.00  0.00           H
ATOM    557  CA  ALA A 618      51.740  34.940  54.260  1.00  0.00           C
ATOM    558  HA  ALA A 618      52.560  35.520  54.660  1.00  0.00           H
ATOM    559  CB  ALA A 618      51.730  35.120  52.730  1.00  0.00           C
ATOM    560  HB1 ALA A 618      50.890  34.570  52.270  1.00  0.00           H
ATOM    561  HB2 ALA A 618      52.680  34.730  52.290  1.00  0.00           H
ATOM    562  HB3 ALA A 618      51.660  36.190  52.450  1.00  0.00           H
ATOM    563  C   ALA A 618      50.480  35.540  54.880  1.00  0.00           C
ATOM    564  O   ALA A 618      50.450  36.700  55.260  1.00  0.00           O
ATOM    565  N   CYS A 619      49.390  34.760  55.000  1.00  0.00           N
ATOM    566  HN  CYS A 619      49.380  33.850  54.570  1.00  0.00           H
ATOM    567  CA  CYS A 619      48.140  35.180  55.620  1.00  0.00           C
ATOM    568  HA  CYS A 619      47.940  36.210  55.340  1.00  0.00           H
ATOM    569  CB  CYS A 619      47.000  34.270  55.090  1.00  0.00           C
ATOM    570  HB1 CYS A 619      47.200  33.220  55.400  1.00  0.00           H
ATOM    571  HB2 CYS A 619      47.070  34.290  53.970  1.00  0.00           H
ATOM    572  SG  CYS A 619      45.310  34.770  55.580  1.00  0.00           S
ATOM    573  HG1 CYS A 619      45.540  34.650  56.880  1.00  0.00           H
ATOM    574  C   CYS A 619      48.190  35.120  57.150  1.00  0.00           C
ATOM    575  O   CYS A 619      47.540  35.910  57.840  1.00  0.00           O
ATOM    576  N   MET A 620      48.990  34.180  57.710  1.00  0.00           N
ATOM    577  HN  MET A 620      49.470  33.530  57.130  1.00  0.00           H
ATOM    578  CA  MET A 620      49.070  33.950  59.150  1.00  0.00           C
ATOM    579  HA  MET A 620      48.080  33.690  59.500  1.00  0.00           H
ATOM    580  CB  MET A 620      50.030  32.760  59.410  1.00  0.00           C
ATOM    581  HB1 MET A 620      51.050  33.030  59.060  1.00  0.00           H
ATOM    582  HB2 MET A 620      49.700  31.900  58.800  1.00  0.00           H
ATOM    583  CG  MET A 620      50.120  32.290  60.880  1.00  0.00           C
ATOM    584  HG1 MET A 620      50.460  33.130  61.530  1.00  0.00           H
ATOM    585  HG2 MET A 620      50.920  31.510  60.940  1.00  0.00           H
ATOM    586  SD  MET A 620      48.570  31.600  61.540  1.00  0.00           S
ATOM    587  CE  MET A 620      48.540  30.040  60.610  1.00  0.00           C
ATOM    588  HE1 MET A 620      49.440  29.430  60.820  1.00  0.00           H
ATOM    589  HE2 MET A 620      48.490  30.220  59.510  1.00  0.00           H
ATOM    590  HE3 MET A 620      47.650  29.440  60.890  1.00  0.00           H
ATOM    591  C   MET A 620      49.510  35.150  59.970  1.00  0.00           C
ATOM    592  O   MET A 620      48.880  35.520  60.950  1.00  0.00           O
ATOM    593  N   SER A 621      50.600  35.830  59.530  1.00  0.00           N
ATOM    594  HN  SER A 621      51.070  35.510  58.710  1.00  0.00           H
ATOM    595  CA  SER A 621      51.100  37.050  60.180  1.00  0.00           C
ATOM    596  HA  SER A 621      51.240  36.800  61.220  1.00  0.00           H
ATOM    597  CB  SER A 621      52.520  37.490  59.670  1.00  0.00           C
ATOM    598  HB1 SER A 621      52.520  37.510  58.560  1.00  0.00           H
ATOM    599  HB2 SER A 621      53.260  36.720  59.980  1.00  0.00           H
ATOM    600  OG  SER A 621      52.940  38.780  60.140  1.00  0.00           O
ATOM    601  HG1 SER A 621      53.130  38.740  61.080  1.00  0.00           H
ATOM    602  C   SER A 621      50.110  38.220  60.210  1.00  0.00           C
ATOM    603  O   SER A 621      49.920  38.780  61.290  1.00  0.00           O
ATOM    604  N   PRO A 622      49.390  38.610  59.150  1.00  0.00           N
ATOM    605  CD  PRO A 622      49.870  38.450  57.780  1.00  0.00           C
ATOM    606  HD1 PRO A 622      49.890  37.380  57.500  1.00  0.00           H
ATOM    607  HD2 PRO A 622      50.900  38.880  57.690  1.00  0.00           H
ATOM    608  CA  PRO A 622      48.450  39.710  59.250  1.00  0.00           C
ATOM    609  HA  PRO A 622      48.930  40.540  59.750  1.00  0.00           H
ATOM    610  CB  PRO A 622      48.050  40.090  57.810  1.00  0.00           C
ATOM    611  HB1 PRO A 622      48.260  41.170  57.630  1.00  0.00           H
ATOM    612  HB2 PRO A 622      46.980  39.910  57.590  1.00  0.00           H
ATOM    613  CG  PRO A 622      48.910  39.230  56.870  1.00  0.00           C
ATOM    614  HG1 PRO A 622      48.270  38.510  56.320  1.00  0.00           H
ATOM    615  HG2 PRO A 622      49.480  39.840  56.140  1.00  0.00           H
ATOM    616  C   PRO A 622      47.250  39.330  60.070  1.00  0.00           C
ATOM    617  O   PRO A 622      46.850  40.110  60.930  1.00  0.00           O
ATOM    618  N   VAL A 623      46.670  38.120  59.880  1.00  0.00           N
ATOM    619  HN  VAL A 623      47.000  37.500  59.170  1.00  0.00           H
ATOM    620  CA  VAL A 623      45.520  37.700  60.670  1.00  0.00           C
ATOM    621  HA  VAL A 623      44.740  38.430  60.530  1.00  0.00           H
ATOM    622  CB  VAL A 623      44.980  36.350  60.170  1.00  0.00           C
ATOM    623  HB  VAL A 623      45.830  35.640  60.060  1.00  0.00           H
ATOM    624  CG1 VAL A 623      43.950  35.730  61.130  1.00  0.00           C
ATOM    625 HG11 VAL A 623      43.110  36.440  61.300  1.00  0.00           H
ATOM    626 HG12 VAL A 623      44.400  35.460  62.110  1.00  0.00           H
ATOM    627 HG13 VAL A 623      43.520  34.800  60.690  1.00  0.00           H
ATOM    628  CG2 VAL A 623      44.340  36.580  58.780  1.00  0.00           C
ATOM    629 HG21 VAL A 623      45.090  36.950  58.050  1.00  0.00           H
ATOM    630 HG22 VAL A 623      43.520  37.310  58.850  1.00  0.00           H
ATOM    631 HG23 VAL A 623      43.920  35.630  58.390  1.00  0.00           H
ATOM    632  C   VAL A 623      45.780  37.680  62.170  1.00  0.00           C
ATOM    633  O   VAL A 623      45.000  38.230  62.950  1.00  0.00           O
ATOM    634  N   ILE A 624      46.920  37.110  62.620  1.00  0.00           N
ATOM    635  HN  ILE A 624      47.540  36.640  61.990  1.00  0.00           H
ATOM    636  CA  ILE A 624      47.320  37.160  64.020  1.00  0.00           C
ATOM    637  HA  ILE A 624      46.490  36.790  64.610  1.00  0.00           H
ATOM    638  CB  ILE A 624      48.510  36.220  64.270  1.00  0.00           C
ATOM    639  HB  ILE A 624      49.270  36.390  63.470  1.00  0.00           H
ATOM    640  CG2 ILE A 624      49.200  36.490  65.630  1.00  0.00           C
ATOM    641 HG21 ILE A 624      48.490  36.330  66.470  1.00  0.00           H
ATOM    642 HG22 ILE A 624      49.610  37.520  65.700  1.00  0.00           H
ATOM    643 HG23 ILE A 624      50.060  35.810  65.760  1.00  0.00           H
ATOM    644  CG1 ILE A 624      48.000  34.760  64.170  1.00  0.00           C
ATOM    645 HG11 ILE A 624      47.570  34.590  63.160  1.00  0.00           H
ATOM    646 HG12 ILE A 624      47.180  34.620  64.910  1.00  0.00           H
ATOM    647  CD  ILE A 624      49.080  33.700  64.420  1.00  0.00           C
ATOM    648  HD1 ILE A 624      49.460  33.750  65.470  1.00  0.00           H
ATOM    649  HD2 ILE A 624      49.940  33.840  63.730  1.00  0.00           H
ATOM    650  HD3 ILE A 624      48.660  32.680  64.270  1.00  0.00           H
ATOM    651  C   ILE A 624      47.590  38.570  64.560  1.00  0.00           C
ATOM    652  O   ILE A 624      47.100  38.950  65.620  1.00  0.00           O
ATOM    653  N   THR A 625      48.370  39.390  63.820  1.00  0.00           N
ATOM    654  HN  THR A 625      48.760  39.050  62.960  1.00  0.00           H
ATOM    655  CA  THR A 625      48.770  40.730  64.250  1.00  0.00           C
ATOM    656  HA  THR A 625      49.190  40.640  65.240  1.00  0.00           H
ATOM    657  CB  THR A 625      49.850  41.350  63.370  1.00  0.00           C
ATOM    658  HB  THR A 625      49.450  41.610  62.360  1.00  0.00           H
ATOM    659  OG1 THR A 625      50.920  40.430  63.180  1.00  0.00           O
ATOM    660  HG1 THR A 625      50.610  39.810  62.500  1.00  0.00           H
ATOM    661  CG2 THR A 625      50.460  42.590  64.030  1.00  0.00           C
ATOM    662 HG21 THR A 625      50.840  42.350  65.050  1.00  0.00           H
ATOM    663 HG22 THR A 625      49.720  43.410  64.120  1.00  0.00           H
ATOM    664 HG23 THR A 625      51.320  42.970  63.430  1.00  0.00           H
ATOM    665  C   THR A 625      47.610  41.700  64.370  1.00  0.00           C
ATOM    666  O   THR A 625      47.460  42.420  65.360  1.00  0.00           O
ATOM    667  N   PHE A 626      46.710  41.700  63.360  1.00  0.00           N
ATOM    668  HN  PHE A 626      46.850  41.130  62.550  1.00  0.00           H
ATOM    669  CA  PHE A 626      45.460  42.460  63.380  1.00  0.00           C
ATOM    670  HA  PHE A 626      45.700  43.500  63.560  1.00  0.00           H
ATOM    671  CB  PHE A 626      44.680  42.330  62.040  1.00  0.00           C
ATOM    672  HB1 PHE A 626      43.600  42.540  62.200  1.00  0.00           H
ATOM    673  HB2 PHE A 626      44.760  41.310  61.630  1.00  0.00           H
ATOM    674  CG  PHE A 626      45.180  43.310  60.990  1.00  0.00           C
ATOM    675  CD1 PHE A 626      44.300  44.300  60.520  1.00  0.00           C
ATOM    676  HD1 PHE A 626      43.300  44.360  60.930  1.00  0.00           H
ATOM    677  CE1 PHE A 626      44.670  45.160  59.480  1.00  0.00           C
ATOM    678  HE1 PHE A 626      43.970  45.900  59.120  1.00  0.00           H
ATOM    679  CZ  PHE A 626      45.940  45.050  58.900  1.00  0.00           C
ATOM    680  HZ  PHE A 626      46.230  45.720  58.100  1.00  0.00           H
ATOM    681  CD2 PHE A 626      46.450  43.230  60.410  1.00  0.00           C
ATOM    682  HD2 PHE A 626      47.150  42.480  60.750  1.00  0.00           H
ATOM    683  CE2 PHE A 626      46.830  44.090  59.370  1.00  0.00           C
ATOM    684  HE2 PHE A 626      47.810  44.000  58.920  1.00  0.00           H
ATOM    685  C   PHE A 626      44.550  42.050  64.530  1.00  0.00           C
ATOM    686  O   PHE A 626      43.990  42.900  65.220  1.00  0.00           O
ATOM    687  N   GLY A 627      44.430  40.730  64.770  1.00  0.00           N
ATOM    688  HN  GLY A 627      44.860  40.070  64.150  1.00  0.00           H
ATOM    689  CA  GLY A 627      43.730  40.190  65.930  1.00  0.00           C
ATOM    690  HA1 GLY A 627      43.800  39.110  65.870  1.00  0.00           H
ATOM    691  HA2 GLY A 627      42.710  40.550  65.920  1.00  0.00           H
ATOM    692  C   GLY A 627      44.330  40.580  67.250  1.00  0.00           C
ATOM    693  O   GLY A 627      43.620  40.830  68.210  1.00  0.00           O
ATOM    694  N   GLY A 628      45.680  40.650  67.340  1.00  0.00           N
ATOM    695  HN  GLY A 628      46.230  40.330  66.560  1.00  0.00           H
ATOM    696  CA  GLY A 628      46.370  41.140  68.530  1.00  0.00           C
ATOM    697  HA1 GLY A 628      47.430  41.060  68.350  1.00  0.00           H
ATOM    698  HA2 GLY A 628      46.040  40.550  69.380  1.00  0.00           H
ATOM    699  C   GLY A 628      46.090  42.590  68.860  1.00  0.00           C
ATOM    700  O   GLY A 628      45.760  42.920  70.000  1.00  0.00           O
ATOM    701  N   LEU A 629      46.170  43.460  67.830  1.00  0.00           N
ATOM    702  HN  LEU A 629      46.490  43.100  66.940  1.00  0.00           H
ATOM    703  CA  LEU A 629      45.830  44.870  67.850  1.00  0.00           C
ATOM    704  HA  LEU A 629      46.440  45.360  68.610  1.00  0.00           H
ATOM    705  CB  LEU A 629      46.100  45.530  66.470  1.00  0.00           C
ATOM    706  HB1 LEU A 629      45.300  46.250  66.190  1.00  0.00           H
ATOM    707  HB2 LEU A 629      46.100  44.740  65.680  1.00  0.00           H
ATOM    708  CG  LEU A 629      47.420  46.320  66.370  1.00  0.00           C
ATOM    709  HG  LEU A 629      47.480  47.020  67.240  1.00  0.00           H
ATOM    710  CD1 LEU A 629      48.650  45.410  66.420  1.00  0.00           C
ATOM    711 HD11 LEU A 629      48.620  44.670  65.590  1.00  0.00           H
ATOM    712 HD12 LEU A 629      48.690  44.860  67.380  1.00  0.00           H
ATOM    713 HD13 LEU A 629      49.590  46.010  66.330  1.00  0.00           H
ATOM    714  CD2 LEU A 629      47.460  47.180  65.090  1.00  0.00           C
ATOM    715 HD21 LEU A 629      46.610  47.890  65.050  1.00  0.00           H
ATOM    716 HD22 LEU A 629      47.400  46.530  64.190  1.00  0.00           H
ATOM    717 HD23 LEU A 629      48.400  47.760  65.030  1.00  0.00           H
ATOM    718  C   LEU A 629      44.380  45.140  68.230  1.00  0.00           C
ATOM    719  O   LEU A 629      44.080  46.050  69.010  1.00  0.00           O
ATOM    720  N   LEU A 630      43.440  44.360  67.660  1.00  0.00           N
ATOM    721  HN  LEU A 630      43.690  43.690  66.950  1.00  0.00           H
ATOM    722  CA  LEU A 630      42.040  44.390  68.070  1.00  0.00           C
ATOM    723  HA  LEU A 630      41.700  45.410  68.010  1.00  0.00           H
ATOM    724  CB  LEU A 630      41.160  43.510  67.160  1.00  0.00           C
ATOM    725  HB1 LEU A 630      40.160  43.340  67.610  1.00  0.00           H
ATOM    726  HB2 LEU A 630      41.650  42.510  67.060  1.00  0.00           H
ATOM    727  CG  LEU A 630      40.920  44.080  65.740  1.00  0.00           C
ATOM    728  HG  LEU A 630      41.890  44.420  65.330  1.00  0.00           H
ATOM    729  CD1 LEU A 630      40.390  42.970  64.820  1.00  0.00           C
ATOM    730 HD11 LEU A 630      39.450  42.540  65.230  1.00  0.00           H
ATOM    731 HD12 LEU A 630      41.130  42.150  64.720  1.00  0.00           H
ATOM    732 HD13 LEU A 630      40.170  43.380  63.810  1.00  0.00           H
ATOM    733  CD2 LEU A 630      39.930  45.260  65.760  1.00  0.00           C
ATOM    734 HD21 LEU A 630      40.310  46.090  66.390  1.00  0.00           H
ATOM    735 HD22 LEU A 630      38.950  44.930  66.180  1.00  0.00           H
ATOM    736 HD23 LEU A 630      39.750  45.650  64.740  1.00  0.00           H
ATOM    737  C   LEU A 630      41.840  43.960  69.520  1.00  0.00           C
ATOM    738  O   LEU A 630      41.150  44.650  70.280  1.00  0.00           O
ATOM    739  N   GLY A 631      42.480  42.860  69.960  1.00  0.00           N
ATOM    740  HN  GLY A 631      42.960  42.290  69.270  1.00  0.00           H
ATOM    741  CA  GLY A 631      42.380  42.330  71.320  1.00  0.00           C
ATOM    742  HA1 GLY A 631      42.980  41.440  71.360  1.00  0.00           H
ATOM    743  HA2 GLY A 631      41.340  42.150  71.540  1.00  0.00           H
ATOM    744  C   GLY A 631      42.900  43.250  72.400  1.00  0.00           C
ATOM    745  O   GLY A 631      42.320  43.390  73.480  1.00  0.00           O
ATOM    746  N   GLU A 632      44.050  43.900  72.110  1.00  0.00           N
ATOM    747  HN  GLU A 632      44.500  43.710  71.240  1.00  0.00           H
ATOM    748  CA  GLU A 632      44.660  44.930  72.920  1.00  0.00           C
ATOM    749  HA  GLU A 632      44.870  44.530  73.900  1.00  0.00           H
ATOM    750  CB  GLU A 632      45.990  45.360  72.220  1.00  0.00           C
ATOM    751  HB1 GLU A 632      45.760  45.610  71.160  1.00  0.00           H
ATOM    752  HB2 GLU A 632      46.670  44.480  72.200  1.00  0.00           H
ATOM    753  CG  GLU A 632      46.750  46.570  72.820  1.00  0.00           C
ATOM    754  HG1 GLU A 632      47.210  46.230  73.770  1.00  0.00           H
ATOM    755  HG2 GLU A 632      46.080  47.420  73.030  1.00  0.00           H
ATOM    756  CD  GLU A 632      47.880  47.110  71.930  1.00  0.00           C
ATOM    757  OE1 GLU A 632      48.960  46.460  71.880  1.00  0.00           O
ATOM    758  OE2 GLU A 632      47.690  48.200  71.320  1.00  0.00           O
ATOM    759  C   GLU A 632      43.770  46.150  73.120  1.00  0.00           C
ATOM    760  O   GLU A 632      43.410  46.500  74.240  1.00  0.00           O
ATOM    761  N   ALA A 633      43.320  46.780  72.010  1.00  0.00           N
ATOM    762  HN  ALA A 633      43.640  46.470  71.120  1.00  0.00           H
ATOM    763  CA  ALA A 633      42.480  47.960  71.990  1.00  0.00           C
ATOM    764  HA  ALA A 633      42.950  48.720  72.590  1.00  0.00           H
ATOM    765  CB  ALA A 633      42.360  48.500  70.550  1.00  0.00           C
ATOM    766  HB1 ALA A 633      41.890  47.740  69.890  1.00  0.00           H
ATOM    767  HB2 ALA A 633      43.380  48.730  70.160  1.00  0.00           H
ATOM    768  HB3 ALA A 633      41.760  49.430  70.520  1.00  0.00           H
ATOM    769  C   ALA A 633      41.090  47.790  72.570  1.00  0.00           C
ATOM    770  O   ALA A 633      40.550  48.680  73.220  1.00  0.00           O
ATOM    771  N   THR A 634      40.470  46.620  72.330  1.00  0.00           N
ATOM    772  HN  THR A 634      40.940  45.930  71.790  1.00  0.00           H
ATOM    773  CA  THR A 634      39.060  46.370  72.650  1.00  0.00           C
ATOM    774  HA  THR A 634      38.530  47.310  72.690  1.00  0.00           H
ATOM    775  CB  THR A 634      38.380  45.480  71.590  1.00  0.00           C
ATOM    776  HB  THR A 634      38.730  44.430  71.660  1.00  0.00           H
ATOM    777  OG1 THR A 634      38.710  45.950  70.290  1.00  0.00           O
ATOM    778  HG1 THR A 634      39.590  45.590  70.120  1.00  0.00           H
ATOM    779  CG2 THR A 634      36.850  45.520  71.630  1.00  0.00           C
ATOM    780 HG21 THR A 634      36.490  46.570  71.480  1.00  0.00           H
ATOM    781 HG22 THR A 634      36.440  45.150  72.580  1.00  0.00           H
ATOM    782 HG23 THR A 634      36.420  44.910  70.800  1.00  0.00           H
ATOM    783  C   THR A 634      38.950  45.700  74.010  1.00  0.00           C
ATOM    784  O   THR A 634      37.850  45.450  74.490  1.00  0.00           O
ATOM    785  N   GLU A 635      40.100  45.440  74.680  1.00  0.00           N
ATOM    786  HN  GLU A 635      40.960  45.760  74.300  1.00  0.00           H
ATOM    787  CA  GLU A 635      40.170  44.820  76.010  1.00  0.00           C
ATOM    788  HA  GLU A 635      41.220  44.800  76.260  1.00  0.00           H
ATOM    789  CB  GLU A 635      39.470  45.710  77.080  1.00  0.00           C
ATOM    790  HB1 GLU A 635      38.370  45.660  76.970  1.00  0.00           H
ATOM    791  HB2 GLU A 635      39.770  46.760  76.850  1.00  0.00           H
ATOM    792  CG  GLU A 635      39.880  45.460  78.560  1.00  0.00           C
ATOM    793  HG1 GLU A 635      39.560  46.330  79.180  1.00  0.00           H
ATOM    794  HG2 GLU A 635      40.980  45.390  78.630  1.00  0.00           H
ATOM    795  CD  GLU A 635      39.290  44.220  79.230  1.00  0.00           C
ATOM    796  OE1 GLU A 635      38.070  44.230  79.520  1.00  0.00           O
ATOM    797  OE2 GLU A 635      40.080  43.290  79.550  1.00  0.00           O
ATOM    798  C   GLU A 635      39.710  43.360  76.030  1.00  0.00           C
ATOM    799  O   GLU A 635      38.610  43.020  76.470  1.00  0.00           O
ATOM    800  N   GLY A 636      40.520  42.430  75.490  1.00  0.00           N
ATOM    801  HN  GLY A 636      41.390  42.730  75.080  1.00  0.00           H
ATOM    802  CA  GLY A 636      40.340  40.980  75.580  1.00  0.00           C
ATOM    803  HA1 GLY A 636      40.250  40.730  76.630  1.00  0.00           H
ATOM    804  HA2 GLY A 636      41.200  40.520  75.120  1.00  0.00           H
ATOM    805  C   GLY A 636      39.110  40.410  74.910  1.00  0.00           C
ATOM    806  O   GLY A 636      38.600  39.370  75.310  1.00  0.00           O
ATOM    807  N   ARG A 637      38.590  41.090  73.860  1.00  0.00           N
ATOM    808  HN  ARG A 637      39.020  41.950  73.590  1.00  0.00           H
ATOM    809  CA  ARG A 637      37.320  40.700  73.260  1.00  0.00           C
ATOM    810  HA  ARG A 637      36.820  39.980  73.890  1.00  0.00           H
ATOM    811  CB  ARG A 637      36.380  41.930  73.080  1.00  0.00           C
ATOM    812  HB1 ARG A 637      35.400  41.600  72.690  1.00  0.00           H
ATOM    813  HB2 ARG A 637      36.830  42.620  72.320  1.00  0.00           H
ATOM    814  CG  ARG A 637      36.150  42.750  74.370  1.00  0.00           C
ATOM    815  HG1 ARG A 637      35.510  43.630  74.140  1.00  0.00           H
ATOM    816  HG2 ARG A 637      37.140  43.150  74.660  1.00  0.00           H
ATOM    817  CD  ARG A 637      35.530  42.010  75.570  1.00  0.00           C
ATOM    818  HD1 ARG A 637      35.990  41.000  75.700  1.00  0.00           H
ATOM    819  HD2 ARG A 637      34.430  41.890  75.430  1.00  0.00           H
ATOM    820  NE  ARG A 637      35.830  42.820  76.800  1.00  0.00           N
ATOM    821  HE  ARG A 637      36.780  43.150  76.930  1.00  0.00           H
ATOM    822  CZ  ARG A 637      35.170  42.710  77.940  1.00  0.00           C
ATOM    823  NH1 ARG A 637      34.000  42.130  78.010  1.00  0.00           N
ATOM    824 HH11 ARG A 637      33.730  41.930  78.970  1.00  0.00           H
ATOM    825 HH12 ARG A 637      33.310  42.560  77.430  1.00  0.00           H
ATOM    826  NH2 ARG A 637      35.660  43.150  79.080  1.00  0.00           N
ATOM    827 HH21 ARG A 637      36.620  43.510  79.110  1.00  0.00           H
ATOM    828 HH22 ARG A 637      35.190  42.840  79.900  1.00  0.00           H
ATOM    829  C   ARG A 637      37.460  40.020  71.910  1.00  0.00           C
ATOM    830  O   ARG A 637      36.810  39.000  71.680  1.00  0.00           O
ATOM    831  N   LEU A 638      38.270  40.580  70.990  1.00  0.00           N
ATOM    832  HN  LEU A 638      38.760  41.420  71.200  1.00  0.00           H
ATOM    833  CA  LEU A 638      38.460  40.060  69.640  1.00  0.00           C
ATOM    834  HA  LEU A 638      37.990  39.090  69.550  1.00  0.00           H
ATOM    835  CB  LEU A 638      37.900  41.010  68.540  1.00  0.00           C
ATOM    836  HB1 LEU A 638      38.060  40.540  67.540  1.00  0.00           H
ATOM    837  HB2 LEU A 638      38.470  41.970  68.560  1.00  0.00           H
ATOM    838  CG  LEU A 638      36.400  41.370  68.650  1.00  0.00           C
ATOM    839  HG  LEU A 638      36.250  41.930  69.600  1.00  0.00           H
ATOM    840  CD1 LEU A 638      36.000  42.300  67.490  1.00  0.00           C
ATOM    841 HD11 LEU A 638      36.100  41.790  66.510  1.00  0.00           H
ATOM    842 HD12 LEU A 638      36.630  43.210  67.470  1.00  0.00           H
ATOM    843 HD13 LEU A 638      34.950  42.640  67.590  1.00  0.00           H
ATOM    844  CD2 LEU A 638      35.500  40.130  68.680  1.00  0.00           C
ATOM    845 HD21 LEU A 638      35.720  39.510  69.570  1.00  0.00           H
ATOM    846 HD22 LEU A 638      35.660  39.500  67.780  1.00  0.00           H
ATOM    847 HD23 LEU A 638      34.430  40.430  68.720  1.00  0.00           H
ATOM    848  C   LEU A 638      39.940  39.850  69.400  1.00  0.00           C
ATOM    849  O   LEU A 638      40.610  40.710  68.830  1.00  0.00           O
ATOM    850  N   SER A 639      40.500  38.730  69.870  1.00  0.00           N
ATOM    851  HN  SER A 639      39.940  37.990  70.260  1.00  0.00           H
ATOM    852  CA  SER A 639      41.930  38.500  69.850  1.00  0.00           C
ATOM    853  HA  SER A 639      42.440  39.450  69.850  1.00  0.00           H
ATOM    854  CB  SER A 639      42.390  37.710  71.130  1.00  0.00           C
ATOM    855  HB1 SER A 639      41.880  38.170  72.010  1.00  0.00           H
ATOM    856  HB2 SER A 639      43.480  37.820  71.280  1.00  0.00           H
ATOM    857  OG  SER A 639      42.070  36.320  71.100  1.00  0.00           O
ATOM    858  HG1 SER A 639      41.090  36.270  70.990  1.00  0.00           H
ATOM    859  C   SER A 639      42.360  37.760  68.590  1.00  0.00           C
ATOM    860  O   SER A 639      41.630  37.640  67.610  1.00  0.00           O
ATOM    861  N   ALA A 640      43.600  37.230  68.610  1.00  0.00           N
ATOM    862  HN  ALA A 640      44.170  37.380  69.400  1.00  0.00           H
ATOM    863  CA  ALA A 640      44.140  36.340  67.600  1.00  0.00           C
ATOM    864  HA  ALA A 640      44.110  36.850  66.650  1.00  0.00           H
ATOM    865  CB  ALA A 640      45.600  35.980  67.940  1.00  0.00           C
ATOM    866  HB1 ALA A 640      45.680  35.470  68.920  1.00  0.00           H
ATOM    867  HB2 ALA A 640      46.220  36.910  67.970  1.00  0.00           H
ATOM    868  HB3 ALA A 640      46.030  35.320  67.160  1.00  0.00           H
ATOM    869  C   ALA A 640      43.330  35.060  67.450  1.00  0.00           C
ATOM    870  O   ALA A 640      43.160  34.530  66.350  1.00  0.00           O
ATOM    871  N   ILE A 641      42.790  34.520  68.560  1.00  0.00           N
ATOM    872  HN  ILE A 641      42.860  35.000  69.440  1.00  0.00           H
ATOM    873  CA  ILE A 641      41.890  33.380  68.530  1.00  0.00           C
ATOM    874  HA  ILE A 641      42.390  32.570  68.010  1.00  0.00           H
ATOM    875  CB  ILE A 641      41.560  32.900  69.950  1.00  0.00           C
ATOM    876  HB  ILE A 641      41.260  33.790  70.550  1.00  0.00           H
ATOM    877  CG2 ILE A 641      40.390  31.890  69.990  1.00  0.00           C
ATOM    878 HG21 ILE A 641      40.600  31.010  69.350  1.00  0.00           H
ATOM    879 HG22 ILE A 641      39.430  32.350  69.670  1.00  0.00           H
ATOM    880 HG23 ILE A 641      40.240  31.530  71.030  1.00  0.00           H
ATOM    881  CG1 ILE A 641      42.830  32.300  70.610  1.00  0.00           C
ATOM    882 HG11 ILE A 641      43.750  32.770  70.210  1.00  0.00           H
ATOM    883 HG12 ILE A 641      42.880  31.220  70.350  1.00  0.00           H
ATOM    884  CD  ILE A 641      42.840  32.440  72.140  1.00  0.00           C
ATOM    885  HD1 ILE A 641      41.920  32.010  72.580  1.00  0.00           H
ATOM    886  HD2 ILE A 641      42.900  33.510  72.430  1.00  0.00           H
ATOM    887  HD3 ILE A 641      43.710  31.900  72.570  1.00  0.00           H
ATOM    888  C   ILE A 641      40.620  33.660  67.740  1.00  0.00           C
ATOM    889  O   ILE A 641      40.260  32.890  66.840  1.00  0.00           O
ATOM    890  N   GLU A 642      39.940  34.810  67.990  1.00  0.00           N
ATOM    891  HN  GLU A 642      40.150  35.380  68.790  1.00  0.00           H
ATOM    892  CA  GLU A 642      38.790  35.240  67.230  1.00  0.00           C
ATOM    893  HA  GLU A 642      38.040  34.460  67.290  1.00  0.00           H
ATOM    894  CB  GLU A 642      38.180  36.550  67.810  1.00  0.00           C
ATOM    895  HB1 GLU A 642      37.430  36.970  67.090  1.00  0.00           H
ATOM    896  HB2 GLU A 642      38.980  37.300  67.940  1.00  0.00           H
ATOM    897  CG  GLU A 642      37.410  36.360  69.140  1.00  0.00           C
ATOM    898  HG1 GLU A 642      36.600  35.610  68.990  1.00  0.00           H
ATOM    899  HG2 GLU A 642      36.930  37.300  69.450  1.00  0.00           H
ATOM    900  CD  GLU A 642      38.260  35.890  70.320  1.00  0.00           C
ATOM    901  OE1 GLU A 642      39.460  36.260  70.410  1.00  0.00           O
ATOM    902  OE2 GLU A 642      37.700  35.140  71.150  1.00  0.00           O
ATOM    903  C   GLU A 642      39.060  35.470  65.750  1.00  0.00           C
ATOM    904  O   GLU A 642      38.300  35.030  64.890  1.00  0.00           O
ATOM    905  N   SER A 643      40.170  36.170  65.400  1.00  0.00           N
ATOM    906  HN  SER A 643      40.800  36.530  66.100  1.00  0.00           H
ATOM    907  CA  SER A 643      40.540  36.380  64.010  1.00  0.00           C
ATOM    908  HA  SER A 643      39.670  36.790  63.510  1.00  0.00           H
ATOM    909  CB  SER A 643      41.680  37.430  63.810  1.00  0.00           C
ATOM    910  HB1 SER A 643      41.350  38.390  64.280  1.00  0.00           H
ATOM    911  HB2 SER A 643      41.830  37.620  62.720  1.00  0.00           H
ATOM    912  OG  SER A 643      42.900  37.030  64.420  1.00  0.00           O
ATOM    913  HG1 SER A 643      43.630  37.480  63.960  1.00  0.00           H
ATOM    914  C   SER A 643      40.870  35.100  63.250  1.00  0.00           C
ATOM    915  O   SER A 643      40.340  34.900  62.160  1.00  0.00           O
ATOM    916  N   LEU A 644      41.680  34.180  63.810  1.00  0.00           N
ATOM    917  HN  LEU A 644      42.160  34.400  64.660  1.00  0.00           H
ATOM    918  CA  LEU A 644      41.960  32.870  63.220  1.00  0.00           C
ATOM    919  HA  LEU A 644      42.390  33.030  62.240  1.00  0.00           H
ATOM    920  CB  LEU A 644      42.960  32.080  64.110  1.00  0.00           C
ATOM    921  HB1 LEU A 644      43.000  31.010  63.810  1.00  0.00           H
ATOM    922  HB2 LEU A 644      42.590  32.120  65.160  1.00  0.00           H
ATOM    923  CG  LEU A 644      44.410  32.600  64.100  1.00  0.00           C
ATOM    924  HG  LEU A 644      44.400  33.710  64.210  1.00  0.00           H
ATOM    925  CD1 LEU A 644      45.200  32.020  65.290  1.00  0.00           C
ATOM    926 HD11 LEU A 644      45.210  30.910  65.240  1.00  0.00           H
ATOM    927 HD12 LEU A 644      44.730  32.320  66.250  1.00  0.00           H
ATOM    928 HD13 LEU A 644      46.240  32.390  65.270  1.00  0.00           H
ATOM    929  CD2 LEU A 644      45.120  32.250  62.780  1.00  0.00           C
ATOM    930 HD21 LEU A 644      44.590  32.710  61.920  1.00  0.00           H
ATOM    931 HD22 LEU A 644      45.140  31.150  62.640  1.00  0.00           H
ATOM    932 HD23 LEU A 644      46.160  32.620  62.800  1.00  0.00           H
ATOM    933  C   LEU A 644      40.750  31.980  63.020  1.00  0.00           C
ATOM    934  O   LEU A 644      40.510  31.450  61.930  1.00  0.00           O
ATOM    935  N   PHE A 645      39.930  31.810  64.090  1.00  0.00           N
ATOM    936  HN  PHE A 645      40.150  32.260  64.950  1.00  0.00           H
ATOM    937  CA  PHE A 645      38.740  30.980  64.070  1.00  0.00           C
ATOM    938  HA  PHE A 645      39.030  30.000  63.720  1.00  0.00           H
ATOM    939  CB  PHE A 645      38.210  30.820  65.540  1.00  0.00           C
ATOM    940  HB1 PHE A 645      38.190  31.830  66.000  1.00  0.00           H
ATOM    941  HB2 PHE A 645      38.910  30.190  66.120  1.00  0.00           H
ATOM    942  CG  PHE A 645      36.830  30.240  65.640  1.00  0.00           C
ATOM    943  CD1 PHE A 645      36.520  29.080  64.920  1.00  0.00           C
ATOM    944  HD1 PHE A 645      37.290  28.550  64.380  1.00  0.00           H
ATOM    945  CE1 PHE A 645      35.190  28.690  64.760  1.00  0.00           C
ATOM    946  HE1 PHE A 645      34.950  27.870  64.090  1.00  0.00           H
ATOM    947  CZ  PHE A 645      34.170  29.440  65.360  1.00  0.00           C
ATOM    948  HZ  PHE A 645      33.140  29.220  65.140  1.00  0.00           H
ATOM    949  CD2 PHE A 645      35.820  30.910  66.340  1.00  0.00           C
ATOM    950  HD2 PHE A 645      36.060  31.790  66.920  1.00  0.00           H
ATOM    951  CE2 PHE A 645      34.480  30.510  66.200  1.00  0.00           C
ATOM    952  HE2 PHE A 645      33.700  31.080  66.680  1.00  0.00           H
ATOM    953  C   PHE A 645      37.680  31.480  63.070  1.00  0.00           C
ATOM    954  O   PHE A 645      37.150  30.730  62.240  1.00  0.00           O
ATOM    955  N   GLY A 646      37.430  32.800  63.110  1.00  0.00           N
ATOM    956  HN  GLY A 646      37.890  33.360  63.800  1.00  0.00           H
ATOM    957  CA  GLY A 646      36.480  33.470  62.230  1.00  0.00           C
ATOM    958  HA1 GLY A 646      36.410  34.490  62.560  1.00  0.00           H
ATOM    959  HA2 GLY A 646      35.540  32.950  62.280  1.00  0.00           H
ATOM    960  C   GLY A 646      36.900  33.500  60.790  1.00  0.00           C
ATOM    961  O   GLY A 646      36.080  33.250  59.900  1.00  0.00           O
ATOM    962  N   ALA A 647      38.190  33.810  60.500  1.00  0.00           N
ATOM    963  HN  ALA A 647      38.830  34.060  61.230  1.00  0.00           H
ATOM    964  CA  ALA A 647      38.730  33.780  59.160  1.00  0.00           C
ATOM    965  HA  ALA A 647      38.130  34.430  58.540  1.00  0.00           H
ATOM    966  CB  ALA A 647      40.180  34.320  59.160  1.00  0.00           C
ATOM    967  HB1 ALA A 647      40.850  33.690  59.780  1.00  0.00           H
ATOM    968  HB2 ALA A 647      40.190  35.340  59.590  1.00  0.00           H
ATOM    969  HB3 ALA A 647      40.590  34.380  58.130  1.00  0.00           H
ATOM    970  C   ALA A 647      38.710  32.400  58.520  1.00  0.00           C
ATOM    971  O   ALA A 647      38.280  32.230  57.380  1.00  0.00           O
ATOM    972  N   SER A 648      39.130  31.370  59.290  1.00  0.00           N
ATOM    973  HN  SER A 648      39.530  31.550  60.190  1.00  0.00           H
ATOM    974  CA  SER A 648      39.000  29.960  58.920  1.00  0.00           C
ATOM    975  HA  SER A 648      39.630  29.780  58.070  1.00  0.00           H
ATOM    976  CB  SER A 648      39.440  29.050  60.090  1.00  0.00           C
ATOM    977  HB1 SER A 648      38.870  29.290  61.010  1.00  0.00           H
ATOM    978  HB2 SER A 648      40.510  29.260  60.320  1.00  0.00           H
ATOM    979  OG  SER A 648      39.280  27.670  59.790  1.00  0.00           O
ATOM    980  HG1 SER A 648      40.000  27.430  59.180  1.00  0.00           H
ATOM    981  C   SER A 648      37.580  29.630  58.500  1.00  0.00           C
ATOM    982  O   SER A 648      37.280  29.380  57.340  1.00  0.00           O
ATOM    983  N   LEU A 649      36.660  29.750  59.450  1.00  0.00           N
ATOM    984  HN  LEU A 649      36.930  29.990  60.380  1.00  0.00           H
ATOM    985  CA  LEU A 649      35.260  29.520  59.240  1.00  0.00           C
ATOM    986  HA  LEU A 649      35.090  28.460  59.160  1.00  0.00           H
ATOM    987  CB  LEU A 649      34.650  30.050  60.530  1.00  0.00           C
ATOM    988  HB1 LEU A 649      35.040  31.080  60.730  1.00  0.00           H
ATOM    989  HB2 LEU A 649      35.020  29.410  61.370  1.00  0.00           H
ATOM    990  CG  LEU A 649      33.140  30.080  60.530  1.00  0.00           C
ATOM    991  HG  LEU A 649      32.790  30.880  59.830  1.00  0.00           H
ATOM    992  CD1 LEU A 649      32.640  28.730  60.020  1.00  0.00           C
ATOM    993 HD11 LEU A 649      33.080  27.900  60.620  1.00  0.00           H
ATOM    994 HD12 LEU A 649      32.870  28.540  58.960  1.00  0.00           H
ATOM    995 HD13 LEU A 649      31.550  28.720  60.070  1.00  0.00           H
ATOM    996  CD2 LEU A 649      32.690  30.490  61.940  1.00  0.00           C
ATOM    997 HD21 LEU A 649      33.370  31.300  62.300  1.00  0.00           H
ATOM    998 HD22 LEU A 649      32.780  29.640  62.640  1.00  0.00           H
ATOM    999 HD23 LEU A 649      31.660  30.890  61.930  1.00  0.00           H
ATOM   1000  C   LEU A 649      34.620  30.200  58.040  1.00  0.00           C
ATOM   1001  O   LEU A 649      34.020  29.560  57.170  1.00  0.00           O
ATOM   1002  N   THR A 650      34.760  31.540  57.970  1.00  0.00           N
ATOM   1003  HN  THR A 650      35.270  32.020  58.690  1.00  0.00           H
ATOM   1004  CA  THR A 650      34.210  32.370  56.900  1.00  0.00           C
ATOM   1005  HA  THR A 650      33.150  32.180  56.860  1.00  0.00           H
ATOM   1006  CB  THR A 650      34.400  33.880  57.120  1.00  0.00           C
ATOM   1007  HB  THR A 650      35.470  34.170  57.010  1.00  0.00           H
ATOM   1008  OG1 THR A 650      33.980  34.260  58.430  1.00  0.00           O
ATOM   1009  HG1 THR A 650      34.630  33.870  59.030  1.00  0.00           H
ATOM   1010  CG2 THR A 650      33.530  34.700  56.160  1.00  0.00           C
ATOM   1011 HG21 THR A 650      32.450  34.460  56.320  1.00  0.00           H
ATOM   1012 HG22 THR A 650      33.780  34.500  55.110  1.00  0.00           H
ATOM   1013 HG23 THR A 650      33.660  35.790  56.350  1.00  0.00           H
ATOM   1014  C   THR A 650      34.790  31.980  55.550  1.00  0.00           C
ATOM   1015  O   THR A 650      34.060  31.870  54.560  1.00  0.00           O
ATOM   1016  N   GLY A 651      36.110  31.720  55.490  1.00  0.00           N
ATOM   1017  HN  GLY A 651      36.690  31.780  56.310  1.00  0.00           H
ATOM   1018  CA  GLY A 651      36.830  31.320  54.280  1.00  0.00           C
ATOM   1019  HA1 GLY A 651      37.870  31.270  54.550  1.00  0.00           H
ATOM   1020  HA2 GLY A 651      36.640  32.070  53.510  1.00  0.00           H
ATOM   1021  C   GLY A 651      36.450  29.980  53.700  1.00  0.00           C
ATOM   1022  O   GLY A 651      36.300  29.820  52.490  1.00  0.00           O
ATOM   1023  N   ILE A 652      36.240  28.980  54.560  1.00  0.00           N
ATOM   1024  HN  ILE A 652      36.420  29.130  55.540  1.00  0.00           H
ATOM   1025  CA  ILE A 652      35.740  27.660  54.190  1.00  0.00           C
ATOM   1026  HA  ILE A 652      36.410  27.190  53.480  1.00  0.00           H
ATOM   1027  CB  ILE A 652      35.550  26.840  55.440  1.00  0.00           C
ATOM   1028  HB  ILE A 652      34.930  27.440  56.160  1.00  0.00           H
ATOM   1029  CG2 ILE A 652      34.770  25.530  55.180  1.00  0.00           C
ATOM   1030 HG21 ILE A 652      35.210  24.980  54.330  1.00  0.00           H
ATOM   1031 HG22 ILE A 652      33.700  25.720  54.940  1.00  0.00           H
ATOM   1032 HG23 ILE A 652      34.780  24.890  56.080  1.00  0.00           H
ATOM   1033  CG1 ILE A 652      36.900  26.690  56.150  1.00  0.00           C
ATOM   1034 HG11 ILE A 652      37.510  27.600  56.100  1.00  0.00           H
ATOM   1035 HG12 ILE A 652      37.570  26.020  55.620  1.00  0.00           H
ATOM   1036  CD  ILE A 652      36.650  26.390  57.630  1.00  0.00           C
ATOM   1037  HD1 ILE A 652      36.140  25.410  57.760  1.00  0.00           H
ATOM   1038  HD2 ILE A 652      35.960  27.140  58.040  1.00  0.00           H
ATOM   1039  HD3 ILE A 652      37.570  26.430  58.250  1.00  0.00           H
ATOM   1040  C   ILE A 652      34.380  27.750  53.570  1.00  0.00           C
ATOM   1041  O   ILE A 652      34.110  27.230  52.480  1.00  0.00           O
ATOM   1042  N   ALA A 653      33.500  28.470  54.290  1.00  0.00           N
ATOM   1043  HN  ALA A 653      33.800  28.870  55.160  1.00  0.00           H
ATOM   1044  CA  ALA A 653      32.130  28.670  53.990  1.00  0.00           C
ATOM   1045  HA  ALA A 653      31.660  27.710  53.940  1.00  0.00           H
ATOM   1046  CB  ALA A 653      31.590  29.540  55.140  1.00  0.00           C
ATOM   1047  HB1 ALA A 653      32.280  30.380  55.350  1.00  0.00           H
ATOM   1048  HB2 ALA A 653      31.530  28.930  56.070  1.00  0.00           H
ATOM   1049  HB3 ALA A 653      30.590  29.980  54.930  1.00  0.00           H
ATOM   1050  C   ALA A 653      31.950  29.350  52.650  1.00  0.00           C
ATOM   1051  O   ALA A 653      31.210  28.920  51.780  1.00  0.00           O
ATOM   1052  N   TYR A 654      32.750  30.420  52.450  1.00  0.00           N
ATOM   1053  HN  TYR A 654      33.330  30.750  53.210  1.00  0.00           H
ATOM   1054  CA  TYR A 654      32.850  31.130  51.210  1.00  0.00           C
ATOM   1055  HA  TYR A 654      31.870  31.510  50.950  1.00  0.00           H
ATOM   1056  CB  TYR A 654      33.810  32.330  51.460  1.00  0.00           C
ATOM   1057  HB1 TYR A 654      34.810  31.960  51.790  1.00  0.00           H
ATOM   1058  HB2 TYR A 654      33.410  32.970  52.280  1.00  0.00           H
ATOM   1059  CG  TYR A 654      34.000  33.190  50.250  1.00  0.00           C
ATOM   1060  CD1 TYR A 654      35.060  32.950  49.360  1.00  0.00           C
ATOM   1061  HD1 TYR A 654      35.750  32.140  49.560  1.00  0.00           H
ATOM   1062  CE1 TYR A 654      35.200  33.710  48.200  1.00  0.00           C
ATOM   1063  HE1 TYR A 654      35.990  33.490  47.490  1.00  0.00           H
ATOM   1064  CZ  TYR A 654      34.290  34.740  47.930  1.00  0.00           C
ATOM   1065  OH  TYR A 654      34.430  35.480  46.750  1.00  0.00           O
ATOM   1066  HH  TYR A 654      33.950  36.320  46.860  1.00  0.00           H
ATOM   1067  CD2 TYR A 654      33.110  34.240  49.980  1.00  0.00           C
ATOM   1068  HD2 TYR A 654      32.290  34.440  50.660  1.00  0.00           H
ATOM   1069  CE2 TYR A 654      33.250  35.020  48.820  1.00  0.00           C
ATOM   1070  HE2 TYR A 654      32.550  35.820  48.620  1.00  0.00           H
ATOM   1071  C   TYR A 654      33.320  30.270  50.040  1.00  0.00           C
ATOM   1072  O   TYR A 654      32.680  30.200  48.990  1.00  0.00           O
ATOM   1073  N   SER A 655      34.440  29.550  50.190  1.00  0.00           N
ATOM   1074  HN  SER A 655      34.910  29.560  51.080  1.00  0.00           H
ATOM   1075  CA  SER A 655      35.160  28.910  49.100  1.00  0.00           C
ATOM   1076  HA  SER A 655      35.250  29.630  48.290  1.00  0.00           H
ATOM   1077  CB  SER A 655      36.590  28.540  49.570  1.00  0.00           C
ATOM   1078  HB1 SER A 655      36.540  27.850  50.440  1.00  0.00           H
ATOM   1079  HB2 SER A 655      37.090  29.470  49.920  1.00  0.00           H
ATOM   1080  OG  SER A 655      37.370  28.000  48.520  1.00  0.00           O
ATOM   1081  HG1 SER A 655      36.930  27.200  48.210  1.00  0.00           H
ATOM   1082  C   SER A 655      34.450  27.680  48.530  1.00  0.00           C
ATOM   1083  O   SER A 655      34.590  27.340  47.350  1.00  0.00           O
ATOM   1084  N   LEU A 656      33.610  27.040  49.360  1.00  0.00           N
ATOM   1085  HN  LEU A 656      33.560  27.310  50.320  1.00  0.00           H
ATOM   1086  CA  LEU A 656      32.720  25.970  48.960  1.00  0.00           C
ATOM   1087  HA  LEU A 656      33.310  25.190  48.510  1.00  0.00           H
ATOM   1088  CB  LEU A 656      31.990  25.420  50.210  1.00  0.00           C
ATOM   1089  HB1 LEU A 656      31.150  24.750  49.920  1.00  0.00           H
ATOM   1090  HB2 LEU A 656      31.560  26.270  50.770  1.00  0.00           H
ATOM   1091  CG  LEU A 656      32.930  24.620  51.120  1.00  0.00           C
ATOM   1092  HG  LEU A 656      33.900  25.150  51.210  1.00  0.00           H
ATOM   1093  CD1 LEU A 656      32.360  24.480  52.530  1.00  0.00           C
ATOM   1094 HD11 LEU A 656      31.370  23.980  52.510  1.00  0.00           H
ATOM   1095 HD12 LEU A 656      32.230  25.490  52.980  1.00  0.00           H
ATOM   1096 HD13 LEU A 656      33.060  23.910  53.170  1.00  0.00           H
ATOM   1097  CD2 LEU A 656      33.210  23.250  50.490  1.00  0.00           C
ATOM   1098 HD21 LEU A 656      33.780  23.350  49.540  1.00  0.00           H
ATOM   1099 HD22 LEU A 656      32.250  22.750  50.250  1.00  0.00           H
ATOM   1100 HD23 LEU A 656      33.800  22.620  51.180  1.00  0.00           H
ATOM   1101  C   LEU A 656      31.690  26.340  47.920  1.00  0.00           C
ATOM   1102  O   LEU A 656      31.440  25.570  47.000  1.00  0.00           O
ATOM   1103  N   PHE A 657      31.070  27.540  48.040  1.00  0.00           N
ATOM   1104  HN  PHE A 657      31.290  28.130  48.810  1.00  0.00           H
ATOM   1105  CA  PHE A 657      29.940  27.930  47.220  1.00  0.00           C
ATOM   1106  HA  PHE A 657      29.650  27.130  46.550  1.00  0.00           H
ATOM   1107  CB  PHE A 657      28.760  28.290  48.170  1.00  0.00           C
ATOM   1108  HB1 PHE A 657      27.900  28.710  47.600  1.00  0.00           H
ATOM   1109  HB2 PHE A 657      29.080  29.040  48.920  1.00  0.00           H
ATOM   1110  CG  PHE A 657      28.270  27.050  48.870  1.00  0.00           C
ATOM   1111  CD1 PHE A 657      27.570  26.080  48.130  1.00  0.00           C
ATOM   1112  HD1 PHE A 657      27.470  26.190  47.060  1.00  0.00           H
ATOM   1113  CE1 PHE A 657      26.960  25.000  48.770  1.00  0.00           C
ATOM   1114  HE1 PHE A 657      26.400  24.280  48.190  1.00  0.00           H
ATOM   1115  CZ  PHE A 657      27.030  24.890  50.150  1.00  0.00           C
ATOM   1116  HZ  PHE A 657      26.460  24.140  50.670  1.00  0.00           H
ATOM   1117  CD2 PHE A 657      28.420  26.880  50.250  1.00  0.00           C
ATOM   1118  HD2 PHE A 657      28.980  27.600  50.820  1.00  0.00           H
ATOM   1119  CE2 PHE A 657      27.800  25.790  50.880  1.00  0.00           C
ATOM   1120  HE2 PHE A 657      27.840  25.610  51.930  1.00  0.00           H
ATOM   1121  C   PHE A 657      30.160  29.150  46.330  1.00  0.00           C
ATOM   1122  O   PHE A 657      29.520  29.300  45.300  1.00  0.00           O
ATOM   1123  N   ALA A 658      31.080  30.060  46.700  1.00  0.00           N
ATOM   1124  HN  ALA A 658      31.630  29.950  47.540  1.00  0.00           H
ATOM   1125  CA  ALA A 658      31.290  31.320  46.010  1.00  0.00           C
ATOM   1126  HA  ALA A 658      30.320  31.780  45.930  1.00  0.00           H
ATOM   1127  CB  ALA A 658      32.170  32.280  46.840  1.00  0.00           C
ATOM   1128  HB1 ALA A 658      33.180  31.840  46.990  1.00  0.00           H
ATOM   1129  HB2 ALA A 658      31.720  32.450  47.840  1.00  0.00           H
ATOM   1130  HB3 ALA A 658      32.290  33.260  46.340  1.00  0.00           H
ATOM   1131  C   ALA A 658      31.830  31.220  44.590  1.00  0.00           C
ATOM   1132  O   ALA A 658      32.570  30.300  44.230  1.00  0.00           O
ATOM   1133  N   GLY A 659      31.430  32.210  43.760  1.00  0.00           N
ATOM   1134  HN  GLY A 659      30.790  32.890  44.100  1.00  0.00           H
ATOM   1135  CA  GLY A 659      31.820  32.320  42.360  1.00  0.00           C
ATOM   1136  HA1 GLY A 659      31.420  33.240  41.970  1.00  0.00           H
ATOM   1137  HA2 GLY A 659      31.430  31.450  41.860  1.00  0.00           H
ATOM   1138  C   GLY A 659      33.310  32.330  42.100  1.00  0.00           C
ATOM   1139  O   GLY A 659      33.840  31.400  41.490  1.00  0.00           O
ATOM   1140  N   GLN A 660      34.040  33.370  42.550  1.00  0.00           N
ATOM   1141  HN  GLN A 660      33.640  34.130  43.070  1.00  0.00           H
ATOM   1142  CA  GLN A 660      35.500  33.380  42.500  1.00  0.00           C
ATOM   1143  HA  GLN A 660      35.820  32.730  41.700  1.00  0.00           H
ATOM   1144  CB  GLN A 660      36.110  34.770  42.150  1.00  0.00           C
ATOM   1145  HB1 GLN A 660      35.960  34.950  41.070  1.00  0.00           H
ATOM   1146  HB2 GLN A 660      37.210  34.740  42.340  1.00  0.00           H
ATOM   1147  CG  GLN A 660      35.490  35.970  42.920  1.00  0.00           C
ATOM   1148  HG1 GLN A 660      35.400  35.710  44.000  1.00  0.00           H
ATOM   1149  HG2 GLN A 660      34.470  36.200  42.550  1.00  0.00           H
ATOM   1150  CD  GLN A 660      36.330  37.260  42.870  1.00  0.00           C
ATOM   1151  OE1 GLN A 660      36.430  37.980  43.860  1.00  0.00           O
ATOM   1152  NE2 GLN A 660      36.900  37.600  41.700  1.00  0.00           N
ATOM   1153 HE21 GLN A 660      37.460  38.420  41.690  1.00  0.00           H
ATOM   1154 HE22 GLN A 660      36.800  37.050  40.870  1.00  0.00           H
ATOM   1155  C   GLN A 660      36.070  32.840  43.820  1.00  0.00           C
ATOM   1156  O   GLN A 660      35.680  33.360  44.860  1.00  0.00           O
ATOM   1157  N   PRO A 661      36.930  31.820  43.880  1.00  0.00           N
ATOM   1158  CD  PRO A 661      37.160  30.860  42.810  1.00  0.00           C
ATOM   1159  HD1 PRO A 661      37.700  31.340  41.960  1.00  0.00           H
ATOM   1160  HD2 PRO A 661      36.180  30.460  42.450  1.00  0.00           H
ATOM   1161  CA  PRO A 661      37.500  31.400  45.160  1.00  0.00           C
ATOM   1162  HA  PRO A 661      36.760  31.490  45.940  1.00  0.00           H
ATOM   1163  CB  PRO A 661      37.910  29.920  44.930  1.00  0.00           C
ATOM   1164  HB1 PRO A 661      37.090  29.280  45.330  1.00  0.00           H
ATOM   1165  HB2 PRO A 661      38.850  29.650  45.460  1.00  0.00           H
ATOM   1166  CG  PRO A 661      38.010  29.730  43.410  1.00  0.00           C
ATOM   1167  HG1 PRO A 661      39.060  29.820  43.090  1.00  0.00           H
ATOM   1168  HG2 PRO A 661      37.620  28.730  43.110  1.00  0.00           H
ATOM   1169  C   PRO A 661      38.680  32.270  45.550  1.00  0.00           C
ATOM   1170  O   PRO A 661      39.070  32.260  46.710  1.00  0.00           O
ATOM   1171  N   LEU A 662      39.300  32.980  44.590  1.00  0.00           N
ATOM   1172  HN  LEU A 662      38.890  33.000  43.680  1.00  0.00           H
ATOM   1173  CA  LEU A 662      40.570  33.670  44.720  1.00  0.00           C
ATOM   1174  HA  LEU A 662      41.200  33.090  45.380  1.00  0.00           H
ATOM   1175  CB  LEU A 662      41.280  33.810  43.350  1.00  0.00           C
ATOM   1176  HB1 LEU A 662      42.310  34.190  43.510  1.00  0.00           H
ATOM   1177  HB2 LEU A 662      40.740  34.550  42.730  1.00  0.00           H
ATOM   1178  CG  LEU A 662      41.380  32.500  42.540  1.00  0.00           C
ATOM   1179  HG  LEU A 662      40.350  32.160  42.270  1.00  0.00           H
ATOM   1180  CD1 LEU A 662      42.150  32.740  41.230  1.00  0.00           C
ATOM   1181 HD11 LEU A 662      43.190  33.050  41.450  1.00  0.00           H
ATOM   1182 HD12 LEU A 662      41.660  33.540  40.630  1.00  0.00           H
ATOM   1183 HD13 LEU A 662      42.190  31.810  40.630  1.00  0.00           H
ATOM   1184  CD2 LEU A 662      42.060  31.370  43.340  1.00  0.00           C
ATOM   1185 HD21 LEU A 662      41.480  31.110  44.250  1.00  0.00           H
ATOM   1186 HD22 LEU A 662      43.070  31.690  43.660  1.00  0.00           H
ATOM   1187 HD23 LEU A 662      42.160  30.460  42.720  1.00  0.00           H
ATOM   1188  C   LEU A 662      40.430  35.040  45.370  1.00  0.00           C
ATOM   1189  O   LEU A 662      40.940  36.060  44.900  1.00  0.00           O
ATOM   1190  N   THR A 663      39.700  35.070  46.490  1.00  0.00           N
ATOM   1191  HN  THR A 663      39.240  34.220  46.750  1.00  0.00           H
ATOM   1192  CA  THR A 663      39.220  36.320  47.070  1.00  0.00           C
ATOM   1193  HA  THR A 663      39.410  37.140  46.400  1.00  0.00           H
ATOM   1194  CB  THR A 663      37.730  36.260  47.330  1.00  0.00           C
ATOM   1195  HB  THR A 663      37.480  35.500  48.110  1.00  0.00           H
ATOM   1196  OG1 THR A 663      37.100  35.880  46.130  1.00  0.00           O
ATOM   1197  HG1 THR A 663      36.180  35.640  46.340  1.00  0.00           H
ATOM   1198  CG2 THR A 663      37.170  37.640  47.740  1.00  0.00           C
ATOM   1199 HG21 THR A 663      37.330  38.360  46.910  1.00  0.00           H
ATOM   1200 HG22 THR A 663      37.660  38.020  48.650  1.00  0.00           H
ATOM   1201 HG23 THR A 663      36.080  37.560  47.930  1.00  0.00           H
ATOM   1202  C   THR A 663      39.920  36.600  48.370  1.00  0.00           C
ATOM   1203  O   THR A 663      40.430  37.700  48.550  1.00  0.00           O
ATOM   1204  N   ILE A 664      39.970  35.620  49.300  1.00  0.00           N
ATOM   1205  HN  ILE A 664      39.560  34.750  49.070  1.00  0.00           H
ATOM   1206  CA  ILE A 664      40.630  35.710  50.610  1.00  0.00           C
ATOM   1207  HA  ILE A 664      40.340  34.800  51.110  1.00  0.00           H
ATOM   1208  CB  ILE A 664      42.170  35.610  50.580  1.00  0.00           C
ATOM   1209  HB  ILE A 664      42.550  36.380  49.870  1.00  0.00           H
ATOM   1210  CG2 ILE A 664      42.760  35.910  51.980  1.00  0.00           C
ATOM   1211 HG21 ILE A 664      42.320  35.250  52.760  1.00  0.00           H
ATOM   1212 HG22 ILE A 664      42.600  36.970  52.270  1.00  0.00           H
ATOM   1213 HG23 ILE A 664      43.860  35.760  51.980  1.00  0.00           H
ATOM   1214  CG1 ILE A 664      42.600  34.210  50.080  1.00  0.00           C
ATOM   1215 HG11 ILE A 664      42.010  33.940  49.180  1.00  0.00           H
ATOM   1216 HG12 ILE A 664      42.370  33.460  50.870  1.00  0.00           H
ATOM   1217  CD  ILE A 664      44.080  34.120  49.720  1.00  0.00           C
ATOM   1218  HD1 ILE A 664      44.720  34.320  50.600  1.00  0.00           H
ATOM   1219  HD2 ILE A 664      44.330  34.890  48.950  1.00  0.00           H
ATOM   1220  HD3 ILE A 664      44.350  33.120  49.320  1.00  0.00           H
ATOM   1221  C   ILE A 664      40.090  36.810  51.520  1.00  0.00           C
ATOM   1222  O   ILE A 664      40.330  38.000  51.350  1.00  0.00           O
ATOM   1223  N   LEU A 665      39.320  36.420  52.550  1.00  0.00           N
ATOM   1224  HN  LEU A 665      39.190  35.470  52.780  1.00  0.00           H
ATOM   1225  CA  LEU A 665      38.640  37.370  53.400  1.00  0.00           C
ATOM   1226  HA  LEU A 665      38.560  38.320  52.910  1.00  0.00           H
ATOM   1227  CB  LEU A 665      37.210  36.880  53.750  1.00  0.00           C
ATOM   1228  HB1 LEU A 665      36.690  37.660  54.340  1.00  0.00           H
ATOM   1229  HB2 LEU A 665      37.290  35.970  54.390  1.00  0.00           H
ATOM   1230  CG  LEU A 665      36.330  36.550  52.530  1.00  0.00           C
ATOM   1231  HG  LEU A 665      36.850  35.800  51.890  1.00  0.00           H
ATOM   1232  CD1 LEU A 665      35.010  35.910  53.000  1.00  0.00           C
ATOM   1233 HD11 LEU A 665      34.480  36.590  53.700  1.00  0.00           H
ATOM   1234 HD12 LEU A 665      35.210  34.940  53.520  1.00  0.00           H
ATOM   1235 HD13 LEU A 665      34.350  35.710  52.130  1.00  0.00           H
ATOM   1236  CD2 LEU A 665      36.030  37.780  51.670  1.00  0.00           C
ATOM   1237 HD21 LEU A 665      36.960  38.200  51.240  1.00  0.00           H
ATOM   1238 HD22 LEU A 665      35.530  38.570  52.280  1.00  0.00           H
ATOM   1239 HD23 LEU A 665      35.350  37.510  50.830  1.00  0.00           H
ATOM   1240  C   LEU A 665      39.470  37.570  54.660  1.00  0.00           C
ATOM   1241  O   LEU A 665      39.860  36.630  55.340  1.00  0.00           O
ATOM   1242  N   GLY A 666      39.760  38.840  55.000  1.00  0.00           N
ATOM   1243  HN  GLY A 666      39.360  39.600  54.450  1.00  0.00           H
ATOM   1244  CA  GLY A 666      40.540  39.220  56.160  1.00  0.00           C
ATOM   1245  HA1 GLY A 666      41.560  39.380  55.840  1.00  0.00           H
ATOM   1246  HA2 GLY A 666      40.430  38.470  56.930  1.00  0.00           H
ATOM   1247  C   GLY A 666      40.030  40.510  56.730  1.00  0.00           C
ATOM   1248  O   GLY A 666      39.180  41.190  56.180  1.00  0.00           O
ATOM   1249  N   SER A 667      40.550  40.910  57.910  1.00  0.00           N
ATOM   1250  HN  SER A 667      41.220  40.350  58.380  1.00  0.00           H
ATOM   1251  CA  SER A 667      40.160  42.140  58.580  1.00  0.00           C
ATOM   1252  HA  SER A 667      39.110  42.330  58.400  1.00  0.00           H
ATOM   1253  CB  SER A 667      40.380  42.040  60.120  1.00  0.00           C
ATOM   1254  HB1 SER A 667      39.970  42.940  60.630  1.00  0.00           H
ATOM   1255  HB2 SER A 667      41.470  41.980  60.360  1.00  0.00           H
ATOM   1256  OG  SER A 667      39.760  40.870  60.650  1.00  0.00           O
ATOM   1257  HG1 SER A 667      38.830  40.910  60.390  1.00  0.00           H
ATOM   1258  C   SER A 667      40.950  43.330  58.060  1.00  0.00           C
ATOM   1259  O   SER A 667      41.950  43.730  58.640  1.00  0.00           O
ATOM   1260  N   THR A 668      40.540  43.900  56.910  1.00  0.00           N
ATOM   1261  HN  THR A 668      39.710  43.580  56.450  1.00  0.00           H
ATOM   1262  CA  THR A 668      41.200  45.010  56.220  1.00  0.00           C
ATOM   1263  HA  THR A 668      42.190  44.630  55.990  1.00  0.00           H
ATOM   1264  CB  THR A 668      40.570  45.350  54.870  1.00  0.00           C
ATOM   1265  HB  THR A 668      41.160  46.120  54.330  1.00  0.00           H
ATOM   1266  OG1 THR A 668      39.230  45.830  55.020  1.00  0.00           O
ATOM   1267  HG1 THR A 668      38.910  45.960  54.090  1.00  0.00           H
ATOM   1268  CG2 THR A 668      40.520  44.090  53.990  1.00  0.00           C
ATOM   1269 HG21 THR A 668      39.810  43.340  54.400  1.00  0.00           H
ATOM   1270 HG22 THR A 668      41.520  43.620  53.910  1.00  0.00           H
ATOM   1271 HG23 THR A 668      40.170  44.350  52.970  1.00  0.00           H
ATOM   1272  C   THR A 668      41.450  46.270  57.040  1.00  0.00           C
ATOM   1273  O   THR A 668      40.860  46.510  58.100  1.00  0.00           O
ATOM   1274  N   GLY A 669      42.350  47.160  56.560  1.00  0.00           N
ATOM   1275  HN  GLY A 669      42.840  46.950  55.720  1.00  0.00           H
ATOM   1276  CA  GLY A 669      42.630  48.470  57.160  1.00  0.00           C
ATOM   1277  HA1 GLY A 669      43.190  49.050  56.450  1.00  0.00           H
ATOM   1278  HA2 GLY A 669      43.180  48.280  58.070  1.00  0.00           H
ATOM   1279  C   GLY A 669      41.430  49.310  57.570  1.00  0.00           C
ATOM   1280  O   GLY A 669      41.440  49.810  58.700  1.00  0.00           O
ATOM   1281  N   PRO A 670      40.360  49.480  56.780  1.00  0.00           N
ATOM   1282  CD  PRO A 670      40.410  49.330  55.320  1.00  0.00           C
ATOM   1283  HD1 PRO A 670      40.390  48.260  55.050  1.00  0.00           H
ATOM   1284  HD2 PRO A 670      41.330  49.810  54.900  1.00  0.00           H
ATOM   1285  CA  PRO A 670      39.190  50.220  57.220  1.00  0.00           C
ATOM   1286  HA  PRO A 670      39.520  51.160  57.630  1.00  0.00           H
ATOM   1287  CB  PRO A 670      38.310  50.400  55.970  1.00  0.00           C
ATOM   1288  HB1 PRO A 670      37.950  51.450  55.890  1.00  0.00           H
ATOM   1289  HB2 PRO A 670      37.410  49.730  55.980  1.00  0.00           H
ATOM   1290  CG  PRO A 670      39.170  50.010  54.750  1.00  0.00           C
ATOM   1291  HG1 PRO A 670      38.620  49.310  54.090  1.00  0.00           H
ATOM   1292  HG2 PRO A 670      39.440  50.910  54.170  1.00  0.00           H
ATOM   1293  C   PRO A 670      38.420  49.500  58.310  1.00  0.00           C
ATOM   1294  O   PRO A 670      37.860  50.170  59.170  1.00  0.00           O
ATOM   1295  N   VAL A 671      38.350  48.150  58.290  1.00  0.00           N
ATOM   1296  HN  VAL A 671      38.810  47.630  57.570  1.00  0.00           H
ATOM   1297  CA  VAL A 671      37.730  47.380  59.370  1.00  0.00           C
ATOM   1298  HA  VAL A 671      36.710  47.730  59.480  1.00  0.00           H
ATOM   1299  CB  VAL A 671      37.690  45.870  59.090  1.00  0.00           C
ATOM   1300  HB  VAL A 671      38.710  45.510  58.830  1.00  0.00           H
ATOM   1301  CG1 VAL A 671      37.200  45.060  60.310  1.00  0.00           C
ATOM   1302 HG11 VAL A 671      36.220  45.440  60.670  1.00  0.00           H
ATOM   1303 HG12 VAL A 671      37.910  45.100  61.160  1.00  0.00           H
ATOM   1304 HG13 VAL A 671      37.080  43.990  60.030  1.00  0.00           H
ATOM   1305  CG2 VAL A 671      36.770  45.610  57.880  1.00  0.00           C
ATOM   1306 HG21 VAL A 671      37.140  46.140  56.980  1.00  0.00           H
ATOM   1307 HG22 VAL A 671      35.740  45.940  58.090  1.00  0.00           H
ATOM   1308 HG23 VAL A 671      36.760  44.520  57.640  1.00  0.00           H
ATOM   1309  C   VAL A 671      38.410  47.600  60.710  1.00  0.00           C
ATOM   1310  O   VAL A 671      37.750  47.860  61.720  1.00  0.00           O
ATOM   1311  N   LEU A 672      39.750  47.550  60.740  1.00  0.00           N
ATOM   1312  HN  LEU A 672      40.250  47.370  59.880  1.00  0.00           H
ATOM   1313  CA  LEU A 672      40.540  47.740  61.940  1.00  0.00           C
ATOM   1314  HA  LEU A 672      40.250  46.990  62.660  1.00  0.00           H
ATOM   1315  CB  LEU A 672      42.040  47.590  61.570  1.00  0.00           C
ATOM   1316  HB1 LEU A 672      42.290  48.350  60.800  1.00  0.00           H
ATOM   1317  HB2 LEU A 672      42.190  46.590  61.100  1.00  0.00           H
ATOM   1318  CG  LEU A 672      43.060  47.740  62.730  1.00  0.00           C
ATOM   1319  HG  LEU A 672      42.810  48.650  63.330  1.00  0.00           H
ATOM   1320  CD1 LEU A 672      43.060  46.510  63.650  1.00  0.00           C
ATOM   1321 HD11 LEU A 672      43.270  45.590  63.060  1.00  0.00           H
ATOM   1322 HD12 LEU A 672      42.060  46.400  64.130  1.00  0.00           H
ATOM   1323 HD13 LEU A 672      43.840  46.600  64.430  1.00  0.00           H
ATOM   1324  CD2 LEU A 672      44.470  47.980  62.160  1.00  0.00           C
ATOM   1325 HD21 LEU A 672      44.480  48.900  61.530  1.00  0.00           H
ATOM   1326 HD22 LEU A 672      44.790  47.120  61.530  1.00  0.00           H
ATOM   1327 HD23 LEU A 672      45.210  48.120  62.970  1.00  0.00           H
ATOM   1328  C   LEU A 672      40.310  49.100  62.580  1.00  0.00           C
ATOM   1329  O   LEU A 672      40.090  49.210  63.790  1.00  0.00           O
ATOM   1330  N   VAL A 673      40.330  50.160  61.750  1.00  0.00           N
ATOM   1331  HN  VAL A 673      40.550  50.030  60.780  1.00  0.00           H
ATOM   1332  CA  VAL A 673      40.050  51.520  62.160  1.00  0.00           C
ATOM   1333  HA  VAL A 673      40.700  51.760  62.990  1.00  0.00           H
ATOM   1334  CB  VAL A 673      40.360  52.470  61.010  1.00  0.00           C
ATOM   1335  HB  VAL A 673      39.810  52.130  60.090  1.00  0.00           H
ATOM   1336  CG1 VAL A 673      39.950  53.930  61.330  1.00  0.00           C
ATOM   1337 HG11 VAL A 673      40.410  54.240  62.290  1.00  0.00           H
ATOM   1338 HG12 VAL A 673      38.840  54.030  61.410  1.00  0.00           H
ATOM   1339 HG13 VAL A 673      40.310  54.610  60.530  1.00  0.00           H
ATOM   1340  CG2 VAL A 673      41.870  52.410  60.720  1.00  0.00           C
ATOM   1341 HG21 VAL A 673      42.200  51.380  60.460  1.00  0.00           H
ATOM   1342 HG22 VAL A 673      42.440  52.730  61.610  1.00  0.00           H
ATOM   1343 HG23 VAL A 673      42.130  53.070  59.870  1.00  0.00           H
ATOM   1344  C   VAL A 673      38.630  51.720  62.670  1.00  0.00           C
ATOM   1345  O   VAL A 673      38.410  52.300  63.730  1.00  0.00           O
ATOM   1346  N   PHE A 674      37.620  51.210  61.920  1.00  0.00           N
ATOM   1347  HN  PHE A 674      37.830  50.740  61.060  1.00  0.00           H
ATOM   1348  CA  PHE A 674      36.220  51.380  62.260  1.00  0.00           C
ATOM   1349  HA  PHE A 674      36.060  52.440  62.430  1.00  0.00           H
ATOM   1350  CB  PHE A 674      35.320  50.920  61.080  1.00  0.00           C
ATOM   1351  HB1 PHE A 674      35.260  49.810  61.020  1.00  0.00           H
ATOM   1352  HB2 PHE A 674      35.780  51.270  60.130  1.00  0.00           H
ATOM   1353  CG  PHE A 674      33.920  51.480  61.150  1.00  0.00           C
ATOM   1354  CD1 PHE A 674      33.550  52.560  60.320  1.00  0.00           C
ATOM   1355  HD1 PHE A 674      34.290  53.000  59.670  1.00  0.00           H
ATOM   1356  CE1 PHE A 674      32.240  53.050  60.300  1.00  0.00           C
ATOM   1357  HE1 PHE A 674      31.980  53.880  59.660  1.00  0.00           H
ATOM   1358  CZ  PHE A 674      31.270  52.460  61.120  1.00  0.00           C
ATOM   1359  HZ  PHE A 674      30.250  52.830  61.100  1.00  0.00           H
ATOM   1360  CD2 PHE A 674      32.930  50.910  61.970  1.00  0.00           C
ATOM   1361  HD2 PHE A 674      33.190  50.080  62.610  1.00  0.00           H
ATOM   1362  CE2 PHE A 674      31.610  51.390  61.960  1.00  0.00           C
ATOM   1363  HE2 PHE A 674      30.860  50.930  62.580  1.00  0.00           H
ATOM   1364  C   PHE A 674      35.840  50.680  63.570  1.00  0.00           C
ATOM   1365  O   PHE A 674      35.190  51.270  64.430  1.00  0.00           O
ATOM   1366  N   GLU A 675      36.280  49.400  63.760  1.00  0.00           N
ATOM   1367  HN  GLU A 675      36.790  48.920  63.040  1.00  0.00           H
ATOM   1368  CA  GLU A 675      36.020  48.620  64.960  1.00  0.00           C
ATOM   1369  HA  GLU A 675      34.940  48.570  65.110  1.00  0.00           H
ATOM   1370  CB  GLU A 675      36.530  47.140  64.830  1.00  0.00           C
ATOM   1371  HB1 GLU A 675      36.540  46.640  65.830  1.00  0.00           H
ATOM   1372  HB2 GLU A 675      37.580  47.180  64.470  1.00  0.00           H
ATOM   1373  CG  GLU A 675      35.710  46.240  63.850  1.00  0.00           C
ATOM   1374  HG1 GLU A 675      36.390  45.440  63.460  1.00  0.00           H
ATOM   1375  HG2 GLU A 675      35.340  46.820  62.990  1.00  0.00           H
ATOM   1376  CD  GLU A 675      34.530  45.500  64.490  1.00  0.00           C
ATOM   1377  OE1 GLU A 675      33.880  46.080  65.400  1.00  0.00           O
ATOM   1378  OE2 GLU A 675      34.240  44.340  64.090  1.00  0.00           O
ATOM   1379  C   GLU A 675      36.580  49.270  66.230  1.00  0.00           C
ATOM   1380  O   GLU A 675      35.870  49.430  67.220  1.00  0.00           O
ATOM   1381  N   LYS A 676      37.850  49.770  66.190  1.00  0.00           N
ATOM   1382  HN  LYS A 676      38.410  49.650  65.370  1.00  0.00           H
ATOM   1383  CA  LYS A 676      38.430  50.540  67.290  1.00  0.00           C
ATOM   1384  HA  LYS A 676      38.350  49.930  68.180  1.00  0.00           H
ATOM   1385  CB  LYS A 676      39.930  50.840  67.040  1.00  0.00           C
ATOM   1386  HB1 LYS A 676      40.310  51.520  67.840  1.00  0.00           H
ATOM   1387  HB2 LYS A 676      40.050  51.360  66.060  1.00  0.00           H
ATOM   1388  CG  LYS A 676      40.820  49.590  67.070  1.00  0.00           C
ATOM   1389  HG1 LYS A 676      40.520  48.910  66.240  1.00  0.00           H
ATOM   1390  HG2 LYS A 676      40.650  49.040  68.030  1.00  0.00           H
ATOM   1391  CD  LYS A 676      42.320  49.940  66.930  1.00  0.00           C
ATOM   1392  HD1 LYS A 676      42.610  50.540  67.830  1.00  0.00           H
ATOM   1393  HD2 LYS A 676      42.450  50.580  66.030  1.00  0.00           H
ATOM   1394  CE  LYS A 676      43.200  48.700  66.790  1.00  0.00           C
ATOM   1395  HE1 LYS A 676      43.010  48.210  65.810  1.00  0.00           H
ATOM   1396  HE2 LYS A 676      42.970  47.970  67.600  1.00  0.00           H
ATOM   1397  NZ  LYS A 676      44.640  49.020  66.870  1.00  0.00           N
ATOM   1398  HZ1 LYS A 676      44.840  49.520  67.750  1.00  0.00           H
ATOM   1399  HZ2 LYS A 676      44.990  49.650  66.100  1.00  0.00           H
ATOM   1400  HZ3 LYS A 676      45.220  48.170  66.830  1.00  0.00           H
ATOM   1401  C   LYS A 676      37.720  51.850  67.620  1.00  0.00           C
ATOM   1402  O   LYS A 676      37.450  52.140  68.780  1.00  0.00           O
ATOM   1403  N   ILE A 677      37.380  52.660  66.600  1.00  0.00           N
ATOM   1404  HN  ILE A 677      37.670  52.420  65.670  1.00  0.00           H
ATOM   1405  CA  ILE A 677      36.620  53.890  66.730  1.00  0.00           C
ATOM   1406  HA  ILE A 677      37.100  54.480  67.500  1.00  0.00           H
ATOM   1407  CB  ILE A 677      36.690  54.700  65.440  1.00  0.00           C
ATOM   1408  HB  ILE A 677      36.430  54.030  64.580  1.00  0.00           H
ATOM   1409  CG2 ILE A 677      35.680  55.860  65.450  1.00  0.00           C
ATOM   1410 HG21 ILE A 677      35.870  56.530  66.310  1.00  0.00           H
ATOM   1411 HG22 ILE A 677      34.630  55.500  65.510  1.00  0.00           H
ATOM   1412 HG23 ILE A 677      35.760  56.460  64.520  1.00  0.00           H
ATOM   1413  CG1 ILE A 677      38.150  55.190  65.250  1.00  0.00           C
ATOM   1414 HG11 ILE A 677      38.840  54.320  65.240  1.00  0.00           H
ATOM   1415 HG12 ILE A 677      38.420  55.820  66.120  1.00  0.00           H
ATOM   1416  CD  ILE A 677      38.390  55.980  63.960  1.00  0.00           C
ATOM   1417  HD1 ILE A 677      37.880  56.960  64.010  1.00  0.00           H
ATOM   1418  HD2 ILE A 677      38.020  55.420  63.080  1.00  0.00           H
ATOM   1419  HD3 ILE A 677      39.480  56.170  63.830  1.00  0.00           H
ATOM   1420  C   ILE A 677      35.200  53.670  67.260  1.00  0.00           C
ATOM   1421  O   ILE A 677      34.730  54.380  68.150  1.00  0.00           O
ATOM   1422  N   LEU A 678      34.490  52.630  66.770  1.00  0.00           N
ATOM   1423  HN  LEU A 678      34.860  52.110  66.000  1.00  0.00           H
ATOM   1424  CA  LEU A 678      33.190  52.220  67.270  1.00  0.00           C
ATOM   1425  HA  LEU A 678      32.510  53.060  67.170  1.00  0.00           H
ATOM   1426  CB  LEU A 678      32.680  51.030  66.410  1.00  0.00           C
ATOM   1427  HB1 LEU A 678      33.450  50.230  66.430  1.00  0.00           H
ATOM   1428  HB2 LEU A 678      32.620  51.380  65.350  1.00  0.00           H
ATOM   1429  CG  LEU A 678      31.320  50.410  66.790  1.00  0.00           C
ATOM   1430  HG  LEU A 678      31.380  50.020  67.840  1.00  0.00           H
ATOM   1431  CD1 LEU A 678      30.170  51.430  66.720  1.00  0.00           C
ATOM   1432 HD11 LEU A 678      30.070  51.820  65.680  1.00  0.00           H
ATOM   1433 HD12 LEU A 678      30.350  52.280  67.400  1.00  0.00           H
ATOM   1434 HD13 LEU A 678      29.210  50.950  67.000  1.00  0.00           H
ATOM   1435  CD2 LEU A 678      31.020  49.210  65.880  1.00  0.00           C
ATOM   1436 HD21 LEU A 678      31.830  48.450  65.950  1.00  0.00           H
ATOM   1437 HD22 LEU A 678      30.950  49.550  64.820  1.00  0.00           H
ATOM   1438 HD23 LEU A 678      30.060  48.740  66.170  1.00  0.00           H
ATOM   1439  C   LEU A 678      33.200  51.830  68.740  1.00  0.00           C
ATOM   1440  O   LEU A 678      32.360  52.270  69.530  1.00  0.00           O
ATOM   1441  N   TYR A 679      34.210  51.020  69.150  1.00  0.00           N
ATOM   1442  HN  TYR A 679      34.820  50.600  68.480  1.00  0.00           H
ATOM   1443  CA  TYR A 679      34.450  50.690  70.550  1.00  0.00           C
ATOM   1444  HA  TYR A 679      33.540  50.250  70.930  1.00  0.00           H
ATOM   1445  CB  TYR A 679      35.590  49.640  70.670  1.00  0.00           C
ATOM   1446  HB1 TYR A 679      36.530  50.040  70.240  1.00  0.00           H
ATOM   1447  HB2 TYR A 679      35.330  48.730  70.080  1.00  0.00           H
ATOM   1448  CG  TYR A 679      35.830  49.230  72.100  1.00  0.00           C
ATOM   1449  CD1 TYR A 679      36.970  49.670  72.800  1.00  0.00           C
ATOM   1450  HD1 TYR A 679      37.680  50.330  72.310  1.00  0.00           H
ATOM   1451  CE1 TYR A 679      37.210  49.280  74.120  1.00  0.00           C
ATOM   1452  HE1 TYR A 679      38.100  49.620  74.620  1.00  0.00           H
ATOM   1453  CZ  TYR A 679      36.320  48.420  74.760  1.00  0.00           C
ATOM   1454  OH  TYR A 679      36.610  48.000  76.080  1.00  0.00           O
ATOM   1455  HH  TYR A 679      36.310  47.080  76.140  1.00  0.00           H
ATOM   1456  CD2 TYR A 679      34.930  48.380  72.770  1.00  0.00           C
ATOM   1457  HD2 TYR A 679      34.060  48.020  72.240  1.00  0.00           H
ATOM   1458  CE2 TYR A 679      35.170  47.970  74.090  1.00  0.00           C
ATOM   1459  HE2 TYR A 679      34.460  47.330  74.600  1.00  0.00           H
ATOM   1460  C   TYR A 679      34.720  51.920  71.420  1.00  0.00           C
ATOM   1461  O   TYR A 679      34.140  52.050  72.500  1.00  0.00           O
ATOM   1462  N   LYS A 680      35.550  52.870  70.940  1.00  0.00           N
ATOM   1463  HN  LYS A 680      36.030  52.710  70.070  1.00  0.00           H
ATOM   1464  CA  LYS A 680      35.880  54.100  71.620  1.00  0.00           C
ATOM   1465  HA  LYS A 680      36.330  53.850  72.570  1.00  0.00           H
ATOM   1466  CB  LYS A 680      36.910  54.920  70.780  1.00  0.00           C
ATOM   1467  HB1 LYS A 680      36.480  55.140  69.780  1.00  0.00           H
ATOM   1468  HB2 LYS A 680      37.800  54.270  70.610  1.00  0.00           H
ATOM   1469  CG  LYS A 680      37.360  56.230  71.440  1.00  0.00           C
ATOM   1470  HG1 LYS A 680      37.800  55.970  72.430  1.00  0.00           H
ATOM   1471  HG2 LYS A 680      36.470  56.870  71.610  1.00  0.00           H
ATOM   1472  CD  LYS A 680      38.400  57.040  70.620  1.00  0.00           C
ATOM   1473  HD1 LYS A 680      37.940  57.340  69.650  1.00  0.00           H
ATOM   1474  HD2 LYS A 680      39.250  56.360  70.380  1.00  0.00           H
ATOM   1475  CE  LYS A 680      38.980  58.290  71.350  1.00  0.00           C
ATOM   1476  HE1 LYS A 680      39.720  58.790  70.690  1.00  0.00           H
ATOM   1477  HE2 LYS A 680      39.480  57.980  72.290  1.00  0.00           H
ATOM   1478  NZ  LYS A 680      37.930  59.280  71.700  1.00  0.00           N
ATOM   1479  HZ1 LYS A 680      37.340  58.880  72.470  1.00  0.00           H
ATOM   1480  HZ2 LYS A 680      37.330  59.490  70.880  1.00  0.00           H
ATOM   1481  HZ3 LYS A 680      38.310  60.190  72.060  1.00  0.00           H
ATOM   1482  C   LYS A 680      34.650  54.960  71.940  1.00  0.00           C
ATOM   1483  O   LYS A 680      34.480  55.420  73.070  1.00  0.00           O
ATOM   1484  N   PHE A 681      33.740  55.160  70.950  1.00  0.00           N
ATOM   1485  HN  PHE A 681      33.940  54.820  70.020  1.00  0.00           H
ATOM   1486  CA  PHE A 681      32.440  55.780  71.160  1.00  0.00           C
ATOM   1487  HA  PHE A 681      32.600  56.740  71.640  1.00  0.00           H
ATOM   1488  CB  PHE A 681      31.650  55.960  69.830  1.00  0.00           C
ATOM   1489  HB1 PHE A 681      30.620  56.320  70.020  1.00  0.00           H
ATOM   1490  HB2 PHE A 681      31.600  54.990  69.290  1.00  0.00           H
ATOM   1491  CG  PHE A 681      32.280  56.990  68.930  1.00  0.00           C
ATOM   1492  CD1 PHE A 681      32.570  58.270  69.440  1.00  0.00           C
ATOM   1493  HD1 PHE A 681      32.360  58.510  70.470  1.00  0.00           H
ATOM   1494  CE1 PHE A 681      33.120  59.240  68.610  1.00  0.00           C
ATOM   1495  HE1 PHE A 681      33.380  60.190  69.040  1.00  0.00           H
ATOM   1496  CZ  PHE A 681      33.350  58.990  67.260  1.00  0.00           C
ATOM   1497  HZ  PHE A 681      33.760  59.760  66.610  1.00  0.00           H
ATOM   1498  CD2 PHE A 681      32.530  56.730  67.570  1.00  0.00           C
ATOM   1499  HD2 PHE A 681      32.310  55.750  67.170  1.00  0.00           H
ATOM   1500  CE2 PHE A 681      33.040  57.730  66.730  1.00  0.00           C
ATOM   1501  HE2 PHE A 681      33.220  57.520  65.690  1.00  0.00           H
ATOM   1502  C   PHE A 681      31.540  55.020  72.110  1.00  0.00           C
ATOM   1503  O   PHE A 681      30.940  55.590  73.020  1.00  0.00           O
ATOM   1504  N   CYS A 682      31.440  53.680  71.960  1.00  0.00           N
ATOM   1505  HN  CYS A 682      31.920  53.230  71.210  1.00  0.00           H
ATOM   1506  CA  CYS A 682      30.630  52.850  72.850  1.00  0.00           C
ATOM   1507  HA  CYS A 682      29.620  53.260  72.840  1.00  0.00           H
ATOM   1508  CB  CYS A 682      30.550  51.390  72.350  1.00  0.00           C
ATOM   1509  HB1 CYS A 682      30.060  50.750  73.120  1.00  0.00           H
ATOM   1510  HB2 CYS A 682      31.590  51.000  72.220  1.00  0.00           H
ATOM   1511  SG  CYS A 682      29.610  51.240  70.800  1.00  0.00           S
ATOM   1512  HG1 CYS A 682      30.520  51.870  70.060  1.00  0.00           H
ATOM   1513  C   CYS A 682      31.060  52.880  74.310  1.00  0.00           C
ATOM   1514  O   CYS A 682      30.250  53.000  75.220  1.00  0.00           O
ATOM   1515  N   ARG A 683      32.380  52.810  74.580  1.00  0.00           N
ATOM   1516  HN  ARG A 683      33.010  52.610  73.840  1.00  0.00           H
ATOM   1517  CA  ARG A 683      32.970  53.020  75.890  1.00  0.00           C
ATOM   1518  HA  ARG A 683      32.520  52.310  76.570  1.00  0.00           H
ATOM   1519  CB  ARG A 683      34.500  52.750  75.820  1.00  0.00           C
ATOM   1520  HB1 ARG A 683      34.950  53.490  75.120  1.00  0.00           H
ATOM   1521  HB2 ARG A 683      34.680  51.750  75.350  1.00  0.00           H
ATOM   1522  CG  ARG A 683      35.260  52.810  77.170  1.00  0.00           C
ATOM   1523  HG1 ARG A 683      34.920  53.700  77.750  1.00  0.00           H
ATOM   1524  HG2 ARG A 683      36.340  52.990  76.960  1.00  0.00           H
ATOM   1525  CD  ARG A 683      35.100  51.570  78.060  1.00  0.00           C
ATOM   1526  HD1 ARG A 683      34.090  51.110  77.910  1.00  0.00           H
ATOM   1527  HD2 ARG A 683      35.190  51.840  79.130  1.00  0.00           H
ATOM   1528  NE  ARG A 683      36.150  50.570  77.680  1.00  0.00           N
ATOM   1529  HE  ARG A 683      35.940  49.910  76.950  1.00  0.00           H
ATOM   1530  CZ  ARG A 683      37.390  50.530  78.180  1.00  0.00           C
ATOM   1531  NH1 ARG A 683      37.830  51.330  79.130  1.00  0.00           N
ATOM   1532 HH11 ARG A 683      37.240  52.050  79.490  1.00  0.00           H
ATOM   1533 HH12 ARG A 683      38.800  51.300  79.350  1.00  0.00           H
ATOM   1534  NH2 ARG A 683      38.240  49.670  77.650  1.00  0.00           N
ATOM   1535 HH21 ARG A 683      37.860  49.060  76.950  1.00  0.00           H
ATOM   1536 HH22 ARG A 683      39.230  49.770  77.770  1.00  0.00           H
ATOM   1537  C   ARG A 683      32.720  54.410  76.480  1.00  0.00           C
ATOM   1538  O   ARG A 683      32.410  54.570  77.660  1.00  0.00           O
ATOM   1539  N   ASP A 684      32.870  55.480  75.650  1.00  0.00           N
ATOM   1540  HN  ASP A 684      33.160  55.370  74.700  1.00  0.00           H
ATOM   1541  CA  ASP A 684      32.720  56.890  76.040  1.00  0.00           C
ATOM   1542  HA  ASP A 684      33.450  57.090  76.810  1.00  0.00           H
ATOM   1543  CB  ASP A 684      33.060  57.790  74.810  1.00  0.00           C
ATOM   1544  HB1 ASP A 684      32.220  57.780  74.080  1.00  0.00           H
ATOM   1545  HB2 ASP A 684      33.950  57.380  74.310  1.00  0.00           H
ATOM   1546  CG  ASP A 684      33.400  59.260  75.110  1.00  0.00           C
ATOM   1547  OD1 ASP A 684      33.310  59.660  76.290  1.00  0.00           O
ATOM   1548  OD2 ASP A 684      33.870  59.940  74.170  1.00  0.00           O
ATOM   1549  C   ASP A 684      31.350  57.200  76.630  1.00  0.00           C
ATOM   1550  O   ASP A 684      31.220  57.800  77.700  1.00  0.00           O
ATOM   1551  N   TYR A 685      30.290  56.700  75.970  1.00  0.00           N
ATOM   1552  HN  TYR A 685      30.450  56.260  75.090  1.00  0.00           H
ATOM   1553  CA  TYR A 685      28.900  56.960  76.340  1.00  0.00           C
ATOM   1554  HA  TYR A 685      28.850  57.850  76.950  1.00  0.00           H
ATOM   1555  CB  TYR A 685      28.020  57.150  75.070  1.00  0.00           C
ATOM   1556  HB1 TYR A 685      26.990  57.460  75.350  1.00  0.00           H
ATOM   1557  HB2 TYR A 685      27.960  56.190  74.510  1.00  0.00           H
ATOM   1558  CG  TYR A 685      28.610  58.210  74.180  1.00  0.00           C
ATOM   1559  CD1 TYR A 685      28.890  59.490  74.690  1.00  0.00           C
ATOM   1560  HD1 TYR A 685      28.670  59.730  75.720  1.00  0.00           H
ATOM   1561  CE1 TYR A 685      29.550  60.440  73.900  1.00  0.00           C
ATOM   1562  HE1 TYR A 685      29.830  61.400  74.300  1.00  0.00           H
ATOM   1563  CZ  TYR A 685      29.920  60.110  72.590  1.00  0.00           C
ATOM   1564  OH  TYR A 685      30.610  61.040  71.790  1.00  0.00           O
ATOM   1565  HH  TYR A 685      30.640  61.880  72.290  1.00  0.00           H
ATOM   1566  CD2 TYR A 685      28.950  57.910  72.850  1.00  0.00           C
ATOM   1567  HD2 TYR A 685      28.760  56.920  72.460  1.00  0.00           H
ATOM   1568  CE2 TYR A 685      29.610  58.860  72.060  1.00  0.00           C
ATOM   1569  HE2 TYR A 685      29.920  58.610  71.050  1.00  0.00           H
ATOM   1570  C   TYR A 685      28.290  55.840  77.170  1.00  0.00           C
ATOM   1571  O   TYR A 685      27.100  55.860  77.460  1.00  0.00           O
ATOM   1572  N   GLN A 686      29.110  54.840  77.590  1.00  0.00           N
ATOM   1573  HN  GLN A 686      30.080  54.930  77.380  1.00  0.00           H
ATOM   1574  CA  GLN A 686      28.710  53.670  78.380  1.00  0.00           C
ATOM   1575  HA  GLN A 686      29.580  53.040  78.420  1.00  0.00           H
ATOM   1576  CB  GLN A 686      28.350  54.070  79.850  1.00  0.00           C
ATOM   1577  HB1 GLN A 686      27.380  54.620  79.830  1.00  0.00           H
ATOM   1578  HB2 GLN A 686      29.130  54.790  80.190  1.00  0.00           H
ATOM   1579  CG  GLN A 686      28.290  52.910  80.890  1.00  0.00           C
ATOM   1580  HG1 GLN A 686      29.320  52.540  81.090  1.00  0.00           H
ATOM   1581  HG2 GLN A 686      27.700  52.070  80.480  1.00  0.00           H
ATOM   1582  CD  GLN A 686      27.650  53.310  82.240  1.00  0.00           C
ATOM   1583  OE1 GLN A 686      28.280  53.370  83.300  1.00  0.00           O
ATOM   1584  NE2 GLN A 686      26.300  53.460  82.200  1.00  0.00           N
ATOM   1585 HE21 GLN A 686      25.790  53.720  83.020  1.00  0.00           H
ATOM   1586 HE22 GLN A 686      25.810  53.210  81.370  1.00  0.00           H
ATOM   1587  C   GLN A 686      27.610  52.820  77.730  1.00  0.00           C
ATOM   1588  O   GLN A 686      26.490  52.690  78.230  1.00  0.00           O
ATOM   1589  N   LEU A 687      27.940  52.200  76.580  1.00  0.00           N
ATOM   1590  HN  LEU A 687      28.850  52.350  76.180  1.00  0.00           H
ATOM   1591  CA  LEU A 687      26.980  51.550  75.710  1.00  0.00           C
ATOM   1592  HA  LEU A 687      26.060  51.390  76.240  1.00  0.00           H
ATOM   1593  CB  LEU A 687      26.750  52.460  74.470  1.00  0.00           C
ATOM   1594  HB1 LEU A 687      27.640  52.410  73.800  1.00  0.00           H
ATOM   1595  HB2 LEU A 687      26.700  53.500  74.850  1.00  0.00           H
ATOM   1596  CG  LEU A 687      25.460  52.220  73.650  1.00  0.00           C
ATOM   1597  HG  LEU A 687      25.430  51.150  73.340  1.00  0.00           H
ATOM   1598  CD1 LEU A 687      24.200  52.560  74.450  1.00  0.00           C
ATOM   1599 HD11 LEU A 687      24.220  53.620  74.770  1.00  0.00           H
ATOM   1600 HD12 LEU A 687      24.130  51.920  75.360  1.00  0.00           H
ATOM   1601 HD13 LEU A 687      23.290  52.390  73.840  1.00  0.00           H
ATOM   1602  CD2 LEU A 687      25.480  53.080  72.370  1.00  0.00           C
ATOM   1603 HD21 LEU A 687      26.390  52.860  71.770  1.00  0.00           H
ATOM   1604 HD22 LEU A 687      25.480  54.160  72.630  1.00  0.00           H
ATOM   1605 HD23 LEU A 687      24.590  52.850  71.740  1.00  0.00           H
ATOM   1606  C   LEU A 687      27.540  50.180  75.330  1.00  0.00           C
ATOM   1607  O   LEU A 687      28.750  49.980  75.170  1.00  0.00           O
ATOM   1608  N   SER A 688      26.690  49.140  75.220  1.00  0.00           N
ATOM   1609  HN  SER A 688      25.690  49.270  75.290  1.00  0.00           H
ATOM   1610  CA  SER A 688      27.160  47.800  74.920  1.00  0.00           C
ATOM   1611  HA  SER A 688      28.050  47.610  75.510  1.00  0.00           H
ATOM   1612  CB  SER A 688      26.160  46.670  75.280  1.00  0.00           C
ATOM   1613  HB1 SER A 688      25.200  46.830  74.740  1.00  0.00           H
ATOM   1614  HB2 SER A 688      25.930  46.720  76.370  1.00  0.00           H
ATOM   1615  OG  SER A 688      26.660  45.360  74.960  1.00  0.00           O
ATOM   1616  HG1 SER A 688      25.870  44.810  74.770  1.00  0.00           H
ATOM   1617  C   SER A 688      27.560  47.650  73.460  1.00  0.00           C
ATOM   1618  O   SER A 688      26.710  47.600  72.570  1.00  0.00           O
ATOM   1619  N   TYR A 689      28.870  47.550  73.210  1.00  0.00           N
ATOM   1620  HN  TYR A 689      29.490  47.720  73.970  1.00  0.00           H
ATOM   1621  CA  TYR A 689      29.450  47.290  71.910  1.00  0.00           C
ATOM   1622  HA  TYR A 689      29.160  48.090  71.240  1.00  0.00           H
ATOM   1623  CB  TYR A 689      31.000  47.310  72.060  1.00  0.00           C
ATOM   1624  HB1 TYR A 689      31.260  46.680  72.940  1.00  0.00           H
ATOM   1625  HB2 TYR A 689      31.330  48.340  72.300  1.00  0.00           H
ATOM   1626  CG  TYR A 689      31.810  46.800  70.880  1.00  0.00           C
ATOM   1627  CD1 TYR A 689      32.210  47.670  69.850  1.00  0.00           C
ATOM   1628  HD1 TYR A 689      31.870  48.700  69.860  1.00  0.00           H
ATOM   1629  CE1 TYR A 689      33.060  47.230  68.830  1.00  0.00           C
ATOM   1630  HE1 TYR A 689      33.380  47.900  68.050  1.00  0.00           H
ATOM   1631  CZ  TYR A 689      33.550  45.910  68.850  1.00  0.00           C
ATOM   1632  OH  TYR A 689      34.450  45.420  67.880  1.00  0.00           O
ATOM   1633  HH  TYR A 689      34.270  45.850  67.010  1.00  0.00           H
ATOM   1634  CD2 TYR A 689      32.260  45.470  70.860  1.00  0.00           C
ATOM   1635  HD2 TYR A 689      31.940  44.770  71.610  1.00  0.00           H
ATOM   1636  CE2 TYR A 689      33.140  45.030  69.860  1.00  0.00           C
ATOM   1637  HE2 TYR A 689      33.520  44.020  69.850  1.00  0.00           H
ATOM   1638  C   TYR A 689      28.960  46.000  71.250  1.00  0.00           C
ATOM   1639  O   TYR A 689      28.620  46.000  70.060  1.00  0.00           O
ATOM   1640  N   LEU A 690      28.880  44.870  71.990  1.00  0.00           N
ATOM   1641  HN  LEU A 690      29.100  44.890  72.960  1.00  0.00           H
ATOM   1642  CA  LEU A 690      28.400  43.610  71.450  1.00  0.00           C
ATOM   1643  HA  LEU A 690      29.000  43.350  70.590  1.00  0.00           H
ATOM   1644  CB  LEU A 690      28.500  42.490  72.520  1.00  0.00           C
ATOM   1645  HB1 LEU A 690      28.020  41.560  72.150  1.00  0.00           H
ATOM   1646  HB2 LEU A 690      27.930  42.820  73.430  1.00  0.00           H
ATOM   1647  CG  LEU A 690      29.930  42.150  72.990  1.00  0.00           C
ATOM   1648  HG  LEU A 690      30.440  43.090  73.300  1.00  0.00           H
ATOM   1649  CD1 LEU A 690      29.870  41.240  74.240  1.00  0.00           C
ATOM   1650 HD11 LEU A 690      29.440  40.250  73.980  1.00  0.00           H
ATOM   1651 HD12 LEU A 690      29.220  41.700  75.020  1.00  0.00           H
ATOM   1652 HD13 LEU A 690      30.880  41.100  74.670  1.00  0.00           H
ATOM   1653  CD2 LEU A 690      30.740  41.470  71.880  1.00  0.00           C
ATOM   1654 HD21 LEU A 690      30.820  42.140  71.000  1.00  0.00           H
ATOM   1655 HD22 LEU A 690      30.230  40.530  71.560  1.00  0.00           H
ATOM   1656 HD23 LEU A 690      31.760  41.220  72.240  1.00  0.00           H
ATOM   1657  C   LEU A 690      26.960  43.690  70.960  1.00  0.00           C
ATOM   1658  O   LEU A 690      26.650  43.400  69.810  1.00  0.00           O
ATOM   1659  N   SER A 691      26.060  44.200  71.830  1.00  0.00           N
ATOM   1660  HN  SER A 691      26.330  44.400  72.770  1.00  0.00           H
ATOM   1661  CA  SER A 691      24.640  44.360  71.580  1.00  0.00           C
ATOM   1662  HA  SER A 691      24.250  43.390  71.320  1.00  0.00           H
ATOM   1663  CB  SER A 691      23.870  44.860  72.830  1.00  0.00           C
ATOM   1664  HB1 SER A 691      22.780  44.640  72.710  1.00  0.00           H
ATOM   1665  HB2 SER A 691      23.990  45.950  72.980  1.00  0.00           H
ATOM   1666  OG  SER A 691      24.360  44.200  73.990  1.00  0.00           O
ATOM   1667  HG1 SER A 691      23.590  43.810  74.490  1.00  0.00           H
ATOM   1668  C   SER A 691      24.360  45.290  70.420  1.00  0.00           C
ATOM   1669  O   SER A 691      23.480  45.020  69.600  1.00  0.00           O
ATOM   1670  N   LEU A 692      25.120  46.400  70.270  1.00  0.00           N
ATOM   1671  HN  LEU A 692      25.830  46.620  70.940  1.00  0.00           H
ATOM   1672  CA  LEU A 692      25.030  47.280  69.110  1.00  0.00           C
ATOM   1673  HA  LEU A 692      24.000  47.590  69.010  1.00  0.00           H
ATOM   1674  CB  LEU A 692      25.920  48.530  69.330  1.00  0.00           C
ATOM   1675  HB1 LEU A 692      26.980  48.340  69.050  1.00  0.00           H
ATOM   1676  HB2 LEU A 692      25.920  48.730  70.420  1.00  0.00           H
ATOM   1677  CG  LEU A 692      25.420  49.840  68.670  1.00  0.00           C
ATOM   1678  HG  LEU A 692      24.340  49.960  68.920  1.00  0.00           H
ATOM   1679  CD1 LEU A 692      26.160  51.040  69.260  1.00  0.00           C
ATOM   1680 HD11 LEU A 692      27.250  50.990  69.020  1.00  0.00           H
ATOM   1681 HD12 LEU A 692      26.050  51.050  70.370  1.00  0.00           H
ATOM   1682 HD13 LEU A 692      25.750  51.990  68.870  1.00  0.00           H
ATOM   1683  CD2 LEU A 692      25.550  49.850  67.130  1.00  0.00           C
ATOM   1684 HD21 LEU A 692      24.880  49.100  66.670  1.00  0.00           H
ATOM   1685 HD22 LEU A 692      26.590  49.640  66.820  1.00  0.00           H
ATOM   1686 HD23 LEU A 692      25.260  50.850  66.730  1.00  0.00           H
ATOM   1687  C   LEU A 692      25.410  46.570  67.810  1.00  0.00           C
ATOM   1688  O   LEU A 692      24.700  46.660  66.800  1.00  0.00           O
ATOM   1689  N   ARG A 693      26.530  45.810  67.820  1.00  0.00           N
ATOM   1690  HN  ARG A 693      27.080  45.720  68.650  1.00  0.00           H
ATOM   1691  CA  ARG A 693      27.120  45.240  66.610  1.00  0.00           C
ATOM   1692  HA  ARG A 693      27.120  46.020  65.870  1.00  0.00           H
ATOM   1693  CB  ARG A 693      28.600  44.820  66.890  1.00  0.00           C
ATOM   1694  HB1 ARG A 693      28.640  43.850  67.420  1.00  0.00           H
ATOM   1695  HB2 ARG A 693      29.020  45.590  67.570  1.00  0.00           H
ATOM   1696  CG  ARG A 693      29.490  44.820  65.620  1.00  0.00           C
ATOM   1697  HG1 ARG A 693      29.180  45.680  64.990  1.00  0.00           H
ATOM   1698  HG2 ARG A 693      29.310  43.890  65.030  1.00  0.00           H
ATOM   1699  CD  ARG A 693      31.000  45.000  65.870  1.00  0.00           C
ATOM   1700  HD1 ARG A 693      31.210  45.890  66.500  1.00  0.00           H
ATOM   1701  HD2 ARG A 693      31.560  45.130  64.910  1.00  0.00           H
ATOM   1702  NE  ARG A 693      31.500  43.790  66.600  1.00  0.00           N
ATOM   1703  HE  ARG A 693      31.500  43.800  67.590  1.00  0.00           H
ATOM   1704  CZ  ARG A 693      31.940  42.700  65.980  1.00  0.00           C
ATOM   1705  NH1 ARG A 693      32.090  42.620  64.680  1.00  0.00           N
ATOM   1706 HH11 ARG A 693      32.520  43.440  64.290  1.00  0.00           H
ATOM   1707 HH12 ARG A 693      32.500  41.770  64.340  1.00  0.00           H
ATOM   1708  NH2 ARG A 693      32.320  41.660  66.680  1.00  0.00           N
ATOM   1709 HH21 ARG A 693      32.570  41.800  67.620  1.00  0.00           H
ATOM   1710 HH22 ARG A 693      32.710  40.940  66.100  1.00  0.00           H
ATOM   1711  C   ARG A 693      26.290  44.090  66.030  1.00  0.00           C
ATOM   1712  O   ARG A 693      26.350  43.810  64.840  1.00  0.00           O
ATOM   1713  N   THR A 694      25.420  43.440  66.840  1.00  0.00           N
ATOM   1714  HN  THR A 694      25.480  43.600  67.820  1.00  0.00           H
ATOM   1715  CA  THR A 694      24.420  42.490  66.330  1.00  0.00           C
ATOM   1716  HA  THR A 694      24.960  41.700  65.830  1.00  0.00           H
ATOM   1717  CB  THR A 694      23.550  41.840  67.430  1.00  0.00           C
ATOM   1718  HB  THR A 694      22.960  41.000  66.970  1.00  0.00           H
ATOM   1719  OG1 THR A 694      22.620  42.740  68.020  1.00  0.00           O
ATOM   1720  HG1 THR A 694      23.060  43.160  68.770  1.00  0.00           H
ATOM   1721  CG2 THR A 694      24.400  41.250  68.560  1.00  0.00           C
ATOM   1722 HG21 THR A 694      24.820  42.040  69.200  1.00  0.00           H
ATOM   1723 HG22 THR A 694      25.230  40.640  68.160  1.00  0.00           H
ATOM   1724 HG23 THR A 694      23.770  40.590  69.210  1.00  0.00           H
ATOM   1725  C   THR A 694      23.470  43.120  65.310  1.00  0.00           C
ATOM   1726  O   THR A 694      23.230  42.560  64.240  1.00  0.00           O
ATOM   1727  N   SER A 695      22.940  44.330  65.580  1.00  0.00           N
ATOM   1728  HN  SER A 695      23.130  44.730  66.470  1.00  0.00           H
ATOM   1729  CA  SER A 695      22.000  45.010  64.690  1.00  0.00           C
ATOM   1730  HA  SER A 695      21.320  44.270  64.300  1.00  0.00           H
ATOM   1731  CB  SER A 695      21.140  46.080  65.420  1.00  0.00           C
ATOM   1732  HB1 SER A 695      20.660  45.610  66.310  1.00  0.00           H
ATOM   1733  HB2 SER A 695      20.310  46.410  64.750  1.00  0.00           H
ATOM   1734  OG  SER A 695      21.890  47.220  65.820  1.00  0.00           O
ATOM   1735  HG1 SER A 695      22.590  46.920  66.410  1.00  0.00           H
ATOM   1736  C   SER A 695      22.700  45.620  63.490  1.00  0.00           C
ATOM   1737  O   SER A 695      22.140  45.640  62.390  1.00  0.00           O
ATOM   1738  N   ILE A 696      23.980  46.020  63.640  1.00  0.00           N
ATOM   1739  HN  ILE A 696      24.360  46.130  64.560  1.00  0.00           H
ATOM   1740  CA  ILE A 696      24.850  46.360  62.520  1.00  0.00           C
ATOM   1741  HA  ILE A 696      24.400  47.180  61.980  1.00  0.00           H
ATOM   1742  CB  ILE A 696      26.280  46.730  62.940  1.00  0.00           C
ATOM   1743  HB  ILE A 696      26.720  45.870  63.490  1.00  0.00           H
ATOM   1744  CG2 ILE A 696      27.180  46.980  61.700  1.00  0.00           C
ATOM   1745 HG21 ILE A 696      26.710  47.710  61.010  1.00  0.00           H
ATOM   1746 HG22 ILE A 696      27.380  46.040  61.140  1.00  0.00           H
ATOM   1747 HG23 ILE A 696      28.170  47.390  62.020  1.00  0.00           H
ATOM   1748  CG1 ILE A 696      26.320  47.940  63.920  1.00  0.00           C
ATOM   1749 HG11 ILE A 696      27.360  48.050  64.280  1.00  0.00           H
ATOM   1750 HG12 ILE A 696      25.700  47.700  64.810  1.00  0.00           H
ATOM   1751  CD  ILE A 696      25.860  49.270  63.330  1.00  0.00           C
ATOM   1752  HD1 ILE A 696      24.790  49.230  63.060  1.00  0.00           H
ATOM   1753  HD2 ILE A 696      26.450  49.540  62.430  1.00  0.00           H
ATOM   1754  HD3 ILE A 696      25.980  50.090  64.080  1.00  0.00           H
ATOM   1755  C   ILE A 696      24.930  45.190  61.540  1.00  0.00           C
ATOM   1756  O   ILE A 696      24.740  45.360  60.340  1.00  0.00           O
ATOM   1757  N   GLY A 697      25.130  43.950  62.060  1.00  0.00           N
ATOM   1758  HN  GLY A 697      25.320  43.840  63.040  1.00  0.00           H
ATOM   1759  CA  GLY A 697      25.110  42.720  61.270  1.00  0.00           C
ATOM   1760  HA1 GLY A 697      25.300  41.900  61.940  1.00  0.00           H
ATOM   1761  HA2 GLY A 697      25.850  42.810  60.490  1.00  0.00           H
ATOM   1762  C   GLY A 697      23.790  42.440  60.600  1.00  0.00           C
ATOM   1763  O   GLY A 697      23.760  42.030  59.440  1.00  0.00           O
ATOM   1764  N   LEU A 698      22.660  42.630  61.320  1.00  0.00           N
ATOM   1765  HN  LEU A 698      22.710  42.850  62.290  1.00  0.00           H
ATOM   1766  CA  LEU A 698      21.330  42.520  60.730  1.00  0.00           C
ATOM   1767  HA  LEU A 698      21.230  41.530  60.320  1.00  0.00           H
ATOM   1768  CB  LEU A 698      20.200  42.750  61.780  1.00  0.00           C
ATOM   1769  HB1 LEU A 698      19.210  42.700  61.270  1.00  0.00           H
ATOM   1770  HB2 LEU A 698      20.300  43.770  62.210  1.00  0.00           H
ATOM   1771  CG  LEU A 698      20.140  41.740  62.940  1.00  0.00           C
ATOM   1772  HG  LEU A 698      21.120  41.740  63.480  1.00  0.00           H
ATOM   1773  CD1 LEU A 698      19.050  42.130  63.950  1.00  0.00           C
ATOM   1774 HD11 LEU A 698      18.060  42.110  63.450  1.00  0.00           H
ATOM   1775 HD12 LEU A 698      19.210  43.140  64.360  1.00  0.00           H
ATOM   1776 HD13 LEU A 698      19.020  41.400  64.790  1.00  0.00           H
ATOM   1777  CD2 LEU A 698      19.890  40.320  62.430  1.00  0.00           C
ATOM   1778 HD21 LEU A 698      20.750  39.990  61.810  1.00  0.00           H
ATOM   1779 HD22 LEU A 698      18.970  40.300  61.800  1.00  0.00           H
ATOM   1780 HD23 LEU A 698      19.760  39.610  63.270  1.00  0.00           H
ATOM   1781  C   LEU A 698      21.090  43.490  59.580  1.00  0.00           C
ATOM   1782  O   LEU A 698      20.750  43.050  58.500  1.00  0.00           O
ATOM   1783  N   TRP A 699      21.340  44.810  59.740  1.00  0.00           N
ATOM   1784  HN  TRP A 699      21.590  45.160  60.650  1.00  0.00           H
ATOM   1785  CA  TRP A 699      21.240  45.760  58.650  1.00  0.00           C
ATOM   1786  HA  TRP A 699      20.260  45.620  58.220  1.00  0.00           H
ATOM   1787  CB  TRP A 699      21.340  47.240  59.130  1.00  0.00           C
ATOM   1788  HB1 TRP A 699      21.750  47.900  58.330  1.00  0.00           H
ATOM   1789  HB2 TRP A 699      22.030  47.290  59.990  1.00  0.00           H
ATOM   1790  CG  TRP A 699      20.010  47.820  59.530  1.00  0.00           C
ATOM   1791  CD1 TRP A 699      19.010  48.130  58.640  1.00  0.00           C
ATOM   1792  HD1 TRP A 699      19.100  48.030  57.570  1.00  0.00           H
ATOM   1793  NE1 TRP A 699      17.910  48.590  59.330  1.00  0.00           N
ATOM   1794  HE1 TRP A 699      17.010  48.720  58.990  1.00  0.00           H
ATOM   1795  CE2 TRP A 699      18.200  48.640  60.660  1.00  0.00           C
ATOM   1796  CD2 TRP A 699      19.530  48.180  60.830  1.00  0.00           C
ATOM   1797  CE3 TRP A 699      20.090  48.180  62.100  1.00  0.00           C
ATOM   1798  HE3 TRP A 699      21.120  47.890  62.270  1.00  0.00           H
ATOM   1799  CZ3 TRP A 699      19.320  48.620  63.180  1.00  0.00           C
ATOM   1800  HZ3 TRP A 699      19.750  48.660  64.170  1.00  0.00           H
ATOM   1801  CZ2 TRP A 699      17.430  49.060  61.730  1.00  0.00           C
ATOM   1802  HZ2 TRP A 699      16.420  49.420  61.600  1.00  0.00           H
ATOM   1803  CH2 TRP A 699      18.010  49.040  63.000  1.00  0.00           C
ATOM   1804  HH2 TRP A 699      17.450  49.390  63.860  1.00  0.00           H
ATOM   1805  C   TRP A 699      22.190  45.510  57.480  1.00  0.00           C
ATOM   1806  O   TRP A 699      21.810  45.630  56.320  1.00  0.00           O
ATOM   1807  N   THR A 700      23.460  45.150  57.760  1.00  0.00           N
ATOM   1808  HN  THR A 700      23.750  45.070  58.710  1.00  0.00           H
ATOM   1809  CA  THR A 700      24.480  44.880  56.740  1.00  0.00           C
ATOM   1810  HA  THR A 700      24.570  45.760  56.110  1.00  0.00           H
ATOM   1811  CB  THR A 700      25.840  44.600  57.380  1.00  0.00           C
ATOM   1812  HB  THR A 700      25.750  43.770  58.120  1.00  0.00           H
ATOM   1813  OG1 THR A 700      26.320  45.760  58.060  1.00  0.00           O
ATOM   1814  HG1 THR A 700      25.660  45.980  58.730  1.00  0.00           H
ATOM   1815  CG2 THR A 700      26.910  44.230  56.340  1.00  0.00           C
ATOM   1816 HG21 THR A 700      26.980  45.020  55.570  1.00  0.00           H
ATOM   1817 HG22 THR A 700      26.700  43.260  55.840  1.00  0.00           H
ATOM   1818 HG23 THR A 700      27.900  44.140  56.840  1.00  0.00           H
ATOM   1819  C   THR A 700      24.140  43.720  55.810  1.00  0.00           C
ATOM   1820  O   THR A 700      24.200  43.830  54.580  1.00  0.00           O
ATOM   1821  N   SER A 701      23.730  42.570  56.390  1.00  0.00           N
ATOM   1822  HN  SER A 701      23.640  42.530  57.390  1.00  0.00           H
ATOM   1823  CA  SER A 701      23.360  41.370  55.650  1.00  0.00           C
ATOM   1824  HA  SER A 701      24.180  41.120  54.990  1.00  0.00           H
ATOM   1825  CB  SER A 701      23.100  40.140  56.570  1.00  0.00           C
ATOM   1826  HB1 SER A 701      24.070  39.840  57.030  1.00  0.00           H
ATOM   1827  HB2 SER A 701      22.730  39.270  55.990  1.00  0.00           H
ATOM   1828  OG  SER A 701      22.190  40.440  57.630  1.00  0.00           O
ATOM   1829  HG1 SER A 701      22.680  40.860  58.350  1.00  0.00           H
ATOM   1830  C   SER A 701      22.150  41.610  54.770  1.00  0.00           C
ATOM   1831  O   SER A 701      22.110  41.300  53.580  1.00  0.00           O
ATOM   1832  N   PHE A 702      21.170  42.270  55.370  1.00  0.00           N
ATOM   1833  HN  PHE A 702      21.260  42.400  56.360  1.00  0.00           H
ATOM   1834  CA  PHE A 702      19.960  42.730  54.790  1.00  0.00           C
ATOM   1835  HA  PHE A 702      19.400  41.880  54.430  1.00  0.00           H
ATOM   1836  CB  PHE A 702      19.310  43.340  56.050  1.00  0.00           C
ATOM   1837  HB1 PHE A 702      20.030  44.020  56.530  1.00  0.00           H
ATOM   1838  HB2 PHE A 702      19.030  42.550  56.780  1.00  0.00           H
ATOM   1839  CG  PHE A 702      18.150  44.120  55.740  1.00  0.00           C
ATOM   1840  CD1 PHE A 702      17.150  43.440  55.090  1.00  0.00           C
ATOM   1841  HD1 PHE A 702      17.210  42.370  54.940  1.00  0.00           H
ATOM   1842  CE1 PHE A 702      16.140  44.170  54.530  1.00  0.00           C
ATOM   1843  HE1 PHE A 702      15.450  43.580  53.970  1.00  0.00           H
ATOM   1844  CZ  PHE A 702      16.070  45.570  54.770  1.00  0.00           C
ATOM   1845  HZ  PHE A 702      15.280  46.210  54.410  1.00  0.00           H
ATOM   1846  CD2 PHE A 702      18.130  45.510  55.920  1.00  0.00           C
ATOM   1847  HD2 PHE A 702      18.960  46.010  56.410  1.00  0.00           H
ATOM   1848  CE2 PHE A 702      17.070  46.250  55.420  1.00  0.00           C
ATOM   1849  HE2 PHE A 702      17.050  47.330  55.500  1.00  0.00           H
ATOM   1850  C   PHE A 702      20.110  43.710  53.610  1.00  0.00           C
ATOM   1851  O   PHE A 702      19.520  43.500  52.550  1.00  0.00           O
ATOM   1852  N   LEU A 703      20.960  44.760  53.740  1.00  0.00           N
ATOM   1853  HN  LEU A 703      21.370  44.950  54.630  1.00  0.00           H
ATOM   1854  CA  LEU A 703      21.320  45.660  52.660  1.00  0.00           C
ATOM   1855  HA  LEU A 703      20.410  46.090  52.260  1.00  0.00           H
ATOM   1856  CB  LEU A 703      22.250  46.790  53.180  1.00  0.00           C
ATOM   1857  HB1 LEU A 703      23.060  47.010  52.450  1.00  0.00           H
ATOM   1858  HB2 LEU A 703      22.750  46.450  54.110  1.00  0.00           H
ATOM   1859  CG  LEU A 703      21.550  48.140  53.430  1.00  0.00           C
ATOM   1860  HG  LEU A 703      22.310  48.790  53.920  1.00  0.00           H
ATOM   1861  CD1 LEU A 703      21.160  48.800  52.100  1.00  0.00           C
ATOM   1862 HD11 LEU A 703      20.420  48.180  51.560  1.00  0.00           H
ATOM   1863 HD12 LEU A 703      22.050  48.940  51.450  1.00  0.00           H
ATOM   1864 HD13 LEU A 703      20.700  49.800  52.280  1.00  0.00           H
ATOM   1865  CD2 LEU A 703      20.330  48.070  54.380  1.00  0.00           C
ATOM   1866 HD21 LEU A 703      20.630  47.630  55.350  1.00  0.00           H
ATOM   1867 HD22 LEU A 703      19.540  47.440  53.940  1.00  0.00           H
ATOM   1868 HD23 LEU A 703      19.920  49.080  54.560  1.00  0.00           H
ATOM   1869  C   LEU A 703      21.990  44.960  51.500  1.00  0.00           C
ATOM   1870  O   LEU A 703      21.630  45.140  50.330  1.00  0.00           O
ATOM   1871  N   CYS A 704      22.970  44.070  51.800  1.00  0.00           N
ATOM   1872  HN  CYS A 704      23.250  43.980  52.750  1.00  0.00           H
ATOM   1873  CA  CYS A 704      23.700  43.290  50.810  1.00  0.00           C
ATOM   1874  HA  CYS A 704      24.200  43.980  50.140  1.00  0.00           H
ATOM   1875  CB  CYS A 704      24.770  42.380  51.460  1.00  0.00           C
ATOM   1876  HB1 CYS A 704      25.180  41.680  50.700  1.00  0.00           H
ATOM   1877  HB2 CYS A 704      24.300  41.770  52.260  1.00  0.00           H
ATOM   1878  SG  CYS A 704      26.170  43.340  52.140  1.00  0.00           S
ATOM   1879  HG1 CYS A 704      25.470  43.880  53.130  1.00  0.00           H
ATOM   1880  C   CYS A 704      22.800  42.440  49.930  1.00  0.00           C
ATOM   1881  O   CYS A 704      22.930  42.430  48.710  1.00  0.00           O
ATOM   1882  N   ILE A 705      21.790  41.790  50.520  1.00  0.00           N
ATOM   1883  HN  ILE A 705      21.710  41.810  51.520  1.00  0.00           H
ATOM   1884  CA  ILE A 705      20.800  41.010  49.820  1.00  0.00           C
ATOM   1885  HA  ILE A 705      21.320  40.250  49.250  1.00  0.00           H
ATOM   1886  CB  ILE A 705      19.930  40.310  50.850  1.00  0.00           C
ATOM   1887  HB  ILE A 705      19.630  41.060  51.620  1.00  0.00           H
ATOM   1888  CG2 ILE A 705      18.660  39.770  50.200  1.00  0.00           C
ATOM   1889 HG21 ILE A 705      18.890  39.170  49.290  1.00  0.00           H
ATOM   1890 HG22 ILE A 705      18.070  40.660  49.910  1.00  0.00           H
ATOM   1891 HG23 ILE A 705      18.060  39.170  50.900  1.00  0.00           H
ATOM   1892  CG1 ILE A 705      20.710  39.180  51.570  1.00  0.00           C
ATOM   1893 HG11 ILE A 705      21.730  39.540  51.830  1.00  0.00           H
ATOM   1894 HG12 ILE A 705      20.830  38.310  50.890  1.00  0.00           H
ATOM   1895  CD  ILE A 705      20.030  38.750  52.870  1.00  0.00           C
ATOM   1896  HD1 ILE A 705      19.080  38.220  52.670  1.00  0.00           H
ATOM   1897  HD2 ILE A 705      19.810  39.640  53.510  1.00  0.00           H
ATOM   1898  HD3 ILE A 705      20.710  38.080  53.440  1.00  0.00           H
ATOM   1899  C   ILE A 705      20.000  41.820  48.780  1.00  0.00           C
ATOM   1900  O   ILE A 705      19.670  41.350  47.680  1.00  0.00           O
ATOM   1901  N   VAL A 706      19.680  43.090  49.060  1.00  0.00           N
ATOM   1902  HN  VAL A 706      20.000  43.510  49.900  1.00  0.00           H
ATOM   1903  CA  VAL A 706      19.040  43.930  48.050  1.00  0.00           C
ATOM   1904  HA  VAL A 706      18.390  43.330  47.430  1.00  0.00           H
ATOM   1905  CB  VAL A 706      18.310  45.050  48.690  1.00  0.00           C
ATOM   1906  HB  VAL A 706      18.950  45.270  49.560  1.00  0.00           H
ATOM   1907  CG1 VAL A 706      18.150  46.410  47.940  1.00  0.00           C
ATOM   1908 HG11 VAL A 706      17.440  46.330  47.090  1.00  0.00           H
ATOM   1909 HG12 VAL A 706      19.110  46.810  47.530  1.00  0.00           H
ATOM   1910 HG13 VAL A 706      17.800  47.200  48.640  1.00  0.00           H
ATOM   1911  CG2 VAL A 706      17.020  44.290  48.980  1.00  0.00           C
ATOM   1912 HG21 VAL A 706      17.030  43.210  48.710  1.00  0.00           H
ATOM   1913 HG22 VAL A 706      16.170  44.750  48.430  1.00  0.00           H
ATOM   1914 HG23 VAL A 706      16.880  44.220  50.050  1.00  0.00           H
ATOM   1915  C   VAL A 706      19.900  44.530  47.060  1.00  0.00           C
ATOM   1916  O   VAL A 706      19.480  44.660  45.910  1.00  0.00           O
ATOM   1917  N   LEU A 707      21.120  44.900  47.440  1.00  0.00           N
ATOM   1918  HN  LEU A 707      21.400  44.870  48.410  1.00  0.00           H
ATOM   1919  CA  LEU A 707      22.110  45.350  46.500  1.00  0.00           C
ATOM   1920  HA  LEU A 707      21.720  46.190  45.950  1.00  0.00           H
ATOM   1921  CB  LEU A 707      23.390  45.800  47.240  1.00  0.00           C
ATOM   1922  HB1 LEU A 707      24.220  46.010  46.540  1.00  0.00           H
ATOM   1923  HB2 LEU A 707      23.730  44.970  47.900  1.00  0.00           H
ATOM   1924  CG  LEU A 707      23.170  47.060  48.110  1.00  0.00           C
ATOM   1925  HG  LEU A 707      22.230  46.940  48.700  1.00  0.00           H
ATOM   1926  CD1 LEU A 707      24.310  47.230  49.130  1.00  0.00           C
ATOM   1927 HD11 LEU A 707      25.290  47.300  48.610  1.00  0.00           H
ATOM   1928 HD12 LEU A 707      24.350  46.380  49.840  1.00  0.00           H
ATOM   1929 HD13 LEU A 707      24.160  48.170  49.710  1.00  0.00           H
ATOM   1930  CD2 LEU A 707      23.020  48.330  47.260  1.00  0.00           C
ATOM   1931 HD21 LEU A 707      22.130  48.270  46.600  1.00  0.00           H
ATOM   1932 HD22 LEU A 707      23.920  48.490  46.630  1.00  0.00           H
ATOM   1933 HD23 LEU A 707      22.900  49.220  47.910  1.00  0.00           H
ATOM   1934  C   LEU A 707      22.360  44.260  45.460  1.00  0.00           C
ATOM   1935  O   LEU A 707      22.450  44.550  44.270  1.00  0.00           O
ATOM   1936  N   VAL A 708      22.370  42.980  45.880  1.00  0.00           N
ATOM   1937  HN  VAL A 708      22.420  42.780  46.860  1.00  0.00           H
ATOM   1938  CA  VAL A 708      22.300  41.840  44.980  1.00  0.00           C
ATOM   1939  HA  VAL A 708      23.120  41.910  44.290  1.00  0.00           H
ATOM   1940  CB  VAL A 708      22.460  40.530  45.770  1.00  0.00           C
ATOM   1941  HB  VAL A 708      21.780  40.540  46.640  1.00  0.00           H
ATOM   1942  CG1 VAL A 708      22.150  39.290  44.910  1.00  0.00           C
ATOM   1943 HG11 VAL A 708      22.760  39.310  43.980  1.00  0.00           H
ATOM   1944 HG12 VAL A 708      21.080  39.230  44.640  1.00  0.00           H
ATOM   1945 HG13 VAL A 708      22.410  38.370  45.470  1.00  0.00           H
ATOM   1946  CG2 VAL A 708      23.900  40.450  46.300  1.00  0.00           C
ATOM   1947 HG21 VAL A 708      24.160  41.320  46.930  1.00  0.00           H
ATOM   1948 HG22 VAL A 708      24.630  40.400  45.460  1.00  0.00           H
ATOM   1949 HG23 VAL A 708      24.040  39.540  46.920  1.00  0.00           H
ATOM   1950  C   VAL A 708      21.040  41.780  44.110  1.00  0.00           C
ATOM   1951  O   VAL A 708      21.160  41.660  42.890  1.00  0.00           O
ATOM   1952  N   ALA A 709      19.820  41.910  44.680  1.00  0.00           N
ATOM   1953  HN  ALA A 709      19.750  41.980  45.680  1.00  0.00           H
ATOM   1954  CA  ALA A 709      18.560  41.880  43.930  1.00  0.00           C
ATOM   1955  HA  ALA A 709      18.520  40.940  43.390  1.00  0.00           H
ATOM   1956  CB  ALA A 709      17.370  41.950  44.920  1.00  0.00           C
ATOM   1957  HB1 ALA A 709      17.420  42.880  45.520  1.00  0.00           H
ATOM   1958  HB2 ALA A 709      17.390  41.080  45.600  1.00  0.00           H
ATOM   1959  HB3 ALA A 709      16.410  41.950  44.370  1.00  0.00           H
ATOM   1960  C   ALA A 709      18.400  42.980  42.890  1.00  0.00           C
ATOM   1961  O   ALA A 709      17.900  42.780  41.800  1.00  0.00           O
ATOM   1962  N   THR A 710      18.830  44.200  43.250  1.00  0.00           N
ATOM   1963  HN  THR A 710      19.220  44.280  44.160  1.00  0.00           H
ATOM   1964  CA  THR A 710      18.710  45.440  42.470  1.00  0.00           C
ATOM   1965  HA  THR A 710      17.740  45.480  42.000  1.00  0.00           H
ATOM   1966  CB  THR A 710      18.880  46.640  43.410  1.00  0.00           C
ATOM   1967  HB  THR A 710      19.920  46.660  43.810  1.00  0.00           H
ATOM   1968  OG1 THR A 710      17.990  46.490  44.510  1.00  0.00           O
ATOM   1969  HG1 THR A 710      18.360  45.740  45.010  1.00  0.00           H
ATOM   1970  CG2 THR A 710      18.570  48.000  42.770  1.00  0.00           C
ATOM   1971 HG21 THR A 710      17.550  48.010  42.330  1.00  0.00           H
ATOM   1972 HG22 THR A 710      19.300  48.250  41.980  1.00  0.00           H
ATOM   1973 HG23 THR A 710      18.610  48.800  43.540  1.00  0.00           H
ATOM   1974  C   THR A 710      19.760  45.530  41.370  1.00  0.00           C
ATOM   1975  O   THR A 710      19.650  46.350  40.460  1.00  0.00           O
ATOM   1976  N   ASP A 711      20.790  44.670  41.460  1.00  0.00           N
ATOM   1977  HN  ASP A 711      20.730  43.920  42.110  1.00  0.00           H
ATOM   1978  CA  ASP A 711      22.000  44.690  40.660  1.00  0.00           C
ATOM   1979  HA  ASP A 711      22.600  43.900  41.090  1.00  0.00           H
ATOM   1980  CB  ASP A 711      21.800  44.200  39.200  1.00  0.00           C
ATOM   1981  HB1 ASP A 711      21.270  44.980  38.620  1.00  0.00           H
ATOM   1982  HB2 ASP A 711      21.180  43.280  39.200  1.00  0.00           H
ATOM   1983  CG  ASP A 711      23.100  43.880  38.470  1.00  0.00           C
ATOM   1984  OD1 ASP A 711      24.060  44.720  38.500  1.00  0.00           O
ATOM   1985  OD2 ASP A 711      23.140  42.820  37.780  1.00  0.00           O
ATOM   1986  C   ASP A 711      22.820  45.950  40.890  1.00  0.00           C
ATOM   1987  O   ASP A 711      22.900  46.900  40.110  1.00  0.00           O
ATOM   1988  N   ALA A 712      23.480  45.990  42.070  1.00  0.00           N
ATOM   1989  HN  ALA A 712      23.290  45.300  42.770  1.00  0.00           H
ATOM   1990  CA  ALA A 712      24.440  47.020  42.380  1.00  0.00           C
ATOM   1991  HA  ALA A 712      24.120  47.950  41.940  1.00  0.00           H
ATOM   1992  CB  ALA A 712      24.560  47.190  43.900  1.00  0.00           C
ATOM   1993  HB1 ALA A 712      24.940  46.260  44.380  1.00  0.00           H
ATOM   1994  HB2 ALA A 712      23.550  47.410  44.330  1.00  0.00           H
ATOM   1995  HB3 ALA A 712      25.240  48.030  44.160  1.00  0.00           H
ATOM   1996  C   ALA A 712      25.810  46.690  41.780  1.00  0.00           C
ATOM   1997  O   ALA A 712      26.710  47.530  41.770  1.00  0.00           O
ATOM   1998  N   SER A 713      25.980  45.480  41.190  1.00  0.00           N
ATOM   1999  HN  SER A 713      25.220  44.830  41.170  1.00  0.00           H
ATOM   2000  CA  SER A 713      27.160  45.060  40.440  1.00  0.00           C
ATOM   2001  HA  SER A 713      28.020  45.090  41.100  1.00  0.00           H
ATOM   2002  CB  SER A 713      27.020  43.630  39.870  1.00  0.00           C
ATOM   2003  HB1 SER A 713      27.940  43.330  39.320  1.00  0.00           H
ATOM   2004  HB2 SER A 713      26.160  43.570  39.150  1.00  0.00           H
ATOM   2005  OG  SER A 713      26.800  42.730  40.940  1.00  0.00           O
ATOM   2006  HG1 SER A 713      25.900  42.360  40.790  1.00  0.00           H
ATOM   2007  C   SER A 713      27.460  45.980  39.280  1.00  0.00           C
ATOM   2008  O   SER A 713      28.600  46.330  39.000  1.00  0.00           O
ATOM   2009  N   SER A 714      26.390  46.450  38.610  1.00  0.00           N
ATOM   2010  HN  SER A 714      25.500  45.990  38.760  1.00  0.00           H
ATOM   2011  CA  SER A 714      26.410  47.470  37.570  1.00  0.00           C
ATOM   2012  HA  SER A 714      26.910  47.050  36.710  1.00  0.00           H
ATOM   2013  CB  SER A 714      24.960  47.830  37.180  1.00  0.00           C
ATOM   2014  HB1 SER A 714      24.950  48.600  36.380  1.00  0.00           H
ATOM   2015  HB2 SER A 714      24.400  48.210  38.060  1.00  0.00           H
ATOM   2016  OG  SER A 714      24.280  46.690  36.650  1.00  0.00           O
ATOM   2017  HG1 SER A 714      24.190  46.000  37.360  1.00  0.00           H
ATOM   2018  C   SER A 714      27.130  48.780  37.920  1.00  0.00           C
ATOM   2019  O   SER A 714      27.650  49.470  37.050  1.00  0.00           O
ATOM   2020  N   LEU A 715      27.180  49.160  39.220  1.00  0.00           N
ATOM   2021  HN  LEU A 715      26.840  48.530  39.930  1.00  0.00           H
ATOM   2022  CA  LEU A 715      27.580  50.480  39.650  1.00  0.00           C
ATOM   2023  HA  LEU A 715      27.360  51.200  38.870  1.00  0.00           H
ATOM   2024  CB  LEU A 715      26.810  50.850  40.940  1.00  0.00           C
ATOM   2025  HB1 LEU A 715      27.120  51.860  41.300  1.00  0.00           H
ATOM   2026  HB2 LEU A 715      27.070  50.110  41.730  1.00  0.00           H
ATOM   2027  CG  LEU A 715      25.270  50.850  40.780  1.00  0.00           C
ATOM   2028  HG  LEU A 715      24.940  49.870  40.360  1.00  0.00           H
ATOM   2029  CD1 LEU A 715      24.640  50.980  42.170  1.00  0.00           C
ATOM   2030 HD11 LEU A 715      25.170  51.780  42.730  1.00  0.00           H
ATOM   2031 HD12 LEU A 715      24.780  50.040  42.750  1.00  0.00           H
ATOM   2032 HD13 LEU A 715      23.560  51.200  42.110  1.00  0.00           H
ATOM   2033  CD2 LEU A 715      24.800  51.960  39.840  1.00  0.00           C
ATOM   2034 HD21 LEU A 715      25.170  51.800  38.810  1.00  0.00           H
ATOM   2035 HD22 LEU A 715      25.170  52.950  40.190  1.00  0.00           H
ATOM   2036 HD23 LEU A 715      23.690  51.990  39.810  1.00  0.00           H
ATOM   2037  C   LEU A 715      29.070  50.610  39.960  1.00  0.00           C
ATOM   2038  O   LEU A 715      29.570  51.710  40.230  1.00  0.00           O
ATOM   2039  N   VAL A 716      29.830  49.500  39.880  1.00  0.00           N
ATOM   2040  HN  VAL A 716      29.410  48.630  39.630  1.00  0.00           H
ATOM   2041  CA  VAL A 716      31.230  49.460  40.280  1.00  0.00           C
ATOM   2042  HA  VAL A 716      31.310  49.950  41.240  1.00  0.00           H
ATOM   2043  CB  VAL A 716      31.760  48.030  40.430  1.00  0.00           C
ATOM   2044  HB  VAL A 716      32.800  48.070  40.830  1.00  0.00           H
ATOM   2045  CG1 VAL A 716      30.890  47.280  41.460  1.00  0.00           C
ATOM   2046 HG11 VAL A 716      29.820  47.230  41.140  1.00  0.00           H
ATOM   2047 HG12 VAL A 716      30.940  47.780  42.450  1.00  0.00           H
ATOM   2048 HG13 VAL A 716      31.240  46.240  41.570  1.00  0.00           H
ATOM   2049  CG2 VAL A 716      31.800  47.300  39.060  1.00  0.00           C
ATOM   2050 HG21 VAL A 716      32.530  47.760  38.370  1.00  0.00           H
ATOM   2051 HG22 VAL A 716      30.800  47.310  38.580  1.00  0.00           H
ATOM   2052 HG23 VAL A 716      32.090  46.240  39.220  1.00  0.00           H
ATOM   2053  C   VAL A 716      32.130  50.240  39.330  1.00  0.00           C
ATOM   2054  O   VAL A 716      33.230  50.650  39.680  1.00  0.00           O
ATOM   2055  N   CYS A 717      31.650  50.510  38.100  1.00  0.00           N
ATOM   2056  HN  CYS A 717      30.770  50.130  37.830  1.00  0.00           H
ATOM   2057  CA  CYS A 717      32.300  51.340  37.100  1.00  0.00           C
ATOM   2058  HA  CYS A 717      33.280  50.900  36.900  1.00  0.00           H
ATOM   2059  CB  CYS A 717      31.490  51.330  35.770  1.00  0.00           C
ATOM   2060  HB1 CYS A 717      32.030  51.950  35.020  1.00  0.00           H
ATOM   2061  HB2 CYS A 717      30.500  51.810  35.930  1.00  0.00           H
ATOM   2062  SG  CYS A 717      31.270  49.650  35.090  1.00  0.00           S
ATOM   2063  HG1 CYS A 717      30.110  49.400  35.680  1.00  0.00           H
ATOM   2064  C   CYS A 717      32.560  52.770  37.570  1.00  0.00           C
ATOM   2065  O   CYS A 717      33.560  53.390  37.220  1.00  0.00           O
ATOM   2066  N   TYR A 718      31.670  53.330  38.410  1.00  0.00           N
ATOM   2067  HN  TYR A 718      30.870  52.810  38.730  1.00  0.00           H
ATOM   2068  CA  TYR A 718      31.700  54.730  38.770  1.00  0.00           C
ATOM   2069  HA  TYR A 718      32.110  55.300  37.940  1.00  0.00           H
ATOM   2070  CB  TYR A 718      30.280  55.250  39.110  1.00  0.00           C
ATOM   2071  HB1 TYR A 718      30.270  56.340  39.310  1.00  0.00           H
ATOM   2072  HB2 TYR A 718      29.880  54.730  40.010  1.00  0.00           H
ATOM   2073  CG  TYR A 718      29.350  55.000  37.960  1.00  0.00           C
ATOM   2074  CD1 TYR A 718      29.650  55.500  36.680  1.00  0.00           C
ATOM   2075  HD1 TYR A 718      30.560  56.050  36.530  1.00  0.00           H
ATOM   2076  CE1 TYR A 718      28.820  55.220  35.590  1.00  0.00           C
ATOM   2077  HE1 TYR A 718      29.080  55.540  34.590  1.00  0.00           H
ATOM   2078  CZ  TYR A 718      27.650  54.470  35.780  1.00  0.00           C
ATOM   2079  OH  TYR A 718      26.850  54.170  34.670  1.00  0.00           O
ATOM   2080  HH  TYR A 718      25.920  54.220  34.940  1.00  0.00           H
ATOM   2081  CD2 TYR A 718      28.180  54.250  38.130  1.00  0.00           C
ATOM   2082  HD2 TYR A 718      27.930  53.850  39.110  1.00  0.00           H
ATOM   2083  CE2 TYR A 718      27.330  53.980  37.050  1.00  0.00           C
ATOM   2084  HE2 TYR A 718      26.440  53.380  37.190  1.00  0.00           H
ATOM   2085  C   TYR A 718      32.590  55.040  39.960  1.00  0.00           C
ATOM   2086  O   TYR A 718      32.720  56.200  40.350  1.00  0.00           O
ATOM   2087  N   ILE A 719      33.290  54.030  40.520  1.00  0.00           N
ATOM   2088  HN  ILE A 719      33.150  53.100  40.190  1.00  0.00           H
ATOM   2089  CA  ILE A 719      34.310  54.210  41.560  1.00  0.00           C
ATOM   2090  HA  ILE A 719      33.850  54.760  42.370  1.00  0.00           H
ATOM   2091  CB  ILE A 719      34.790  52.850  42.080  1.00  0.00           C
ATOM   2092  HB  ILE A 719      35.180  52.270  41.210  1.00  0.00           H
ATOM   2093  CG2 ILE A 719      35.950  53.000  43.090  1.00  0.00           C
ATOM   2094 HG21 ILE A 719      35.660  53.660  43.940  1.00  0.00           H
ATOM   2095 HG22 ILE A 719      36.860  53.420  42.620  1.00  0.00           H
ATOM   2096 HG23 ILE A 719      36.230  52.000  43.510  1.00  0.00           H
ATOM   2097  CG1 ILE A 719      33.620  52.010  42.680  1.00  0.00           C
ATOM   2098 HG11 ILE A 719      34.030  51.020  42.960  1.00  0.00           H
ATOM   2099 HG12 ILE A 719      32.850  51.830  41.900  1.00  0.00           H
ATOM   2100  CD  ILE A 719      32.940  52.630  43.910  1.00  0.00           C
ATOM   2101  HD1 ILE A 719      32.480  53.610  43.650  1.00  0.00           H
ATOM   2102  HD2 ILE A 719      33.670  52.790  44.730  1.00  0.00           H
ATOM   2103  HD3 ILE A 719      32.140  51.960  44.280  1.00  0.00           H
ATOM   2104  C   ILE A 719      35.480  55.070  41.080  1.00  0.00           C
ATOM   2105  O   ILE A 719      35.940  55.990  41.760  1.00  0.00           O
ATOM   2106  N   THR A 720      35.940  54.800  39.830  1.00  0.00           N
ATOM   2107  HN  THR A 720      35.460  54.090  39.330  1.00  0.00           H
ATOM   2108  CA  THR A 720      37.060  55.460  39.140  1.00  0.00           C
ATOM   2109  HA  THR A 720      37.170  54.890  38.220  1.00  0.00           H
ATOM   2110  CB  THR A 720      36.780  56.900  38.680  1.00  0.00           C
ATOM   2111  HB  THR A 720      37.570  57.240  37.970  1.00  0.00           H
ATOM   2112  OG1 THR A 720      36.700  57.820  39.760  1.00  0.00           O
ATOM   2113  HG1 THR A 720      36.060  57.440  40.370  1.00  0.00           H
ATOM   2114  CG2 THR A 720      35.430  56.970  37.950  1.00  0.00           C
ATOM   2115 HG21 THR A 720      34.590  56.850  38.650  1.00  0.00           H
ATOM   2116 HG22 THR A 720      35.360  56.180  37.170  1.00  0.00           H
ATOM   2117 HG23 THR A 720      35.340  57.960  37.450  1.00  0.00           H
ATOM   2118  C   THR A 720      38.430  55.360  39.830  1.00  0.00           C
ATOM   2119  O   THR A 720      38.550  54.950  40.980  1.00  0.00           O
ATOM   2120  N   ARG A 721      39.530  55.740  39.140  1.00  0.00           N
ATOM   2121  HN  ARG A 721      39.540  56.190  38.230  1.00  0.00           H
ATOM   2122  CA  ARG A 721      40.850  55.590  39.740  1.00  0.00           C
ATOM   2123  HA  ARG A 721      40.870  54.690  40.340  1.00  0.00           H
ATOM   2124  CB  ARG A 721      41.940  55.430  38.650  1.00  0.00           C
ATOM   2125  HB1 ARG A 721      42.900  55.200  39.160  1.00  0.00           H
ATOM   2126  HB2 ARG A 721      42.070  56.380  38.080  1.00  0.00           H
ATOM   2127  CG  ARG A 721      41.600  54.300  37.660  1.00  0.00           C
ATOM   2128  HG1 ARG A 721      40.970  54.730  36.840  1.00  0.00           H
ATOM   2129  HG2 ARG A 721      40.980  53.520  38.170  1.00  0.00           H
ATOM   2130  CD  ARG A 721      42.830  53.630  37.050  1.00  0.00           C
ATOM   2131  HD1 ARG A 721      43.540  54.390  36.650  1.00  0.00           H
ATOM   2132  HD2 ARG A 721      42.520  52.950  36.230  1.00  0.00           H
ATOM   2133  NE  ARG A 721      43.450  52.840  38.150  1.00  0.00           N
ATOM   2134  HE  ARG A 721      43.010  52.770  39.070  1.00  0.00           H
ATOM   2135  CZ  ARG A 721      44.620  52.230  38.080  1.00  0.00           C
ATOM   2136  NH1 ARG A 721      45.330  52.150  36.970  1.00  0.00           N
ATOM   2137 HH11 ARG A 721      46.250  51.810  37.040  1.00  0.00           H
ATOM   2138 HH12 ARG A 721      44.940  52.460  36.090  1.00  0.00           H
ATOM   2139  NH2 ARG A 721      45.040  51.710  39.210  1.00  0.00           N
ATOM   2140 HH21 ARG A 721      44.350  51.770  39.970  1.00  0.00           H
ATOM   2141 HH22 ARG A 721      45.830  51.120  39.260  1.00  0.00           H
ATOM   2142  C   ARG A 721      41.180  56.760  40.640  1.00  0.00           C
ATOM   2143  O   ARG A 721      42.050  56.690  41.510  1.00  0.00           O
ATOM   2144  N   PHE A 722      40.450  57.870  40.480  1.00  0.00           N
ATOM   2145  HN  PHE A 722      39.800  57.900  39.720  1.00  0.00           H
ATOM   2146  CA  PHE A 722      40.520  59.050  41.300  1.00  0.00           C
ATOM   2147  HA  PHE A 722      41.540  59.440  41.250  1.00  0.00           H
ATOM   2148  CB  PHE A 722      39.530  60.090  40.710  1.00  0.00           C
ATOM   2149  HB1 PHE A 722      38.530  59.620  40.630  1.00  0.00           H
ATOM   2150  HB2 PHE A 722      39.860  60.350  39.670  1.00  0.00           H
ATOM   2151  CG  PHE A 722      39.400  61.380  41.490  1.00  0.00           C
ATOM   2152  CD1 PHE A 722      40.410  62.350  41.420  1.00  0.00           C
ATOM   2153  HD1 PHE A 722      41.310  62.170  40.840  1.00  0.00           H
ATOM   2154  CE1 PHE A 722      40.270  63.570  42.090  1.00  0.00           C
ATOM   2155  HE1 PHE A 722      41.050  64.320  42.020  1.00  0.00           H
ATOM   2156  CZ  PHE A 722      39.120  63.830  42.850  1.00  0.00           C
ATOM   2157  HZ  PHE A 722      39.020  64.760  43.380  1.00  0.00           H
ATOM   2158  CD2 PHE A 722      38.250  61.650  42.250  1.00  0.00           C
ATOM   2159  HD2 PHE A 722      37.460  60.910  42.300  1.00  0.00           H
ATOM   2160  CE2 PHE A 722      38.110  62.860  42.930  1.00  0.00           C
ATOM   2161  HE2 PHE A 722      37.220  63.070  43.500  1.00  0.00           H
ATOM   2162  C   PHE A 722      40.250  58.790  42.780  1.00  0.00           C
ATOM   2163  O   PHE A 722      40.980  59.260  43.660  1.00  0.00           O
ATOM   2164  N   THR A 723      39.210  57.980  43.090  1.00  0.00           N
ATOM   2165  HN  THR A 723      38.650  57.580  42.360  1.00  0.00           H
ATOM   2166  CA  THR A 723      38.910  57.630  44.480  1.00  0.00           C
ATOM   2167  HA  THR A 723      39.150  58.490  45.090  1.00  0.00           H
ATOM   2168  CB  THR A 723      37.440  57.310  44.770  1.00  0.00           C
ATOM   2169  HB  THR A 723      37.290  57.350  45.880  1.00  0.00           H
ATOM   2170  OG1 THR A 723      37.050  56.020  44.340  1.00  0.00           O
ATOM   2171  HG1 THR A 723      36.700  56.120  43.440  1.00  0.00           H
ATOM   2172  CG2 THR A 723      36.520  58.340  44.110  1.00  0.00           C
ATOM   2173 HG21 THR A 723      36.560  58.260  43.000  1.00  0.00           H
ATOM   2174 HG22 THR A 723      36.810  59.370  44.400  1.00  0.00           H
ATOM   2175 HG23 THR A 723      35.470  58.160  44.420  1.00  0.00           H
ATOM   2176  C   THR A 723      39.790  56.490  44.980  1.00  0.00           C
ATOM   2177  O   THR A 723      40.230  56.510  46.120  1.00  0.00           O
ATOM   2178  N   GLU A 724      40.120  55.520  44.100  1.00  0.00           N
ATOM   2179  HN  GLU A 724      39.720  55.530  43.190  1.00  0.00           H
ATOM   2180  CA  GLU A 724      40.950  54.350  44.380  1.00  0.00           C
ATOM   2181  HA  GLU A 724      40.460  53.760  45.150  1.00  0.00           H
ATOM   2182  CB  GLU A 724      41.050  53.530  43.070  1.00  0.00           C
ATOM   2183  HB1 GLU A 724      41.470  54.210  42.290  1.00  0.00           H
ATOM   2184  HB2 GLU A 724      40.030  53.250  42.740  1.00  0.00           H
ATOM   2185  CG  GLU A 724      41.940  52.250  43.070  1.00  0.00           C
ATOM   2186  HG1 GLU A 724      41.460  51.470  43.690  1.00  0.00           H
ATOM   2187  HG2 GLU A 724      42.950  52.450  43.480  1.00  0.00           H
ATOM   2188  CD  GLU A 724      42.140  51.680  41.660  1.00  0.00           C
ATOM   2189  OE1 GLU A 724      41.600  50.580  41.400  1.00  0.00           O
ATOM   2190  OE2 GLU A 724      42.840  52.310  40.820  1.00  0.00           O
ATOM   2191  C   GLU A 724      42.340  54.700  44.890  1.00  0.00           C
ATOM   2192  O   GLU A 724      42.780  54.220  45.950  1.00  0.00           O
ATOM   2193  N   GLU A 725      43.020  55.630  44.200  1.00  0.00           N
ATOM   2194  HN  GLU A 725      42.660  55.980  43.340  1.00  0.00           H
ATOM   2195  CA  GLU A 725      44.300  56.180  44.610  1.00  0.00           C
ATOM   2196  HA  GLU A 725      45.020  55.380  44.710  1.00  0.00           H
ATOM   2197  CB  GLU A 725      44.820  57.150  43.510  1.00  0.00           C
ATOM   2198  HB1 GLU A 725      45.620  57.820  43.900  1.00  0.00           H
ATOM   2199  HB2 GLU A 725      43.970  57.800  43.200  1.00  0.00           H
ATOM   2200  CG  GLU A 725      45.380  56.430  42.250  1.00  0.00           C
ATOM   2201  HG1 GLU A 725      45.430  57.150  41.410  1.00  0.00           H
ATOM   2202  HG2 GLU A 725      44.720  55.590  41.950  1.00  0.00           H
ATOM   2203  CD  GLU A 725      46.800  55.900  42.430  1.00  0.00           C
ATOM   2204  OE1 GLU A 725      47.620  56.610  43.070  1.00  0.00           O
ATOM   2205  OE2 GLU A 725      47.120  54.820  41.850  1.00  0.00           O
ATOM   2206  C   GLU A 725      44.280  56.900  45.950  1.00  0.00           C
ATOM   2207  O   GLU A 725      45.100  56.640  46.830  1.00  0.00           O
ATOM   2208  N   ALA A 726      43.300  57.800  46.180  1.00  0.00           N
ATOM   2209  HN  ALA A 726      42.610  57.970  45.480  1.00  0.00           H
ATOM   2210  CA  ALA A 726      43.130  58.510  47.450  1.00  0.00           C
ATOM   2211  HA  ALA A 726      44.060  59.020  47.660  1.00  0.00           H
ATOM   2212  CB  ALA A 726      41.990  59.540  47.320  1.00  0.00           C
ATOM   2213  HB1 ALA A 726      41.030  59.050  47.080  1.00  0.00           H
ATOM   2214  HB2 ALA A 726      42.220  60.260  46.510  1.00  0.00           H
ATOM   2215  HB3 ALA A 726      41.880  60.120  48.260  1.00  0.00           H
ATOM   2216  C   ALA A 726      42.840  57.600  48.640  1.00  0.00           C
ATOM   2217  O   ALA A 726      43.420  57.740  49.710  1.00  0.00           O
ATOM   2218  N   PHE A 727      41.930  56.630  48.450  1.00  0.00           N
ATOM   2219  HN  PHE A 727      41.460  56.550  47.560  1.00  0.00           H
ATOM   2220  CA  PHE A 727      41.550  55.640  49.430  1.00  0.00           C
ATOM   2221  HA  PHE A 727      41.200  56.140  50.320  1.00  0.00           H
ATOM   2222  CB  PHE A 727      40.380  54.830  48.790  1.00  0.00           C
ATOM   2223  HB1 PHE A 727      40.710  54.410  47.820  1.00  0.00           H
ATOM   2224  HB2 PHE A 727      39.540  55.530  48.570  1.00  0.00           H
ATOM   2225  CG  PHE A 727      39.820  53.710  49.620  1.00  0.00           C
ATOM   2226  CD1 PHE A 727      38.900  53.980  50.650  1.00  0.00           C
ATOM   2227  HD1 PHE A 727      38.640  55.010  50.870  1.00  0.00           H
ATOM   2228  CE1 PHE A 727      38.310  52.940  51.370  1.00  0.00           C
ATOM   2229  HE1 PHE A 727      37.600  53.170  52.150  1.00  0.00           H
ATOM   2230  CZ  PHE A 727      38.620  51.610  51.060  1.00  0.00           C
ATOM   2231  HZ  PHE A 727      38.170  50.800  51.620  1.00  0.00           H
ATOM   2232  CD2 PHE A 727      40.120  52.370  49.320  1.00  0.00           C
ATOM   2233  HD2 PHE A 727      40.800  52.140  48.510  1.00  0.00           H
ATOM   2234  CE2 PHE A 727      39.530  51.330  50.030  1.00  0.00           C
ATOM   2235  HE2 PHE A 727      39.760  50.300  49.800  1.00  0.00           H
ATOM   2236  C   PHE A 727      42.700  54.740  49.870  1.00  0.00           C
ATOM   2237  O   PHE A 727      43.000  54.590  51.060  1.00  0.00           O
ATOM   2238  N   ALA A 728      43.440  54.170  48.890  1.00  0.00           N
ATOM   2239  HN  ALA A 728      43.180  54.300  47.930  1.00  0.00           H
ATOM   2240  CA  ALA A 728      44.600  53.330  49.110  1.00  0.00           C
ATOM   2241  HA  ALA A 728      44.310  52.530  49.770  1.00  0.00           H
ATOM   2242  CB  ALA A 728      45.050  52.740  47.760  1.00  0.00           C
ATOM   2243  HB1 ALA A 728      45.350  53.540  47.050  1.00  0.00           H
ATOM   2244  HB2 ALA A 728      44.210  52.180  47.300  1.00  0.00           H
ATOM   2245  HB3 ALA A 728      45.900  52.030  47.890  1.00  0.00           H
ATOM   2246  C   ALA A 728      45.750  54.060  49.790  1.00  0.00           C
ATOM   2247  O   ALA A 728      46.340  53.560  50.750  1.00  0.00           O
ATOM   2248  N   ALA A 729      46.080  55.290  49.330  1.00  0.00           N
ATOM   2249  HN  ALA A 729      45.630  55.660  48.510  1.00  0.00           H
ATOM   2250  CA  ALA A 729      47.090  56.130  49.930  1.00  0.00           C
ATOM   2251  HA  ALA A 729      48.020  55.580  49.940  1.00  0.00           H
ATOM   2252  CB  ALA A 729      47.260  57.410  49.080  1.00  0.00           C
ATOM   2253  HB1 ALA A 729      46.320  57.990  49.050  1.00  0.00           H
ATOM   2254  HB2 ALA A 729      47.520  57.140  48.030  1.00  0.00           H
ATOM   2255  HB3 ALA A 729      48.080  58.060  49.470  1.00  0.00           H
ATOM   2256  C   ALA A 729      46.800  56.510  51.380  1.00  0.00           C
ATOM   2257  O   ALA A 729      47.680  56.400  52.240  1.00  0.00           O
ATOM   2258  N   LEU A 730      45.540  56.890  51.700  1.00  0.00           N
ATOM   2259  HN  LEU A 730      44.850  56.980  50.980  1.00  0.00           H
ATOM   2260  CA  LEU A 730      45.110  57.200  53.050  1.00  0.00           C
ATOM   2261  HA  LEU A 730      45.730  58.000  53.420  1.00  0.00           H
ATOM   2262  CB  LEU A 730      43.630  57.670  53.030  1.00  0.00           C
ATOM   2263  HB1 LEU A 730      42.990  56.820  52.690  1.00  0.00           H
ATOM   2264  HB2 LEU A 730      43.520  58.470  52.270  1.00  0.00           H
ATOM   2265  CG  LEU A 730      43.080  58.210  54.370  1.00  0.00           C
ATOM   2266  HG  LEU A 730      43.340  57.490  55.190  1.00  0.00           H
ATOM   2267  CD1 LEU A 730      43.670  59.580  54.730  1.00  0.00           C
ATOM   2268 HD11 LEU A 730      43.430  60.330  53.940  1.00  0.00           H
ATOM   2269 HD12 LEU A 730      44.780  59.510  54.820  1.00  0.00           H
ATOM   2270 HD13 LEU A 730      43.260  59.940  55.690  1.00  0.00           H
ATOM   2271  CD2 LEU A 730      41.540  58.280  54.310  1.00  0.00           C
ATOM   2272 HD21 LEU A 730      41.120  57.270  54.140  1.00  0.00           H
ATOM   2273 HD22 LEU A 730      41.230  58.930  53.460  1.00  0.00           H
ATOM   2274 HD23 LEU A 730      41.130  58.710  55.240  1.00  0.00           H
ATOM   2275  C   LEU A 730      45.250  56.040  54.020  1.00  0.00           C
ATOM   2276  O   LEU A 730      45.760  56.200  55.130  1.00  0.00           O
ATOM   2277  N   ILE A 731      44.850  54.820  53.610  1.00  0.00           N
ATOM   2278  HN  ILE A 731      44.400  54.720  52.710  1.00  0.00           H
ATOM   2279  CA  ILE A 731      45.000  53.600  54.390  1.00  0.00           C
ATOM   2280  HA  ILE A 731      44.490  53.750  55.340  1.00  0.00           H
ATOM   2281  CB  ILE A 731      44.350  52.410  53.670  1.00  0.00           C
ATOM   2282  HB  ILE A 731      44.700  52.410  52.620  1.00  0.00           H
ATOM   2283  CG2 ILE A 731      44.750  51.060  54.320  1.00  0.00           C
ATOM   2284 HG21 ILE A 731      44.520  51.070  55.400  1.00  0.00           H
ATOM   2285 HG22 ILE A 731      45.830  50.840  54.180  1.00  0.00           H
ATOM   2286 HG23 ILE A 731      44.180  50.230  53.850  1.00  0.00           H
ATOM   2287  CG1 ILE A 731      42.810  52.570  53.650  1.00  0.00           C
ATOM   2288 HG11 ILE A 731      42.550  53.640  53.450  1.00  0.00           H
ATOM   2289 HG12 ILE A 731      42.400  52.310  54.650  1.00  0.00           H
ATOM   2290  CD  ILE A 731      42.120  51.730  52.560  1.00  0.00           C
ATOM   2291  HD1 ILE A 731      42.330  50.650  52.680  1.00  0.00           H
ATOM   2292  HD2 ILE A 731      42.470  52.050  51.550  1.00  0.00           H
ATOM   2293  HD3 ILE A 731      41.020  51.880  52.600  1.00  0.00           H
ATOM   2294  C   ILE A 731      46.450  53.310  54.740  1.00  0.00           C
ATOM   2295  O   ILE A 731      46.790  53.030  55.900  1.00  0.00           O
ATOM   2296  N   CYS A 732      47.370  53.420  53.760  1.00  0.00           N
ATOM   2297  HN  CYS A 732      47.070  53.620  52.830  1.00  0.00           H
ATOM   2298  CA  CYS A 732      48.800  53.250  53.980  1.00  0.00           C
ATOM   2299  HA  CYS A 732      48.940  52.270  54.420  1.00  0.00           H
ATOM   2300  CB  CYS A 732      49.580  53.280  52.650  1.00  0.00           C
ATOM   2301  HB1 CYS A 732      50.660  53.130  52.840  1.00  0.00           H
ATOM   2302  HB2 CYS A 732      49.450  54.270  52.150  1.00  0.00           H
ATOM   2303  SG  CYS A 732      48.970  51.950  51.580  1.00  0.00           S
ATOM   2304  HG1 CYS A 732      47.790  52.520  51.330  1.00  0.00           H
ATOM   2305  C   CYS A 732      49.410  54.230  54.950  1.00  0.00           C
ATOM   2306  O   CYS A 732      50.180  53.850  55.820  1.00  0.00           O
ATOM   2307  N   ILE A 733      49.030  55.530  54.850  1.00  0.00           N
ATOM   2308  HN  ILE A 733      48.440  55.810  54.090  1.00  0.00           H
ATOM   2309  CA  ILE A 733      49.460  56.560  55.780  1.00  0.00           C
ATOM   2310  HA  ILE A 733      50.540  56.570  55.790  1.00  0.00           H
ATOM   2311  CB  ILE A 733      48.980  57.940  55.310  1.00  0.00           C
ATOM   2312  HB  ILE A 733      47.880  57.870  55.110  1.00  0.00           H
ATOM   2313  CG2 ILE A 733      49.200  59.030  56.390  1.00  0.00           C
ATOM   2314 HG21 ILE A 733      50.270  59.070  56.690  1.00  0.00           H
ATOM   2315 HG22 ILE A 733      48.590  58.840  57.290  1.00  0.00           H
ATOM   2316 HG23 ILE A 733      48.910  60.030  56.000  1.00  0.00           H
ATOM   2317  CG1 ILE A 733      49.680  58.340  53.990  1.00  0.00           C
ATOM   2318 HG11 ILE A 733      49.790  57.450  53.330  1.00  0.00           H
ATOM   2319 HG12 ILE A 733      50.710  58.690  54.230  1.00  0.00           H
ATOM   2320  CD  ILE A 733      48.920  59.410  53.200  1.00  0.00           C
ATOM   2321  HD1 ILE A 733      48.790  60.330  53.810  1.00  0.00           H
ATOM   2322  HD2 ILE A 733      47.920  59.040  52.890  1.00  0.00           H
ATOM   2323  HD3 ILE A 733      49.490  59.690  52.280  1.00  0.00           H
ATOM   2324  C   ILE A 733      49.030  56.280  57.220  1.00  0.00           C
ATOM   2325  O   ILE A 733      49.850  56.330  58.150  1.00  0.00           O
ATOM   2326  N   ILE A 734      47.760  55.900  57.440  1.00  0.00           N
ATOM   2327  HN  ILE A 734      47.110  55.890  56.680  1.00  0.00           H
ATOM   2328  CA  ILE A 734      47.220  55.490  58.740  1.00  0.00           C
ATOM   2329  HA  ILE A 734      47.410  56.290  59.440  1.00  0.00           H
ATOM   2330  CB  ILE A 734      45.700  55.280  58.660  1.00  0.00           C
ATOM   2331  HB  ILE A 734      45.500  54.580  57.810  1.00  0.00           H
ATOM   2332  CG2 ILE A 734      45.140  54.640  59.950  1.00  0.00           C
ATOM   2333 HG21 ILE A 734      45.400  55.260  60.830  1.00  0.00           H
ATOM   2334 HG22 ILE A 734      45.510  53.610  60.110  1.00  0.00           H
ATOM   2335 HG23 ILE A 734      44.030  54.580  59.900  1.00  0.00           H
ATOM   2336  CG1 ILE A 734      44.990  56.620  58.340  1.00  0.00           C
ATOM   2337 HG11 ILE A 734      45.540  57.150  57.530  1.00  0.00           H
ATOM   2338 HG12 ILE A 734      45.040  57.260  59.250  1.00  0.00           H
ATOM   2339  CD  ILE A 734      43.540  56.460  57.890  1.00  0.00           C
ATOM   2340  HD1 ILE A 734      42.930  56.000  58.690  1.00  0.00           H
ATOM   2341  HD2 ILE A 734      43.490  55.820  56.980  1.00  0.00           H
ATOM   2342  HD3 ILE A 734      43.120  57.460  57.640  1.00  0.00           H
ATOM   2343  C   ILE A 734      47.920  54.270  59.320  1.00  0.00           C
ATOM   2344  O   ILE A 734      48.330  54.250  60.480  1.00  0.00           O
ATOM   2345  N   PHE A 735      48.100  53.230  58.480  1.00  0.00           N
ATOM   2346  HN  PHE A 735      47.730  53.280  57.550  1.00  0.00           H
ATOM   2347  CA  PHE A 735      48.730  51.970  58.830  1.00  0.00           C
ATOM   2348  HA  PHE A 735      48.180  51.530  59.650  1.00  0.00           H
ATOM   2349  CB  PHE A 735      48.630  51.080  57.560  1.00  0.00           C
ATOM   2350  HB1 PHE A 735      49.230  51.510  56.730  1.00  0.00           H
ATOM   2351  HB2 PHE A 735      47.570  51.060  57.210  1.00  0.00           H
ATOM   2352  CG  PHE A 735      49.020  49.650  57.760  1.00  0.00           C
ATOM   2353  CD1 PHE A 735      48.270  48.860  58.650  1.00  0.00           C
ATOM   2354  HD1 PHE A 735      47.460  49.290  59.200  1.00  0.00           H
ATOM   2355  CE1 PHE A 735      48.560  47.500  58.800  1.00  0.00           C
ATOM   2356  HE1 PHE A 735      48.000  46.900  59.500  1.00  0.00           H
ATOM   2357  CZ  PHE A 735      49.600  46.920  58.060  1.00  0.00           C
ATOM   2358  HZ  PHE A 735      49.830  45.870  58.190  1.00  0.00           H
ATOM   2359  CD2 PHE A 735      50.060  49.060  57.020  1.00  0.00           C
ATOM   2360  HD2 PHE A 735      50.630  49.660  56.330  1.00  0.00           H
ATOM   2361  CE2 PHE A 735      50.350  47.700  57.170  1.00  0.00           C
ATOM   2362  HE2 PHE A 735      51.150  47.250  56.610  1.00  0.00           H
ATOM   2363  C   PHE A 735      50.190  52.110  59.280  1.00  0.00           C
ATOM   2364  O   PHE A 735      50.600  51.590  60.320  1.00  0.00           O
ATOM   2365  N   ILE A 736      50.990  52.880  58.520  1.00  0.00           N
ATOM   2366  HN  ILE A 736      50.640  53.250  57.660  1.00  0.00           H
ATOM   2367  CA  ILE A 736      52.360  53.240  58.870  1.00  0.00           C
ATOM   2368  HA  ILE A 736      52.890  52.330  59.110  1.00  0.00           H
ATOM   2369  CB  ILE A 736      53.080  53.860  57.670  1.00  0.00           C
ATOM   2370  HB  ILE A 736      52.420  54.660  57.240  1.00  0.00           H
ATOM   2371  CG2 ILE A 736      54.420  54.510  58.070  1.00  0.00           C
ATOM   2372 HG21 ILE A 736      55.070  53.780  58.600  1.00  0.00           H
ATOM   2373 HG22 ILE A 736      54.260  55.390  58.740  1.00  0.00           H
ATOM   2374 HG23 ILE A 736      54.960  54.880  57.180  1.00  0.00           H
ATOM   2375  CG1 ILE A 736      53.300  52.780  56.570  1.00  0.00           C
ATOM   2376 HG11 ILE A 736      52.400  52.130  56.490  1.00  0.00           H
ATOM   2377 HG12 ILE A 736      54.150  52.140  56.870  1.00  0.00           H
ATOM   2378  CD  ILE A 736      53.550  53.380  55.190  1.00  0.00           C
ATOM   2379  HD1 ILE A 736      54.450  54.030  55.190  1.00  0.00           H
ATOM   2380  HD2 ILE A 736      52.680  53.990  54.860  1.00  0.00           H
ATOM   2381  HD3 ILE A 736      53.710  52.570  54.440  1.00  0.00           H
ATOM   2382  C   ILE A 736      52.440  54.100  60.120  1.00  0.00           C
ATOM   2383  O   ILE A 736      53.260  53.850  61.010  1.00  0.00           O
ATOM   2384  N   TYR A 737      51.550  55.110  60.260  1.00  0.00           N
ATOM   2385  HN  TYR A 737      50.910  55.310  59.520  1.00  0.00           H
ATOM   2386  CA  TYR A 737      51.460  55.940  61.440  1.00  0.00           C
ATOM   2387  HA  TYR A 737      52.430  56.390  61.600  1.00  0.00           H
ATOM   2388  CB  TYR A 737      50.430  57.090  61.200  1.00  0.00           C
ATOM   2389  HB1 TYR A 737      49.470  56.660  60.830  1.00  0.00           H
ATOM   2390  HB2 TYR A 737      50.810  57.770  60.410  1.00  0.00           H
ATOM   2391  CG  TYR A 737      50.120  57.910  62.430  1.00  0.00           C
ATOM   2392  CD1 TYR A 737      50.910  59.020  62.800  1.00  0.00           C
ATOM   2393  HD1 TYR A 737      51.740  59.310  62.170  1.00  0.00           H
ATOM   2394  CE1 TYR A 737      50.660  59.710  64.000  1.00  0.00           C
ATOM   2395  HE1 TYR A 737      51.290  60.530  64.310  1.00  0.00           H
ATOM   2396  CZ  TYR A 737      49.610  59.300  64.830  1.00  0.00           C
ATOM   2397  OH  TYR A 737      49.410  59.850  66.110  1.00  0.00           O
ATOM   2398  HH  TYR A 737      49.070  59.100  66.650  1.00  0.00           H
ATOM   2399  CD2 TYR A 737      49.040  57.550  63.250  1.00  0.00           C
ATOM   2400  HD2 TYR A 737      48.430  56.700  62.990  1.00  0.00           H
ATOM   2401  CE2 TYR A 737      48.790  58.240  64.440  1.00  0.00           C
ATOM   2402  HE2 TYR A 737      48.000  57.900  65.100  1.00  0.00           H
ATOM   2403  C   TYR A 737      51.160  55.140  62.710  1.00  0.00           C
ATOM   2404  O   TYR A 737      51.840  55.310  63.730  1.00  0.00           O
ATOM   2405  N   GLU A 738      50.200  54.190  62.660  1.00  0.00           N
ATOM   2406  HN  GLU A 738      49.640  54.070  61.840  1.00  0.00           H
ATOM   2407  CA  GLU A 738      49.860  53.360  63.800  1.00  0.00           C
ATOM   2408  HA  GLU A 738      49.600  54.030  64.620  1.00  0.00           H
ATOM   2409  CB  GLU A 738      48.640  52.440  63.550  1.00  0.00           C
ATOM   2410  HB1 GLU A 738      48.840  51.730  62.710  1.00  0.00           H
ATOM   2411  HB2 GLU A 738      47.780  53.070  63.240  1.00  0.00           H
ATOM   2412  CG  GLU A 738      48.270  51.650  64.830  1.00  0.00           C
ATOM   2413  HG1 GLU A 738      48.170  52.390  65.650  1.00  0.00           H
ATOM   2414  HG2 GLU A 738      49.070  50.920  65.100  1.00  0.00           H
ATOM   2415  CD  GLU A 738      46.970  50.860  64.790  1.00  0.00           C
ATOM   2416  OE1 GLU A 738      46.440  50.620  65.920  1.00  0.00           O
ATOM   2417  OE2 GLU A 738      46.490  50.450  63.710  1.00  0.00           O
ATOM   2418  C   GLU A 738      51.040  52.530  64.290  1.00  0.00           C
ATOM   2419  O   GLU A 738      51.340  52.500  65.480  1.00  0.00           O
ATOM   2420  N   ALA A 739      51.780  51.880  63.370  1.00  0.00           N
ATOM   2421  HN  ALA A 739      51.510  51.920  62.410  1.00  0.00           H
ATOM   2422  CA  ALA A 739      52.990  51.140  63.690  1.00  0.00           C
ATOM   2423  HA  ALA A 739      52.720  50.370  64.410  1.00  0.00           H
ATOM   2424  CB  ALA A 739      53.530  50.460  62.420  1.00  0.00           C
ATOM   2425  HB1 ALA A 739      53.850  51.220  61.670  1.00  0.00           H
ATOM   2426  HB2 ALA A 739      52.740  49.830  61.960  1.00  0.00           H
ATOM   2427  HB3 ALA A 739      54.400  49.800  62.650  1.00  0.00           H
ATOM   2428  C   ALA A 739      54.080  51.980  64.350  1.00  0.00           C
ATOM   2429  O   ALA A 739      54.670  51.570  65.350  1.00  0.00           O
ATOM   2430  N   LEU A 740      54.350  53.190  63.830  1.00  0.00           N
ATOM   2431  HN  LEU A 740      53.900  53.490  62.990  1.00  0.00           H
ATOM   2432  CA  LEU A 740      55.270  54.140  64.450  1.00  0.00           C
ATOM   2433  HA  LEU A 740      56.220  53.640  64.570  1.00  0.00           H
ATOM   2434  CB  LEU A 740      55.450  55.380  63.530  1.00  0.00           C
ATOM   2435  HB1 LEU A 740      56.060  56.150  64.040  1.00  0.00           H
ATOM   2436  HB2 LEU A 740      54.450  55.820  63.320  1.00  0.00           H
ATOM   2437  CG  LEU A 740      56.130  55.070  62.180  1.00  0.00           C
ATOM   2438  HG  LEU A 740      55.620  54.210  61.680  1.00  0.00           H
ATOM   2439  CD1 LEU A 740      56.020  56.280  61.230  1.00  0.00           C
ATOM   2440 HD11 LEU A 740      56.490  57.170  61.700  1.00  0.00           H
ATOM   2441 HD12 LEU A 740      54.960  56.500  61.010  1.00  0.00           H
ATOM   2442 HD13 LEU A 740      56.550  56.070  60.280  1.00  0.00           H
ATOM   2443  CD2 LEU A 740      57.600  54.690  62.400  1.00  0.00           C
ATOM   2444 HD21 LEU A 740      57.700  53.720  62.920  1.00  0.00           H
ATOM   2445 HD22 LEU A 740      58.070  55.470  63.030  1.00  0.00           H
ATOM   2446 HD23 LEU A 740      58.150  54.630  61.430  1.00  0.00           H
ATOM   2447  C   LEU A 740      54.850  54.600  65.840  1.00  0.00           C
ATOM   2448  O   LEU A 740      55.650  54.600  66.780  1.00  0.00           O
ATOM   2449  N   GLU A 741      53.570  54.970  66.030  1.00  0.00           N
ATOM   2450  HN  GLU A 741      52.950  54.960  65.240  1.00  0.00           H
ATOM   2451  CA  GLU A 741      52.980  55.400  67.280  1.00  0.00           C
ATOM   2452  HA  GLU A 741      53.510  56.270  67.650  1.00  0.00           H
ATOM   2453  CB  GLU A 741      51.510  55.800  66.970  1.00  0.00           C
ATOM   2454  HB1 GLU A 741      51.020  54.940  66.470  1.00  0.00           H
ATOM   2455  HB2 GLU A 741      51.520  56.630  66.220  1.00  0.00           H
ATOM   2456  CG  GLU A 741      50.630  56.250  68.160  1.00  0.00           C
ATOM   2457  HG1 GLU A 741      50.970  57.230  68.540  1.00  0.00           H
ATOM   2458  HG2 GLU A 741      50.660  55.530  69.000  1.00  0.00           H
ATOM   2459  CD  GLU A 741      49.170  56.380  67.720  1.00  0.00           C
ATOM   2460  OE1 GLU A 741      48.480  55.320  67.660  1.00  0.00           O
ATOM   2461  OE2 GLU A 741      48.750  57.530  67.430  1.00  0.00           O
ATOM   2462  C   GLU A 741      53.060  54.340  68.380  1.00  0.00           C
ATOM   2463  O   GLU A 741      53.540  54.570  69.490  1.00  0.00           O
ATOM   2464  N   LYS A 742      52.700  53.080  68.020  1.00  0.00           N
ATOM   2465  HN  LYS A 742      52.310  52.930  67.110  1.00  0.00           H
ATOM   2466  CA  LYS A 742      52.850  51.910  68.860  1.00  0.00           C
ATOM   2467  HA  LYS A 742      52.310  52.090  69.780  1.00  0.00           H
ATOM   2468  CB  LYS A 742      52.280  50.630  68.170  1.00  0.00           C
ATOM   2469  HB1 LYS A 742      52.510  49.720  68.780  1.00  0.00           H
ATOM   2470  HB2 LYS A 742      52.800  50.510  67.190  1.00  0.00           H
ATOM   2471  CG  LYS A 742      50.770  50.650  67.910  1.00  0.00           C
ATOM   2472  HG1 LYS A 742      50.520  49.850  67.180  1.00  0.00           H
ATOM   2473  HG2 LYS A 742      50.510  51.620  67.450  1.00  0.00           H
ATOM   2474  CD  LYS A 742      49.890  50.430  69.160  1.00  0.00           C
ATOM   2475  HD1 LYS A 742      50.240  51.070  70.000  1.00  0.00           H
ATOM   2476  HD2 LYS A 742      50.000  49.370  69.490  1.00  0.00           H
ATOM   2477  CE  LYS A 742      48.400  50.700  68.900  1.00  0.00           C
ATOM   2478  HE1 LYS A 742      47.810  50.490  69.820  1.00  0.00           H
ATOM   2479  HE2 LYS A 742      48.040  50.040  68.080  1.00  0.00           H
ATOM   2480  NZ  LYS A 742      48.190  52.110  68.490  1.00  0.00           N
ATOM   2481  HZ1 LYS A 742      48.840  52.390  67.730  1.00  0.00           H
ATOM   2482  HZ2 LYS A 742      48.360  52.780  69.270  1.00  0.00           H
ATOM   2483  HZ3 LYS A 742      47.230  52.270  68.130  1.00  0.00           H
ATOM   2484  C   LYS A 742      54.290  51.650  69.270  1.00  0.00           C
ATOM   2485  O   LYS A 742      54.560  51.370  70.430  1.00  0.00           O
ATOM   2486  N   LEU A 743      55.240  51.770  68.320  1.00  0.00           N
ATOM   2487  HN  LEU A 743      54.980  51.930  67.360  1.00  0.00           H
ATOM   2488  CA  LEU A 743      56.660  51.670  68.600  1.00  0.00           C
ATOM   2489  HA  LEU A 743      56.820  50.720  69.100  1.00  0.00           H
ATOM   2490  CB  LEU A 743      57.450  51.670  67.280  1.00  0.00           C
ATOM   2491  HB1 LEU A 743      57.240  52.620  66.740  1.00  0.00           H
ATOM   2492  HB2 LEU A 743      57.070  50.840  66.640  1.00  0.00           H
ATOM   2493  CG  LEU A 743      58.980  51.520  67.390  1.00  0.00           C
ATOM   2494  HG  LEU A 743      59.390  52.330  68.050  1.00  0.00           H
ATOM   2495  CD1 LEU A 743      59.400  50.160  67.960  1.00  0.00           C
ATOM   2496 HD11 LEU A 743      59.000  49.340  67.330  1.00  0.00           H
ATOM   2497 HD12 LEU A 743      59.010  50.030  69.000  1.00  0.00           H
ATOM   2498 HD13 LEU A 743      60.510  50.070  67.990  1.00  0.00           H
ATOM   2499  CD2 LEU A 743      59.610  51.730  66.000  1.00  0.00           C
ATOM   2500 HD21 LEU A 743      59.310  52.710  65.580  1.00  0.00           H
ATOM   2501 HD22 LEU A 743      59.270  50.920  65.320  1.00  0.00           H
ATOM   2502 HD23 LEU A 743      60.720  51.690  66.070  1.00  0.00           H
ATOM   2503  C   LEU A 743      57.200  52.740  69.550  1.00  0.00           C
ATOM   2504  O   LEU A 743      57.950  52.430  70.480  1.00  0.00           O
ATOM   2505  N   PHE A 744      56.840  54.040  69.370  1.00  0.00           N
ATOM   2506  HN  PHE A 744      56.310  54.290  68.560  1.00  0.00           H
ATOM   2507  CA  PHE A 744      57.220  55.110  70.270  1.00  0.00           C
ATOM   2508  HA  PHE A 744      58.300  55.100  70.370  1.00  0.00           H
ATOM   2509  CB  PHE A 744      56.750  56.490  69.740  1.00  0.00           C
ATOM   2510  HB1 PHE A 744      56.790  57.270  70.530  1.00  0.00           H
ATOM   2511  HB2 PHE A 744      55.690  56.420  69.390  1.00  0.00           H
ATOM   2512  CG  PHE A 744      57.630  56.980  68.630  1.00  0.00           C
ATOM   2513  CD1 PHE A 744      58.970  57.310  68.890  1.00  0.00           C
ATOM   2514  HD1 PHE A 744      59.380  57.170  69.880  1.00  0.00           H
ATOM   2515  CE1 PHE A 744      59.770  57.870  67.890  1.00  0.00           C
ATOM   2516  HE1 PHE A 744      60.780  58.160  68.120  1.00  0.00           H
ATOM   2517  CZ  PHE A 744      59.240  58.070  66.610  1.00  0.00           C
ATOM   2518  HZ  PHE A 744      59.850  58.530  65.840  1.00  0.00           H
ATOM   2519  CD2 PHE A 744      57.110  57.210  67.340  1.00  0.00           C
ATOM   2520  HD2 PHE A 744      56.070  56.980  67.140  1.00  0.00           H
ATOM   2521  CE2 PHE A 744      57.920  57.730  66.330  1.00  0.00           C
ATOM   2522  HE2 PHE A 744      57.510  57.880  65.340  1.00  0.00           H
ATOM   2523  C   PHE A 744      56.700  54.970  71.690  1.00  0.00           C
ATOM   2524  O   PHE A 744      57.440  55.130  72.660  1.00  0.00           O
ATOM   2525  N   ASP A 745      55.410  54.660  71.860  1.00  0.00           N
ATOM   2526  HN  ASP A 745      54.790  54.570  71.070  1.00  0.00           H
ATOM   2527  CA  ASP A 745      54.800  54.450  73.160  1.00  0.00           C
ATOM   2528  HA  ASP A 745      54.980  55.310  73.780  1.00  0.00           H
ATOM   2529  CB  ASP A 745      53.300  54.210  72.930  1.00  0.00           C
ATOM   2530  HB1 ASP A 745      52.820  53.770  73.820  1.00  0.00           H
ATOM   2531  HB2 ASP A 745      53.150  53.530  72.060  1.00  0.00           H
ATOM   2532  CG  ASP A 745      52.560  55.500  72.610  1.00  0.00           C
ATOM   2533  OD1 ASP A 745      53.080  56.620  72.860  1.00  0.00           O
ATOM   2534  OD2 ASP A 745      51.340  55.310  72.360  1.00  0.00           O
ATOM   2535  C   ASP A 745      55.380  53.260  73.910  1.00  0.00           C
ATOM   2536  O   ASP A 745      55.660  53.310  75.120  1.00  0.00           O
ATOM   2537  N   LEU A 746      55.570  52.130  73.210  1.00  0.00           N
ATOM   2538  HN  LEU A 746      55.300  52.070  72.240  1.00  0.00           H
ATOM   2539  CA  LEU A 746      56.220  50.950  73.740  1.00  0.00           C
ATOM   2540  HA  LEU A 746      55.690  50.650  74.640  1.00  0.00           H
ATOM   2541  CB  LEU A 746      56.090  49.810  72.700  1.00  0.00           C
ATOM   2542  HB1 LEU A 746      56.690  50.030  71.790  1.00  0.00           H
ATOM   2543  HB2 LEU A 746      55.020  49.840  72.390  1.00  0.00           H
ATOM   2544  CG  LEU A 746      56.370  48.380  73.200  1.00  0.00           C
ATOM   2545  HG  LEU A 746      56.020  48.300  74.260  1.00  0.00           H
ATOM   2546  CD1 LEU A 746      55.560  47.390  72.350  1.00  0.00           C
ATOM   2547 HD11 LEU A 746      55.770  47.570  71.270  1.00  0.00           H
ATOM   2548 HD12 LEU A 746      54.470  47.530  72.520  1.00  0.00           H
ATOM   2549 HD13 LEU A 746      55.830  46.350  72.580  1.00  0.00           H
ATOM   2550  CD2 LEU A 746      57.860  48.010  73.150  1.00  0.00           C
ATOM   2551 HD21 LEU A 746      58.460  48.670  73.810  1.00  0.00           H
ATOM   2552 HD22 LEU A 746      58.250  48.100  72.120  1.00  0.00           H
ATOM   2553 HD23 LEU A 746      58.020  46.970  73.500  1.00  0.00           H
ATOM   2554  C   LEU A 746      57.670  51.190  74.140  1.00  0.00           C
ATOM   2555  O   LEU A 746      58.130  50.770  75.200  1.00  0.00           O
ATOM   2556  N   GLY A 747      58.430  51.920  73.300  1.00  0.00           N
ATOM   2557  HN  GLY A 747      58.060  52.210  72.410  1.00  0.00           H
ATOM   2558  CA  GLY A 747      59.820  52.270  73.600  1.00  0.00           C
ATOM   2559  HA1 GLY A 747      60.220  52.780  72.730  1.00  0.00           H
ATOM   2560  HA2 GLY A 747      60.360  51.370  73.840  1.00  0.00           H
ATOM   2561  C   GLY A 747      60.000  53.200  74.770  1.00  0.00           C
ATOM   2562  O   GLY A 747      60.930  53.030  75.550  1.00  0.00           O
ATOM   2563  N   GLU A 748      59.090  54.210  74.910  1.00  0.00           N
ATOM   2564  HN  GLU A 748      58.360  54.320  74.240  1.00  0.00           H
ATOM   2565  CA  GLU A 748      59.080  55.130  76.050  1.00  0.00           C
ATOM   2566  HA  GLU A 748      60.020  55.670  76.080  1.00  0.00           H
ATOM   2567  CB  GLU A 748      57.890  56.140  75.890  1.00  0.00           C
ATOM   2568  HB1 GLU A 748      56.920  55.610  75.820  1.00  0.00           H
ATOM   2569  HB2 GLU A 748      58.060  56.620  74.900  1.00  0.00           H
ATOM   2570  CG  GLU A 748      57.810  57.290  76.940  1.00  0.00           C
ATOM   2571  HG1 GLU A 748      57.470  58.210  76.400  1.00  0.00           H
ATOM   2572  HG2 GLU A 748      58.820  57.500  77.340  1.00  0.00           H
ATOM   2573  CD  GLU A 748      56.850  57.200  78.150  1.00  0.00           C
ATOM   2574  OE1 GLU A 748      55.870  56.400  78.170  1.00  0.00           O
ATOM   2575  OE2 GLU A 748      57.090  58.020  79.080  1.00  0.00           O
ATOM   2576  C   GLU A 748      58.920  54.440  77.390  1.00  0.00           C
ATOM   2577  O   GLU A 748      59.730  54.600  78.300  1.00  0.00           O
ATOM   2578  N   THR A 749      57.880  53.590  77.500  1.00  0.00           N
ATOM   2579  HN  THR A 749      57.210  53.560  76.780  1.00  0.00           H
ATOM   2580  CA  THR A 749      57.610  52.750  78.670  1.00  0.00           C
ATOM   2581  HA  THR A 749      57.580  53.410  79.520  1.00  0.00           H
ATOM   2582  CB  THR A 749      56.240  52.050  78.570  1.00  0.00           C
ATOM   2583  HB  THR A 749      56.150  51.260  79.350  1.00  0.00           H
ATOM   2584  OG1 THR A 749      56.000  51.480  77.290  1.00  0.00           O
ATOM   2585  HG1 THR A 749      55.830  52.210  76.670  1.00  0.00           H
ATOM   2586  CG2 THR A 749      55.120  53.070  78.820  1.00  0.00           C
ATOM   2587 HG21 THR A 749      55.130  53.880  78.060  1.00  0.00           H
ATOM   2588 HG22 THR A 749      55.230  53.550  79.820  1.00  0.00           H
ATOM   2589 HG23 THR A 749      54.130  52.560  78.780  1.00  0.00           H
ATOM   2590  C   THR A 749      58.690  51.720  78.980  1.00  0.00           C
ATOM   2591  O   THR A 749      59.170  51.630  80.110  1.00  0.00           O
ATOM   2592  N   TYR A 750      59.140  50.970  77.950  1.00  0.00           N
ATOM   2593  HN  TYR A 750      58.670  51.050  77.060  1.00  0.00           H
ATOM   2594  CA  TYR A 750      60.160  49.940  78.030  1.00  0.00           C
ATOM   2595  HA  TYR A 750      60.200  49.580  79.050  1.00  0.00           H
ATOM   2596  CB  TYR A 750      59.830  48.720  77.110  1.00  0.00           C
ATOM   2597  HB1 TYR A 750      60.700  48.050  77.020  1.00  0.00           H
ATOM   2598  HB2 TYR A 750      59.590  49.070  76.090  1.00  0.00           H
ATOM   2599  CG  TYR A 750      58.700  47.870  77.640  1.00  0.00           C
ATOM   2600  CD1 TYR A 750      58.980  46.780  78.470  1.00  0.00           C
ATOM   2601  HD1 TYR A 750      60.010  46.600  78.770  1.00  0.00           H
ATOM   2602  CE1 TYR A 750      57.960  45.920  78.910  1.00  0.00           C
ATOM   2603  HE1 TYR A 750      58.200  45.090  79.560  1.00  0.00           H
ATOM   2604  CZ  TYR A 750      56.640  46.150  78.520  1.00  0.00           C
ATOM   2605  OH  TYR A 750      55.610  45.300  78.990  1.00  0.00           O
ATOM   2606  HH  TYR A 750      54.760  45.690  78.740  1.00  0.00           H
ATOM   2607  CD2 TYR A 750      57.360  48.080  77.230  1.00  0.00           C
ATOM   2608  HD2 TYR A 750      57.110  48.910  76.590  1.00  0.00           H
ATOM   2609  CE2 TYR A 750      56.340  47.230  77.680  1.00  0.00           C
ATOM   2610  HE2 TYR A 750      55.320  47.410  77.390  1.00  0.00           H
ATOM   2611  C   TYR A 750      61.560  50.480  77.720  1.00  0.00           C
ATOM   2612  O   TYR A 750      62.290  49.950  76.880  1.00  0.00           O
ATOM   2613  N   ALA A 751      61.960  51.530  78.460  1.00  0.00           N
ATOM   2614  HN  ALA A 751      61.290  51.830  79.140  1.00  0.00           H
ATOM   2615  CA  ALA A 751      63.120  52.390  78.270  1.00  0.00           C
ATOM   2616  HA  ALA A 751      62.810  53.160  77.580  1.00  0.00           H
ATOM   2617  CB  ALA A 751      63.440  53.060  79.630  1.00  0.00           C
ATOM   2618  HB1 ALA A 751      63.660  52.290  80.400  1.00  0.00           H
ATOM   2619  HB2 ALA A 751      62.560  53.650  79.970  1.00  0.00           H
ATOM   2620  HB3 ALA A 751      64.300  53.760  79.550  1.00  0.00           H
ATOM   2621  C   ALA A 751      64.410  51.800  77.660  1.00  0.00           C
ATOM   2622  O   ALA A 751      64.850  52.220  76.590  1.00  0.00           O
ATOM   2623  N   ASP A 752      65.060  50.820  78.330  1.00  0.00           N
ATOM   2624  HN  ASP A 752      64.670  50.510  79.190  1.00  0.00           H
ATOM   2625  CA  ASP A 752      66.240  50.110  77.840  1.00  0.00           C
ATOM   2626  HA  ASP A 752      66.980  50.850  77.560  1.00  0.00           H
ATOM   2627  CB  ASP A 752      66.800  49.170  78.960  1.00  0.00           C
ATOM   2628  HB1 ASP A 752      66.120  48.320  79.160  1.00  0.00           H
ATOM   2629  HB2 ASP A 752      66.930  49.740  79.890  1.00  0.00           H
ATOM   2630  CG  ASP A 752      68.170  48.610  78.630  1.00  0.00           C
ATOM   2631  OD1 ASP A 752      68.420  47.420  78.930  1.00  0.00           O
ATOM   2632  OD2 ASP A 752      69.030  49.400  78.160  1.00  0.00           O
ATOM   2633  C   ASP A 752      65.970  49.270  76.590  1.00  0.00           C
ATOM   2634  O   ASP A 752      66.760  49.170  75.640  1.00  0.00           O
ATOM   2635  N   VAL A 753      64.800  48.620  76.570  1.00  0.00           N
ATOM   2636  HN  VAL A 753      64.110  48.880  77.250  1.00  0.00           H
ATOM   2637  CA  VAL A 753      64.390  47.630  75.590  1.00  0.00           C
ATOM   2638  HA  VAL A 753      65.260  47.020  75.350  1.00  0.00           H
ATOM   2639  CB  VAL A 753      63.350  46.690  76.220  1.00  0.00           C
ATOM   2640  HB  VAL A 753      62.670  47.300  76.860  1.00  0.00           H
ATOM   2641  CG1 VAL A 753      62.500  45.940  75.190  1.00  0.00           C
ATOM   2642 HG11 VAL A 753      63.150  45.420  74.450  1.00  0.00           H
ATOM   2643 HG12 VAL A 753      61.820  46.650  74.650  1.00  0.00           H
ATOM   2644 HG13 VAL A 753      61.870  45.180  75.690  1.00  0.00           H
ATOM   2645  CG2 VAL A 753      64.110  45.690  77.120  1.00  0.00           C
ATOM   2646 HG21 VAL A 753      64.750  46.210  77.860  1.00  0.00           H
ATOM   2647 HG22 VAL A 753      64.760  45.030  76.510  1.00  0.00           H
ATOM   2648 HG23 VAL A 753      63.390  45.040  77.670  1.00  0.00           H
ATOM   2649  C   VAL A 753      63.980  48.270  74.280  1.00  0.00           C
ATOM   2650  O   VAL A 753      63.980  47.620  73.230  1.00  0.00           O
ATOM   2651  N   LEU A 754      63.700  49.600  74.290  1.00  0.00           N
ATOM   2652  HN  LEU A 754      63.550  50.050  75.170  1.00  0.00           H
ATOM   2653  CA  LEU A 754      63.600  50.490  73.140  1.00  0.00           C
ATOM   2654  HA  LEU A 754      62.620  50.360  72.710  1.00  0.00           H
ATOM   2655  CB  LEU A 754      63.780  51.960  73.610  1.00  0.00           C
ATOM   2656  HB1 LEU A 754      64.800  52.120  74.020  1.00  0.00           H
ATOM   2657  HB2 LEU A 754      63.080  52.100  74.470  1.00  0.00           H
ATOM   2658  CG  LEU A 754      63.470  53.090  72.590  1.00  0.00           C
ATOM   2659  HG  LEU A 754      62.540  52.820  72.050  1.00  0.00           H
ATOM   2660  CD1 LEU A 754      63.250  54.420  73.330  1.00  0.00           C
ATOM   2661 HD11 LEU A 754      64.140  54.660  73.940  1.00  0.00           H
ATOM   2662 HD12 LEU A 754      62.360  54.370  74.000  1.00  0.00           H
ATOM   2663 HD13 LEU A 754      63.100  55.230  72.580  1.00  0.00           H
ATOM   2664  CD2 LEU A 754      64.580  53.350  71.550  1.00  0.00           C
ATOM   2665 HD21 LEU A 754      64.820  52.460  70.950  1.00  0.00           H
ATOM   2666 HD22 LEU A 754      65.490  53.710  72.060  1.00  0.00           H
ATOM   2667 HD23 LEU A 754      64.250  54.140  70.840  1.00  0.00           H
ATOM   2668  C   LEU A 754      64.610  50.180  72.050  1.00  0.00           C
ATOM   2669  O   LEU A 754      64.260  49.900  70.910  1.00  0.00           O
ATOM   2670  N   PHE A 755      65.910  50.170  72.410  1.00  0.00           N
ATOM   2671  HN  PHE A 755      66.140  50.380  73.360  1.00  0.00           H
ATOM   2672  CA  PHE A 755      67.010  49.970  71.490  1.00  0.00           C
ATOM   2673  HA  PHE A 755      66.940  50.710  70.710  1.00  0.00           H
ATOM   2674  CB  PHE A 755      68.340  50.090  72.260  1.00  0.00           C
ATOM   2675  HB1 PHE A 755      69.210  50.010  71.580  1.00  0.00           H
ATOM   2676  HB2 PHE A 755      68.400  49.290  73.040  1.00  0.00           H
ATOM   2677  CG  PHE A 755      68.400  51.420  72.970  1.00  0.00           C
ATOM   2678  CD1 PHE A 755      68.080  52.610  72.280  1.00  0.00           C
ATOM   2679  HD1 PHE A 755      67.780  52.580  71.240  1.00  0.00           H
ATOM   2680  CE1 PHE A 755      68.100  53.850  72.930  1.00  0.00           C
ATOM   2681  HE1 PHE A 755      67.810  54.740  72.400  1.00  0.00           H
ATOM   2682  CZ  PHE A 755      68.470  53.920  74.280  1.00  0.00           C
ATOM   2683  HZ  PHE A 755      68.480  54.870  74.780  1.00  0.00           H
ATOM   2684  CD2 PHE A 755      68.740  51.510  74.330  1.00  0.00           C
ATOM   2685  HD2 PHE A 755      68.950  50.620  74.900  1.00  0.00           H
ATOM   2686  CE2 PHE A 755      68.780  52.750  74.980  1.00  0.00           C
ATOM   2687  HE2 PHE A 755      69.030  52.800  76.030  1.00  0.00           H
ATOM   2688  C   PHE A 755      66.980  48.630  70.770  1.00  0.00           C
ATOM   2689  O   PHE A 755      67.090  48.560  69.550  1.00  0.00           O
ATOM   2690  N   TRP A 756      66.750  47.540  71.530  1.00  0.00           N
ATOM   2691  HN  TRP A 756      66.560  47.660  72.490  1.00  0.00           H
ATOM   2692  CA  TRP A 756      66.610  46.190  71.030  1.00  0.00           C
ATOM   2693  HA  TRP A 756      67.470  45.960  70.420  1.00  0.00           H
ATOM   2694  CB  TRP A 756      66.560  45.240  72.260  1.00  0.00           C
ATOM   2695  HB1 TRP A 756      65.690  45.530  72.890  1.00  0.00           H
ATOM   2696  HB2 TRP A 756      67.470  45.440  72.870  1.00  0.00           H
ATOM   2697  CG  TRP A 756      66.510  43.770  71.990  1.00  0.00           C
ATOM   2698  CD1 TRP A 756      65.520  42.900  72.370  1.00  0.00           C
ATOM   2699  HD1 TRP A 756      64.640  43.190  72.930  1.00  0.00           H
ATOM   2700  NE1 TRP A 756      65.870  41.630  72.000  1.00  0.00           N
ATOM   2701  HE1 TRP A 756      65.390  40.790  72.240  1.00  0.00           H
ATOM   2702  CE2 TRP A 756      67.070  41.640  71.370  1.00  0.00           C
ATOM   2703  CD2 TRP A 756      67.520  42.990  71.340  1.00  0.00           C
ATOM   2704  CE3 TRP A 756      68.740  43.300  70.750  1.00  0.00           C
ATOM   2705  HE3 TRP A 756      69.110  44.310  70.680  1.00  0.00           H
ATOM   2706  CZ3 TRP A 756      69.470  42.260  70.180  1.00  0.00           C
ATOM   2707  HZ3 TRP A 756      70.380  42.500  69.650  1.00  0.00           H
ATOM   2708  CZ2 TRP A 756      67.830  40.610  70.850  1.00  0.00           C
ATOM   2709  HZ2 TRP A 756      67.480  39.590  70.880  1.00  0.00           H
ATOM   2710  CH2 TRP A 756      69.040  40.940  70.240  1.00  0.00           C
ATOM   2711  HH2 TRP A 756      69.640  40.170  69.770  1.00  0.00           H
ATOM   2712  C   TRP A 756      65.390  46.020  70.120  1.00  0.00           C
ATOM   2713  O   TRP A 756      65.460  45.470  69.030  1.00  0.00           O
ATOM   2714  N   CYS A 757      64.230  46.580  70.530  1.00  0.00           N
ATOM   2715  HN  CYS A 757      64.180  47.030  71.430  1.00  0.00           H
ATOM   2716  CA  CYS A 757      63.020  46.590  69.720  1.00  0.00           C
ATOM   2717  HA  CYS A 757      62.800  45.560  69.470  1.00  0.00           H
ATOM   2718  CB  CYS A 757      61.810  47.190  70.490  1.00  0.00           C
ATOM   2719  HB1 CYS A 757      60.940  47.280  69.800  1.00  0.00           H
ATOM   2720  HB2 CYS A 757      62.070  48.220  70.830  1.00  0.00           H
ATOM   2721  SG  CYS A 757      61.330  46.160  71.910  1.00  0.00           S
ATOM   2722  HG1 CYS A 757      62.360  46.530  72.660  1.00  0.00           H
ATOM   2723  C   CYS A 757      63.170  47.320  68.390  1.00  0.00           C
ATOM   2724  O   CYS A 757      62.780  46.810  67.340  1.00  0.00           O
ATOM   2725  N   VAL A 758      63.780  48.520  68.410  1.00  0.00           N
ATOM   2726  HN  VAL A 758      64.060  48.920  69.290  1.00  0.00           H
ATOM   2727  CA  VAL A 758      64.070  49.330  67.240  1.00  0.00           C
ATOM   2728  HA  VAL A 758      63.140  49.510  66.710  1.00  0.00           H
ATOM   2729  CB  VAL A 758      64.640  50.690  67.660  1.00  0.00           C
ATOM   2730  HB  VAL A 758      65.400  50.540  68.470  1.00  0.00           H
ATOM   2731  CG1 VAL A 758      65.310  51.450  66.500  1.00  0.00           C
ATOM   2732 HG11 VAL A 758      64.610  51.560  65.650  1.00  0.00           H
ATOM   2733 HG12 VAL A 758      66.230  50.940  66.150  1.00  0.00           H
ATOM   2734 HG13 VAL A 758      65.610  52.470  66.830  1.00  0.00           H
ATOM   2735  CG2 VAL A 758      63.480  51.540  68.220  1.00  0.00           C
ATOM   2736 HG21 VAL A 758      62.990  51.060  69.100  1.00  0.00           H
ATOM   2737 HG22 VAL A 758      62.700  51.700  67.440  1.00  0.00           H
ATOM   2738 HG23 VAL A 758      63.850  52.540  68.540  1.00  0.00           H
ATOM   2739  C   VAL A 758      64.980  48.620  66.250  1.00  0.00           C
ATOM   2740  O   VAL A 758      64.720  48.590  65.040  1.00  0.00           O
ATOM   2741  N   ILE A 759      66.040  47.970  66.750  1.00  0.00           N
ATOM   2742  HN  ILE A 759      66.240  48.060  67.730  1.00  0.00           H
ATOM   2743  CA  ILE A 759      66.940  47.160  65.950  1.00  0.00           C
ATOM   2744  HA  ILE A 759      67.340  47.790  65.170  1.00  0.00           H
ATOM   2745  CB  ILE A 759      68.080  46.730  66.850  1.00  0.00           C
ATOM   2746  HB  ILE A 759      67.650  46.370  67.810  1.00  0.00           H
ATOM   2747  CG2 ILE A 759      68.880  45.590  66.220  1.00  0.00           C
ATOM   2748 HG21 ILE A 759      69.330  45.890  65.250  1.00  0.00           H
ATOM   2749 HG22 ILE A 759      68.280  44.660  66.070  1.00  0.00           H
ATOM   2750 HG23 ILE A 759      69.680  45.340  66.930  1.00  0.00           H
ATOM   2751  CG1 ILE A 759      69.010  47.930  67.160  1.00  0.00           C
ATOM   2752 HG11 ILE A 759      68.390  48.810  67.440  1.00  0.00           H
ATOM   2753 HG12 ILE A 759      69.580  48.200  66.250  1.00  0.00           H
ATOM   2754  CD  ILE A 759      69.990  47.670  68.320  1.00  0.00           C
ATOM   2755  HD1 ILE A 759      70.730  46.900  68.030  1.00  0.00           H
ATOM   2756  HD2 ILE A 759      69.440  47.310  69.220  1.00  0.00           H
ATOM   2757  HD3 ILE A 759      70.540  48.590  68.580  1.00  0.00           H
ATOM   2758  C   ILE A 759      66.280  45.970  65.260  1.00  0.00           C
ATOM   2759  O   ILE A 759      66.450  45.770  64.050  1.00  0.00           O
ATOM   2760  N   LEU A 760      65.470  45.170  65.980  1.00  0.00           N
ATOM   2761  HN  LEU A 760      65.370  45.320  66.970  1.00  0.00           H
ATOM   2762  CA  LEU A 760      64.720  44.050  65.410  1.00  0.00           C
ATOM   2763  HA  LEU A 760      65.420  43.370  64.940  1.00  0.00           H
ATOM   2764  CB  LEU A 760      63.930  43.290  66.510  1.00  0.00           C
ATOM   2765  HB1 LEU A 760      63.250  42.540  66.060  1.00  0.00           H
ATOM   2766  HB2 LEU A 760      63.310  44.030  67.060  1.00  0.00           H
ATOM   2767  CG  LEU A 760      64.790  42.550  67.560  1.00  0.00           C
ATOM   2768  HG  LEU A 760      65.590  43.220  67.940  1.00  0.00           H
ATOM   2769  CD1 LEU A 760      63.910  42.150  68.750  1.00  0.00           C
ATOM   2770 HD11 LEU A 760      63.080  41.490  68.430  1.00  0.00           H
ATOM   2771 HD12 LEU A 760      63.470  43.050  69.240  1.00  0.00           H
ATOM   2772 HD13 LEU A 760      64.500  41.600  69.520  1.00  0.00           H
ATOM   2773  CD2 LEU A 760      65.460  41.300  66.970  1.00  0.00           C
ATOM   2774 HD21 LEU A 760      66.180  41.580  66.180  1.00  0.00           H
ATOM   2775 HD22 LEU A 760      64.700  40.610  66.550  1.00  0.00           H
ATOM   2776 HD23 LEU A 760      66.020  40.760  67.770  1.00  0.00           H
ATOM   2777  C   LEU A 760      63.740  44.480  64.330  1.00  0.00           C
ATOM   2778  O   LEU A 760      63.640  43.870  63.260  1.00  0.00           O
ATOM   2779  N   PHE A 761      63.000  45.570  64.600  1.00  0.00           N
ATOM   2780  HN  PHE A 761      63.100  46.010  65.500  1.00  0.00           H
ATOM   2781  CA  PHE A 761      62.050  46.200  63.710  1.00  0.00           C
ATOM   2782  HA  PHE A 761      61.260  45.490  63.500  1.00  0.00           H
ATOM   2783  CB  PHE A 761      61.440  47.390  64.510  1.00  0.00           C
ATOM   2784  HB1 PHE A 761      62.260  47.970  64.990  1.00  0.00           H
ATOM   2785  HB2 PHE A 761      60.810  46.990  65.340  1.00  0.00           H
ATOM   2786  CG  PHE A 761      60.610  48.380  63.730  1.00  0.00           C
ATOM   2787  CD1 PHE A 761      59.260  48.090  63.460  1.00  0.00           C
ATOM   2788  HD1 PHE A 761      58.850  47.130  63.750  1.00  0.00           H
ATOM   2789  CE1 PHE A 761      58.440  49.050  62.850  1.00  0.00           C
ATOM   2790  HE1 PHE A 761      57.400  48.830  62.640  1.00  0.00           H
ATOM   2791  CZ  PHE A 761      58.960  50.300  62.510  1.00  0.00           C
ATOM   2792  HZ  PHE A 761      58.330  51.040  62.050  1.00  0.00           H
ATOM   2793  CD2 PHE A 761      61.130  49.630  63.370  1.00  0.00           C
ATOM   2794  HD2 PHE A 761      62.160  49.870  63.590  1.00  0.00           H
ATOM   2795  CE2 PHE A 761      60.320  50.590  62.750  1.00  0.00           C
ATOM   2796  HE2 PHE A 761      60.730  51.550  62.480  1.00  0.00           H
ATOM   2797  C   PHE A 761      62.630  46.620  62.360  1.00  0.00           C
ATOM   2798  O   PHE A 761      62.180  46.160  61.310  1.00  0.00           O
ATOM   2799  N   PHE A 762      63.700  47.440  62.370  1.00  0.00           N
ATOM   2800  HN  PHE A 762      64.020  47.840  63.230  1.00  0.00           H
ATOM   2801  CA  PHE A 762      64.420  47.810  61.160  1.00  0.00           C
ATOM   2802  HA  PHE A 762      63.700  48.220  60.470  1.00  0.00           H
ATOM   2803  CB  PHE A 762      65.530  48.840  61.470  1.00  0.00           C
ATOM   2804  HB1 PHE A 762      66.310  48.880  60.680  1.00  0.00           H
ATOM   2805  HB2 PHE A 762      66.030  48.610  62.440  1.00  0.00           H
ATOM   2806  CG  PHE A 762      64.940  50.210  61.520  1.00  0.00           C
ATOM   2807  CD1 PHE A 762      64.450  50.770  60.330  1.00  0.00           C
ATOM   2808  HD1 PHE A 762      64.400  50.170  59.430  1.00  0.00           H
ATOM   2809  CE1 PHE A 762      64.100  52.120  60.280  1.00  0.00           C
ATOM   2810  HE1 PHE A 762      63.770  52.570  59.340  1.00  0.00           H
ATOM   2811  CZ  PHE A 762      64.240  52.910  61.420  1.00  0.00           C
ATOM   2812  HZ  PHE A 762      64.110  53.970  61.330  1.00  0.00           H
ATOM   2813  CD2 PHE A 762      65.000  51.000  62.680  1.00  0.00           C
ATOM   2814  HD2 PHE A 762      65.380  50.560  63.590  1.00  0.00           H
ATOM   2815  CE2 PHE A 762      64.640  52.350  62.640  1.00  0.00           C
ATOM   2816  HE2 PHE A 762      64.740  52.970  63.520  1.00  0.00           H
ATOM   2817  C   PHE A 762      65.060  46.660  60.410  1.00  0.00           C
ATOM   2818  O   PHE A 762      64.950  46.580  59.180  1.00  0.00           O
ATOM   2819  N   THR A 763      65.730  45.740  61.130  1.00  0.00           N
ATOM   2820  HN  THR A 763      65.800  45.840  62.130  1.00  0.00           H
ATOM   2821  CA  THR A 763      66.430  44.600  60.530  1.00  0.00           C
ATOM   2822  HA  THR A 763      67.150  44.990  59.830  1.00  0.00           H
ATOM   2823  CB  THR A 763      67.190  43.760  61.560  1.00  0.00           C
ATOM   2824  HB  THR A 763      66.490  43.310  62.300  1.00  0.00           H
ATOM   2825  OG1 THR A 763      68.130  44.560  62.260  1.00  0.00           O
ATOM   2826  HG1 THR A 763      67.610  45.090  62.890  1.00  0.00           H
ATOM   2827  CG2 THR A 763      68.010  42.650  60.870  1.00  0.00           C
ATOM   2828 HG21 THR A 763      68.650  43.090  60.080  1.00  0.00           H
ATOM   2829 HG22 THR A 763      67.350  41.890  60.410  1.00  0.00           H
ATOM   2830 HG23 THR A 763      68.670  42.140  61.610  1.00  0.00           H
ATOM   2831  C   THR A 763      65.480  43.710  59.760  1.00  0.00           C
ATOM   2832  O   THR A 763      65.770  43.320  58.620  1.00  0.00           O
ATOM   2833  N   THR A 764      64.290  43.440  60.340  1.00  0.00           N
ATOM   2834  HN  THR A 764      64.120  43.790  61.260  1.00  0.00           H
ATOM   2835  CA  THR A 764      63.210  42.700  59.680  1.00  0.00           C
ATOM   2836  HA  THR A 764      63.590  41.730  59.410  1.00  0.00           H
ATOM   2837  CB  THR A 764      61.980  42.500  60.570  1.00  0.00           C
ATOM   2838  HB  THR A 764      61.510  43.480  60.830  1.00  0.00           H
ATOM   2839  OG1 THR A 764      62.340  41.870  61.790  1.00  0.00           O
ATOM   2840  HG1 THR A 764      62.850  42.540  62.290  1.00  0.00           H
ATOM   2841  CG2 THR A 764      60.930  41.600  59.900  1.00  0.00           C
ATOM   2842 HG21 THR A 764      61.390  40.630  59.600  1.00  0.00           H
ATOM   2843 HG22 THR A 764      60.500  42.070  58.990  1.00  0.00           H
ATOM   2844 HG23 THR A 764      60.100  41.390  60.600  1.00  0.00           H
ATOM   2845  C   THR A 764      62.720  43.360  58.390  1.00  0.00           C
ATOM   2846  O   THR A 764      62.580  42.710  57.350  1.00  0.00           O
ATOM   2847  N   PHE A 765      62.460  44.690  58.430  1.00  0.00           N
ATOM   2848  HN  PHE A 765      62.550  45.200  59.280  1.00  0.00           H
ATOM   2849  CA  PHE A 765      62.060  45.460  57.260  1.00  0.00           C
ATOM   2850  HA  PHE A 765      61.180  45.000  56.850  1.00  0.00           H
ATOM   2851  CB  PHE A 765      61.660  46.910  57.720  1.00  0.00           C
ATOM   2852  HB1 PHE A 765      62.440  47.290  58.420  1.00  0.00           H
ATOM   2853  HB2 PHE A 765      60.700  46.880  58.260  1.00  0.00           H
ATOM   2854  CG  PHE A 765      61.540  47.910  56.590  1.00  0.00           C
ATOM   2855  CD1 PHE A 765      60.470  47.830  55.690  1.00  0.00           C
ATOM   2856  HD1 PHE A 765      59.730  47.050  55.810  1.00  0.00           H
ATOM   2857  CE1 PHE A 765      60.360  48.730  54.620  1.00  0.00           C
ATOM   2858  HE1 PHE A 765      59.520  48.650  53.940  1.00  0.00           H
ATOM   2859  CZ  PHE A 765      61.330  49.720  54.440  1.00  0.00           C
ATOM   2860  HZ  PHE A 765      61.260  50.400  53.610  1.00  0.00           H
ATOM   2861  CD2 PHE A 765      62.510  48.910  56.400  1.00  0.00           C
ATOM   2862  HD2 PHE A 765      63.350  48.980  57.080  1.00  0.00           H
ATOM   2863  CE2 PHE A 765      62.410  49.810  55.340  1.00  0.00           C
ATOM   2864  HE2 PHE A 765      63.160  50.570  55.200  1.00  0.00           H
ATOM   2865  C   PHE A 765      63.080  45.470  56.130  1.00  0.00           C
ATOM   2866  O   PHE A 765      62.760  45.130  54.990  1.00  0.00           O
ATOM   2867  N   PHE A 766      64.360  45.810  56.430  1.00  0.00           N
ATOM   2868  HN  PHE A 766      64.590  46.140  57.350  1.00  0.00           H
ATOM   2869  CA  PHE A 766      65.410  45.840  55.440  1.00  0.00           C
ATOM   2870  HA  PHE A 766      65.080  46.470  54.630  1.00  0.00           H
ATOM   2871  CB  PHE A 766      66.730  46.410  56.050  1.00  0.00           C
ATOM   2872  HB1 PHE A 766      67.590  46.270  55.360  1.00  0.00           H
ATOM   2873  HB2 PHE A 766      66.960  45.900  57.000  1.00  0.00           H
ATOM   2874  CG  PHE A 766      66.640  47.910  56.280  1.00  0.00           C
ATOM   2875  CD1 PHE A 766      66.390  48.780  55.210  1.00  0.00           C
ATOM   2876  HD1 PHE A 766      66.190  48.390  54.230  1.00  0.00           H
ATOM   2877  CE1 PHE A 766      66.360  50.160  55.390  1.00  0.00           C
ATOM   2878  HE1 PHE A 766      66.190  50.810  54.540  1.00  0.00           H
ATOM   2879  CZ  PHE A 766      66.560  50.710  56.660  1.00  0.00           C
ATOM   2880  HZ  PHE A 766      66.530  51.780  56.810  1.00  0.00           H
ATOM   2881  CD2 PHE A 766      66.860  48.470  57.560  1.00  0.00           C
ATOM   2882  HD2 PHE A 766      67.070  47.830  58.400  1.00  0.00           H
ATOM   2883  CE2 PHE A 766      66.810  49.860  57.750  1.00  0.00           C
ATOM   2884  HE2 PHE A 766      66.970  50.280  58.730  1.00  0.00           H
ATOM   2885  C   PHE A 766      65.650  44.470  54.800  1.00  0.00           C
ATOM   2886  O   PHE A 766      65.610  44.320  53.580  1.00  0.00           O
ATOM   2887  N   LEU A 767      65.820  43.410  55.600  1.00  0.00           N
ATOM   2888  HN  LEU A 767      65.800  43.500  56.600  1.00  0.00           H
ATOM   2889  CA  LEU A 767      66.070  42.070  55.090  1.00  0.00           C
ATOM   2890  HA  LEU A 767      66.950  42.130  54.470  1.00  0.00           H
ATOM   2891  CB  LEU A 767      66.350  41.140  56.290  1.00  0.00           C
ATOM   2892  HB1 LEU A 767      65.440  41.070  56.930  1.00  0.00           H
ATOM   2893  HB2 LEU A 767      67.140  41.620  56.910  1.00  0.00           H
ATOM   2894  CG  LEU A 767      66.830  39.710  55.950  1.00  0.00           C
ATOM   2895  HG  LEU A 767      66.060  39.210  55.310  1.00  0.00           H
ATOM   2896  CD1 LEU A 767      68.150  39.720  55.180  1.00  0.00           C
ATOM   2897 HD11 LEU A 767      68.920  40.240  55.790  1.00  0.00           H
ATOM   2898 HD12 LEU A 767      68.040  40.240  54.200  1.00  0.00           H
ATOM   2899 HD13 LEU A 767      68.500  38.690  54.980  1.00  0.00           H
ATOM   2900  CD2 LEU A 767      66.990  38.900  57.240  1.00  0.00           C
ATOM   2901 HD21 LEU A 767      66.030  38.830  57.790  1.00  0.00           H
ATOM   2902 HD22 LEU A 767      67.730  39.380  57.910  1.00  0.00           H
ATOM   2903 HD23 LEU A 767      67.350  37.870  57.010  1.00  0.00           H
ATOM   2904  C   LEU A 767      64.940  41.530  54.210  1.00  0.00           C
ATOM   2905  O   LEU A 767      65.160  40.960  53.140  1.00  0.00           O
ATOM   2906  N   SER A 768      63.670  41.740  54.620  1.00  0.00           N
ATOM   2907  HN  SER A 768      63.510  42.170  55.510  1.00  0.00           H
ATOM   2908  CA  SER A 768      62.490  41.360  53.830  1.00  0.00           C
ATOM   2909  HA  SER A 768      62.590  40.310  53.580  1.00  0.00           H
ATOM   2910  CB  SER A 768      61.150  41.540  54.590  1.00  0.00           C
ATOM   2911  HB1 SER A 768      60.310  41.080  54.020  1.00  0.00           H
ATOM   2912  HB2 SER A 768      60.920  42.620  54.750  1.00  0.00           H
ATOM   2913  OG  SER A 768      61.210  40.900  55.860  1.00  0.00           O
ATOM   2914  HG1 SER A 768      61.640  41.560  56.450  1.00  0.00           H
ATOM   2915  C   SER A 768      62.410  42.120  52.520  1.00  0.00           C
ATOM   2916  O   SER A 768      62.140  41.550  51.460  1.00  0.00           O
ATOM   2917  N   SER A 769      62.700  43.430  52.560  1.00  0.00           N
ATOM   2918  HN  SER A 769      62.880  43.880  53.440  1.00  0.00           H
ATOM   2919  CA  SER A 769      62.830  44.280  51.380  1.00  0.00           C
ATOM   2920  HA  SER A 769      61.910  44.220  50.830  1.00  0.00           H
ATOM   2921  CB  SER A 769      63.080  45.770  51.750  1.00  0.00           C
ATOM   2922  HB1 SER A 769      64.060  45.890  52.270  1.00  0.00           H
ATOM   2923  HB2 SER A 769      62.290  46.080  52.470  1.00  0.00           H
ATOM   2924  OG  SER A 769      63.020  46.610  50.590  1.00  0.00           O
ATOM   2925  HG1 SER A 769      63.560  46.200  49.900  1.00  0.00           H
ATOM   2926  C   SER A 769      63.940  43.830  50.440  1.00  0.00           C
ATOM   2927  O   SER A 769      63.830  43.940  49.220  1.00  0.00           O
ATOM   2928  N   PHE A 770      65.070  43.320  50.990  1.00  0.00           N
ATOM   2929  HN  PHE A 770      65.140  43.240  51.990  1.00  0.00           H
ATOM   2930  CA  PHE A 770      66.210  42.870  50.210  1.00  0.00           C
ATOM   2931  HA  PHE A 770      66.420  43.690  49.570  1.00  0.00           H
ATOM   2932  CB  PHE A 770      67.430  42.490  51.140  1.00  0.00           C
ATOM   2933  HB1 PHE A 770      67.070  41.840  51.970  1.00  0.00           H
ATOM   2934  HB2 PHE A 770      67.820  43.410  51.610  1.00  0.00           H
ATOM   2935  CG  PHE A 770      68.570  41.740  50.470  1.00  0.00           C
ATOM   2936  CD1 PHE A 770      69.530  42.410  49.720  1.00  0.00           C
ATOM   2937  HD1 PHE A 770      69.640  43.450  49.760  1.00  0.00           H
ATOM   2938  CE1 PHE A 770      70.460  41.750  48.940  1.00  0.00           C
ATOM   2939  HE1 PHE A 770      71.080  42.330  48.300  1.00  0.00           H
ATOM   2940  CZ  PHE A 770      70.580  40.360  49.020  1.00  0.00           C
ATOM   2941  HZ  PHE A 770      71.300  39.830  48.420  1.00  0.00           H
ATOM   2942  CD2 PHE A 770      68.740  40.350  50.610  1.00  0.00           C
ATOM   2943  HD2 PHE A 770      68.100  39.780  51.270  1.00  0.00           H
ATOM   2944  CE2 PHE A 770      69.740  39.670  49.900  1.00  0.00           C
ATOM   2945  HE2 PHE A 770      69.840  38.590  50.000  1.00  0.00           H
ATOM   2946  C   PHE A 770      65.890  41.730  49.280  1.00  0.00           C
ATOM   2947  O   PHE A 770      66.120  41.770  48.070  1.00  0.00           O
ATOM   2948  N   LEU A 771      65.280  40.710  49.890  1.00  0.00           N
ATOM   2949  HN  LEU A 771      65.140  40.740  50.880  1.00  0.00           H
ATOM   2950  CA  LEU A 771      64.840  39.490  49.260  1.00  0.00           C
ATOM   2951  HA  LEU A 771      65.680  39.070  48.730  1.00  0.00           H
ATOM   2952  CB  LEU A 771      64.380  38.490  50.340  1.00  0.00           C
ATOM   2953  HB1 LEU A 771      63.990  37.560  49.870  1.00  0.00           H
ATOM   2954  HB2 LEU A 771      63.550  38.950  50.920  1.00  0.00           H
ATOM   2955  CG  LEU A 771      65.510  38.090  51.330  1.00  0.00           C
ATOM   2956  HG  LEU A 771      66.050  39.010  51.650  1.00  0.00           H
ATOM   2957  CD1 LEU A 771      64.950  37.450  52.600  1.00  0.00           C
ATOM   2958 HD11 LEU A 771      64.360  36.540  52.360  1.00  0.00           H
ATOM   2959 HD12 LEU A 771      64.290  38.170  53.140  1.00  0.00           H
ATOM   2960 HD13 LEU A 771      65.780  37.170  53.290  1.00  0.00           H
ATOM   2961  CD2 LEU A 771      66.520  37.140  50.660  1.00  0.00           C
ATOM   2962 HD21 LEU A 771      66.990  37.630  49.780  1.00  0.00           H
ATOM   2963 HD22 LEU A 771      66.010  36.220  50.300  1.00  0.00           H
ATOM   2964 HD23 LEU A 771      67.320  36.850  51.370  1.00  0.00           H
ATOM   2965  C   LEU A 771      63.770  39.750  48.210  1.00  0.00           C
ATOM   2966  O   LEU A 771      63.760  39.130  47.150  1.00  0.00           O
ATOM   2967  N   LYS A 772      62.880  40.720  48.460  1.00  0.00           N
ATOM   2968  HN  LYS A 772      62.850  41.150  49.360  1.00  0.00           H
ATOM   2969  CA  LYS A 772      61.940  41.190  47.460  1.00  0.00           C
ATOM   2970  HA  LYS A 772      61.380  40.320  47.120  1.00  0.00           H
ATOM   2971  CB  LYS A 772      60.970  42.180  48.130  1.00  0.00           C
ATOM   2972  HB1 LYS A 772      61.560  43.020  48.560  1.00  0.00           H
ATOM   2973  HB2 LYS A 772      60.490  41.650  48.980  1.00  0.00           H
ATOM   2974  CG  LYS A 772      59.890  42.770  47.220  1.00  0.00           C
ATOM   2975  HG1 LYS A 772      60.350  43.380  46.410  1.00  0.00           H
ATOM   2976  HG2 LYS A 772      59.300  43.460  47.850  1.00  0.00           H
ATOM   2977  CD  LYS A 772      59.000  41.670  46.600  1.00  0.00           C
ATOM   2978  HD1 LYS A 772      58.780  40.910  47.380  1.00  0.00           H
ATOM   2979  HD2 LYS A 772      59.570  41.150  45.800  1.00  0.00           H
ATOM   2980  CE  LYS A 772      57.680  42.190  46.010  1.00  0.00           C
ATOM   2981  HE1 LYS A 772      57.090  41.340  45.620  1.00  0.00           H
ATOM   2982  HE2 LYS A 772      57.870  42.920  45.190  1.00  0.00           H
ATOM   2983  NZ  LYS A 772      56.890  42.860  47.070  1.00  0.00           N
ATOM   2984  HZ1 LYS A 772      57.220  43.840  47.220  1.00  0.00           H
ATOM   2985  HZ2 LYS A 772      57.010  42.350  47.970  1.00  0.00           H
ATOM   2986  HZ3 LYS A 772      55.890  42.890  46.820  1.00  0.00           H
ATOM   2987  C   LYS A 772      62.560  41.800  46.200  1.00  0.00           C
ATOM   2988  O   LYS A 772      62.130  41.500  45.090  1.00  0.00           O
ATOM   2989  N   GLN A 773      63.600  42.660  46.330  1.00  0.00           N
ATOM   2990  HN  GLN A 773      63.950  42.900  47.240  1.00  0.00           H
ATOM   2991  CA  GLN A 773      64.250  43.240  45.170  1.00  0.00           C
ATOM   2992  HA  GLN A 773      63.470  43.610  44.510  1.00  0.00           H
ATOM   2993  CB  GLN A 773      65.260  44.360  45.500  1.00  0.00           C
ATOM   2994  HB1 GLN A 773      66.110  43.900  46.060  1.00  0.00           H
ATOM   2995  HB2 GLN A 773      64.790  45.100  46.180  1.00  0.00           H
ATOM   2996  CG  GLN A 773      65.860  45.040  44.230  1.00  0.00           C
ATOM   2997  HG1 GLN A 773      66.310  44.300  43.560  1.00  0.00           H
ATOM   2998  HG2 GLN A 773      66.720  45.680  44.400  1.00  0.00           H
ATOM   2999  CD  GLN A 773      64.820  45.770  43.390  1.00  0.00           C
ATOM   3000  OE1 GLN A 773      64.990  45.890  42.180  1.00  0.00           O
ATOM   3001  NE2 GLN A 773      63.720  46.200  44.020  1.00  0.00           N
ATOM   3002 HE21 GLN A 773      63.010  46.630  43.460  1.00  0.00           H
ATOM   3003 HE22 GLN A 773      63.570  45.980  44.980  1.00  0.00           H
ATOM   3004  C   GLN A 773      65.070  42.250  44.380  1.00  0.00           C
ATOM   3005  O   GLN A 773      65.240  42.380  43.170  1.00  0.00           O
ATOM   3006  N   PHE A 774      65.610  41.220  45.040  1.00  0.00           N
ATOM   3007  HN  PHE A 774      65.500  41.160  46.030  1.00  0.00           H
ATOM   3008  CA  PHE A 774      66.430  40.200  44.440  1.00  0.00           C
ATOM   3009  HA  PHE A 774      67.340  40.660  44.070  1.00  0.00           H
ATOM   3010  CB  PHE A 774      66.830  39.240  45.590  1.00  0.00           C
ATOM   3011  HB1 PHE A 774      65.940  39.020  46.210  1.00  0.00           H
ATOM   3012  HB2 PHE A 774      67.560  39.760  46.260  1.00  0.00           H
ATOM   3013  CG  PHE A 774      67.400  37.920  45.170  1.00  0.00           C
ATOM   3014  CD1 PHE A 774      68.780  37.770  45.040  1.00  0.00           C
ATOM   3015  HD1 PHE A 774      69.440  38.610  45.210  1.00  0.00           H
ATOM   3016  CE1 PHE A 774      69.320  36.520  44.730  1.00  0.00           C
ATOM   3017  HE1 PHE A 774      70.390  36.390  44.640  1.00  0.00           H
ATOM   3018  CZ  PHE A 774      68.480  35.410  44.550  1.00  0.00           C
ATOM   3019  HZ  PHE A 774      68.900  34.450  44.310  1.00  0.00           H
ATOM   3020  CD2 PHE A 774      66.560  36.810  45.030  1.00  0.00           C
ATOM   3021  HD2 PHE A 774      65.500  36.910  45.200  1.00  0.00           H
ATOM   3022  CE2 PHE A 774      67.090  35.550  44.720  1.00  0.00           C
ATOM   3023  HE2 PHE A 774      66.450  34.690  44.640  1.00  0.00           H
ATOM   3024  C   PHE A 774      65.770  39.550  43.210  1.00  0.00           C
ATOM   3025  O   PHE A 774      66.410  39.300  42.180  1.00  0.00           O
ATOM   3026  N   LYS A 775      64.440  39.340  43.280  1.00  0.00           N
ATOM   3027  HN  LYS A 775      63.970  39.580  44.120  1.00  0.00           H
ATOM   3028  CA  LYS A 775      63.590  38.790  42.240  1.00  0.00           C
ATOM   3029  HA  LYS A 775      64.020  37.840  41.960  1.00  0.00           H
ATOM   3030  CB  LYS A 775      62.220  38.490  42.880  1.00  0.00           C
ATOM   3031  HB1 LYS A 775      61.800  39.450  43.260  1.00  0.00           H
ATOM   3032  HB2 LYS A 775      62.400  37.850  43.770  1.00  0.00           H
ATOM   3033  CG  LYS A 775      61.130  37.810  42.010  1.00  0.00           C
ATOM   3034  HG1 LYS A 775      60.840  38.490  41.170  1.00  0.00           H
ATOM   3035  HG2 LYS A 775      60.230  37.710  42.660  1.00  0.00           H
ATOM   3036  CD  LYS A 775      61.470  36.410  41.450  1.00  0.00           C
ATOM   3037  HD1 LYS A 775      61.920  35.800  42.260  1.00  0.00           H
ATOM   3038  HD2 LYS A 775      62.210  36.520  40.630  1.00  0.00           H
ATOM   3039  CE  LYS A 775      60.200  35.690  40.930  1.00  0.00           C
ATOM   3040  HE1 LYS A 775      59.720  36.290  40.130  1.00  0.00           H
ATOM   3041  HE2 LYS A 775      59.470  35.570  41.770  1.00  0.00           H
ATOM   3042  NZ  LYS A 775      60.480  34.340  40.380  1.00  0.00           N
ATOM   3043  HZ1 LYS A 775      61.010  33.760  41.040  1.00  0.00           H
ATOM   3044  HZ2 LYS A 775      60.960  34.380  39.460  1.00  0.00           H
ATOM   3045  HZ3 LYS A 775      59.580  33.810  40.250  1.00  0.00           H
ATOM   3046  C   LYS A 775      63.460  39.580  40.930  1.00  0.00           C
ATOM   3047  O   LYS A 775      63.310  38.960  39.880  1.00  0.00           O
ATOM   3048  N   THR A 776      63.510  40.940  40.950  1.00  0.00           N
ATOM   3049  HN  THR A 776      63.750  41.400  41.810  1.00  0.00           H
ATOM   3050  CA  THR A 776      63.080  41.830  39.850  1.00  0.00           C
ATOM   3051  HA  THR A 776      62.030  41.610  39.690  1.00  0.00           H
ATOM   3052  CB  THR A 776      63.170  43.340  40.180  1.00  0.00           C
ATOM   3053  HB  THR A 776      62.790  43.940  39.330  1.00  0.00           H
ATOM   3054  OG1 THR A 776      64.490  43.770  40.500  1.00  0.00           O
ATOM   3055  HG1 THR A 776      64.350  44.650  40.910  1.00  0.00           H
ATOM   3056  CG2 THR A 776      62.300  43.640  41.410  1.00  0.00           C
ATOM   3057 HG21 THR A 776      62.630  43.060  42.290  1.00  0.00           H
ATOM   3058 HG22 THR A 776      61.240  43.390  41.200  1.00  0.00           H
ATOM   3059 HG23 THR A 776      62.350  44.720  41.660  1.00  0.00           H
ATOM   3060  C   THR A 776      63.730  41.660  38.490  1.00  0.00           C
ATOM   3061  O   THR A 776      63.100  41.790  37.450  1.00  0.00           O
ATOM   3062  N   LYS A 777      65.050  41.420  38.480  1.00  0.00           N
ATOM   3063  HN  LYS A 777      65.480  41.360  39.370  1.00  0.00           H
ATOM   3064  CA  LYS A 777      65.890  41.390  37.290  1.00  0.00           C
ATOM   3065  HA  LYS A 777      65.540  42.120  36.580  1.00  0.00           H
ATOM   3066  CB  LYS A 777      67.340  41.690  37.710  1.00  0.00           C
ATOM   3067  HB1 LYS A 777      68.040  41.640  36.850  1.00  0.00           H
ATOM   3068  HB2 LYS A 777      67.660  40.910  38.440  1.00  0.00           H
ATOM   3069  CG  LYS A 777      67.490  43.070  38.360  1.00  0.00           C
ATOM   3070  HG1 LYS A 777      66.530  43.450  38.760  1.00  0.00           H
ATOM   3071  HG2 LYS A 777      67.770  43.790  37.550  1.00  0.00           H
ATOM   3072  CD  LYS A 777      68.570  43.040  39.450  1.00  0.00           C
ATOM   3073  HD1 LYS A 777      69.050  44.040  39.530  1.00  0.00           H
ATOM   3074  HD2 LYS A 777      69.350  42.310  39.130  1.00  0.00           H
ATOM   3075  CE  LYS A 777      68.070  42.630  40.830  1.00  0.00           C
ATOM   3076  HE1 LYS A 777      68.910  42.540  41.550  1.00  0.00           H
ATOM   3077  HE2 LYS A 777      67.530  41.660  40.780  1.00  0.00           H
ATOM   3078  NZ  LYS A 777      67.140  43.660  41.310  1.00  0.00           N
ATOM   3079  HZ1 LYS A 777      66.290  43.690  40.700  1.00  0.00           H
ATOM   3080  HZ2 LYS A 777      67.580  44.600  41.300  1.00  0.00           H
ATOM   3081  HZ3 LYS A 777      66.800  43.400  42.260  1.00  0.00           H
ATOM   3082  C   LYS A 777      65.860  40.020  36.610  1.00  0.00           C
ATOM   3083  O   LYS A 777      65.260  39.090  37.130  1.00  0.00           O
ATOM   3084  N   ARG A 778      66.550  39.810  35.480  1.00  0.00           N
ATOM   3085  HN  ARG A 778      67.000  40.550  34.980  1.00  0.00           H
ATOM   3086  CA  ARG A 778      66.820  38.460  35.010  1.00  0.00           C
ATOM   3087  HA  ARG A 778      66.140  37.750  35.450  1.00  0.00           H
ATOM   3088  CB  ARG A 778      66.690  38.300  33.470  1.00  0.00           C
ATOM   3089  HB1 ARG A 778      67.020  37.270  33.200  1.00  0.00           H
ATOM   3090  HB2 ARG A 778      67.380  39.000  32.950  1.00  0.00           H
ATOM   3091  CG  ARG A 778      65.260  38.490  32.910  1.00  0.00           C
ATOM   3092  HG1 ARG A 778      65.020  39.580  32.890  1.00  0.00           H
ATOM   3093  HG2 ARG A 778      64.540  38.000  33.610  1.00  0.00           H
ATOM   3094  CD  ARG A 778      65.100  37.880  31.510  1.00  0.00           C
ATOM   3095  HD1 ARG A 778      65.380  36.800  31.560  1.00  0.00           H
ATOM   3096  HD2 ARG A 778      65.770  38.400  30.790  1.00  0.00           H
ATOM   3097  NE  ARG A 778      63.700  38.030  31.030  1.00  0.00           N
ATOM   3098  HE  ARG A 778      63.210  38.870  31.300  1.00  0.00           H
ATOM   3099  CZ  ARG A 778      63.280  37.510  29.890  1.00  0.00           C
ATOM   3100  NH1 ARG A 778      63.950  36.560  29.280  1.00  0.00           N
ATOM   3101 HH11 ARG A 778      64.410  35.950  29.930  1.00  0.00           H
ATOM   3102 HH12 ARG A 778      63.600  36.190  28.420  1.00  0.00           H
ATOM   3103  NH2 ARG A 778      62.130  37.870  29.370  1.00  0.00           N
ATOM   3104 HH21 ARG A 778      61.660  38.680  29.710  1.00  0.00           H
ATOM   3105 HH22 ARG A 778      61.770  37.440  28.530  1.00  0.00           H
ATOM   3106  C   ARG A 778      68.230  38.060  35.430  1.00  0.00           C
ATOM   3107  O   ARG A 778      69.190  38.690  35.010  1.00  0.00           O
ATOM   3108  N   TYR A 779      68.380  37.020  36.280  1.00  0.00           N
ATOM   3109  HN  TYR A 779      67.610  36.500  36.630  1.00  0.00           H
ATOM   3110  CA  TYR A 779      69.710  36.570  36.650  1.00  0.00           C
ATOM   3111  HA  TYR A 779      70.340  36.590  35.760  1.00  0.00           H
ATOM   3112  CB  TYR A 779      70.310  37.480  37.760  1.00  0.00           C
ATOM   3113  HB1 TYR A 779      69.930  37.260  38.780  1.00  0.00           H
ATOM   3114  HB2 TYR A 779      70.050  38.540  37.550  1.00  0.00           H
ATOM   3115  CG  TYR A 779      71.810  37.390  37.760  1.00  0.00           C
ATOM   3116  CD1 TYR A 779      72.550  38.310  37.000  1.00  0.00           C
ATOM   3117  HD1 TYR A 779      72.050  39.060  36.400  1.00  0.00           H
ATOM   3118  CE1 TYR A 779      73.960  38.280  37.000  1.00  0.00           C
ATOM   3119  HE1 TYR A 779      74.500  39.010  36.420  1.00  0.00           H
ATOM   3120  CZ  TYR A 779      74.630  37.310  37.750  1.00  0.00           C
ATOM   3121  OH  TYR A 779      76.030  37.260  37.740  1.00  0.00           O
ATOM   3122  HH  TYR A 779      76.330  38.110  37.410  1.00  0.00           H
ATOM   3123  CD2 TYR A 779      72.500  36.430  38.520  1.00  0.00           C
ATOM   3124  HD2 TYR A 779      71.950  35.720  39.110  1.00  0.00           H
ATOM   3125  CE2 TYR A 779      73.900  36.390  38.510  1.00  0.00           C
ATOM   3126  HE2 TYR A 779      74.430  35.650  39.100  1.00  0.00           H
ATOM   3127  C   TYR A 779      69.660  35.120  37.100  1.00  0.00           C
ATOM   3128  O   TYR A 779      70.180  34.230  36.450  1.00  0.00           O
ATOM   3129  N   PHE A 780      69.020  34.850  38.260  1.00  0.00           N
ATOM   3130  HN  PHE A 780      68.630  35.590  38.800  1.00  0.00           H
ATOM   3131  CA  PHE A 780      68.970  33.520  38.850  1.00  0.00           C
ATOM   3132  HA  PHE A 780      69.930  33.060  38.640  1.00  0.00           H
ATOM   3133  CB  PHE A 780      68.790  33.590  40.390  1.00  0.00           C
ATOM   3134  HB1 PHE A 780      68.650  32.590  40.840  1.00  0.00           H
ATOM   3135  HB2 PHE A 780      67.900  34.210  40.650  1.00  0.00           H
ATOM   3136  CG  PHE A 780      70.000  34.230  41.010  1.00  0.00           C
ATOM   3137  CD1 PHE A 780      70.040  35.590  41.340  1.00  0.00           C
ATOM   3138  HD1 PHE A 780      69.170  36.210  41.140  1.00  0.00           H
ATOM   3139  CE1 PHE A 780      71.180  36.170  41.900  1.00  0.00           C
ATOM   3140  HE1 PHE A 780      71.200  37.220  42.130  1.00  0.00           H
ATOM   3141  CZ  PHE A 780      72.300  35.370  42.170  1.00  0.00           C
ATOM   3142  HZ  PHE A 780      73.190  35.800  42.610  1.00  0.00           H
ATOM   3143  CD2 PHE A 780      71.120  33.430  41.300  1.00  0.00           C
ATOM   3144  HD2 PHE A 780      71.110  32.380  41.070  1.00  0.00           H
ATOM   3145  CE2 PHE A 780      72.260  34.000  41.880  1.00  0.00           C
ATOM   3146  HE2 PHE A 780      73.100  33.380  42.130  1.00  0.00           H
ATOM   3147  C   PHE A 780      67.890  32.640  38.220  1.00  0.00           C
ATOM   3148  O   PHE A 780      66.870  33.190  37.790  1.00  0.00           O
ATOM   3149  N   PRO A 781      68.050  31.310  38.100  1.00  0.00           N
ATOM   3150  CD  PRO A 781      69.200  30.590  38.610  1.00  0.00           C
ATOM   3151  HD1 PRO A 781      69.300  30.760  39.700  1.00  0.00           H
ATOM   3152  HD2 PRO A 781      70.120  30.940  38.090  1.00  0.00           H
ATOM   3153  CA  PRO A 781      67.050  30.420  37.530  1.00  0.00           C
ATOM   3154  HA  PRO A 781      66.880  30.760  36.510  1.00  0.00           H
ATOM   3155  CB  PRO A 781      67.640  29.010  37.540  1.00  0.00           C
ATOM   3156  HB1 PRO A 781      67.850  28.680  36.500  1.00  0.00           H
ATOM   3157  HB2 PRO A 781      66.970  28.260  38.010  1.00  0.00           H
ATOM   3158  CG  PRO A 781      68.950  29.110  38.320  1.00  0.00           C
ATOM   3159  HG1 PRO A 781      68.880  28.560  39.280  1.00  0.00           H
ATOM   3160  HG2 PRO A 781      69.780  28.720  37.690  1.00  0.00           H
ATOM   3161  C   PRO A 781      65.700  30.470  38.200  1.00  0.00           C
ATOM   3162  O   PRO A 781      65.610  30.560  39.420  1.00  0.00           O
ATOM   3163  N   THR A 782      64.640  30.350  37.390  1.00  0.00           N
ATOM   3164  HN  THR A 782      64.800  30.180  36.420  1.00  0.00           H
ATOM   3165  CA  THR A 782      63.220  30.230  37.700  1.00  0.00           C
ATOM   3166  HA  THR A 782      62.790  31.210  37.680  1.00  0.00           H
ATOM   3167  CB  THR A 782      62.550  29.370  36.620  1.00  0.00           C
ATOM   3168  HB  THR A 782      61.520  29.040  36.890  1.00  0.00           H
ATOM   3169  OG1 THR A 782      63.400  28.250  36.370  1.00  0.00           O
ATOM   3170  HG1 THR A 782      63.040  27.820  35.550  1.00  0.00           H
ATOM   3171  CG2 THR A 782      62.450  30.210  35.340  1.00  0.00           C
ATOM   3172 HG21 THR A 782      63.440  30.550  34.980  1.00  0.00           H
ATOM   3173 HG22 THR A 782      61.810  31.100  35.520  1.00  0.00           H
ATOM   3174 HG23 THR A 782      61.980  29.610  34.530  1.00  0.00           H
ATOM   3175  C   THR A 782      62.850  29.640  39.040  1.00  0.00           C
ATOM   3176  O   THR A 782      62.480  30.370  39.960  1.00  0.00           O
ATOM   3177  N   LYS A 783      62.930  28.310  39.180  1.00  0.00           N
ATOM   3178  HN  LYS A 783      63.210  27.810  38.350  1.00  0.00           H
ATOM   3179  CA  LYS A 783      62.400  27.570  40.300  1.00  0.00           C
ATOM   3180  HA  LYS A 783      61.340  27.800  40.350  1.00  0.00           H
ATOM   3181  CB  LYS A 783      62.530  26.040  40.050  1.00  0.00           C
ATOM   3182  HB1 LYS A 783      61.790  25.780  39.260  1.00  0.00           H
ATOM   3183  HB2 LYS A 783      62.240  25.470  40.960  1.00  0.00           H
ATOM   3184  CG  LYS A 783      63.910  25.570  39.540  1.00  0.00           C
ATOM   3185  HG1 LYS A 783      64.720  25.940  40.200  1.00  0.00           H
ATOM   3186  HG2 LYS A 783      64.060  26.000  38.520  1.00  0.00           H
ATOM   3187  CD  LYS A 783      63.990  24.030  39.480  1.00  0.00           C
ATOM   3188  HD1 LYS A 783      63.110  23.650  38.910  1.00  0.00           H
ATOM   3189  HD2 LYS A 783      63.880  23.640  40.520  1.00  0.00           H
ATOM   3190  CE  LYS A 783      65.290  23.480  38.900  1.00  0.00           C
ATOM   3191  HE1 LYS A 783      65.320  22.370  38.930  1.00  0.00           H
ATOM   3192  HE2 LYS A 783      66.150  23.870  39.490  1.00  0.00           H
ATOM   3193  NZ  LYS A 783      65.440  23.920  37.500  1.00  0.00           N
ATOM   3194  HZ1 LYS A 783      65.240  24.940  37.450  1.00  0.00           H
ATOM   3195  HZ2 LYS A 783      64.780  23.430  36.860  1.00  0.00           H
ATOM   3196  HZ3 LYS A 783      66.440  23.810  37.210  1.00  0.00           H
ATOM   3197  C   LYS A 783      62.950  27.940  41.670  1.00  0.00           C
ATOM   3198  O   LYS A 783      62.200  28.190  42.610  1.00  0.00           O
ATOM   3199  N   VAL A 784      64.290  28.040  41.810  1.00  0.00           N
ATOM   3200  HN  VAL A 784      64.880  27.900  41.020  1.00  0.00           H
ATOM   3201  CA  VAL A 784      64.950  28.430  43.040  1.00  0.00           C
ATOM   3202  HA  VAL A 784      64.530  27.820  43.830  1.00  0.00           H
ATOM   3203  CB  VAL A 784      66.450  28.160  43.020  1.00  0.00           C
ATOM   3204  HB  VAL A 784      66.580  27.080  42.770  1.00  0.00           H
ATOM   3205  CG1 VAL A 784      67.200  28.980  41.940  1.00  0.00           C
ATOM   3206 HG11 VAL A 784      67.120  30.070  42.140  1.00  0.00           H
ATOM   3207 HG12 VAL A 784      66.790  28.790  40.920  1.00  0.00           H
ATOM   3208 HG13 VAL A 784      68.280  28.740  41.940  1.00  0.00           H
ATOM   3209  CG2 VAL A 784      67.050  28.420  44.420  1.00  0.00           C
ATOM   3210 HG21 VAL A 784      66.580  27.750  45.170  1.00  0.00           H
ATOM   3211 HG22 VAL A 784      66.900  29.470  44.740  1.00  0.00           H
ATOM   3212 HG23 VAL A 784      68.140  28.250  44.410  1.00  0.00           H
ATOM   3213  C   VAL A 784      64.650  29.870  43.420  1.00  0.00           C
ATOM   3214  O   VAL A 784      64.400  30.200  44.580  1.00  0.00           O
ATOM   3215  N   ARG A 785      64.660  30.780  42.440  1.00  0.00           N
ATOM   3216  HN  ARG A 785      64.830  30.490  41.490  1.00  0.00           H
ATOM   3217  CA  ARG A 785      64.450  32.190  42.660  1.00  0.00           C
ATOM   3218  HA  ARG A 785      65.090  32.500  43.470  1.00  0.00           H
ATOM   3219  CB  ARG A 785      64.830  32.950  41.390  1.00  0.00           C
ATOM   3220  HB1 ARG A 785      64.070  32.780  40.590  1.00  0.00           H
ATOM   3221  HB2 ARG A 785      65.780  32.510  41.010  1.00  0.00           H
ATOM   3222  CG  ARG A 785      65.080  34.450  41.630  1.00  0.00           C
ATOM   3223  HG1 ARG A 785      66.000  34.530  42.250  1.00  0.00           H
ATOM   3224  HG2 ARG A 785      64.250  34.920  42.180  1.00  0.00           H
ATOM   3225  CD  ARG A 785      65.280  35.130  40.280  1.00  0.00           C
ATOM   3226  HD1 ARG A 785      64.290  35.300  39.800  1.00  0.00           H
ATOM   3227  HD2 ARG A 785      65.900  34.470  39.630  1.00  0.00           H
ATOM   3228  NE  ARG A 785      65.990  36.430  40.470  1.00  0.00           N
ATOM   3229  HE  ARG A 785      66.130  36.840  41.370  1.00  0.00           H
ATOM   3230  CZ  ARG A 785      66.220  37.200  39.430  1.00  0.00           C
ATOM   3231  NH1 ARG A 785      65.950  36.800  38.200  1.00  0.00           N
ATOM   3232 HH11 ARG A 785      65.670  37.560  37.590  1.00  0.00           H
ATOM   3233 HH12 ARG A 785      65.570  35.900  38.080  1.00  0.00           H
ATOM   3234  NH2 ARG A 785      66.630  38.430  39.620  1.00  0.00           N
ATOM   3235 HH21 ARG A 785      66.360  39.050  38.880  1.00  0.00           H
ATOM   3236 HH22 ARG A 785      66.610  38.760  40.570  1.00  0.00           H
ATOM   3237  C   ARG A 785      63.010  32.500  43.050  1.00  0.00           C
ATOM   3238  O   ARG A 785      62.770  33.350  43.900  1.00  0.00           O
ATOM   3239  N   SER A 786      62.010  31.830  42.430  1.00  0.00           N
ATOM   3240  HN  SER A 786      62.220  31.190  41.680  1.00  0.00           H
ATOM   3241  CA  SER A 786      60.610  31.860  42.850  1.00  0.00           C
ATOM   3242  HA  SER A 786      60.290  32.890  42.890  1.00  0.00           H
ATOM   3243  CB  SER A 786      59.650  31.120  41.860  1.00  0.00           C
ATOM   3244  HB1 SER A 786      58.600  31.200  42.230  1.00  0.00           H
ATOM   3245  HB2 SER A 786      59.920  30.050  41.770  1.00  0.00           H
ATOM   3246  OG  SER A 786      59.730  31.730  40.570  1.00  0.00           O
ATOM   3247  HG1 SER A 786      58.990  31.370  40.000  1.00  0.00           H
ATOM   3248  C   SER A 786      60.450  31.330  44.270  1.00  0.00           C
ATOM   3249  O   SER A 786      59.800  31.950  45.100  1.00  0.00           O
ATOM   3250  N   THR A 787      61.140  30.220  44.590  1.00  0.00           N
ATOM   3251  HN  THR A 787      61.680  29.730  43.900  1.00  0.00           H
ATOM   3252  CA  THR A 787      61.160  29.680  45.950  1.00  0.00           C
ATOM   3253  HA  THR A 787      60.140  29.480  46.240  1.00  0.00           H
ATOM   3254  CB  THR A 787      61.930  28.360  46.040  1.00  0.00           C
ATOM   3255  HB  THR A 787      63.010  28.510  45.840  1.00  0.00           H
ATOM   3256  OG1 THR A 787      61.410  27.440  45.090  1.00  0.00           O
ATOM   3257  HG1 THR A 787      61.650  27.780  44.210  1.00  0.00           H
ATOM   3258  CG2 THR A 787      61.760  27.710  47.430  1.00  0.00           C
ATOM   3259 HG21 THR A 787      60.680  27.550  47.640  1.00  0.00           H
ATOM   3260 HG22 THR A 787      62.200  28.340  48.230  1.00  0.00           H
ATOM   3261 HG23 THR A 787      62.270  26.730  47.450  1.00  0.00           H
ATOM   3262  C   THR A 787      61.730  30.630  46.990  1.00  0.00           C
ATOM   3263  O   THR A 787      61.110  30.870  48.020  1.00  0.00           O
ATOM   3264  N   ILE A 788      62.890  31.270  46.730  1.00  0.00           N
ATOM   3265  HN  ILE A 788      63.440  31.010  45.930  1.00  0.00           H
ATOM   3266  CA  ILE A 788      63.470  32.300  47.600  1.00  0.00           C
ATOM   3267  HA  ILE A 788      63.530  31.890  48.600  1.00  0.00           H
ATOM   3268  CB  ILE A 788      64.880  32.670  47.130  1.00  0.00           C
ATOM   3269  HB  ILE A 788      64.830  32.910  46.040  1.00  0.00           H
ATOM   3270  CG2 ILE A 788      65.420  33.930  47.840  1.00  0.00           C
ATOM   3271 HG21 ILE A 788      65.360  33.820  48.940  1.00  0.00           H
ATOM   3272 HG22 ILE A 788      64.860  34.840  47.550  1.00  0.00           H
ATOM   3273 HG23 ILE A 788      66.490  34.090  47.570  1.00  0.00           H
ATOM   3274  CG1 ILE A 788      65.870  31.480  47.280  1.00  0.00           C
ATOM   3275 HG11 ILE A 788      66.830  31.770  46.800  1.00  0.00           H
ATOM   3276 HG12 ILE A 788      65.480  30.590  46.740  1.00  0.00           H
ATOM   3277  CD  ILE A 788      66.160  31.070  48.730  1.00  0.00           C
ATOM   3278  HD1 ILE A 788      65.240  30.760  49.260  1.00  0.00           H
ATOM   3279  HD2 ILE A 788      66.620  31.910  49.300  1.00  0.00           H
ATOM   3280  HD3 ILE A 788      66.880  30.220  48.760  1.00  0.00           H
ATOM   3281  C   ILE A 788      62.590  33.540  47.750  1.00  0.00           C
ATOM   3282  O   ILE A 788      62.390  34.040  48.860  1.00  0.00           O
ATOM   3283  N   SER A 789      62.020  34.040  46.640  1.00  0.00           N
ATOM   3284  HN  SER A 789      62.270  33.650  45.750  1.00  0.00           H
ATOM   3285  CA  SER A 789      61.110  35.190  46.580  1.00  0.00           C
ATOM   3286  HA  SER A 789      61.640  36.080  46.880  1.00  0.00           H
ATOM   3287  CB  SER A 789      60.650  35.340  45.090  1.00  0.00           C
ATOM   3288  HB1 SER A 789      60.490  34.330  44.670  1.00  0.00           H
ATOM   3289  HB2 SER A 789      61.490  35.810  44.530  1.00  0.00           H
ATOM   3290  OG  SER A 789      59.460  36.090  44.830  1.00  0.00           O
ATOM   3291  HG1 SER A 789      58.690  35.480  45.000  1.00  0.00           H
ATOM   3292  C   SER A 789      59.900  35.090  47.480  1.00  0.00           C
ATOM   3293  O   SER A 789      59.630  35.950  48.320  1.00  0.00           O
ATOM   3294  N   ASP A 790      59.170  33.970  47.350  1.00  0.00           N
ATOM   3295  HN  ASP A 790      59.360  33.320  46.610  1.00  0.00           H
ATOM   3296  CA  ASP A 790      57.860  33.830  47.910  1.00  0.00           C
ATOM   3297  HA  ASP A 790      57.350  34.800  47.880  1.00  0.00           H
ATOM   3298  CB  ASP A 790      57.060  32.840  47.030  1.00  0.00           C
ATOM   3299  HB1 ASP A 790      56.050  32.660  47.470  1.00  0.00           H
ATOM   3300  HB2 ASP A 790      57.590  31.870  46.950  1.00  0.00           H
ATOM   3301  CG  ASP A 790      56.830  33.370  45.610  1.00  0.00           C
ATOM   3302  OD1 ASP A 790      57.360  34.460  45.250  1.00  0.00           O
ATOM   3303  OD2 ASP A 790      56.140  32.640  44.840  1.00  0.00           O
ATOM   3304  C   ASP A 790      57.930  33.430  49.380  1.00  0.00           C
ATOM   3305  O   ASP A 790      57.070  33.750  50.200  1.00  0.00           O
ATOM   3306  N   PHE A 791      59.050  32.800  49.800  1.00  0.00           N
ATOM   3307  HN  PHE A 791      59.740  32.550  49.140  1.00  0.00           H
ATOM   3308  CA  PHE A 791      59.250  32.440  51.190  1.00  0.00           C
ATOM   3309  HA  PHE A 791      58.300  32.460  51.710  1.00  0.00           H
ATOM   3310  CB  PHE A 791      59.870  31.050  51.300  1.00  0.00           C
ATOM   3311  HB1 PHE A 791      60.260  30.860  52.320  1.00  0.00           H
ATOM   3312  HB2 PHE A 791      60.680  30.900  50.570  1.00  0.00           H
ATOM   3313  CG  PHE A 791      58.740  30.100  51.050  1.00  0.00           C
ATOM   3314  CD1 PHE A 791      57.760  29.900  52.050  1.00  0.00           C
ATOM   3315  HD1 PHE A 791      57.850  30.410  52.990  1.00  0.00           H
ATOM   3316  CE1 PHE A 791      56.660  29.080  51.800  1.00  0.00           C
ATOM   3317  HE1 PHE A 791      55.890  28.970  52.560  1.00  0.00           H
ATOM   3318  CZ  PHE A 791      56.490  28.520  50.530  1.00  0.00           C
ATOM   3319  HZ  PHE A 791      55.590  27.980  50.310  1.00  0.00           H
ATOM   3320  CD2 PHE A 791      58.610  29.460  49.820  1.00  0.00           C
ATOM   3321  HD2 PHE A 791      59.360  29.600  49.060  1.00  0.00           H
ATOM   3322  CE2 PHE A 791      57.470  28.730  49.540  1.00  0.00           C
ATOM   3323  HE2 PHE A 791      57.320  28.370  48.530  1.00  0.00           H
ATOM   3324  C   PHE A 791      60.080  33.400  52.000  1.00  0.00           C
ATOM   3325  O   PHE A 791      60.370  33.150  53.170  1.00  0.00           O
ATOM   3326  N   ALA A 792      60.430  34.560  51.410  1.00  0.00           N
ATOM   3327  HN  ALA A 792      60.200  34.730  50.450  1.00  0.00           H
ATOM   3328  CA  ALA A 792      61.210  35.590  52.060  1.00  0.00           C
ATOM   3329  HA  ALA A 792      62.200  35.190  52.260  1.00  0.00           H
ATOM   3330  CB  ALA A 792      61.330  36.800  51.110  1.00  0.00           C
ATOM   3331  HB1 ALA A 792      60.330  37.170  50.790  1.00  0.00           H
ATOM   3332  HB2 ALA A 792      61.880  36.500  50.190  1.00  0.00           H
ATOM   3333  HB3 ALA A 792      61.890  37.630  51.590  1.00  0.00           H
ATOM   3334  C   ALA A 792      60.620  36.050  53.380  1.00  0.00           C
ATOM   3335  O   ALA A 792      61.330  36.120  54.380  1.00  0.00           O
ATOM   3336  N   VAL A 793      59.290  36.280  53.430  1.00  0.00           N
ATOM   3337  HN  VAL A 793      58.760  36.180  52.600  1.00  0.00           H
ATOM   3338  CA  VAL A 793      58.570  36.690  54.630  1.00  0.00           C
ATOM   3339  HA  VAL A 793      59.020  37.600  55.000  1.00  0.00           H
ATOM   3340  CB  VAL A 793      57.100  36.980  54.280  1.00  0.00           C
ATOM   3341  HB  VAL A 793      56.630  36.080  53.840  1.00  0.00           H
ATOM   3342  CG1 VAL A 793      56.310  37.380  55.540  1.00  0.00           C
ATOM   3343 HG11 VAL A 793      56.820  38.220  56.080  1.00  0.00           H
ATOM   3344 HG12 VAL A 793      56.200  36.540  56.250  1.00  0.00           H
ATOM   3345 HG13 VAL A 793      55.290  37.720  55.270  1.00  0.00           H
ATOM   3346  CG2 VAL A 793      57.030  38.120  53.240  1.00  0.00           C
ATOM   3347 HG21 VAL A 793      57.560  37.860  52.310  1.00  0.00           H
ATOM   3348 HG22 VAL A 793      57.490  39.050  53.660  1.00  0.00           H
ATOM   3349 HG23 VAL A 793      55.970  38.340  52.990  1.00  0.00           H
ATOM   3350  C   VAL A 793      58.640  35.680  55.760  1.00  0.00           C
ATOM   3351  O   VAL A 793      58.870  36.010  56.930  1.00  0.00           O
ATOM   3352  N   PHE A 794      58.440  34.380  55.460  1.00  0.00           N
ATOM   3353  HN  PHE A 794      58.310  34.120  54.520  1.00  0.00           H
ATOM   3354  CA  PHE A 794      58.570  33.330  56.450  1.00  0.00           C
ATOM   3355  HA  PHE A 794      57.950  33.600  57.300  1.00  0.00           H
ATOM   3356  CB  PHE A 794      58.050  31.970  55.870  1.00  0.00           C
ATOM   3357  HB1 PHE A 794      58.610  31.700  54.950  1.00  0.00           H
ATOM   3358  HB2 PHE A 794      56.970  32.060  55.610  1.00  0.00           H
ATOM   3359  CG  PHE A 794      58.220  30.860  56.870  1.00  0.00           C
ATOM   3360  CD1 PHE A 794      59.460  30.210  57.020  1.00  0.00           C
ATOM   3361  HD1 PHE A 794      60.300  30.490  56.400  1.00  0.00           H
ATOM   3362  CE1 PHE A 794      59.640  29.210  57.980  1.00  0.00           C
ATOM   3363  HE1 PHE A 794      60.610  28.750  58.110  1.00  0.00           H
ATOM   3364  CZ  PHE A 794      58.570  28.850  58.810  1.00  0.00           C
ATOM   3365  HZ  PHE A 794      58.720  28.100  59.580  1.00  0.00           H
ATOM   3366  CD2 PHE A 794      57.170  30.500  57.730  1.00  0.00           C
ATOM   3367  HD2 PHE A 794      56.220  31.010  57.660  1.00  0.00           H
ATOM   3368  CE2 PHE A 794      57.350  29.500  58.700  1.00  0.00           C
ATOM   3369  HE2 PHE A 794      56.540  29.260  59.360  1.00  0.00           H
ATOM   3370  C   PHE A 794      59.980  33.200  57.000  1.00  0.00           C
ATOM   3371  O   PHE A 794      60.200  33.080  58.200  1.00  0.00           O
ATOM   3372  N   LEU A 795      60.990  33.220  56.090  1.00  0.00           N
ATOM   3373  HN  LEU A 795      60.790  33.300  55.110  1.00  0.00           H
ATOM   3374  CA  LEU A 795      62.380  33.100  56.470  1.00  0.00           C
ATOM   3375  HA  LEU A 795      62.510  32.190  57.030  1.00  0.00           H
ATOM   3376  CB  LEU A 795      63.300  33.110  55.220  1.00  0.00           C
ATOM   3377  HB1 LEU A 795      64.360  33.240  55.530  1.00  0.00           H
ATOM   3378  HB2 LEU A 795      63.020  33.980  54.590  1.00  0.00           H
ATOM   3379  CG  LEU A 795      63.250  31.840  54.350  1.00  0.00           C
ATOM   3380  HG  LEU A 795      62.180  31.570  54.150  1.00  0.00           H
ATOM   3381  CD1 LEU A 795      63.930  32.140  53.010  1.00  0.00           C
ATOM   3382 HD11 LEU A 795      64.930  32.590  53.180  1.00  0.00           H
ATOM   3383 HD12 LEU A 795      63.330  32.850  52.410  1.00  0.00           H
ATOM   3384 HD13 LEU A 795      64.070  31.210  52.410  1.00  0.00           H
ATOM   3385  CD2 LEU A 795      63.920  30.660  55.070  1.00  0.00           C
ATOM   3386 HD21 LEU A 795      63.400  30.440  56.020  1.00  0.00           H
ATOM   3387 HD22 LEU A 795      64.980  30.910  55.290  1.00  0.00           H
ATOM   3388 HD23 LEU A 795      63.910  29.750  54.440  1.00  0.00           H
ATOM   3389  C   LEU A 795      62.820  34.230  57.380  1.00  0.00           C
ATOM   3390  O   LEU A 795      63.420  33.990  58.420  1.00  0.00           O
ATOM   3391  N   THR A 796      62.490  35.490  57.020  1.00  0.00           N
ATOM   3392  HN  THR A 796      61.960  35.680  56.190  1.00  0.00           H
ATOM   3393  CA  THR A 796      62.830  36.650  57.840  1.00  0.00           C
ATOM   3394  HA  THR A 796      63.890  36.590  58.030  1.00  0.00           H
ATOM   3395  CB  THR A 796      62.600  38.010  57.180  1.00  0.00           C
ATOM   3396  HB  THR A 796      62.870  38.840  57.880  1.00  0.00           H
ATOM   3397  OG1 THR A 796      61.270  38.180  56.740  1.00  0.00           O
ATOM   3398  HG1 THR A 796      61.220  39.050  56.310  1.00  0.00           H
ATOM   3399  CG2 THR A 796      63.510  38.110  55.950  1.00  0.00           C
ATOM   3400 HG21 THR A 796      63.230  37.370  55.180  1.00  0.00           H
ATOM   3401 HG22 THR A 796      64.570  37.920  56.230  1.00  0.00           H
ATOM   3402 HG23 THR A 796      63.440  39.120  55.500  1.00  0.00           H
ATOM   3403  C   THR A 796      62.180  36.630  59.200  1.00  0.00           C
ATOM   3404  O   THR A 796      62.850  36.900  60.200  1.00  0.00           O
ATOM   3405  N   ILE A 797      60.890  36.240  59.300  1.00  0.00           N
ATOM   3406  HN  ILE A 797      60.340  36.110  58.470  1.00  0.00           H
ATOM   3407  CA  ILE A 797      60.240  36.010  60.580  1.00  0.00           C
ATOM   3408  HA  ILE A 797      60.300  36.920  61.150  1.00  0.00           H
ATOM   3409  CB  ILE A 797      58.760  35.640  60.420  1.00  0.00           C
ATOM   3410  HB  ILE A 797      58.680  34.830  59.660  1.00  0.00           H
ATOM   3411  CG2 ILE A 797      58.140  35.130  61.750  1.00  0.00           C
ATOM   3412 HG21 ILE A 797      58.300  35.870  62.560  1.00  0.00           H
ATOM   3413 HG22 ILE A 797      58.590  34.160  62.060  1.00  0.00           H
ATOM   3414 HG23 ILE A 797      57.050  34.960  61.630  1.00  0.00           H
ATOM   3415  CG1 ILE A 797      57.960  36.860  59.880  1.00  0.00           C
ATOM   3416 HG11 ILE A 797      58.540  37.350  59.070  1.00  0.00           H
ATOM   3417 HG12 ILE A 797      57.840  37.600  60.700  1.00  0.00           H
ATOM   3418  CD  ILE A 797      56.580  36.480  59.320  1.00  0.00           C
ATOM   3419  HD1 ILE A 797      55.930  36.040  60.100  1.00  0.00           H
ATOM   3420  HD2 ILE A 797      56.700  35.740  58.500  1.00  0.00           H
ATOM   3421  HD3 ILE A 797      56.080  37.380  58.900  1.00  0.00           H
ATOM   3422  C   ILE A 797      60.950  34.950  61.410  1.00  0.00           C
ATOM   3423  O   ILE A 797      61.320  35.200  62.560  1.00  0.00           O
ATOM   3424  N   VAL A 798      61.230  33.750  60.850  1.00  0.00           N
ATOM   3425  HN  VAL A 798      60.930  33.560  59.920  1.00  0.00           H
ATOM   3426  CA  VAL A 798      61.910  32.670  61.570  1.00  0.00           C
ATOM   3427  HA  VAL A 798      61.340  32.470  62.470  1.00  0.00           H
ATOM   3428  CB  VAL A 798      61.950  31.390  60.750  1.00  0.00           C
ATOM   3429  HB  VAL A 798      62.260  31.610  59.700  1.00  0.00           H
ATOM   3430  CG1 VAL A 798      62.900  30.320  61.330  1.00  0.00           C
ATOM   3431 HG11 VAL A 798      62.640  30.110  62.390  1.00  0.00           H
ATOM   3432 HG12 VAL A 798      63.960  30.630  61.280  1.00  0.00           H
ATOM   3433 HG13 VAL A 798      62.800  29.380  60.750  1.00  0.00           H
ATOM   3434  CG2 VAL A 798      60.520  30.820  60.750  1.00  0.00           C
ATOM   3435 HG21 VAL A 798      59.830  31.470  60.160  1.00  0.00           H
ATOM   3436 HG22 VAL A 798      60.130  30.730  61.780  1.00  0.00           H
ATOM   3437 HG23 VAL A 798      60.530  29.810  60.310  1.00  0.00           H
ATOM   3438  C   VAL A 798      63.290  33.030  62.060  1.00  0.00           C
ATOM   3439  O   VAL A 798      63.650  32.780  63.220  1.00  0.00           O
ATOM   3440  N   ILE A 799      64.100  33.690  61.200  1.00  0.00           N
ATOM   3441  HN  ILE A 799      63.790  33.850  60.270  1.00  0.00           H
ATOM   3442  CA  ILE A 799      65.430  34.160  61.530  1.00  0.00           C
ATOM   3443  HA  ILE A 799      66.030  33.310  61.850  1.00  0.00           H
ATOM   3444  CB  ILE A 799      66.070  34.770  60.280  1.00  0.00           C
ATOM   3445  HB  ILE A 799      65.320  35.450  59.810  1.00  0.00           H
ATOM   3446  CG2 ILE A 799      67.330  35.600  60.610  1.00  0.00           C
ATOM   3447 HG21 ILE A 799      68.040  34.990  61.210  1.00  0.00           H
ATOM   3448 HG22 ILE A 799      67.070  36.520  61.190  1.00  0.00           H
ATOM   3449 HG23 ILE A 799      67.840  35.940  59.690  1.00  0.00           H
ATOM   3450  CG1 ILE A 799      66.400  33.660  59.250  1.00  0.00           C
ATOM   3451 HG11 ILE A 799      65.560  32.930  59.200  1.00  0.00           H
ATOM   3452 HG12 ILE A 799      67.290  33.090  59.610  1.00  0.00           H
ATOM   3453  CD  ILE A 799      66.640  34.190  57.830  1.00  0.00           C
ATOM   3454  HD1 ILE A 799      67.540  34.850  57.800  1.00  0.00           H
ATOM   3455  HD2 ILE A 799      65.760  34.760  57.470  1.00  0.00           H
ATOM   3456  HD3 ILE A 799      66.820  33.340  57.130  1.00  0.00           H
ATOM   3457  C   ILE A 799      65.430  35.140  62.700  1.00  0.00           C
ATOM   3458  O   ILE A 799      66.130  34.940  63.690  1.00  0.00           O
ATOM   3459  N   MET A 800      64.580  36.180  62.650  1.00  0.00           N
ATOM   3460  HN  MET A 800      63.980  36.340  61.870  1.00  0.00           H
ATOM   3461  CA  MET A 800      64.530  37.170  63.710  1.00  0.00           C
ATOM   3462  HA  MET A 800      65.550  37.420  63.970  1.00  0.00           H
ATOM   3463  CB  MET A 800      63.870  38.480  63.220  1.00  0.00           C
ATOM   3464  HB1 MET A 800      63.850  39.230  64.040  1.00  0.00           H
ATOM   3465  HB2 MET A 800      62.810  38.270  62.940  1.00  0.00           H
ATOM   3466  CG  MET A 800      64.570  39.110  61.990  1.00  0.00           C
ATOM   3467  HG1 MET A 800      64.050  40.070  61.760  1.00  0.00           H
ATOM   3468  HG2 MET A 800      64.400  38.460  61.110  1.00  0.00           H
ATOM   3469  SD  MET A 800      66.360  39.410  62.120  1.00  0.00           S
ATOM   3470  CE  MET A 800      66.300  40.560  63.520  1.00  0.00           C
ATOM   3471  HE1 MET A 800      66.000  40.030  64.450  1.00  0.00           H
ATOM   3472  HE2 MET A 800      65.570  41.370  63.330  1.00  0.00           H
ATOM   3473  HE3 MET A 800      67.300  41.010  63.700  1.00  0.00           H
ATOM   3474  C   MET A 800      63.920  36.670  65.010  1.00  0.00           C
ATOM   3475  O   MET A 800      64.370  37.040  66.090  1.00  0.00           O
ATOM   3476  N   VAL A 801      62.900  35.780  64.940  1.00  0.00           N
ATOM   3477  HN  VAL A 801      62.530  35.520  64.050  1.00  0.00           H
ATOM   3478  CA  VAL A 801      62.320  35.100  66.110  1.00  0.00           C
ATOM   3479  HA  VAL A 801      61.960  35.850  66.810  1.00  0.00           H
ATOM   3480  CB  VAL A 801      61.150  34.190  65.690  1.00  0.00           C
ATOM   3481  HB  VAL A 801      61.490  33.570  64.820  1.00  0.00           H
ATOM   3482  CG1 VAL A 801      60.690  33.240  66.810  1.00  0.00           C
ATOM   3483 HG11 VAL A 801      60.450  33.810  67.730  1.00  0.00           H
ATOM   3484 HG12 VAL A 801      61.450  32.470  67.060  1.00  0.00           H
ATOM   3485 HG13 VAL A 801      59.770  32.700  66.500  1.00  0.00           H
ATOM   3486  CG2 VAL A 801      59.950  35.040  65.230  1.00  0.00           C
ATOM   3487 HG21 VAL A 801      60.260  35.930  64.640  1.00  0.00           H
ATOM   3488 HG22 VAL A 801      59.380  35.390  66.110  1.00  0.00           H
ATOM   3489 HG23 VAL A 801      59.270  34.420  64.610  1.00  0.00           H
ATOM   3490  C   VAL A 801      63.330  34.240  66.860  1.00  0.00           C
ATOM   3491  O   VAL A 801      63.500  34.330  68.080  1.00  0.00           O
ATOM   3492  N   THR A 802      64.070  33.400  66.110  1.00  0.00           N
ATOM   3493  HN  THR A 802      63.900  33.340  65.130  1.00  0.00           H
ATOM   3494  CA  THR A 802      65.140  32.570  66.660  1.00  0.00           C
ATOM   3495  HA  THR A 802      64.710  32.040  67.500  1.00  0.00           H
ATOM   3496  CB  THR A 802      65.680  31.500  65.730  1.00  0.00           C
ATOM   3497  HB  THR A 802      66.580  31.010  66.160  1.00  0.00           H
ATOM   3498  OG1 THR A 802      66.030  32.010  64.460  1.00  0.00           O
ATOM   3499  HG1 THR A 802      65.200  32.310  64.050  1.00  0.00           H
ATOM   3500  CG2 THR A 802      64.600  30.420  65.520  1.00  0.00           C
ATOM   3501 HG21 THR A 802      63.690  30.860  65.060  1.00  0.00           H
ATOM   3502 HG22 THR A 802      64.330  29.960  66.480  1.00  0.00           H
ATOM   3503 HG23 THR A 802      64.990  29.630  64.840  1.00  0.00           H
ATOM   3504  C   THR A 802      66.260  33.380  67.260  1.00  0.00           C
ATOM   3505  O   THR A 802      66.690  33.110  68.370  1.00  0.00           O
ATOM   3506  N   ILE A 803      66.710  34.460  66.580  1.00  0.00           N
ATOM   3507  HN  ILE A 803      66.420  34.620  65.630  1.00  0.00           H
ATOM   3508  CA  ILE A 803      67.710  35.370  67.140  1.00  0.00           C
ATOM   3509  HA  ILE A 803      68.590  34.780  67.340  1.00  0.00           H
ATOM   3510  CB  ILE A 803      68.090  36.450  66.120  1.00  0.00           C
ATOM   3511  HB  ILE A 803      67.160  36.900  65.730  1.00  0.00           H
ATOM   3512  CG2 ILE A 803      68.940  37.560  66.780  1.00  0.00           C
ATOM   3513 HG21 ILE A 803      69.850  37.120  67.250  1.00  0.00           H
ATOM   3514 HG22 ILE A 803      68.390  38.130  67.550  1.00  0.00           H
ATOM   3515 HG23 ILE A 803      69.280  38.300  66.020  1.00  0.00           H
ATOM   3516  CG1 ILE A 803      68.870  35.850  64.930  1.00  0.00           C
ATOM   3517 HG11 ILE A 803      68.500  34.820  64.690  1.00  0.00           H
ATOM   3518 HG12 ILE A 803      69.940  35.740  65.220  1.00  0.00           H
ATOM   3519  CD  ILE A 803      68.760  36.700  63.660  1.00  0.00           C
ATOM   3520  HD1 ILE A 803      68.940  37.770  63.860  1.00  0.00           H
ATOM   3521  HD2 ILE A 803      67.740  36.640  63.240  1.00  0.00           H
ATOM   3522  HD3 ILE A 803      69.480  36.350  62.880  1.00  0.00           H
ATOM   3523  C   ILE A 803      67.310  35.990  68.480  1.00  0.00           C
ATOM   3524  O   ILE A 803      68.110  35.920  69.410  1.00  0.00           O
ATOM   3525  N   ASP A 804      66.090  36.560  68.670  1.00  0.00           N
ATOM   3526  HN  ASP A 804      65.440  36.630  67.920  1.00  0.00           H
ATOM   3527  CA  ASP A 804      65.660  37.100  69.960  1.00  0.00           C
ATOM   3528  HA  ASP A 804      66.400  37.830  70.270  1.00  0.00           H
ATOM   3529  CB  ASP A 804      64.300  37.870  69.770  1.00  0.00           C
ATOM   3530  HB1 ASP A 804      63.660  37.260  69.100  1.00  0.00           H
ATOM   3531  HB2 ASP A 804      64.490  38.830  69.260  1.00  0.00           H
ATOM   3532  CG  ASP A 804      63.420  38.150  70.990  1.00  0.00           C
ATOM   3533  OD1 ASP A 804      63.140  39.340  71.310  1.00  0.00           O
ATOM   3534  OD2 ASP A 804      62.900  37.170  71.600  1.00  0.00           O
ATOM   3535  C   ASP A 804      65.660  36.040  71.080  1.00  0.00           C
ATOM   3536  O   ASP A 804      66.290  36.190  72.130  1.00  0.00           O
ATOM   3537  N   TYR A 805      65.020  34.900  70.800  1.00  0.00           N
ATOM   3538  HN  TYR A 805      64.490  34.840  69.950  1.00  0.00           H
ATOM   3539  CA  TYR A 805      64.850  33.820  71.740  1.00  0.00           C
ATOM   3540  HA  TYR A 805      64.420  34.260  72.630  1.00  0.00           H
ATOM   3541  CB  TYR A 805      63.840  32.860  71.090  1.00  0.00           C
ATOM   3542  HB1 TYR A 805      64.290  32.260  70.270  1.00  0.00           H
ATOM   3543  HB2 TYR A 805      63.010  33.460  70.630  1.00  0.00           H
ATOM   3544  CG  TYR A 805      63.220  31.970  72.120  1.00  0.00           C
ATOM   3545  CD1 TYR A 805      62.230  32.470  72.970  1.00  0.00           C
ATOM   3546  HD1 TYR A 805      61.960  33.520  72.910  1.00  0.00           H
ATOM   3547  CE1 TYR A 805      61.570  31.630  73.870  1.00  0.00           C
ATOM   3548  HE1 TYR A 805      60.780  32.030  74.490  1.00  0.00           H
ATOM   3549  CZ  TYR A 805      61.890  30.280  73.910  1.00  0.00           C
ATOM   3550  OH  TYR A 805      61.150  29.380  74.710  1.00  0.00           O
ATOM   3551  HH  TYR A 805      61.340  28.490  74.410  1.00  0.00           H
ATOM   3552  CD2 TYR A 805      63.610  30.630  72.240  1.00  0.00           C
ATOM   3553  HD2 TYR A 805      64.420  30.250  71.630  1.00  0.00           H
ATOM   3554  CE2 TYR A 805      62.960  29.790  73.160  1.00  0.00           C
ATOM   3555  HE2 TYR A 805      63.280  28.780  73.300  1.00  0.00           H
ATOM   3556  C   TYR A 805      66.140  33.110  72.150  1.00  0.00           C
ATOM   3557  O   TYR A 805      66.370  32.780  73.320  1.00  0.00           O
ATOM   3558  N   LEU A 806      67.040  32.840  71.190  1.00  0.00           N
ATOM   3559  HN  LEU A 806      66.840  33.090  70.230  1.00  0.00           H
ATOM   3560  CA  LEU A 806      68.290  32.150  71.440  1.00  0.00           C
ATOM   3561  HA  LEU A 806      68.100  31.370  72.160  1.00  0.00           H
ATOM   3562  CB  LEU A 806      68.790  31.510  70.130  1.00  0.00           C
ATOM   3563  HB1 LEU A 806      69.770  31.020  70.310  1.00  0.00           H
ATOM   3564  HB2 LEU A 806      68.930  32.340  69.400  1.00  0.00           H
ATOM   3565  CG  LEU A 806      67.840  30.500  69.450  1.00  0.00           C
ATOM   3566  HG  LEU A 806      66.840  30.980  69.330  1.00  0.00           H
ATOM   3567  CD1 LEU A 806      68.360  30.150  68.050  1.00  0.00           C
ATOM   3568 HD11 LEU A 806      69.280  29.550  68.100  1.00  0.00           H
ATOM   3569 HD12 LEU A 806      68.580  31.090  67.490  1.00  0.00           H
ATOM   3570 HD13 LEU A 806      67.590  29.580  67.480  1.00  0.00           H
ATOM   3571  CD2 LEU A 806      67.590  29.230  70.250  1.00  0.00           C
ATOM   3572 HD21 LEU A 806      67.230  29.460  71.280  1.00  0.00           H
ATOM   3573 HD22 LEU A 806      68.520  28.660  70.290  1.00  0.00           H
ATOM   3574 HD23 LEU A 806      66.830  28.600  69.740  1.00  0.00           H
ATOM   3575  C   LEU A 806      69.350  33.080  72.030  1.00  0.00           C
ATOM   3576  O   LEU A 806      70.220  32.640  72.790  1.00  0.00           O
ATOM   3577  N   VAL A 807      69.250  34.400  71.740  1.00  0.00           N
ATOM   3578  HN  VAL A 807      68.630  34.710  71.020  1.00  0.00           H
ATOM   3579  CA  VAL A 807      69.970  35.430  72.450  1.00  0.00           C
ATOM   3580  HA  VAL A 807      70.980  35.090  72.460  1.00  0.00           H
ATOM   3581  CB  VAL A 807      69.970  36.770  71.710  1.00  0.00           C
ATOM   3582  HB  VAL A 807      68.940  37.000  71.360  1.00  0.00           H
ATOM   3583  CG1 VAL A 807      70.420  37.940  72.580  1.00  0.00           C
ATOM   3584 HG11 VAL A 807      71.490  37.840  72.890  1.00  0.00           H
ATOM   3585 HG12 VAL A 807      69.790  38.060  73.480  1.00  0.00           H
ATOM   3586 HG13 VAL A 807      70.290  38.870  71.990  1.00  0.00           H
ATOM   3587  CG2 VAL A 807      70.930  36.670  70.490  1.00  0.00           C
ATOM   3588 HG21 VAL A 807      70.580  35.890  69.780  1.00  0.00           H
ATOM   3589 HG22 VAL A 807      71.960  36.420  70.820  1.00  0.00           H
ATOM   3590 HG23 VAL A 807      70.970  37.640  69.950  1.00  0.00           H
ATOM   3591  C   VAL A 807      69.560  35.560  73.910  1.00  0.00           C
ATOM   3592  O   VAL A 807      70.400  35.740  74.790  1.00  0.00           O
ATOM   3593  N   GLY A 808      68.240  35.450  74.230  1.00  0.00           N
ATOM   3594  HN  GLY A 808      67.560  35.340  73.490  1.00  0.00           H
ATOM   3595  CA  GLY A 808      67.760  35.440  75.610  1.00  0.00           C
ATOM   3596  HA1 GLY A 808      68.510  35.010  76.250  1.00  0.00           H
ATOM   3597  HA2 GLY A 808      66.840  34.880  75.630  1.00  0.00           H
ATOM   3598  C   GLY A 808      67.420  36.810  76.180  1.00  0.00           C
ATOM   3599  O   GLY A 808      67.480  37.040  77.400  1.00  0.00           O
ATOM   3600  N   VAL A 809      67.040  37.740  75.290  1.00  0.00           N
ATOM   3601  HN  VAL A 809      66.970  37.500  74.330  1.00  0.00           H
ATOM   3602  CA  VAL A 809      66.570  39.060  75.660  1.00  0.00           C
ATOM   3603  HA  VAL A 809      66.530  39.190  76.730  1.00  0.00           H
ATOM   3604  CB  VAL A 809      67.460  40.140  75.060  1.00  0.00           C
ATOM   3605  HB  VAL A 809      67.490  40.050  73.940  1.00  0.00           H
ATOM   3606  CG1 VAL A 809      66.970  41.540  75.450  1.00  0.00           C
ATOM   3607 HG11 VAL A 809      66.960  41.640  76.560  1.00  0.00           H
ATOM   3608 HG12 VAL A 809      65.940  41.750  75.080  1.00  0.00           H
ATOM   3609 HG13 VAL A 809      67.650  42.320  75.060  1.00  0.00           H
ATOM   3610  CG2 VAL A 809      68.880  39.930  75.570  1.00  0.00           C
ATOM   3611 HG21 VAL A 809      69.270  38.910  75.410  1.00  0.00           H
ATOM   3612 HG22 VAL A 809      68.910  40.170  76.650  1.00  0.00           H
ATOM   3613 HG23 VAL A 809      69.540  40.640  75.060  1.00  0.00           H
ATOM   3614  C   VAL A 809      65.180  39.180  75.070  1.00  0.00           C
ATOM   3615  O   VAL A 809      65.070  39.500  73.890  1.00  0.00           O
ATOM   3616  N   PRO A 810      64.090  38.910  75.780  1.00  0.00           N
ATOM   3617  CD  PRO A 810      64.110  38.260  77.100  1.00  0.00           C
ATOM   3618  HD1 PRO A 810      64.470  38.980  77.860  1.00  0.00           H
ATOM   3619  HD2 PRO A 810      64.780  37.370  77.070  1.00  0.00           H
ATOM   3620  CA  PRO A 810      62.820  38.690  75.100  1.00  0.00           C
ATOM   3621  HA  PRO A 810      62.980  38.270  74.120  1.00  0.00           H
ATOM   3622  CB  PRO A 810      62.070  37.670  75.990  1.00  0.00           C
ATOM   3623  HB1 PRO A 810      62.290  36.650  75.610  1.00  0.00           H
ATOM   3624  HB2 PRO A 810      60.970  37.820  75.990  1.00  0.00           H
ATOM   3625  CG  PRO A 810      62.680  37.830  77.390  1.00  0.00           C
ATOM   3626  HG1 PRO A 810      62.140  38.650  77.910  1.00  0.00           H
ATOM   3627  HG2 PRO A 810      62.610  36.900  77.990  1.00  0.00           H
ATOM   3628  C   PRO A 810      62.070  39.980  74.930  1.00  0.00           C
ATOM   3629  O   PRO A 810      61.430  40.460  75.860  1.00  0.00           O
ATOM   3630  N   SER A 811      62.070  40.530  73.700  1.00  0.00           N
ATOM   3631  HN  SER A 811      62.650  40.130  72.980  1.00  0.00           H
ATOM   3632  CA  SER A 811      61.180  41.620  73.320  1.00  0.00           C
ATOM   3633  HA  SER A 811      61.340  42.390  74.060  1.00  0.00           H
ATOM   3634  CB  SER A 811      61.530  42.230  71.940  1.00  0.00           C
ATOM   3635  HB1 SER A 811      62.570  42.620  71.970  1.00  0.00           H
ATOM   3636  HB2 SER A 811      60.860  43.080  71.690  1.00  0.00           H
ATOM   3637  OG  SER A 811      61.460  41.270  70.890  1.00  0.00           O
ATOM   3638  HG1 SER A 811      62.170  40.610  71.030  1.00  0.00           H
ATOM   3639  C   SER A 811      59.700  41.190  73.380  1.00  0.00           C
ATOM   3640  O   SER A 811      59.430  39.990  73.210  1.00  0.00           O
ATOM   3641  N   PRO A 812      58.730  42.060  73.700  1.00  0.00           N
ATOM   3642  CD  PRO A 812      58.950  43.480  73.990  1.00  0.00           C
ATOM   3643  HD1 PRO A 812      59.550  43.970  73.190  1.00  0.00           H
ATOM   3644  HD2 PRO A 812      59.480  43.580  74.970  1.00  0.00           H
ATOM   3645  CA  PRO A 812      57.340  41.680  73.970  1.00  0.00           C
ATOM   3646  HA  PRO A 812      57.370  41.080  74.870  1.00  0.00           H
ATOM   3647  CB  PRO A 812      56.560  42.990  74.210  1.00  0.00           C
ATOM   3648  HB1 PRO A 812      56.150  42.970  75.250  1.00  0.00           H
ATOM   3649  HB2 PRO A 812      55.710  43.110  73.510  1.00  0.00           H
ATOM   3650  CG  PRO A 812      57.560  44.140  74.060  1.00  0.00           C
ATOM   3651  HG1 PRO A 812      57.370  44.670  73.110  1.00  0.00           H
ATOM   3652  HG2 PRO A 812      57.500  44.860  74.910  1.00  0.00           H
ATOM   3653  C   PRO A 812      56.690  40.780  72.930  1.00  0.00           C
ATOM   3654  O   PRO A 812      57.070  40.830  71.760  1.00  0.00           O
ATOM   3655  N   LYS A 813      55.760  39.930  73.350  1.00  0.00           N
ATOM   3656  HN  LYS A 813      55.340  40.020  74.250  1.00  0.00           H
ATOM   3657  CA  LYS A 813      55.380  38.730  72.640  1.00  0.00           C
ATOM   3658  HA  LYS A 813      55.700  38.800  71.610  1.00  0.00           H
ATOM   3659  CB  LYS A 813      56.080  37.510  73.290  1.00  0.00           C
ATOM   3660  HB1 LYS A 813      55.470  36.590  73.230  1.00  0.00           H
ATOM   3661  HB2 LYS A 813      56.190  37.740  74.370  1.00  0.00           H
ATOM   3662  CG  LYS A 813      57.450  37.240  72.650  1.00  0.00           C
ATOM   3663  HG1 LYS A 813      57.880  38.220  72.360  1.00  0.00           H
ATOM   3664  HG2 LYS A 813      57.310  36.660  71.710  1.00  0.00           H
ATOM   3665  CD  LYS A 813      58.430  36.520  73.600  1.00  0.00           C
ATOM   3666  HD1 LYS A 813      57.980  35.550  73.880  1.00  0.00           H
ATOM   3667  HD2 LYS A 813      58.520  37.130  74.530  1.00  0.00           H
ATOM   3668  CE  LYS A 813      59.840  36.260  73.030  1.00  0.00           C
ATOM   3669  HE1 LYS A 813      59.810  35.470  72.250  1.00  0.00           H
ATOM   3670  HE2 LYS A 813      60.510  35.910  73.850  1.00  0.00           H
ATOM   3671  NZ  LYS A 813      60.440  37.470  72.440  1.00  0.00           N
ATOM   3672  HZ1 LYS A 813      60.460  38.290  73.090  1.00  0.00           H
ATOM   3673  HZ2 LYS A 813      59.910  37.750  71.600  1.00  0.00           H
ATOM   3674  HZ3 LYS A 813      61.450  37.280  72.130  1.00  0.00           H
ATOM   3675  C   LYS A 813      53.890  38.570  72.560  1.00  0.00           C
ATOM   3676  O   LYS A 813      53.120  39.310  73.180  1.00  0.00           O
ATOM   3677  N   LEU A 814      53.420  37.620  71.730  1.00  0.00           N
ATOM   3678  HN  LEU A 814      54.050  37.020  71.230  1.00  0.00           H
ATOM   3679  CA  LEU A 814      52.000  37.310  71.600  1.00  0.00           C
ATOM   3680  HA  LEU A 814      51.460  38.250  71.550  1.00  0.00           H
ATOM   3681  CB  LEU A 814      51.700  36.510  70.310  1.00  0.00           C
ATOM   3682  HB1 LEU A 814      50.650  36.140  70.310  1.00  0.00           H
ATOM   3683  HB2 LEU A 814      52.370  35.620  70.290  1.00  0.00           H
ATOM   3684  CG  LEU A 814      51.920  37.310  69.010  1.00  0.00           C
ATOM   3685  HG  LEU A 814      52.880  37.880  69.090  1.00  0.00           H
ATOM   3686  CD1 LEU A 814      52.040  36.350  67.820  1.00  0.00           C
ATOM   3687 HD11 LEU A 814      51.140  35.710  67.740  1.00  0.00           H
ATOM   3688 HD12 LEU A 814      52.920  35.690  67.950  1.00  0.00           H
ATOM   3689 HD13 LEU A 814      52.170  36.920  66.870  1.00  0.00           H
ATOM   3690  CD2 LEU A 814      50.770  38.300  68.760  1.00  0.00           C
ATOM   3691 HD21 LEU A 814      50.660  39.000  69.620  1.00  0.00           H
ATOM   3692 HD22 LEU A 814      49.820  37.750  68.610  1.00  0.00           H
ATOM   3693 HD23 LEU A 814      50.980  38.900  67.850  1.00  0.00           H
ATOM   3694  C   LEU A 814      51.450  36.580  72.820  1.00  0.00           C
ATOM   3695  O   LEU A 814      51.280  35.370  72.840  1.00  0.00           O
ATOM   3696  N   HSD A 815      51.140  37.320  73.900  1.00  0.00           N
ATOM   3697  HN  HSD A 815      51.350  38.310  73.890  1.00  0.00           H
ATOM   3698  CA  HSD A 815      50.630  36.800  75.140  1.00  0.00           C
ATOM   3699  HA  HSD A 815      51.200  35.910  75.370  1.00  0.00           H
ATOM   3700  CB  HSD A 815      50.900  37.820  76.270  1.00  0.00           C
ATOM   3701  HB1 HSD A 815      50.500  37.460  77.240  1.00  0.00           H
ATOM   3702  HB2 HSD A 815      50.390  38.780  76.030  1.00  0.00           H
ATOM   3703  ND1 HSD A 815      53.260  37.170  76.950  1.00  0.00           N
ATOM   3704  HD1 HSD A 815      53.050  36.270  77.340  1.00  0.00           H
ATOM   3705  CG  HSD A 815      52.380  38.090  76.420  1.00  0.00           C
ATOM   3706  CE1 HSD A 815      54.490  37.740  76.940  1.00  0.00           C
ATOM   3707  HE1 HSD A 815      55.380  37.210  77.300  1.00  0.00           H
ATOM   3708  NE2 HSD A 815      54.470  38.960  76.440  1.00  0.00           N
ATOM   3709  CD2 HSD A 815      53.130  39.190  76.130  1.00  0.00           C
ATOM   3710  HD2 HSD A 815      52.830  40.140  75.700  1.00  0.00           H
ATOM   3711  C   HSD A 815      49.160  36.360  75.070  1.00  0.00           C
ATOM   3712  O   HSD A 815      48.270  36.990  75.640  1.00  0.00           O
ATOM   3713  N   VAL A 816      48.900  35.240  74.370  1.00  0.00           N
ATOM   3714  HN  VAL A 816      49.660  34.800  73.870  1.00  0.00           H
ATOM   3715  CA  VAL A 816      47.590  34.700  74.070  1.00  0.00           C
ATOM   3716  HA  VAL A 816      46.840  35.370  74.460  1.00  0.00           H
ATOM   3717  CB  VAL A 816      47.390  34.620  72.550  1.00  0.00           C
ATOM   3718  HB  VAL A 816      48.150  33.920  72.130  1.00  0.00           H
ATOM   3719  CG1 VAL A 816      45.980  34.120  72.170  1.00  0.00           C
ATOM   3720 HG11 VAL A 816      45.200  34.780  72.590  1.00  0.00           H
ATOM   3721 HG12 VAL A 816      45.820  33.090  72.550  1.00  0.00           H
ATOM   3722 HG13 VAL A 816      45.870  34.090  71.070  1.00  0.00           H
ATOM   3723  CG2 VAL A 816      47.610  36.020  71.940  1.00  0.00           C
ATOM   3724 HG21 VAL A 816      48.650  36.380  72.080  1.00  0.00           H
ATOM   3725 HG22 VAL A 816      46.920  36.760  72.400  1.00  0.00           H
ATOM   3726 HG23 VAL A 816      47.420  35.990  70.850  1.00  0.00           H
ATOM   3727  C   VAL A 816      47.470  33.320  74.750  1.00  0.00           C
ATOM   3728  O   VAL A 816      48.430  32.540  74.680  1.00  0.00           O
ATOM   3729  N   PRO A 817      46.390  32.940  75.470  1.00  0.00           N
ATOM   3730  CD  PRO A 817      45.200  33.770  75.620  1.00  0.00           C
ATOM   3731  HD1 PRO A 817      44.660  33.770  74.640  1.00  0.00           H
ATOM   3732  HD2 PRO A 817      45.450  34.810  75.930  1.00  0.00           H
ATOM   3733  CA  PRO A 817      46.140  31.560  75.920  1.00  0.00           C
ATOM   3734  HA  PRO A 817      46.950  31.300  76.580  1.00  0.00           H
ATOM   3735  CB  PRO A 817      44.760  31.610  76.630  1.00  0.00           C
ATOM   3736  HB1 PRO A 817      44.800  31.180  77.650  1.00  0.00           H
ATOM   3737  HB2 PRO A 817      43.980  31.060  76.050  1.00  0.00           H
ATOM   3738  CG  PRO A 817      44.340  33.090  76.680  1.00  0.00           C
ATOM   3739  HG1 PRO A 817      43.260  33.190  76.440  1.00  0.00           H
ATOM   3740  HG2 PRO A 817      44.560  33.530  77.680  1.00  0.00           H
ATOM   3741  C   PRO A 817      46.120  30.500  74.810  1.00  0.00           C
ATOM   3742  O   PRO A 817      45.880  30.830  73.660  1.00  0.00           O
ATOM   3743  N   GLU A 818      46.340  29.220  75.160  1.00  0.00           N
ATOM   3744  HN  GLU A 818      46.510  28.990  76.110  1.00  0.00           H
ATOM   3745  CA  GLU A 818      46.260  28.100  74.230  1.00  0.00           C
ATOM   3746  HA  GLU A 818      46.640  28.410  73.260  1.00  0.00           H
ATOM   3747  CB  GLU A 818      47.130  26.930  74.780  1.00  0.00           C
ATOM   3748  HB1 GLU A 818      46.710  26.590  75.750  1.00  0.00           H
ATOM   3749  HB2 GLU A 818      48.150  27.330  74.980  1.00  0.00           H
ATOM   3750  CG  GLU A 818      47.270  25.710  73.840  1.00  0.00           C
ATOM   3751  HG1 GLU A 818      46.280  25.310  73.550  1.00  0.00           H
ATOM   3752  HG2 GLU A 818      47.840  24.900  74.350  1.00  0.00           H
ATOM   3753  CD  GLU A 818      48.040  26.060  72.580  1.00  0.00           C
ATOM   3754  OE1 GLU A 818      47.410  26.370  71.540  1.00  0.00           O
ATOM   3755  OE2 GLU A 818      49.290  26.070  72.670  1.00  0.00           O
ATOM   3756  C   GLU A 818      44.830  27.600  74.010  1.00  0.00           C
ATOM   3757  O   GLU A 818      44.480  26.860  73.090  1.00  0.00           O
ATOM   3758  N   LYS A 819      43.910  28.000  74.910  1.00  0.00           N
ATOM   3759  HN  LYS A 819      44.160  28.620  75.630  1.00  0.00           H
ATOM   3760  CA  LYS A 819      42.500  27.740  74.800  1.00  0.00           C
ATOM   3761  HA  LYS A 819      42.370  26.670  74.730  1.00  0.00           H
ATOM   3762  CB  LYS A 819      41.740  28.240  76.050  1.00  0.00           C
ATOM   3763  HB1 LYS A 819      40.660  28.070  75.900  1.00  0.00           H
ATOM   3764  HB2 LYS A 819      41.890  29.340  76.130  1.00  0.00           H
ATOM   3765  CG  LYS A 819      42.180  27.590  77.380  1.00  0.00           C
ATOM   3766  HG1 LYS A 819      43.240  27.870  77.580  1.00  0.00           H
ATOM   3767  HG2 LYS A 819      42.130  26.490  77.300  1.00  0.00           H
ATOM   3768  CD  LYS A 819      41.320  28.090  78.570  1.00  0.00           C
ATOM   3769  HD1 LYS A 819      41.340  29.210  78.530  1.00  0.00           H
ATOM   3770  HD2 LYS A 819      41.810  27.790  79.530  1.00  0.00           H
ATOM   3771  CE  LYS A 819      39.880  27.570  78.540  1.00  0.00           C
ATOM   3772  HE1 LYS A 819      39.830  26.520  78.910  1.00  0.00           H
ATOM   3773  HE2 LYS A 819      39.460  27.590  77.520  1.00  0.00           H
ATOM   3774  NZ  LYS A 819      38.980  28.400  79.380  1.00  0.00           N
ATOM   3775  HZ1 LYS A 819      39.030  29.390  79.060  1.00  0.00           H
ATOM   3776  HZ2 LYS A 819      39.210  28.330  80.380  1.00  0.00           H
ATOM   3777  HZ3 LYS A 819      38.000  28.040  79.170  1.00  0.00           H
ATOM   3778  C   LYS A 819      41.830  28.340  73.560  1.00  0.00           C
ATOM   3779  O   LYS A 819      42.140  29.450  73.130  1.00  0.00           O
ATOM   3780  N   PHE A 820      40.860  27.610  72.990  1.00  0.00           N
ATOM   3781  HN  PHE A 820      40.670  26.670  73.270  1.00  0.00           H
ATOM   3782  CA  PHE A 820      40.050  28.070  71.870  1.00  0.00           C
ATOM   3783  HA  PHE A 820      40.630  28.740  71.260  1.00  0.00           H
ATOM   3784  CB  PHE A 820      39.620  26.820  71.030  1.00  0.00           C
ATOM   3785  HB1 PHE A 820      40.530  26.370  70.570  1.00  0.00           H
ATOM   3786  HB2 PHE A 820      38.930  27.110  70.200  1.00  0.00           H
ATOM   3787  CG  PHE A 820      38.960  25.790  71.910  1.00  0.00           C
ATOM   3788  CD1 PHE A 820      39.710  24.780  72.530  1.00  0.00           C
ATOM   3789  HD1 PHE A 820      40.760  24.670  72.330  1.00  0.00           H
ATOM   3790  CE1 PHE A 820      39.110  23.920  73.470  1.00  0.00           C
ATOM   3791  HE1 PHE A 820      39.680  23.120  73.910  1.00  0.00           H
ATOM   3792  CZ  PHE A 820      37.740  24.050  73.750  1.00  0.00           C
ATOM   3793  HZ  PHE A 820      37.280  23.390  74.480  1.00  0.00           H
ATOM   3794  CD2 PHE A 820      37.580  25.870  72.160  1.00  0.00           C
ATOM   3795  HD2 PHE A 820      36.980  26.620  71.670  1.00  0.00           H
ATOM   3796  CE2 PHE A 820      36.970  25.010  73.080  1.00  0.00           C
ATOM   3797  HE2 PHE A 820      35.910  25.100  73.280  1.00  0.00           H
ATOM   3798  C   PHE A 820      38.820  28.840  72.340  1.00  0.00           C
ATOM   3799  O   PHE A 820      38.080  29.430  71.540  1.00  0.00           O
ATOM   3800  N   GLU A 821      38.550  28.850  73.660  1.00  0.00           N
ATOM   3801  HN  GLU A 821      39.180  28.370  74.270  1.00  0.00           H
ATOM   3802  CA  GLU A 821      37.550  29.670  74.320  1.00  0.00           C
ATOM   3803  HA  GLU A 821      36.650  29.580  73.730  1.00  0.00           H
ATOM   3804  CB  GLU A 821      37.260  29.180  75.770  1.00  0.00           C
ATOM   3805  HB1 GLU A 821      36.520  29.860  76.250  1.00  0.00           H
ATOM   3806  HB2 GLU A 821      38.190  29.230  76.370  1.00  0.00           H
ATOM   3807  CG  GLU A 821      36.680  27.740  75.800  1.00  0.00           C
ATOM   3808  HG1 GLU A 821      37.430  27.000  75.450  1.00  0.00           H
ATOM   3809  HG2 GLU A 821      35.810  27.690  75.110  1.00  0.00           H
ATOM   3810  CD  GLU A 821      36.190  27.250  77.170  1.00  0.00           C
ATOM   3811  OE1 GLU A 821      36.780  27.630  78.210  1.00  0.00           O
ATOM   3812  OE2 GLU A 821      35.210  26.460  77.180  1.00  0.00           O
ATOM   3813  C   GLU A 821      37.980  31.150  74.340  1.00  0.00           C
ATOM   3814  O   GLU A 821      39.180  31.390  74.470  1.00  0.00           O
ATOM   3815  N   PRO A 822      37.090  32.140  74.230  1.00  0.00           N
ATOM   3816  CD  PRO A 822      35.650  31.930  74.160  1.00  0.00           C
ATOM   3817  HD1 PRO A 822      35.290  31.370  75.050  1.00  0.00           H
ATOM   3818  HD2 PRO A 822      35.400  31.370  73.220  1.00  0.00           H
ATOM   3819  CA  PRO A 822      37.460  33.550  74.180  1.00  0.00           C
ATOM   3820  HA  PRO A 822      38.020  33.680  73.260  1.00  0.00           H
ATOM   3821  CB  PRO A 822      36.130  34.340  74.140  1.00  0.00           C
ATOM   3822  HB1 PRO A 822      36.110  34.960  73.210  1.00  0.00           H
ATOM   3823  HB2 PRO A 822      36.020  35.020  75.000  1.00  0.00           H
ATOM   3824  CG  PRO A 822      34.990  33.310  74.110  1.00  0.00           C
ATOM   3825  HG1 PRO A 822      34.310  33.450  74.980  1.00  0.00           H
ATOM   3826  HG2 PRO A 822      34.390  33.420  73.170  1.00  0.00           H
ATOM   3827  C   PRO A 822      38.370  34.070  75.280  1.00  0.00           C
ATOM   3828  O   PRO A 822      38.500  33.480  76.360  1.00  0.00           O
ATOM   3829  N   THR A 823      39.010  35.220  75.050  1.00  0.00           N
ATOM   3830  HN  THR A 823      38.910  35.700  74.170  1.00  0.00           H
ATOM   3831  CA  THR A 823      40.120  35.680  75.880  1.00  0.00           C
ATOM   3832  HA  THR A 823      40.660  34.820  76.220  1.00  0.00           H
ATOM   3833  CB  THR A 823      41.100  36.540  75.080  1.00  0.00           C
ATOM   3834  HB  THR A 823      41.770  37.150  75.730  1.00  0.00           H
ATOM   3835  OG1 THR A 823      40.440  37.380  74.140  1.00  0.00           O
ATOM   3836  HG1 THR A 823      39.840  37.940  74.650  1.00  0.00           H
ATOM   3837  CG2 THR A 823      41.980  35.570  74.270  1.00  0.00           C
ATOM   3838 HG21 THR A 823      41.360  34.960  73.580  1.00  0.00           H
ATOM   3839 HG22 THR A 823      42.540  34.890  74.940  1.00  0.00           H
ATOM   3840 HG23 THR A 823      42.710  36.140  73.660  1.00  0.00           H
ATOM   3841  C   THR A 823      39.700  36.430  77.140  1.00  0.00           C
ATOM   3842  O   THR A 823      40.550  36.830  77.930  1.00  0.00           O
ATOM   3843  N   HSD A 824      38.390  36.580  77.410  1.00  0.00           N
ATOM   3844  HN  HSD A 824      37.720  36.190  76.780  1.00  0.00           H
ATOM   3845  CA  HSD A 824      37.900  37.220  78.620  1.00  0.00           C
ATOM   3846  HA  HSD A 824      38.640  37.080  79.400  1.00  0.00           H
ATOM   3847  CB  HSD A 824      37.700  38.750  78.410  1.00  0.00           C
ATOM   3848  HB1 HSD A 824      36.920  38.950  77.650  1.00  0.00           H
ATOM   3849  HB2 HSD A 824      38.660  39.150  78.000  1.00  0.00           H
ATOM   3850  ND1 HSD A 824      36.210  39.960  80.110  1.00  0.00           N
ATOM   3851  HD1 HSD A 824      35.360  40.010  79.580  1.00  0.00           H
ATOM   3852  CG  HSD A 824      37.440  39.480  79.690  1.00  0.00           C
ATOM   3853  CE1 HSD A 824      36.400  40.520  81.330  1.00  0.00           C
ATOM   3854  HE1 HSD A 824      35.590  40.990  81.910  1.00  0.00           H
ATOM   3855  NE2 HSD A 824      37.660  40.430  81.730  1.00  0.00           N
ATOM   3856  CD2 HSD A 824      38.320  39.810  80.680  1.00  0.00           C
ATOM   3857  HD2 HSD A 824      39.380  39.640  80.730  1.00  0.00           H
ATOM   3858  C   HSD A 824      36.580  36.580  79.060  1.00  0.00           C
ATOM   3859  O   HSD A 824      35.720  36.390  78.190  1.00  0.00           O
ATOM   3860  N   PRO A 825      36.310  36.220  80.340  1.00  0.00           N
ATOM   3861  CD  PRO A 825      37.290  36.230  81.420  1.00  0.00           C
ATOM   3862  HD1 PRO A 825      37.480  37.270  81.750  1.00  0.00           H
ATOM   3863  HD2 PRO A 825      38.240  35.760  81.060  1.00  0.00           H
ATOM   3864  CA  PRO A 825      35.130  35.430  80.680  1.00  0.00           C
ATOM   3865  HA  PRO A 825      34.870  34.800  79.850  1.00  0.00           H
ATOM   3866  CB  PRO A 825      35.600  34.550  81.860  1.00  0.00           C
ATOM   3867  HB1 PRO A 825      36.060  33.630  81.420  1.00  0.00           H
ATOM   3868  HB2 PRO A 825      34.780  34.250  82.530  1.00  0.00           H
ATOM   3869  CG  PRO A 825      36.690  35.380  82.540  1.00  0.00           C
ATOM   3870  HG1 PRO A 825      36.240  36.050  83.310  1.00  0.00           H
ATOM   3871  HG2 PRO A 825      37.460  34.750  83.030  1.00  0.00           H
ATOM   3872  C   PRO A 825      33.900  36.270  80.980  1.00  0.00           C
ATOM   3873  O   PRO A 825      33.360  36.310  82.090  1.00  0.00           O
ATOM   3874  N   GLU A 826      33.440  36.890  79.870  1.00  0.00           N
ATOM   3875  HN  GLU A 826      34.040  36.820  79.080  1.00  0.00           H
ATOM   3876  CA  GLU A 826      32.170  37.560  79.680  1.00  0.00           C
ATOM   3877  HA  GLU A 826      31.420  37.130  80.330  1.00  0.00           H
ATOM   3878  CB  GLU A 826      32.270  39.110  79.890  1.00  0.00           C
ATOM   3879  HB1 GLU A 826      31.280  39.560  79.640  1.00  0.00           H
ATOM   3880  HB2 GLU A 826      33.020  39.510  79.180  1.00  0.00           H
ATOM   3881  CG  GLU A 826      32.620  39.600  81.330  1.00  0.00           C
ATOM   3882  HG1 GLU A 826      33.560  39.120  81.670  1.00  0.00           H
ATOM   3883  HG2 GLU A 826      31.820  39.340  82.040  1.00  0.00           H
ATOM   3884  CD  GLU A 826      32.850  41.110  81.360  1.00  0.00           C
ATOM   3885  OE1 GLU A 826      33.780  41.550  80.640  1.00  0.00           O
ATOM   3886  OE2 GLU A 826      32.080  41.880  82.010  1.00  0.00           O
ATOM   3887  C   GLU A 826      31.740  37.330  78.220  1.00  0.00           C
ATOM   3888  O   GLU A 826      30.600  37.590  77.840  1.00  0.00           O
ATOM   3889  N   ARG A 827      32.650  36.820  77.370  1.00  0.00           N
ATOM   3890  HN  ARG A 827      33.530  36.490  77.710  1.00  0.00           H
ATOM   3891  CA  ARG A 827      32.400  36.510  75.990  1.00  0.00           C
ATOM   3892  HA  ARG A 827      31.600  37.140  75.630  1.00  0.00           H
ATOM   3893  CB  ARG A 827      33.680  36.760  75.130  1.00  0.00           C
ATOM   3894  HB1 ARG A 827      33.650  36.190  74.180  1.00  0.00           H
ATOM   3895  HB2 ARG A 827      34.540  36.370  75.710  1.00  0.00           H
ATOM   3896  CG  ARG A 827      33.990  38.240  74.780  1.00  0.00           C
ATOM   3897  HG1 ARG A 827      34.980  38.270  74.280  1.00  0.00           H
ATOM   3898  HG2 ARG A 827      34.070  38.820  75.730  1.00  0.00           H
ATOM   3899  CD  ARG A 827      32.970  38.940  73.870  1.00  0.00           C
ATOM   3900  HD1 ARG A 827      33.320  39.970  73.630  1.00  0.00           H
ATOM   3901  HD2 ARG A 827      31.990  39.030  74.390  1.00  0.00           H
ATOM   3902  NE  ARG A 827      32.870  38.170  72.580  1.00  0.00           N
ATOM   3903  HE  ARG A 827      33.690  38.030  72.020  1.00  0.00           H
ATOM   3904  CZ  ARG A 827      31.800  37.460  72.200  1.00  0.00           C
ATOM   3905  NH1 ARG A 827      30.660  37.540  72.850  1.00  0.00           N
ATOM   3906 HH11 ARG A 827      30.510  38.240  73.530  1.00  0.00           H
ATOM   3907 HH12 ARG A 827      29.860  37.020  72.530  1.00  0.00           H
ATOM   3908  NH2 ARG A 827      31.850  36.640  71.170  1.00  0.00           N
ATOM   3909 HH21 ARG A 827      32.670  36.610  70.620  1.00  0.00           H
ATOM   3910 HH22 ARG A 827      30.980  36.320  70.760  1.00  0.00           H
ATOM   3911  C   ARG A 827      31.930  35.070  75.790  1.00  0.00           C
ATOM   3912  O   ARG A 827      32.020  34.200  76.650  1.00  0.00           O
ATOM   3913  N   GLY A 828      31.410  34.790  74.580  1.00  0.00           N
ATOM   3914  HN  GLY A 828      31.260  35.510  73.910  1.00  0.00           H
ATOM   3915  CA  GLY A 828      30.990  33.450  74.220  1.00  0.00           C
ATOM   3916  HA1 GLY A 828      30.340  33.060  74.990  1.00  0.00           H
ATOM   3917  HA2 GLY A 828      31.880  32.850  74.060  1.00  0.00           H
ATOM   3918  C   GLY A 828      30.220  33.540  72.950  1.00  0.00           C
ATOM   3919  O   GLY A 828      29.690  34.590  72.600  1.00  0.00           O
ATOM   3920  N   TRP A 829      30.110  32.420  72.210  1.00  0.00           N
ATOM   3921  HN  TRP A 829      30.600  31.600  72.500  1.00  0.00           H
ATOM   3922  CA  TRP A 829      29.580  32.360  70.840  1.00  0.00           C
ATOM   3923  HA  TRP A 829      29.890  33.250  70.310  1.00  0.00           H
ATOM   3924  CB  TRP A 829      30.140  31.090  70.110  1.00  0.00           C
ATOM   3925  HB1 TRP A 829      30.000  31.220  69.020  1.00  0.00           H
ATOM   3926  HB2 TRP A 829      29.570  30.190  70.410  1.00  0.00           H
ATOM   3927  CG  TRP A 829      31.590  30.830  70.380  1.00  0.00           C
ATOM   3928  CD1 TRP A 829      32.120  29.750  71.030  1.00  0.00           C
ATOM   3929  HD1 TRP A 829      31.560  28.860  71.340  1.00  0.00           H
ATOM   3930  NE1 TRP A 829      33.480  29.910  71.150  1.00  0.00           N
ATOM   3931  HE1 TRP A 829      34.130  29.250  71.450  1.00  0.00           H
ATOM   3932  CE2 TRP A 829      33.850  31.090  70.560  1.00  0.00           C
ATOM   3933  CD2 TRP A 829      32.680  31.710  70.070  1.00  0.00           C
ATOM   3934  CE3 TRP A 829      32.770  32.950  69.420  1.00  0.00           C
ATOM   3935  HE3 TRP A 829      31.890  33.450  69.030  1.00  0.00           H
ATOM   3936  CZ3 TRP A 829      34.030  33.530  69.280  1.00  0.00           C
ATOM   3937  HZ3 TRP A 829      34.140  34.490  68.780  1.00  0.00           H
ATOM   3938  CZ2 TRP A 829      35.100  31.660  70.400  1.00  0.00           C
ATOM   3939  HZ2 TRP A 829      36.000  31.180  70.760  1.00  0.00           H
ATOM   3940  CH2 TRP A 829      35.170  32.900  69.760  1.00  0.00           C
ATOM   3941  HH2 TRP A 829      36.140  33.380  69.650  1.00  0.00           H
ATOM   3942  C   TRP A 829      28.060  32.290  70.800  1.00  0.00           C
ATOM   3943  O   TRP A 829      27.470  31.850  69.820  1.00  0.00           O
ATOM   3944  N   ILE A 830      27.420  32.710  71.890  1.00  0.00           N
ATOM   3945  HN  ILE A 830      27.980  33.010  72.640  1.00  0.00           H
ATOM   3946  CA  ILE A 830      25.980  32.710  72.110  1.00  0.00           C
ATOM   3947  HA  ILE A 830      25.500  32.980  71.180  1.00  0.00           H
ATOM   3948  CB  ILE A 830      25.550  31.340  72.620  1.00  0.00           C
ATOM   3949  HB  ILE A 830      25.880  30.590  71.850  1.00  0.00           H
ATOM   3950  CG2 ILE A 830      26.230  30.990  73.960  1.00  0.00           C
ATOM   3951 HG21 ILE A 830      25.890  31.680  74.760  1.00  0.00           H
ATOM   3952 HG22 ILE A 830      27.330  31.030  73.890  1.00  0.00           H
ATOM   3953 HG23 ILE A 830      25.950  29.960  74.270  1.00  0.00           H
ATOM   3954  CG1 ILE A 830      24.010  31.200  72.720  1.00  0.00           C
ATOM   3955 HG11 ILE A 830      23.640  31.790  73.600  1.00  0.00           H
ATOM   3956 HG12 ILE A 830      23.780  30.130  72.920  1.00  0.00           H
ATOM   3957  CD  ILE A 830      23.250  31.630  71.470  1.00  0.00           C
ATOM   3958  HD1 ILE A 830      23.640  31.110  70.560  1.00  0.00           H
ATOM   3959  HD2 ILE A 830      23.300  32.730  71.310  1.00  0.00           H
ATOM   3960  HD3 ILE A 830      22.170  31.360  71.560  1.00  0.00           H
ATOM   3961  C   ILE A 830      25.650  33.780  73.150  1.00  0.00           C
ATOM   3962  O   ILE A 830      24.510  34.220  73.340  1.00  0.00           O
ATOM   3963  N   ILE A 831      26.700  34.300  73.840  1.00  0.00           N
ATOM   3964  HN  ILE A 831      27.630  34.020  73.650  1.00  0.00           H
ATOM   3965  CA  ILE A 831      26.600  35.370  74.800  1.00  0.00           C
ATOM   3966  HA  ILE A 831      25.630  35.340  75.260  1.00  0.00           H
ATOM   3967  CB  ILE A 831      27.670  35.230  75.890  1.00  0.00           C
ATOM   3968  HB  ILE A 831      28.680  35.310  75.420  1.00  0.00           H
ATOM   3969  CG2 ILE A 831      27.560  36.380  76.930  1.00  0.00           C
ATOM   3970 HG21 ILE A 831      26.620  36.340  77.510  1.00  0.00           H
ATOM   3971 HG22 ILE A 831      27.640  37.370  76.450  1.00  0.00           H
ATOM   3972 HG23 ILE A 831      28.410  36.320  77.650  1.00  0.00           H
ATOM   3973  CG1 ILE A 831      27.600  33.830  76.550  1.00  0.00           C
ATOM   3974 HG11 ILE A 831      27.830  33.040  75.810  1.00  0.00           H
ATOM   3975 HG12 ILE A 831      26.580  33.630  76.940  1.00  0.00           H
ATOM   3976  CD  ILE A 831      28.590  33.680  77.710  1.00  0.00           C
ATOM   3977  HD1 ILE A 831      28.310  34.330  78.580  1.00  0.00           H
ATOM   3978  HD2 ILE A 831      29.620  33.970  77.400  1.00  0.00           H
ATOM   3979  HD3 ILE A 831      28.640  32.630  78.070  1.00  0.00           H
ATOM   3980  C   ILE A 831      26.700  36.690  74.050  1.00  0.00           C
ATOM   3981  O   ILE A 831      27.780  37.270  73.870  1.00  0.00           O
ATOM   3982  N   SER A 832      25.550  37.170  73.570  1.00  0.00           N
ATOM   3983  HN  SER A 832      24.740  36.580  73.580  1.00  0.00           H
ATOM   3984  CA  SER A 832      25.430  38.410  72.820  1.00  0.00           C
ATOM   3985  HA  SER A 832      26.080  39.160  73.240  1.00  0.00           H
ATOM   3986  CB  SER A 832      25.820  38.170  71.350  1.00  0.00           C
ATOM   3987  HB1 SER A 832      25.070  37.560  70.810  1.00  0.00           H
ATOM   3988  HB2 SER A 832      26.780  37.600  71.320  1.00  0.00           H
ATOM   3989  OG  SER A 832      26.050  39.400  70.670  1.00  0.00           O
ATOM   3990  HG1 SER A 832      26.170  39.180  69.740  1.00  0.00           H
ATOM   3991  C   SER A 832      23.970  38.880  72.930  1.00  0.00           C
ATOM   3992  O   SER A 832      23.200  38.740  71.980  1.00  0.00           O
ATOM   3993  N   PRO A 833      23.470  39.350  74.090  1.00  0.00           N
ATOM   3994  CD  PRO A 833      24.310  39.800  75.190  1.00  0.00           C
ATOM   3995  HD1 PRO A 833      24.890  40.700  74.860  1.00  0.00           H
ATOM   3996  HD2 PRO A 833      25.010  39.010  75.540  1.00  0.00           H
ATOM   3997  CA  PRO A 833      22.110  39.880  74.220  1.00  0.00           C
ATOM   3998  HA  PRO A 833      21.440  39.110  73.870  1.00  0.00           H
ATOM   3999  CB  PRO A 833      21.940  40.170  75.720  1.00  0.00           C
ATOM   4000  HB1 PRO A 833      21.380  39.350  76.210  1.00  0.00           H
ATOM   4001  HB2 PRO A 833      21.430  41.140  75.930  1.00  0.00           H
ATOM   4002  CG  PRO A 833      23.360  40.220  76.320  1.00  0.00           C
ATOM   4003  HG1 PRO A 833      23.600  41.250  76.660  1.00  0.00           H
ATOM   4004  HG2 PRO A 833      23.440  39.550  77.200  1.00  0.00           H
ATOM   4005  C   PRO A 833      21.810  41.100  73.350  1.00  0.00           C
ATOM   4006  O   PRO A 833      22.720  41.770  72.890  1.00  0.00           O
ATOM   4007  N   LEU A 834      20.520  41.390  73.100  1.00  0.00           N
ATOM   4008  HN  LEU A 834      19.820  40.770  73.420  1.00  0.00           H
ATOM   4009  CA  LEU A 834      20.100  42.600  72.400  1.00  0.00           C
ATOM   4010  HA  LEU A 834      20.910  42.990  71.800  1.00  0.00           H
ATOM   4011  CB  LEU A 834      18.870  42.260  71.500  1.00  0.00           C
ATOM   4012  HB1 LEU A 834      18.140  43.110  71.450  1.00  0.00           H
ATOM   4013  HB2 LEU A 834      18.340  41.400  71.950  1.00  0.00           H
ATOM   4014  CG  LEU A 834      19.190  41.930  70.020  1.00  0.00           C
ATOM   4015  HG  LEU A 834      18.250  41.520  69.560  1.00  0.00           H
ATOM   4016  CD1 LEU A 834      19.530  43.220  69.240  1.00  0.00           C
ATOM   4017 HD11 LEU A 834      20.420  43.720  69.660  1.00  0.00           H
ATOM   4018 HD12 LEU A 834      18.670  43.930  69.280  1.00  0.00           H
ATOM   4019 HD13 LEU A 834      19.730  42.970  68.180  1.00  0.00           H
ATOM   4020  CD2 LEU A 834      20.300  40.880  69.830  1.00  0.00           C
ATOM   4021 HD21 LEU A 834      20.030  39.920  70.300  1.00  0.00           H
ATOM   4022 HD22 LEU A 834      21.250  41.240  70.270  1.00  0.00           H
ATOM   4023 HD23 LEU A 834      20.470  40.720  68.740  1.00  0.00           H
ATOM   4024  C   LEU A 834      19.690  43.710  73.380  1.00  0.00           C
ATOM   4025  O   LEU A 834      19.860  44.900  73.130  1.00  0.00           O
ATOM   4026  N   GLY A 835      19.100  43.310  74.530  1.00  0.00           N
ATOM   4027  HN  GLY A 835      19.200  42.350  74.780  1.00  0.00           H
ATOM   4028  CA  GLY A 835      18.410  44.180  75.470  1.00  0.00           C
ATOM   4029  HA1 GLY A 835      17.630  43.590  75.930  1.00  0.00           H
ATOM   4030  HA2 GLY A 835      18.010  45.040  74.950  1.00  0.00           H
ATOM   4031  C   GLY A 835      19.280  44.690  76.580  1.00  0.00           C
ATOM   4032  O   GLY A 835      19.010  44.420  77.750  1.00  0.00           O
ATOM   4033  N   ASP A 836      20.300  45.460  76.190  1.00  0.00           N
ATOM   4034  HN  ASP A 836      20.540  45.430  75.230  1.00  0.00           H
ATOM   4035  CA  ASP A 836      21.240  46.160  77.060  1.00  0.00           C
ATOM   4036  HA  ASP A 836      20.980  46.000  78.100  1.00  0.00           H
ATOM   4037  CB  ASP A 836      22.690  45.670  76.770  1.00  0.00           C
ATOM   4038  HB1 ASP A 836      23.390  46.090  77.530  1.00  0.00           H
ATOM   4039  HB2 ASP A 836      23.030  46.020  75.770  1.00  0.00           H
ATOM   4040  CG  ASP A 836      22.830  44.160  76.770  1.00  0.00           C
ATOM   4041  OD1 ASP A 836      23.270  43.590  77.800  1.00  0.00           O
ATOM   4042  OD2 ASP A 836      22.460  43.540  75.730  1.00  0.00           O
ATOM   4043  C   ASP A 836      21.160  47.650  76.750  1.00  0.00           C
ATOM   4044  O   ASP A 836      21.230  48.530  77.620  1.00  0.00           O
ATOM   4045  N   ASN A 837      20.990  47.970  75.440  1.00  0.00           N
ATOM   4046  HN  ASN A 837      20.760  47.240  74.810  1.00  0.00           H
ATOM   4047  CA  ASN A 837      21.020  49.310  74.900  1.00  0.00           C
ATOM   4048  HA  ASN A 837      21.550  49.940  75.600  1.00  0.00           H
ATOM   4049  CB  ASN A 837      21.730  49.350  73.510  1.00  0.00           C
ATOM   4050  HB1 ASN A 837      21.660  50.370  73.080  1.00  0.00           H
ATOM   4051  HB2 ASN A 837      21.240  48.630  72.820  1.00  0.00           H
ATOM   4052  CG  ASN A 837      23.220  49.010  73.610  1.00  0.00           C
ATOM   4053  OD1 ASN A 837      23.830  48.990  74.670  1.00  0.00           O
ATOM   4054  ND2 ASN A 837      23.870  48.770  72.440  1.00  0.00           N
ATOM   4055 HD21 ASN A 837      24.860  48.600  72.490  1.00  0.00           H
ATOM   4056 HD22 ASN A 837      23.390  48.840  71.570  1.00  0.00           H
ATOM   4057  C   ASN A 837      19.580  49.820  74.740  1.00  0.00           C
ATOM   4058  O   ASN A 837      18.710  49.040  74.340  1.00  0.00           O
ATOM   4059  N   PRO A 838      19.220  51.080  75.030  1.00  0.00           N
ATOM   4060  CD  PRO A 838      20.140  52.100  75.520  1.00  0.00           C
ATOM   4061  HD1 PRO A 838      20.950  52.250  74.770  1.00  0.00           H
ATOM   4062  HD2 PRO A 838      20.570  51.780  76.490  1.00  0.00           H
ATOM   4063  CA  PRO A 838      17.900  51.620  74.690  1.00  0.00           C
ATOM   4064  HA  PRO A 838      17.180  51.050  75.260  1.00  0.00           H
ATOM   4065  CB  PRO A 838      17.940  53.100  75.080  1.00  0.00           C
ATOM   4066  HB1 PRO A 838      17.130  53.330  75.790  1.00  0.00           H
ATOM   4067  HB2 PRO A 838      17.830  53.760  74.190  1.00  0.00           H
ATOM   4068  CG  PRO A 838      19.330  53.380  75.690  1.00  0.00           C
ATOM   4069  HG1 PRO A 838      19.820  54.230  75.170  1.00  0.00           H
ATOM   4070  HG2 PRO A 838      19.240  53.630  76.770  1.00  0.00           H
ATOM   4071  C   PRO A 838      17.500  51.460  73.230  1.00  0.00           C
ATOM   4072  O   PRO A 838      18.360  51.510  72.350  1.00  0.00           O
ATOM   4073  N   TRP A 839      16.180  51.350  72.950  1.00  0.00           N
ATOM   4074  HN  TRP A 839      15.530  51.370  73.700  1.00  0.00           H
ATOM   4075  CA  TRP A 839      15.580  51.130  71.650  1.00  0.00           C
ATOM   4076  HA  TRP A 839      15.940  50.180  71.280  1.00  0.00           H
ATOM   4077  CB  TRP A 839      14.010  51.090  71.750  1.00  0.00           C
ATOM   4078  HB1 TRP A 839      13.740  50.150  72.270  1.00  0.00           H
ATOM   4079  HB2 TRP A 839      13.580  51.000  70.720  1.00  0.00           H
ATOM   4080  CG  TRP A 839      13.340  52.240  72.470  1.00  0.00           C
ATOM   4081  CD1 TRP A 839      12.740  53.350  71.930  1.00  0.00           C
ATOM   4082  HD1 TRP A 839      12.580  53.480  70.870  1.00  0.00           H
ATOM   4083  NE1 TRP A 839      12.320  54.190  72.950  1.00  0.00           N
ATOM   4084  HE1 TRP A 839      12.290  55.170  72.940  1.00  0.00           H
ATOM   4085  CE2 TRP A 839      12.570  53.610  74.150  1.00  0.00           C
ATOM   4086  CD2 TRP A 839      13.230  52.390  73.900  1.00  0.00           C
ATOM   4087  CE3 TRP A 839      13.650  51.610  74.970  1.00  0.00           C
ATOM   4088  HE3 TRP A 839      14.200  50.700  74.800  1.00  0.00           H
ATOM   4089  CZ3 TRP A 839      13.410  52.080  76.260  1.00  0.00           C
ATOM   4090  HZ3 TRP A 839      13.750  51.490  77.110  1.00  0.00           H
ATOM   4091  CZ2 TRP A 839      12.310  54.070  75.430  1.00  0.00           C
ATOM   4092  HZ2 TRP A 839      11.800  55.000  75.630  1.00  0.00           H
ATOM   4093  CH2 TRP A 839      12.740  53.270  76.490  1.00  0.00           C
ATOM   4094  HH2 TRP A 839      12.580  53.590  77.510  1.00  0.00           H
ATOM   4095  C   TRP A 839      16.010  52.160  70.630  1.00  0.00           C
ATOM   4096  O   TRP A 839      16.260  51.880  69.470  1.00  0.00           O
ATOM   4097  N   TRP A 840      16.110  53.430  71.060  1.00  0.00           N
ATOM   4098  HN  TRP A 840      16.000  53.630  72.030  1.00  0.00           H
ATOM   4099  CA  TRP A 840      16.460  54.510  70.180  1.00  0.00           C
ATOM   4100  HA  TRP A 840      15.840  54.350  69.320  1.00  0.00           H
ATOM   4101  CB  TRP A 840      16.120  55.860  70.800  1.00  0.00           C
ATOM   4102  HB1 TRP A 840      15.010  55.860  70.820  1.00  0.00           H
ATOM   4103  HB2 TRP A 840      16.430  56.700  70.150  1.00  0.00           H
ATOM   4104  CG  TRP A 840      16.650  56.120  72.170  1.00  0.00           C
ATOM   4105  CD1 TRP A 840      16.080  55.740  73.350  1.00  0.00           C
ATOM   4106  HD1 TRP A 840      15.180  55.160  73.440  1.00  0.00           H
ATOM   4107  NE1 TRP A 840      16.840  56.210  74.380  1.00  0.00           N
ATOM   4108  HE1 TRP A 840      16.560  56.350  75.300  1.00  0.00           H
ATOM   4109  CE2 TRP A 840      17.910  56.900  73.910  1.00  0.00           C
ATOM   4110  CD2 TRP A 840      17.830  56.870  72.500  1.00  0.00           C
ATOM   4111  CE3 TRP A 840      18.790  57.540  71.740  1.00  0.00           C
ATOM   4112  HE3 TRP A 840      18.740  57.590  70.660  1.00  0.00           H
ATOM   4113  CZ3 TRP A 840      19.830  58.200  72.410  1.00  0.00           C
ATOM   4114  HZ3 TRP A 840      20.590  58.720  71.840  1.00  0.00           H
ATOM   4115  CZ2 TRP A 840      18.940  57.530  74.580  1.00  0.00           C
ATOM   4116  HZ2 TRP A 840      19.010  57.540  75.650  1.00  0.00           H
ATOM   4117  CH2 TRP A 840      19.900  58.190  73.800  1.00  0.00           C
ATOM   4118  HH2 TRP A 840      20.700  58.730  74.290  1.00  0.00           H
ATOM   4119  C   TRP A 840      17.850  54.500  69.610  1.00  0.00           C
ATOM   4120  O   TRP A 840      18.070  54.830  68.450  1.00  0.00           O
ATOM   4121  N   THR A 841      18.830  54.080  70.420  1.00  0.00           N
ATOM   4122  HN  THR A 841      18.630  53.850  71.360  1.00  0.00           H
ATOM   4123  CA  THR A 841      20.190  53.840  69.950  1.00  0.00           C
ATOM   4124  HA  THR A 841      20.510  54.730  69.440  1.00  0.00           H
ATOM   4125  CB  THR A 841      21.170  53.590  71.080  1.00  0.00           C
ATOM   4126  HB  THR A 841      22.210  53.570  70.670  1.00  0.00           H
ATOM   4127  OG1 THR A 841      20.960  52.370  71.780  1.00  0.00           O
ATOM   4128  HG1 THR A 841      20.030  52.320  72.070  1.00  0.00           H
ATOM   4129  CG2 THR A 841      21.090  54.730  72.110  1.00  0.00           C
ATOM   4130 HG21 THR A 841      20.110  54.760  72.620  1.00  0.00           H
ATOM   4131 HG22 THR A 841      21.250  55.710  71.610  1.00  0.00           H
ATOM   4132 HG23 THR A 841      21.870  54.610  72.890  1.00  0.00           H
ATOM   4133  C   THR A 841      20.250  52.710  68.930  1.00  0.00           C
ATOM   4134  O   THR A 841      20.980  52.780  67.940  1.00  0.00           O
ATOM   4135  N   LEU A 842      19.470  51.640  69.160  1.00  0.00           N
ATOM   4136  HN  LEU A 842      18.890  51.610  69.970  1.00  0.00           H
ATOM   4137  CA  LEU A 842      19.350  50.490  68.280  1.00  0.00           C
ATOM   4138  HA  LEU A 842      20.340  50.090  68.120  1.00  0.00           H
ATOM   4139  CB  LEU A 842      18.460  49.410  68.940  1.00  0.00           C
ATOM   4140  HB1 LEU A 842      17.390  49.710  68.860  1.00  0.00           H
ATOM   4141  HB2 LEU A 842      18.690  49.350  70.020  1.00  0.00           H
ATOM   4142  CG  LEU A 842      18.630  48.000  68.340  1.00  0.00           C
ATOM   4143  HG  LEU A 842      18.690  48.070  67.230  1.00  0.00           H
ATOM   4144  CD1 LEU A 842      19.920  47.340  68.870  1.00  0.00           C
ATOM   4145 HD11 LEU A 842      19.880  47.280  69.970  1.00  0.00           H
ATOM   4146 HD12 LEU A 842      20.820  47.930  68.570  1.00  0.00           H
ATOM   4147 HD13 LEU A 842      20.020  46.320  68.460  1.00  0.00           H
ATOM   4148  CD2 LEU A 842      17.420  47.130  68.680  1.00  0.00           C
ATOM   4149 HD21 LEU A 842      16.490  47.530  68.220  1.00  0.00           H
ATOM   4150 HD22 LEU A 842      17.270  47.080  69.780  1.00  0.00           H
ATOM   4151 HD23 LEU A 842      17.550  46.090  68.310  1.00  0.00           H
ATOM   4152  C   LEU A 842      18.780  50.860  66.920  1.00  0.00           C
ATOM   4153  O   LEU A 842      19.240  50.430  65.870  1.00  0.00           O
ATOM   4154  N   LEU A 843      17.740  51.710  66.910  1.00  0.00           N
ATOM   4155  HN  LEU A 843      17.300  51.960  67.770  1.00  0.00           H
ATOM   4156  CA  LEU A 843      17.220  52.310  65.700  1.00  0.00           C
ATOM   4157  HA  LEU A 843      17.020  51.510  65.000  1.00  0.00           H
ATOM   4158  CB  LEU A 843      15.870  52.950  66.100  1.00  0.00           C
ATOM   4159  HB1 LEU A 843      15.770  53.890  65.560  1.00  0.00           H
ATOM   4160  HB2 LEU A 843      15.890  53.210  67.180  1.00  0.00           H
ATOM   4161  CG  LEU A 843      14.650  52.020  65.850  1.00  0.00           C
ATOM   4162  HG  LEU A 843      14.710  51.640  64.800  1.00  0.00           H
ATOM   4163  CD1 LEU A 843      14.660  50.810  66.790  1.00  0.00           C
ATOM   4164 HD11 LEU A 843      14.610  51.130  67.850  1.00  0.00           H
ATOM   4165 HD12 LEU A 843      15.580  50.200  66.650  1.00  0.00           H
ATOM   4166 HD13 LEU A 843      13.790  50.140  66.590  1.00  0.00           H
ATOM   4167  CD2 LEU A 843      13.310  52.730  66.020  1.00  0.00           C
ATOM   4168 HD21 LEU A 843      13.050  53.320  65.130  1.00  0.00           H
ATOM   4169 HD22 LEU A 843      13.320  53.360  66.930  1.00  0.00           H
ATOM   4170 HD23 LEU A 843      12.530  51.950  66.170  1.00  0.00           H
ATOM   4171  C   LEU A 843      18.190  53.250  64.970  1.00  0.00           C
ATOM   4172  O   LEU A 843      18.330  53.200  63.750  1.00  0.00           O
ATOM   4173  N   ILE A 844      18.930  54.100  65.720  1.00  0.00           N
ATOM   4174  HN  ILE A 844      18.740  54.170  66.700  1.00  0.00           H
ATOM   4175  CA  ILE A 844      20.000  54.960  65.220  1.00  0.00           C
ATOM   4176  HA  ILE A 844      19.570  55.560  64.420  1.00  0.00           H
ATOM   4177  CB  ILE A 844      20.480  55.940  66.290  1.00  0.00           C
ATOM   4178  HB  ILE A 844      20.610  55.380  67.240  1.00  0.00           H
ATOM   4179  CG2 ILE A 844      21.840  56.600  65.940  1.00  0.00           C
ATOM   4180 HG21 ILE A 844      21.770  57.130  64.970  1.00  0.00           H
ATOM   4181 HG22 ILE A 844      22.660  55.850  65.870  1.00  0.00           H
ATOM   4182 HG23 ILE A 844      22.140  57.330  66.710  1.00  0.00           H
ATOM   4183  CG1 ILE A 844      19.400  57.030  66.510  1.00  0.00           C
ATOM   4184 HG11 ILE A 844      18.400  56.550  66.590  1.00  0.00           H
ATOM   4185 HG12 ILE A 844      19.380  57.690  65.620  1.00  0.00           H
ATOM   4186  CD  ILE A 844      19.630  57.860  67.770  1.00  0.00           C
ATOM   4187  HD1 ILE A 844      20.570  58.440  67.710  1.00  0.00           H
ATOM   4188  HD2 ILE A 844      19.660  57.220  68.670  1.00  0.00           H
ATOM   4189  HD3 ILE A 844      18.810  58.600  67.890  1.00  0.00           H
ATOM   4190  C   ILE A 844      21.130  54.190  64.550  1.00  0.00           C
ATOM   4191  O   ILE A 844      21.680  54.650  63.550  1.00  0.00           O
ATOM   4192  N   ALA A 845      21.480  52.990  65.070  1.00  0.00           N
ATOM   4193  HN  ALA A 845      21.040  52.690  65.920  1.00  0.00           H
ATOM   4194  CA  ALA A 845      22.470  52.050  64.550  1.00  0.00           C
ATOM   4195  HA  ALA A 845      23.440  52.500  64.740  1.00  0.00           H
ATOM   4196  CB  ALA A 845      22.400  50.720  65.330  1.00  0.00           C
ATOM   4197  HB1 ALA A 845      21.480  50.170  65.080  1.00  0.00           H
ATOM   4198  HB2 ALA A 845      22.420  50.910  66.420  1.00  0.00           H
ATOM   4199  HB3 ALA A 845      23.270  50.070  65.070  1.00  0.00           H
ATOM   4200  C   ALA A 845      22.410  51.760  63.060  1.00  0.00           C
ATOM   4201  O   ALA A 845      23.430  51.460  62.430  1.00  0.00           O
ATOM   4202  N   ALA A 846      21.230  51.930  62.420  1.00  0.00           N
ATOM   4203  HN  ALA A 846      20.410  52.110  62.960  1.00  0.00           H
ATOM   4204  CA  ALA A 846      21.050  51.860  60.990  1.00  0.00           C
ATOM   4205  HA  ALA A 846      21.270  50.850  60.680  1.00  0.00           H
ATOM   4206  CB  ALA A 846      19.580  52.180  60.660  1.00  0.00           C
ATOM   4207  HB1 ALA A 846      19.310  53.210  60.980  1.00  0.00           H
ATOM   4208  HB2 ALA A 846      18.910  51.470  61.200  1.00  0.00           H
ATOM   4209  HB3 ALA A 846      19.380  52.070  59.570  1.00  0.00           H
ATOM   4210  C   ALA A 846      21.970  52.800  60.210  1.00  0.00           C
ATOM   4211  O   ALA A 846      22.510  52.420  59.170  1.00  0.00           O
ATOM   4212  N   ILE A 847      22.200  54.030  60.690  1.00  0.00           N
ATOM   4213  HN  ILE A 847      21.800  54.300  61.570  1.00  0.00           H
ATOM   4214  CA  ILE A 847      23.140  54.990  60.100  1.00  0.00           C
ATOM   4215  HA  ILE A 847      22.870  55.080  59.060  1.00  0.00           H
ATOM   4216  CB  ILE A 847      22.940  56.380  60.720  1.00  0.00           C
ATOM   4217  HB  ILE A 847      22.990  56.290  61.830  1.00  0.00           H
ATOM   4218  CG2 ILE A 847      24.050  57.360  60.260  1.00  0.00           C
ATOM   4219 HG21 ILE A 847      24.080  57.420  59.150  1.00  0.00           H
ATOM   4220 HG22 ILE A 847      25.050  57.060  60.620  1.00  0.00           H
ATOM   4221 HG23 ILE A 847      23.840  58.380  60.650  1.00  0.00           H
ATOM   4222  CG1 ILE A 847      21.530  56.940  60.400  1.00  0.00           C
ATOM   4223 HG11 ILE A 847      20.790  56.110  60.350  1.00  0.00           H
ATOM   4224 HG12 ILE A 847      21.550  57.420  59.400  1.00  0.00           H
ATOM   4225  CD  ILE A 847      21.030  57.930  61.460  1.00  0.00           C
ATOM   4226  HD1 ILE A 847      21.710  58.810  61.540  1.00  0.00           H
ATOM   4227  HD2 ILE A 847      20.970  57.450  62.450  1.00  0.00           H
ATOM   4228  HD3 ILE A 847      20.020  58.310  61.190  1.00  0.00           H
ATOM   4229  C   ILE A 847      24.610  54.530  60.090  1.00  0.00           C
ATOM   4230  O   ILE A 847      25.210  54.560  59.010  1.00  0.00           O
ATOM   4231  N   PRO A 848      25.230  54.000  61.160  1.00  0.00           N
ATOM   4232  CD  PRO A 848      24.940  54.440  62.520  1.00  0.00           C
ATOM   4233  HD1 PRO A 848      23.930  54.090  62.820  1.00  0.00           H
ATOM   4234  HD2 PRO A 848      24.980  55.550  62.580  1.00  0.00           H
ATOM   4235  CA  PRO A 848      26.570  53.450  61.060  1.00  0.00           C
ATOM   4236  HA  PRO A 848      27.200  54.150  60.530  1.00  0.00           H
ATOM   4237  CB  PRO A 848      27.070  53.230  62.510  1.00  0.00           C
ATOM   4238  HB1 PRO A 848      28.060  53.730  62.640  1.00  0.00           H
ATOM   4239  HB2 PRO A 848      27.200  52.150  62.770  1.00  0.00           H
ATOM   4240  CG  PRO A 848      26.010  53.850  63.440  1.00  0.00           C
ATOM   4241  HG1 PRO A 848      25.570  53.060  64.080  1.00  0.00           H
ATOM   4242  HG2 PRO A 848      26.460  54.630  64.090  1.00  0.00           H
ATOM   4243  C   PRO A 848      26.580  52.160  60.280  1.00  0.00           C
ATOM   4244  O   PRO A 848      27.570  51.900  59.600  1.00  0.00           O
ATOM   4245  N   ALA A 849      25.530  51.320  60.370  1.00  0.00           N
ATOM   4246  HN  ALA A 849      24.780  51.520  61.010  1.00  0.00           H
ATOM   4247  CA  ALA A 849      25.440  50.100  59.600  1.00  0.00           C
ATOM   4248  HA  ALA A 849      26.300  49.490  59.830  1.00  0.00           H
ATOM   4249  CB  ALA A 849      24.160  49.340  59.980  1.00  0.00           C
ATOM   4250  HB1 ALA A 849      23.250  49.900  59.680  1.00  0.00           H
ATOM   4251  HB2 ALA A 849      24.110  49.190  61.070  1.00  0.00           H
ATOM   4252  HB3 ALA A 849      24.130  48.340  59.500  1.00  0.00           H
ATOM   4253  C   ALA A 849      25.450  50.320  58.090  1.00  0.00           C
ATOM   4254  O   ALA A 849      26.200  49.690  57.350  1.00  0.00           O
ATOM   4255  N   LEU A 850      24.640  51.270  57.600  1.00  0.00           N
ATOM   4256  HN  LEU A 850      24.010  51.740  58.220  1.00  0.00           H
ATOM   4257  CA  LEU A 850      24.570  51.670  56.210  1.00  0.00           C
ATOM   4258  HA  LEU A 850      24.470  50.760  55.620  1.00  0.00           H
ATOM   4259  CB  LEU A 850      23.210  52.450  56.080  1.00  0.00           C
ATOM   4260  HB1 LEU A 850      23.230  53.340  56.740  1.00  0.00           H
ATOM   4261  HB2 LEU A 850      22.470  51.760  56.550  1.00  0.00           H
ATOM   4262  CG  LEU A 850      22.530  52.780  54.720  1.00  0.00           C
ATOM   4263  HG  LEU A 850      23.060  53.510  54.120  1.00  0.00           H
ATOM   4264  CD1 LEU A 850      22.370  51.570  53.800  1.00  0.00           C
ATOM   4265 HD11 LEU A 850      21.650  50.870  54.270  1.00  0.00           H
ATOM   4266 HD12 LEU A 850      23.340  51.040  53.650  1.00  0.00           H
ATOM   4267 HD13 LEU A 850      21.970  51.860  52.810  1.00  0.00           H
ATOM   4268  CD2 LEU A 850      21.200  53.530  54.920  1.00  0.00           C
ATOM   4269 HD21 LEU A 850      21.340  54.380  55.630  1.00  0.00           H
ATOM   4270 HD22 LEU A 850      20.430  52.850  55.330  1.00  0.00           H
ATOM   4271 HD23 LEU A 850      20.820  53.930  53.950  1.00  0.00           H
ATOM   4272  C   LEU A 850      25.920  52.290  55.770  1.00  0.00           C
ATOM   4273  O   LEU A 850      26.490  51.900  54.740  1.00  0.00           O
ATOM   4274  N   LEU A 851      26.540  53.180  56.590  1.00  0.00           N
ATOM   4275  HN  LEU A 851      26.050  53.550  57.380  1.00  0.00           H
ATOM   4276  CA  LEU A 851      27.900  53.690  56.350  1.00  0.00           C
ATOM   4277  HA  LEU A 851      27.890  54.180  55.390  1.00  0.00           H
ATOM   4278  CB  LEU A 851      28.290  54.720  57.450  1.00  0.00           C
ATOM   4279  HB1 LEU A 851      29.370  54.960  57.430  1.00  0.00           H
ATOM   4280  HB2 LEU A 851      28.070  54.270  58.440  1.00  0.00           H
ATOM   4281  CG  LEU A 851      27.520  56.060  57.350  1.00  0.00           C
ATOM   4282  HG  LEU A 851      26.450  55.810  57.170  1.00  0.00           H
ATOM   4283  CD1 LEU A 851      27.610  56.860  58.650  1.00  0.00           C
ATOM   4284 HD11 LEU A 851      28.670  57.060  58.900  1.00  0.00           H
ATOM   4285 HD12 LEU A 851      27.140  56.300  59.490  1.00  0.00           H
ATOM   4286 HD13 LEU A 851      27.070  57.830  58.540  1.00  0.00           H
ATOM   4287  CD2 LEU A 851      28.040  56.910  56.180  1.00  0.00           C
ATOM   4288 HD21 LEU A 851      28.080  56.330  55.240  1.00  0.00           H
ATOM   4289 HD22 LEU A 851      29.060  57.290  56.410  1.00  0.00           H
ATOM   4290 HD23 LEU A 851      27.370  57.780  56.020  1.00  0.00           H
ATOM   4291  C   LEU A 851      29.000  52.640  56.270  1.00  0.00           C
ATOM   4292  O   LEU A 851      29.820  52.650  55.350  1.00  0.00           O
ATOM   4293  N   CYS A 852      29.040  51.670  57.210  1.00  0.00           N
ATOM   4294  HN  CYS A 852      28.430  51.730  58.010  1.00  0.00           H
ATOM   4295  CA  CYS A 852      29.940  50.530  57.170  1.00  0.00           C
ATOM   4296  HA  CYS A 852      30.960  50.910  57.120  1.00  0.00           H
ATOM   4297  CB  CYS A 852      29.800  49.690  58.470  1.00  0.00           C
ATOM   4298  HB1 CYS A 852      28.760  49.290  58.560  1.00  0.00           H
ATOM   4299  HB2 CYS A 852      29.940  50.380  59.330  1.00  0.00           H
ATOM   4300  SG  CYS A 852      31.000  48.320  58.620  1.00  0.00           S
ATOM   4301  HG1 CYS A 852      30.460  47.540  57.690  1.00  0.00           H
ATOM   4302  C   CYS A 852      29.730  49.670  55.930  1.00  0.00           C
ATOM   4303  O   CYS A 852      30.680  49.280  55.240  1.00  0.00           O
ATOM   4304  N   THR A 853      28.450  49.430  55.570  1.00  0.00           N
ATOM   4305  HN  THR A 853      27.720  49.740  56.170  1.00  0.00           H
ATOM   4306  CA  THR A 853      28.060  48.690  54.370  1.00  0.00           C
ATOM   4307  HA  THR A 853      28.530  47.720  54.440  1.00  0.00           H
ATOM   4308  CB  THR A 853      26.560  48.440  54.240  1.00  0.00           C
ATOM   4309  HB  THR A 853      26.000  49.390  54.120  1.00  0.00           H
ATOM   4310  OG1 THR A 853      26.070  47.760  55.380  1.00  0.00           O
ATOM   4311  HG1 THR A 853      26.260  48.310  56.160  1.00  0.00           H
ATOM   4312  CG2 THR A 853      26.270  47.500  53.060  1.00  0.00           C
ATOM   4313 HG21 THR A 853      26.910  46.590  53.140  1.00  0.00           H
ATOM   4314 HG22 THR A 853      26.460  47.990  52.080  1.00  0.00           H
ATOM   4315 HG23 THR A 853      25.210  47.170  53.080  1.00  0.00           H
ATOM   4316  C   THR A 853      28.590  49.300  53.070  1.00  0.00           C
ATOM   4317  O   THR A 853      29.060  48.550  52.210  1.00  0.00           O
ATOM   4318  N   ILE A 854      28.600  50.650  52.890  1.00  0.00           N
ATOM   4319  HN  ILE A 854      28.150  51.250  53.560  1.00  0.00           H
ATOM   4320  CA  ILE A 854      29.290  51.290  51.750  1.00  0.00           C
ATOM   4321  HA  ILE A 854      28.820  50.960  50.830  1.00  0.00           H
ATOM   4322  CB  ILE A 854      29.350  52.830  51.790  1.00  0.00           C
ATOM   4323  HB  ILE A 854      29.600  53.150  52.830  1.00  0.00           H
ATOM   4324  CG2 ILE A 854      30.410  53.450  50.830  1.00  0.00           C
ATOM   4325 HG21 ILE A 854      30.300  53.020  49.820  1.00  0.00           H
ATOM   4326 HG22 ILE A 854      31.460  53.260  51.170  1.00  0.00           H
ATOM   4327 HG23 ILE A 854      30.340  54.550  50.750  1.00  0.00           H
ATOM   4328  CG1 ILE A 854      28.020  53.450  51.410  1.00  0.00           C
ATOM   4329 HG11 ILE A 854      27.240  52.790  51.820  1.00  0.00           H
ATOM   4330 HG12 ILE A 854      27.930  53.450  50.300  1.00  0.00           H
ATOM   4331  CD  ILE A 854      27.940  54.890  51.940  1.00  0.00           C
ATOM   4332  HD1 ILE A 854      28.770  55.520  51.570  1.00  0.00           H
ATOM   4333  HD2 ILE A 854      28.010  54.900  53.050  1.00  0.00           H
ATOM   4334  HD3 ILE A 854      26.990  55.360  51.630  1.00  0.00           H
ATOM   4335  C   ILE A 854      30.740  50.910  51.660  1.00  0.00           C
ATOM   4336  O   ILE A 854      31.230  50.510  50.610  1.00  0.00           O
ATOM   4337  N   LEU A 855      31.450  51.050  52.800  1.00  0.00           N
ATOM   4338  HN  LEU A 855      31.010  51.350  53.630  1.00  0.00           H
ATOM   4339  CA  LEU A 855      32.880  50.830  52.860  1.00  0.00           C
ATOM   4340  HA  LEU A 855      33.330  51.430  52.090  1.00  0.00           H
ATOM   4341  CB  LEU A 855      33.410  51.270  54.250  1.00  0.00           C
ATOM   4342  HB1 LEU A 855      33.370  50.420  54.970  1.00  0.00           H
ATOM   4343  HB2 LEU A 855      32.730  52.050  54.650  1.00  0.00           H
ATOM   4344  CG  LEU A 855      34.830  51.900  54.260  1.00  0.00           C
ATOM   4345  HG  LEU A 855      35.140  51.990  55.330  1.00  0.00           H
ATOM   4346  CD1 LEU A 855      35.880  51.030  53.540  1.00  0.00           C
ATOM   4347 HD11 LEU A 855      35.660  50.960  52.460  1.00  0.00           H
ATOM   4348 HD12 LEU A 855      35.910  50.010  53.970  1.00  0.00           H
ATOM   4349 HD13 LEU A 855      36.880  51.500  53.650  1.00  0.00           H
ATOM   4350  CD2 LEU A 855      34.830  53.320  53.670  1.00  0.00           C
ATOM   4351 HD21 LEU A 855      34.180  53.990  54.260  1.00  0.00           H
ATOM   4352 HD22 LEU A 855      34.460  53.320  52.620  1.00  0.00           H
ATOM   4353 HD23 LEU A 855      35.850  53.740  53.670  1.00  0.00           H
ATOM   4354  C   LEU A 855      33.200  49.370  52.540  1.00  0.00           C
ATOM   4355  O   LEU A 855      34.070  49.090  51.720  1.00  0.00           O
ATOM   4356  N   ILE A 856      32.450  48.420  53.140  1.00  0.00           N
ATOM   4357  HN  ILE A 856      31.760  48.700  53.820  1.00  0.00           H
ATOM   4358  CA  ILE A 856      32.560  47.000  52.860  1.00  0.00           C
ATOM   4359  HA  ILE A 856      33.590  46.710  53.030  1.00  0.00           H
ATOM   4360  CB  ILE A 856      31.680  46.160  53.790  1.00  0.00           C
ATOM   4361  HB  ILE A 856      30.640  46.550  53.750  1.00  0.00           H
ATOM   4362  CG2 ILE A 856      31.650  44.680  53.340  1.00  0.00           C
ATOM   4363 HG21 ILE A 856      32.690  44.270  53.300  1.00  0.00           H
ATOM   4364 HG22 ILE A 856      31.180  44.550  52.340  1.00  0.00           H
ATOM   4365 HG23 ILE A 856      31.060  44.060  54.040  1.00  0.00           H
ATOM   4366  CG1 ILE A 856      32.200  46.310  55.240  1.00  0.00           C
ATOM   4367 HG11 ILE A 856      32.200  47.380  55.530  1.00  0.00           H
ATOM   4368 HG12 ILE A 856      33.250  45.960  55.280  1.00  0.00           H
ATOM   4369  CD  ILE A 856      31.370  45.540  56.280  1.00  0.00           C
ATOM   4370  HD1 ILE A 856      31.470  44.440  56.130  1.00  0.00           H
ATOM   4371  HD2 ILE A 856      30.290  45.800  56.210  1.00  0.00           H
ATOM   4372  HD3 ILE A 856      31.720  45.760  57.310  1.00  0.00           H
ATOM   4373  C   ILE A 856      32.280  46.670  51.400  1.00  0.00           C
ATOM   4374  O   ILE A 856      33.050  45.950  50.760  1.00  0.00           O
ATOM   4375  N   PHE A 857      31.200  47.240  50.820  1.00  0.00           N
ATOM   4376  HN  PHE A 857      30.590  47.820  51.370  1.00  0.00           H
ATOM   4377  CA  PHE A 857      30.870  47.100  49.420  1.00  0.00           C
ATOM   4378  HA  PHE A 857      30.780  46.040  49.210  1.00  0.00           H
ATOM   4379  CB  PHE A 857      29.490  47.780  49.140  1.00  0.00           C
ATOM   4380  HB1 PHE A 857      29.540  48.850  49.450  1.00  0.00           H
ATOM   4381  HB2 PHE A 857      28.710  47.290  49.760  1.00  0.00           H
ATOM   4382  CG  PHE A 857      29.060  47.730  47.690  1.00  0.00           C
ATOM   4383  CD1 PHE A 857      28.320  46.640  47.200  1.00  0.00           C
ATOM   4384  HD1 PHE A 857      28.050  45.840  47.870  1.00  0.00           H
ATOM   4385  CE1 PHE A 857      27.910  46.600  45.860  1.00  0.00           C
ATOM   4386  HE1 PHE A 857      27.350  45.760  45.480  1.00  0.00           H
ATOM   4387  CZ  PHE A 857      28.240  47.650  44.990  1.00  0.00           C
ATOM   4388  HZ  PHE A 857      27.950  47.610  43.950  1.00  0.00           H
ATOM   4389  CD2 PHE A 857      29.360  48.790  46.820  1.00  0.00           C
ATOM   4390  HD2 PHE A 857      29.910  49.640  47.190  1.00  0.00           H
ATOM   4391  CE2 PHE A 857      28.960  48.750  45.470  1.00  0.00           C
ATOM   4392  HE2 PHE A 857      29.210  49.560  44.800  1.00  0.00           H
ATOM   4393  C   PHE A 857      31.970  47.620  48.500  1.00  0.00           C
ATOM   4394  O   PHE A 857      32.370  46.930  47.560  1.00  0.00           O
ATOM   4395  N   MET A 858      32.540  48.810  48.770  1.00  0.00           N
ATOM   4396  HN  MET A 858      32.200  49.370  49.540  1.00  0.00           H
ATOM   4397  CA  MET A 858      33.640  49.340  47.980  1.00  0.00           C
ATOM   4398  HA  MET A 858      33.310  49.380  46.950  1.00  0.00           H
ATOM   4399  CB  MET A 858      33.980  50.790  48.420  1.00  0.00           C
ATOM   4400  HB1 MET A 858      34.940  51.120  47.960  1.00  0.00           H
ATOM   4401  HB2 MET A 858      34.110  50.810  49.530  1.00  0.00           H
ATOM   4402  CG  MET A 858      32.910  51.830  48.020  1.00  0.00           C
ATOM   4403  HG1 MET A 858      31.920  51.500  48.380  1.00  0.00           H
ATOM   4404  HG2 MET A 858      32.860  51.850  46.910  1.00  0.00           H
ATOM   4405  SD  MET A 858      33.290  53.490  48.660  1.00  0.00           S
ATOM   4406  CE  MET A 858      31.980  54.340  47.720  1.00  0.00           C
ATOM   4407  HE1 MET A 858      30.980  53.910  47.940  1.00  0.00           H
ATOM   4408  HE2 MET A 858      32.160  54.270  46.630  1.00  0.00           H
ATOM   4409  HE3 MET A 858      31.950  55.420  47.990  1.00  0.00           H
ATOM   4410  C   MET A 858      34.910  48.500  47.980  1.00  0.00           C
ATOM   4411  O   MET A 858      35.410  48.160  46.910  1.00  0.00           O
ATOM   4412  N   ASP A 859      35.410  48.100  49.180  1.00  0.00           N
ATOM   4413  HN  ASP A 859      34.970  48.380  50.030  1.00  0.00           H
ATOM   4414  CA  ASP A 859      36.620  47.300  49.370  1.00  0.00           C
ATOM   4415  HA  ASP A 859      37.450  47.820  48.900  1.00  0.00           H
ATOM   4416  CB  ASP A 859      36.870  47.210  50.920  1.00  0.00           C
ATOM   4417  HB1 ASP A 859      36.110  46.550  51.390  1.00  0.00           H
ATOM   4418  HB2 ASP A 859      36.750  48.230  51.350  1.00  0.00           H
ATOM   4419  CG  ASP A 859      38.260  46.730  51.340  1.00  0.00           C
ATOM   4420  OD1 ASP A 859      39.180  46.810  50.490  1.00  0.00           O
ATOM   4421  OD2 ASP A 859      38.430  46.370  52.540  1.00  0.00           O
ATOM   4422  C   ASP A 859      36.500  45.920  48.710  1.00  0.00           C
ATOM   4423  O   ASP A 859      37.350  45.460  47.930  1.00  0.00           O
ATOM   4424  N   GLN A 860      35.350  45.260  48.950  1.00  0.00           N
ATOM   4425  HN  GLN A 860      34.690  45.640  49.600  1.00  0.00           H
ATOM   4426  CA  GLN A 860      35.030  43.960  48.410  1.00  0.00           C
ATOM   4427  HA  GLN A 860      35.830  43.280  48.670  1.00  0.00           H
ATOM   4428  CB  GLN A 860      33.700  43.510  49.080  1.00  0.00           C
ATOM   4429  HB1 GLN A 860      32.880  44.180  48.750  1.00  0.00           H
ATOM   4430  HB2 GLN A 860      33.820  43.670  50.180  1.00  0.00           H
ATOM   4431  CG  GLN A 860      33.280  42.040  48.860  1.00  0.00           C
ATOM   4432  HG1 GLN A 860      33.160  41.840  47.780  1.00  0.00           H
ATOM   4433  HG2 GLN A 860      32.300  41.860  49.360  1.00  0.00           H
ATOM   4434  CD  GLN A 860      34.290  41.090  49.500  1.00  0.00           C
ATOM   4435  OE1 GLN A 860      34.770  41.260  50.610  1.00  0.00           O
ATOM   4436  NE2 GLN A 860      34.650  40.020  48.760  1.00  0.00           N
ATOM   4437 HE21 GLN A 860      35.240  39.340  49.180  1.00  0.00           H
ATOM   4438 HE22 GLN A 860      34.240  39.860  47.860  1.00  0.00           H
ATOM   4439  C   GLN A 860      34.880  43.910  46.890  1.00  0.00           C
ATOM   4440  O   GLN A 860      35.440  43.040  46.230  1.00  0.00           O
ATOM   4441  N   GLN A 861      34.110  44.860  46.300  1.00  0.00           N
ATOM   4442  HN  GLN A 861      33.650  45.560  46.850  1.00  0.00           H
ATOM   4443  CA  GLN A 861      33.900  44.940  44.870  1.00  0.00           C
ATOM   4444  HA  GLN A 861      33.680  43.950  44.520  1.00  0.00           H
ATOM   4445  CB  GLN A 861      32.680  45.840  44.530  1.00  0.00           C
ATOM   4446  HB1 GLN A 861      32.650  46.020  43.430  1.00  0.00           H
ATOM   4447  HB2 GLN A 861      32.800  46.830  45.020  1.00  0.00           H
ATOM   4448  CG  GLN A 861      31.300  45.240  44.920  1.00  0.00           C
ATOM   4449  HG1 GLN A 861      30.490  45.920  44.580  1.00  0.00           H
ATOM   4450  HG2 GLN A 861      31.240  45.160  46.030  1.00  0.00           H
ATOM   4451  CD  GLN A 861      31.070  43.860  44.300  1.00  0.00           C
ATOM   4452  OE1 GLN A 861      31.520  43.580  43.190  1.00  0.00           O
ATOM   4453  NE2 GLN A 861      30.350  42.960  45.000  1.00  0.00           N
ATOM   4454 HE21 GLN A 861      30.200  42.090  44.550  1.00  0.00           H
ATOM   4455 HE22 GLN A 861      29.830  43.270  45.790  1.00  0.00           H
ATOM   4456  C   GLN A 861      35.120  45.350  44.060  1.00  0.00           C
ATOM   4457  O   GLN A 861      35.450  44.710  43.060  1.00  0.00           O
ATOM   4458  N   ILE A 862      35.870  46.390  44.500  1.00  0.00           N
ATOM   4459  HN  ILE A 862      35.640  46.880  45.340  1.00  0.00           H
ATOM   4460  CA  ILE A 862      37.050  46.850  43.770  1.00  0.00           C
ATOM   4461  HA  ILE A 862      36.720  46.990  42.750  1.00  0.00           H
ATOM   4462  CB  ILE A 862      37.570  48.200  44.270  1.00  0.00           C
ATOM   4463  HB  ILE A 862      36.680  48.850  44.450  1.00  0.00           H
ATOM   4464  CG2 ILE A 862      38.320  48.070  45.620  1.00  0.00           C
ATOM   4465 HG21 ILE A 862      39.280  47.540  45.490  1.00  0.00           H
ATOM   4466 HG22 ILE A 862      37.710  47.520  46.360  1.00  0.00           H
ATOM   4467 HG23 ILE A 862      38.550  49.080  46.020  1.00  0.00           H
ATOM   4468  CG1 ILE A 862      38.460  48.920  43.220  1.00  0.00           C
ATOM   4469 HG11 ILE A 862      39.320  48.280  42.940  1.00  0.00           H
ATOM   4470 HG12 ILE A 862      38.890  49.840  43.690  1.00  0.00           H
ATOM   4471  CD  ILE A 862      37.720  49.360  41.950  1.00  0.00           C
ATOM   4472  HD1 ILE A 862      36.880  50.040  42.200  1.00  0.00           H
ATOM   4473  HD2 ILE A 862      37.320  48.480  41.390  1.00  0.00           H
ATOM   4474  HD3 ILE A 862      38.420  49.900  41.280  1.00  0.00           H
ATOM   4475  C   ILE A 862      38.110  45.760  43.710  1.00  0.00           C
ATOM   4476  O   ILE A 862      38.690  45.490  42.650  1.00  0.00           O
ATOM   4477  N   THR A 863      38.330  45.030  44.830  1.00  0.00           N
ATOM   4478  HN  THR A 863      37.910  45.310  45.690  1.00  0.00           H
ATOM   4479  CA  THR A 863      39.190  43.860  44.890  1.00  0.00           C
ATOM   4480  HA  THR A 863      40.170  44.170  44.530  1.00  0.00           H
ATOM   4481  CB  THR A 863      39.380  43.340  46.310  1.00  0.00           C
ATOM   4482  HB  THR A 863      38.410  43.020  46.760  1.00  0.00           H
ATOM   4483  OG1 THR A 863      39.930  44.380  47.110  1.00  0.00           O
ATOM   4484  HG1 THR A 863      39.190  44.780  47.610  1.00  0.00           H
ATOM   4485  CG2 THR A 863      40.390  42.190  46.370  1.00  0.00           C
ATOM   4486 HG21 THR A 863      41.360  42.500  45.930  1.00  0.00           H
ATOM   4487 HG22 THR A 863      40.020  41.290  45.840  1.00  0.00           H
ATOM   4488 HG23 THR A 863      40.580  41.900  47.430  1.00  0.00           H
ATOM   4489  C   THR A 863      38.750  42.740  43.970  1.00  0.00           C
ATOM   4490  O   THR A 863      39.570  42.180  43.240  1.00  0.00           O
ATOM   4491  N   ALA A 864      37.440  42.420  43.900  1.00  0.00           N
ATOM   4492  HN  ALA A 864      36.770  42.850  44.510  1.00  0.00           H
ATOM   4493  CA  ALA A 864      36.900  41.470  42.930  1.00  0.00           C
ATOM   4494  HA  ALA A 864      37.410  40.530  43.070  1.00  0.00           H
ATOM   4495  CB  ALA A 864      35.390  41.260  43.190  1.00  0.00           C
ATOM   4496  HB1 ALA A 864      34.820  42.200  43.030  1.00  0.00           H
ATOM   4497  HB2 ALA A 864      35.240  40.940  44.240  1.00  0.00           H
ATOM   4498  HB3 ALA A 864      34.980  40.470  42.530  1.00  0.00           H
ATOM   4499  C   ALA A 864      37.110  41.880  41.470  1.00  0.00           C
ATOM   4500  O   ALA A 864      37.520  41.060  40.640  1.00  0.00           O
ATOM   4501  N   VAL A 865      36.890  43.170  41.120  1.00  0.00           N
ATOM   4502  HN  VAL A 865      36.500  43.810  41.790  1.00  0.00           H
ATOM   4503  CA  VAL A 865      37.140  43.720  39.790  1.00  0.00           C
ATOM   4504  HA  VAL A 865      36.580  43.130  39.070  1.00  0.00           H
ATOM   4505  CB  VAL A 865      36.650  45.170  39.710  1.00  0.00           C
ATOM   4506  HB  VAL A 865      37.030  45.740  40.590  1.00  0.00           H
ATOM   4507  CG1 VAL A 865      37.150  45.880  38.430  1.00  0.00           C
ATOM   4508 HG11 VAL A 865      36.850  45.300  37.530  1.00  0.00           H
ATOM   4509 HG12 VAL A 865      38.250  46.010  38.430  1.00  0.00           H
ATOM   4510 HG13 VAL A 865      36.680  46.890  38.360  1.00  0.00           H
ATOM   4511  CG2 VAL A 865      35.110  45.180  39.740  1.00  0.00           C
ATOM   4512 HG21 VAL A 865      34.720  44.710  40.660  1.00  0.00           H
ATOM   4513 HG22 VAL A 865      34.700  44.620  38.870  1.00  0.00           H
ATOM   4514 HG23 VAL A 865      34.730  46.220  39.690  1.00  0.00           H
ATOM   4515  C   VAL A 865      38.600  43.610  39.390  1.00  0.00           C
ATOM   4516  O   VAL A 865      38.930  43.130  38.300  1.00  0.00           O
ATOM   4517  N   ILE A 866      39.520  43.970  40.310  1.00  0.00           N
ATOM   4518  HN  ILE A 866      39.220  44.380  41.170  1.00  0.00           H
ATOM   4519  CA  ILE A 866      40.960  43.840  40.150  1.00  0.00           C
ATOM   4520  HA  ILE A 866      41.240  44.370  39.250  1.00  0.00           H
ATOM   4521  CB  ILE A 866      41.690  44.510  41.310  1.00  0.00           C
ATOM   4522  HB  ILE A 866      41.210  44.180  42.260  1.00  0.00           H
ATOM   4523  CG2 ILE A 866      43.190  44.120  41.370  1.00  0.00           C
ATOM   4524 HG21 ILE A 866      43.690  44.360  40.410  1.00  0.00           H
ATOM   4525 HG22 ILE A 866      43.320  43.040  41.590  1.00  0.00           H
ATOM   4526 HG23 ILE A 866      43.710  44.680  42.180  1.00  0.00           H
ATOM   4527  CG1 ILE A 866      41.530  46.050  41.200  1.00  0.00           C
ATOM   4528 HG11 ILE A 866      40.470  46.300  40.940  1.00  0.00           H
ATOM   4529 HG12 ILE A 866      42.160  46.420  40.370  1.00  0.00           H
ATOM   4530  CD  ILE A 866      41.870  46.810  42.490  1.00  0.00           C
ATOM   4531  HD1 ILE A 866      42.920  46.650  42.780  1.00  0.00           H
ATOM   4532  HD2 ILE A 866      41.210  46.490  43.320  1.00  0.00           H
ATOM   4533  HD3 ILE A 866      41.720  47.910  42.320  1.00  0.00           H
ATOM   4534  C   ILE A 866      41.420  42.410  39.930  1.00  0.00           C
ATOM   4535  O   ILE A 866      42.290  42.140  39.100  1.00  0.00           O
ATOM   4536  N   ILE A 867      40.830  41.440  40.660  1.00  0.00           N
ATOM   4537  HN  ILE A 867      40.150  41.690  41.360  1.00  0.00           H
ATOM   4538  CA  ILE A 867      41.070  40.020  40.460  1.00  0.00           C
ATOM   4539  HA  ILE A 867      42.140  39.860  40.470  1.00  0.00           H
ATOM   4540  CB  ILE A 867      40.470  39.190  41.590  1.00  0.00           C
ATOM   4541  HB  ILE A 867      39.410  39.520  41.740  1.00  0.00           H
ATOM   4542  CG2 ILE A 867      40.440  37.680  41.260  1.00  0.00           C
ATOM   4543 HG21 ILE A 867      41.450  37.320  40.970  1.00  0.00           H
ATOM   4544 HG22 ILE A 867      39.730  37.450  40.430  1.00  0.00           H
ATOM   4545 HG23 ILE A 867      40.110  37.100  42.150  1.00  0.00           H
ATOM   4546  CG1 ILE A 867      41.210  39.450  42.930  1.00  0.00           C
ATOM   4547 HG11 ILE A 867      40.610  39.000  43.750  1.00  0.00           H
ATOM   4548 HG12 ILE A 867      41.260  40.540  43.130  1.00  0.00           H
ATOM   4549  CD  ILE A 867      42.630  38.890  42.990  1.00  0.00           C
ATOM   4550  HD1 ILE A 867      43.240  39.200  42.130  1.00  0.00           H
ATOM   4551  HD2 ILE A 867      42.600  37.780  43.040  1.00  0.00           H
ATOM   4552  HD3 ILE A 867      43.140  39.250  43.910  1.00  0.00           H
ATOM   4553  C   ILE A 867      40.620  39.510  39.100  1.00  0.00           C
ATOM   4554  O   ILE A 867      41.400  38.860  38.390  1.00  0.00           O
ATOM   4555  N   ASN A 868      39.390  39.840  38.670  1.00  0.00           N
ATOM   4556  HN  ASN A 868      38.790  40.370  39.270  1.00  0.00           H
ATOM   4557  CA  ASN A 868      38.810  39.380  37.410  1.00  0.00           C
ATOM   4558  HA  ASN A 868      39.010  38.320  37.310  1.00  0.00           H
ATOM   4559  CB  ASN A 868      37.270  39.640  37.380  1.00  0.00           C
ATOM   4560  HB1 ASN A 868      36.850  39.320  36.400  1.00  0.00           H
ATOM   4561  HB2 ASN A 868      37.090  40.720  37.520  1.00  0.00           H
ATOM   4562  CG  ASN A 868      36.530  38.840  38.440  1.00  0.00           C
ATOM   4563  OD1 ASN A 868      36.850  37.710  38.810  1.00  0.00           O
ATOM   4564  ND2 ASN A 868      35.440  39.460  38.980  1.00  0.00           N
ATOM   4565 HD21 ASN A 868      35.160  40.350  38.620  1.00  0.00           H
ATOM   4566 HD22 ASN A 868      34.980  39.030  39.750  1.00  0.00           H
ATOM   4567  C   ASN A 868      39.380  40.050  36.160  1.00  0.00           C
ATOM   4568  O   ASN A 868      39.270  39.530  35.050  1.00  0.00           O
ATOM   4569  N   ARG A 869      39.970  41.250  36.320  1.00  0.00           N
ATOM   4570  HN  ARG A 869      39.890  41.670  37.230  1.00  0.00           H
ATOM   4571  CA  ARG A 869      40.700  42.040  35.340  1.00  0.00           C
ATOM   4572  HA  ARG A 869      39.970  42.690  34.890  1.00  0.00           H
ATOM   4573  CB  ARG A 869      41.720  42.920  36.100  1.00  0.00           C
ATOM   4574  HB1 ARG A 869      42.420  42.240  36.630  1.00  0.00           H
ATOM   4575  HB2 ARG A 869      41.160  43.500  36.870  1.00  0.00           H
ATOM   4576  CG  ARG A 869      42.540  43.910  35.240  1.00  0.00           C
ATOM   4577  HG1 ARG A 869      41.840  44.560  34.670  1.00  0.00           H
ATOM   4578  HG2 ARG A 869      43.170  43.370  34.500  1.00  0.00           H
ATOM   4579  CD  ARG A 869      43.450  44.820  36.080  1.00  0.00           C
ATOM   4580  HD1 ARG A 869      42.870  45.270  36.920  1.00  0.00           H
ATOM   4581  HD2 ARG A 869      43.840  45.650  35.440  1.00  0.00           H
ATOM   4582  NE  ARG A 869      44.540  43.960  36.640  1.00  0.00           N
ATOM   4583  HE  ARG A 869      44.270  43.170  37.180  1.00  0.00           H
ATOM   4584  CZ  ARG A 869      45.790  44.380  36.800  1.00  0.00           C
ATOM   4585  NH1 ARG A 869      46.280  45.460  36.250  1.00  0.00           N
ATOM   4586 HH11 ARG A 869      47.260  45.570  36.210  1.00  0.00           H
ATOM   4587 HH12 ARG A 869      45.820  45.660  35.360  1.00  0.00           H
ATOM   4588  NH2 ARG A 869      46.600  43.650  37.530  1.00  0.00           N
ATOM   4589 HH21 ARG A 869      46.340  42.710  37.790  1.00  0.00           H
ATOM   4590 HH22 ARG A 869      47.420  44.060  37.880  1.00  0.00           H
ATOM   4591  C   ARG A 869      41.420  41.340  34.180  1.00  0.00           C
ATOM   4592  O   ARG A 869      42.210  40.420  34.370  1.00  0.00           O
ATOM   4593  N   LYS A 870      41.200  41.870  32.960  1.00  0.00           N
ATOM   4594  HN  LYS A 870      40.500  42.560  32.880  1.00  0.00           H
ATOM   4595  CA  LYS A 870      41.860  41.610  31.680  1.00  0.00           C
ATOM   4596  HA  LYS A 870      41.270  40.840  31.200  1.00  0.00           H
ATOM   4597  CB  LYS A 870      41.720  42.920  30.820  1.00  0.00           C
ATOM   4598  HB1 LYS A 870      41.830  43.770  31.540  1.00  0.00           H
ATOM   4599  HB2 LYS A 870      40.680  42.960  30.420  1.00  0.00           H
ATOM   4600  CG  LYS A 870      42.720  43.170  29.680  1.00  0.00           C
ATOM   4601  HG1 LYS A 870      42.690  42.310  28.980  1.00  0.00           H
ATOM   4602  HG2 LYS A 870      43.750  43.230  30.090  1.00  0.00           H
ATOM   4603  CD  LYS A 870      42.450  44.470  28.880  1.00  0.00           C
ATOM   4604  HD1 LYS A 870      41.500  44.320  28.300  1.00  0.00           H
ATOM   4605  HD2 LYS A 870      43.270  44.610  28.140  1.00  0.00           H
ATOM   4606  CE  LYS A 870      42.250  45.800  29.660  1.00  0.00           C
ATOM   4607  HE1 LYS A 870      41.470  45.690  30.440  1.00  0.00           H
ATOM   4608  HE2 LYS A 870      41.920  46.590  28.940  1.00  0.00           H
ATOM   4609  NZ  LYS A 870      43.470  46.330  30.330  1.00  0.00           N
ATOM   4610  HZ1 LYS A 870      44.260  46.430  29.670  1.00  0.00           H
ATOM   4611  HZ2 LYS A 870      43.770  45.660  31.100  1.00  0.00           H
ATOM   4612  HZ3 LYS A 870      43.280  47.280  30.740  1.00  0.00           H
ATOM   4613  C   LYS A 870      43.270  41.040  31.670  1.00  0.00           C
ATOM   4614  O   LYS A 870      43.540  40.000  31.050  1.00  0.00           O
ATOM   4615  N   GLU A 871      44.210  41.690  32.380  1.00  0.00           N
ATOM   4616  HN  GLU A 871      44.020  42.640  32.640  1.00  0.00           H
ATOM   4617  CA  GLU A 871      45.590  41.260  32.590  1.00  0.00           C
ATOM   4618  HA  GLU A 871      46.050  41.200  31.610  1.00  0.00           H
ATOM   4619  CB  GLU A 871      46.350  42.320  33.420  1.00  0.00           C
ATOM   4620  HB1 GLU A 871      47.350  41.900  33.690  1.00  0.00           H
ATOM   4621  HB2 GLU A 871      45.820  42.510  34.380  1.00  0.00           H
ATOM   4622  CG  GLU A 871      46.580  43.650  32.660  1.00  0.00           C
ATOM   4623  HG1 GLU A 871      46.790  43.470  31.590  1.00  0.00           H
ATOM   4624  HG2 GLU A 871      47.470  44.160  33.100  1.00  0.00           H
ATOM   4625  CD  GLU A 871      45.410  44.600  32.800  1.00  0.00           C
ATOM   4626  OE1 GLU A 871      45.470  45.450  33.720  1.00  0.00           O
ATOM   4627  OE2 GLU A 871      44.410  44.500  32.030  1.00  0.00           O
ATOM   4628  C   GLU A 871      45.750  39.890  33.230  1.00  0.00           C
ATOM   4629  O   GLU A 871      46.650  39.110  32.880  1.00  0.00           O
ATOM   4630  N   HSD A 872      44.890  39.550  34.210  1.00  0.00           N
ATOM   4631  HN  HSD A 872      44.150  40.190  34.450  1.00  0.00           H
ATOM   4632  CA  HSD A 872      44.850  38.260  34.910  1.00  0.00           C
ATOM   4633  HA  HSD A 872      45.850  37.870  35.010  1.00  0.00           H
ATOM   4634  CB  HSD A 872      44.190  38.400  36.310  1.00  0.00           C
ATOM   4635  HB1 HSD A 872      44.190  37.430  36.850  1.00  0.00           H
ATOM   4636  HB2 HSD A 872      43.120  38.700  36.180  1.00  0.00           H
ATOM   4637  ND1 HSD A 872      44.150  39.960  38.270  1.00  0.00           N
ATOM   4638  HD1 HSD A 872      43.180  39.790  38.490  1.00  0.00           H
ATOM   4639  CG  HSD A 872      44.830  39.410  37.210  1.00  0.00           C
ATOM   4640  CE1 HSD A 872      44.980  40.860  38.850  1.00  0.00           C
ATOM   4641  HE1 HSD A 872      44.670  41.460  39.700  1.00  0.00           H
ATOM   4642  NE2 HSD A 872      46.140  40.940  38.210  1.00  0.00           N
ATOM   4643  CD2 HSD A 872      46.040  40.020  37.170  1.00  0.00           C
ATOM   4644  HD2 HSD A 872      46.840  39.910  36.460  1.00  0.00           H
ATOM   4645  C   HSD A 872      44.030  37.220  34.160  1.00  0.00           C
ATOM   4646  O   HSD A 872      43.190  36.550  34.760  1.00  0.00           O
ATOM   4647  N   LYS A 873      44.280  37.060  32.840  1.00  0.00           N
ATOM   4648  HN  LYS A 873      44.960  37.650  32.410  1.00  0.00           H
ATOM   4649  CA  LYS A 873      43.580  36.170  31.940  1.00  0.00           C
ATOM   4650  HA  LYS A 873      42.710  36.730  31.600  1.00  0.00           H
ATOM   4651  CB  LYS A 873      44.440  35.880  30.680  1.00  0.00           C
ATOM   4652  HB1 LYS A 873      43.930  35.110  30.060  1.00  0.00           H
ATOM   4653  HB2 LYS A 873      45.420  35.460  31.020  1.00  0.00           H
ATOM   4654  CG  LYS A 873      44.680  37.120  29.810  1.00  0.00           C
ATOM   4655  HG1 LYS A 873      45.230  37.900  30.370  1.00  0.00           H
ATOM   4656  HG2 LYS A 873      43.680  37.550  29.550  1.00  0.00           H
ATOM   4657  CD  LYS A 873      45.410  36.780  28.510  1.00  0.00           C
ATOM   4658  HD1 LYS A 873      45.250  37.620  27.800  1.00  0.00           H
ATOM   4659  HD2 LYS A 873      44.920  35.890  28.060  1.00  0.00           H
ATOM   4660  CE  LYS A 873      46.910  36.460  28.630  1.00  0.00           C
ATOM   4661  HE1 LYS A 873      47.070  35.460  29.090  1.00  0.00           H
ATOM   4662  HE2 LYS A 873      47.430  37.240  29.210  1.00  0.00           H
ATOM   4663  NZ  LYS A 873      47.450  36.450  27.260  1.00  0.00           N
ATOM   4664  HZ1 LYS A 873      47.450  37.430  26.910  1.00  0.00           H
ATOM   4665  HZ2 LYS A 873      46.840  35.910  26.620  1.00  0.00           H
ATOM   4666  HZ3 LYS A 873      48.420  36.070  27.160  1.00  0.00           H
ATOM   4667  C   LYS A 873      43.020  34.860  32.500  1.00  0.00           C
ATOM   4668  O   LYS A 873      43.740  33.880  32.720  1.00  0.00           O
ATOM   4669  N   LEU A 874      41.680  34.840  32.680  1.00  0.00           N
ATOM   4670  HN  LEU A 874      41.140  35.640  32.440  1.00  0.00           H
ATOM   4671  CA  LEU A 874      40.920  33.750  33.230  1.00  0.00           C
ATOM   4672  HA  LEU A 874      41.470  33.280  34.040  1.00  0.00           H
ATOM   4673  CB  LEU A 874      39.550  34.260  33.750  1.00  0.00           C
ATOM   4674  HB1 LEU A 874      38.850  33.410  33.900  1.00  0.00           H
ATOM   4675  HB2 LEU A 874      39.110  34.940  32.990  1.00  0.00           H
ATOM   4676  CG  LEU A 874      39.630  34.990  35.110  1.00  0.00           C
ATOM   4677  HG  LEU A 874      40.530  35.640  35.120  1.00  0.00           H
ATOM   4678  CD1 LEU A 874      38.400  35.890  35.350  1.00  0.00           C
ATOM   4679 HD11 LEU A 874      37.470  35.280  35.340  1.00  0.00           H
ATOM   4680 HD12 LEU A 874      38.320  36.670  34.570  1.00  0.00           H
ATOM   4681 HD13 LEU A 874      38.490  36.390  36.330  1.00  0.00           H
ATOM   4682  CD2 LEU A 874      39.730  33.950  36.230  1.00  0.00           C
ATOM   4683 HD21 LEU A 874      40.620  33.300  36.100  1.00  0.00           H
ATOM   4684 HD22 LEU A 874      38.830  33.300  36.240  1.00  0.00           H
ATOM   4685 HD23 LEU A 874      39.810  34.450  37.220  1.00  0.00           H
ATOM   4686  C   LEU A 874      40.670  32.690  32.190  1.00  0.00           C
ATOM   4687  O   LEU A 874      40.700  32.960  30.990  1.00  0.00           O
ATOM   4688  N   LYS A 875      40.410  31.450  32.620  1.00  0.00           N
ATOM   4689  HN  LYS A 875      40.440  31.210  33.610  1.00  0.00           H
ATOM   4690  CA  LYS A 875      40.000  30.380  31.740  1.00  0.00           C
ATOM   4691  HA  LYS A 875      40.100  30.660  30.700  1.00  0.00           H
ATOM   4692  CB  LYS A 875      40.840  29.120  32.050  1.00  0.00           C
ATOM   4693  HB1 LYS A 875      40.730  28.370  31.240  1.00  0.00           H
ATOM   4694  HB2 LYS A 875      40.460  28.640  32.980  1.00  0.00           H
ATOM   4695  CG  LYS A 875      42.330  29.400  32.350  1.00  0.00           C
ATOM   4696  HG1 LYS A 875      42.820  28.460  32.680  1.00  0.00           H
ATOM   4697  HG2 LYS A 875      42.380  30.050  33.250  1.00  0.00           H
ATOM   4698  CD  LYS A 875      43.150  30.030  31.220  1.00  0.00           C
ATOM   4699  HD1 LYS A 875      44.140  30.290  31.670  1.00  0.00           H
ATOM   4700  HD2 LYS A 875      42.670  30.980  30.900  1.00  0.00           H
ATOM   4701  CE  LYS A 875      43.360  29.110  30.030  1.00  0.00           C
ATOM   4702  HE1 LYS A 875      42.410  28.960  29.470  1.00  0.00           H
ATOM   4703  HE2 LYS A 875      43.760  28.120  30.350  1.00  0.00           H
ATOM   4704  NZ  LYS A 875      44.310  29.740  29.120  1.00  0.00           N
ATOM   4705  HZ1 LYS A 875      45.160  30.130  29.600  1.00  0.00           H
ATOM   4706  HZ2 LYS A 875      43.810  30.510  28.620  1.00  0.00           H
ATOM   4707  HZ3 LYS A 875      44.620  29.090  28.370  1.00  0.00           H
ATOM   4708  C   LYS A 875      38.540  30.080  32.020  1.00  0.00           C
ATOM   4709  O   LYS A 875      37.830  29.570  31.160  1.00  0.00           O
ATOM   4710  N   LYS A 876      38.070  30.430  33.230  1.00  0.00           N
ATOM   4711  HN  LYS A 876      38.720  30.760  33.940  1.00  0.00           H
ATOM   4712  CA  LYS A 876      36.740  30.110  33.720  1.00  0.00           C
ATOM   4713  HA  LYS A 876      36.150  29.690  32.920  1.00  0.00           H
ATOM   4714  CB  LYS A 876      36.840  29.100  34.890  1.00  0.00           C
ATOM   4715  HB1 LYS A 876      35.830  28.820  35.250  1.00  0.00           H
ATOM   4716  HB2 LYS A 876      37.380  29.590  35.730  1.00  0.00           H
ATOM   4717  CG  LYS A 876      37.610  27.820  34.530  1.00  0.00           C
ATOM   4718  HG1 LYS A 876      38.650  28.110  34.260  1.00  0.00           H
ATOM   4719  HG2 LYS A 876      37.170  27.310  33.650  1.00  0.00           H
ATOM   4720  CD  LYS A 876      37.730  26.840  35.700  1.00  0.00           C
ATOM   4721  HD1 LYS A 876      36.790  26.280  35.850  1.00  0.00           H
ATOM   4722  HD2 LYS A 876      37.890  27.450  36.630  1.00  0.00           H
ATOM   4723  CE  LYS A 876      38.910  25.880  35.520  1.00  0.00           C
ATOM   4724  HE1 LYS A 876      39.850  26.420  35.270  1.00  0.00           H
ATOM   4725  HE2 LYS A 876      38.690  25.160  34.700  1.00  0.00           H
ATOM   4726  NZ  LYS A 876      39.150  25.120  36.750  1.00  0.00           N
ATOM   4727  HZ1 LYS A 876      38.270  24.930  37.260  1.00  0.00           H
ATOM   4728  HZ2 LYS A 876      39.790  25.600  37.420  1.00  0.00           H
ATOM   4729  HZ3 LYS A 876      39.640  24.220  36.460  1.00  0.00           H
ATOM   4730  C   LYS A 876      36.010  31.350  34.220  1.00  0.00           C
ATOM   4731  O   LYS A 876      36.550  32.440  34.370  1.00  0.00           O
ATOM   4732  N   GLY A 877      34.680  31.230  34.390  1.00  0.00           N
ATOM   4733  HN  GLY A 877      34.260  30.350  34.170  1.00  0.00           H
ATOM   4734  CA  GLY A 877      33.830  32.320  34.870  1.00  0.00           C
ATOM   4735  HA1 GLY A 877      32.810  32.030  34.660  1.00  0.00           H
ATOM   4736  HA2 GLY A 877      34.110  33.220  34.350  1.00  0.00           H
ATOM   4737  C   GLY A 877      33.890  32.630  36.360  1.00  0.00           C
ATOM   4738  O   GLY A 877      34.250  31.800  37.190  1.00  0.00           O
ATOM   4739  N   ALA A 878      33.450  33.860  36.740  1.00  0.00           N
ATOM   4740  HN  ALA A 878      33.190  34.510  36.040  1.00  0.00           H
ATOM   4741  CA  ALA A 878      33.420  34.390  38.090  1.00  0.00           C
ATOM   4742  HA  ALA A 878      33.780  33.650  38.790  1.00  0.00           H
ATOM   4743  CB  ALA A 878      34.300  35.660  38.180  1.00  0.00           C
ATOM   4744  HB1 ALA A 878      33.920  36.460  37.500  1.00  0.00           H
ATOM   4745  HB2 ALA A 878      35.340  35.410  37.870  1.00  0.00           H
ATOM   4746  HB3 ALA A 878      34.340  36.070  39.210  1.00  0.00           H
ATOM   4747  C   ALA A 878      31.980  34.740  38.490  1.00  0.00           C
ATOM   4748  O   ALA A 878      31.060  34.510  37.710  1.00  0.00           O
ATOM   4749  N   GLY A 879      31.720  35.280  39.700  1.00  0.00           N
ATOM   4750  HN  GLY A 879      32.460  35.470  40.350  1.00  0.00           H
ATOM   4751  CA  GLY A 879      30.360  35.620  40.100  1.00  0.00           C
ATOM   4752  HA1 GLY A 879      29.890  34.730  40.500  1.00  0.00           H
ATOM   4753  HA2 GLY A 879      29.800  36.030  39.260  1.00  0.00           H
ATOM   4754  C   GLY A 879      30.340  36.660  41.180  1.00  0.00           C
ATOM   4755  O   GLY A 879      30.640  36.360  42.340  1.00  0.00           O
ATOM   4756  N   TYR A 880      30.010  37.910  40.820  1.00  0.00           N
ATOM   4757  HN  TYR A 880      29.760  38.090  39.880  1.00  0.00           H
ATOM   4758  CA  TYR A 880      29.850  39.050  41.710  1.00  0.00           C
ATOM   4759  HA  TYR A 880      30.760  39.160  42.300  1.00  0.00           H
ATOM   4760  CB  TYR A 880      29.620  40.350  40.890  1.00  0.00           C
ATOM   4761  HB1 TYR A 880      29.440  41.220  41.570  1.00  0.00           H
ATOM   4762  HB2 TYR A 880      28.720  40.240  40.240  1.00  0.00           H
ATOM   4763  CG  TYR A 880      30.810  40.700  40.040  1.00  0.00           C
ATOM   4764  CD1 TYR A 880      31.960  41.270  40.620  1.00  0.00           C
ATOM   4765  HD1 TYR A 880      32.000  41.420  41.690  1.00  0.00           H
ATOM   4766  CE1 TYR A 880      33.050  41.670  39.830  1.00  0.00           C
ATOM   4767  HE1 TYR A 880      33.920  42.110  40.300  1.00  0.00           H
ATOM   4768  CZ  TYR A 880      33.000  41.540  38.440  1.00  0.00           C
ATOM   4769  OH  TYR A 880      34.090  41.940  37.640  1.00  0.00           O
ATOM   4770  HH  TYR A 880      33.760  42.060  36.750  1.00  0.00           H
ATOM   4771  CD2 TYR A 880      30.770  40.580  38.630  1.00  0.00           C
ATOM   4772  HD2 TYR A 880      29.880  40.200  38.160  1.00  0.00           H
ATOM   4773  CE2 TYR A 880      31.850  40.990  37.840  1.00  0.00           C
ATOM   4774  HE2 TYR A 880      31.790  40.900  36.770  1.00  0.00           H
ATOM   4775  C   TYR A 880      28.720  38.880  42.720  1.00  0.00           C
ATOM   4776  O   TYR A 880      28.880  39.120  43.910  1.00  0.00           O
ATOM   4777  N   HSD A 881      27.530  38.430  42.260  1.00  0.00           N
ATOM   4778  HN  HSD A 881      27.430  38.200  41.290  1.00  0.00           H
ATOM   4779  CA  HSD A 881      26.360  38.260  43.100  1.00  0.00           C
ATOM   4780  HA  HSD A 881      26.210  39.190  43.630  1.00  0.00           H
ATOM   4781  CB  HSD A 881      25.120  38.020  42.220  1.00  0.00           C
ATOM   4782  HB1 HSD A 881      24.220  37.880  42.850  1.00  0.00           H
ATOM   4783  HB2 HSD A 881      25.280  37.100  41.610  1.00  0.00           H
ATOM   4784  ND1 HSD A 881      25.130  39.220  39.960  1.00  0.00           N
ATOM   4785  HD1 HSD A 881      25.570  38.480  39.430  1.00  0.00           H
ATOM   4786  CG  HSD A 881      24.890  39.200  41.320  1.00  0.00           C
ATOM   4787  CE1 HSD A 881      24.820  40.470  39.520  1.00  0.00           C
ATOM   4788  HE1 HSD A 881      24.920  40.820  38.490  1.00  0.00           H
ATOM   4789  NE2 HSD A 881      24.420  41.240  40.510  1.00  0.00           N
ATOM   4790  CD2 HSD A 881      24.450  40.450  41.640  1.00  0.00           C
ATOM   4791  HD2 HSD A 881      24.190  40.870  42.600  1.00  0.00           H
ATOM   4792  C   HSD A 881      26.510  37.190  44.160  1.00  0.00           C
ATOM   4793  O   HSD A 881      26.160  37.390  45.320  1.00  0.00           O
ATOM   4794  N   LEU A 882      27.100  36.030  43.790  1.00  0.00           N
ATOM   4795  HN  LEU A 882      27.370  35.910  42.850  1.00  0.00           H
ATOM   4796  CA  LEU A 882      27.460  34.960  44.710  1.00  0.00           C
ATOM   4797  HA  LEU A 882      26.570  34.640  45.230  1.00  0.00           H
ATOM   4798  CB  LEU A 882      28.080  33.760  43.930  1.00  0.00           C
ATOM   4799  HB1 LEU A 882      28.500  33.020  44.640  1.00  0.00           H
ATOM   4800  HB2 LEU A 882      28.920  34.140  43.300  1.00  0.00           H
ATOM   4801  CG  LEU A 882      27.100  32.990  43.030  1.00  0.00           C
ATOM   4802  HG  LEU A 882      26.510  33.710  42.410  1.00  0.00           H
ATOM   4803  CD1 LEU A 882      27.860  32.070  42.060  1.00  0.00           C
ATOM   4804 HD11 LEU A 882      28.500  31.350  42.620  1.00  0.00           H
ATOM   4805 HD12 LEU A 882      28.510  32.660  41.380  1.00  0.00           H
ATOM   4806 HD13 LEU A 882      27.150  31.490  41.430  1.00  0.00           H
ATOM   4807  CD2 LEU A 882      26.120  32.160  43.860  1.00  0.00           C
ATOM   4808 HD21 LEU A 882      25.490  32.810  44.510  1.00  0.00           H
ATOM   4809 HD22 LEU A 882      26.660  31.440  44.510  1.00  0.00           H
ATOM   4810 HD23 LEU A 882      25.440  31.580  43.200  1.00  0.00           H
ATOM   4811  C   LEU A 882      28.450  35.390  45.780  1.00  0.00           C
ATOM   4812  O   LEU A 882      28.300  35.090  46.960  1.00  0.00           O
ATOM   4813  N   ASP A 883      29.490  36.140  45.370  1.00  0.00           N
ATOM   4814  HN  ASP A 883      29.580  36.390  44.410  1.00  0.00           H
ATOM   4815  CA  ASP A 883      30.480  36.720  46.280  1.00  0.00           C
ATOM   4816  HA  ASP A 883      30.950  35.920  46.830  1.00  0.00           H
ATOM   4817  CB  ASP A 883      31.510  37.440  45.360  1.00  0.00           C
ATOM   4818  HB1 ASP A 883      30.980  38.090  44.640  1.00  0.00           H
ATOM   4819  HB2 ASP A 883      32.050  36.670  44.770  1.00  0.00           H
ATOM   4820  CG  ASP A 883      32.580  38.260  46.070  1.00  0.00           C
ATOM   4821  OD1 ASP A 883      33.290  37.890  46.980  1.00  0.00           O
ATOM   4822  OD2 ASP A 883      32.710  39.510  45.530  1.00  0.00           O
ATOM   4823  HD2 ASP A 883      33.570  39.850  45.760  1.00  0.00           H
ATOM   4824  C   ASP A 883      29.850  37.670  47.300  1.00  0.00           C
ATOM   4825  O   ASP A 883      30.100  37.550  48.500  1.00  0.00           O
ATOM   4826  N   LEU A 884      29.000  38.600  46.840  1.00  0.00           N
ATOM   4827  HN  LEU A 884      28.780  38.650  45.860  1.00  0.00           H
ATOM   4828  CA  LEU A 884      28.310  39.550  47.690  1.00  0.00           C
ATOM   4829  HA  LEU A 884      29.060  39.980  48.340  1.00  0.00           H
ATOM   4830  CB  LEU A 884      27.710  40.700  46.840  1.00  0.00           C
ATOM   4831  HB1 LEU A 884      26.930  40.280  46.170  1.00  0.00           H
ATOM   4832  HB2 LEU A 884      28.520  41.100  46.190  1.00  0.00           H
ATOM   4833  CG  LEU A 884      27.100  41.890  47.630  1.00  0.00           C
ATOM   4834  HG  LEU A 884      26.230  41.510  48.210  1.00  0.00           H
ATOM   4835  CD1 LEU A 884      28.090  42.510  48.630  1.00  0.00           C
ATOM   4836 HD11 LEU A 884      29.010  42.870  48.110  1.00  0.00           H
ATOM   4837 HD12 LEU A 884      28.390  41.770  49.400  1.00  0.00           H
ATOM   4838 HD13 LEU A 884      27.620  43.370  49.160  1.00  0.00           H
ATOM   4839  CD2 LEU A 884      26.590  42.990  46.680  1.00  0.00           C
ATOM   4840 HD21 LEU A 884      25.880  42.570  45.940  1.00  0.00           H
ATOM   4841 HD22 LEU A 884      27.450  43.450  46.140  1.00  0.00           H
ATOM   4842 HD23 LEU A 884      26.070  43.780  47.260  1.00  0.00           H
ATOM   4843  C   LEU A 884      27.290  38.920  48.640  1.00  0.00           C
ATOM   4844  O   LEU A 884      27.210  39.280  49.820  1.00  0.00           O
ATOM   4845  N   LEU A 885      26.500  37.920  48.170  1.00  0.00           N
ATOM   4846  HN  LEU A 885      26.520  37.670  47.200  1.00  0.00           H
ATOM   4847  CA  LEU A 885      25.620  37.150  49.030  1.00  0.00           C
ATOM   4848  HA  LEU A 885      24.930  37.830  49.510  1.00  0.00           H
ATOM   4849  CB  LEU A 885      24.830  36.070  48.250  1.00  0.00           C
ATOM   4850  HB1 LEU A 885      24.370  35.330  48.940  1.00  0.00           H
ATOM   4851  HB2 LEU A 885      25.540  35.520  47.590  1.00  0.00           H
ATOM   4852  CG  LEU A 885      23.680  36.590  47.370  1.00  0.00           C
ATOM   4853  HG  LEU A 885      24.070  37.390  46.700  1.00  0.00           H
ATOM   4854  CD1 LEU A 885      23.160  35.450  46.500  1.00  0.00           C
ATOM   4855 HD11 LEU A 885      22.790  34.610  47.130  1.00  0.00           H
ATOM   4856 HD12 LEU A 885      23.970  35.060  45.840  1.00  0.00           H
ATOM   4857 HD13 LEU A 885      22.320  35.810  45.870  1.00  0.00           H
ATOM   4858  CD2 LEU A 885      22.530  37.170  48.210  1.00  0.00           C
ATOM   4859 HD21 LEU A 885      22.850  38.070  48.780  1.00  0.00           H
ATOM   4860 HD22 LEU A 885      22.160  36.410  48.940  1.00  0.00           H
ATOM   4861 HD23 LEU A 885      21.680  37.460  47.560  1.00  0.00           H
ATOM   4862  C   LEU A 885      26.330  36.410  50.150  1.00  0.00           C
ATOM   4863  O   LEU A 885      25.990  36.560  51.320  1.00  0.00           O
ATOM   4864  N   MET A 886      27.390  35.630  49.810  1.00  0.00           N
ATOM   4865  HN  MET A 886      27.670  35.530  48.860  1.00  0.00           H
ATOM   4866  CA  MET A 886      28.130  34.870  50.800  1.00  0.00           C
ATOM   4867  HA  MET A 886      27.420  34.270  51.350  1.00  0.00           H
ATOM   4868  CB  MET A 886      29.180  33.920  50.150  1.00  0.00           C
ATOM   4869  HB1 MET A 886      29.830  33.480  50.940  1.00  0.00           H
ATOM   4870  HB2 MET A 886      29.830  34.510  49.470  1.00  0.00           H
ATOM   4871  CG  MET A 886      28.570  32.750  49.350  1.00  0.00           C
ATOM   4872  HG1 MET A 886      29.400  32.160  48.900  1.00  0.00           H
ATOM   4873  HG2 MET A 886      27.980  33.170  48.500  1.00  0.00           H
ATOM   4874  SD  MET A 886      27.490  31.630  50.300  1.00  0.00           S
ATOM   4875  CE  MET A 886      28.740  30.950  51.420  1.00  0.00           C
ATOM   4876  HE1 MET A 886      29.060  31.690  52.180  1.00  0.00           H
ATOM   4877  HE2 MET A 886      29.640  30.620  50.860  1.00  0.00           H
ATOM   4878  HE3 MET A 886      28.350  30.060  51.960  1.00  0.00           H
ATOM   4879  C   MET A 886      28.810  35.740  51.840  1.00  0.00           C
ATOM   4880  O   MET A 886      28.750  35.460  53.040  1.00  0.00           O
ATOM   4881  N   VAL A 887      29.440  36.850  51.410  1.00  0.00           N
ATOM   4882  HN  VAL A 887      29.470  37.060  50.430  1.00  0.00           H
ATOM   4883  CA  VAL A 887      30.060  37.810  52.310  1.00  0.00           C
ATOM   4884  HA  VAL A 887      30.730  37.270  52.970  1.00  0.00           H
ATOM   4885  CB  VAL A 887      30.900  38.810  51.510  1.00  0.00           C
ATOM   4886  HB  VAL A 887      30.290  39.200  50.660  1.00  0.00           H
ATOM   4887  CG1 VAL A 887      31.370  40.000  52.360  1.00  0.00           C
ATOM   4888 HG11 VAL A 887      31.900  39.630  53.270  1.00  0.00           H
ATOM   4889 HG12 VAL A 887      30.520  40.640  52.680  1.00  0.00           H
ATOM   4890 HG13 VAL A 887      32.080  40.630  51.790  1.00  0.00           H
ATOM   4891  CG2 VAL A 887      32.130  38.060  50.950  1.00  0.00           C
ATOM   4892 HG21 VAL A 887      31.830  37.220  50.300  1.00  0.00           H
ATOM   4893 HG22 VAL A 887      32.750  37.660  51.780  1.00  0.00           H
ATOM   4894 HG23 VAL A 887      32.760  38.750  50.360  1.00  0.00           H
ATOM   4895  C   VAL A 887      29.040  38.480  53.220  1.00  0.00           C
ATOM   4896  O   VAL A 887      29.190  38.480  54.440  1.00  0.00           O
ATOM   4897  N   GLY A 888      27.930  39.010  52.670  1.00  0.00           N
ATOM   4898  HN  GLY A 888      27.790  38.960  51.680  1.00  0.00           H
ATOM   4899  CA  GLY A 888      26.920  39.730  53.440  1.00  0.00           C
ATOM   4900  HA1 GLY A 888      26.170  40.060  52.740  1.00  0.00           H
ATOM   4901  HA2 GLY A 888      27.400  40.550  53.960  1.00  0.00           H
ATOM   4902  C   GLY A 888      26.210  38.900  54.480  1.00  0.00           C
ATOM   4903  O   GLY A 888      26.020  39.320  55.620  1.00  0.00           O
ATOM   4904  N   VAL A 889      25.800  37.670  54.100  1.00  0.00           N
ATOM   4905  HN  VAL A 889      25.970  37.350  53.160  1.00  0.00           H
ATOM   4906  CA  VAL A 889      25.160  36.700  54.970  1.00  0.00           C
ATOM   4907  HA  VAL A 889      24.290  37.160  55.410  1.00  0.00           H
ATOM   4908  CB  VAL A 889      24.730  35.510  54.110  1.00  0.00           C
ATOM   4909  HB  VAL A 889      25.550  35.300  53.380  1.00  0.00           H
ATOM   4910  CG1 VAL A 889      24.530  34.180  54.870  1.00  0.00           C
ATOM   4911 HG11 VAL A 889      23.730  34.220  55.620  1.00  0.00           H
ATOM   4912 HG12 VAL A 889      25.460  33.850  55.370  1.00  0.00           H
ATOM   4913 HG13 VAL A 889      24.260  33.390  54.140  1.00  0.00           H
ATOM   4914  CG2 VAL A 889      23.480  35.940  53.320  1.00  0.00           C
ATOM   4915 HG21 VAL A 889      23.730  36.710  52.560  1.00  0.00           H
ATOM   4916 HG22 VAL A 889      22.720  36.380  54.010  1.00  0.00           H
ATOM   4917 HG23 VAL A 889      23.030  35.070  52.800  1.00  0.00           H
ATOM   4918  C   VAL A 889      26.040  36.280  56.140  1.00  0.00           C
ATOM   4919  O   VAL A 889      25.650  36.320  57.300  1.00  0.00           O
ATOM   4920  N   MET A 890      27.310  35.900  55.830  1.00  0.00           N
ATOM   4921  HN  MET A 890      27.610  35.880  54.880  1.00  0.00           H
ATOM   4922  CA  MET A 890      28.290  35.510  56.810  1.00  0.00           C
ATOM   4923  HA  MET A 890      27.820  34.780  57.450  1.00  0.00           H
ATOM   4924  CB  MET A 890      29.520  34.830  56.160  1.00  0.00           C
ATOM   4925  HB1 MET A 890      30.290  34.610  56.940  1.00  0.00           H
ATOM   4926  HB2 MET A 890      29.970  35.520  55.410  1.00  0.00           H
ATOM   4927  CG  MET A 890      29.160  33.500  55.480  1.00  0.00           C
ATOM   4928  HG1 MET A 890      30.080  33.060  55.030  1.00  0.00           H
ATOM   4929  HG2 MET A 890      28.460  33.710  54.640  1.00  0.00           H
ATOM   4930  SD  MET A 890      28.390  32.300  56.600  1.00  0.00           S
ATOM   4931  CE  MET A 890      27.520  31.460  55.250  1.00  0.00           C
ATOM   4932  HE1 MET A 890      28.240  31.040  54.510  1.00  0.00           H
ATOM   4933  HE2 MET A 890      26.840  32.150  54.710  1.00  0.00           H
ATOM   4934  HE3 MET A 890      26.900  30.630  55.640  1.00  0.00           H
ATOM   4935  C   MET A 890      28.710  36.600  57.780  1.00  0.00           C
ATOM   4936  O   MET A 890      28.800  36.360  58.980  1.00  0.00           O
ATOM   4937  N   LEU A 891      28.880  37.850  57.290  1.00  0.00           N
ATOM   4938  HN  LEU A 891      28.840  38.000  56.300  1.00  0.00           H
ATOM   4939  CA  LEU A 891      29.130  39.020  58.120  1.00  0.00           C
ATOM   4940  HA  LEU A 891      30.060  38.860  58.660  1.00  0.00           H
ATOM   4941  CB  LEU A 891      29.230  40.310  57.270  1.00  0.00           C
ATOM   4942  HB1 LEU A 891      29.150  41.220  57.910  1.00  0.00           H
ATOM   4943  HB2 LEU A 891      28.370  40.330  56.560  1.00  0.00           H
ATOM   4944  CG  LEU A 891      30.540  40.470  56.460  1.00  0.00           C
ATOM   4945  HG  LEU A 891      30.750  39.520  55.920  1.00  0.00           H
ATOM   4946  CD1 LEU A 891      30.380  41.590  55.420  1.00  0.00           C
ATOM   4947 HD11 LEU A 891      30.130  42.550  55.930  1.00  0.00           H
ATOM   4948 HD12 LEU A 891      29.570  41.350  54.700  1.00  0.00           H
ATOM   4949 HD13 LEU A 891      31.320  41.720  54.850  1.00  0.00           H
ATOM   4950  CD2 LEU A 891      31.740  40.770  57.350  1.00  0.00           C
ATOM   4951 HD21 LEU A 891      31.920  39.940  58.080  1.00  0.00           H
ATOM   4952 HD22 LEU A 891      31.570  41.710  57.910  1.00  0.00           H
ATOM   4953 HD23 LEU A 891      32.660  40.900  56.730  1.00  0.00           H
ATOM   4954  C   LEU A 891      28.060  39.230  59.180  1.00  0.00           C
ATOM   4955  O   LEU A 891      28.370  39.540  60.340  1.00  0.00           O
ATOM   4956  N   GLY A 892      26.770  39.030  58.810  1.00  0.00           N
ATOM   4957  HN  GLY A 892      26.600  38.790  57.860  1.00  0.00           H
ATOM   4958  CA  GLY A 892      25.630  39.050  59.720  1.00  0.00           C
ATOM   4959  HA1 GLY A 892      24.750  38.790  59.150  1.00  0.00           H
ATOM   4960  HA2 GLY A 892      25.580  40.020  60.180  1.00  0.00           H
ATOM   4961  C   GLY A 892      25.730  38.040  60.830  1.00  0.00           C
ATOM   4962  O   GLY A 892      25.680  38.410  62.010  1.00  0.00           O
ATOM   4963  N   VAL A 893      25.930  36.740  60.510  1.00  0.00           N
ATOM   4964  HN  VAL A 893      25.940  36.470  59.540  1.00  0.00           H
ATOM   4965  CA  VAL A 893      26.110  35.680  61.500  1.00  0.00           C
ATOM   4966  HA  VAL A 893      25.230  35.650  62.120  1.00  0.00           H
ATOM   4967  CB  VAL A 893      26.320  34.310  60.830  1.00  0.00           C
ATOM   4968  HB  VAL A 893      27.240  34.350  60.190  1.00  0.00           H
ATOM   4969  CG1 VAL A 893      26.510  33.210  61.900  1.00  0.00           C
ATOM   4970 HG11 VAL A 893      25.690  33.240  62.640  1.00  0.00           H
ATOM   4971 HG12 VAL A 893      27.470  33.330  62.440  1.00  0.00           H
ATOM   4972 HG13 VAL A 893      26.530  32.210  61.420  1.00  0.00           H
ATOM   4973  CG2 VAL A 893      25.150  33.910  59.910  1.00  0.00           C
ATOM   4974 HG21 VAL A 893      24.980  34.650  59.110  1.00  0.00           H
ATOM   4975 HG22 VAL A 893      24.210  33.780  60.500  1.00  0.00           H
ATOM   4976 HG23 VAL A 893      25.380  32.940  59.430  1.00  0.00           H
ATOM   4977  C   VAL A 893      27.310  35.940  62.420  1.00  0.00           C
ATOM   4978  O   VAL A 893      27.230  35.850  63.640  1.00  0.00           O
ATOM   4979  N   CYS A 894      28.470  36.300  61.830  1.00  0.00           N
ATOM   4980  HN  CYS A 894      28.520  36.370  60.830  1.00  0.00           H
ATOM   4981  CA  CYS A 894      29.710  36.590  62.550  1.00  0.00           C
ATOM   4982  HA  CYS A 894      29.940  35.720  63.160  1.00  0.00           H
ATOM   4983  CB  CYS A 894      30.880  36.800  61.560  1.00  0.00           C
ATOM   4984  HB1 CYS A 894      31.780  37.190  62.080  1.00  0.00           H
ATOM   4985  HB2 CYS A 894      30.600  37.560  60.810  1.00  0.00           H
ATOM   4986  SG  CYS A 894      31.330  35.230  60.730  1.00  0.00           S
ATOM   4987  HG1 CYS A 894      30.240  35.200  59.970  1.00  0.00           H
ATOM   4988  C   CYS A 894      29.610  37.740  63.540  1.00  0.00           C
ATOM   4989  O   CYS A 894      30.050  37.640  64.680  1.00  0.00           O
ATOM   4990  N   SER A 895      28.960  38.850  63.140  1.00  0.00           N
ATOM   4991  HN  SER A 895      28.640  38.910  62.190  1.00  0.00           H
ATOM   4992  CA  SER A 895      28.670  40.000  63.990  1.00  0.00           C
ATOM   4993  HA  SER A 895      29.610  40.370  64.380  1.00  0.00           H
ATOM   4994  CB  SER A 895      27.970  41.160  63.230  1.00  0.00           C
ATOM   4995  HB1 SER A 895      27.840  42.040  63.900  1.00  0.00           H
ATOM   4996  HB2 SER A 895      26.960  40.830  62.880  1.00  0.00           H
ATOM   4997  OG  SER A 895      28.740  41.570  62.100  1.00  0.00           O
ATOM   4998  HG1 SER A 895      28.760  40.810  61.500  1.00  0.00           H
ATOM   4999  C   SER A 895      27.800  39.670  65.190  1.00  0.00           C
ATOM   5000  O   SER A 895      28.050  40.140  66.300  1.00  0.00           O
ATOM   5001  N   VAL A 896      26.750  38.840  64.980  1.00  0.00           N
ATOM   5002  HN  VAL A 896      26.550  38.520  64.060  1.00  0.00           H
ATOM   5003  CA  VAL A 896      25.890  38.320  66.050  1.00  0.00           C
ATOM   5004  HA  VAL A 896      25.510  39.170  66.600  1.00  0.00           H
ATOM   5005  CB  VAL A 896      24.690  37.560  65.460  1.00  0.00           C
ATOM   5006  HB  VAL A 896      25.050  36.790  64.750  1.00  0.00           H
ATOM   5007  CG1 VAL A 896      23.840  36.870  66.550  1.00  0.00           C
ATOM   5008 HG11 VAL A 896      23.510  37.610  67.320  1.00  0.00           H
ATOM   5009 HG12 VAL A 896      24.410  36.060  67.070  1.00  0.00           H
ATOM   5010 HG13 VAL A 896      22.930  36.410  66.100  1.00  0.00           H
ATOM   5011  CG2 VAL A 896      23.780  38.550  64.690  1.00  0.00           C
ATOM   5012 HG21 VAL A 896      24.350  39.140  63.940  1.00  0.00           H
ATOM   5013 HG22 VAL A 896      23.310  39.260  65.400  1.00  0.00           H
ATOM   5014 HG23 VAL A 896      22.980  38.000  64.170  1.00  0.00           H
ATOM   5015  C   VAL A 896      26.620  37.460  67.080  1.00  0.00           C
ATOM   5016  O   VAL A 896      26.500  37.670  68.290  1.00  0.00           O
ATOM   5017  N   MET A 897      27.460  36.490  66.630  1.00  0.00           N
ATOM   5018  HN  MET A 897      27.510  36.280  65.650  1.00  0.00           H
ATOM   5019  CA  MET A 897      28.260  35.660  67.530  1.00  0.00           C
ATOM   5020  HA  MET A 897      27.610  35.300  68.320  1.00  0.00           H
ATOM   5021  CB  MET A 897      28.860  34.440  66.780  1.00  0.00           C
ATOM   5022  HB1 MET A 897      29.510  33.880  67.480  1.00  0.00           H
ATOM   5023  HB2 MET A 897      29.490  34.810  65.940  1.00  0.00           H
ATOM   5024  CG  MET A 897      27.790  33.470  66.250  1.00  0.00           C
ATOM   5025  HG1 MET A 897      27.250  33.940  65.400  1.00  0.00           H
ATOM   5026  HG2 MET A 897      27.040  33.310  67.060  1.00  0.00           H
ATOM   5027  SD  MET A 897      28.440  31.840  65.730  1.00  0.00           S
ATOM   5028  CE  MET A 897      29.620  32.420  64.480  1.00  0.00           C
ATOM   5029  HE1 MET A 897      30.470  32.950  64.970  1.00  0.00           H
ATOM   5030  HE2 MET A 897      29.140  33.120  63.770  1.00  0.00           H
ATOM   5031  HE3 MET A 897      30.030  31.570  63.900  1.00  0.00           H
ATOM   5032  C   MET A 897      29.380  36.430  68.220  1.00  0.00           C
ATOM   5033  O   MET A 897      29.790  36.110  69.340  1.00  0.00           O
ATOM   5034  N   GLY A 898      29.880  37.510  67.560  1.00  0.00           N
ATOM   5035  HN  GLY A 898      29.510  37.720  66.660  1.00  0.00           H
ATOM   5036  CA  GLY A 898      30.890  38.390  68.130  1.00  0.00           C
ATOM   5037  HA1 GLY A 898      30.930  38.280  69.200  1.00  0.00           H
ATOM   5038  HA2 GLY A 898      30.600  39.390  67.840  1.00  0.00           H
ATOM   5039  C   GLY A 898      32.280  38.160  67.590  1.00  0.00           C
ATOM   5040  O   GLY A 898      33.230  38.030  68.360  1.00  0.00           O
ATOM   5041  N   LEU A 899      32.410  38.090  66.250  1.00  0.00           N
ATOM   5042  HN  LEU A 899      31.570  38.100  65.700  1.00  0.00           H
ATOM   5043  CA  LEU A 899      33.660  37.980  65.500  1.00  0.00           C
ATOM   5044  HA  LEU A 899      34.470  37.840  66.200  1.00  0.00           H
ATOM   5045  CB  LEU A 899      33.590  36.760  64.540  1.00  0.00           C
ATOM   5046  HB1 LEU A 899      34.400  36.780  63.790  1.00  0.00           H
ATOM   5047  HB2 LEU A 899      32.630  36.850  63.990  1.00  0.00           H
ATOM   5048  CG  LEU A 899      33.610  35.390  65.250  1.00  0.00           C
ATOM   5049  HG  LEU A 899      32.920  35.420  66.130  1.00  0.00           H
ATOM   5050  CD1 LEU A 899      33.100  34.290  64.310  1.00  0.00           C
ATOM   5051 HD11 LEU A 899      33.710  34.250  63.380  1.00  0.00           H
ATOM   5052 HD12 LEU A 899      32.040  34.480  64.030  1.00  0.00           H
ATOM   5053 HD13 LEU A 899      33.150  33.300  64.810  1.00  0.00           H
ATOM   5054  CD2 LEU A 899      35.020  35.030  65.760  1.00  0.00           C
ATOM   5055 HD21 LEU A 899      35.350  35.750  66.550  1.00  0.00           H
ATOM   5056 HD22 LEU A 899      35.750  35.050  64.930  1.00  0.00           H
ATOM   5057 HD23 LEU A 899      35.030  34.010  66.210  1.00  0.00           H
ATOM   5058  C   LEU A 899      33.930  39.270  64.700  1.00  0.00           C
ATOM   5059  O   LEU A 899      32.980  40.020  64.460  1.00  0.00           O
ATOM   5060  N   PRO A 900      35.160  39.650  64.310  1.00  0.00           N
ATOM   5061  CD  PRO A 900      36.370  38.910  64.670  1.00  0.00           C
[truncated: 7,490,555 more chars]
