# Supplementary material for: CryoEM and computational modeling structural insights into the pH regulator NBCn1
Source: Nat Commun. 2025 Nov 11;16:9932. doi: 10.1038/s41467-025-64868-z (PMC12606367; doi:10.1038/s41467-025-64868-z)
Supplement: Supplementary file 5 — Supplementary Data 3 [file 41467_2025_64868_MOESM5_ESM.zip › climber_beads_for_OF_IF_transition/transition_rep2_traj9_bead.pdb]

REMARK    GENERATED BY TRJCONV
TITLE     Title
REMARK    THIS IS A SIMULATION BOX
CRYST1  100.030  100.030  108.270  90.00  90.00  90.00 P 1           1
MODEL        1
ATOM      1  N   LEU A 585      23.100  37.070  39.160  1.00  0.00           N
ATOM      2  HT1 LEU A 585      23.990  36.990  38.590  1.00  0.00           H
ATOM      3  HT2 LEU A 585      23.280  37.860  39.820  1.00  0.00           H
ATOM      4  HT3 LEU A 585      22.280  37.320  38.580  1.00  0.00           H
ATOM      5  CA  LEU A 585      22.990  35.780  39.920  1.00  0.00           C
ATOM      6  HA  LEU A 585      23.950  35.690  40.410  1.00  0.00           H
ATOM      7  CB  LEU A 585      21.920  35.840  41.050  1.00  0.00           C
ATOM      8  HB1 LEU A 585      20.900  35.960  40.620  1.00  0.00           H
ATOM      9  HB2 LEU A 585      22.130  36.720  41.700  1.00  0.00           H
ATOM     10  CG  LEU A 585      21.930  34.590  41.970  1.00  0.00           C
ATOM     11  HG  LEU A 585      21.670  33.680  41.370  1.00  0.00           H
ATOM     12  CD1 LEU A 585      23.310  34.350  42.610  1.00  0.00           C
ATOM     13 HD11 LEU A 585      23.620  35.230  43.210  1.00  0.00           H
ATOM     14 HD12 LEU A 585      24.090  34.130  41.860  1.00  0.00           H
ATOM     15 HD13 LEU A 585      23.260  33.470  43.290  1.00  0.00           H
ATOM     16  CD2 LEU A 585      20.870  34.720  43.070  1.00  0.00           C
ATOM     17 HD21 LEU A 585      19.850  34.810  42.630  1.00  0.00           H
ATOM     18 HD22 LEU A 585      21.060  35.620  43.700  1.00  0.00           H
ATOM     19 HD23 LEU A 585      20.890  33.830  43.730  1.00  0.00           H
ATOM     20  C   LEU A 585      22.880  34.510  39.090  1.00  0.00           C
ATOM     21  O   LEU A 585      23.780  33.680  39.130  1.00  0.00           O
ATOM     22  N   ILE A 586      21.810  34.310  38.290  1.00  0.00           N
ATOM     23  HN  ILE A 586      21.000  34.880  38.280  1.00  0.00           H
ATOM     24  CA  ILE A 586      21.670  33.120  37.430  1.00  0.00           C
ATOM     25  HA  ILE A 586      21.680  32.240  38.070  1.00  0.00           H
ATOM     26  CB  ILE A 586      20.350  33.180  36.680  1.00  0.00           C
ATOM     27  HB  ILE A 586      20.250  34.190  36.210  1.00  0.00           H
ATOM     28  CG2 ILE A 586      20.250  32.130  35.540  1.00  0.00           C
ATOM     29 HG21 ILE A 586      20.420  31.110  35.950  1.00  0.00           H
ATOM     30 HG22 ILE A 586      20.980  32.320  34.730  1.00  0.00           H
ATOM     31 HG23 ILE A 586      19.240  32.150  35.100  1.00  0.00           H
ATOM     32  CG1 ILE A 586      19.190  33.000  37.680  1.00  0.00           C
ATOM     33 HG11 ILE A 586      19.460  33.350  38.700  1.00  0.00           H
ATOM     34 HG12 ILE A 586      18.990  31.900  37.770  1.00  0.00           H
ATOM     35  CD  ILE A 586      17.920  33.720  37.260  1.00  0.00           C
ATOM     36  HD1 ILE A 586      17.540  33.310  36.300  1.00  0.00           H
ATOM     37  HD2 ILE A 586      18.090  34.810  37.130  1.00  0.00           H
ATOM     38  HD3 ILE A 586      17.100  33.600  38.010  1.00  0.00           H
ATOM     39  C   ILE A 586      22.810  32.920  36.440  1.00  0.00           C
ATOM     40  O   ILE A 586      23.310  31.820  36.220  1.00  0.00           O
ATOM     41  N   LEU A 587      23.260  34.040  35.840  1.00  0.00           N
ATOM     42  HN  LEU A 587      22.730  34.870  35.910  1.00  0.00           H
ATOM     43  CA  LEU A 587      24.420  34.100  34.990  1.00  0.00           C
ATOM     44  HA  LEU A 587      24.240  33.420  34.170  1.00  0.00           H
ATOM     45  CB  LEU A 587      24.550  35.540  34.450  1.00  0.00           C
ATOM     46  HB1 LEU A 587      25.130  36.190  35.150  1.00  0.00           H
ATOM     47  HB2 LEU A 587      23.530  35.970  34.390  1.00  0.00           H
ATOM     48  CG  LEU A 587      25.130  35.680  33.020  1.00  0.00           C
ATOM     49  HG  LEU A 587      24.460  35.110  32.320  1.00  0.00           H
ATOM     50  CD1 LEU A 587      25.090  37.160  32.600  1.00  0.00           C
ATOM     51 HD11 LEU A 587      25.720  37.760  33.290  1.00  0.00           H
ATOM     52 HD12 LEU A 587      24.040  37.530  32.640  1.00  0.00           H
ATOM     53 HD13 LEU A 587      25.470  37.300  31.580  1.00  0.00           H
ATOM     54  CD2 LEU A 587      26.550  35.120  32.870  1.00  0.00           C
ATOM     55 HD21 LEU A 587      26.560  34.020  33.020  1.00  0.00           H
ATOM     56 HD22 LEU A 587      27.210  35.560  33.640  1.00  0.00           H
ATOM     57 HD23 LEU A 587      26.960  35.340  31.870  1.00  0.00           H
ATOM     58  C   LEU A 587      25.690  33.670  35.720  1.00  0.00           C
ATOM     59  O   LEU A 587      26.450  32.840  35.200  1.00  0.00           O
ATOM     60  N   ASP A 588      25.940  34.170  36.950  1.00  0.00           N
ATOM     61  HN  ASP A 588      25.360  34.880  37.350  1.00  0.00           H
ATOM     62  CA  ASP A 588      27.100  33.850  37.760  1.00  0.00           C
ATOM     63  HA  ASP A 588      27.980  34.120  37.200  1.00  0.00           H
ATOM     64  CB  ASP A 588      27.080  34.620  39.110  1.00  0.00           C
ATOM     65  HB1 ASP A 588      28.060  34.510  39.610  1.00  0.00           H
ATOM     66  HB2 ASP A 588      26.300  34.200  39.780  1.00  0.00           H
ATOM     67  CG  ASP A 588      26.760  36.110  39.010  1.00  0.00           C
ATOM     68  OD1 ASP A 588      25.640  36.480  38.550  1.00  0.00           O
ATOM     69  OD2 ASP A 588      27.570  36.930  39.520  1.00  0.00           O
ATOM     70  C   ASP A 588      27.190  32.350  38.060  1.00  0.00           C
ATOM     71  O   ASP A 588      28.210  31.700  37.850  1.00  0.00           O
ATOM     72  N   ILE A 589      26.050  31.770  38.460  1.00  0.00           N
ATOM     73  HN  ILE A 589      25.260  32.360  38.630  1.00  0.00           H
ATOM     74  CA  ILE A 589      25.850  30.370  38.720  1.00  0.00           C
ATOM     75  HA  ILE A 589      26.520  30.050  39.500  1.00  0.00           H
ATOM     76  CB  ILE A 589      24.400  30.230  39.180  1.00  0.00           C
ATOM     77  HB  ILE A 589      23.740  30.850  38.520  1.00  0.00           H
ATOM     78  CG2 ILE A 589      23.960  28.780  39.080  1.00  0.00           C
ATOM     79 HG21 ILE A 589      24.750  28.190  39.590  1.00  0.00           H
ATOM     80 HG22 ILE A 589      23.850  28.430  38.030  1.00  0.00           H
ATOM     81 HG23 ILE A 589      22.980  28.600  39.570  1.00  0.00           H
ATOM     82  CG1 ILE A 589      24.220  30.770  40.620  1.00  0.00           C
ATOM     83 HG11 ILE A 589      24.660  31.790  40.690  1.00  0.00           H
ATOM     84 HG12 ILE A 589      24.790  30.120  41.320  1.00  0.00           H
ATOM     85  CD  ILE A 589      22.760  30.870  41.070  1.00  0.00           C
ATOM     86  HD1 ILE A 589      22.290  29.860  41.130  1.00  0.00           H
ATOM     87  HD2 ILE A 589      22.170  31.490  40.360  1.00  0.00           H
ATOM     88  HD3 ILE A 589      22.690  31.330  42.080  1.00  0.00           H
ATOM     89  C   ILE A 589      26.120  29.470  37.510  1.00  0.00           C
ATOM     90  O   ILE A 589      26.910  28.520  37.560  1.00  0.00           O
ATOM     91  N   LYS A 590      25.500  29.790  36.350  1.00  0.00           N
ATOM     92  HN  LYS A 590      24.860  30.560  36.350  1.00  0.00           H
ATOM     93  CA  LYS A 590      25.680  29.060  35.120  1.00  0.00           C
ATOM     94  HA  LYS A 590      25.460  28.020  35.310  1.00  0.00           H
ATOM     95  CB  LYS A 590      24.680  29.620  34.070  1.00  0.00           C
ATOM     96  HB1 LYS A 590      24.980  29.350  33.030  1.00  0.00           H
ATOM     97  HB2 LYS A 590      24.720  30.730  34.190  1.00  0.00           H
ATOM     98  CG  LYS A 590      23.210  29.230  34.280  1.00  0.00           C
ATOM     99  HG1 LYS A 590      22.580  29.900  33.660  1.00  0.00           H
ATOM    100  HG2 LYS A 590      22.930  29.420  35.340  1.00  0.00           H
ATOM    101  CD  LYS A 590      22.900  27.770  33.910  1.00  0.00           C
ATOM    102  HD1 LYS A 590      23.460  27.090  34.600  1.00  0.00           H
ATOM    103  HD2 LYS A 590      23.250  27.570  32.870  1.00  0.00           H
ATOM    104  CE  LYS A 590      21.390  27.510  34.010  1.00  0.00           C
ATOM    105  HE1 LYS A 590      20.860  28.110  33.240  1.00  0.00           H
ATOM    106  HE2 LYS A 590      21.030  27.820  35.010  1.00  0.00           H
ATOM    107  NZ  LYS A 590      21.030  26.090  33.810  1.00  0.00           N
ATOM    108  HZ1 LYS A 590      21.320  25.500  34.620  1.00  0.00           H
ATOM    109  HZ2 LYS A 590      21.240  25.640  32.890  1.00  0.00           H
ATOM    110  HZ3 LYS A 590      19.970  26.070  33.850  1.00  0.00           H
ATOM    111  C   LYS A 590      27.110  29.090  34.600  1.00  0.00           C
ATOM    112  O   LYS A 590      27.660  28.070  34.200  1.00  0.00           O
ATOM    113  N   ARG A 591      27.730  30.290  34.670  1.00  0.00           N
ATOM    114  HN  ARG A 591      27.210  31.080  35.020  1.00  0.00           H
ATOM    115  CA  ARG A 591      29.110  30.550  34.330  1.00  0.00           C
ATOM    116  HA  ARG A 591      29.280  30.250  33.300  1.00  0.00           H
ATOM    117  CB  ARG A 591      29.340  32.070  34.510  1.00  0.00           C
ATOM    118  HB1 ARG A 591      29.110  32.290  35.570  1.00  0.00           H
ATOM    119  HB2 ARG A 591      28.570  32.630  33.920  1.00  0.00           H
ATOM    120  CG  ARG A 591      30.740  32.620  34.190  1.00  0.00           C
ATOM    121  HG1 ARG A 591      30.850  32.790  33.100  1.00  0.00           H
ATOM    122  HG2 ARG A 591      31.510  31.880  34.480  1.00  0.00           H
ATOM    123  CD  ARG A 591      31.030  33.910  34.980  1.00  0.00           C
ATOM    124  HD1 ARG A 591      32.070  34.270  34.800  1.00  0.00           H
ATOM    125  HD2 ARG A 591      30.880  33.690  36.070  1.00  0.00           H
ATOM    126  NE  ARG A 591      30.050  34.950  34.530  1.00  0.00           N
ATOM    127  HE  ARG A 591      29.520  34.760  33.710  1.00  0.00           H
ATOM    128  CZ  ARG A 591      29.960  36.170  35.030  1.00  0.00           C
ATOM    129  NH1 ARG A 591      30.690  36.530  36.060  1.00  0.00           N
ATOM    130 HH11 ARG A 591      30.420  37.350  36.550  1.00  0.00           H
ATOM    131 HH12 ARG A 591      31.120  35.780  36.570  1.00  0.00           H
ATOM    132  NH2 ARG A 591      29.130  37.070  34.550  1.00  0.00           N
ATOM    133 HH21 ARG A 591      28.550  36.860  33.780  1.00  0.00           H
ATOM    134 HH22 ARG A 591      29.080  37.990  34.920  1.00  0.00           H
ATOM    135  C   ARG A 591      30.100  29.770  35.180  1.00  0.00           C
ATOM    136  O   ARG A 591      31.060  29.210  34.650  1.00  0.00           O
ATOM    137  N   LYS A 592      29.900  29.740  36.520  1.00  0.00           N
ATOM    138  HN  LYS A 592      29.140  30.240  36.950  1.00  0.00           H
ATOM    139  CA  LYS A 592      30.820  29.090  37.420  1.00  0.00           C
ATOM    140  HA  LYS A 592      31.820  29.390  37.120  1.00  0.00           H
ATOM    141  CB  LYS A 592      30.610  29.540  38.890  1.00  0.00           C
ATOM    142  HB1 LYS A 592      31.090  28.830  39.600  1.00  0.00           H
ATOM    143  HB2 LYS A 592      29.510  29.510  39.100  1.00  0.00           H
ATOM    144  CG  LYS A 592      31.130  30.950  39.230  1.00  0.00           C
ATOM    145  HG1 LYS A 592      30.930  31.130  40.310  1.00  0.00           H
ATOM    146  HG2 LYS A 592      30.540  31.700  38.660  1.00  0.00           H
ATOM    147  CD  LYS A 592      32.620  31.200  38.940  1.00  0.00           C
ATOM    148  HD1 LYS A 592      32.890  32.160  39.430  1.00  0.00           H
ATOM    149  HD2 LYS A 592      32.750  31.340  37.850  1.00  0.00           H
ATOM    150  CE  LYS A 592      33.570  30.080  39.420  1.00  0.00           C
ATOM    151  HE1 LYS A 592      33.500  29.200  38.750  1.00  0.00           H
ATOM    152  HE2 LYS A 592      33.320  29.780  40.460  1.00  0.00           H
ATOM    153  NZ  LYS A 592      34.980  30.560  39.420  1.00  0.00           N
ATOM    154  HZ1 LYS A 592      35.080  31.190  40.240  1.00  0.00           H
ATOM    155  HZ2 LYS A 592      35.160  31.120  38.540  1.00  0.00           H
ATOM    156  HZ3 LYS A 592      35.660  29.780  39.500  1.00  0.00           H
ATOM    157  C   LYS A 592      30.840  27.580  37.370  1.00  0.00           C
ATOM    158  O   LYS A 592      31.880  26.990  37.660  1.00  0.00           O
ATOM    159  N   ALA A 593      29.710  26.940  37.010  1.00  0.00           N
ATOM    160  HN  ALA A 593      28.900  27.480  36.790  1.00  0.00           H
ATOM    161  CA  ALA A 593      29.510  25.500  37.070  1.00  0.00           C
ATOM    162  HA  ALA A 593      29.600  25.220  38.110  1.00  0.00           H
ATOM    163  CB  ALA A 593      28.070  25.160  36.620  1.00  0.00           C
ATOM    164  HB1 ALA A 593      27.890  25.500  35.580  1.00  0.00           H
ATOM    165  HB2 ALA A 593      27.350  25.690  37.280  1.00  0.00           H
ATOM    166  HB3 ALA A 593      27.870  24.070  36.690  1.00  0.00           H
ATOM    167  C   ALA A 593      30.550  24.640  36.340  1.00  0.00           C
ATOM    168  O   ALA A 593      31.050  23.710  36.960  1.00  0.00           O
ATOM    169  N   PRO A 594      31.020  24.870  35.100  1.00  0.00           N
ATOM    170  CD  PRO A 594      30.340  25.690  34.090  1.00  0.00           C
ATOM    171  HD1 PRO A 594      30.290  26.750  34.410  1.00  0.00           H
ATOM    172  HD2 PRO A 594      29.320  25.300  33.920  1.00  0.00           H
ATOM    173  CA  PRO A 594      32.120  24.070  34.560  1.00  0.00           C
ATOM    174  HA  PRO A 594      31.950  23.030  34.780  1.00  0.00           H
ATOM    175  CB  PRO A 594      32.080  24.340  33.040  1.00  0.00           C
ATOM    176  HB1 PRO A 594      31.680  23.450  32.500  1.00  0.00           H
ATOM    177  HB2 PRO A 594      33.080  24.590  32.650  1.00  0.00           H
ATOM    178  CG  PRO A 594      31.170  25.560  32.810  1.00  0.00           C
ATOM    179  HG1 PRO A 594      31.790  26.480  32.670  1.00  0.00           H
ATOM    180  HG2 PRO A 594      30.540  25.430  31.910  1.00  0.00           H
ATOM    181  C   PRO A 594      33.470  24.430  35.160  1.00  0.00           C
ATOM    182  O   PRO A 594      34.310  23.540  35.340  1.00  0.00           O
ATOM    183  N   PHE A 595      33.730  25.720  35.420  1.00  0.00           N
ATOM    184  HN  PHE A 595      33.030  26.400  35.240  1.00  0.00           H
ATOM    185  CA  PHE A 595      34.990  26.210  35.980  1.00  0.00           C
ATOM    186  HA  PHE A 595      35.780  25.830  35.340  1.00  0.00           H
ATOM    187  CB  PHE A 595      35.050  27.760  36.020  1.00  0.00           C
ATOM    188  HB1 PHE A 595      36.010  28.100  36.470  1.00  0.00           H
ATOM    189  HB2 PHE A 595      34.210  28.140  36.630  1.00  0.00           H
ATOM    190  CG  PHE A 595      34.980  28.370  34.640  1.00  0.00           C
ATOM    191  CD1 PHE A 595      35.870  27.990  33.620  1.00  0.00           C
ATOM    192  HD1 PHE A 595      36.610  27.230  33.810  1.00  0.00           H
ATOM    193  CE1 PHE A 595      35.790  28.570  32.340  1.00  0.00           C
ATOM    194  HE1 PHE A 595      36.460  28.270  31.550  1.00  0.00           H
ATOM    195  CZ  PHE A 595      34.820  29.540  32.080  1.00  0.00           C
ATOM    196  HZ  PHE A 595      34.730  29.950  31.080  1.00  0.00           H
ATOM    197  CD2 PHE A 595      34.060  29.390  34.370  1.00  0.00           C
ATOM    198  HD2 PHE A 595      33.390  29.710  35.150  1.00  0.00           H
ATOM    199  CE2 PHE A 595      33.950  29.960  33.090  1.00  0.00           C
ATOM    200  HE2 PHE A 595      33.180  30.690  32.890  1.00  0.00           H
ATOM    201  C   PHE A 595      35.290  25.650  37.360  1.00  0.00           C
ATOM    202  O   PHE A 595      36.410  25.230  37.640  1.00  0.00           O
ATOM    203  N   PHE A 596      34.250  25.590  38.230  1.00  0.00           N
ATOM    204  HN  PHE A 596      33.350  25.930  37.910  1.00  0.00           H
ATOM    205  CA  PHE A 596      34.290  25.150  39.620  1.00  0.00           C
ATOM    206  HA  PHE A 596      34.880  25.850  40.190  1.00  0.00           H
ATOM    207  CB  PHE A 596      32.810  25.120  40.130  1.00  0.00           C
ATOM    208  HB1 PHE A 596      32.190  24.480  39.460  1.00  0.00           H
ATOM    209  HB2 PHE A 596      32.370  26.140  40.080  1.00  0.00           H
ATOM    210  CG  PHE A 596      32.660  24.620  41.540  1.00  0.00           C
ATOM    211  CD1 PHE A 596      33.010  25.480  42.600  1.00  0.00           C
ATOM    212  HD1 PHE A 596      33.360  26.470  42.380  1.00  0.00           H
ATOM    213  CE1 PHE A 596      32.880  25.060  43.930  1.00  0.00           C
ATOM    214  HE1 PHE A 596      33.160  25.730  44.720  1.00  0.00           H
ATOM    215  CZ  PHE A 596      32.400  23.780  44.220  1.00  0.00           C
ATOM    216  HZ  PHE A 596      32.300  23.460  45.250  1.00  0.00           H
ATOM    217  CD2 PHE A 596      32.170  23.340  41.840  1.00  0.00           C
ATOM    218  HD2 PHE A 596      31.890  22.670  41.040  1.00  0.00           H
ATOM    219  CE2 PHE A 596      32.040  22.920  43.170  1.00  0.00           C
ATOM    220  HE2 PHE A 596      31.660  21.930  43.400  1.00  0.00           H
ATOM    221  C   PHE A 596      34.910  23.780  39.790  1.00  0.00           C
ATOM    222  O   PHE A 596      35.800  23.520  40.590  1.00  0.00           O
ATOM    223  N   LEU A 597      34.480  22.850  38.950  1.00  0.00           N
ATOM    224  HN  LEU A 597      33.740  23.060  38.320  1.00  0.00           H
ATOM    225  CA  LEU A 597      35.040  21.550  38.870  1.00  0.00           C
ATOM    226  HA  LEU A 597      34.950  21.060  39.830  1.00  0.00           H
ATOM    227  CB  LEU A 597      34.220  20.940  37.780  1.00  0.00           C
ATOM    228  HB1 LEU A 597      34.270  21.510  36.830  1.00  0.00           H
ATOM    229  HB2 LEU A 597      33.160  21.010  38.140  1.00  0.00           H
ATOM    230  CG  LEU A 597      34.530  19.480  37.520  1.00  0.00           C
ATOM    231  HG  LEU A 597      33.530  19.300  37.100  1.00  0.00           H
ATOM    232  CD1 LEU A 597      35.610  19.170  36.460  1.00  0.00           C
ATOM    233 HD11 LEU A 597      36.610  19.530  36.790  1.00  0.00           H
ATOM    234 HD12 LEU A 597      35.370  19.670  35.500  1.00  0.00           H
ATOM    235 HD13 LEU A 597      35.680  18.080  36.300  1.00  0.00           H
ATOM    236  CD2 LEU A 597      34.740  18.660  38.810  1.00  0.00           C
ATOM    237 HD21 LEU A 597      33.960  18.930  39.560  1.00  0.00           H
ATOM    238 HD22 LEU A 597      35.730  18.850  39.260  1.00  0.00           H
ATOM    239 HD23 LEU A 597      34.640  17.580  38.600  1.00  0.00           H
ATOM    240  C   LEU A 597      36.480  21.490  38.430  1.00  0.00           C
ATOM    241  O   LEU A 597      37.320  20.740  38.950  1.00  0.00           O
ATOM    242  N   SER A 598      36.800  22.320  37.430  1.00  0.00           N
ATOM    243  HN  SER A 598      36.130  23.010  37.170  1.00  0.00           H
ATOM    244  CA  SER A 598      38.110  22.420  36.840  1.00  0.00           C
ATOM    245  HA  SER A 598      38.440  21.420  36.590  1.00  0.00           H
ATOM    246  CB  SER A 598      38.080  23.220  35.510  1.00  0.00           C
ATOM    247  HB1 SER A 598      39.080  23.170  35.030  1.00  0.00           H
ATOM    248  HB2 SER A 598      37.830  24.280  35.680  1.00  0.00           H
ATOM    249  OG  SER A 598      37.100  22.640  34.620  1.00  0.00           O
ATOM    250  HG1 SER A 598      36.230  22.740  35.050  1.00  0.00           H
ATOM    251  C   SER A 598      39.120  22.950  37.850  1.00  0.00           C
ATOM    252  O   SER A 598      40.260  22.510  37.850  1.00  0.00           O
ATOM    253  N   ASP A 599      38.710  23.820  38.810  1.00  0.00           N
ATOM    254  HN  ASP A 599      37.790  24.230  38.800  1.00  0.00           H
ATOM    255  CA  ASP A 599      39.560  24.290  39.910  1.00  0.00           C
ATOM    256  HA  ASP A 599      40.380  24.860  39.500  1.00  0.00           H
ATOM    257  CB  ASP A 599      38.710  25.200  40.870  1.00  0.00           C
ATOM    258  HB1 ASP A 599      39.360  25.590  41.680  1.00  0.00           H
ATOM    259  HB2 ASP A 599      37.910  24.590  41.330  1.00  0.00           H
ATOM    260  CG  ASP A 599      38.040  26.390  40.200  1.00  0.00           C
ATOM    261  OD1 ASP A 599      38.460  26.810  39.080  1.00  0.00           O
ATOM    262  OD2 ASP A 599      37.130  26.990  40.830  1.00  0.00           O
ATOM    263  C   ASP A 599      40.200  23.130  40.700  1.00  0.00           C
ATOM    264  O   ASP A 599      41.420  23.090  40.910  1.00  0.00           O
ATOM    265  N   PHE A 600      39.420  22.100  41.080  1.00  0.00           N
ATOM    266  HN  PHE A 600      38.430  22.150  40.910  1.00  0.00           H
ATOM    267  CA  PHE A 600      39.890  20.880  41.740  1.00  0.00           C
ATOM    268  HA  PHE A 600      40.420  21.190  42.630  1.00  0.00           H
ATOM    269  CB  PHE A 600      38.690  19.980  42.160  1.00  0.00           C
ATOM    270  HB1 PHE A 600      39.050  19.050  42.650  1.00  0.00           H
ATOM    271  HB2 PHE A 600      38.080  19.700  41.280  1.00  0.00           H
ATOM    272  CG  PHE A 600      37.830  20.710  43.150  1.00  0.00           C
ATOM    273  CD1 PHE A 600      36.630  21.320  42.740  1.00  0.00           C
ATOM    274  HD1 PHE A 600      36.340  21.280  41.700  1.00  0.00           H
ATOM    275  CE1 PHE A 600      35.820  21.990  43.660  1.00  0.00           C
ATOM    276  HE1 PHE A 600      34.910  22.470  43.330  1.00  0.00           H
ATOM    277  CZ  PHE A 600      36.200  22.050  45.010  1.00  0.00           C
ATOM    278  HZ  PHE A 600      35.560  22.560  45.720  1.00  0.00           H
ATOM    279  CD2 PHE A 600      38.190  20.770  44.510  1.00  0.00           C
ATOM    280  HD2 PHE A 600      39.110  20.300  44.840  1.00  0.00           H
ATOM    281  CE2 PHE A 600      37.380  21.440  45.430  1.00  0.00           C
ATOM    282  HE2 PHE A 600      37.670  21.470  46.480  1.00  0.00           H
ATOM    283  C   PHE A 600      40.880  20.040  40.940  1.00  0.00           C
ATOM    284  O   PHE A 600      41.840  19.500  41.470  1.00  0.00           O
ATOM    285  N   LYS A 601      40.640  19.880  39.620  1.00  0.00           N
ATOM    286  HN  LYS A 601      39.840  20.320  39.210  1.00  0.00           H
ATOM    287  CA  LYS A 601      41.540  19.190  38.700  1.00  0.00           C
ATOM    288  HA  LYS A 601      41.750  18.210  39.120  1.00  0.00           H
ATOM    289  CB  LYS A 601      40.910  19.020  37.290  1.00  0.00           C
ATOM    290  HB1 LYS A 601      41.600  18.410  36.670  1.00  0.00           H
ATOM    291  HB2 LYS A 601      40.820  20.020  36.820  1.00  0.00           H
ATOM    292  CG  LYS A 601      39.520  18.350  37.280  1.00  0.00           C
ATOM    293  HG1 LYS A 601      39.170  18.360  36.220  1.00  0.00           H
ATOM    294  HG2 LYS A 601      38.800  18.970  37.860  1.00  0.00           H
ATOM    295  CD  LYS A 601      39.510  16.920  37.840  1.00  0.00           C
ATOM    296  HD1 LYS A 601      39.750  16.980  38.930  1.00  0.00           H
ATOM    297  HD2 LYS A 601      40.330  16.330  37.380  1.00  0.00           H
ATOM    298  CE  LYS A 601      38.160  16.220  37.680  1.00  0.00           C
ATOM    299  HE1 LYS A 601      37.330  16.880  37.980  1.00  0.00           H
ATOM    300  HE2 LYS A 601      38.120  15.290  38.280  1.00  0.00           H
ATOM    301  NZ  LYS A 601      37.990  15.860  36.250  1.00  0.00           N
ATOM    302  HZ1 LYS A 601      38.860  15.350  35.960  1.00  0.00           H
ATOM    303  HZ2 LYS A 601      37.900  16.740  35.690  1.00  0.00           H
ATOM    304  HZ3 LYS A 601      37.150  15.240  36.130  1.00  0.00           H
ATOM    305  C   LYS A 601      42.900  19.870  38.550  1.00  0.00           C
ATOM    306  O   LYS A 601      43.950  19.220  38.520  1.00  0.00           O
ATOM    307  N   ASP A 602      42.900  21.220  38.470  1.00  0.00           N
ATOM    308  HN  ASP A 602      42.040  21.730  38.420  1.00  0.00           H
ATOM    309  CA  ASP A 602      44.110  22.010  38.330  1.00  0.00           C
ATOM    310  HA  ASP A 602      44.740  21.550  37.590  1.00  0.00           H
ATOM    311  CB  ASP A 602      43.750  23.450  37.870  1.00  0.00           C
ATOM    312  HB1 ASP A 602      44.670  24.060  37.770  1.00  0.00           H
ATOM    313  HB2 ASP A 602      43.090  23.920  38.630  1.00  0.00           H
ATOM    314  CG  ASP A 602      43.030  23.510  36.530  1.00  0.00           C
ATOM    315  OD1 ASP A 602      43.190  22.670  35.620  1.00  0.00           O
ATOM    316  OD2 ASP A 602      42.370  24.570  36.350  1.00  0.00           O
ATOM    317  C   ASP A 602      44.900  22.090  39.650  1.00  0.00           C
ATOM    318  O   ASP A 602      46.110  22.330  39.660  1.00  0.00           O
ATOM    319  N   ALA A 603      44.250  21.810  40.800  1.00  0.00           N
ATOM    320  HN  ALA A 603      43.260  21.660  40.740  1.00  0.00           H
ATOM    321  CA  ALA A 603      44.810  21.800  42.150  1.00  0.00           C
ATOM    322  HA  ALA A 603      45.510  22.610  42.230  1.00  0.00           H
ATOM    323  CB  ALA A 603      43.680  22.040  43.170  1.00  0.00           C
ATOM    324  HB1 ALA A 603      42.970  21.190  43.180  1.00  0.00           H
ATOM    325  HB2 ALA A 603      43.120  22.960  42.900  1.00  0.00           H
ATOM    326  HB3 ALA A 603      44.100  22.160  44.190  1.00  0.00           H
ATOM    327  C   ALA A 603      45.560  20.520  42.500  1.00  0.00           C
ATOM    328  O   ALA A 603      45.530  20.020  43.620  1.00  0.00           O
ATOM    329  N   LEU A 604      46.290  20.000  41.510  1.00  0.00           N
ATOM    330  HN  LEU A 604      46.190  20.430  40.620  1.00  0.00           H
ATOM    331  CA  LEU A 604      47.060  18.780  41.590  1.00  0.00           C
ATOM    332  HA  LEU A 604      47.240  18.520  42.620  1.00  0.00           H
ATOM    333  CB  LEU A 604      46.230  17.700  40.850  1.00  0.00           C
ATOM    334  HB1 LEU A 604      46.040  18.030  39.810  1.00  0.00           H
ATOM    335  HB2 LEU A 604      45.240  17.650  41.350  1.00  0.00           H
ATOM    336  CG  LEU A 604      46.810  16.280  40.820  1.00  0.00           C
ATOM    337  HG  LEU A 604      47.810  16.290  40.330  1.00  0.00           H
ATOM    338  CD1 LEU A 604      46.970  15.740  42.250  1.00  0.00           C
ATOM    339 HD11 LEU A 604      46.060  15.990  42.850  1.00  0.00           H
ATOM    340 HD12 LEU A 604      47.860  16.190  42.750  1.00  0.00           H
ATOM    341 HD13 LEU A 604      47.080  14.640  42.240  1.00  0.00           H
ATOM    342  CD2 LEU A 604      45.890  15.360  40.000  1.00  0.00           C
ATOM    343 HD21 LEU A 604      45.770  15.770  38.970  1.00  0.00           H
ATOM    344 HD22 LEU A 604      44.890  15.290  40.470  1.00  0.00           H
ATOM    345 HD23 LEU A 604      46.320  14.340  39.920  1.00  0.00           H
ATOM    346  C   LEU A 604      48.410  18.970  40.900  1.00  0.00           C
ATOM    347  O   LEU A 604      49.400  18.310  41.210  1.00  0.00           O
ATOM    348  N   SER A 605      48.490  19.960  39.970  1.00  0.00           N
ATOM    349  HN  SER A 605      47.690  20.520  39.770  1.00  0.00           H
ATOM    350  CA  SER A 605      49.660  20.220  39.130  1.00  0.00           C
ATOM    351  HA  SER A 605      50.140  19.270  38.910  1.00  0.00           H
ATOM    352  CB  SER A 605      49.270  20.890  37.770  1.00  0.00           C
ATOM    353  HB1 SER A 605      50.200  21.120  37.200  1.00  0.00           H
ATOM    354  HB2 SER A 605      48.710  21.830  37.950  1.00  0.00           H
ATOM    355  OG  SER A 605      48.490  20.040  36.930  1.00  0.00           O
ATOM    356  HG1 SER A 605      47.640  19.860  37.340  1.00  0.00           H
ATOM    357  C   SER A 605      50.700  21.110  39.800  1.00  0.00           C
ATOM    358  O   SER A 605      51.060  22.170  39.270  1.00  0.00           O
ATOM    359  N   LEU A 606      51.210  20.670  40.970  1.00  0.00           N
ATOM    360  HN  LEU A 606      50.860  19.800  41.320  1.00  0.00           H
ATOM    361  CA  LEU A 606      52.160  21.400  41.810  1.00  0.00           C
ATOM    362  HA  LEU A 606      52.260  20.820  42.720  1.00  0.00           H
ATOM    363  CB  LEU A 606      53.570  21.490  41.140  1.00  0.00           C
ATOM    364  HB1 LEU A 606      54.260  22.170  41.670  1.00  0.00           H
ATOM    365  HB2 LEU A 606      53.440  21.910  40.120  1.00  0.00           H
ATOM    366  CG  LEU A 606      54.310  20.140  41.030  1.00  0.00           C
ATOM    367  HG  LEU A 606      53.590  19.380  40.640  1.00  0.00           H
ATOM    368  CD1 LEU A 606      55.480  20.250  40.050  1.00  0.00           C
ATOM    369 HD11 LEU A 606      56.260  20.940  40.450  1.00  0.00           H
ATOM    370 HD12 LEU A 606      55.140  20.640  39.070  1.00  0.00           H
ATOM    371 HD13 LEU A 606      55.950  19.260  39.880  1.00  0.00           H
ATOM    372  CD2 LEU A 606      54.820  19.710  42.420  1.00  0.00           C
ATOM    373 HD21 LEU A 606      53.980  19.600  43.140  1.00  0.00           H
ATOM    374 HD22 LEU A 606      55.510  20.480  42.820  1.00  0.00           H
ATOM    375 HD23 LEU A 606      55.370  18.750  42.380  1.00  0.00           H
ATOM    376  C   LEU A 606      51.660  22.770  42.280  1.00  0.00           C
ATOM    377  O   LEU A 606      50.460  23.060  42.220  1.00  0.00           O
ATOM    378  N   GLN A 607      52.570  23.630  42.790  1.00  0.00           N
ATOM    379  HN  GLN A 607      53.510  23.320  42.860  1.00  0.00           H
ATOM    380  CA  GLN A 607      52.370  25.050  43.050  1.00  0.00           C
ATOM    381  HA  GLN A 607      53.350  25.480  43.170  1.00  0.00           H
ATOM    382  CB  GLN A 607      51.710  25.760  41.850  1.00  0.00           C
ATOM    383  HB1 GLN A 607      50.680  25.360  41.700  1.00  0.00           H
ATOM    384  HB2 GLN A 607      52.300  25.470  40.950  1.00  0.00           H
ATOM    385  CG  GLN A 607      51.610  27.290  41.940  1.00  0.00           C
ATOM    386  HG1 GLN A 607      52.610  27.720  42.150  1.00  0.00           H
ATOM    387  HG2 GLN A 607      50.910  27.610  42.730  1.00  0.00           H
ATOM    388  CD  GLN A 607      51.090  27.780  40.590  1.00  0.00           C
ATOM    389  OE1 GLN A 607      50.290  27.110  39.930  1.00  0.00           O
ATOM    390  NE2 GLN A 607      51.580  28.960  40.140  1.00  0.00           N
ATOM    391 HE21 GLN A 607      51.290  29.240  39.220  1.00  0.00           H
ATOM    392 HE22 GLN A 607      52.200  29.500  40.690  1.00  0.00           H
ATOM    393  C   GLN A 607      51.640  25.350  44.350  1.00  0.00           C
ATOM    394  O   GLN A 607      52.080  26.170  45.160  1.00  0.00           O
ATOM    395  N   CYS A 608      50.560  24.590  44.620  1.00  0.00           N
ATOM    396  HN  CYS A 608      50.290  23.930  43.920  1.00  0.00           H
ATOM    397  CA  CYS A 608      49.660  24.720  45.750  1.00  0.00           C
ATOM    398  HA  CYS A 608      49.150  25.670  45.650  1.00  0.00           H
ATOM    399  CB  CYS A 608      48.600  23.580  45.700  1.00  0.00           C
ATOM    400  HB1 CYS A 608      47.900  23.820  44.870  1.00  0.00           H
ATOM    401  HB2 CYS A 608      47.990  23.580  46.620  1.00  0.00           H
ATOM    402  SG  CYS A 608      49.320  21.910  45.370  1.00  0.00           S
ATOM    403  HG1 CYS A 608      48.160  21.260  45.350  1.00  0.00           H
ATOM    404  C   CYS A 608      50.340  24.730  47.110  1.00  0.00           C
ATOM    405  O   CYS A 608      50.080  25.600  47.930  1.00  0.00           O
ATOM    406  N   LEU A 609      51.270  23.780  47.370  1.00  0.00           N
ATOM    407  HN  LEU A 609      51.410  23.080  46.690  1.00  0.00           H
ATOM    408  CA  LEU A 609      52.000  23.650  48.620  1.00  0.00           C
ATOM    409  HA  LEU A 609      51.290  23.500  49.420  1.00  0.00           H
ATOM    410  CB  LEU A 609      52.920  22.400  48.510  1.00  0.00           C
ATOM    411  HB1 LEU A 609      53.560  22.500  47.610  1.00  0.00           H
ATOM    412  HB2 LEU A 609      52.260  21.510  48.340  1.00  0.00           H
ATOM    413  CG  LEU A 609      53.840  22.080  49.700  1.00  0.00           C
ATOM    414  HG  LEU A 609      54.510  22.960  49.900  1.00  0.00           H
ATOM    415  CD1 LEU A 609      53.040  21.800  50.990  1.00  0.00           C
ATOM    416 HD11 LEU A 609      52.360  20.940  50.840  1.00  0.00           H
ATOM    417 HD12 LEU A 609      52.440  22.680  51.280  1.00  0.00           H
ATOM    418 HD13 LEU A 609      53.730  21.560  51.820  1.00  0.00           H
ATOM    419  CD2 LEU A 609      54.750  20.890  49.380  1.00  0.00           C
ATOM    420 HD21 LEU A 609      55.370  21.100  48.480  1.00  0.00           H
ATOM    421 HD22 LEU A 609      54.130  19.980  49.180  1.00  0.00           H
ATOM    422 HD23 LEU A 609      55.430  20.670  50.230  1.00  0.00           H
ATOM    423  C   LEU A 609      52.830  24.870  48.990  1.00  0.00           C
ATOM    424  O   LEU A 609      52.760  25.370  50.110  1.00  0.00           O
ATOM    425  N   ALA A 610      53.600  25.420  48.020  1.00  0.00           N
ATOM    426  HN  ALA A 610      53.620  25.010  47.120  1.00  0.00           H
ATOM    427  CA  ALA A 610      54.380  26.630  48.190  1.00  0.00           C
ATOM    428  HA  ALA A 610      55.030  26.500  49.050  1.00  0.00           H
ATOM    429  CB  ALA A 610      55.230  26.870  46.930  1.00  0.00           C
ATOM    430  HB1 ALA A 610      54.590  27.050  46.040  1.00  0.00           H
ATOM    431  HB2 ALA A 610      55.860  25.970  46.730  1.00  0.00           H
ATOM    432  HB3 ALA A 610      55.910  27.740  47.060  1.00  0.00           H
ATOM    433  C   ALA A 610      53.510  27.850  48.480  1.00  0.00           C
ATOM    434  O   ALA A 610      53.770  28.630  49.390  1.00  0.00           O
ATOM    435  N   SER A 611      52.410  27.970  47.710  1.00  0.00           N
ATOM    436  HN  SER A 611      52.260  27.350  46.950  1.00  0.00           H
ATOM    437  CA  SER A 611      51.410  29.000  47.910  1.00  0.00           C
ATOM    438  HA  SER A 611      51.910  29.960  47.870  1.00  0.00           H
ATOM    439  CB  SER A 611      50.330  28.970  46.800  1.00  0.00           C
ATOM    440  HB1 SER A 611      49.810  27.990  46.790  1.00  0.00           H
ATOM    441  HB2 SER A 611      50.820  29.100  45.800  1.00  0.00           H
ATOM    442  OG  SER A 611      49.360  30.000  46.980  1.00  0.00           O
ATOM    443  HG1 SER A 611      49.800  30.850  46.770  1.00  0.00           H
ATOM    444  C   SER A 611      50.740  28.940  49.280  1.00  0.00           C
ATOM    445  O   SER A 611      50.650  29.940  49.970  1.00  0.00           O
ATOM    446  N   ILE A 612      50.320  27.730  49.730  1.00  0.00           N
ATOM    447  HN  ILE A 612      50.380  26.930  49.130  1.00  0.00           H
ATOM    448  CA  ILE A 612      49.740  27.520  51.050  1.00  0.00           C
ATOM    449  HA  ILE A 612      48.880  28.180  51.140  1.00  0.00           H
ATOM    450  CB  ILE A 612      49.250  26.070  51.200  1.00  0.00           C
ATOM    451  HB  ILE A 612      50.080  25.400  50.860  1.00  0.00           H
ATOM    452  CG2 ILE A 612      48.920  25.710  52.670  1.00  0.00           C
ATOM    453 HG21 ILE A 612      48.200  26.440  53.090  1.00  0.00           H
ATOM    454 HG22 ILE A 612      49.830  25.700  53.310  1.00  0.00           H
ATOM    455 HG23 ILE A 612      48.460  24.700  52.730  1.00  0.00           H
ATOM    456  CG1 ILE A 612      48.030  25.810  50.290  1.00  0.00           C
ATOM    457 HG11 ILE A 612      48.150  26.370  49.340  1.00  0.00           H
ATOM    458 HG12 ILE A 612      47.130  26.220  50.790  1.00  0.00           H
ATOM    459  CD  ILE A 612      47.820  24.330  49.960  1.00  0.00           C
ATOM    460  HD1 ILE A 612      47.640  23.740  50.880  1.00  0.00           H
ATOM    461  HD2 ILE A 612      48.710  23.910  49.440  1.00  0.00           H
ATOM    462  HD3 ILE A 612      46.930  24.200  49.290  1.00  0.00           H
ATOM    463  C   ILE A 612      50.670  27.880  52.180  1.00  0.00           C
ATOM    464  O   ILE A 612      50.310  28.620  53.100  1.00  0.00           O
ATOM    465  N   LEU A 613      51.940  27.410  52.130  1.00  0.00           N
ATOM    466  HN  LEU A 613      52.210  26.790  51.390  1.00  0.00           H
ATOM    467  CA  LEU A 613      52.950  27.710  53.130  1.00  0.00           C
ATOM    468  HA  LEU A 613      52.580  27.390  54.100  1.00  0.00           H
ATOM    469  CB  LEU A 613      54.250  26.930  52.790  1.00  0.00           C
ATOM    470  HB1 LEU A 613      55.120  27.300  53.380  1.00  0.00           H
ATOM    471  HB2 LEU A 613      54.490  27.110  51.720  1.00  0.00           H
ATOM    472  CG  LEU A 613      54.180  25.400  53.010  1.00  0.00           C
ATOM    473  HG  LEU A 613      53.240  25.020  52.540  1.00  0.00           H
ATOM    474  CD1 LEU A 613      55.360  24.710  52.320  1.00  0.00           C
ATOM    475 HD11 LEU A 613      56.320  25.060  52.750  1.00  0.00           H
ATOM    476 HD12 LEU A 613      55.350  24.940  51.230  1.00  0.00           H
ATOM    477 HD13 LEU A 613      55.300  23.610  52.450  1.00  0.00           H
ATOM    478  CD2 LEU A 613      54.160  25.020  54.500  1.00  0.00           C
ATOM    479 HD21 LEU A 613      53.280  25.470  55.010  1.00  0.00           H
ATOM    480 HD22 LEU A 613      55.090  25.370  55.000  1.00  0.00           H
ATOM    481 HD23 LEU A 613      54.100  23.920  54.610  1.00  0.00           H
ATOM    482  C   LEU A 613      53.270  29.190  53.260  1.00  0.00           C
ATOM    483  O   LEU A 613      53.290  29.740  54.360  1.00  0.00           O
ATOM    484  N   PHE A 614      53.460  29.880  52.120  1.00  0.00           N
ATOM    485  HN  PHE A 614      53.470  29.410  51.230  1.00  0.00           H
ATOM    486  CA  PHE A 614      53.660  31.330  52.080  1.00  0.00           C
ATOM    487  HA  PHE A 614      54.500  31.570  52.720  1.00  0.00           H
ATOM    488  CB  PHE A 614      54.010  31.740  50.620  1.00  0.00           C
ATOM    489  HB1 PHE A 614      53.290  31.230  49.940  1.00  0.00           H
ATOM    490  HB2 PHE A 614      55.020  31.370  50.370  1.00  0.00           H
ATOM    491  CG  PHE A 614      53.980  33.220  50.300  1.00  0.00           C
ATOM    492  CD1 PHE A 614      54.470  34.190  51.190  1.00  0.00           C
ATOM    493  HD1 PHE A 614      54.880  33.880  52.140  1.00  0.00           H
ATOM    494  CE1 PHE A 614      54.450  35.550  50.860  1.00  0.00           C
ATOM    495  HE1 PHE A 614      54.820  36.280  51.560  1.00  0.00           H
ATOM    496  CZ  PHE A 614      53.970  35.960  49.610  1.00  0.00           C
ATOM    497  HZ  PHE A 614      53.950  37.010  49.350  1.00  0.00           H
ATOM    498  CD2 PHE A 614      53.500  33.650  49.040  1.00  0.00           C
ATOM    499  HD2 PHE A 614      53.170  32.920  48.320  1.00  0.00           H
ATOM    500  CE2 PHE A 614      53.500  35.010  48.700  1.00  0.00           C
ATOM    501  HE2 PHE A 614      53.160  35.310  47.720  1.00  0.00           H
ATOM    502  C   PHE A 614      52.480  32.130  52.640  1.00  0.00           C
ATOM    503  O   PHE A 614      52.640  32.960  53.530  1.00  0.00           O
ATOM    504  N   LEU A 615      51.250  31.840  52.160  1.00  0.00           N
ATOM    505  HN  LEU A 615      51.120  31.150  51.440  1.00  0.00           H
ATOM    506  CA  LEU A 615      50.040  32.540  52.580  1.00  0.00           C
ATOM    507  HA  LEU A 615      50.230  33.600  52.460  1.00  0.00           H
ATOM    508  CB  LEU A 615      48.810  32.170  51.710  1.00  0.00           C
ATOM    509  HB1 LEU A 615      47.880  32.170  52.320  1.00  0.00           H
ATOM    510  HB2 LEU A 615      48.940  31.130  51.330  1.00  0.00           H
ATOM    511  CG  LEU A 615      48.520  33.110  50.510  1.00  0.00           C
ATOM    512  HG  LEU A 615      47.710  32.630  49.920  1.00  0.00           H
ATOM    513  CD1 LEU A 615      47.990  34.470  51.000  1.00  0.00           C
ATOM    514 HD11 LEU A 615      48.770  35.000  51.580  1.00  0.00           H
ATOM    515 HD12 LEU A 615      47.100  34.340  51.660  1.00  0.00           H
ATOM    516 HD13 LEU A 615      47.700  35.110  50.140  1.00  0.00           H
ATOM    517  CD2 LEU A 615      49.720  33.310  49.580  1.00  0.00           C
ATOM    518 HD21 LEU A 615      50.090  32.330  49.200  1.00  0.00           H
ATOM    519 HD22 LEU A 615      50.560  33.820  50.110  1.00  0.00           H
ATOM    520 HD23 LEU A 615      49.430  33.930  48.700  1.00  0.00           H
ATOM    521  C   LEU A 615      49.720  32.360  54.050  1.00  0.00           C
ATOM    522  O   LEU A 615      49.380  33.330  54.740  1.00  0.00           O
ATOM    523  N   TYR A 616      49.850  31.130  54.570  1.00  0.00           N
ATOM    524  HN  TYR A 616      50.120  30.380  53.960  1.00  0.00           H
ATOM    525  CA  TYR A 616      49.670  30.790  55.970  1.00  0.00           C
ATOM    526  HA  TYR A 616      48.630  30.970  56.210  1.00  0.00           H
ATOM    527  CB  TYR A 616      49.960  29.270  56.140  1.00  0.00           C
ATOM    528  HB1 TYR A 616      50.950  29.040  55.690  1.00  0.00           H
ATOM    529  HB2 TYR A 616      49.200  28.680  55.580  1.00  0.00           H
ATOM    530  CG  TYR A 616      49.970  28.780  57.580  1.00  0.00           C
ATOM    531  CD1 TYR A 616      48.770  28.560  58.260  1.00  0.00           C
ATOM    532  HD1 TYR A 616      47.830  28.750  57.770  1.00  0.00           H
ATOM    533  CE1 TYR A 616      48.780  28.100  59.590  1.00  0.00           C
ATOM    534  HE1 TYR A 616      47.860  27.940  60.130  1.00  0.00           H
ATOM    535  CZ  TYR A 616      50.000  27.850  60.230  1.00  0.00           C
ATOM    536  OH  TYR A 616      50.010  27.400  61.570  1.00  0.00           O
ATOM    537  HH  TYR A 616      50.920  27.410  61.860  1.00  0.00           H
ATOM    538  CD2 TYR A 616      51.190  28.510  58.230  1.00  0.00           C
ATOM    539  HD2 TYR A 616      52.120  28.650  57.700  1.00  0.00           H
ATOM    540  CE2 TYR A 616      51.200  28.050  59.550  1.00  0.00           C
ATOM    541  HE2 TYR A 616      52.150  27.860  60.040  1.00  0.00           H
ATOM    542  C   TYR A 616      50.460  31.660  56.940  1.00  0.00           C
ATOM    543  O   TYR A 616      49.880  32.360  57.770  1.00  0.00           O
ATOM    544  N   CYS A 617      51.800  31.690  56.800  1.00  0.00           N
ATOM    545  HN  CYS A 617      52.240  31.110  56.120  1.00  0.00           H
ATOM    546  CA  CYS A 617      52.680  32.550  57.580  1.00  0.00           C
ATOM    547  HA  CYS A 617      52.410  32.410  58.620  1.00  0.00           H
ATOM    548  CB  CYS A 617      54.160  32.140  57.440  1.00  0.00           C
ATOM    549  HB1 CYS A 617      54.820  32.910  57.890  1.00  0.00           H
ATOM    550  HB2 CYS A 617      54.410  32.060  56.360  1.00  0.00           H
ATOM    551  SG  CYS A 617      54.510  30.550  58.290  1.00  0.00           S
ATOM    552  HG1 CYS A 617      55.760  30.420  57.860  1.00  0.00           H
ATOM    553  C   CYS A 617      52.490  34.050  57.340  1.00  0.00           C
ATOM    554  O   CYS A 617      52.500  34.840  58.290  1.00  0.00           O
ATOM    555  N   ALA A 618      52.310  34.480  56.080  1.00  0.00           N
ATOM    556  HN  ALA A 618      52.330  33.840  55.300  1.00  0.00           H
ATOM    557  CA  ALA A 618      52.050  35.870  55.740  1.00  0.00           C
ATOM    558  HA  ALA A 618      52.860  36.470  56.150  1.00  0.00           H
ATOM    559  CB  ALA A 618      52.030  36.040  54.210  1.00  0.00           C
ATOM    560  HB1 ALA A 618      51.190  35.470  53.760  1.00  0.00           H
ATOM    561  HB2 ALA A 618      52.970  35.640  53.770  1.00  0.00           H
ATOM    562  HB3 ALA A 618      51.930  37.100  53.920  1.00  0.00           H
ATOM    563  C   ALA A 618      50.760  36.440  56.340  1.00  0.00           C
ATOM    564  O   ALA A 618      50.740  37.530  56.900  1.00  0.00           O
ATOM    565  N   CYS A 619      49.650  35.670  56.260  1.00  0.00           N
ATOM    566  HN  CYS A 619      49.710  34.780  55.790  1.00  0.00           H
ATOM    567  CA  CYS A 619      48.330  36.040  56.740  1.00  0.00           C
ATOM    568  HA  CYS A 619      48.120  37.060  56.450  1.00  0.00           H
ATOM    569  CB  CYS A 619      47.280  35.080  56.090  1.00  0.00           C
ATOM    570  HB1 CYS A 619      47.530  34.040  56.390  1.00  0.00           H
ATOM    571  HB2 CYS A 619      47.440  35.130  54.990  1.00  0.00           H
ATOM    572  SG  CYS A 619      45.530  35.430  56.460  1.00  0.00           S
ATOM    573  HG1 CYS A 619      45.670  35.340  57.770  1.00  0.00           H
ATOM    574  C   CYS A 619      48.220  35.970  58.260  1.00  0.00           C
ATOM    575  O   CYS A 619      47.410  36.660  58.880  1.00  0.00           O
ATOM    576  N   MET A 620      49.070  35.150  58.900  1.00  0.00           N
ATOM    577  HN  MET A 620      49.680  34.560  58.370  1.00  0.00           H
ATOM    578  CA  MET A 620      49.120  34.970  60.350  1.00  0.00           C
ATOM    579  HA  MET A 620      48.150  34.610  60.660  1.00  0.00           H
ATOM    580  CB  MET A 620      50.210  33.930  60.710  1.00  0.00           C
ATOM    581  HB1 MET A 620      51.220  34.360  60.490  1.00  0.00           H
ATOM    582  HB2 MET A 620      50.090  33.060  60.040  1.00  0.00           H
ATOM    583  CG  MET A 620      50.180  33.430  62.170  1.00  0.00           C
ATOM    584  HG1 MET A 620      50.290  34.300  62.850  1.00  0.00           H
ATOM    585  HG2 MET A 620      51.070  32.780  62.330  1.00  0.00           H
ATOM    586  SD  MET A 620      48.680  32.490  62.600  1.00  0.00           S
ATOM    587  CE  MET A 620      49.040  30.970  61.680  1.00  0.00           C
ATOM    588  HE1 MET A 620      50.030  30.540  61.970  1.00  0.00           H
ATOM    589  HE2 MET A 620      49.050  31.140  60.580  1.00  0.00           H
ATOM    590  HE3 MET A 620      48.280  30.190  61.900  1.00  0.00           H
ATOM    591  C   MET A 620      49.370  36.270  61.100  1.00  0.00           C
ATOM    592  O   MET A 620      48.710  36.550  62.100  1.00  0.00           O
ATOM    593  N   SER A 621      50.320  37.110  60.600  1.00  0.00           N
ATOM    594  HN  SER A 621      50.810  36.860  59.770  1.00  0.00           H
ATOM    595  CA  SER A 621      50.610  38.420  61.200  1.00  0.00           C
ATOM    596  HA  SER A 621      50.840  38.230  62.230  1.00  0.00           H
ATOM    597  CB  SER A 621      51.880  39.080  60.580  1.00  0.00           C
ATOM    598  HB1 SER A 621      51.840  38.990  59.480  1.00  0.00           H
ATOM    599  HB2 SER A 621      52.770  38.510  60.940  1.00  0.00           H
ATOM    600  OG  SER A 621      52.010  40.460  60.940  1.00  0.00           O
ATOM    601  HG1 SER A 621      52.900  40.770  60.690  1.00  0.00           H
ATOM    602  C   SER A 621      49.440  39.410  61.250  1.00  0.00           C
ATOM    603  O   SER A 621      49.160  39.910  62.350  1.00  0.00           O
ATOM    604  N   PRO A 622      48.660  39.700  60.200  1.00  0.00           N
ATOM    605  CD  PRO A 622      49.100  39.600  58.820  1.00  0.00           C
ATOM    606  HD1 PRO A 622      49.340  38.540  58.570  1.00  0.00           H
ATOM    607  HD2 PRO A 622      50.010  40.230  58.670  1.00  0.00           H
ATOM    608  CA  PRO A 622      47.550  40.630  60.340  1.00  0.00           C
ATOM    609  HA  PRO A 622      47.890  41.510  60.880  1.00  0.00           H
ATOM    610  CB  PRO A 622      47.120  41.000  58.900  1.00  0.00           C
ATOM    611  HB1 PRO A 622      47.360  42.070  58.710  1.00  0.00           H
ATOM    612  HB2 PRO A 622      46.030  40.860  58.730  1.00  0.00           H
ATOM    613  CG  PRO A 622      47.940  40.100  57.960  1.00  0.00           C
ATOM    614  HG1 PRO A 622      47.330  39.240  57.640  1.00  0.00           H
ATOM    615  HG2 PRO A 622      48.300  40.650  57.060  1.00  0.00           H
ATOM    616  C   PRO A 622      46.450  40.000  61.140  1.00  0.00           C
ATOM    617  O   PRO A 622      45.890  40.680  62.010  1.00  0.00           O
ATOM    618  N   VAL A 623      46.110  38.720  60.910  1.00  0.00           N
ATOM    619  HN  VAL A 623      46.600  38.190  60.210  1.00  0.00           H
ATOM    620  CA  VAL A 623      45.040  38.040  61.640  1.00  0.00           C
ATOM    621  HA  VAL A 623      44.130  38.610  61.470  1.00  0.00           H
ATOM    622  CB  VAL A 623      44.820  36.620  61.120  1.00  0.00           C
ATOM    623  HB  VAL A 623      45.820  36.110  61.050  1.00  0.00           H
ATOM    624  CG1 VAL A 623      43.920  35.770  62.040  1.00  0.00           C
ATOM    625 HG11 VAL A 623      42.950  36.270  62.210  1.00  0.00           H
ATOM    626 HG12 VAL A 623      44.400  35.560  63.030  1.00  0.00           H
ATOM    627 HG13 VAL A 623      43.720  34.780  61.570  1.00  0.00           H
ATOM    628  CG2 VAL A 623      44.190  36.680  59.720  1.00  0.00           C
ATOM    629 HG21 VAL A 623      44.840  37.240  59.010  1.00  0.00           H
ATOM    630 HG22 VAL A 623      43.200  37.180  59.760  1.00  0.00           H
ATOM    631 HG23 VAL A 623      44.040  35.660  59.310  1.00  0.00           H
ATOM    632  C   VAL A 623      45.230  38.040  63.160  1.00  0.00           C
ATOM    633  O   VAL A 623      44.330  38.420  63.910  1.00  0.00           O
ATOM    634  N   ILE A 624      46.430  37.670  63.660  1.00  0.00           N
ATOM    635  HN  ILE A 624      47.150  37.340  63.050  1.00  0.00           H
ATOM    636  CA  ILE A 624      46.740  37.760  65.080  1.00  0.00           C
ATOM    637  HA  ILE A 624      45.920  37.300  65.620  1.00  0.00           H
ATOM    638  CB  ILE A 624      48.000  36.970  65.410  1.00  0.00           C
ATOM    639  HB  ILE A 624      48.820  37.260  64.710  1.00  0.00           H
ATOM    640  CG2 ILE A 624      48.500  37.270  66.850  1.00  0.00           C
ATOM    641 HG21 ILE A 624      47.740  36.980  67.600  1.00  0.00           H
ATOM    642 HG22 ILE A 624      48.770  38.340  66.990  1.00  0.00           H
ATOM    643 HG23 ILE A 624      49.430  36.700  67.050  1.00  0.00           H
ATOM    644  CG1 ILE A 624      47.700  35.460  65.220  1.00  0.00           C
ATOM    645 HG11 ILE A 624      47.450  35.270  64.150  1.00  0.00           H
ATOM    646 HG12 ILE A 624      46.790  35.200  65.810  1.00  0.00           H
ATOM    647  CD  ILE A 624      48.840  34.520  65.620  1.00  0.00           C
ATOM    648  HD1 ILE A 624      49.010  34.540  66.720  1.00  0.00           H
ATOM    649  HD2 ILE A 624      49.790  34.810  65.110  1.00  0.00           H
ATOM    650  HD3 ILE A 624      48.590  33.470  65.350  1.00  0.00           H
ATOM    651  C   ILE A 624      46.800  39.190  65.610  1.00  0.00           C
ATOM    652  O   ILE A 624      46.190  39.520  66.630  1.00  0.00           O
ATOM    653  N   THR A 625      47.530  40.090  64.920  1.00  0.00           N
ATOM    654  HN  THR A 625      48.010  39.820  64.090  1.00  0.00           H
ATOM    655  CA  THR A 625      47.780  41.470  65.370  1.00  0.00           C
ATOM    656  HA  THR A 625      48.170  41.400  66.370  1.00  0.00           H
ATOM    657  CB  THR A 625      48.820  42.200  64.530  1.00  0.00           C
ATOM    658  HB  THR A 625      48.470  42.310  63.480  1.00  0.00           H
ATOM    659  OG1 THR A 625      50.040  41.470  64.520  1.00  0.00           O
ATOM    660  HG1 THR A 625      49.930  40.830  63.800  1.00  0.00           H
ATOM    661  CG2 THR A 625      49.160  43.570  65.120  1.00  0.00           C
ATOM    662 HG21 THR A 625      49.500  43.470  66.180  1.00  0.00           H
ATOM    663 HG22 THR A 625      48.290  44.260  65.090  1.00  0.00           H
ATOM    664 HG23 THR A 625      49.980  44.040  64.540  1.00  0.00           H
ATOM    665  C   THR A 625      46.520  42.310  65.460  1.00  0.00           C
ATOM    666  O   THR A 625      46.270  42.980  66.460  1.00  0.00           O
ATOM    667  N   PHE A 626      45.640  42.240  64.430  1.00  0.00           N
ATOM    668  HN  PHE A 626      45.850  41.710  63.610  1.00  0.00           H
ATOM    669  CA  PHE A 626      44.330  42.880  64.440  1.00  0.00           C
ATOM    670  HA  PHE A 626      44.470  43.930  64.660  1.00  0.00           H
ATOM    671  CB  PHE A 626      43.580  42.750  63.080  1.00  0.00           C
ATOM    672  HB1 PHE A 626      42.480  42.870  63.220  1.00  0.00           H
ATOM    673  HB2 PHE A 626      43.750  41.750  62.630  1.00  0.00           H
ATOM    674  CG  PHE A 626      44.020  43.800  62.090  1.00  0.00           C
ATOM    675  CD1 PHE A 626      43.060  44.680  61.560  1.00  0.00           C
ATOM    676  HD1 PHE A 626      42.030  44.600  61.880  1.00  0.00           H
ATOM    677  CE1 PHE A 626      43.420  45.670  60.640  1.00  0.00           C
ATOM    678  HE1 PHE A 626      42.680  46.350  60.260  1.00  0.00           H
ATOM    679  CZ  PHE A 626      44.750  45.780  60.220  1.00  0.00           C
ATOM    680  HZ  PHE A 626      45.030  46.540  59.510  1.00  0.00           H
ATOM    681  CD2 PHE A 626      45.350  43.910  61.640  1.00  0.00           C
ATOM    682  HD2 PHE A 626      46.100  43.230  62.010  1.00  0.00           H
ATOM    683  CE2 PHE A 626      45.710  44.890  60.710  1.00  0.00           C
ATOM    684  HE2 PHE A 626      46.730  44.970  60.370  1.00  0.00           H
ATOM    685  C   PHE A 626      43.430  42.360  65.550  1.00  0.00           C
ATOM    686  O   PHE A 626      42.770  43.120  66.250  1.00  0.00           O
ATOM    687  N   GLY A 627      43.430  41.020  65.730  1.00  0.00           N
ATOM    688  HN  GLY A 627      43.950  40.440  65.100  1.00  0.00           H
ATOM    689  CA  GLY A 627      42.720  40.350  66.810  1.00  0.00           C
ATOM    690  HA1 GLY A 627      42.870  39.290  66.700  1.00  0.00           H
ATOM    691  HA2 GLY A 627      41.670  40.620  66.760  1.00  0.00           H
ATOM    692  C   GLY A 627      43.210  40.710  68.180  1.00  0.00           C
ATOM    693  O   GLY A 627      42.440  40.860  69.120  1.00  0.00           O
ATOM    694  N   GLY A 628      44.530  40.860  68.370  1.00  0.00           N
ATOM    695  HN  GLY A 628      45.150  40.640  67.610  1.00  0.00           H
ATOM    696  CA  GLY A 628      45.090  41.350  69.630  1.00  0.00           C
ATOM    697  HA1 GLY A 628      46.160  41.330  69.550  1.00  0.00           H
ATOM    698  HA2 GLY A 628      44.710  40.730  70.430  1.00  0.00           H
ATOM    699  C   GLY A 628      44.690  42.770  69.930  1.00  0.00           C
ATOM    700  O   GLY A 628      44.310  43.110  71.050  1.00  0.00           O
ATOM    701  N   LEU A 629      44.750  43.640  68.900  1.00  0.00           N
ATOM    702  HN  LEU A 629      45.080  43.320  68.010  1.00  0.00           H
ATOM    703  CA  LEU A 629      44.350  45.030  68.950  1.00  0.00           C
ATOM    704  HA  LEU A 629      44.880  45.500  69.760  1.00  0.00           H
ATOM    705  CB  LEU A 629      44.680  45.750  67.610  1.00  0.00           C
ATOM    706  HB1 LEU A 629      43.820  46.310  67.190  1.00  0.00           H
ATOM    707  HB2 LEU A 629      44.920  44.990  66.840  1.00  0.00           H
ATOM    708  CG  LEU A 629      45.860  46.730  67.700  1.00  0.00           C
ATOM    709  HG  LEU A 629      45.690  47.420  68.560  1.00  0.00           H
ATOM    710  CD1 LEU A 629      47.190  46.000  67.940  1.00  0.00           C
ATOM    711 HD11 LEU A 629      47.370  45.250  67.140  1.00  0.00           H
ATOM    712 HD12 LEU A 629      47.180  45.470  68.910  1.00  0.00           H
ATOM    713 HD13 LEU A 629      48.030  46.730  67.950  1.00  0.00           H
ATOM    714  CD2 LEU A 629      45.940  47.560  66.420  1.00  0.00           C
ATOM    715 HD21 LEU A 629      45.010  48.140  66.230  1.00  0.00           H
ATOM    716 HD22 LEU A 629      46.090  46.910  65.530  1.00  0.00           H
ATOM    717 HD23 LEU A 629      46.780  48.270  66.440  1.00  0.00           H
ATOM    718  C   LEU A 629      42.870  45.240  69.250  1.00  0.00           C
ATOM    719  O   LEU A 629      42.500  46.200  69.920  1.00  0.00           O
ATOM    720  N   LEU A 630      41.990  44.400  68.680  1.00  0.00           N
ATOM    721  HN  LEU A 630      42.310  43.730  67.990  1.00  0.00           H
ATOM    722  CA  LEU A 630      40.590  44.340  69.050  1.00  0.00           C
ATOM    723  HA  LEU A 630      40.190  45.340  69.000  1.00  0.00           H
ATOM    724  CB  LEU A 630      39.810  43.450  68.060  1.00  0.00           C
ATOM    725  HB1 LEU A 630      38.800  43.210  68.450  1.00  0.00           H
ATOM    726  HB2 LEU A 630      40.360  42.490  67.960  1.00  0.00           H
ATOM    727  CG  LEU A 630      39.630  44.080  66.670  1.00  0.00           C
ATOM    728  HG  LEU A 630      40.600  44.520  66.350  1.00  0.00           H
ATOM    729  CD1 LEU A 630      39.260  43.000  65.650  1.00  0.00           C
ATOM    730 HD11 LEU A 630      38.320  42.480  65.960  1.00  0.00           H
ATOM    731 HD12 LEU A 630      40.070  42.240  65.580  1.00  0.00           H
ATOM    732 HD13 LEU A 630      39.100  43.440  64.650  1.00  0.00           H
ATOM    733  CD2 LEU A 630      38.560  45.190  66.710  1.00  0.00           C
ATOM    734 HD21 LEU A 630      38.830  45.980  67.430  1.00  0.00           H
ATOM    735 HD22 LEU A 630      37.580  44.760  67.020  1.00  0.00           H
ATOM    736 HD23 LEU A 630      38.420  45.650  65.710  1.00  0.00           H
ATOM    737  C   LEU A 630      40.350  43.860  70.460  1.00  0.00           C
ATOM    738  O   LEU A 630      39.610  44.520  71.210  1.00  0.00           O
ATOM    739  N   GLY A 631      40.990  42.750  70.870  1.00  0.00           N
ATOM    740  HN  GLY A 631      41.520  42.240  70.180  1.00  0.00           H
ATOM    741  CA  GLY A 631      40.840  42.130  72.180  1.00  0.00           C
ATOM    742  HA1 GLY A 631      41.490  41.270  72.170  1.00  0.00           H
ATOM    743  HA2 GLY A 631      39.800  41.860  72.320  1.00  0.00           H
ATOM    744  C   GLY A 631      41.250  42.980  73.340  1.00  0.00           C
ATOM    745  O   GLY A 631      40.560  43.060  74.360  1.00  0.00           O
ATOM    746  N   GLU A 632      42.410  43.660  73.220  1.00  0.00           N
ATOM    747  HN  GLU A 632      42.990  43.500  72.420  1.00  0.00           H
ATOM    748  CA  GLU A 632      42.900  44.640  74.160  1.00  0.00           C
ATOM    749  HA  GLU A 632      43.060  44.150  75.110  1.00  0.00           H
ATOM    750  CB  GLU A 632      44.260  45.190  73.640  1.00  0.00           C
ATOM    751  HB1 GLU A 632      44.150  45.570  72.600  1.00  0.00           H
ATOM    752  HB2 GLU A 632      44.960  44.330  73.600  1.00  0.00           H
ATOM    753  CG  GLU A 632      44.900  46.300  74.510  1.00  0.00           C
ATOM    754  HG1 GLU A 632      45.080  45.920  75.540  1.00  0.00           H
ATOM    755  HG2 GLU A 632      44.260  47.200  74.570  1.00  0.00           H
ATOM    756  CD  GLU A 632      46.270  46.740  73.960  1.00  0.00           C
ATOM    757  OE1 GLU A 632      47.130  45.850  73.710  1.00  0.00           O
ATOM    758  OE2 GLU A 632      46.480  47.970  73.840  1.00  0.00           O
ATOM    759  C   GLU A 632      41.930  45.780  74.400  1.00  0.00           C
ATOM    760  O   GLU A 632      41.410  45.960  75.510  1.00  0.00           O
ATOM    761  N   ALA A 633      41.570  46.510  73.320  1.00  0.00           N
ATOM    762  HN  ALA A 633      41.990  46.310  72.440  1.00  0.00           H
ATOM    763  CA  ALA A 633      40.680  47.660  73.360  1.00  0.00           C
ATOM    764  HA  ALA A 633      41.090  48.360  74.070  1.00  0.00           H
ATOM    765  CB  ALA A 633      40.610  48.310  71.960  1.00  0.00           C
ATOM    766  HB1 ALA A 633      40.150  47.600  71.240  1.00  0.00           H
ATOM    767  HB2 ALA A 633      41.640  48.550  71.620  1.00  0.00           H
ATOM    768  HB3 ALA A 633      40.010  49.240  72.000  1.00  0.00           H
ATOM    769  C   ALA A 633      39.260  47.360  73.840  1.00  0.00           C
ATOM    770  O   ALA A 633      38.690  48.100  74.640  1.00  0.00           O
ATOM    771  N   THR A 634      38.690  46.230  73.380  1.00  0.00           N
ATOM    772  HN  THR A 634      39.220  45.650  72.760  1.00  0.00           H
ATOM    773  CA  THR A 634      37.280  45.880  73.610  1.00  0.00           C
ATOM    774  HA  THR A 634      36.690  46.780  73.610  1.00  0.00           H
ATOM    775  CB  THR A 634      36.730  44.970  72.510  1.00  0.00           C
ATOM    776  HB  THR A 634      37.180  43.960  72.570  1.00  0.00           H
ATOM    777  OG1 THR A 634      37.060  45.520  71.250  1.00  0.00           O
ATOM    778  HG1 THR A 634      37.980  45.280  71.110  1.00  0.00           H
ATOM    779  CG2 THR A 634      35.200  44.860  72.480  1.00  0.00           C
ATOM    780 HG21 THR A 634      34.750  45.860  72.280  1.00  0.00           H
ATOM    781 HG22 THR A 634      34.780  44.460  73.420  1.00  0.00           H
ATOM    782 HG23 THR A 634      34.880  44.190  71.650  1.00  0.00           H
ATOM    783  C   THR A 634      37.100  45.200  74.950  1.00  0.00           C
ATOM    784  O   THR A 634      35.990  45.010  75.440  1.00  0.00           O
ATOM    785  N   GLU A 635      38.240  44.850  75.600  1.00  0.00           N
ATOM    786  HN  GLU A 635      39.120  45.110  75.190  1.00  0.00           H
ATOM    787  CA  GLU A 635      38.320  44.300  76.930  1.00  0.00           C
ATOM    788  HA  GLU A 635      39.350  44.390  77.230  1.00  0.00           H
ATOM    789  CB  GLU A 635      37.520  45.110  77.980  1.00  0.00           C
ATOM    790  HB1 GLU A 635      36.430  44.980  77.840  1.00  0.00           H
ATOM    791  HB2 GLU A 635      37.750  46.180  77.770  1.00  0.00           H
ATOM    792  CG  GLU A 635      37.930  44.840  79.450  1.00  0.00           C
ATOM    793  HG1 GLU A 635      37.670  45.740  80.040  1.00  0.00           H
ATOM    794  HG2 GLU A 635      39.010  44.650  79.530  1.00  0.00           H
ATOM    795  CD  GLU A 635      37.170  43.690  80.080  1.00  0.00           C
ATOM    796  OE1 GLU A 635      35.980  43.510  79.730  1.00  0.00           O
ATOM    797  OE2 GLU A 635      37.710  43.020  80.990  1.00  0.00           O
ATOM    798  C   GLU A 635      38.030  42.800  76.920  1.00  0.00           C
ATOM    799  O   GLU A 635      36.980  42.290  77.310  1.00  0.00           O
ATOM    800  N   GLY A 636      38.980  42.020  76.380  1.00  0.00           N
ATOM    801  HN  GLY A 636      39.740  42.470  75.910  1.00  0.00           H
ATOM    802  CA  GLY A 636      39.000  40.560  76.460  1.00  0.00           C
ATOM    803  HA1 GLY A 636      38.860  40.290  77.490  1.00  0.00           H
ATOM    804  HA2 GLY A 636      39.940  40.220  76.060  1.00  0.00           H
ATOM    805  C   GLY A 636      37.920  39.880  75.680  1.00  0.00           C
ATOM    806  O   GLY A 636      37.540  38.760  75.990  1.00  0.00           O
ATOM    807  N   ARG A 637      37.380  40.550  74.650  1.00  0.00           N
ATOM    808  HN  ARG A 637      37.710  41.480  74.480  1.00  0.00           H
ATOM    809  CA  ARG A 637      36.190  40.080  73.950  1.00  0.00           C
ATOM    810  HA  ARG A 637      35.730  39.290  74.530  1.00  0.00           H
ATOM    811  CB  ARG A 637      35.150  41.210  73.740  1.00  0.00           C
ATOM    812  HB1 ARG A 637      34.240  40.810  73.240  1.00  0.00           H
ATOM    813  HB2 ARG A 637      35.580  41.990  73.070  1.00  0.00           H
ATOM    814  CG  ARG A 637      34.690  41.910  75.050  1.00  0.00           C
ATOM    815  HG1 ARG A 637      33.960  42.710  74.800  1.00  0.00           H
ATOM    816  HG2 ARG A 637      35.580  42.430  75.450  1.00  0.00           H
ATOM    817  CD  ARG A 637      34.060  41.000  76.120  1.00  0.00           C
ATOM    818  HD1 ARG A 637      34.630  40.040  76.220  1.00  0.00           H
ATOM    819  HD2 ARG A 637      33.000  40.780  75.880  1.00  0.00           H
ATOM    820  NE  ARG A 637      34.170  41.730  77.410  1.00  0.00           N
ATOM    821  HE  ARG A 637      35.030  42.220  77.610  1.00  0.00           H
ATOM    822  CZ  ARG A 637      33.510  41.430  78.520  1.00  0.00           C
ATOM    823  NH1 ARG A 637      32.440  40.690  78.550  1.00  0.00           N
ATOM    824 HH11 ARG A 637      32.060  40.590  79.490  1.00  0.00           H
ATOM    825 HH12 ARG A 637      31.760  41.000  77.880  1.00  0.00           H
ATOM    826  NH2 ARG A 637      33.870  41.970  79.660  1.00  0.00           N
ATOM    827 HH21 ARG A 637      34.700  42.580  79.690  1.00  0.00           H
ATOM    828 HH22 ARG A 637      33.300  41.820  80.470  1.00  0.00           H
ATOM    829  C   ARG A 637      36.460  39.440  72.600  1.00  0.00           C
ATOM    830  O   ARG A 637      35.980  38.340  72.350  1.00  0.00           O
ATOM    831  N   LEU A 638      37.160  40.160  71.690  1.00  0.00           N
ATOM    832  HN  LEU A 638      37.510  41.060  71.930  1.00  0.00           H
ATOM    833  CA  LEU A 638      37.420  39.690  70.330  1.00  0.00           C
ATOM    834  HA  LEU A 638      37.020  38.710  70.200  1.00  0.00           H
ATOM    835  CB  LEU A 638      36.820  40.630  69.250  1.00  0.00           C
ATOM    836  HB1 LEU A 638      37.030  40.200  68.240  1.00  0.00           H
ATOM    837  HB2 LEU A 638      37.320  41.620  69.290  1.00  0.00           H
ATOM    838  CG  LEU A 638      35.300  40.890  69.340  1.00  0.00           C
ATOM    839  HG  LEU A 638      35.100  41.410  70.310  1.00  0.00           H
ATOM    840  CD1 LEU A 638      34.840  41.820  68.210  1.00  0.00           C
ATOM    841 HD11 LEU A 638      35.000  41.350  67.210  1.00  0.00           H
ATOM    842 HD12 LEU A 638      35.410  42.780  68.230  1.00  0.00           H
ATOM    843 HD13 LEU A 638      33.770  42.070  68.310  1.00  0.00           H
ATOM    844  CD2 LEU A 638      34.470  39.600  69.330  1.00  0.00           C
ATOM    845 HD21 LEU A 638      34.740  38.940  70.190  1.00  0.00           H
ATOM    846 HD22 LEU A 638      34.650  39.030  68.400  1.00  0.00           H
ATOM    847 HD23 LEU A 638      33.380  39.830  69.390  1.00  0.00           H
ATOM    848  C   LEU A 638      38.920  39.560  70.110  1.00  0.00           C
ATOM    849  O   LEU A 638      39.540  40.420  69.490  1.00  0.00           O
ATOM    850  N   SER A 639      39.550  38.490  70.620  1.00  0.00           N
ATOM    851  HN  SER A 639      39.020  37.730  71.030  1.00  0.00           H
ATOM    852  CA  SER A 639      40.990  38.330  70.660  1.00  0.00           C
ATOM    853  HA  SER A 639      41.430  39.320  70.700  1.00  0.00           H
ATOM    854  CB  SER A 639      41.470  37.560  71.940  1.00  0.00           C
ATOM    855  HB1 SER A 639      40.890  37.960  72.800  1.00  0.00           H
ATOM    856  HB2 SER A 639      42.550  37.760  72.120  1.00  0.00           H
ATOM    857  OG  SER A 639      41.280  36.140  71.890  1.00  0.00           O
ATOM    858  HG1 SER A 639      40.310  36.000  71.760  1.00  0.00           H
ATOM    859  C   SER A 639      41.540  37.660  69.410  1.00  0.00           C
ATOM    860  O   SER A 639      40.860  37.460  68.400  1.00  0.00           O
ATOM    861  N   ALA A 640      42.840  37.270  69.430  1.00  0.00           N
ATOM    862  HN  ALA A 640      43.380  37.470  70.240  1.00  0.00           H
ATOM    863  CA  ALA A 640      43.500  36.480  68.410  1.00  0.00           C
ATOM    864  HA  ALA A 640      43.440  37.020  67.480  1.00  0.00           H
ATOM    865  CB  ALA A 640      44.980  36.290  68.790  1.00  0.00           C
ATOM    866  HB1 ALA A 640      45.090  35.770  69.770  1.00  0.00           H
ATOM    867  HB2 ALA A 640      45.490  37.280  68.870  1.00  0.00           H
ATOM    868  HB3 ALA A 640      45.510  35.690  68.020  1.00  0.00           H
ATOM    869  C   ALA A 640      42.860  35.120  68.190  1.00  0.00           C
ATOM    870  O   ALA A 640      42.790  34.600  67.080  1.00  0.00           O
ATOM    871  N   ILE A 641      42.360  34.490  69.280  1.00  0.00           N
ATOM    872  HN  ILE A 641      42.370  34.930  70.170  1.00  0.00           H
ATOM    873  CA  ILE A 641      41.580  33.260  69.210  1.00  0.00           C
ATOM    874  HA  ILE A 641      42.170  32.520  68.690  1.00  0.00           H
ATOM    875  CB  ILE A 641      41.290  32.750  70.630  1.00  0.00           C
ATOM    876  HB  ILE A 641      40.900  33.610  71.230  1.00  0.00           H
ATOM    877  CG2 ILE A 641      40.220  31.640  70.660  1.00  0.00           C
ATOM    878 HG21 ILE A 641      40.520  30.780  70.020  1.00  0.00           H
ATOM    879 HG22 ILE A 641      39.230  32.010  70.320  1.00  0.00           H
ATOM    880 HG23 ILE A 641      40.090  31.270  71.700  1.00  0.00           H
ATOM    881  CG1 ILE A 641      42.610  32.280  71.290  1.00  0.00           C
ATOM    882 HG11 ILE A 641      43.480  32.850  70.900  1.00  0.00           H
ATOM    883 HG12 ILE A 641      42.780  31.210  71.000  1.00  0.00           H
ATOM    884  CD  ILE A 641      42.610  32.410  72.820  1.00  0.00           C
ATOM    885  HD1 ILE A 641      41.730  31.890  73.260  1.00  0.00           H
ATOM    886  HD2 ILE A 641      42.580  33.470  73.120  1.00  0.00           H
ATOM    887  HD3 ILE A 641      43.530  31.930  73.240  1.00  0.00           H
ATOM    888  C   ILE A 641      40.300  33.430  68.400  1.00  0.00           C
ATOM    889  O   ILE A 641      40.020  32.630  67.490  1.00  0.00           O
ATOM    890  N   GLU A 642      39.510  34.500  68.650  1.00  0.00           N
ATOM    891  HN  GLU A 642      39.670  35.080  69.450  1.00  0.00           H
ATOM    892  CA  GLU A 642      38.350  34.850  67.860  1.00  0.00           C
ATOM    893  HA  GLU A 642      37.650  34.030  67.900  1.00  0.00           H
ATOM    894  CB  GLU A 642      37.650  36.130  68.390  1.00  0.00           C
ATOM    895  HB1 GLU A 642      36.930  36.540  67.630  1.00  0.00           H
ATOM    896  HB2 GLU A 642      38.410  36.920  68.570  1.00  0.00           H
ATOM    897  CG  GLU A 642      36.820  35.930  69.670  1.00  0.00           C
ATOM    898  HG1 GLU A 642      36.000  35.200  69.470  1.00  0.00           H
ATOM    899  HG2 GLU A 642      36.330  36.860  69.990  1.00  0.00           H
ATOM    900  CD  GLU A 642      37.630  35.410  70.850  1.00  0.00           C
ATOM    901  OE1 GLU A 642      38.730  35.940  71.150  1.00  0.00           O
ATOM    902  OE2 GLU A 642      37.120  34.450  71.470  1.00  0.00           O
ATOM    903  C   GLU A 642      38.640  35.120  66.400  1.00  0.00           C
ATOM    904  O   GLU A 642      37.930  34.630  65.510  1.00  0.00           O
ATOM    905  N   SER A 643      39.690  35.910  66.110  1.00  0.00           N
ATOM    906  HN  SER A 643      40.250  36.310  66.840  1.00  0.00           H
ATOM    907  CA  SER A 643      40.070  36.200  64.730  1.00  0.00           C
ATOM    908  HA  SER A 643      39.190  36.550  64.230  1.00  0.00           H
ATOM    909  CB  SER A 643      41.130  37.330  64.570  1.00  0.00           C
ATOM    910  HB1 SER A 643      40.700  38.260  65.000  1.00  0.00           H
ATOM    911  HB2 SER A 643      41.340  37.510  63.490  1.00  0.00           H
ATOM    912  OG  SER A 643      42.340  37.040  65.260  1.00  0.00           O
ATOM    913  HG1 SER A 643      43.040  37.560  64.820  1.00  0.00           H
ATOM    914  C   SER A 643      40.500  34.970  63.950  1.00  0.00           C
ATOM    915  O   SER A 643      39.990  34.750  62.850  1.00  0.00           O
ATOM    916  N   LEU A 644      41.380  34.100  64.500  1.00  0.00           N
ATOM    917  HN  LEU A 644      41.840  34.350  65.360  1.00  0.00           H
ATOM    918  CA  LEU A 644      41.760  32.830  63.890  1.00  0.00           C
ATOM    919  HA  LEU A 644      42.180  33.040  62.920  1.00  0.00           H
ATOM    920  CB  LEU A 644      42.820  32.120  64.780  1.00  0.00           C
ATOM    921  HB1 LEU A 644      42.960  31.050  64.480  1.00  0.00           H
ATOM    922  HB2 LEU A 644      42.450  32.120  65.830  1.00  0.00           H
ATOM    923  CG  LEU A 644      44.220  32.760  64.760  1.00  0.00           C
ATOM    924  HG  LEU A 644      44.120  33.870  64.820  1.00  0.00           H
ATOM    925  CD1 LEU A 644      45.050  32.310  65.980  1.00  0.00           C
ATOM    926 HD11 LEU A 644      45.160  31.210  65.990  1.00  0.00           H
ATOM    927 HD12 LEU A 644      44.540  32.620  66.920  1.00  0.00           H
ATOM    928 HD13 LEU A 644      46.060  32.770  65.950  1.00  0.00           H
ATOM    929  CD2 LEU A 644      44.970  32.400  63.470  1.00  0.00           C
ATOM    930 HD21 LEU A 644      44.400  32.730  62.580  1.00  0.00           H
ATOM    931 HD22 LEU A 644      45.130  31.300  63.400  1.00  0.00           H
ATOM    932 HD23 LEU A 644      45.960  32.900  63.450  1.00  0.00           H
ATOM    933  C   LEU A 644      40.620  31.850  63.680  1.00  0.00           C
ATOM    934  O   LEU A 644      40.410  31.340  62.570  1.00  0.00           O
ATOM    935  N   PHE A 645      39.800  31.590  64.720  1.00  0.00           N
ATOM    936  HN  PHE A 645      39.990  32.030  65.600  1.00  0.00           H
ATOM    937  CA  PHE A 645      38.680  30.670  64.680  1.00  0.00           C
ATOM    938  HA  PHE A 645      39.040  29.720  64.300  1.00  0.00           H
ATOM    939  CB  PHE A 645      38.160  30.450  66.130  1.00  0.00           C
ATOM    940  HB1 PHE A 645      38.000  31.440  66.620  1.00  0.00           H
ATOM    941  HB2 PHE A 645      38.940  29.910  66.720  1.00  0.00           H
ATOM    942  CG  PHE A 645      36.880  29.670  66.220  1.00  0.00           C
ATOM    943  CD1 PHE A 645      36.860  28.310  65.850  1.00  0.00           C
ATOM    944  HD1 PHE A 645      37.770  27.850  65.490  1.00  0.00           H
ATOM    945  CE1 PHE A 645      35.670  27.580  65.930  1.00  0.00           C
ATOM    946  HE1 PHE A 645      35.660  26.530  65.640  1.00  0.00           H
ATOM    947  CZ  PHE A 645      34.500  28.190  66.380  1.00  0.00           C
ATOM    948  HZ  PHE A 645      33.580  27.640  66.420  1.00  0.00           H
ATOM    949  CD2 PHE A 645      35.700  30.270  66.700  1.00  0.00           C
ATOM    950  HD2 PHE A 645      35.710  31.300  67.030  1.00  0.00           H
ATOM    951  CE2 PHE A 645      34.510  29.540  66.770  1.00  0.00           C
ATOM    952  HE2 PHE A 645      33.610  30.010  67.130  1.00  0.00           H
ATOM    953  C   PHE A 645      37.580  31.100  63.700  1.00  0.00           C
ATOM    954  O   PHE A 645      37.070  30.320  62.890  1.00  0.00           O
ATOM    955  N   GLY A 646      37.230  32.400  63.750  1.00  0.00           N
ATOM    956  HN  GLY A 646      37.670  33.000  64.420  1.00  0.00           H
ATOM    957  CA  GLY A 646      36.200  32.980  62.900  1.00  0.00           C
ATOM    958  HA1 GLY A 646      36.050  33.990  63.240  1.00  0.00           H
ATOM    959  HA2 GLY A 646      35.310  32.370  62.970  1.00  0.00           H
ATOM    960  C   GLY A 646      36.600  33.040  61.460  1.00  0.00           C
ATOM    961  O   GLY A 646      35.830  32.660  60.580  1.00  0.00           O
ATOM    962  N   ALA A 647      37.840  33.500  61.170  1.00  0.00           N
ATOM    963  HN  ALA A 647      38.450  33.820  61.900  1.00  0.00           H
ATOM    964  CA  ALA A 647      38.380  33.560  59.830  1.00  0.00           C
ATOM    965  HA  ALA A 647      37.720  34.160  59.220  1.00  0.00           H
ATOM    966  CB  ALA A 647      39.780  34.210  59.830  1.00  0.00           C
ATOM    967  HB1 ALA A 647      40.500  33.610  60.420  1.00  0.00           H
ATOM    968  HB2 ALA A 647      39.720  35.220  60.310  1.00  0.00           H
ATOM    969  HB3 ALA A 647      40.160  34.350  58.800  1.00  0.00           H
ATOM    970  C   ALA A 647      38.460  32.190  59.160  1.00  0.00           C
ATOM    971  O   ALA A 647      38.070  32.010  58.010  1.00  0.00           O
ATOM    972  N   SER A 648      38.920  31.170  59.930  1.00  0.00           N
ATOM    973  HN  SER A 648      39.240  31.370  60.860  1.00  0.00           H
ATOM    974  CA  SER A 648      38.930  29.770  59.510  1.00  0.00           C
ATOM    975  HA  SER A 648      39.620  29.680  58.680  1.00  0.00           H
ATOM    976  CB  SER A 648      39.420  28.880  60.680  1.00  0.00           C
ATOM    977  HB1 SER A 648      38.790  29.050  61.580  1.00  0.00           H
ATOM    978  HB2 SER A 648      40.460  29.170  60.950  1.00  0.00           H
ATOM    979  OG  SER A 648      39.380  27.490  60.350  1.00  0.00           O
ATOM    980  HG1 SER A 648      40.150  27.330  59.780  1.00  0.00           H
ATOM    981  C   SER A 648      37.580  29.270  59.030  1.00  0.00           C
ATOM    982  O   SER A 648      37.390  28.880  57.870  1.00  0.00           O
ATOM    983  N   LEU A 649      36.580  29.360  59.910  1.00  0.00           N
ATOM    984  HN  LEU A 649      36.770  29.680  60.840  1.00  0.00           H
ATOM    985  CA  LEU A 649      35.230  28.930  59.660  1.00  0.00           C
ATOM    986  HA  LEU A 649      35.240  27.870  59.440  1.00  0.00           H
ATOM    987  CB  LEU A 649      34.510  29.250  60.980  1.00  0.00           C
ATOM    988  HB1 LEU A 649      34.610  30.340  61.190  1.00  0.00           H
ATOM    989  HB2 LEU A 649      35.060  28.720  61.790  1.00  0.00           H
ATOM    990  CG  LEU A 649      33.040  28.860  61.070  1.00  0.00           C
ATOM    991  HG  LEU A 649      32.450  29.400  60.300  1.00  0.00           H
ATOM    992  CD1 LEU A 649      32.900  27.350  60.850  1.00  0.00           C
ATOM    993 HD11 LEU A 649      33.500  26.790  61.600  1.00  0.00           H
ATOM    994 HD12 LEU A 649      33.260  27.070  59.840  1.00  0.00           H
ATOM    995 HD13 LEU A 649      31.850  27.020  60.940  1.00  0.00           H
ATOM    996  CD2 LEU A 649      32.570  29.320  62.460  1.00  0.00           C
ATOM    997 HD21 LEU A 649      32.840  30.390  62.620  1.00  0.00           H
ATOM    998 HD22 LEU A 649      33.080  28.720  63.250  1.00  0.00           H
ATOM    999 HD23 LEU A 649      31.490  29.230  62.590  1.00  0.00           H
ATOM   1000  C   LEU A 649      34.560  29.640  58.490  1.00  0.00           C
ATOM   1001  O   LEU A 649      34.000  29.010  57.590  1.00  0.00           O
ATOM   1002  N   THR A 650      34.680  30.980  58.480  1.00  0.00           N
ATOM   1003  HN  THR A 650      35.170  31.420  59.230  1.00  0.00           H
ATOM   1004  CA  THR A 650      34.140  31.870  57.450  1.00  0.00           C
ATOM   1005  HA  THR A 650      33.080  31.660  57.350  1.00  0.00           H
ATOM   1006  CB  THR A 650      34.300  33.350  57.800  1.00  0.00           C
ATOM   1007  HB  THR A 650      35.370  33.660  57.790  1.00  0.00           H
ATOM   1008  OG1 THR A 650      33.780  33.620  59.090  1.00  0.00           O
ATOM   1009  HG1 THR A 650      34.420  33.210  59.710  1.00  0.00           H
ATOM   1010  CG2 THR A 650      33.490  34.240  56.850  1.00  0.00           C
ATOM   1011 HG21 THR A 650      32.420  33.950  56.890  1.00  0.00           H
ATOM   1012 HG22 THR A 650      33.840  34.150  55.800  1.00  0.00           H
ATOM   1013 HG23 THR A 650      33.570  35.310  57.150  1.00  0.00           H
ATOM   1014  C   THR A 650      34.770  31.630  56.090  1.00  0.00           C
ATOM   1015  O   THR A 650      34.100  31.560  55.060  1.00  0.00           O
ATOM   1016  N   GLY A 651      36.110  31.470  56.060  1.00  0.00           N
ATOM   1017  HN  GLY A 651      36.650  31.550  56.910  1.00  0.00           H
ATOM   1018  CA  GLY A 651      36.900  31.220  54.860  1.00  0.00           C
ATOM   1019  HA1 GLY A 651      37.940  31.260  55.160  1.00  0.00           H
ATOM   1020  HA2 GLY A 651      36.650  31.970  54.120  1.00  0.00           H
ATOM   1021  C   GLY A 651      36.670  29.870  54.240  1.00  0.00           C
ATOM   1022  O   GLY A 651      36.570  29.750  53.010  1.00  0.00           O
ATOM   1023  N   ILE A 652      36.540  28.810  55.070  1.00  0.00           N
ATOM   1024  HN  ILE A 652      36.680  28.930  56.060  1.00  0.00           H
ATOM   1025  CA  ILE A 652      36.120  27.490  54.610  1.00  0.00           C
ATOM   1026  HA  ILE A 652      36.790  27.180  53.820  1.00  0.00           H
ATOM   1027  CB  ILE A 652      36.150  26.440  55.720  1.00  0.00           C
ATOM   1028  HB  ILE A 652      35.580  26.830  56.590  1.00  0.00           H
ATOM   1029  CG2 ILE A 652      35.490  25.110  55.260  1.00  0.00           C
ATOM   1030 HG21 ILE A 652      36.000  24.730  54.350  1.00  0.00           H
ATOM   1031 HG22 ILE A 652      34.420  25.240  55.030  1.00  0.00           H
ATOM   1032 HG23 ILE A 652      35.570  24.340  56.050  1.00  0.00           H
ATOM   1033  CG1 ILE A 652      37.600  26.170  56.190  1.00  0.00           C
ATOM   1034 HG11 ILE A 652      38.170  27.120  56.200  1.00  0.00           H
ATOM   1035 HG12 ILE A 652      38.110  25.510  55.450  1.00  0.00           H
ATOM   1036  CD  ILE A 652      37.690  25.560  57.600  1.00  0.00           C
ATOM   1037  HD1 ILE A 652      37.210  24.560  57.630  1.00  0.00           H
ATOM   1038  HD2 ILE A 652      37.180  26.220  58.330  1.00  0.00           H
ATOM   1039  HD3 ILE A 652      38.750  25.460  57.910  1.00  0.00           H
ATOM   1040  C   ILE A 652      34.750  27.590  53.980  1.00  0.00           C
ATOM   1041  O   ILE A 652      34.610  27.250  52.800  1.00  0.00           O
ATOM   1042  N   ALA A 653      33.760  28.190  54.700  1.00  0.00           N
ATOM   1043  HN  ALA A 653      33.950  28.510  55.630  1.00  0.00           H
ATOM   1044  CA  ALA A 653      32.390  28.350  54.230  1.00  0.00           C
ATOM   1045  HA  ALA A 653      31.940  27.380  54.150  1.00  0.00           H
ATOM   1046  CB  ALA A 653      31.600  29.260  55.210  1.00  0.00           C
ATOM   1047  HB1 ALA A 653      31.820  30.340  55.060  1.00  0.00           H
ATOM   1048  HB2 ALA A 653      31.870  29.070  56.270  1.00  0.00           H
ATOM   1049  HB3 ALA A 653      30.500  29.120  55.090  1.00  0.00           H
ATOM   1050  C   ALA A 653      32.290  29.040  52.890  1.00  0.00           C
ATOM   1051  O   ALA A 653      31.610  28.590  51.970  1.00  0.00           O
ATOM   1052  N   TYR A 654      33.010  30.170  52.770  1.00  0.00           N
ATOM   1053  HN  TYR A 654      33.500  30.540  53.560  1.00  0.00           H
ATOM   1054  CA  TYR A 654      33.080  30.960  51.570  1.00  0.00           C
ATOM   1055  HA  TYR A 654      32.080  31.250  51.290  1.00  0.00           H
ATOM   1056  CB  TYR A 654      33.910  32.230  51.920  1.00  0.00           C
ATOM   1057  HB1 TYR A 654      34.910  31.940  52.320  1.00  0.00           H
ATOM   1058  HB2 TYR A 654      33.390  32.800  52.720  1.00  0.00           H
ATOM   1059  CG  TYR A 654      34.120  33.150  50.740  1.00  0.00           C
ATOM   1060  CD1 TYR A 654      35.280  33.040  49.950  1.00  0.00           C
ATOM   1061  HD1 TYR A 654      36.030  32.300  50.190  1.00  0.00           H
ATOM   1062  CE1 TYR A 654      35.430  33.840  48.810  1.00  0.00           C
ATOM   1063  HE1 TYR A 654      36.290  33.720  48.160  1.00  0.00           H
ATOM   1064  CZ  TYR A 654      34.460  34.790  48.490  1.00  0.00           C
ATOM   1065  OH  TYR A 654      34.620  35.560  47.330  1.00  0.00           O
ATOM   1066  HH  TYR A 654      34.040  36.340  47.410  1.00  0.00           H
ATOM   1067  CD2 TYR A 654      33.160  34.120  50.430  1.00  0.00           C
ATOM   1068  HD2 TYR A 654      32.270  34.210  51.040  1.00  0.00           H
ATOM   1069  CE2 TYR A 654      33.330  34.950  49.310  1.00  0.00           C
ATOM   1070  HE2 TYR A 654      32.570  35.680  49.060  1.00  0.00           H
ATOM   1071  C   TYR A 654      33.670  30.210  50.370  1.00  0.00           C
ATOM   1072  O   TYR A 654      33.050  30.120  49.310  1.00  0.00           O
ATOM   1073  N   SER A 655      34.870  29.630  50.530  1.00  0.00           N
ATOM   1074  HN  SER A 655      35.280  29.640  51.440  1.00  0.00           H
ATOM   1075  CA  SER A 655      35.730  29.110  49.460  1.00  0.00           C
ATOM   1076  HA  SER A 655      35.900  29.910  48.750  1.00  0.00           H
ATOM   1077  CB  SER A 655      37.100  28.680  50.040  1.00  0.00           C
ATOM   1078  HB1 SER A 655      36.950  27.900  50.830  1.00  0.00           H
ATOM   1079  HB2 SER A 655      37.590  29.550  50.520  1.00  0.00           H
ATOM   1080  OG  SER A 655      37.970  28.190  49.030  1.00  0.00           O
ATOM   1081  HG1 SER A 655      37.560  27.400  48.660  1.00  0.00           H
ATOM   1082  C   SER A 655      35.120  27.950  48.700  1.00  0.00           C
ATOM   1083  O   SER A 655      35.330  27.740  47.500  1.00  0.00           O
ATOM   1084  N   LEU A 656      34.330  27.150  49.410  1.00  0.00           N
ATOM   1085  HN  LEU A 656      34.220  27.320  50.390  1.00  0.00           H
ATOM   1086  CA  LEU A 656      33.630  26.030  48.870  1.00  0.00           C
ATOM   1087  HA  LEU A 656      34.330  25.400  48.350  1.00  0.00           H
ATOM   1088  CB  LEU A 656      33.040  25.290  50.050  1.00  0.00           C
ATOM   1089  HB1 LEU A 656      32.400  24.460  49.690  1.00  0.00           H
ATOM   1090  HB2 LEU A 656      32.450  26.040  50.630  1.00  0.00           H
ATOM   1091  CG  LEU A 656      34.040  24.660  51.000  1.00  0.00           C
ATOM   1092  HG  LEU A 656      34.910  25.340  51.140  1.00  0.00           H
ATOM   1093  CD1 LEU A 656      33.360  24.570  52.340  1.00  0.00           C
ATOM   1094 HD11 LEU A 656      32.370  24.090  52.190  1.00  0.00           H
ATOM   1095 HD12 LEU A 656      33.150  25.570  52.740  1.00  0.00           H
ATOM   1096 HD13 LEU A 656      33.980  24.030  53.080  1.00  0.00           H
ATOM   1097  CD2 LEU A 656      34.510  23.310  50.460  1.00  0.00           C
ATOM   1098 HD21 LEU A 656      35.030  23.420  49.480  1.00  0.00           H
ATOM   1099 HD22 LEU A 656      33.630  22.650  50.300  1.00  0.00           H
ATOM   1100 HD23 LEU A 656      35.200  22.810  51.170  1.00  0.00           H
ATOM   1101  C   LEU A 656      32.520  26.360  47.870  1.00  0.00           C
ATOM   1102  O   LEU A 656      32.260  25.530  47.000  1.00  0.00           O
ATOM   1103  N   PHE A 657      31.870  27.550  47.960  1.00  0.00           N
ATOM   1104  HN  PHE A 657      32.130  28.200  48.660  1.00  0.00           H
ATOM   1105  CA  PHE A 657      30.700  27.890  47.120  1.00  0.00           C
ATOM   1106  HA  PHE A 657      30.570  27.120  46.360  1.00  0.00           H
ATOM   1107  CB  PHE A 657      29.390  28.140  47.920  1.00  0.00           C
ATOM   1108  HB1 PHE A 657      28.520  28.380  47.270  1.00  0.00           H
ATOM   1109  HB2 PHE A 657      29.510  28.940  48.690  1.00  0.00           H
ATOM   1110  CG  PHE A 657      29.160  26.850  48.560  1.00  0.00           C
ATOM   1111  CD1 PHE A 657      28.860  25.770  47.730  1.00  0.00           C
ATOM   1112  HD1 PHE A 657      28.530  25.940  46.720  1.00  0.00           H
ATOM   1113  CE1 PHE A 657      29.300  24.490  48.090  1.00  0.00           C
ATOM   1114  HE1 PHE A 657      29.230  23.670  47.390  1.00  0.00           H
ATOM   1115  CZ  PHE A 657      29.930  24.320  49.330  1.00  0.00           C
ATOM   1116  HZ  PHE A 657      30.350  23.360  49.580  1.00  0.00           H
ATOM   1117  CD2 PHE A 657      29.670  26.680  49.850  1.00  0.00           C
ATOM   1118  HD2 PHE A 657      29.940  27.520  50.460  1.00  0.00           H
ATOM   1119  CE2 PHE A 657      30.060  25.410  50.220  1.00  0.00           C
ATOM   1120  HE2 PHE A 657      30.530  25.260  51.180  1.00  0.00           H
ATOM   1121  C   PHE A 657      30.860  29.150  46.350  1.00  0.00           C
ATOM   1122  O   PHE A 657      30.250  29.310  45.290  1.00  0.00           O
ATOM   1123  N   ALA A 658      31.660  30.090  46.850  1.00  0.00           N
ATOM   1124  HN  ALA A 658      32.160  29.960  47.710  1.00  0.00           H
ATOM   1125  CA  ALA A 658      31.830  31.390  46.250  1.00  0.00           C
ATOM   1126  HA  ALA A 658      30.830  31.800  46.130  1.00  0.00           H
ATOM   1127  CB  ALA A 658      32.600  32.340  47.180  1.00  0.00           C
ATOM   1128  HB1 ALA A 658      33.620  31.950  47.380  1.00  0.00           H
ATOM   1129  HB2 ALA A 658      32.070  32.440  48.150  1.00  0.00           H
ATOM   1130  HB3 ALA A 658      32.710  33.360  46.740  1.00  0.00           H
ATOM   1131  C   ALA A 658      32.440  31.370  44.870  1.00  0.00           C
ATOM   1132  O   ALA A 658      33.240  30.490  44.500  1.00  0.00           O
ATOM   1133  N   GLY A 659      32.030  32.360  44.050  1.00  0.00           N
ATOM   1134  HN  GLY A 659      31.350  33.000  44.400  1.00  0.00           H
ATOM   1135  CA  GLY A 659      32.470  32.540  42.680  1.00  0.00           C
ATOM   1136  HA1 GLY A 659      32.050  33.470  42.320  1.00  0.00           H
ATOM   1137  HA2 GLY A 659      32.140  31.680  42.120  1.00  0.00           H
ATOM   1138  C   GLY A 659      33.970  32.640  42.500  1.00  0.00           C
ATOM   1139  O   GLY A 659      34.580  31.780  41.870  1.00  0.00           O
ATOM   1140  N   GLN A 660      34.610  33.690  43.060  1.00  0.00           N
ATOM   1141  HN  GLN A 660      34.140  34.350  43.640  1.00  0.00           H
ATOM   1142  CA  GLN A 660      36.060  33.790  43.080  1.00  0.00           C
ATOM   1143  HA  GLN A 660      36.460  33.200  42.280  1.00  0.00           H
ATOM   1144  CB  GLN A 660      36.600  35.230  42.820  1.00  0.00           C
ATOM   1145  HB1 GLN A 660      36.510  35.430  41.730  1.00  0.00           H
ATOM   1146  HB2 GLN A 660      37.680  35.270  43.080  1.00  0.00           H
ATOM   1147  CG  GLN A 660      35.850  36.360  43.570  1.00  0.00           C
ATOM   1148  HG1 GLN A 660      35.710  36.070  44.640  1.00  0.00           H
ATOM   1149  HG2 GLN A 660      34.840  36.540  43.140  1.00  0.00           H
ATOM   1150  CD  GLN A 660      36.600  37.700  43.600  1.00  0.00           C
ATOM   1151  OE1 GLN A 660      36.670  38.360  44.640  1.00  0.00           O
ATOM   1152  NE2 GLN A 660      37.160  38.140  42.450  1.00  0.00           N
ATOM   1153 HE21 GLN A 660      37.680  38.990  42.490  1.00  0.00           H
ATOM   1154 HE22 GLN A 660      37.080  37.650  41.590  1.00  0.00           H
ATOM   1155  C   GLN A 660      36.600  33.250  44.410  1.00  0.00           C
ATOM   1156  O   GLN A 660      36.100  33.650  45.450  1.00  0.00           O
ATOM   1157  N   PRO A 661      37.560  32.320  44.470  1.00  0.00           N
ATOM   1158  CD  PRO A 661      37.920  31.420  43.380  1.00  0.00           C
ATOM   1159  HD1 PRO A 661      38.470  31.970  42.580  1.00  0.00           H
ATOM   1160  HD2 PRO A 661      37.000  30.970  42.950  1.00  0.00           H
ATOM   1161  CA  PRO A 661      38.070  31.870  45.760  1.00  0.00           C
ATOM   1162  HA  PRO A 661      37.280  31.860  46.500  1.00  0.00           H
ATOM   1163  CB  PRO A 661      38.620  30.450  45.500  1.00  0.00           C
ATOM   1164  HB1 PRO A 661      37.840  29.720  45.830  1.00  0.00           H
ATOM   1165  HB2 PRO A 661      39.550  30.220  46.060  1.00  0.00           H
ATOM   1166  CG  PRO A 661      38.810  30.330  43.980  1.00  0.00           C
ATOM   1167  HG1 PRO A 661      39.880  30.500  43.710  1.00  0.00           H
ATOM   1168  HG2 PRO A 661      38.500  29.320  43.620  1.00  0.00           H
ATOM   1169  C   PRO A 661      39.150  32.800  46.280  1.00  0.00           C
ATOM   1170  O   PRO A 661      39.470  32.760  47.470  1.00  0.00           O
ATOM   1171  N   LEU A 662      39.770  33.610  45.400  1.00  0.00           N
ATOM   1172  HN  LEU A 662      39.420  33.640  44.470  1.00  0.00           H
ATOM   1173  CA  LEU A 662      40.980  34.390  45.650  1.00  0.00           C
ATOM   1174  HA  LEU A 662      41.610  33.820  46.330  1.00  0.00           H
ATOM   1175  CB  LEU A 662      41.760  34.630  44.340  1.00  0.00           C
ATOM   1176  HB1 LEU A 662      42.760  35.060  44.570  1.00  0.00           H
ATOM   1177  HB2 LEU A 662      41.210  35.370  43.710  1.00  0.00           H
ATOM   1178  CG  LEU A 662      41.980  33.360  43.480  1.00  0.00           C
ATOM   1179  HG  LEU A 662      40.990  32.980  43.130  1.00  0.00           H
ATOM   1180  CD1 LEU A 662      42.800  33.700  42.230  1.00  0.00           C
ATOM   1181 HD11 LEU A 662      43.810  34.060  42.530  1.00  0.00           H
ATOM   1182 HD12 LEU A 662      42.310  34.500  41.640  1.00  0.00           H
ATOM   1183 HD13 LEU A 662      42.920  32.810  41.580  1.00  0.00           H
ATOM   1184  CD2 LEU A 662      42.660  32.240  44.280  1.00  0.00           C
ATOM   1185 HD21 LEU A 662      42.040  31.910  45.140  1.00  0.00           H
ATOM   1186 HD22 LEU A 662      43.640  32.590  44.670  1.00  0.00           H
ATOM   1187 HD23 LEU A 662      42.840  31.360  43.620  1.00  0.00           H
ATOM   1188  C   LEU A 662      40.690  35.720  46.340  1.00  0.00           C
ATOM   1189  O   LEU A 662      41.180  36.780  45.960  1.00  0.00           O
ATOM   1190  N   THR A 663      39.860  35.660  47.390  1.00  0.00           N
ATOM   1191  HN  THR A 663      39.430  34.770  47.550  1.00  0.00           H
ATOM   1192  CA  THR A 663      39.230  36.830  47.980  1.00  0.00           C
ATOM   1193  HA  THR A 663      39.380  37.690  47.350  1.00  0.00           H
ATOM   1194  CB  THR A 663      37.730  36.600  48.110  1.00  0.00           C
ATOM   1195  HB  THR A 663      37.510  35.790  48.840  1.00  0.00           H
ATOM   1196  OG1 THR A 663      37.250  36.200  46.850  1.00  0.00           O
ATOM   1197  HG1 THR A 663      36.350  35.850  46.980  1.00  0.00           H
ATOM   1198  CG2 THR A 663      36.990  37.880  48.520  1.00  0.00           C
ATOM   1199 HG21 THR A 663      37.150  38.680  47.760  1.00  0.00           H
ATOM   1200 HG22 THR A 663      37.330  38.250  49.510  1.00  0.00           H
ATOM   1201 HG23 THR A 663      35.900  37.690  48.590  1.00  0.00           H
ATOM   1202  C   THR A 663      39.780  37.120  49.340  1.00  0.00           C
ATOM   1203  O   THR A 663      40.050  38.270  49.660  1.00  0.00           O
ATOM   1204  N   ILE A 664      39.990  36.070  50.170  1.00  0.00           N
ATOM   1205  HN  ILE A 664      39.770  35.170  49.800  1.00  0.00           H
ATOM   1206  CA  ILE A 664      40.540  36.100  51.520  1.00  0.00           C
ATOM   1207  HA  ILE A 664      40.280  35.140  51.940  1.00  0.00           H
ATOM   1208  CB  ILE A 664      42.080  36.110  51.600  1.00  0.00           C
ATOM   1209  HB  ILE A 664      42.450  36.950  50.950  1.00  0.00           H
ATOM   1210  CG2 ILE A 664      42.570  36.360  53.050  1.00  0.00           C
ATOM   1211 HG21 ILE A 664      42.140  35.620  53.750  1.00  0.00           H
ATOM   1212 HG22 ILE A 664      42.300  37.380  53.400  1.00  0.00           H
ATOM   1213 HG23 ILE A 664      43.670  36.290  53.110  1.00  0.00           H
ATOM   1214  CG1 ILE A 664      42.640  34.780  51.060  1.00  0.00           C
ATOM   1215 HG11 ILE A 664      42.100  34.490  50.130  1.00  0.00           H
ATOM   1216 HG12 ILE A 664      42.460  33.980  51.820  1.00  0.00           H
ATOM   1217  CD  ILE A 664      44.140  34.830  50.730  1.00  0.00           C
ATOM   1218  HD1 ILE A 664      44.740  35.120  51.620  1.00  0.00           H
ATOM   1219  HD2 ILE A 664      44.320  35.590  49.940  1.00  0.00           H
ATOM   1220  HD3 ILE A 664      44.510  33.850  50.380  1.00  0.00           H
ATOM   1221  C   ILE A 664      39.860  37.080  52.460  1.00  0.00           C
ATOM   1222  O   ILE A 664      40.110  38.290  52.490  1.00  0.00           O
ATOM   1223  N   LEU A 665      38.950  36.570  53.300  1.00  0.00           N
ATOM   1224  HN  LEU A 665      38.770  35.600  53.370  1.00  0.00           H
ATOM   1225  CA  LEU A 665      38.190  37.390  54.210  1.00  0.00           C
ATOM   1226  HA  LEU A 665      38.060  38.380  53.790  1.00  0.00           H
ATOM   1227  CB  LEU A 665      36.800  36.780  54.480  1.00  0.00           C
ATOM   1228  HB1 LEU A 665      36.200  37.480  55.110  1.00  0.00           H
ATOM   1229  HB2 LEU A 665      36.920  35.830  55.040  1.00  0.00           H
ATOM   1230  CG  LEU A 665      35.970  36.480  53.210  1.00  0.00           C
ATOM   1231  HG  LEU A 665      36.550  35.790  52.550  1.00  0.00           H
ATOM   1232  CD1 LEU A 665      34.670  35.750  53.580  1.00  0.00           C
ATOM   1233 HD11 LEU A 665      34.070  36.360  54.290  1.00  0.00           H
ATOM   1234 HD12 LEU A 665      34.890  34.770  54.050  1.00  0.00           H
ATOM   1235 HD13 LEU A 665      34.060  35.580  52.670  1.00  0.00           H
ATOM   1236  CD2 LEU A 665      35.630  37.740  52.410  1.00  0.00           C
ATOM   1237 HD21 LEU A 665      36.560  38.250  52.070  1.00  0.00           H
ATOM   1238 HD22 LEU A 665      35.050  38.450  53.030  1.00  0.00           H
ATOM   1239 HD23 LEU A 665      35.020  37.480  51.520  1.00  0.00           H
ATOM   1240  C   LEU A 665      38.970  37.540  55.510  1.00  0.00           C
ATOM   1241  O   LEU A 665      39.390  36.560  56.120  1.00  0.00           O
ATOM   1242  N   GLY A 666      39.210  38.790  55.950  1.00  0.00           N
ATOM   1243  HN  GLY A 666      38.820  39.580  55.460  1.00  0.00           H
ATOM   1244  CA  GLY A 666      39.930  39.080  57.170  1.00  0.00           C
ATOM   1245  HA1 GLY A 666      40.980  39.160  56.920  1.00  0.00           H
ATOM   1246  HA2 GLY A 666      39.720  38.310  57.900  1.00  0.00           H
ATOM   1247  C   GLY A 666      39.490  40.380  57.750  1.00  0.00           C
ATOM   1248  O   GLY A 666      38.580  41.060  57.270  1.00  0.00           O
ATOM   1249  N   SER A 667      40.120  40.790  58.860  1.00  0.00           N
ATOM   1250  HN  SER A 667      40.830  40.250  59.290  1.00  0.00           H
ATOM   1251  CA  SER A 667      39.800  42.050  59.520  1.00  0.00           C
ATOM   1252  HA  SER A 667      38.740  42.250  59.420  1.00  0.00           H
ATOM   1253  CB  SER A 667      40.170  42.030  61.020  1.00  0.00           C
ATOM   1254  HB1 SER A 667      39.830  42.960  61.530  1.00  0.00           H
ATOM   1255  HB2 SER A 667      41.280  41.960  61.140  1.00  0.00           H
ATOM   1256  OG  SER A 667      39.600  40.890  61.660  1.00  0.00           O
ATOM   1257  HG1 SER A 667      38.640  40.970  61.600  1.00  0.00           H
ATOM   1258  C   SER A 667      40.570  43.170  58.850  1.00  0.00           C
ATOM   1259  O   SER A 667      41.790  43.240  58.940  1.00  0.00           O
ATOM   1260  N   THR A 668      39.890  44.060  58.120  1.00  0.00           N
ATOM   1261  HN  THR A 668      38.910  43.990  57.970  1.00  0.00           H
ATOM   1262  CA  THR A 668      40.530  45.100  57.330  1.00  0.00           C
ATOM   1263  HA  THR A 668      41.530  44.780  57.080  1.00  0.00           H
ATOM   1264  CB  THR A 668      39.810  45.350  56.000  1.00  0.00           C
ATOM   1265  HB  THR A 668      40.380  46.050  55.350  1.00  0.00           H
ATOM   1266  OG1 THR A 668      38.510  45.880  56.210  1.00  0.00           O
ATOM   1267  HG1 THR A 668      38.130  45.970  55.300  1.00  0.00           H
ATOM   1268  CG2 THR A 668      39.660  44.030  55.240  1.00  0.00           C
ATOM   1269 HG21 THR A 668      38.960  43.340  55.760  1.00  0.00           H
ATOM   1270 HG22 THR A 668      40.640  43.520  55.120  1.00  0.00           H
ATOM   1271 HG23 THR A 668      39.240  44.220  54.220  1.00  0.00           H
ATOM   1272  C   THR A 668      40.670  46.400  58.110  1.00  0.00           C
ATOM   1273  O   THR A 668      40.160  46.550  59.230  1.00  0.00           O
ATOM   1274  N   GLY A 669      41.380  47.400  57.540  1.00  0.00           N
ATOM   1275  HN  GLY A 669      41.800  47.250  56.650  1.00  0.00           H
ATOM   1276  CA  GLY A 669      41.500  48.750  58.090  1.00  0.00           C
ATOM   1277  HA1 GLY A 669      42.040  49.350  57.370  1.00  0.00           H
ATOM   1278  HA2 GLY A 669      42.040  48.670  59.030  1.00  0.00           H
ATOM   1279  C   GLY A 669      40.210  49.480  58.410  1.00  0.00           C
ATOM   1280  O   GLY A 669      40.100  50.000  59.510  1.00  0.00           O
ATOM   1281  N   PRO A 670      39.190  49.530  57.540  1.00  0.00           N
ATOM   1282  CD  PRO A 670      39.360  49.380  56.090  1.00  0.00           C
ATOM   1283  HD1 PRO A 670      39.480  48.310  55.840  1.00  0.00           H
ATOM   1284  HD2 PRO A 670      40.240  49.950  55.730  1.00  0.00           H
ATOM   1285  CA  PRO A 670      37.930  50.200  57.880  1.00  0.00           C
ATOM   1286  HA  PRO A 670      38.160  51.170  58.290  1.00  0.00           H
ATOM   1287  CB  PRO A 670      37.120  50.280  56.570  1.00  0.00           C
ATOM   1288  HB1 PRO A 670      36.710  51.300  56.430  1.00  0.00           H
ATOM   1289  HB2 PRO A 670      36.280  49.560  56.550  1.00  0.00           H
ATOM   1290  CG  PRO A 670      38.080  49.920  55.420  1.00  0.00           C
ATOM   1291  HG1 PRO A 670      37.640  49.130  54.770  1.00  0.00           H
ATOM   1292  HG2 PRO A 670      38.310  50.810  54.800  1.00  0.00           H
ATOM   1293  C   PRO A 670      37.170  49.430  58.940  1.00  0.00           C
ATOM   1294  O   PRO A 670      36.530  50.070  59.780  1.00  0.00           O
ATOM   1295  N   VAL A 671      37.210  48.080  58.910  1.00  0.00           N
ATOM   1296  HN  VAL A 671      37.700  47.620  58.180  1.00  0.00           H
ATOM   1297  CA  VAL A 671      36.600  47.250  59.930  1.00  0.00           C
ATOM   1298  HA  VAL A 671      35.540  47.500  59.980  1.00  0.00           H
ATOM   1299  CB  VAL A 671      36.730  45.760  59.600  1.00  0.00           C
ATOM   1300  HB  VAL A 671      37.780  45.550  59.290  1.00  0.00           H
ATOM   1301  CG1 VAL A 671      36.380  44.860  60.800  1.00  0.00           C
ATOM   1302 HG11 VAL A 671      35.370  45.100  61.190  1.00  0.00           H
ATOM   1303 HG12 VAL A 671      37.120  44.950  61.620  1.00  0.00           H
ATOM   1304 HG13 VAL A 671      36.380  43.790  60.480  1.00  0.00           H
ATOM   1305  CG2 VAL A 671      35.810  45.430  58.400  1.00  0.00           C
ATOM   1306 HG21 VAL A 671      36.050  46.060  57.520  1.00  0.00           H
ATOM   1307 HG22 VAL A 671      34.750  45.590  58.680  1.00  0.00           H
ATOM   1308 HG23 VAL A 671      35.940  44.370  58.110  1.00  0.00           H
ATOM   1309  C   VAL A 671      37.160  47.530  61.310  1.00  0.00           C
ATOM   1310  O   VAL A 671      36.400  47.770  62.250  1.00  0.00           O
ATOM   1311  N   LEU A 672      38.500  47.560  61.470  1.00  0.00           N
ATOM   1312  HN  LEU A 672      39.090  47.400  60.680  1.00  0.00           H
ATOM   1313  CA  LEU A 672      39.150  47.800  62.740  1.00  0.00           C
ATOM   1314  HA  LEU A 672      38.860  47.030  63.440  1.00  0.00           H
ATOM   1315  CB  LEU A 672      40.690  47.760  62.510  1.00  0.00           C
ATOM   1316  HB1 LEU A 672      40.950  48.540  61.760  1.00  0.00           H
ATOM   1317  HB2 LEU A 672      40.950  46.780  62.070  1.00  0.00           H
ATOM   1318  CG  LEU A 672      41.580  47.980  63.760  1.00  0.00           C
ATOM   1319  HG  LEU A 672      41.190  48.840  64.360  1.00  0.00           H
ATOM   1320  CD1 LEU A 672      41.610  46.730  64.650  1.00  0.00           C
ATOM   1321 HD11 LEU A 672      42.000  45.860  64.070  1.00  0.00           H
ATOM   1322 HD12 LEU A 672      40.590  46.490  65.020  1.00  0.00           H
ATOM   1323 HD13 LEU A 672      42.290  46.870  65.510  1.00  0.00           H
ATOM   1324  CD2 LEU A 672      43.010  48.350  63.340  1.00  0.00           C
ATOM   1325 HD21 LEU A 672      43.020  49.290  62.740  1.00  0.00           H
ATOM   1326 HD22 LEU A 672      43.460  47.550  62.710  1.00  0.00           H
ATOM   1327 HD23 LEU A 672      43.670  48.500  64.210  1.00  0.00           H
ATOM   1328  C   LEU A 672      38.780  49.140  63.350  1.00  0.00           C
ATOM   1329  O   LEU A 672      38.450  49.230  64.540  1.00  0.00           O
ATOM   1330  N   VAL A 673      38.790  50.200  62.530  1.00  0.00           N
ATOM   1331  HN  VAL A 673      39.070  50.070  61.570  1.00  0.00           H
ATOM   1332  CA  VAL A 673      38.410  51.540  62.910  1.00  0.00           C
ATOM   1333  HA  VAL A 673      38.990  51.820  63.780  1.00  0.00           H
ATOM   1334  CB  VAL A 673      38.760  52.490  61.760  1.00  0.00           C
ATOM   1335  HB  VAL A 673      38.330  52.100  60.810  1.00  0.00           H
ATOM   1336  CG1 VAL A 673      38.220  53.910  62.000  1.00  0.00           C
ATOM   1337 HG11 VAL A 673      38.570  54.300  62.980  1.00  0.00           H
ATOM   1338 HG12 VAL A 673      37.110  53.940  61.980  1.00  0.00           H
ATOM   1339 HG13 VAL A 673      38.590  54.600  61.210  1.00  0.00           H
ATOM   1340  CG2 VAL A 673      40.300  52.520  61.620  1.00  0.00           C
ATOM   1341 HG21 VAL A 673      40.710  51.510  61.410  1.00  0.00           H
ATOM   1342 HG22 VAL A 673      40.760  52.880  62.560  1.00  0.00           H
ATOM   1343 HG23 VAL A 673      40.600  53.190  60.800  1.00  0.00           H
ATOM   1344  C   VAL A 673      36.950  51.660  63.320  1.00  0.00           C
ATOM   1345  O   VAL A 673      36.630  52.190  64.370  1.00  0.00           O
ATOM   1346  N   PHE A 674      36.020  51.130  62.500  1.00  0.00           N
ATOM   1347  HN  PHE A 674      36.310  50.680  61.640  1.00  0.00           H
ATOM   1348  CA  PHE A 674      34.590  51.190  62.730  1.00  0.00           C
ATOM   1349  HA  PHE A 674      34.370  52.220  62.960  1.00  0.00           H
ATOM   1350  CB  PHE A 674      33.850  50.820  61.410  1.00  0.00           C
ATOM   1351  HB1 PHE A 674      34.010  49.750  61.170  1.00  0.00           H
ATOM   1352  HB2 PHE A 674      34.270  51.420  60.580  1.00  0.00           H
ATOM   1353  CG  PHE A 674      32.380  51.120  61.470  1.00  0.00           C
ATOM   1354  CD1 PHE A 674      31.930  52.450  61.510  1.00  0.00           C
ATOM   1355  HD1 PHE A 674      32.650  53.260  61.530  1.00  0.00           H
ATOM   1356  CE1 PHE A 674      30.560  52.750  61.550  1.00  0.00           C
ATOM   1357  HE1 PHE A 674      30.220  53.770  61.590  1.00  0.00           H
ATOM   1358  CZ  PHE A 674      29.620  51.700  61.540  1.00  0.00           C
ATOM   1359  HZ  PHE A 674      28.570  51.930  61.580  1.00  0.00           H
ATOM   1360  CD2 PHE A 674      31.430  50.090  61.430  1.00  0.00           C
ATOM   1361  HD2 PHE A 674      31.760  49.060  61.370  1.00  0.00           H
ATOM   1362  CE2 PHE A 674      30.060  50.370  61.480  1.00  0.00           C
ATOM   1363  HE2 PHE A 674      29.340  49.560  61.490  1.00  0.00           H
ATOM   1364  C   PHE A 674      34.110  50.390  63.960  1.00  0.00           C
ATOM   1365  O   PHE A 674      33.320  50.900  64.760  1.00  0.00           O
ATOM   1366  N   GLU A 675      34.630  49.150  64.160  1.00  0.00           N
ATOM   1367  HN  GLU A 675      35.240  48.730  63.490  1.00  0.00           H
ATOM   1368  CA  GLU A 675      34.350  48.320  65.330  1.00  0.00           C
ATOM   1369  HA  GLU A 675      33.280  48.150  65.390  1.00  0.00           H
ATOM   1370  CB  GLU A 675      35.060  46.930  65.250  1.00  0.00           C
ATOM   1371  HB1 GLU A 675      35.090  46.440  66.250  1.00  0.00           H
ATOM   1372  HB2 GLU A 675      36.120  47.120  64.950  1.00  0.00           H
ATOM   1373  CG  GLU A 675      34.470  45.900  64.230  1.00  0.00           C
ATOM   1374  HG1 GLU A 675      35.290  45.230  63.890  1.00  0.00           H
ATOM   1375  HG2 GLU A 675      34.060  46.420  63.350  1.00  0.00           H
ATOM   1376  CD  GLU A 675      33.390  44.970  64.810  1.00  0.00           C
ATOM   1377  OE1 GLU A 675      32.640  45.420  65.710  1.00  0.00           O
ATOM   1378  OE2 GLU A 675      33.290  43.800  64.360  1.00  0.00           O
ATOM   1379  C   GLU A 675      34.750  49.010  66.630  1.00  0.00           C
ATOM   1380  O   GLU A 675      33.980  49.090  67.580  1.00  0.00           O
ATOM   1381  N   LYS A 676      35.970  49.610  66.670  1.00  0.00           N
ATOM   1382  HN  LYS A 676      36.600  49.520  65.890  1.00  0.00           H
ATOM   1383  CA  LYS A 676      36.430  50.430  67.780  1.00  0.00           C
ATOM   1384  HA  LYS A 676      36.310  49.830  68.670  1.00  0.00           H
ATOM   1385  CB  LYS A 676      37.940  50.750  67.660  1.00  0.00           C
ATOM   1386  HB1 LYS A 676      38.230  51.470  68.450  1.00  0.00           H
ATOM   1387  HB2 LYS A 676      38.150  51.210  66.670  1.00  0.00           H
ATOM   1388  CG  LYS A 676      38.800  49.490  67.840  1.00  0.00           C
ATOM   1389  HG1 LYS A 676      38.590  48.770  67.010  1.00  0.00           H
ATOM   1390  HG2 LYS A 676      38.490  48.990  68.790  1.00  0.00           H
ATOM   1391  CD  LYS A 676      40.300  49.790  67.900  1.00  0.00           C
ATOM   1392  HD1 LYS A 676      40.470  50.510  68.730  1.00  0.00           H
ATOM   1393  HD2 LYS A 676      40.610  50.280  66.950  1.00  0.00           H
ATOM   1394  CE  LYS A 676      41.120  48.510  68.110  1.00  0.00           C
ATOM   1395  HE1 LYS A 676      40.990  47.820  67.250  1.00  0.00           H
ATOM   1396  HE2 LYS A 676      40.780  47.990  69.040  1.00  0.00           H
ATOM   1397  NZ  LYS A 676      42.550  48.820  68.250  1.00  0.00           N
ATOM   1398  HZ1 LYS A 676      42.690  49.540  68.990  1.00  0.00           H
ATOM   1399  HZ2 LYS A 676      42.910  49.190  67.350  1.00  0.00           H
ATOM   1400  HZ3 LYS A 676      43.060  47.950  68.520  1.00  0.00           H
ATOM   1401  C   LYS A 676      35.620  51.690  68.060  1.00  0.00           C
ATOM   1402  O   LYS A 676      35.320  52.000  69.210  1.00  0.00           O
ATOM   1403  N   ILE A 677      35.220  52.440  67.010  1.00  0.00           N
ATOM   1404  HN  ILE A 677      35.540  52.210  66.080  1.00  0.00           H
ATOM   1405  CA  ILE A 677      34.310  53.580  67.110  1.00  0.00           C
ATOM   1406  HA  ILE A 677      34.740  54.280  67.820  1.00  0.00           H
ATOM   1407  CB  ILE A 677      34.180  54.300  65.760  1.00  0.00           C
ATOM   1408  HB  ILE A 677      33.980  53.530  64.980  1.00  0.00           H
ATOM   1409  CG2 ILE A 677      32.990  55.290  65.760  1.00  0.00           C
ATOM   1410 HG21 ILE A 677      33.100  56.010  66.600  1.00  0.00           H
ATOM   1411 HG22 ILE A 677      32.020  54.780  65.850  1.00  0.00           H
ATOM   1412 HG23 ILE A 677      32.970  55.870  64.810  1.00  0.00           H
ATOM   1413  CG1 ILE A 677      35.510  55.010  65.420  1.00  0.00           C
ATOM   1414 HG11 ILE A 677      36.360  54.330  65.610  1.00  0.00           H
ATOM   1415 HG12 ILE A 677      35.630  55.880  66.100  1.00  0.00           H
ATOM   1416  CD  ILE A 677      35.590  55.470  63.960  1.00  0.00           C
ATOM   1417  HD1 ILE A 677      34.820  56.240  63.740  1.00  0.00           H
ATOM   1418  HD2 ILE A 677      35.430  54.610  63.270  1.00  0.00           H
ATOM   1419  HD3 ILE A 677      36.590  55.900  63.750  1.00  0.00           H
ATOM   1420  C   ILE A 677      32.950  53.210  67.680  1.00  0.00           C
ATOM   1421  O   ILE A 677      32.430  53.860  68.590  1.00  0.00           O
ATOM   1422  N   LEU A 678      32.350  52.100  67.190  1.00  0.00           N
ATOM   1423  HN  LEU A 678      32.760  51.620  66.410  1.00  0.00           H
ATOM   1424  CA  LEU A 678      31.100  51.560  67.700  1.00  0.00           C
ATOM   1425  HA  LEU A 678      30.350  52.330  67.630  1.00  0.00           H
ATOM   1426  CB  LEU A 678      30.680  50.340  66.840  1.00  0.00           C
ATOM   1427  HB1 LEU A 678      31.510  49.590  66.850  1.00  0.00           H
ATOM   1428  HB2 LEU A 678      30.570  50.680  65.790  1.00  0.00           H
ATOM   1429  CG  LEU A 678      29.380  49.610  67.260  1.00  0.00           C
ATOM   1430  HG  LEU A 678      29.490  49.240  68.300  1.00  0.00           H
ATOM   1431  CD1 LEU A 678      28.150  50.540  67.210  1.00  0.00           C
ATOM   1432 HD11 LEU A 678      28.010  50.940  66.180  1.00  0.00           H
ATOM   1433 HD12 LEU A 678      28.270  51.390  67.900  1.00  0.00           H
ATOM   1434 HD13 LEU A 678      27.240  49.980  67.500  1.00  0.00           H
ATOM   1435  CD2 LEU A 678      29.150  48.400  66.350  1.00  0.00           C
ATOM   1436 HD21 LEU A 678      30.030  47.710  66.390  1.00  0.00           H
ATOM   1437 HD22 LEU A 678      29.020  48.730  65.300  1.00  0.00           H
ATOM   1438 HD23 LEU A 678      28.250  47.840  66.660  1.00  0.00           H
ATOM   1439  C   LEU A 678      31.190  51.160  69.170  1.00  0.00           C
ATOM   1440  O   LEU A 678      30.330  51.520  69.980  1.00  0.00           O
ATOM   1441  N   TYR A 679      32.260  50.440  69.560  1.00  0.00           N
ATOM   1442  HN  TYR A 679      32.900  50.070  68.880  1.00  0.00           H
ATOM   1443  CA  TYR A 679      32.540  50.110  70.950  1.00  0.00           C
ATOM   1444  HA  TYR A 679      31.670  49.600  71.340  1.00  0.00           H
ATOM   1445  CB  TYR A 679      33.760  49.140  71.080  1.00  0.00           C
ATOM   1446  HB1 TYR A 679      34.680  49.620  70.690  1.00  0.00           H
ATOM   1447  HB2 TYR A 679      33.580  48.230  70.470  1.00  0.00           H
ATOM   1448  CG  TYR A 679      34.000  48.720  72.520  1.00  0.00           C
ATOM   1449  CD1 TYR A 679      35.060  49.250  73.270  1.00  0.00           C
ATOM   1450  HD1 TYR A 679      35.730  49.970  72.830  1.00  0.00           H
ATOM   1451  CE1 TYR A 679      35.270  48.830  74.600  1.00  0.00           C
ATOM   1452  HE1 TYR A 679      36.120  49.210  75.140  1.00  0.00           H
ATOM   1453  CZ  TYR A 679      34.430  47.870  75.170  1.00  0.00           C
ATOM   1454  OH  TYR A 679      34.690  47.340  76.450  1.00  0.00           O
ATOM   1455  HH  TYR A 679      34.790  46.380  76.310  1.00  0.00           H
ATOM   1456  CD2 TYR A 679      33.140  47.780  73.110  1.00  0.00           C
ATOM   1457  HD2 TYR A 679      32.340  47.360  72.530  1.00  0.00           H
ATOM   1458  CE2 TYR A 679      33.360  47.350  74.430  1.00  0.00           C
ATOM   1459  HE2 TYR A 679      32.720  46.590  74.850  1.00  0.00           H
ATOM   1460  C   TYR A 679      32.730  51.340  71.850  1.00  0.00           C
ATOM   1461  O   TYR A 679      32.210  51.390  72.960  1.00  0.00           O
ATOM   1462  N   LYS A 680      33.460  52.360  71.370  1.00  0.00           N
ATOM   1463  HN  LYS A 680      33.910  52.290  70.480  1.00  0.00           H
ATOM   1464  CA  LYS A 680      33.700  53.600  72.110  1.00  0.00           C
ATOM   1465  HA  LYS A 680      34.190  53.350  73.040  1.00  0.00           H
ATOM   1466  CB  LYS A 680      34.600  54.560  71.280  1.00  0.00           C
ATOM   1467  HB1 LYS A 680      34.160  54.670  70.270  1.00  0.00           H
ATOM   1468  HB2 LYS A 680      35.580  54.070  71.160  1.00  0.00           H
ATOM   1469  CG  LYS A 680      34.780  55.980  71.860  1.00  0.00           C
ATOM   1470  HG1 LYS A 680      35.110  55.890  72.920  1.00  0.00           H
ATOM   1471  HG2 LYS A 680      33.800  56.510  71.870  1.00  0.00           H
ATOM   1472  CD  LYS A 680      35.800  56.810  71.040  1.00  0.00           C
ATOM   1473  HD1 LYS A 680      35.330  57.030  70.060  1.00  0.00           H
ATOM   1474  HD2 LYS A 680      36.680  56.160  70.840  1.00  0.00           H
ATOM   1475  CE  LYS A 680      36.330  58.120  71.660  1.00  0.00           C
ATOM   1476  HE1 LYS A 680      36.790  58.740  70.860  1.00  0.00           H
ATOM   1477  HE2 LYS A 680      37.110  57.900  72.410  1.00  0.00           H
ATOM   1478  NZ  LYS A 680      35.260  58.910  72.290  1.00  0.00           N
ATOM   1479  HZ1 LYS A 680      34.920  58.400  73.140  1.00  0.00           H
ATOM   1480  HZ2 LYS A 680      34.480  59.020  71.610  1.00  0.00           H
ATOM   1481  HZ3 LYS A 680      35.610  59.850  72.600  1.00  0.00           H
ATOM   1482  C   LYS A 680      32.430  54.330  72.480  1.00  0.00           C
ATOM   1483  O   LYS A 680      32.220  54.690  73.640  1.00  0.00           O
ATOM   1484  N   PHE A 681      31.500  54.490  71.510  1.00  0.00           N
ATOM   1485  HN  PHE A 681      31.700  54.200  70.570  1.00  0.00           H
ATOM   1486  CA  PHE A 681      30.170  54.990  71.790  1.00  0.00           C
ATOM   1487  HA  PHE A 681      30.270  55.930  72.310  1.00  0.00           H
ATOM   1488  CB  PHE A 681      29.370  55.200  70.470  1.00  0.00           C
ATOM   1489  HB1 PHE A 681      28.310  55.430  70.670  1.00  0.00           H
ATOM   1490  HB2 PHE A 681      29.420  54.270  69.860  1.00  0.00           H
ATOM   1491  CG  PHE A 681      29.910  56.350  69.640  1.00  0.00           C
ATOM   1492  CD1 PHE A 681      30.100  57.630  70.200  1.00  0.00           C
ATOM   1493  HD1 PHE A 681      29.950  57.790  71.250  1.00  0.00           H
ATOM   1494  CE1 PHE A 681      30.490  58.710  69.410  1.00  0.00           C
ATOM   1495  HE1 PHE A 681      30.640  59.690  69.860  1.00  0.00           H
ATOM   1496  CZ  PHE A 681      30.730  58.530  68.040  1.00  0.00           C
ATOM   1497  HZ  PHE A 681      31.050  59.360  67.430  1.00  0.00           H
ATOM   1498  CD2 PHE A 681      30.150  56.190  68.260  1.00  0.00           C
ATOM   1499  HD2 PHE A 681      30.010  55.220  67.800  1.00  0.00           H
ATOM   1500  CE2 PHE A 681      30.550  57.270  67.470  1.00  0.00           C
ATOM   1501  HE2 PHE A 681      30.730  57.130  66.410  1.00  0.00           H
ATOM   1502  C   PHE A 681      29.370  54.090  72.720  1.00  0.00           C
ATOM   1503  O   PHE A 681      28.790  54.550  73.700  1.00  0.00           O
ATOM   1504  N   CYS A 682      29.350  52.760  72.500  1.00  0.00           N
ATOM   1505  HN  CYS A 682      29.820  52.370  71.710  1.00  0.00           H
ATOM   1506  CA  CYS A 682      28.640  51.830  73.380  1.00  0.00           C
ATOM   1507  HA  CYS A 682      27.600  52.150  73.410  1.00  0.00           H
ATOM   1508  CB  CYS A 682      28.670  50.390  72.820  1.00  0.00           C
ATOM   1509  HB1 CYS A 682      28.260  49.680  73.560  1.00  0.00           H
ATOM   1510  HB2 CYS A 682      29.730  50.090  72.650  1.00  0.00           H
ATOM   1511  SG  CYS A 682      27.700  50.220  71.290  1.00  0.00           S
ATOM   1512  HG1 CYS A 682      28.520  50.940  70.540  1.00  0.00           H
ATOM   1513  C   CYS A 682      29.100  51.830  74.840  1.00  0.00           C
ATOM   1514  O   CYS A 682      28.300  51.750  75.770  1.00  0.00           O
ATOM   1515  N   ARG A 683      30.410  51.920  75.080  1.00  0.00           N
ATOM   1516  HN  ARG A 683      31.050  51.840  74.310  1.00  0.00           H
ATOM   1517  CA  ARG A 683      31.010  52.120  76.390  1.00  0.00           C
ATOM   1518  HA  ARG A 683      30.650  51.340  77.040  1.00  0.00           H
ATOM   1519  CB  ARG A 683      32.560  51.970  76.270  1.00  0.00           C
ATOM   1520  HB1 ARG A 683      32.910  52.710  75.520  1.00  0.00           H
ATOM   1521  HB2 ARG A 683      32.780  50.960  75.840  1.00  0.00           H
ATOM   1522  CG  ARG A 683      33.380  52.160  77.570  1.00  0.00           C
ATOM   1523  HG1 ARG A 683      33.050  53.080  78.100  1.00  0.00           H
ATOM   1524  HG2 ARG A 683      34.440  52.340  77.290  1.00  0.00           H
ATOM   1525  CD  ARG A 683      33.290  50.990  78.570  1.00  0.00           C
ATOM   1526  HD1 ARG A 683      32.270  50.540  78.560  1.00  0.00           H
ATOM   1527  HD2 ARG A 683      33.480  51.330  79.610  1.00  0.00           H
ATOM   1528  NE  ARG A 683      34.290  49.950  78.180  1.00  0.00           N
ATOM   1529  HE  ARG A 683      34.020  49.270  77.500  1.00  0.00           H
ATOM   1530  CZ  ARG A 683      35.570  49.930  78.550  1.00  0.00           C
ATOM   1531  NH1 ARG A 683      36.120  50.860  79.310  1.00  0.00           N
ATOM   1532 HH11 ARG A 683      35.550  51.580  79.680  1.00  0.00           H
ATOM   1533 HH12 ARG A 683      37.090  51.010  79.130  1.00  0.00           H
ATOM   1534  NH2 ARG A 683      36.330  48.960  78.080  1.00  0.00           N
ATOM   1535 HH21 ARG A 683      35.880  48.300  77.470  1.00  0.00           H
ATOM   1536 HH22 ARG A 683      37.270  48.830  78.360  1.00  0.00           H
ATOM   1537  C   ARG A 683      30.660  53.440  77.080  1.00  0.00           C
ATOM   1538  O   ARG A 683      30.380  53.460  78.280  1.00  0.00           O
ATOM   1539  N   ASP A 684      30.680  54.580  76.330  1.00  0.00           N
ATOM   1540  HN  ASP A 684      30.930  54.520  75.360  1.00  0.00           H
ATOM   1541  CA  ASP A 684      30.410  55.950  76.800  1.00  0.00           C
ATOM   1542  HA  ASP A 684      31.080  56.150  77.620  1.00  0.00           H
ATOM   1543  CB  ASP A 684      30.730  56.940  75.630  1.00  0.00           C
ATOM   1544  HB1 ASP A 684      30.010  56.780  74.800  1.00  0.00           H
ATOM   1545  HB2 ASP A 684      31.740  56.690  75.240  1.00  0.00           H
ATOM   1546  CG  ASP A 684      30.790  58.450  75.920  1.00  0.00           C
ATOM   1547  OD1 ASP A 684      31.050  58.890  77.060  1.00  0.00           O
ATOM   1548  OD2 ASP A 684      30.710  59.200  74.900  1.00  0.00           O
ATOM   1549  C   ASP A 684      29.000  56.120  77.360  1.00  0.00           C
ATOM   1550  O   ASP A 684      28.780  56.690  78.430  1.00  0.00           O
ATOM   1551  N   TYR A 685      27.980  55.530  76.690  1.00  0.00           N
ATOM   1552  HN  TYR A 685      28.190  55.140  75.800  1.00  0.00           H
ATOM   1553  CA  TYR A 685      26.580  55.630  77.110  1.00  0.00           C
ATOM   1554  HA  TYR A 685      26.480  56.460  77.800  1.00  0.00           H
ATOM   1555  CB  TYR A 685      25.640  55.890  75.900  1.00  0.00           C
ATOM   1556  HB1 TYR A 685      24.590  56.100  76.230  1.00  0.00           H
ATOM   1557  HB2 TYR A 685      25.630  55.010  75.220  1.00  0.00           H
ATOM   1558  CG  TYR A 685      26.170  57.090  75.180  1.00  0.00           C
ATOM   1559  CD1 TYR A 685      26.090  58.380  75.720  1.00  0.00           C
ATOM   1560  HD1 TYR A 685      25.520  58.580  76.610  1.00  0.00           H
ATOM   1561  CE1 TYR A 685      26.830  59.430  75.160  1.00  0.00           C
ATOM   1562  HE1 TYR A 685      26.770  60.420  75.570  1.00  0.00           H
ATOM   1563  CZ  TYR A 685      27.700  59.180  74.100  1.00  0.00           C
ATOM   1564  OH  TYR A 685      28.510  60.190  73.570  1.00  0.00           O
ATOM   1565  HH  TYR A 685      29.350  60.050  74.050  1.00  0.00           H
ATOM   1566  CD2 TYR A 685      26.940  56.880  74.040  1.00  0.00           C
ATOM   1567  HD2 TYR A 685      26.970  55.890  73.610  1.00  0.00           H
ATOM   1568  CE2 TYR A 685      27.790  57.890  73.570  1.00  0.00           C
ATOM   1569  HE2 TYR A 685      28.500  57.690  72.790  1.00  0.00           H
ATOM   1570  C   TYR A 685      26.080  54.410  77.870  1.00  0.00           C
ATOM   1571  O   TYR A 685      24.910  54.390  78.250  1.00  0.00           O
ATOM   1572  N   GLN A 686      26.960  53.430  78.160  1.00  0.00           N
ATOM   1573  HN  GLN A 686      27.910  53.570  77.880  1.00  0.00           H
ATOM   1574  CA  GLN A 686      26.680  52.210  78.920  1.00  0.00           C
ATOM   1575  HA  GLN A 686      27.600  51.630  78.930  1.00  0.00           H
ATOM   1576  CB  GLN A 686      26.300  52.530  80.390  1.00  0.00           C
ATOM   1577  HB1 GLN A 686      25.300  53.010  80.400  1.00  0.00           H
ATOM   1578  HB2 GLN A 686      27.030  53.280  80.770  1.00  0.00           H
ATOM   1579  CG  GLN A 686      26.320  51.300  81.340  1.00  0.00           C
ATOM   1580  HG1 GLN A 686      27.370  50.980  81.490  1.00  0.00           H
ATOM   1581  HG2 GLN A 686      25.760  50.450  80.910  1.00  0.00           H
ATOM   1582  CD  GLN A 686      25.720  51.630  82.710  1.00  0.00           C
ATOM   1583  OE1 GLN A 686      26.410  51.880  83.700  1.00  0.00           O
ATOM   1584  NE2 GLN A 686      24.370  51.520  82.760  1.00  0.00           N
ATOM   1585 HE21 GLN A 686      23.880  51.620  83.620  1.00  0.00           H
ATOM   1586 HE22 GLN A 686      23.890  51.300  81.920  1.00  0.00           H
ATOM   1587  C   GLN A 686      25.630  51.320  78.240  1.00  0.00           C
ATOM   1588  O   GLN A 686      24.540  51.070  78.750  1.00  0.00           O
ATOM   1589  N   LEU A 687      25.970  50.830  77.050  1.00  0.00           N
ATOM   1590  HN  LEU A 687      26.880  51.030  76.680  1.00  0.00           H
ATOM   1591  CA  LEU A 687      25.060  50.170  76.150  1.00  0.00           C
ATOM   1592  HA  LEU A 687      24.150  49.910  76.660  1.00  0.00           H
ATOM   1593  CB  LEU A 687      24.810  51.130  74.950  1.00  0.00           C
ATOM   1594  HB1 LEU A 687      25.700  51.150  74.300  1.00  0.00           H
ATOM   1595  HB2 LEU A 687      24.700  52.150  75.370  1.00  0.00           H
ATOM   1596  CG  LEU A 687      23.550  50.860  74.110  1.00  0.00           C
ATOM   1597  HG  LEU A 687      23.560  49.800  73.760  1.00  0.00           H
ATOM   1598  CD1 LEU A 687      22.270  51.090  74.940  1.00  0.00           C
ATOM   1599 HD11 LEU A 687      22.310  52.100  75.390  1.00  0.00           H
ATOM   1600 HD12 LEU A 687      22.180  50.350  75.760  1.00  0.00           H
ATOM   1601 HD13 LEU A 687      21.370  51.020  74.300  1.00  0.00           H
ATOM   1602  CD2 LEU A 687      23.550  51.770  72.880  1.00  0.00           C
ATOM   1603 HD21 LEU A 687      24.430  51.530  72.240  1.00  0.00           H
ATOM   1604 HD22 LEU A 687      23.620  52.830  73.180  1.00  0.00           H
ATOM   1605 HD23 LEU A 687      22.630  51.610  72.270  1.00  0.00           H
ATOM   1606  C   LEU A 687      25.710  48.890  75.670  1.00  0.00           C
ATOM   1607  O   LEU A 687      26.910  48.840  75.390  1.00  0.00           O
ATOM   1608  N   SER A 688      24.950  47.790  75.590  1.00  0.00           N
ATOM   1609  HN  SER A 688      23.970  47.830  75.790  1.00  0.00           H
ATOM   1610  CA  SER A 688      25.510  46.510  75.170  1.00  0.00           C
ATOM   1611  HA  SER A 688      26.400  46.350  75.750  1.00  0.00           H
ATOM   1612  CB  SER A 688      24.580  45.290  75.480  1.00  0.00           C
ATOM   1613  HB1 SER A 688      23.610  45.420  74.950  1.00  0.00           H
ATOM   1614  HB2 SER A 688      24.360  45.290  76.570  1.00  0.00           H
ATOM   1615  OG  SER A 688      25.160  44.040  75.100  1.00  0.00           O
ATOM   1616  HG1 SER A 688      24.390  43.460  74.910  1.00  0.00           H
ATOM   1617  C   SER A 688      25.920  46.460  73.710  1.00  0.00           C
ATOM   1618  O   SER A 688      25.080  46.360  72.800  1.00  0.00           O
ATOM   1619  N   TYR A 689      27.240  46.470  73.460  1.00  0.00           N
ATOM   1620  HN  TYR A 689      27.830  46.790  74.200  1.00  0.00           H
ATOM   1621  CA  TYR A 689      27.870  46.270  72.180  1.00  0.00           C
ATOM   1622  HA  TYR A 689      27.570  47.080  71.520  1.00  0.00           H
ATOM   1623  CB  TYR A 689      29.410  46.340  72.410  1.00  0.00           C
ATOM   1624  HB1 TYR A 689      29.670  45.670  73.270  1.00  0.00           H
ATOM   1625  HB2 TYR A 689      29.680  47.370  72.720  1.00  0.00           H
ATOM   1626  CG  TYR A 689      30.290  45.950  71.240  1.00  0.00           C
ATOM   1627  CD1 TYR A 689      30.550  46.850  70.190  1.00  0.00           C
ATOM   1628  HD1 TYR A 689      30.070  47.820  70.190  1.00  0.00           H
ATOM   1629  CE1 TYR A 689      31.470  46.530  69.170  1.00  0.00           C
ATOM   1630  HE1 TYR A 689      31.680  47.230  68.380  1.00  0.00           H
ATOM   1631  CZ  TYR A 689      32.130  45.290  69.200  1.00  0.00           C
ATOM   1632  OH  TYR A 689      33.090  44.920  68.240  1.00  0.00           O
ATOM   1633  HH  TYR A 689      32.880  45.330  67.360  1.00  0.00           H
ATOM   1634  CD2 TYR A 689      30.960  44.710  71.240  1.00  0.00           C
ATOM   1635  HD2 TYR A 689      30.800  44.010  72.050  1.00  0.00           H
ATOM   1636  CE2 TYR A 689      31.880  44.390  70.240  1.00  0.00           C
ATOM   1637  HE2 TYR A 689      32.420  43.450  70.260  1.00  0.00           H
ATOM   1638  C   TYR A 689      27.470  44.990  71.460  1.00  0.00           C
ATOM   1639  O   TYR A 689      27.140  45.020  70.280  1.00  0.00           O
ATOM   1640  N   LEU A 690      27.430  43.820  72.160  1.00  0.00           N
ATOM   1641  HN  LEU A 690      27.640  43.800  73.130  1.00  0.00           H
ATOM   1642  CA  LEU A 690      27.040  42.560  71.550  1.00  0.00           C
ATOM   1643  HA  LEU A 690      27.670  42.370  70.690  1.00  0.00           H
ATOM   1644  CB  LEU A 690      27.190  41.390  72.560  1.00  0.00           C
ATOM   1645  HB1 LEU A 690      26.760  40.450  72.140  1.00  0.00           H
ATOM   1646  HB2 LEU A 690      26.590  41.640  73.470  1.00  0.00           H
ATOM   1647  CG  LEU A 690      28.640  41.110  73.020  1.00  0.00           C
ATOM   1648  HG  LEU A 690      29.160  42.070  73.210  1.00  0.00           H
ATOM   1649  CD1 LEU A 690      28.640  40.330  74.340  1.00  0.00           C
ATOM   1650 HD11 LEU A 690      28.080  39.370  74.230  1.00  0.00           H
ATOM   1651 HD12 LEU A 690      28.140  40.920  75.140  1.00  0.00           H
ATOM   1652 HD13 LEU A 690      29.670  40.110  74.670  1.00  0.00           H
ATOM   1653  CD2 LEU A 690      29.410  40.330  71.940  1.00  0.00           C
ATOM   1654 HD21 LEU A 690      29.450  40.910  70.990  1.00  0.00           H
ATOM   1655 HD22 LEU A 690      28.890  39.370  71.720  1.00  0.00           H
ATOM   1656 HD23 LEU A 690      30.440  40.100  72.270  1.00  0.00           H
ATOM   1657  C   LEU A 690      25.610  42.570  71.040  1.00  0.00           C
ATOM   1658  O   LEU A 690      25.350  42.300  69.870  1.00  0.00           O
ATOM   1659  N   SER A 691      24.670  42.980  71.910  1.00  0.00           N
ATOM   1660  HN  SER A 691      24.900  43.160  72.860  1.00  0.00           H
ATOM   1661  CA  SER A 691      23.240  43.030  71.610  1.00  0.00           C
ATOM   1662  HA  SER A 691      22.940  42.030  71.320  1.00  0.00           H
ATOM   1663  CB  SER A 691      22.410  43.450  72.850  1.00  0.00           C
ATOM   1664  HB1 SER A 691      21.350  43.150  72.710  1.00  0.00           H
ATOM   1665  HB2 SER A 691      22.450  44.550  73.010  1.00  0.00           H
ATOM   1666  OG  SER A 691      22.920  42.820  74.030  1.00  0.00           O
ATOM   1667  HG1 SER A 691      22.230  42.230  74.410  1.00  0.00           H
ATOM   1668  C   SER A 691      22.940  43.970  70.440  1.00  0.00           C
ATOM   1669  O   SER A 691      22.150  43.630  69.560  1.00  0.00           O
ATOM   1670  N   LEU A 692      23.580  45.160  70.400  1.00  0.00           N
ATOM   1671  HN  LEU A 692      24.240  45.390  71.120  1.00  0.00           H
ATOM   1672  CA  LEU A 692      23.460  46.100  69.300  1.00  0.00           C
ATOM   1673  HA  LEU A 692      22.410  46.320  69.160  1.00  0.00           H
ATOM   1674  CB  LEU A 692      24.220  47.420  69.640  1.00  0.00           C
ATOM   1675  HB1 LEU A 692      25.300  47.350  69.410  1.00  0.00           H
ATOM   1676  HB2 LEU A 692      24.150  47.540  70.750  1.00  0.00           H
ATOM   1677  CG  LEU A 692      23.610  48.710  69.030  1.00  0.00           C
ATOM   1678  HG  LEU A 692      22.510  48.690  69.210  1.00  0.00           H
ATOM   1679  CD1 LEU A 692      24.170  49.940  69.770  1.00  0.00           C
ATOM   1680 HD11 LEU A 692      25.260  50.030  69.600  1.00  0.00           H
ATOM   1681 HD12 LEU A 692      23.990  49.840  70.860  1.00  0.00           H
ATOM   1682 HD13 LEU A 692      23.670  50.860  69.410  1.00  0.00           H
ATOM   1683  CD2 LEU A 692      23.850  48.870  67.520  1.00  0.00           C
ATOM   1684 HD21 LEU A 692      23.320  48.080  66.950  1.00  0.00           H
ATOM   1685 HD22 LEU A 692      24.930  48.820  67.290  1.00  0.00           H
ATOM   1686 HD23 LEU A 692      23.460  49.840  67.180  1.00  0.00           H
ATOM   1687  C   LEU A 692      23.980  45.530  67.980  1.00  0.00           C
ATOM   1688  O   LEU A 692      23.310  45.630  66.950  1.00  0.00           O
ATOM   1689  N   ARG A 693      25.160  44.870  68.010  1.00  0.00           N
ATOM   1690  HN  ARG A 693      25.670  44.760  68.870  1.00  0.00           H
ATOM   1691  CA  ARG A 693      25.850  44.430  66.810  1.00  0.00           C
ATOM   1692  HA  ARG A 693      25.820  45.260  66.110  1.00  0.00           H
ATOM   1693  CB  ARG A 693      27.340  44.120  67.140  1.00  0.00           C
ATOM   1694  HB1 ARG A 693      27.430  43.170  67.700  1.00  0.00           H
ATOM   1695  HB2 ARG A 693      27.690  44.930  67.820  1.00  0.00           H
ATOM   1696  CG  ARG A 693      28.260  44.140  65.900  1.00  0.00           C
ATOM   1697  HG1 ARG A 693      27.950  45.000  65.260  1.00  0.00           H
ATOM   1698  HG2 ARG A 693      28.120  43.210  65.300  1.00  0.00           H
ATOM   1699  CD  ARG A 693      29.760  44.350  66.180  1.00  0.00           C
ATOM   1700  HD1 ARG A 693      29.930  45.250  66.810  1.00  0.00           H
ATOM   1701  HD2 ARG A 693      30.330  44.520  65.230  1.00  0.00           H
ATOM   1702  NE  ARG A 693      30.290  43.150  66.900  1.00  0.00           N
ATOM   1703  HE  ARG A 693      30.350  43.180  67.880  1.00  0.00           H
ATOM   1704  CZ  ARG A 693      30.770  42.080  66.280  1.00  0.00           C
ATOM   1705  NH1 ARG A 693      30.810  41.950  64.970  1.00  0.00           N
ATOM   1706 HH11 ARG A 693      30.950  42.810  64.480  1.00  0.00           H
ATOM   1707 HH12 ARG A 693      31.320  41.160  64.640  1.00  0.00           H
ATOM   1708  NH2 ARG A 693      31.250  41.090  66.990  1.00  0.00           N
ATOM   1709 HH21 ARG A 693      31.520  41.280  67.920  1.00  0.00           H
ATOM   1710 HH22 ARG A 693      31.640  40.360  66.430  1.00  0.00           H
ATOM   1711  C   ARG A 693      25.160  43.260  66.120  1.00  0.00           C
ATOM   1712  O   ARG A 693      25.300  43.070  64.910  1.00  0.00           O
ATOM   1713  N   THR A 694      24.320  42.480  66.840  1.00  0.00           N
ATOM   1714  HN  THR A 694      24.310  42.570  67.830  1.00  0.00           H
ATOM   1715  CA  THR A 694      23.420  41.480  66.230  1.00  0.00           C
ATOM   1716  HA  THR A 694      24.050  40.800  65.670  1.00  0.00           H
ATOM   1717  CB  THR A 694      22.610  40.640  67.230  1.00  0.00           C
ATOM   1718  HB  THR A 694      22.150  39.790  66.660  1.00  0.00           H
ATOM   1719  OG1 THR A 694      21.550  41.350  67.840  1.00  0.00           O
ATOM   1720  HG1 THR A 694      21.920  41.820  68.610  1.00  0.00           H
ATOM   1721  CG2 THR A 694      23.470  40.030  68.340  1.00  0.00           C
ATOM   1722 HG21 THR A 694      23.720  40.790  69.110  1.00  0.00           H
ATOM   1723 HG22 THR A 694      24.410  39.610  67.940  1.00  0.00           H
ATOM   1724 HG23 THR A 694      22.910  39.220  68.860  1.00  0.00           H
ATOM   1725  C   THR A 694      22.440  42.090  65.220  1.00  0.00           C
ATOM   1726  O   THR A 694      22.260  41.590  64.120  1.00  0.00           O
ATOM   1727  N   SER A 695      21.790  43.230  65.570  1.00  0.00           N
ATOM   1728  HN  SER A 695      21.920  43.590  66.480  1.00  0.00           H
ATOM   1729  CA  SER A 695      20.820  43.890  64.700  1.00  0.00           C
ATOM   1730  HA  SER A 695      20.200  43.120  64.260  1.00  0.00           H
ATOM   1731  CB  SER A 695      19.860  44.860  65.450  1.00  0.00           C
ATOM   1732  HB1 SER A 695      19.410  44.330  66.320  1.00  0.00           H
ATOM   1733  HB2 SER A 695      19.020  45.140  64.770  1.00  0.00           H
ATOM   1734  OG  SER A 695      20.500  46.060  65.890  1.00  0.00           O
ATOM   1735  HG1 SER A 695      21.220  45.800  66.480  1.00  0.00           H
ATOM   1736  C   SER A 695      21.490  44.610  63.550  1.00  0.00           C
ATOM   1737  O   SER A 695      20.950  44.640  62.440  1.00  0.00           O
ATOM   1738  N   ILE A 696      22.730  45.120  63.750  1.00  0.00           N
ATOM   1739  HN  ILE A 696      23.080  45.200  64.690  1.00  0.00           H
ATOM   1740  CA  ILE A 696      23.580  45.610  62.670  1.00  0.00           C
ATOM   1741  HA  ILE A 696      23.060  46.410  62.170  1.00  0.00           H
ATOM   1742  CB  ILE A 696      24.950  46.100  63.160  1.00  0.00           C
ATOM   1743  HB  ILE A 696      25.470  45.260  63.680  1.00  0.00           H
ATOM   1744  CG2 ILE A 696      25.850  46.510  61.970  1.00  0.00           C
ATOM   1745 HG21 ILE A 696      25.310  47.210  61.300  1.00  0.00           H
ATOM   1746 HG22 ILE A 696      26.170  45.630  61.360  1.00  0.00           H
ATOM   1747 HG23 ILE A 696      26.770  47.010  62.330  1.00  0.00           H
ATOM   1748  CG1 ILE A 696      24.830  47.240  64.190  1.00  0.00           C
ATOM   1749 HG11 ILE A 696      25.850  47.460  64.590  1.00  0.00           H
ATOM   1750 HG12 ILE A 696      24.220  46.910  65.060  1.00  0.00           H
ATOM   1751  CD  ILE A 696      24.250  48.540  63.640  1.00  0.00           C
ATOM   1752  HD1 ILE A 696      23.190  48.400  63.320  1.00  0.00           H
ATOM   1753  HD2 ILE A 696      24.840  48.920  62.780  1.00  0.00           H
ATOM   1754  HD3 ILE A 696      24.250  49.330  64.430  1.00  0.00           H
ATOM   1755  C   ILE A 696      23.810  44.510  61.650  1.00  0.00           C
ATOM   1756  O   ILE A 696      23.640  44.710  60.440  1.00  0.00           O
ATOM   1757  N   GLY A 697      24.130  43.290  62.130  1.00  0.00           N
ATOM   1758  HN  GLY A 697      24.290  43.190  63.120  1.00  0.00           H
ATOM   1759  CA  GLY A 697      24.270  42.090  61.320  1.00  0.00           C
ATOM   1760  HA1 GLY A 697      24.490  41.270  61.980  1.00  0.00           H
ATOM   1761  HA2 GLY A 697      25.050  42.270  60.590  1.00  0.00           H
ATOM   1762  C   GLY A 697      23.030  41.710  60.550  1.00  0.00           C
ATOM   1763  O   GLY A 697      23.110  41.410  59.360  1.00  0.00           O
ATOM   1764  N   LEU A 698      21.850  41.730  61.200  1.00  0.00           N
ATOM   1765  HN  LEU A 698      21.830  41.860  62.190  1.00  0.00           H
ATOM   1766  CA  LEU A 698      20.580  41.500  60.520  1.00  0.00           C
ATOM   1767  HA  LEU A 698      20.630  40.530  60.040  1.00  0.00           H
ATOM   1768  CB  LEU A 698      19.390  41.510  61.510  1.00  0.00           C
ATOM   1769  HB1 LEU A 698      18.430  41.390  60.950  1.00  0.00           H
ATOM   1770  HB2 LEU A 698      19.360  42.490  62.030  1.00  0.00           H
ATOM   1771  CG  LEU A 698      19.420  40.400  62.580  1.00  0.00           C
ATOM   1772  HG  LEU A 698      20.390  40.430  63.120  1.00  0.00           H
ATOM   1773  CD1 LEU A 698      18.310  40.660  63.610  1.00  0.00           C
ATOM   1774 HD11 LEU A 698      17.320  40.740  63.110  1.00  0.00           H
ATOM   1775 HD12 LEU A 698      18.490  41.620  64.140  1.00  0.00           H
ATOM   1776 HD13 LEU A 698      18.270  39.850  64.370  1.00  0.00           H
ATOM   1777  CD2 LEU A 698      19.300  39.000  61.950  1.00  0.00           C
ATOM   1778 HD21 LEU A 698      20.220  38.750  61.380  1.00  0.00           H
ATOM   1779 HD22 LEU A 698      18.440  38.950  61.250  1.00  0.00           H
ATOM   1780 HD23 LEU A 698      19.170  38.220  62.740  1.00  0.00           H
ATOM   1781  C   LEU A 698      20.290  42.500  59.410  1.00  0.00           C
ATOM   1782  O   LEU A 698      20.020  42.110  58.280  1.00  0.00           O
ATOM   1783  N   TRP A 699      20.400  43.820  59.660  1.00  0.00           N
ATOM   1784  HN  TRP A 699      20.560  44.150  60.590  1.00  0.00           H
ATOM   1785  CA  TRP A 699      20.230  44.820  58.610  1.00  0.00           C
ATOM   1786  HA  TRP A 699      19.290  44.610  58.130  1.00  0.00           H
ATOM   1787  CB  TRP A 699      20.190  46.260  59.170  1.00  0.00           C
ATOM   1788  HB1 TRP A 699      20.580  47.000  58.430  1.00  0.00           H
ATOM   1789  HB2 TRP A 699      20.850  46.320  60.070  1.00  0.00           H
ATOM   1790  CG  TRP A 699      18.820  46.730  59.540  1.00  0.00           C
ATOM   1791  CD1 TRP A 699      17.800  46.940  58.650  1.00  0.00           C
ATOM   1792  HD1 TRP A 699      17.880  46.730  57.590  1.00  0.00           H
ATOM   1793  NE1 TRP A 699      16.700  47.440  59.300  1.00  0.00           N
ATOM   1794  HE1 TRP A 699      15.840  47.720  58.920  1.00  0.00           H
ATOM   1795  CE2 TRP A 699      16.980  47.560  60.630  1.00  0.00           C
ATOM   1796  CD2 TRP A 699      18.320  47.130  60.830  1.00  0.00           C
ATOM   1797  CE3 TRP A 699      18.880  47.180  62.110  1.00  0.00           C
ATOM   1798  HE3 TRP A 699      19.900  46.890  62.300  1.00  0.00           H
ATOM   1799  CZ3 TRP A 699      18.090  47.650  63.160  1.00  0.00           C
ATOM   1800  HZ3 TRP A 699      18.510  47.710  64.160  1.00  0.00           H
ATOM   1801  CZ2 TRP A 699      16.200  48.030  61.680  1.00  0.00           C
ATOM   1802  HZ2 TRP A 699      15.190  48.370  61.520  1.00  0.00           H
ATOM   1803  CH2 TRP A 699      16.780  48.070  62.950  1.00  0.00           C
ATOM   1804  HH2 TRP A 699      16.220  48.450  63.790  1.00  0.00           H
ATOM   1805  C   TRP A 699      21.250  44.730  57.480  1.00  0.00           C
ATOM   1806  O   TRP A 699      20.880  44.780  56.310  1.00  0.00           O
ATOM   1807  N   THR A 700      22.540  44.550  57.790  1.00  0.00           N
ATOM   1808  HN  THR A 700      22.800  44.490  58.750  1.00  0.00           H
ATOM   1809  CA  THR A 700      23.610  44.460  56.800  1.00  0.00           C
ATOM   1810  HA  THR A 700      23.570  45.350  56.180  1.00  0.00           H
ATOM   1811  CB  THR A 700      24.990  44.420  57.470  1.00  0.00           C
ATOM   1812  HB  THR A 700      25.080  43.510  58.120  1.00  0.00           H
ATOM   1813  OG1 THR A 700      25.170  45.560  58.290  1.00  0.00           O
ATOM   1814  HG1 THR A 700      24.520  45.500  59.010  1.00  0.00           H
ATOM   1815  CG2 THR A 700      26.120  44.420  56.440  1.00  0.00           C
ATOM   1816 HG21 THR A 700      26.010  45.290  55.750  1.00  0.00           H
ATOM   1817 HG22 THR A 700      26.140  43.500  55.830  1.00  0.00           H
ATOM   1818 HG23 THR A 700      27.100  44.510  56.950  1.00  0.00           H
ATOM   1819  C   THR A 700      23.500  43.270  55.860  1.00  0.00           C
ATOM   1820  O   THR A 700      23.640  43.380  54.640  1.00  0.00           O
ATOM   1821  N   SER A 701      23.220  42.070  56.410  1.00  0.00           N
ATOM   1822  HN  SER A 701      23.090  42.000  57.400  1.00  0.00           H
ATOM   1823  CA  SER A 701      23.010  40.840  55.650  1.00  0.00           C
ATOM   1824  HA  SER A 701      23.870  40.680  55.020  1.00  0.00           H
ATOM   1825  CB  SER A 701      22.840  39.590  56.580  1.00  0.00           C
ATOM   1826  HB1 SER A 701      23.790  39.430  57.120  1.00  0.00           H
ATOM   1827  HB2 SER A 701      22.650  38.680  55.970  1.00  0.00           H
ATOM   1828  OG  SER A 701      21.790  39.760  57.540  1.00  0.00           O
ATOM   1829  HG1 SER A 701      22.130  40.320  58.260  1.00  0.00           H
ATOM   1830  C   SER A 701      21.810  40.930  54.730  1.00  0.00           C
ATOM   1831  O   SER A 701      21.860  40.590  53.550  1.00  0.00           O
ATOM   1832  N   PHE A 702      20.720  41.480  55.280  1.00  0.00           N
ATOM   1833  HN  PHE A 702      20.720  41.630  56.270  1.00  0.00           H
ATOM   1834  CA  PHE A 702      19.500  41.790  54.600  1.00  0.00           C
ATOM   1835  HA  PHE A 702      19.130  40.880  54.170  1.00  0.00           H
ATOM   1836  CB  PHE A 702      18.540  42.270  55.730  1.00  0.00           C
ATOM   1837  HB1 PHE A 702      18.970  43.140  56.270  1.00  0.00           H
ATOM   1838  HB2 PHE A 702      18.400  41.450  56.470  1.00  0.00           H
ATOM   1839  CG  PHE A 702      17.250  42.640  55.140  1.00  0.00           C
ATOM   1840  CD1 PHE A 702      16.370  41.620  54.790  1.00  0.00           C
ATOM   1841  HD1 PHE A 702      16.550  40.610  55.130  1.00  0.00           H
ATOM   1842  CE1 PHE A 702      15.350  41.880  53.890  1.00  0.00           C
ATOM   1843  HE1 PHE A 702      14.690  41.080  53.580  1.00  0.00           H
ATOM   1844  CZ  PHE A 702      15.270  43.150  53.310  1.00  0.00           C
ATOM   1845  HZ  PHE A 702      14.570  43.300  52.520  1.00  0.00           H
ATOM   1846  CD2 PHE A 702      17.060  43.960  54.700  1.00  0.00           C
ATOM   1847  HD2 PHE A 702      17.780  44.720  54.960  1.00  0.00           H
ATOM   1848  CE2 PHE A 702      16.100  44.200  53.730  1.00  0.00           C
ATOM   1849  HE2 PHE A 702      16.040  45.180  53.270  1.00  0.00           H
ATOM   1850  C   PHE A 702      19.680  42.780  53.440  1.00  0.00           C
ATOM   1851  O   PHE A 702      19.220  42.550  52.320  1.00  0.00           O
ATOM   1852  N   LEU A 703      20.440  43.890  53.660  1.00  0.00           N
ATOM   1853  HN  LEU A 703      20.760  44.080  54.590  1.00  0.00           H
ATOM   1854  CA  LEU A 703      20.820  44.850  52.640  1.00  0.00           C
ATOM   1855  HA  LEU A 703      19.920  45.260  52.200  1.00  0.00           H
ATOM   1856  CB  LEU A 703      21.720  45.980  53.230  1.00  0.00           C
ATOM   1857  HB1 LEU A 703      22.640  46.150  52.620  1.00  0.00           H
ATOM   1858  HB2 LEU A 703      22.090  45.650  54.230  1.00  0.00           H
ATOM   1859  CG  LEU A 703      21.050  47.350  53.370  1.00  0.00           C
ATOM   1860  HG  LEU A 703      21.800  48.020  53.860  1.00  0.00           H
ATOM   1861  CD1 LEU A 703      20.690  47.970  52.010  1.00  0.00           C
ATOM   1862 HD11 LEU A 703      19.960  47.340  51.470  1.00  0.00           H
ATOM   1863 HD12 LEU A 703      21.600  48.070  51.370  1.00  0.00           H
ATOM   1864 HD13 LEU A 703      20.240  48.980  52.150  1.00  0.00           H
ATOM   1865  CD2 LEU A 703      19.830  47.290  54.280  1.00  0.00           C
ATOM   1866 HD21 LEU A 703      20.050  46.690  55.180  1.00  0.00           H
ATOM   1867 HD22 LEU A 703      18.960  46.830  53.760  1.00  0.00           H
ATOM   1868 HD23 LEU A 703      19.590  48.320  54.600  1.00  0.00           H
ATOM   1869  C   LEU A 703      21.600  44.220  51.510  1.00  0.00           C
ATOM   1870  O   LEU A 703      21.320  44.450  50.330  1.00  0.00           O
ATOM   1871  N   CYS A 704      22.590  43.360  51.840  1.00  0.00           N
ATOM   1872  HN  CYS A 704      22.820  43.250  52.810  1.00  0.00           H
ATOM   1873  CA  CYS A 704      23.400  42.650  50.860  1.00  0.00           C
ATOM   1874  HA  CYS A 704      23.870  43.390  50.230  1.00  0.00           H
ATOM   1875  CB  CYS A 704      24.520  41.820  51.530  1.00  0.00           C
ATOM   1876  HB1 CYS A 704      25.040  41.200  50.750  1.00  0.00           H
ATOM   1877  HB2 CYS A 704      24.070  41.110  52.260  1.00  0.00           H
ATOM   1878  SG  CYS A 704      25.780  42.860  52.340  1.00  0.00           S
ATOM   1879  HG1 CYS A 704      24.960  43.330  53.280  1.00  0.00           H
ATOM   1880  C   CYS A 704      22.570  41.780  49.930  1.00  0.00           C
ATOM   1881  O   CYS A 704      22.750  41.800  48.720  1.00  0.00           O
ATOM   1882  N   ILE A 705      21.570  41.050  50.470  1.00  0.00           N
ATOM   1883  HN  ILE A 705      21.450  41.040  51.460  1.00  0.00           H
ATOM   1884  CA  ILE A 705      20.610  40.290  49.690  1.00  0.00           C
ATOM   1885  HA  ILE A 705      21.170  39.640  49.030  1.00  0.00           H
ATOM   1886  CB  ILE A 705      19.760  39.410  50.600  1.00  0.00           C
ATOM   1887  HB  ILE A 705      19.290  40.060  51.380  1.00  0.00           H
ATOM   1888  CG2 ILE A 705      18.670  38.700  49.790  1.00  0.00           C
ATOM   1889 HG21 ILE A 705      19.140  38.030  49.040  1.00  0.00           H
ATOM   1890 HG22 ILE A 705      18.010  39.400  49.250  1.00  0.00           H
ATOM   1891 HG23 ILE A 705      18.030  38.080  50.460  1.00  0.00           H
ATOM   1892  CG1 ILE A 705      20.660  38.360  51.310  1.00  0.00           C
ATOM   1893 HG11 ILE A 705      21.620  38.810  51.630  1.00  0.00           H
ATOM   1894 HG12 ILE A 705      20.890  37.560  50.580  1.00  0.00           H
ATOM   1895  CD  ILE A 705      20.010  37.740  52.550  1.00  0.00           C
ATOM   1896  HD1 ILE A 705      19.020  37.300  52.310  1.00  0.00           H
ATOM   1897  HD2 ILE A 705      19.860  38.520  53.340  1.00  0.00           H
ATOM   1898  HD3 ILE A 705      20.660  36.950  52.980  1.00  0.00           H
ATOM   1899  C   ILE A 705      19.750  41.160  48.760  1.00  0.00           C
ATOM   1900  O   ILE A 705      19.590  40.860  47.580  1.00  0.00           O
ATOM   1901  N   VAL A 706      19.220  42.310  49.250  1.00  0.00           N
ATOM   1902  HN  VAL A 706      19.320  42.520  50.230  1.00  0.00           H
ATOM   1903  CA  VAL A 706      18.530  43.300  48.420  1.00  0.00           C
ATOM   1904  HA  VAL A 706      17.710  42.800  47.930  1.00  0.00           H
ATOM   1905  CB  VAL A 706      17.960  44.450  49.270  1.00  0.00           C
ATOM   1906  HB  VAL A 706      18.760  44.870  49.910  1.00  0.00           H
ATOM   1907  CG1 VAL A 706      17.400  45.590  48.390  1.00  0.00           C
ATOM   1908 HG11 VAL A 706      16.640  45.200  47.680  1.00  0.00           H
ATOM   1909 HG12 VAL A 706      18.200  46.110  47.820  1.00  0.00           H
ATOM   1910 HG13 VAL A 706      16.900  46.360  49.030  1.00  0.00           H
ATOM   1911  CG2 VAL A 706      16.840  43.900  50.170  1.00  0.00           C
ATOM   1912 HG21 VAL A 706      17.220  43.090  50.840  1.00  0.00           H
ATOM   1913 HG22 VAL A 706      16.010  43.490  49.560  1.00  0.00           H
ATOM   1914 HG23 VAL A 706      16.440  44.710  50.810  1.00  0.00           H
ATOM   1915  C   VAL A 706      19.410  43.860  47.310  1.00  0.00           C
ATOM   1916  O   VAL A 706      19.020  43.960  46.150  1.00  0.00           O
ATOM   1917  N   LEU A 707      20.670  44.220  47.630  1.00  0.00           N
ATOM   1918  HN  LEU A 707      20.950  44.190  48.590  1.00  0.00           H
ATOM   1919  CA  LEU A 707      21.680  44.680  46.690  1.00  0.00           C
ATOM   1920  HA  LEU A 707      21.260  45.520  46.160  1.00  0.00           H
ATOM   1921  CB  LEU A 707      22.950  45.160  47.440  1.00  0.00           C
ATOM   1922  HB1 LEU A 707      23.790  45.340  46.740  1.00  0.00           H
ATOM   1923  HB2 LEU A 707      23.260  44.350  48.140  1.00  0.00           H
ATOM   1924  CG  LEU A 707      22.730  46.460  48.250  1.00  0.00           C
ATOM   1925  HG  LEU A 707      21.770  46.390  48.810  1.00  0.00           H
ATOM   1926  CD1 LEU A 707      23.850  46.650  49.290  1.00  0.00           C
ATOM   1927 HD11 LEU A 707      24.840  46.720  48.780  1.00  0.00           H
ATOM   1928 HD12 LEU A 707      23.890  45.800  50.000  1.00  0.00           H
ATOM   1929 HD13 LEU A 707      23.690  47.580  49.870  1.00  0.00           H
ATOM   1930  CD2 LEU A 707      22.650  47.690  47.340  1.00  0.00           C
ATOM   1931 HD21 LEU A 707      21.810  47.600  46.620  1.00  0.00           H
ATOM   1932 HD22 LEU A 707      23.600  47.810  46.770  1.00  0.00           H
ATOM   1933 HD23 LEU A 707      22.500  48.610  47.950  1.00  0.00           H
ATOM   1934  C   LEU A 707      22.020  43.660  45.610  1.00  0.00           C
ATOM   1935  O   LEU A 707      22.190  44.020  44.440  1.00  0.00           O
ATOM   1936  N   VAL A 708      22.100  42.350  45.950  1.00  0.00           N
ATOM   1937  HN  VAL A 708      22.120  42.090  46.920  1.00  0.00           H
ATOM   1938  CA  VAL A 708      22.190  41.270  44.970  1.00  0.00           C
ATOM   1939  HA  VAL A 708      23.060  41.460  44.360  1.00  0.00           H
ATOM   1940  CB  VAL A 708      22.380  39.910  45.670  1.00  0.00           C
ATOM   1941  HB  VAL A 708      21.630  39.810  46.490  1.00  0.00           H
ATOM   1942  CG1 VAL A 708      22.190  38.730  44.690  1.00  0.00           C
ATOM   1943 HG11 VAL A 708      22.880  38.830  43.840  1.00  0.00           H
ATOM   1944 HG12 VAL A 708      21.150  38.660  44.320  1.00  0.00           H
ATOM   1945 HG13 VAL A 708      22.420  37.770  45.210  1.00  0.00           H
ATOM   1946  CG2 VAL A 708      23.790  39.860  46.280  1.00  0.00           C
ATOM   1947 HG21 VAL A 708      23.970  40.710  46.970  1.00  0.00           H
ATOM   1948 HG22 VAL A 708      24.560  39.890  45.480  1.00  0.00           H
ATOM   1949 HG23 VAL A 708      23.930  38.920  46.850  1.00  0.00           H
ATOM   1950  C   VAL A 708      21.010  41.250  44.000  1.00  0.00           C
ATOM   1951  O   VAL A 708      21.220  41.160  42.790  1.00  0.00           O
ATOM   1952  N   ALA A 709      19.760  41.420  44.490  1.00  0.00           N
ATOM   1953  HN  ALA A 709      19.620  41.500  45.480  1.00  0.00           H
ATOM   1954  CA  ALA A 709      18.540  41.470  43.670  1.00  0.00           C
ATOM   1955  HA  ALA A 709      18.420  40.540  43.130  1.00  0.00           H
ATOM   1956  CB  ALA A 709      17.300  41.840  44.530  1.00  0.00           C
ATOM   1957  HB1 ALA A 709      17.320  42.890  44.890  1.00  0.00           H
ATOM   1958  HB2 ALA A 709      17.200  41.220  45.440  1.00  0.00           H
ATOM   1959  HB3 ALA A 709      16.380  41.750  43.910  1.00  0.00           H
ATOM   1960  C   ALA A 709      18.530  42.540  42.640  1.00  0.00           C
ATOM   1961  O   ALA A 709      18.160  42.370  41.490  1.00  0.00           O
ATOM   1962  N   THR A 710      18.950  43.710  43.120  1.00  0.00           N
ATOM   1963  HN  THR A 710      19.280  43.730  44.060  1.00  0.00           H
ATOM   1964  CA  THR A 710      18.820  44.970  42.420  1.00  0.00           C
ATOM   1965  HA  THR A 710      17.850  45.010  41.930  1.00  0.00           H
ATOM   1966  CB  THR A 710      18.920  46.120  43.430  1.00  0.00           C
ATOM   1967  HB  THR A 710      19.950  46.170  43.850  1.00  0.00           H
ATOM   1968  OG1 THR A 710      18.010  45.920  44.500  1.00  0.00           O
ATOM   1969  HG1 THR A 710      18.360  45.200  45.040  1.00  0.00           H
ATOM   1970  CG2 THR A 710      18.570  47.480  42.810  1.00  0.00           C
ATOM   1971 HG21 THR A 710      17.570  47.440  42.320  1.00  0.00           H
ATOM   1972 HG22 THR A 710      19.320  47.780  42.050  1.00  0.00           H
ATOM   1973 HG23 THR A 710      18.540  48.270  43.590  1.00  0.00           H
ATOM   1974  C   THR A 710      19.880  45.080  41.360  1.00  0.00           C
ATOM   1975  O   THR A 710      19.810  45.930  40.470  1.00  0.00           O
ATOM   1976  N   ASP A 711      20.900  44.190  41.410  1.00  0.00           N
ATOM   1977  HN  ASP A 711      20.800  43.410  42.020  1.00  0.00           H
ATOM   1978  CA  ASP A 711      22.120  44.230  40.650  1.00  0.00           C
ATOM   1979  HA  ASP A 711      22.710  43.430  41.070  1.00  0.00           H
ATOM   1980  CB  ASP A 711      21.940  43.810  39.170  1.00  0.00           C
ATOM   1981  HB1 ASP A 711      21.440  44.620  38.610  1.00  0.00           H
ATOM   1982  HB2 ASP A 711      21.310  42.900  39.120  1.00  0.00           H
ATOM   1983  CG  ASP A 711      23.270  43.500  38.470  1.00  0.00           C
ATOM   1984  OD1 ASP A 711      24.200  44.350  38.570  1.00  0.00           O
ATOM   1985  OD2 ASP A 711      23.360  42.430  37.800  1.00  0.00           O
ATOM   1986  C   ASP A 711      22.910  45.490  40.970  1.00  0.00           C
ATOM   1987  O   ASP A 711      23.050  46.450  40.200  1.00  0.00           O
ATOM   1988  N   ALA A 712      23.470  45.510  42.200  1.00  0.00           N
ATOM   1989  HN  ALA A 712      23.200  44.810  42.870  1.00  0.00           H
ATOM   1990  CA  ALA A 712      24.410  46.530  42.610  1.00  0.00           C
ATOM   1991  HA  ALA A 712      24.050  47.490  42.250  1.00  0.00           H
ATOM   1992  CB  ALA A 712      24.470  46.590  44.150  1.00  0.00           C
ATOM   1993  HB1 ALA A 712      24.910  45.670  44.570  1.00  0.00           H
ATOM   1994  HB2 ALA A 712      23.450  46.720  44.560  1.00  0.00           H
ATOM   1995  HB3 ALA A 712      25.090  47.460  44.470  1.00  0.00           H
ATOM   1996  C   ALA A 712      25.800  46.310  42.010  1.00  0.00           C
ATOM   1997  O   ALA A 712      26.670  47.180  42.110  1.00  0.00           O
ATOM   1998  N   SER A 713      26.030  45.150  41.350  1.00  0.00           N
ATOM   1999  HN  SER A 713      25.300  44.480  41.250  1.00  0.00           H
ATOM   2000  CA  SER A 713      27.240  44.840  40.600  1.00  0.00           C
ATOM   2001  HA  SER A 713      28.090  44.920  41.270  1.00  0.00           H
ATOM   2002  CB  SER A 713      27.200  43.410  40.010  1.00  0.00           C
ATOM   2003  HB1 SER A 713      28.170  43.160  39.540  1.00  0.00           H
ATOM   2004  HB2 SER A 713      26.390  43.320  39.240  1.00  0.00           H
ATOM   2005  OG  SER A 713      26.940  42.480  41.060  1.00  0.00           O
ATOM   2006  HG1 SER A 713      26.060  42.090  40.860  1.00  0.00           H
ATOM   2007  C   SER A 713      27.470  45.800  39.450  1.00  0.00           C
ATOM   2008  O   SER A 713      28.600  46.240  39.190  1.00  0.00           O
ATOM   2009  N   SER A 714      26.390  46.230  38.780  1.00  0.00           N
ATOM   2010  HN  SER A 714      25.510  45.730  38.910  1.00  0.00           H
ATOM   2011  CA  SER A 714      26.370  47.280  37.780  1.00  0.00           C
ATOM   2012  HA  SER A 714      26.950  46.940  36.930  1.00  0.00           H
ATOM   2013  CB  SER A 714      24.920  47.550  37.290  1.00  0.00           C
ATOM   2014  HB1 SER A 714      24.890  48.400  36.580  1.00  0.00           H
ATOM   2015  HB2 SER A 714      24.270  47.790  38.160  1.00  0.00           H
ATOM   2016  OG  SER A 714      24.390  46.410  36.620  1.00  0.00           O
ATOM   2017  HG1 SER A 714      24.210  45.720  37.310  1.00  0.00           H
ATOM   2018  C   SER A 714      26.980  48.620  38.200  1.00  0.00           C
ATOM   2019  O   SER A 714      27.570  49.340  37.400  1.00  0.00           O
ATOM   2020  N   LEU A 715      26.870  49.000  39.490  1.00  0.00           N
ATOM   2021  HN  LEU A 715      26.470  48.360  40.150  1.00  0.00           H
ATOM   2022  CA  LEU A 715      27.260  50.310  40.010  1.00  0.00           C
ATOM   2023  HA  LEU A 715      26.950  51.060  39.290  1.00  0.00           H
ATOM   2024  CB  LEU A 715      26.560  50.580  41.360  1.00  0.00           C
ATOM   2025  HB1 LEU A 715      26.860  51.580  41.750  1.00  0.00           H
ATOM   2026  HB2 LEU A 715      26.890  49.820  42.100  1.00  0.00           H
ATOM   2027  CG  LEU A 715      25.010  50.550  41.330  1.00  0.00           C
ATOM   2028  HG  LEU A 715      24.680  49.550  40.940  1.00  0.00           H
ATOM   2029  CD1 LEU A 715      24.440  50.700  42.750  1.00  0.00           C
ATOM   2030 HD11 LEU A 715      24.720  51.690  43.170  1.00  0.00           H
ATOM   2031 HD12 LEU A 715      24.820  49.910  43.410  1.00  0.00           H
ATOM   2032 HD13 LEU A 715      23.330  50.640  42.720  1.00  0.00           H
ATOM   2033  CD2 LEU A 715      24.430  51.630  40.410  1.00  0.00           C
ATOM   2034 HD21 LEU A 715      24.730  51.450  39.350  1.00  0.00           H
ATOM   2035 HD22 LEU A 715      24.780  52.640  40.710  1.00  0.00           H
ATOM   2036 HD23 LEU A 715      23.320  51.620  40.460  1.00  0.00           H
ATOM   2037  C   LEU A 715      28.760  50.500  40.210  1.00  0.00           C
ATOM   2038  O   LEU A 715      29.240  51.630  40.300  1.00  0.00           O
ATOM   2039  N   VAL A 716      29.560  49.410  40.250  1.00  0.00           N
ATOM   2040  HN  VAL A 716      29.180  48.500  40.110  1.00  0.00           H
ATOM   2041  CA  VAL A 716      30.960  49.480  40.650  1.00  0.00           C
ATOM   2042  HA  VAL A 716      31.010  50.080  41.550  1.00  0.00           H
ATOM   2043  CB  VAL A 716      31.570  48.120  41.000  1.00  0.00           C
ATOM   2044  HB  VAL A 716      32.570  48.280  41.480  1.00  0.00           H
ATOM   2045  CG1 VAL A 716      30.680  47.400  42.050  1.00  0.00           C
ATOM   2046 HG11 VAL A 716      29.680  47.170  41.640  1.00  0.00           H
ATOM   2047 HG12 VAL A 716      30.570  48.020  42.960  1.00  0.00           H
ATOM   2048 HG13 VAL A 716      31.140  46.430  42.340  1.00  0.00           H
ATOM   2049  CG2 VAL A 716      31.790  47.250  39.750  1.00  0.00           C
ATOM   2050 HG21 VAL A 716      32.560  47.680  39.080  1.00  0.00           H
ATOM   2051 HG22 VAL A 716      30.850  47.120  39.170  1.00  0.00           H
ATOM   2052 HG23 VAL A 716      32.140  46.230  40.050  1.00  0.00           H
ATOM   2053  C   VAL A 716      31.840  50.170  39.620  1.00  0.00           C
ATOM   2054  O   VAL A 716      32.920  50.670  39.930  1.00  0.00           O
ATOM   2055  N   CYS A 717      31.370  50.280  38.370  1.00  0.00           N
ATOM   2056  HN  CYS A 717      30.500  49.840  38.140  1.00  0.00           H
ATOM   2057  CA  CYS A 717      32.030  50.930  37.260  1.00  0.00           C
ATOM   2058  HA  CYS A 717      32.980  50.430  37.110  1.00  0.00           H
ATOM   2059  CB  CYS A 717      31.180  50.790  35.970  1.00  0.00           C
ATOM   2060  HB1 CYS A 717      31.740  51.240  35.120  1.00  0.00           H
ATOM   2061  HB2 CYS A 717      30.240  51.370  36.090  1.00  0.00           H
ATOM   2062  SG  CYS A 717      30.790  49.050  35.580  1.00  0.00           S
ATOM   2063  HG1 CYS A 717      29.630  49.010  36.230  1.00  0.00           H
ATOM   2064  C   CYS A 717      32.340  52.400  37.510  1.00  0.00           C
ATOM   2065  O   CYS A 717      33.380  52.930  37.130  1.00  0.00           O
ATOM   2066  N   TYR A 718      31.440  53.120  38.210  1.00  0.00           N
ATOM   2067  HN  TYR A 718      30.630  52.660  38.580  1.00  0.00           H
ATOM   2068  CA  TYR A 718      31.480  54.580  38.330  1.00  0.00           C
ATOM   2069  HA  TYR A 718      32.000  54.990  37.480  1.00  0.00           H
ATOM   2070  CB  TYR A 718      30.050  55.180  38.410  1.00  0.00           C
ATOM   2071  HB1 TYR A 718      30.080  56.290  38.360  1.00  0.00           H
ATOM   2072  HB2 TYR A 718      29.540  54.890  39.360  1.00  0.00           H
ATOM   2073  CG  TYR A 718      29.270  54.650  37.260  1.00  0.00           C
ATOM   2074  CD1 TYR A 718      29.350  55.210  35.970  1.00  0.00           C
ATOM   2075  HD1 TYR A 718      29.990  56.060  35.800  1.00  0.00           H
ATOM   2076  CE1 TYR A 718      28.640  54.640  34.900  1.00  0.00           C
ATOM   2077  HE1 TYR A 718      28.650  55.090  33.920  1.00  0.00           H
ATOM   2078  CZ  TYR A 718      27.920  53.450  35.110  1.00  0.00           C
ATOM   2079  OH  TYR A 718      27.060  52.930  34.120  1.00  0.00           O
ATOM   2080  HH  TYR A 718      26.640  53.700  33.710  1.00  0.00           H
ATOM   2081  CD2 TYR A 718      28.540  53.470  37.440  1.00  0.00           C
ATOM   2082  HD2 TYR A 718      28.500  53.010  38.420  1.00  0.00           H
ATOM   2083  CE2 TYR A 718      27.970  52.820  36.350  1.00  0.00           C
ATOM   2084  HE2 TYR A 718      27.450  51.880  36.500  1.00  0.00           H
ATOM   2085  C   TYR A 718      32.240  55.020  39.560  1.00  0.00           C
ATOM   2086  O   TYR A 718      32.360  56.220  39.840  1.00  0.00           O
ATOM   2087  N   ILE A 719      32.820  54.060  40.300  1.00  0.00           N
ATOM   2088  HN  ILE A 719      32.660  53.100  40.050  1.00  0.00           H
ATOM   2089  CA  ILE A 719      33.750  54.280  41.400  1.00  0.00           C
ATOM   2090  HA  ILE A 719      33.310  55.000  42.070  1.00  0.00           H
ATOM   2091  CB  ILE A 719      33.960  52.960  42.160  1.00  0.00           C
ATOM   2092  HB  ILE A 719      34.350  52.200  41.440  1.00  0.00           H
ATOM   2093  CG2 ILE A 719      35.000  53.110  43.290  1.00  0.00           C
ATOM   2094 HG21 ILE A 719      34.730  53.940  43.970  1.00  0.00           H
ATOM   2095 HG22 ILE A 719      36.020  53.300  42.880  1.00  0.00           H
ATOM   2096 HG23 ILE A 719      35.050  52.170  43.890  1.00  0.00           H
ATOM   2097  CG1 ILE A 719      32.610  52.410  42.710  1.00  0.00           C
ATOM   2098 HG11 ILE A 719      32.830  51.450  43.220  1.00  0.00           H
ATOM   2099 HG12 ILE A 719      31.930  52.180  41.860  1.00  0.00           H
ATOM   2100  CD  ILE A 719      31.870  53.340  43.690  1.00  0.00           C
ATOM   2101  HD1 ILE A 719      31.590  54.290  43.190  1.00  0.00           H
ATOM   2102  HD2 ILE A 719      32.510  53.580  44.560  1.00  0.00           H
ATOM   2103  HD3 ILE A 719      30.940  52.850  44.050  1.00  0.00           H
ATOM   2104  C   ILE A 719      35.070  54.910  40.940  1.00  0.00           C
ATOM   2105  O   ILE A 719      35.640  55.800  41.580  1.00  0.00           O
ATOM   2106  N   THR A 720      35.540  54.490  39.740  1.00  0.00           N
ATOM   2107  HN  THR A 720      35.000  53.800  39.260  1.00  0.00           H
ATOM   2108  CA  THR A 720      36.740  54.980  39.030  1.00  0.00           C
ATOM   2109  HA  THR A 720      36.810  54.360  38.150  1.00  0.00           H
ATOM   2110  CB  THR A 720      36.630  56.420  38.520  1.00  0.00           C
ATOM   2111  HB  THR A 720      37.480  56.690  37.850  1.00  0.00           H
ATOM   2112  OG1 THR A 720      36.590  57.360  39.590  1.00  0.00           O
ATOM   2113  HG1 THR A 720      36.150  56.870  40.320  1.00  0.00           H
ATOM   2114  CG2 THR A 720      35.340  56.590  37.700  1.00  0.00           C
ATOM   2115 HG21 THR A 720      34.440  56.510  38.330  1.00  0.00           H
ATOM   2116 HG22 THR A 720      35.290  55.830  36.890  1.00  0.00           H
ATOM   2117 HG23 THR A 720      35.340  57.600  37.230  1.00  0.00           H
ATOM   2118  C   THR A 720      38.070  54.810  39.760  1.00  0.00           C
ATOM   2119  O   THR A 720      38.130  54.440  40.930  1.00  0.00           O
ATOM   2120  N   ARG A 721      39.210  55.070  39.090  1.00  0.00           N
ATOM   2121  HN  ARG A 721      39.240  55.510  38.190  1.00  0.00           H
ATOM   2122  CA  ARG A 721      40.510  54.870  39.710  1.00  0.00           C
ATOM   2123  HA  ARG A 721      40.460  54.000  40.350  1.00  0.00           H
ATOM   2124  CB  ARG A 721      41.620  54.610  38.660  1.00  0.00           C
ATOM   2125  HB1 ARG A 721      42.560  54.360  39.200  1.00  0.00           H
ATOM   2126  HB2 ARG A 721      41.800  55.520  38.050  1.00  0.00           H
ATOM   2127  CG  ARG A 721      41.250  53.440  37.740  1.00  0.00           C
ATOM   2128  HG1 ARG A 721      40.550  53.820  36.960  1.00  0.00           H
ATOM   2129  HG2 ARG A 721      40.690  52.660  38.320  1.00  0.00           H
ATOM   2130  CD  ARG A 721      42.450  52.790  37.050  1.00  0.00           C
ATOM   2131  HD1 ARG A 721      43.140  53.550  36.620  1.00  0.00           H
ATOM   2132  HD2 ARG A 721      42.070  52.130  36.230  1.00  0.00           H
ATOM   2133  NE  ARG A 721      43.160  51.950  38.070  1.00  0.00           N
ATOM   2134  HE  ARG A 721      42.850  51.910  39.040  1.00  0.00           H
ATOM   2135  CZ  ARG A 721      44.000  50.980  37.750  1.00  0.00           C
ATOM   2136  NH1 ARG A 721      44.430  50.760  36.520  1.00  0.00           N
ATOM   2137 HH11 ARG A 721      44.040  51.280  35.750  1.00  0.00           H
ATOM   2138 HH12 ARG A 721      44.880  49.900  36.300  1.00  0.00           H
ATOM   2139  NH2 ARG A 721      44.370  50.170  38.720  1.00  0.00           N
ATOM   2140 HH21 ARG A 721      43.950  50.380  39.620  1.00  0.00           H
ATOM   2141 HH22 ARG A 721      44.980  49.430  38.490  1.00  0.00           H
ATOM   2142  C   ARG A 721      40.910  56.040  40.580  1.00  0.00           C
ATOM   2143  O   ARG A 721      41.690  55.910  41.520  1.00  0.00           O
ATOM   2144  N   PHE A 722      40.290  57.210  40.350  1.00  0.00           N
ATOM   2145  HN  PHE A 722      39.800  57.320  39.480  1.00  0.00           H
ATOM   2146  CA  PHE A 722      40.420  58.410  41.160  1.00  0.00           C
ATOM   2147  HA  PHE A 722      41.440  58.740  41.100  1.00  0.00           H
ATOM   2148  CB  PHE A 722      39.480  59.480  40.540  1.00  0.00           C
ATOM   2149  HB1 PHE A 722      38.470  59.030  40.420  1.00  0.00           H
ATOM   2150  HB2 PHE A 722      39.840  59.750  39.520  1.00  0.00           H
ATOM   2151  CG  PHE A 722      39.330  60.750  41.350  1.00  0.00           C
ATOM   2152  CD1 PHE A 722      40.340  61.720  41.330  1.00  0.00           C
ATOM   2153  HD1 PHE A 722      41.240  61.550  40.750  1.00  0.00           H
ATOM   2154  CE1 PHE A 722      40.190  62.930  42.030  1.00  0.00           C
ATOM   2155  HE1 PHE A 722      40.960  63.680  41.990  1.00  0.00           H
ATOM   2156  CZ  PHE A 722      39.020  63.160  42.780  1.00  0.00           C
ATOM   2157  HZ  PHE A 722      38.910  64.080  43.330  1.00  0.00           H
ATOM   2158  CD2 PHE A 722      38.160  61.000  42.090  1.00  0.00           C
ATOM   2159  HD2 PHE A 722      37.370  60.270  42.110  1.00  0.00           H
ATOM   2160  CE2 PHE A 722      38.010  62.190  42.810  1.00  0.00           C
ATOM   2161  HE2 PHE A 722      37.100  62.380  43.370  1.00  0.00           H
ATOM   2162  C   PHE A 722      40.140  58.180  42.650  1.00  0.00           C
ATOM   2163  O   PHE A 722      40.890  58.640  43.510  1.00  0.00           O
ATOM   2164  N   THR A 723      39.060  57.440  42.980  1.00  0.00           N
ATOM   2165  HN  THR A 723      38.470  57.070  42.270  1.00  0.00           H
ATOM   2166  CA  THR A 723      38.750  57.110  44.370  1.00  0.00           C
ATOM   2167  HA  THR A 723      39.060  57.950  44.980  1.00  0.00           H
ATOM   2168  CB  THR A 723      37.270  56.890  44.670  1.00  0.00           C
ATOM   2169  HB  THR A 723      37.130  56.870  45.780  1.00  0.00           H
ATOM   2170  OG1 THR A 723      36.780  55.660  44.170  1.00  0.00           O
ATOM   2171  HG1 THR A 723      36.510  55.800  43.240  1.00  0.00           H
ATOM   2172  CG2 THR A 723      36.400  58.010  44.090  1.00  0.00           C
ATOM   2173 HG21 THR A 723      36.440  58.020  42.980  1.00  0.00           H
ATOM   2174 HG22 THR A 723      36.740  59.000  44.470  1.00  0.00           H
ATOM   2175 HG23 THR A 723      35.340  57.860  44.390  1.00  0.00           H
ATOM   2176  C   THR A 723      39.550  55.900  44.870  1.00  0.00           C
ATOM   2177  O   THR A 723      39.930  55.880  46.040  1.00  0.00           O
ATOM   2178  N   GLU A 724      39.860  54.910  43.990  1.00  0.00           N
ATOM   2179  HN  GLU A 724      39.500  54.940  43.070  1.00  0.00           H
ATOM   2180  CA  GLU A 724      40.630  53.700  44.300  1.00  0.00           C
ATOM   2181  HA  GLU A 724      40.100  53.130  45.040  1.00  0.00           H
ATOM   2182  CB  GLU A 724      40.800  52.840  42.990  1.00  0.00           C
ATOM   2183  HB1 GLU A 724      41.240  53.500  42.210  1.00  0.00           H
ATOM   2184  HB2 GLU A 724      39.790  52.530  42.640  1.00  0.00           H
ATOM   2185  CG  GLU A 724      41.720  51.580  43.060  1.00  0.00           C
ATOM   2186  HG1 GLU A 724      41.270  50.840  43.750  1.00  0.00           H
ATOM   2187  HG2 GLU A 724      42.730  51.840  43.440  1.00  0.00           H
ATOM   2188  CD  GLU A 724      41.960  50.840  41.720  1.00  0.00           C
ATOM   2189  OE1 GLU A 724      41.450  49.700  41.580  1.00  0.00           O
ATOM   2190  OE2 GLU A 724      42.700  51.320  40.810  1.00  0.00           O
ATOM   2191  C   GLU A 724      42.010  54.010  44.860  1.00  0.00           C
ATOM   2192  O   GLU A 724      42.390  53.560  45.950  1.00  0.00           O
ATOM   2193  N   GLU A 725      42.740  54.900  44.160  1.00  0.00           N
ATOM   2194  HN  GLU A 725      42.400  55.200  43.270  1.00  0.00           H
ATOM   2195  CA  GLU A 725      44.030  55.400  44.550  1.00  0.00           C
ATOM   2196  HA  GLU A 725      44.700  54.560  44.690  1.00  0.00           H
ATOM   2197  CB  GLU A 725      44.580  56.280  43.400  1.00  0.00           C
ATOM   2198  HB1 GLU A 725      45.450  56.870  43.730  1.00  0.00           H
ATOM   2199  HB2 GLU A 725      43.790  57.000  43.100  1.00  0.00           H
ATOM   2200  CG  GLU A 725      45.000  55.450  42.140  1.00  0.00           C
ATOM   2201  HG1 GLU A 725      45.090  56.140  41.270  1.00  0.00           H
ATOM   2202  HG2 GLU A 725      44.240  54.680  41.890  1.00  0.00           H
ATOM   2203  CD  GLU A 725      46.360  54.760  42.260  1.00  0.00           C
ATOM   2204  OE1 GLU A 725      47.260  55.340  42.920  1.00  0.00           O
ATOM   2205  OE2 GLU A 725      46.560  53.690  41.630  1.00  0.00           O
ATOM   2206  C   GLU A 725      44.020  56.180  45.870  1.00  0.00           C
ATOM   2207  O   GLU A 725      44.830  55.930  46.760  1.00  0.00           O
ATOM   2208  N   ALA A 726      43.060  57.110  46.060  1.00  0.00           N
ATOM   2209  HN  ALA A 726      42.370  57.260  45.360  1.00  0.00           H
ATOM   2210  CA  ALA A 726      42.940  57.880  47.290  1.00  0.00           C
ATOM   2211  HA  ALA A 726      43.890  58.340  47.480  1.00  0.00           H
ATOM   2212  CB  ALA A 726      41.880  58.980  47.120  1.00  0.00           C
ATOM   2213  HB1 ALA A 726      40.870  58.550  46.930  1.00  0.00           H
ATOM   2214  HB2 ALA A 726      42.140  59.630  46.260  1.00  0.00           H
ATOM   2215  HB3 ALA A 726      41.830  59.630  48.030  1.00  0.00           H
ATOM   2216  C   ALA A 726      42.600  57.040  48.530  1.00  0.00           C
ATOM   2217  O   ALA A 726      43.200  57.200  49.590  1.00  0.00           O
ATOM   2218  N   PHE A 727      41.630  56.110  48.400  1.00  0.00           N
ATOM   2219  HN  PHE A 727      41.160  56.010  47.520  1.00  0.00           H
ATOM   2220  CA  PHE A 727      41.200  55.200  49.440  1.00  0.00           C
ATOM   2221  HA  PHE A 727      40.900  55.780  50.300  1.00  0.00           H
ATOM   2222  CB  PHE A 727      39.990  54.420  48.850  1.00  0.00           C
ATOM   2223  HB1 PHE A 727      40.300  53.880  47.930  1.00  0.00           H
ATOM   2224  HB2 PHE A 727      39.220  55.160  48.530  1.00  0.00           H
ATOM   2225  CG  PHE A 727      39.320  53.450  49.780  1.00  0.00           C
ATOM   2226  CD1 PHE A 727      38.340  53.900  50.680  1.00  0.00           C
ATOM   2227  HD1 PHE A 727      38.120  54.950  50.740  1.00  0.00           H
ATOM   2228  CE1 PHE A 727      37.620  52.990  51.470  1.00  0.00           C
ATOM   2229  HE1 PHE A 727      36.860  53.350  52.150  1.00  0.00           H
ATOM   2230  CZ  PHE A 727      37.880  51.620  51.360  1.00  0.00           C
ATOM   2231  HZ  PHE A 727      37.330  50.910  51.970  1.00  0.00           H
ATOM   2232  CD2 PHE A 727      39.560  52.060  49.680  1.00  0.00           C
ATOM   2233  HD2 PHE A 727      40.290  51.690  48.970  1.00  0.00           H
ATOM   2234  CE2 PHE A 727      38.850  51.150  50.470  1.00  0.00           C
ATOM   2235  HE2 PHE A 727      39.040  50.090  50.390  1.00  0.00           H
ATOM   2236  C   PHE A 727      42.320  54.270  49.900  1.00  0.00           C
ATOM   2237  O   PHE A 727      42.610  54.150  51.090  1.00  0.00           O
ATOM   2238  N   ALA A 728      43.020  53.640  48.930  1.00  0.00           N
ATOM   2239  HN  ALA A 728      42.770  53.760  47.970  1.00  0.00           H
ATOM   2240  CA  ALA A 728      44.170  52.790  49.190  1.00  0.00           C
ATOM   2241  HA  ALA A 728      43.860  52.010  49.870  1.00  0.00           H
ATOM   2242  CB  ALA A 728      44.600  52.130  47.860  1.00  0.00           C
ATOM   2243  HB1 ALA A 728      44.920  52.900  47.120  1.00  0.00           H
ATOM   2244  HB2 ALA A 728      43.740  51.580  47.410  1.00  0.00           H
ATOM   2245  HB3 ALA A 728      45.430  51.410  48.010  1.00  0.00           H
ATOM   2246  C   ALA A 728      45.350  53.490  49.840  1.00  0.00           C
ATOM   2247  O   ALA A 728      45.950  53.000  50.790  1.00  0.00           O
ATOM   2248  N   ALA A 729      45.700  54.700  49.340  1.00  0.00           N
ATOM   2249  HN  ALA A 729      45.230  55.080  48.540  1.00  0.00           H
ATOM   2250  CA  ALA A 729      46.770  55.520  49.880  1.00  0.00           C
ATOM   2251  HA  ALA A 729      47.680  54.930  49.880  1.00  0.00           H
ATOM   2252  CB  ALA A 729      46.990  56.760  48.990  1.00  0.00           C
ATOM   2253  HB1 ALA A 729      46.070  57.390  48.970  1.00  0.00           H
ATOM   2254  HB2 ALA A 729      47.190  56.440  47.950  1.00  0.00           H
ATOM   2255  HB3 ALA A 729      47.840  57.370  49.340  1.00  0.00           H
ATOM   2256  C   ALA A 729      46.540  55.950  51.320  1.00  0.00           C
ATOM   2257  O   ALA A 729      47.430  55.840  52.170  1.00  0.00           O
ATOM   2258  N   LEU A 730      45.300  56.380  51.650  1.00  0.00           N
ATOM   2259  HN  LEU A 730      44.600  56.490  50.940  1.00  0.00           H
ATOM   2260  CA  LEU A 730      44.900  56.730  53.000  1.00  0.00           C
ATOM   2261  HA  LEU A 730      45.570  57.510  53.350  1.00  0.00           H
ATOM   2262  CB  LEU A 730      43.440  57.250  52.990  1.00  0.00           C
ATOM   2263  HB1 LEU A 730      42.770  56.430  52.660  1.00  0.00           H
ATOM   2264  HB2 LEU A 730      43.360  58.060  52.230  1.00  0.00           H
ATOM   2265  CG  LEU A 730      42.930  57.800  54.340  1.00  0.00           C
ATOM   2266  HG  LEU A 730      43.160  57.080  55.150  1.00  0.00           H
ATOM   2267  CD1 LEU A 730      43.610  59.140  54.670  1.00  0.00           C
ATOM   2268 HD11 LEU A 730      43.420  59.880  53.860  1.00  0.00           H
ATOM   2269 HD12 LEU A 730      44.710  59.000  54.770  1.00  0.00           H
ATOM   2270 HD13 LEU A 730      43.210  59.540  55.620  1.00  0.00           H
ATOM   2271  CD2 LEU A 730      41.410  57.970  54.290  1.00  0.00           C
ATOM   2272 HD21 LEU A 730      40.920  56.990  54.130  1.00  0.00           H
ATOM   2273 HD22 LEU A 730      41.120  58.650  53.460  1.00  0.00           H
ATOM   2274 HD23 LEU A 730      41.030  58.410  55.240  1.00  0.00           H
ATOM   2275  C   LEU A 730      45.020  55.570  53.980  1.00  0.00           C
ATOM   2276  O   LEU A 730      45.570  55.710  55.080  1.00  0.00           O
ATOM   2277  N   ILE A 731      44.550  54.360  53.590  1.00  0.00           N
ATOM   2278  HN  ILE A 731      44.070  54.280  52.710  1.00  0.00           H
ATOM   2279  CA  ILE A 731      44.680  53.140  54.360  1.00  0.00           C
ATOM   2280  HA  ILE A 731      44.240  53.320  55.330  1.00  0.00           H
ATOM   2281  CB  ILE A 731      43.880  51.990  53.710  1.00  0.00           C
ATOM   2282  HB  ILE A 731      44.150  51.970  52.620  1.00  0.00           H
ATOM   2283  CG2 ILE A 731      44.230  50.610  54.310  1.00  0.00           C
ATOM   2284 HG21 ILE A 731      44.040  50.610  55.410  1.00  0.00           H
ATOM   2285 HG22 ILE A 731      45.290  50.330  54.130  1.00  0.00           H
ATOM   2286 HG23 ILE A 731      43.610  49.820  53.840  1.00  0.00           H
ATOM   2287  CG1 ILE A 731      42.360  52.280  53.820  1.00  0.00           C
ATOM   2288 HG11 ILE A 731      42.170  53.350  53.590  1.00  0.00           H
ATOM   2289 HG12 ILE A 731      42.040  52.110  54.870  1.00  0.00           H
ATOM   2290  CD  ILE A 731      41.510  51.450  52.860  1.00  0.00           C
ATOM   2291  HD1 ILE A 731      41.590  50.360  53.070  1.00  0.00           H
ATOM   2292  HD2 ILE A 731      41.810  51.630  51.810  1.00  0.00           H
ATOM   2293  HD3 ILE A 731      40.440  51.740  52.950  1.00  0.00           H
ATOM   2294  C   ILE A 731      46.130  52.760  54.630  1.00  0.00           C
ATOM   2295  O   ILE A 731      46.500  52.450  55.770  1.00  0.00           O
ATOM   2296  N   CYS A 732      47.020  52.850  53.610  1.00  0.00           N
ATOM   2297  HN  CYS A 732      46.680  53.090  52.700  1.00  0.00           H
ATOM   2298  CA  CYS A 732      48.450  52.600  53.770  1.00  0.00           C
ATOM   2299  HA  CYS A 732      48.560  51.610  54.180  1.00  0.00           H
ATOM   2300  CB  CYS A 732      49.210  52.650  52.420  1.00  0.00           C
ATOM   2301  HB1 CYS A 732      50.300  52.530  52.610  1.00  0.00           H
ATOM   2302  HB2 CYS A 732      49.060  53.640  51.940  1.00  0.00           H
ATOM   2303  SG  CYS A 732      48.670  51.320  51.320  1.00  0.00           S
ATOM   2304  HG1 CYS A 732      47.450  51.810  51.120  1.00  0.00           H
ATOM   2305  C   CYS A 732      49.130  53.540  54.750  1.00  0.00           C
ATOM   2306  O   CYS A 732      49.920  53.100  55.590  1.00  0.00           O
ATOM   2307  N   ILE A 733      48.800  54.850  54.700  1.00  0.00           N
ATOM   2308  HN  ILE A 733      48.200  55.180  53.970  1.00  0.00           H
ATOM   2309  CA  ILE A 733      49.300  55.840  55.650  1.00  0.00           C
ATOM   2310  HA  ILE A 733      50.380  55.800  55.630  1.00  0.00           H
ATOM   2311  CB  ILE A 733      48.870  57.260  55.250  1.00  0.00           C
ATOM   2312  HB  ILE A 733      47.770  57.260  55.080  1.00  0.00           H
ATOM   2313  CG2 ILE A 733      49.190  58.290  56.350  1.00  0.00           C
ATOM   2314 HG21 ILE A 733      50.270  58.280  56.600  1.00  0.00           H
ATOM   2315 HG22 ILE A 733      48.610  58.100  57.280  1.00  0.00           H
ATOM   2316 HG23 ILE A 733      48.930  59.320  56.010  1.00  0.00           H
ATOM   2317  CG1 ILE A 733      49.540  57.670  53.910  1.00  0.00           C
ATOM   2318 HG11 ILE A 733      49.580  56.800  53.220  1.00  0.00           H
ATOM   2319 HG12 ILE A 733      50.600  57.960  54.120  1.00  0.00           H
ATOM   2320  CD  ILE A 733      48.820  58.810  53.180  1.00  0.00           C
ATOM   2321  HD1 ILE A 733      48.760  59.720  53.820  1.00  0.00           H
ATOM   2322  HD2 ILE A 733      47.780  58.500  52.920  1.00  0.00           H
ATOM   2323  HD3 ILE A 733      49.350  59.070  52.240  1.00  0.00           H
ATOM   2324  C   ILE A 733      48.890  55.520  57.080  1.00  0.00           C
ATOM   2325  O   ILE A 733      49.730  55.520  57.990  1.00  0.00           O
ATOM   2326  N   ILE A 734      47.600  55.160  57.320  1.00  0.00           N
ATOM   2327  HN  ILE A 734      46.940  55.210  56.560  1.00  0.00           H
ATOM   2328  CA  ILE A 734      47.080  54.730  58.610  1.00  0.00           C
ATOM   2329  HA  ILE A 734      47.310  55.490  59.340  1.00  0.00           H
ATOM   2330  CB  ILE A 734      45.550  54.540  58.560  1.00  0.00           C
ATOM   2331  HB  ILE A 734      45.310  53.860  57.700  1.00  0.00           H
ATOM   2332  CG2 ILE A 734      45.010  53.880  59.860  1.00  0.00           C
ATOM   2333 HG21 ILE A 734      45.310  54.480  60.740  1.00  0.00           H
ATOM   2334 HG22 ILE A 734      45.380  52.840  59.990  1.00  0.00           H
ATOM   2335 HG23 ILE A 734      43.900  53.830  59.840  1.00  0.00           H
ATOM   2336  CG1 ILE A 734      44.830  55.890  58.300  1.00  0.00           C
ATOM   2337 HG11 ILE A 734      45.410  56.470  57.550  1.00  0.00           H
ATOM   2338 HG12 ILE A 734      44.830  56.460  59.250  1.00  0.00           H
ATOM   2339  CD  ILE A 734      43.390  55.780  57.780  1.00  0.00           C
ATOM   2340  HD1 ILE A 734      42.750  55.250  58.510  1.00  0.00           H
ATOM   2341  HD2 ILE A 734      43.370  55.220  56.820  1.00  0.00           H
ATOM   2342  HD3 ILE A 734      42.990  56.800  57.600  1.00  0.00           H
ATOM   2343  C   ILE A 734      47.770  53.480  59.140  1.00  0.00           C
ATOM   2344  O   ILE A 734      48.220  53.440  60.280  1.00  0.00           O
ATOM   2345  N   PHE A 735      47.920  52.460  58.280  1.00  0.00           N
ATOM   2346  HN  PHE A 735      47.530  52.540  57.360  1.00  0.00           H
ATOM   2347  CA  PHE A 735      48.530  51.170  58.570  1.00  0.00           C
ATOM   2348  HA  PHE A 735      47.980  50.710  59.390  1.00  0.00           H
ATOM   2349  CB  PHE A 735      48.390  50.340  57.270  1.00  0.00           C
ATOM   2350  HB1 PHE A 735      49.060  50.730  56.470  1.00  0.00           H
ATOM   2351  HB2 PHE A 735      47.350  50.440  56.890  1.00  0.00           H
ATOM   2352  CG  PHE A 735      48.650  48.860  57.430  1.00  0.00           C
ATOM   2353  CD1 PHE A 735      47.590  48.020  57.810  1.00  0.00           C
ATOM   2354  HD1 PHE A 735      46.630  48.450  58.050  1.00  0.00           H
ATOM   2355  CE1 PHE A 735      47.760  46.630  57.870  1.00  0.00           C
ATOM   2356  HE1 PHE A 735      46.940  45.990  58.160  1.00  0.00           H
ATOM   2357  CZ  PHE A 735      49.010  46.080  57.550  1.00  0.00           C
ATOM   2358  HZ  PHE A 735      49.150  45.010  57.610  1.00  0.00           H
ATOM   2359  CD2 PHE A 735      49.890  48.290  57.100  1.00  0.00           C
ATOM   2360  HD2 PHE A 735      50.700  48.920  56.770  1.00  0.00           H
ATOM   2361  CE2 PHE A 735      50.070  46.910  57.160  1.00  0.00           C
ATOM   2362  HE2 PHE A 735      51.030  46.480  56.910  1.00  0.00           H
ATOM   2363  C   PHE A 735      49.990  51.280  59.000  1.00  0.00           C
ATOM   2364  O   PHE A 735      50.420  50.730  60.020  1.00  0.00           O
ATOM   2365  N   ILE A 736      50.800  52.060  58.250  1.00  0.00           N
ATOM   2366  HN  ILE A 736      50.450  52.470  57.410  1.00  0.00           H
ATOM   2367  CA  ILE A 736      52.180  52.390  58.600  1.00  0.00           C
ATOM   2368  HA  ILE A 736      52.700  51.460  58.810  1.00  0.00           H
ATOM   2369  CB  ILE A 736      52.900  53.060  57.420  1.00  0.00           C
ATOM   2370  HB  ILE A 736      52.250  53.880  57.040  1.00  0.00           H
ATOM   2371  CG2 ILE A 736      54.250  53.670  57.840  1.00  0.00           C
ATOM   2372 HG21 ILE A 736      54.890  52.910  58.330  1.00  0.00           H
ATOM   2373 HG22 ILE A 736      54.120  54.530  58.530  1.00  0.00           H
ATOM   2374 HG23 ILE A 736      54.790  54.060  56.950  1.00  0.00           H
ATOM   2375  CG1 ILE A 736      53.090  52.030  56.270  1.00  0.00           C
ATOM   2376 HG11 ILE A 736      52.190  51.370  56.200  1.00  0.00           H
ATOM   2377 HG12 ILE A 736      53.960  51.370  56.520  1.00  0.00           H
ATOM   2378  CD  ILE A 736      53.290  52.690  54.910  1.00  0.00           C
ATOM   2379  HD1 ILE A 736      54.200  53.340  54.910  1.00  0.00           H
ATOM   2380  HD2 ILE A 736      52.410  53.310  54.640  1.00  0.00           H
ATOM   2381  HD3 ILE A 736      53.420  51.920  54.120  1.00  0.00           H
ATOM   2382  C   ILE A 736      52.300  53.210  59.880  1.00  0.00           C
ATOM   2383  O   ILE A 736      53.120  52.900  60.750  1.00  0.00           O
ATOM   2384  N   TYR A 737      51.430  54.230  60.050  1.00  0.00           N
ATOM   2385  HN  TYR A 737      50.790  54.470  59.320  1.00  0.00           H
ATOM   2386  CA  TYR A 737      51.370  55.040  61.250  1.00  0.00           C
ATOM   2387  HA  TYR A 737      52.350  55.470  61.400  1.00  0.00           H
ATOM   2388  CB  TYR A 737      50.370  56.220  61.040  1.00  0.00           C
ATOM   2389  HB1 TYR A 737      49.420  55.810  60.630  1.00  0.00           H
ATOM   2390  HB2 TYR A 737      50.770  56.930  60.290  1.00  0.00           H
ATOM   2391  CG  TYR A 737      50.040  56.980  62.300  1.00  0.00           C
ATOM   2392  CD1 TYR A 737      50.830  58.050  62.750  1.00  0.00           C
ATOM   2393  HD1 TYR A 737      51.700  58.350  62.180  1.00  0.00           H
ATOM   2394  CE1 TYR A 737      50.510  58.720  63.940  1.00  0.00           C
ATOM   2395  HE1 TYR A 737      51.140  59.520  64.310  1.00  0.00           H
ATOM   2396  CZ  TYR A 737      49.410  58.310  64.700  1.00  0.00           C
ATOM   2397  OH  TYR A 737      49.130  58.870  65.960  1.00  0.00           O
ATOM   2398  HH  TYR A 737      48.850  58.100  66.520  1.00  0.00           H
ATOM   2399  CD2 TYR A 737      48.910  56.610  63.050  1.00  0.00           C
ATOM   2400  HD2 TYR A 737      48.290  55.780  62.730  1.00  0.00           H
ATOM   2401  CE2 TYR A 737      48.600  57.270  64.250  1.00  0.00           C
ATOM   2402  HE2 TYR A 737      47.760  56.940  64.850  1.00  0.00           H
ATOM   2403  C   TYR A 737      51.080  54.230  62.510  1.00  0.00           C
ATOM   2404  O   TYR A 737      51.760  54.400  63.520  1.00  0.00           O
ATOM   2405  N   GLU A 738      50.110  53.300  62.440  1.00  0.00           N
ATOM   2406  HN  GLU A 738      49.560  53.190  61.610  1.00  0.00           H
ATOM   2407  CA  GLU A 738      49.750  52.440  63.550  1.00  0.00           C
ATOM   2408  HA  GLU A 738      49.440  53.070  64.380  1.00  0.00           H
ATOM   2409  CB  GLU A 738      48.570  51.520  63.150  1.00  0.00           C
ATOM   2410  HB1 GLU A 738      48.860  50.900  62.280  1.00  0.00           H
ATOM   2411  HB2 GLU A 738      47.720  52.170  62.830  1.00  0.00           H
ATOM   2412  CG  GLU A 738      48.080  50.600  64.290  1.00  0.00           C
ATOM   2413  HG1 GLU A 738      47.750  51.220  65.150  1.00  0.00           H
ATOM   2414  HG2 GLU A 738      48.880  49.910  64.640  1.00  0.00           H
ATOM   2415  CD  GLU A 738      46.900  49.720  63.870  1.00  0.00           C
ATOM   2416  OE1 GLU A 738      45.790  49.950  64.420  1.00  0.00           O
ATOM   2417  OE2 GLU A 738      47.120  48.790  63.060  1.00  0.00           O
ATOM   2418  C   GLU A 738      50.910  51.590  64.070  1.00  0.00           C
ATOM   2419  O   GLU A 738      51.180  51.560  65.270  1.00  0.00           O
ATOM   2420  N   ALA A 739      51.670  50.940  63.160  1.00  0.00           N
ATOM   2421  HN  ALA A 739      51.410  50.970  62.190  1.00  0.00           H
ATOM   2422  CA  ALA A 739      52.850  50.180  63.500  1.00  0.00           C
ATOM   2423  HA  ALA A 739      52.560  49.410  64.210  1.00  0.00           H
ATOM   2424  CB  ALA A 739      53.410  49.490  62.230  1.00  0.00           C
ATOM   2425  HB1 ALA A 739      53.740  50.250  61.480  1.00  0.00           H
ATOM   2426  HB2 ALA A 739      52.600  48.880  61.760  1.00  0.00           H
ATOM   2427  HB3 ALA A 739      54.260  48.820  62.460  1.00  0.00           H
ATOM   2428  C   ALA A 739      53.940  51.010  64.170  1.00  0.00           C
ATOM   2429  O   ALA A 739      54.500  50.620  65.200  1.00  0.00           O
ATOM   2430  N   LEU A 740      54.240  52.210  63.640  1.00  0.00           N
ATOM   2431  HN  LEU A 740      53.810  52.490  62.780  1.00  0.00           H
ATOM   2432  CA  LEU A 740      55.170  53.150  64.240  1.00  0.00           C
ATOM   2433  HA  LEU A 740      56.100  52.640  64.420  1.00  0.00           H
ATOM   2434  CB  LEU A 740      55.410  54.340  63.270  1.00  0.00           C
ATOM   2435  HB1 LEU A 740      56.030  55.120  63.750  1.00  0.00           H
ATOM   2436  HB2 LEU A 740      54.420  54.790  63.020  1.00  0.00           H
ATOM   2437  CG  LEU A 740      56.100  53.920  61.960  1.00  0.00           C
ATOM   2438  HG  LEU A 740      55.610  53.010  61.550  1.00  0.00           H
ATOM   2439  CD1 LEU A 740      55.960  55.010  60.890  1.00  0.00           C
ATOM   2440 HD11 LEU A 740      56.440  55.940  61.240  1.00  0.00           H
ATOM   2441 HD12 LEU A 740      54.880  55.220  60.690  1.00  0.00           H
ATOM   2442 HD13 LEU A 740      56.440  54.700  59.940  1.00  0.00           H
ATOM   2443  CD2 LEU A 740      57.590  53.600  62.180  1.00  0.00           C
ATOM   2444 HD21 LEU A 740      57.700  52.720  62.850  1.00  0.00           H
ATOM   2445 HD22 LEU A 740      58.100  54.460  62.650  1.00  0.00           H
ATOM   2446 HD23 LEU A 740      58.090  53.370  61.210  1.00  0.00           H
ATOM   2447  C   LEU A 740      54.730  53.670  65.610  1.00  0.00           C
ATOM   2448  O   LEU A 740      55.510  53.690  66.560  1.00  0.00           O
ATOM   2449  N   GLU A 741      53.450  54.070  65.760  1.00  0.00           N
ATOM   2450  HN  GLU A 741      52.830  54.040  64.970  1.00  0.00           H
ATOM   2451  CA  GLU A 741      52.870  54.550  67.000  1.00  0.00           C
ATOM   2452  HA  GLU A 741      53.410  55.430  67.340  1.00  0.00           H
ATOM   2453  CB  GLU A 741      51.390  54.930  66.720  1.00  0.00           C
ATOM   2454  HB1 GLU A 741      50.900  54.040  66.260  1.00  0.00           H
ATOM   2455  HB2 GLU A 741      51.380  55.740  65.960  1.00  0.00           H
ATOM   2456  CG  GLU A 741      50.550  55.400  67.930  1.00  0.00           C
ATOM   2457  HG1 GLU A 741      50.880  56.410  68.240  1.00  0.00           H
ATOM   2458  HG2 GLU A 741      50.640  54.730  68.810  1.00  0.00           H
ATOM   2459  CD  GLU A 741      49.080  55.460  67.540  1.00  0.00           C
ATOM   2460  OE1 GLU A 741      48.460  54.360  67.480  1.00  0.00           O
ATOM   2461  OE2 GLU A 741      48.550  56.570  67.280  1.00  0.00           O
ATOM   2462  C   GLU A 741      52.970  53.520  68.120  1.00  0.00           C
ATOM   2463  O   GLU A 741      53.540  53.770  69.180  1.00  0.00           O
ATOM   2464  N   LYS A 742      52.540  52.270  67.820  1.00  0.00           N
ATOM   2465  HN  LYS A 742      52.120  52.100  66.930  1.00  0.00           H
ATOM   2466  CA  LYS A 742      52.650  51.140  68.730  1.00  0.00           C
ATOM   2467  HA  LYS A 742      52.140  51.410  69.640  1.00  0.00           H
ATOM   2468  CB  LYS A 742      51.990  49.860  68.110  1.00  0.00           C
ATOM   2469  HB1 LYS A 742      52.150  48.980  68.770  1.00  0.00           H
ATOM   2470  HB2 LYS A 742      52.480  49.650  67.140  1.00  0.00           H
ATOM   2471  CG  LYS A 742      50.470  50.010  67.870  1.00  0.00           C
ATOM   2472  HG1 LYS A 742      50.130  49.170  67.210  1.00  0.00           H
ATOM   2473  HG2 LYS A 742      50.290  50.950  67.310  1.00  0.00           H
ATOM   2474  CD  LYS A 742      49.620  50.030  69.150  1.00  0.00           C
ATOM   2475  HD1 LYS A 742      50.160  50.560  69.970  1.00  0.00           H
ATOM   2476  HD2 LYS A 742      49.480  48.980  69.490  1.00  0.00           H
ATOM   2477  CE  LYS A 742      48.240  50.680  68.950  1.00  0.00           C
ATOM   2478  HE1 LYS A 742      47.610  50.500  69.850  1.00  0.00           H
ATOM   2479  HE2 LYS A 742      47.730  50.260  68.060  1.00  0.00           H
ATOM   2480  NZ  LYS A 742      48.360  52.140  68.790  1.00  0.00           N
ATOM   2481  HZ1 LYS A 742      48.740  52.460  67.860  1.00  0.00           H
ATOM   2482  HZ2 LYS A 742      48.970  52.590  69.500  1.00  0.00           H
ATOM   2483  HZ3 LYS A 742      47.450  52.650  68.820  1.00  0.00           H
ATOM   2484  C   LYS A 742      54.070  50.820  69.140  1.00  0.00           C
ATOM   2485  O   LYS A 742      54.340  50.550  70.310  1.00  0.00           O
ATOM   2486  N   LEU A 743      55.030  50.860  68.190  1.00  0.00           N
ATOM   2487  HN  LEU A 743      54.780  51.000  67.230  1.00  0.00           H
ATOM   2488  CA  LEU A 743      56.440  50.690  68.500  1.00  0.00           C
ATOM   2489  HA  LEU A 743      56.570  49.740  69.000  1.00  0.00           H
ATOM   2490  CB  LEU A 743      57.270  50.680  67.190  1.00  0.00           C
ATOM   2491  HB1 LEU A 743      57.030  51.610  66.630  1.00  0.00           H
ATOM   2492  HB2 LEU A 743      56.920  49.840  66.550  1.00  0.00           H
ATOM   2493  CG  LEU A 743      58.810  50.610  67.320  1.00  0.00           C
ATOM   2494  HG  LEU A 743      59.170  51.390  68.030  1.00  0.00           H
ATOM   2495  CD1 LEU A 743      59.290  49.230  67.830  1.00  0.00           C
ATOM   2496 HD11 LEU A 743      58.920  48.430  67.160  1.00  0.00           H
ATOM   2497 HD12 LEU A 743      58.930  49.040  68.860  1.00  0.00           H
ATOM   2498 HD13 LEU A 743      60.400  49.190  67.830  1.00  0.00           H
ATOM   2499  CD2 LEU A 743      59.440  50.940  65.960  1.00  0.00           C
ATOM   2500 HD21 LEU A 743      59.100  51.930  65.610  1.00  0.00           H
ATOM   2501 HD22 LEU A 743      59.120  50.170  65.230  1.00  0.00           H
ATOM   2502 HD23 LEU A 743      60.540  50.930  66.030  1.00  0.00           H
ATOM   2503  C   LEU A 743      57.000  51.750  69.430  1.00  0.00           C
ATOM   2504  O   LEU A 743      57.680  51.440  70.410  1.00  0.00           O
ATOM   2505  N   PHE A 744      56.720  53.040  69.160  1.00  0.00           N
ATOM   2506  HN  PHE A 744      56.210  53.290  68.340  1.00  0.00           H
ATOM   2507  CA  PHE A 744      57.140  54.130  70.020  1.00  0.00           C
ATOM   2508  HA  PHE A 744      58.190  53.970  70.230  1.00  0.00           H
ATOM   2509  CB  PHE A 744      56.960  55.500  69.320  1.00  0.00           C
ATOM   2510  HB1 PHE A 744      57.250  56.320  70.010  1.00  0.00           H
ATOM   2511  HB2 PHE A 744      55.900  55.650  69.000  1.00  0.00           H
ATOM   2512  CG  PHE A 744      57.880  55.590  68.140  1.00  0.00           C
ATOM   2513  CD1 PHE A 744      59.270  55.420  68.320  1.00  0.00           C
ATOM   2514  HD1 PHE A 744      59.660  55.220  69.310  1.00  0.00           H
ATOM   2515  CE1 PHE A 744      60.160  55.550  67.250  1.00  0.00           C
ATOM   2516  HE1 PHE A 744      61.220  55.430  67.420  1.00  0.00           H
ATOM   2517  CZ  PHE A 744      59.660  55.760  65.960  1.00  0.00           C
ATOM   2518  HZ  PHE A 744      60.340  55.780  65.120  1.00  0.00           H
ATOM   2519  CD2 PHE A 744      57.410  55.850  66.840  1.00  0.00           C
ATOM   2520  HD2 PHE A 744      56.350  55.970  66.670  1.00  0.00           H
ATOM   2521  CE2 PHE A 744      58.280  55.880  65.760  1.00  0.00           C
ATOM   2522  HE2 PHE A 744      57.890  55.930  64.760  1.00  0.00           H
ATOM   2523  C   PHE A 744      56.520  54.150  71.410  1.00  0.00           C
ATOM   2524  O   PHE A 744      57.240  54.260  72.400  1.00  0.00           O
ATOM   2525  N   ASP A 745      55.180  53.980  71.520  1.00  0.00           N
ATOM   2526  HN  ASP A 745      54.590  53.970  70.710  1.00  0.00           H
ATOM   2527  CA  ASP A 745      54.480  53.930  72.800  1.00  0.00           C
ATOM   2528  HA  ASP A 745      54.590  54.880  73.300  1.00  0.00           H
ATOM   2529  CB  ASP A 745      52.980  53.570  72.600  1.00  0.00           C
ATOM   2530  HB1 ASP A 745      52.470  53.430  73.580  1.00  0.00           H
ATOM   2531  HB2 ASP A 745      52.900  52.620  72.020  1.00  0.00           H
ATOM   2532  CG  ASP A 745      52.160  54.590  71.840  1.00  0.00           C
ATOM   2533  OD1 ASP A 745      52.620  55.720  71.580  1.00  0.00           O
ATOM   2534  OD2 ASP A 745      50.980  54.210  71.610  1.00  0.00           O
ATOM   2535  C   ASP A 745      55.000  52.830  73.700  1.00  0.00           C
ATOM   2536  O   ASP A 745      55.200  53.000  74.910  1.00  0.00           O
ATOM   2537  N   LEU A 746      55.180  51.620  73.110  1.00  0.00           N
ATOM   2538  HN  LEU A 746      54.990  51.520  72.130  1.00  0.00           H
ATOM   2539  CA  LEU A 746      55.760  50.490  73.810  1.00  0.00           C
ATOM   2540  HA  LEU A 746      55.210  50.360  74.740  1.00  0.00           H
ATOM   2541  CB  LEU A 746      55.610  49.190  72.990  1.00  0.00           C
ATOM   2542  HB1 LEU A 746      56.140  49.270  72.010  1.00  0.00           H
ATOM   2543  HB2 LEU A 746      54.530  49.090  72.760  1.00  0.00           H
ATOM   2544  CG  LEU A 746      56.070  47.920  73.730  1.00  0.00           C
ATOM   2545  HG  LEU A 746      56.080  48.130  74.830  1.00  0.00           H
ATOM   2546  CD1 LEU A 746      55.070  46.770  73.510  1.00  0.00           C
ATOM   2547 HD11 LEU A 746      55.010  46.520  72.430  1.00  0.00           H
ATOM   2548 HD12 LEU A 746      54.060  47.070  73.870  1.00  0.00           H
ATOM   2549 HD13 LEU A 746      55.390  45.870  74.080  1.00  0.00           H
ATOM   2550  CD2 LEU A 746      57.490  47.480  73.300  1.00  0.00           C
ATOM   2551 HD21 LEU A 746      58.230  48.290  73.470  1.00  0.00           H
ATOM   2552 HD22 LEU A 746      57.490  47.210  72.230  1.00  0.00           H
ATOM   2553 HD23 LEU A 746      57.810  46.600  73.900  1.00  0.00           H
ATOM   2554  C   LEU A 746      57.200  50.750  74.200  1.00  0.00           C
ATOM   2555  O   LEU A 746      57.580  50.570  75.350  1.00  0.00           O
ATOM   2556  N   GLY A 747      58.000  51.280  73.250  1.00  0.00           N
ATOM   2557  HN  GLY A 747      57.640  51.390  72.320  1.00  0.00           H
ATOM   2558  CA  GLY A 747      59.390  51.660  73.450  1.00  0.00           C
ATOM   2559  HA1 GLY A 747      59.730  52.170  72.560  1.00  0.00           H
ATOM   2560  HA2 GLY A 747      59.950  50.760  73.650  1.00  0.00           H
ATOM   2561  C   GLY A 747      59.620  52.580  74.620  1.00  0.00           C
ATOM   2562  O   GLY A 747      60.450  52.270  75.460  1.00  0.00           O
ATOM   2563  N   GLU A 748      58.840  53.670  74.740  1.00  0.00           N
ATOM   2564  HN  GLU A 748      58.130  53.850  74.050  1.00  0.00           H
ATOM   2565  CA  GLU A 748      58.960  54.680  75.810  1.00  0.00           C
ATOM   2566  HA  GLU A 748      59.900  55.200  75.670  1.00  0.00           H
ATOM   2567  CB  GLU A 748      57.800  55.730  75.700  1.00  0.00           C
ATOM   2568  HB1 GLU A 748      56.810  55.220  75.780  1.00  0.00           H
ATOM   2569  HB2 GLU A 748      57.850  56.150  74.680  1.00  0.00           H
ATOM   2570  CG  GLU A 748      57.850  56.950  76.690  1.00  0.00           C
ATOM   2571  HG1 GLU A 748      57.380  57.820  76.190  1.00  0.00           H
ATOM   2572  HG2 GLU A 748      58.900  57.210  76.930  1.00  0.00           H
ATOM   2573  CD  GLU A 748      57.110  56.780  78.020  1.00  0.00           C
ATOM   2574  OE1 GLU A 748      56.410  55.750  78.200  1.00  0.00           O
ATOM   2575  OE2 GLU A 748      57.220  57.680  78.900  1.00  0.00           O
ATOM   2576  C   GLU A 748      59.000  54.050  77.200  1.00  0.00           C
ATOM   2577  O   GLU A 748      59.820  54.420  78.050  1.00  0.00           O
ATOM   2578  N   THR A 749      58.180  53.010  77.430  1.00  0.00           N
ATOM   2579  HN  THR A 749      57.560  52.750  76.700  1.00  0.00           H
ATOM   2580  CA  THR A 749      58.020  52.350  78.730  1.00  0.00           C
ATOM   2581  HA  THR A 749      57.980  53.130  79.470  1.00  0.00           H
ATOM   2582  CB  THR A 749      56.700  51.580  78.810  1.00  0.00           C
ATOM   2583  HB  THR A 749      56.530  51.240  79.850  1.00  0.00           H
ATOM   2584  OG1 THR A 749      56.670  50.450  77.950  1.00  0.00           O
ATOM   2585  HG1 THR A 749      56.960  50.740  77.060  1.00  0.00           H
ATOM   2586  CG2 THR A 749      55.540  52.480  78.380  1.00  0.00           C
ATOM   2587 HG21 THR A 749      55.530  52.640  77.290  1.00  0.00           H
ATOM   2588 HG22 THR A 749      55.630  53.470  78.850  1.00  0.00           H
ATOM   2589 HG23 THR A 749      54.570  52.020  78.680  1.00  0.00           H
ATOM   2590  C   THR A 749      59.150  51.400  79.120  1.00  0.00           C
ATOM   2591  O   THR A 749      59.250  50.970  80.280  1.00  0.00           O
ATOM   2592  N   TYR A 750      60.030  51.070  78.160  1.00  0.00           N
ATOM   2593  HN  TYR A 750      59.980  51.560  77.280  1.00  0.00           H
ATOM   2594  CA  TYR A 750      61.090  50.090  78.270  1.00  0.00           C
ATOM   2595  HA  TYR A 750      61.010  49.600  79.230  1.00  0.00           H
ATOM   2596  CB  TYR A 750      60.990  49.010  77.150  1.00  0.00           C
ATOM   2597  HB1 TYR A 750      61.970  48.530  76.940  1.00  0.00           H
ATOM   2598  HB2 TYR A 750      60.650  49.490  76.210  1.00  0.00           H
ATOM   2599  CG  TYR A 750      60.050  47.890  77.510  1.00  0.00           C
ATOM   2600  CD1 TYR A 750      60.460  46.860  78.370  1.00  0.00           C
ATOM   2601  HD1 TYR A 750      61.430  46.910  78.830  1.00  0.00           H
ATOM   2602  CE1 TYR A 750      59.620  45.760  78.630  1.00  0.00           C
ATOM   2603  HE1 TYR A 750      59.950  44.980  79.300  1.00  0.00           H
ATOM   2604  CZ  TYR A 750      58.350  45.710  78.050  1.00  0.00           C
ATOM   2605  OH  TYR A 750      57.490  44.630  78.330  1.00  0.00           O
ATOM   2606  HH  TYR A 750      57.930  44.030  78.930  1.00  0.00           H
ATOM   2607  CD2 TYR A 750      58.780  47.800  76.910  1.00  0.00           C
ATOM   2608  HD2 TYR A 750      58.450  48.570  76.240  1.00  0.00           H
ATOM   2609  CE2 TYR A 750      57.930  46.720  77.190  1.00  0.00           C
ATOM   2610  HE2 TYR A 750      56.950  46.690  76.740  1.00  0.00           H
ATOM   2611  C   TYR A 750      62.480  50.700  78.190  1.00  0.00           C
ATOM   2612  O   TYR A 750      62.780  51.520  77.330  1.00  0.00           O
ATOM   2613  N   ALA A 751      63.400  50.260  79.090  1.00  0.00           N
ATOM   2614  HN  ALA A 751      63.040  49.790  79.900  1.00  0.00           H
ATOM   2615  CA  ALA A 751      64.780  50.720  79.130  1.00  0.00           C
ATOM   2616  HA  ALA A 751      64.750  51.800  79.030  1.00  0.00           H
ATOM   2617  CB  ALA A 751      65.400  50.390  80.510  1.00  0.00           C
ATOM   2618  HB1 ALA A 751      65.520  49.300  80.670  1.00  0.00           H
ATOM   2619  HB2 ALA A 751      64.720  50.760  81.310  1.00  0.00           H
ATOM   2620  HB3 ALA A 751      66.380  50.900  80.640  1.00  0.00           H
ATOM   2621  C   ALA A 751      65.690  50.200  78.000  1.00  0.00           C
ATOM   2622  O   ALA A 751      65.660  50.720  76.880  1.00  0.00           O
ATOM   2623  N   ASP A 752      66.550  49.180  78.240  1.00  0.00           N
ATOM   2624  HN  ASP A 752      66.660  48.830  79.160  1.00  0.00           H
ATOM   2625  CA  ASP A 752      67.420  48.580  77.210  1.00  0.00           C
ATOM   2626  HA  ASP A 752      68.040  49.370  76.800  1.00  0.00           H
ATOM   2627  CB  ASP A 752      68.300  47.520  77.900  1.00  0.00           C
ATOM   2628  HB1 ASP A 752      67.740  46.590  78.130  1.00  0.00           H
ATOM   2629  HB2 ASP A 752      68.710  47.910  78.850  1.00  0.00           H
ATOM   2630  CG  ASP A 752      69.530  47.120  77.080  1.00  0.00           C
ATOM   2631  OD1 ASP A 752      70.100  46.040  77.380  1.00  0.00           O
ATOM   2632  OD2 ASP A 752      69.990  47.950  76.270  1.00  0.00           O
ATOM   2633  C   ASP A 752      66.640  47.960  76.040  1.00  0.00           C
ATOM   2634  O   ASP A 752      66.960  48.070  74.860  1.00  0.00           O
ATOM   2635  N   VAL A 753      65.520  47.290  76.370  1.00  0.00           N
ATOM   2636  HN  VAL A 753      65.350  47.130  77.340  1.00  0.00           H
ATOM   2637  CA  VAL A 753      64.630  46.580  75.460  1.00  0.00           C
ATOM   2638  HA  VAL A 753      65.210  45.780  75.020  1.00  0.00           H
ATOM   2639  CB  VAL A 753      63.510  45.940  76.270  1.00  0.00           C
ATOM   2640  HB  VAL A 753      63.110  46.670  77.010  1.00  0.00           H
ATOM   2641  CG1 VAL A 753      62.330  45.450  75.400  1.00  0.00           C
ATOM   2642 HG11 VAL A 753      62.690  44.770  74.600  1.00  0.00           H
ATOM   2643 HG12 VAL A 753      61.780  46.300  74.930  1.00  0.00           H
ATOM   2644 HG13 VAL A 753      61.600  44.900  76.020  1.00  0.00           H
ATOM   2645  CG2 VAL A 753      64.120  44.750  77.040  1.00  0.00           C
ATOM   2646 HG21 VAL A 753      64.930  45.060  77.720  1.00  0.00           H
ATOM   2647 HG22 VAL A 753      64.540  44.000  76.340  1.00  0.00           H
ATOM   2648 HG23 VAL A 753      63.340  44.230  77.630  1.00  0.00           H
ATOM   2649  C   VAL A 753      64.130  47.400  74.270  1.00  0.00           C
ATOM   2650  O   VAL A 753      63.870  46.860  73.190  1.00  0.00           O
ATOM   2651  N   LEU A 754      64.030  48.720  74.430  1.00  0.00           N
ATOM   2652  HN  LEU A 754      64.280  49.140  75.300  1.00  0.00           H
ATOM   2653  CA  LEU A 754      63.670  49.640  73.370  1.00  0.00           C
ATOM   2654  HA  LEU A 754      62.650  49.460  73.070  1.00  0.00           H
ATOM   2655  CB  LEU A 754      63.830  51.020  74.000  1.00  0.00           C
ATOM   2656  HB1 LEU A 754      64.890  51.250  74.250  1.00  0.00           H
ATOM   2657  HB2 LEU A 754      63.310  50.950  74.980  1.00  0.00           H
ATOM   2658  CG  LEU A 754      63.200  52.210  73.280  1.00  0.00           C
ATOM   2659  HG  LEU A 754      62.180  51.920  72.940  1.00  0.00           H
ATOM   2660  CD1 LEU A 754      63.040  53.260  74.390  1.00  0.00           C
ATOM   2661 HD11 LEU A 754      64.020  53.540  74.810  1.00  0.00           H
ATOM   2662 HD12 LEU A 754      62.540  52.850  75.270  1.00  0.00           H
ATOM   2663 HD13 LEU A 754      62.450  54.140  74.050  1.00  0.00           H
ATOM   2664  CD2 LEU A 754      63.990  52.710  72.050  1.00  0.00           C
ATOM   2665 HD21 LEU A 754      63.970  51.970  71.230  1.00  0.00           H
ATOM   2666 HD22 LEU A 754      65.050  52.900  72.330  1.00  0.00           H
ATOM   2667 HD23 LEU A 754      63.550  53.660  71.670  1.00  0.00           H
ATOM   2668  C   LEU A 754      64.580  49.570  72.160  1.00  0.00           C
ATOM   2669  O   LEU A 754      64.110  49.440  71.030  1.00  0.00           O
ATOM   2670  N   PHE A 755      65.910  49.590  72.370  1.00  0.00           N
ATOM   2671  HN  PHE A 755      66.280  49.650  73.290  1.00  0.00           H
ATOM   2672  CA  PHE A 755      66.920  49.470  71.330  1.00  0.00           C
ATOM   2673  HA  PHE A 755      66.780  50.250  70.600  1.00  0.00           H
ATOM   2674  CB  PHE A 755      68.320  49.520  71.980  1.00  0.00           C
ATOM   2675  HB1 PHE A 755      69.160  49.510  71.250  1.00  0.00           H
ATOM   2676  HB2 PHE A 755      68.480  48.680  72.690  1.00  0.00           H
ATOM   2677  CG  PHE A 755      68.430  50.790  72.770  1.00  0.00           C
ATOM   2678  CD1 PHE A 755      68.220  52.010  72.130  1.00  0.00           C
ATOM   2679  HD1 PHE A 755      67.970  52.040  71.090  1.00  0.00           H
ATOM   2680  CE1 PHE A 755      68.430  53.200  72.820  1.00  0.00           C
ATOM   2681  HE1 PHE A 755      68.420  54.110  72.250  1.00  0.00           H
ATOM   2682  CZ  PHE A 755      68.800  53.190  74.180  1.00  0.00           C
ATOM   2683  HZ  PHE A 755      68.990  54.110  74.710  1.00  0.00           H
ATOM   2684  CD2 PHE A 755      68.850  50.770  74.110  1.00  0.00           C
ATOM   2685  HD2 PHE A 755      69.100  49.820  74.570  1.00  0.00           H
ATOM   2686  CE2 PHE A 755      69.010  51.960  74.820  1.00  0.00           C
ATOM   2687  HE2 PHE A 755      69.380  51.900  75.830  1.00  0.00           H
ATOM   2688  C   PHE A 755      66.830  48.160  70.590  1.00  0.00           C
ATOM   2689  O   PHE A 755      66.780  48.110  69.360  1.00  0.00           O
ATOM   2690  N   TRP A 756      66.700  47.080  71.370  1.00  0.00           N
ATOM   2691  HN  TRP A 756      66.810  47.210  72.350  1.00  0.00           H
ATOM   2692  CA  TRP A 756      66.550  45.720  70.900  1.00  0.00           C
ATOM   2693  HA  TRP A 756      67.400  45.500  70.270  1.00  0.00           H
ATOM   2694  CB  TRP A 756      66.540  44.790  72.140  1.00  0.00           C
ATOM   2695  HB1 TRP A 756      65.710  45.080  72.810  1.00  0.00           H
ATOM   2696  HB2 TRP A 756      67.480  44.990  72.710  1.00  0.00           H
ATOM   2697  CG  TRP A 756      66.480  43.320  71.890  1.00  0.00           C
ATOM   2698  CD1 TRP A 756      65.560  42.440  72.380  1.00  0.00           C
ATOM   2699  HD1 TRP A 756      64.810  42.700  73.110  1.00  0.00           H
ATOM   2700  NE1 TRP A 756      65.840  41.170  71.920  1.00  0.00           N
ATOM   2701  HE1 TRP A 756      65.340  40.340  72.120  1.00  0.00           H
ATOM   2702  CE2 TRP A 756      66.950  41.220  71.130  1.00  0.00           C
ATOM   2703  CD2 TRP A 756      67.380  42.570  71.070  1.00  0.00           C
ATOM   2704  CE3 TRP A 756      68.490  42.920  70.300  1.00  0.00           C
ATOM   2705  HE3 TRP A 756      68.870  43.920  70.250  1.00  0.00           H
ATOM   2706  CZ3 TRP A 756      69.100  41.910  69.560  1.00  0.00           C
ATOM   2707  HZ3 TRP A 756      69.930  42.170  68.910  1.00  0.00           H
ATOM   2708  CZ2 TRP A 756      67.640  40.210  70.470  1.00  0.00           C
ATOM   2709  HZ2 TRP A 756      67.350  39.190  70.560  1.00  0.00           H
ATOM   2710  CH2 TRP A 756      68.720  40.580  69.660  1.00  0.00           C
ATOM   2711  HH2 TRP A 756      69.270  39.830  69.120  1.00  0.00           H
ATOM   2712  C   TRP A 756      65.300  45.530  70.040  1.00  0.00           C
ATOM   2713  O   TRP A 756      65.370  44.990  68.940  1.00  0.00           O
ATOM   2714  N   CYS A 757      64.140  46.040  70.500  1.00  0.00           N
ATOM   2715  HN  CYS A 757      64.100  46.470  71.410  1.00  0.00           H
ATOM   2716  CA  CYS A 757      62.880  46.000  69.750  1.00  0.00           C
ATOM   2717  HA  CYS A 757      62.670  44.960  69.510  1.00  0.00           H
ATOM   2718  CB  CYS A 757      61.690  46.590  70.550  1.00  0.00           C
ATOM   2719  HB1 CYS A 757      60.800  46.670  69.900  1.00  0.00           H
ATOM   2720  HB2 CYS A 757      61.950  47.620  70.890  1.00  0.00           H
ATOM   2721  SG  CYS A 757      61.250  45.560  71.990  1.00  0.00           S
ATOM   2722  HG1 CYS A 757      62.380  45.810  72.640  1.00  0.00           H
ATOM   2723  C   CYS A 757      62.960  46.730  68.430  1.00  0.00           C
ATOM   2724  O   CYS A 757      62.540  46.230  67.380  1.00  0.00           O
ATOM   2725  N   VAL A 758      63.550  47.930  68.450  1.00  0.00           N
ATOM   2726  HN  VAL A 758      63.850  48.350  69.320  1.00  0.00           H
ATOM   2727  CA  VAL A 758      63.810  48.700  67.270  1.00  0.00           C
ATOM   2728  HA  VAL A 758      62.880  48.830  66.740  1.00  0.00           H
ATOM   2729  CB  VAL A 758      64.310  50.070  67.660  1.00  0.00           C
ATOM   2730  HB  VAL A 758      65.170  50.000  68.370  1.00  0.00           H
ATOM   2731  CG1 VAL A 758      64.740  50.800  66.400  1.00  0.00           C
ATOM   2732 HG11 VAL A 758      64.100  50.510  65.540  1.00  0.00           H
ATOM   2733 HG12 VAL A 758      65.800  50.620  66.150  1.00  0.00           H
ATOM   2734 HG13 VAL A 758      64.560  51.880  66.560  1.00  0.00           H
ATOM   2735  CG2 VAL A 758      63.170  50.860  68.330  1.00  0.00           C
ATOM   2736 HG21 VAL A 758      62.760  50.330  69.220  1.00  0.00           H
ATOM   2737 HG22 VAL A 758      62.330  51.020  67.620  1.00  0.00           H
ATOM   2738 HG23 VAL A 758      63.530  51.860  68.660  1.00  0.00           H
ATOM   2739  C   VAL A 758      64.750  48.020  66.280  1.00  0.00           C
ATOM   2740  O   VAL A 758      64.470  47.970  65.080  1.00  0.00           O
ATOM   2741  N   ILE A 759      65.860  47.420  66.760  1.00  0.00           N
ATOM   2742  HN  ILE A 759      66.090  47.480  67.740  1.00  0.00           H
ATOM   2743  CA  ILE A 759      66.790  46.660  65.920  1.00  0.00           C
ATOM   2744  HA  ILE A 759      67.130  47.320  65.130  1.00  0.00           H
ATOM   2745  CB  ILE A 759      68.010  46.190  66.720  1.00  0.00           C
ATOM   2746  HB  ILE A 759      67.650  45.750  67.680  1.00  0.00           H
ATOM   2747  CG2 ILE A 759      68.820  45.100  65.970  1.00  0.00           C
ATOM   2748 HG21 ILE A 759      69.130  45.470  64.970  1.00  0.00           H
ATOM   2749 HG22 ILE A 759      68.250  44.160  65.850  1.00  0.00           H
ATOM   2750 HG23 ILE A 759      69.750  44.850  66.540  1.00  0.00           H
ATOM   2751  CG1 ILE A 759      68.920  47.400  67.060  1.00  0.00           C
ATOM   2752 HG11 ILE A 759      68.290  48.280  67.330  1.00  0.00           H
ATOM   2753 HG12 ILE A 759      69.490  47.670  66.150  1.00  0.00           H
ATOM   2754  CD  ILE A 759      69.870  47.130  68.230  1.00  0.00           C
ATOM   2755  HD1 ILE A 759      70.600  46.330  67.980  1.00  0.00           H
ATOM   2756  HD2 ILE A 759      69.310  46.820  69.140  1.00  0.00           H
ATOM   2757  HD3 ILE A 759      70.450  48.040  68.480  1.00  0.00           H
ATOM   2758  C   ILE A 759      66.120  45.490  65.220  1.00  0.00           C
ATOM   2759  O   ILE A 759      66.280  45.300  64.010  1.00  0.00           O
ATOM   2760  N   LEU A 760      65.320  44.690  65.960  1.00  0.00           N
ATOM   2761  HN  LEU A 760      65.250  44.850  66.950  1.00  0.00           H
ATOM   2762  CA  LEU A 760      64.570  43.560  65.420  1.00  0.00           C
ATOM   2763  HA  LEU A 760      65.280  42.890  64.940  1.00  0.00           H
ATOM   2764  CB  LEU A 760      63.810  42.800  66.530  1.00  0.00           C
ATOM   2765  HB1 LEU A 760      63.130  42.040  66.090  1.00  0.00           H
ATOM   2766  HB2 LEU A 760      63.190  43.530  67.090  1.00  0.00           H
ATOM   2767  CG  LEU A 760      64.700  42.070  67.560  1.00  0.00           C
ATOM   2768  HG  LEU A 760      65.510  42.750  67.910  1.00  0.00           H
ATOM   2769  CD1 LEU A 760      63.850  41.710  68.790  1.00  0.00           C
ATOM   2770 HD11 LEU A 760      62.990  41.060  68.510  1.00  0.00           H
ATOM   2771 HD12 LEU A 760      63.460  42.630  69.280  1.00  0.00           H
ATOM   2772 HD13 LEU A 760      64.460  41.150  69.540  1.00  0.00           H
ATOM   2773  CD2 LEU A 760      65.360  40.800  66.990  1.00  0.00           C
ATOM   2774 HD21 LEU A 760      66.030  41.060  66.150  1.00  0.00           H
ATOM   2775 HD22 LEU A 760      64.590  40.090  66.630  1.00  0.00           H
ATOM   2776 HD23 LEU A 760      65.970  40.300  67.770  1.00  0.00           H
ATOM   2777  C   LEU A 760      63.560  43.970  64.350  1.00  0.00           C
ATOM   2778  O   LEU A 760      63.480  43.370  63.270  1.00  0.00           O
ATOM   2779  N   PHE A 761      62.790  45.040  64.620  1.00  0.00           N
ATOM   2780  HN  PHE A 761      62.860  45.480  65.520  1.00  0.00           H
ATOM   2781  CA  PHE A 761      61.810  45.590  63.720  1.00  0.00           C
ATOM   2782  HA  PHE A 761      61.080  44.820  63.500  1.00  0.00           H
ATOM   2783  CB  PHE A 761      61.080  46.730  64.500  1.00  0.00           C
ATOM   2784  HB1 PHE A 761      61.850  47.380  64.970  1.00  0.00           H
ATOM   2785  HB2 PHE A 761      60.480  46.290  65.320  1.00  0.00           H
ATOM   2786  CG  PHE A 761      60.170  47.610  63.680  1.00  0.00           C
ATOM   2787  CD1 PHE A 761      58.870  47.220  63.380  1.00  0.00           C
ATOM   2788  HD1 PHE A 761      58.520  46.240  63.680  1.00  0.00           H
ATOM   2789  CE1 PHE A 761      58.000  48.100  62.710  1.00  0.00           C
ATOM   2790  HE1 PHE A 761      56.990  47.810  62.470  1.00  0.00           H
ATOM   2791  CZ  PHE A 761      58.440  49.380  62.350  1.00  0.00           C
ATOM   2792  HZ  PHE A 761      57.760  50.050  61.840  1.00  0.00           H
ATOM   2793  CD2 PHE A 761      60.600  48.900  63.320  1.00  0.00           C
ATOM   2794  HD2 PHE A 761      61.580  49.200  63.640  1.00  0.00           H
ATOM   2795  CE2 PHE A 761      59.740  49.780  62.650  1.00  0.00           C
ATOM   2796  HE2 PHE A 761      60.070  50.770  62.380  1.00  0.00           H
ATOM   2797  C   PHE A 761      62.380  46.030  62.360  1.00  0.00           C
ATOM   2798  O   PHE A 761      61.950  45.530  61.320  1.00  0.00           O
ATOM   2799  N   PHE A 762      63.440  46.870  62.340  1.00  0.00           N
ATOM   2800  HN  PHE A 762      63.780  47.270  63.200  1.00  0.00           H
ATOM   2801  CA  PHE A 762      64.140  47.240  61.120  1.00  0.00           C
ATOM   2802  HA  PHE A 762      63.380  47.570  60.420  1.00  0.00           H
ATOM   2803  CB  PHE A 762      65.170  48.380  61.320  1.00  0.00           C
ATOM   2804  HB1 PHE A 762      65.900  48.450  60.490  1.00  0.00           H
ATOM   2805  HB2 PHE A 762      65.720  48.270  62.280  1.00  0.00           H
ATOM   2806  CG  PHE A 762      64.380  49.650  61.330  1.00  0.00           C
ATOM   2807  CD1 PHE A 762      63.990  50.230  60.110  1.00  0.00           C
ATOM   2808  HD1 PHE A 762      64.350  49.840  59.180  1.00  0.00           H
ATOM   2809  CE1 PHE A 762      63.030  51.250  60.090  1.00  0.00           C
ATOM   2810  HE1 PHE A 762      62.680  51.620  59.140  1.00  0.00           H
ATOM   2811  CZ  PHE A 762      62.430  51.670  61.280  1.00  0.00           C
ATOM   2812  HZ  PHE A 762      61.640  52.400  61.250  1.00  0.00           H
ATOM   2813  CD2 PHE A 762      63.830  50.120  62.520  1.00  0.00           C
ATOM   2814  HD2 PHE A 762      64.090  49.650  63.450  1.00  0.00           H
ATOM   2815  CE2 PHE A 762      62.810  51.070  62.490  1.00  0.00           C
ATOM   2816  HE2 PHE A 762      62.320  51.360  63.410  1.00  0.00           H
ATOM   2817  C   PHE A 762      64.810  46.100  60.400  1.00  0.00           C
ATOM   2818  O   PHE A 762      64.710  45.970  59.180  1.00  0.00           O
ATOM   2819  N   THR A 763      65.510  45.220  61.140  1.00  0.00           N
ATOM   2820  HN  THR A 763      65.580  45.340  62.130  1.00  0.00           H
ATOM   2821  CA  THR A 763      66.210  44.080  60.550  1.00  0.00           C
ATOM   2822  HA  THR A 763      66.910  44.470  59.820  1.00  0.00           H
ATOM   2823  CB  THR A 763      67.030  43.300  61.570  1.00  0.00           C
ATOM   2824  HB  THR A 763      66.380  42.890  62.380  1.00  0.00           H
ATOM   2825  OG1 THR A 763      68.000  44.140  62.170  1.00  0.00           O
ATOM   2826  HG1 THR A 763      67.530  44.720  62.790  1.00  0.00           H
ATOM   2827  CG2 THR A 763      67.810  42.150  60.910  1.00  0.00           C
ATOM   2828 HG21 THR A 763      68.430  42.540  60.070  1.00  0.00           H
ATOM   2829 HG22 THR A 763      67.140  41.360  60.520  1.00  0.00           H
ATOM   2830 HG23 THR A 763      68.500  41.680  61.640  1.00  0.00           H
ATOM   2831  C   THR A 763      65.290  43.120  59.810  1.00  0.00           C
ATOM   2832  O   THR A 763      65.560  42.740  58.670  1.00  0.00           O
ATOM   2833  N   THR A 764      64.120  42.800  60.420  1.00  0.00           N
ATOM   2834  HN  THR A 764      63.960  43.140  61.350  1.00  0.00           H
ATOM   2835  CA  THR A 764      63.070  41.960  59.820  1.00  0.00           C
ATOM   2836  HA  THR A 764      63.490  40.980  59.630  1.00  0.00           H
ATOM   2837  CB  THR A 764      61.840  41.820  60.720  1.00  0.00           C
ATOM   2838  HB  THR A 764      61.350  42.810  60.890  1.00  0.00           H
ATOM   2839  OG1 THR A 764      62.180  41.320  62.000  1.00  0.00           O
ATOM   2840  HG1 THR A 764      62.650  42.040  62.450  1.00  0.00           H
ATOM   2841  CG2 THR A 764      60.820  40.850  60.110  1.00  0.00           C
ATOM   2842 HG21 THR A 764      61.300  39.870  59.890  1.00  0.00           H
ATOM   2843 HG22 THR A 764      60.370  41.250  59.180  1.00  0.00           H
ATOM   2844 HG23 THR A 764      59.990  40.670  60.830  1.00  0.00           H
ATOM   2845  C   THR A 764      62.560  42.530  58.520  1.00  0.00           C
ATOM   2846  O   THR A 764      62.430  41.850  57.500  1.00  0.00           O
ATOM   2847  N   PHE A 765      62.280  43.830  58.550  1.00  0.00           N
ATOM   2848  HN  PHE A 765      62.390  44.340  59.410  1.00  0.00           H
ATOM   2849  CA  PHE A 765      61.850  44.630  57.440  1.00  0.00           C
ATOM   2850  HA  PHE A 765      60.930  44.210  57.060  1.00  0.00           H
ATOM   2851  CB  PHE A 765      61.540  46.000  58.090  1.00  0.00           C
ATOM   2852  HB1 PHE A 765      62.320  46.230  58.840  1.00  0.00           H
ATOM   2853  HB2 PHE A 765      60.580  45.970  58.650  1.00  0.00           H
ATOM   2854  CG  PHE A 765      61.520  47.110  57.090  1.00  0.00           C
ATOM   2855  CD1 PHE A 765      60.440  47.270  56.240  1.00  0.00           C
ATOM   2856  HD1 PHE A 765      59.590  46.610  56.350  1.00  0.00           H
ATOM   2857  CE1 PHE A 765      60.430  48.320  55.320  1.00  0.00           C
ATOM   2858  HE1 PHE A 765      59.530  48.530  54.780  1.00  0.00           H
ATOM   2859  CZ  PHE A 765      61.560  49.140  55.180  1.00  0.00           C
ATOM   2860  HZ  PHE A 765      61.580  49.960  54.480  1.00  0.00           H
ATOM   2861  CD2 PHE A 765      62.630  47.960  56.980  1.00  0.00           C
ATOM   2862  HD2 PHE A 765      63.480  47.810  57.650  1.00  0.00           H
ATOM   2863  CE2 PHE A 765      62.670  48.940  56.000  1.00  0.00           C
ATOM   2864  HE2 PHE A 765      63.550  49.560  55.920  1.00  0.00           H
ATOM   2865  C   PHE A 765      62.830  44.660  56.260  1.00  0.00           C
ATOM   2866  O   PHE A 765      62.500  44.260  55.140  1.00  0.00           O
ATOM   2867  N   PHE A 766      64.100  45.050  56.510  1.00  0.00           N
ATOM   2868  HN  PHE A 766      64.340  45.400  57.420  1.00  0.00           H
ATOM   2869  CA  PHE A 766      65.140  45.130  55.490  1.00  0.00           C
ATOM   2870  HA  PHE A 766      64.770  45.780  54.700  1.00  0.00           H
ATOM   2871  CB  PHE A 766      66.480  45.660  56.080  1.00  0.00           C
ATOM   2872  HB1 PHE A 766      67.330  45.480  55.390  1.00  0.00           H
ATOM   2873  HB2 PHE A 766      66.700  45.160  57.050  1.00  0.00           H
ATOM   2874  CG  PHE A 766      66.410  47.130  56.280  1.00  0.00           C
ATOM   2875  CD1 PHE A 766      66.240  47.960  55.160  1.00  0.00           C
ATOM   2876  HD1 PHE A 766      66.160  47.510  54.180  1.00  0.00           H
ATOM   2877  CE1 PHE A 766      66.180  49.340  55.310  1.00  0.00           C
ATOM   2878  HE1 PHE A 766      66.050  49.940  54.420  1.00  0.00           H
ATOM   2879  CZ  PHE A 766      66.290  49.920  56.580  1.00  0.00           C
ATOM   2880  HZ  PHE A 766      66.230  50.980  56.740  1.00  0.00           H
ATOM   2881  CD2 PHE A 766      66.570  47.720  57.550  1.00  0.00           C
ATOM   2882  HD2 PHE A 766      66.760  47.090  58.410  1.00  0.00           H
ATOM   2883  CE2 PHE A 766      66.480  49.100  57.700  1.00  0.00           C
ATOM   2884  HE2 PHE A 766      66.550  49.540  58.680  1.00  0.00           H
ATOM   2885  C   PHE A 766      65.450  43.810  54.820  1.00  0.00           C
ATOM   2886  O   PHE A 766      65.530  43.710  53.600  1.00  0.00           O
ATOM   2887  N   LEU A 767      65.610  42.760  55.630  1.00  0.00           N
ATOM   2888  HN  LEU A 767      65.530  42.870  56.620  1.00  0.00           H
ATOM   2889  CA  LEU A 767      65.910  41.420  55.170  1.00  0.00           C
ATOM   2890  HA  LEU A 767      66.790  41.470  54.550  1.00  0.00           H
ATOM   2891  CB  LEU A 767      66.190  40.540  56.400  1.00  0.00           C
ATOM   2892  HB1 LEU A 767      65.280  40.500  57.050  1.00  0.00           H
ATOM   2893  HB2 LEU A 767      66.990  41.040  57.000  1.00  0.00           H
ATOM   2894  CG  LEU A 767      66.660  39.100  56.120  1.00  0.00           C
ATOM   2895  HG  LEU A 767      65.880  38.570  55.530  1.00  0.00           H
ATOM   2896  CD1 LEU A 767      67.960  39.070  55.300  1.00  0.00           C
ATOM   2897 HD11 LEU A 767      68.760  39.630  55.830  1.00  0.00           H
ATOM   2898 HD12 LEU A 767      67.810  39.530  54.300  1.00  0.00           H
ATOM   2899 HD13 LEU A 767      68.300  38.030  55.160  1.00  0.00           H
ATOM   2900  CD2 LEU A 767      66.860  38.350  57.450  1.00  0.00           C
ATOM   2901 HD21 LEU A 767      65.930  38.350  58.050  1.00  0.00           H
ATOM   2902 HD22 LEU A 767      67.660  38.850  58.050  1.00  0.00           H
ATOM   2903 HD23 LEU A 767      67.170  37.300  57.260  1.00  0.00           H
ATOM   2904  C   LEU A 767      64.800  40.830  54.300  1.00  0.00           C
ATOM   2905  O   LEU A 767      65.050  40.310  53.220  1.00  0.00           O
ATOM   2906  N   SER A 768      63.530  40.970  54.740  1.00  0.00           N
ATOM   2907  HN  SER A 768      63.360  41.390  55.630  1.00  0.00           H
ATOM   2908  CA  SER A 768      62.360  40.500  53.980  1.00  0.00           C
ATOM   2909  HA  SER A 768      62.500  39.440  53.780  1.00  0.00           H
ATOM   2910  CB  SER A 768      61.020  40.680  54.730  1.00  0.00           C
ATOM   2911  HB1 SER A 768      60.180  40.240  54.140  1.00  0.00           H
ATOM   2912  HB2 SER A 768      60.790  41.760  54.880  1.00  0.00           H
ATOM   2913  OG  SER A 768      61.050  40.050  56.010  1.00  0.00           O
ATOM   2914  HG1 SER A 768      61.520  40.670  56.600  1.00  0.00           H
ATOM   2915  C   SER A 768      62.240  41.200  52.650  1.00  0.00           C
ATOM   2916  O   SER A 768      62.000  40.600  51.610  1.00  0.00           O
ATOM   2917  N   SER A 769      62.450  42.530  52.680  1.00  0.00           N
ATOM   2918  HN  SER A 769      62.620  42.980  53.560  1.00  0.00           H
ATOM   2919  CA  SER A 769      62.460  43.410  51.520  1.00  0.00           C
ATOM   2920  HA  SER A 769      61.500  43.330  51.030  1.00  0.00           H
ATOM   2921  CB  SER A 769      62.660  44.860  52.050  1.00  0.00           C
ATOM   2922  HB1 SER A 769      63.680  45.010  52.460  1.00  0.00           H
ATOM   2923  HB2 SER A 769      61.950  44.990  52.900  1.00  0.00           H
ATOM   2924  OG  SER A 769      62.360  45.870  51.110  1.00  0.00           O
ATOM   2925  HG1 SER A 769      63.060  45.900  50.450  1.00  0.00           H
ATOM   2926  C   SER A 769      63.550  43.050  50.520  1.00  0.00           C
ATOM   2927  O   SER A 769      63.290  42.890  49.330  1.00  0.00           O
ATOM   2928  N   PHE A 770      64.800  42.830  50.980  1.00  0.00           N
ATOM   2929  HN  PHE A 770      65.010  42.970  51.950  1.00  0.00           H
ATOM   2930  CA  PHE A 770      65.920  42.430  50.150  1.00  0.00           C
ATOM   2931  HA  PHE A 770      66.040  43.180  49.380  1.00  0.00           H
ATOM   2932  CB  PHE A 770      67.210  42.400  51.020  1.00  0.00           C
ATOM   2933  HB1 PHE A 770      67.030  41.780  51.930  1.00  0.00           H
ATOM   2934  HB2 PHE A 770      67.450  43.430  51.360  1.00  0.00           H
ATOM   2935  CG  PHE A 770      68.410  41.840  50.290  1.00  0.00           C
ATOM   2936  CD1 PHE A 770      68.940  42.520  49.190  1.00  0.00           C
ATOM   2937  HD1 PHE A 770      68.500  43.460  48.890  1.00  0.00           H
ATOM   2938  CE1 PHE A 770      70.030  42.000  48.490  1.00  0.00           C
ATOM   2939  HE1 PHE A 770      70.450  42.550  47.650  1.00  0.00           H
ATOM   2940  CZ  PHE A 770      70.600  40.790  48.880  1.00  0.00           C
ATOM   2941  HZ  PHE A 770      71.450  40.390  48.350  1.00  0.00           H
ATOM   2942  CD2 PHE A 770      68.990  40.620  50.690  1.00  0.00           C
ATOM   2943  HD2 PHE A 770      68.600  40.090  51.540  1.00  0.00           H
ATOM   2944  CE2 PHE A 770      70.090  40.100  49.990  1.00  0.00           C
ATOM   2945  HE2 PHE A 770      70.540  39.170  50.300  1.00  0.00           H
ATOM   2946  C   PHE A 770      65.740  41.100  49.410  1.00  0.00           C
ATOM   2947  O   PHE A 770      65.970  41.000  48.200  1.00  0.00           O
ATOM   2948  N   LEU A 771      65.280  40.060  50.130  1.00  0.00           N
ATOM   2949  HN  LEU A 771      65.150  40.170  51.120  1.00  0.00           H
ATOM   2950  CA  LEU A 771      65.010  38.740  49.600  1.00  0.00           C
ATOM   2951  HA  LEU A 771      65.920  38.380  49.130  1.00  0.00           H
ATOM   2952  CB  LEU A 771      64.610  37.780  50.740  1.00  0.00           C
ATOM   2953  HB1 LEU A 771      64.260  36.800  50.330  1.00  0.00           H
ATOM   2954  HB2 LEU A 771      63.760  38.230  51.290  1.00  0.00           H
ATOM   2955  CG  LEU A 771      65.740  37.490  51.750  1.00  0.00           C
ATOM   2956  HG  LEU A 771      66.230  38.450  52.040  1.00  0.00           H
ATOM   2957  CD1 LEU A 771      65.170  36.860  53.030  1.00  0.00           C
ATOM   2958 HD11 LEU A 771      64.670  35.900  52.800  1.00  0.00           H
ATOM   2959 HD12 LEU A 771      64.430  37.540  53.500  1.00  0.00           H
ATOM   2960 HD13 LEU A 771      65.980  36.660  53.770  1.00  0.00           H
ATOM   2961  CD2 LEU A 771      66.830  36.580  51.150  1.00  0.00           C
ATOM   2962 HD21 LEU A 771      67.320  37.080  50.290  1.00  0.00           H
ATOM   2963 HD22 LEU A 771      66.380  35.630  50.790  1.00  0.00           H
ATOM   2964 HD23 LEU A 771      67.600  36.350  51.910  1.00  0.00           H
ATOM   2965  C   LEU A 771      63.950  38.740  48.500  1.00  0.00           C
ATOM   2966  O   LEU A 771      64.090  38.080  47.470  1.00  0.00           O
ATOM   2967  N   LYS A 772      62.870  39.510  48.700  1.00  0.00           N
ATOM   2968  HN  LYS A 772      62.730  39.960  49.580  1.00  0.00           H
ATOM   2969  CA  LYS A 772      61.870  39.750  47.680  1.00  0.00           C
ATOM   2970  HA  LYS A 772      61.520  38.780  47.360  1.00  0.00           H
ATOM   2971  CB  LYS A 772      60.710  40.550  48.310  1.00  0.00           C
ATOM   2972  HB1 LYS A 772      61.100  41.510  48.710  1.00  0.00           H
ATOM   2973  HB2 LYS A 772      60.340  39.970  49.180  1.00  0.00           H
ATOM   2974  CG  LYS A 772      59.540  40.820  47.360  1.00  0.00           C
ATOM   2975  HG1 LYS A 772      59.850  41.520  46.550  1.00  0.00           H
ATOM   2976  HG2 LYS A 772      58.750  41.330  47.950  1.00  0.00           H
ATOM   2977  CD  LYS A 772      59.010  39.510  46.730  1.00  0.00           C
ATOM   2978  HD1 LYS A 772      58.830  38.760  47.530  1.00  0.00           H
ATOM   2979  HD2 LYS A 772      59.800  39.070  46.070  1.00  0.00           H
ATOM   2980  CE  LYS A 772      57.770  39.680  45.870  1.00  0.00           C
ATOM   2981  HE1 LYS A 772      57.470  38.720  45.390  1.00  0.00           H
ATOM   2982  HE2 LYS A 772      57.930  40.450  45.080  1.00  0.00           H
ATOM   2983  NZ  LYS A 772      56.690  40.120  46.750  1.00  0.00           N
ATOM   2984  HZ1 LYS A 772      57.010  40.960  47.270  1.00  0.00           H
ATOM   2985  HZ2 LYS A 772      56.480  39.370  47.440  1.00  0.00           H
ATOM   2986  HZ3 LYS A 772      55.830  40.360  46.230  1.00  0.00           H
ATOM   2987  C   LYS A 772      62.390  40.470  46.440  1.00  0.00           C
ATOM   2988  O   LYS A 772      62.100  40.090  45.300  1.00  0.00           O
ATOM   2989  N   GLN A 773      63.210  41.510  46.610  1.00  0.00           N
ATOM   2990  HN  GLN A 773      63.430  41.820  47.540  1.00  0.00           H
ATOM   2991  CA  GLN A 773      63.750  42.260  45.510  1.00  0.00           C
ATOM   2992  HA  GLN A 773      62.960  42.440  44.790  1.00  0.00           H
ATOM   2993  CB  GLN A 773      64.270  43.580  46.080  1.00  0.00           C
ATOM   2994  HB1 GLN A 773      64.990  43.340  46.900  1.00  0.00           H
ATOM   2995  HB2 GLN A 773      63.350  44.040  46.510  1.00  0.00           H
ATOM   2996  CG  GLN A 773      64.930  44.590  45.130  1.00  0.00           C
ATOM   2997  HG1 GLN A 773      65.860  44.180  44.710  1.00  0.00           H
ATOM   2998  HG2 GLN A 773      65.180  45.510  45.680  1.00  0.00           H
ATOM   2999  CD  GLN A 773      64.010  44.960  43.970  1.00  0.00           C
ATOM   3000  OE1 GLN A 773      64.370  44.750  42.810  1.00  0.00           O
ATOM   3001  NE2 GLN A 773      62.810  45.480  44.270  1.00  0.00           N
ATOM   3002 HE21 GLN A 773      62.190  45.710  43.520  1.00  0.00           H
ATOM   3003 HE22 GLN A 773      62.540  45.580  45.230  1.00  0.00           H
ATOM   3004  C   GLN A 773      64.880  41.590  44.760  1.00  0.00           C
ATOM   3005  O   GLN A 773      65.200  41.950  43.630  1.00  0.00           O
ATOM   3006  N   PHE A 774      65.530  40.580  45.350  1.00  0.00           N
ATOM   3007  HN  PHE A 774      65.340  40.380  46.320  1.00  0.00           H
ATOM   3008  CA  PHE A 774      66.570  39.780  44.740  1.00  0.00           C
ATOM   3009  HA  PHE A 774      67.390  40.430  44.480  1.00  0.00           H
ATOM   3010  CB  PHE A 774      67.050  38.790  45.830  1.00  0.00           C
ATOM   3011  HB1 PHE A 774      66.180  38.240  46.240  1.00  0.00           H
ATOM   3012  HB2 PHE A 774      67.510  39.360  46.680  1.00  0.00           H
ATOM   3013  CG  PHE A 774      68.060  37.790  45.350  1.00  0.00           C
ATOM   3014  CD1 PHE A 774      69.370  38.190  45.080  1.00  0.00           C
ATOM   3015  HD1 PHE A 774      69.650  39.220  45.200  1.00  0.00           H
ATOM   3016  CE1 PHE A 774      70.330  37.240  44.710  1.00  0.00           C
ATOM   3017  HE1 PHE A 774      71.360  37.540  44.530  1.00  0.00           H
ATOM   3018  CZ  PHE A 774      69.980  35.890  44.610  1.00  0.00           C
ATOM   3019  HZ  PHE A 774      70.730  35.150  44.350  1.00  0.00           H
ATOM   3020  CD2 PHE A 774      67.710  36.430  45.270  1.00  0.00           C
ATOM   3021  HD2 PHE A 774      66.720  36.110  45.530  1.00  0.00           H
ATOM   3022  CE2 PHE A 774      68.670  35.480  44.890  1.00  0.00           C
ATOM   3023  HE2 PHE A 774      68.410  34.430  44.850  1.00  0.00           H
ATOM   3024  C   PHE A 774      66.130  39.110  43.430  1.00  0.00           C
ATOM   3025  O   PHE A 774      66.910  39.010  42.470  1.00  0.00           O
ATOM   3026  N   LYS A 775      64.850  38.680  43.390  1.00  0.00           N
ATOM   3027  HN  LYS A 775      64.300  38.800  44.210  1.00  0.00           H
ATOM   3028  CA  LYS A 775      64.130  38.020  42.310  1.00  0.00           C
ATOM   3029  HA  LYS A 775      64.640  37.090  42.110  1.00  0.00           H
ATOM   3030  CB  LYS A 775      62.690  37.670  42.820  1.00  0.00           C
ATOM   3031  HB1 LYS A 775      62.270  38.610  43.240  1.00  0.00           H
ATOM   3032  HB2 LYS A 775      62.790  36.960  43.660  1.00  0.00           H
ATOM   3033  CG  LYS A 775      61.640  37.140  41.810  1.00  0.00           C
ATOM   3034  HG1 LYS A 775      61.520  37.860  40.960  1.00  0.00           H
ATOM   3035  HG2 LYS A 775      60.660  37.130  42.340  1.00  0.00           H
ATOM   3036  CD  LYS A 775      61.890  35.720  41.260  1.00  0.00           C
ATOM   3037  HD1 LYS A 775      62.090  35.040  42.110  1.00  0.00           H
ATOM   3038  HD2 LYS A 775      62.780  35.740  40.600  1.00  0.00           H
ATOM   3039  CE  LYS A 775      60.670  35.190  40.480  1.00  0.00           C
ATOM   3040  HE1 LYS A 775      60.390  35.900  39.670  1.00  0.00           H
ATOM   3041  HE2 LYS A 775      59.790  35.090  41.170  1.00  0.00           H
ATOM   3042  NZ  LYS A 775      60.890  33.870  39.850  1.00  0.00           N
ATOM   3043  HZ1 LYS A 775      61.120  33.100  40.500  1.00  0.00           H
ATOM   3044  HZ2 LYS A 775      61.560  33.910  39.060  1.00  0.00           H
ATOM   3045  HZ3 LYS A 775      59.940  33.620  39.410  1.00  0.00           H
ATOM   3046  C   LYS A 775      64.080  38.750  40.980  1.00  0.00           C
ATOM   3047  O   LYS A 775      64.120  38.110  39.930  1.00  0.00           O
ATOM   3048  N   THR A 776      64.000  40.100  40.990  1.00  0.00           N
ATOM   3049  HN  THR A 776      64.040  40.590  41.850  1.00  0.00           H
ATOM   3050  CA  THR A 776      63.760  40.960  39.810  1.00  0.00           C
ATOM   3051  HA  THR A 776      62.870  40.600  39.320  1.00  0.00           H
ATOM   3052  CB  THR A 776      63.540  42.430  40.190  1.00  0.00           C
ATOM   3053  HB  THR A 776      63.330  43.040  39.280  1.00  0.00           H
ATOM   3054  OG1 THR A 776      64.670  42.990  40.870  1.00  0.00           O
ATOM   3055  HG1 THR A 776      64.300  43.640  41.500  1.00  0.00           H
ATOM   3056  CG2 THR A 776      62.330  42.550  41.140  1.00  0.00           C
ATOM   3057 HG21 THR A 776      62.530  42.040  42.110  1.00  0.00           H
ATOM   3058 HG22 THR A 776      61.440  42.080  40.670  1.00  0.00           H
ATOM   3059 HG23 THR A 776      62.100  43.610  41.340  1.00  0.00           H
ATOM   3060  C   THR A 776      64.860  40.960  38.760  1.00  0.00           C
ATOM   3061  O   THR A 776      64.620  41.210  37.580  1.00  0.00           O
ATOM   3062  N   LYS A 777      66.100  40.730  39.190  1.00  0.00           N
ATOM   3063  HN  LYS A 777      66.190  40.450  40.140  1.00  0.00           H
ATOM   3064  CA  LYS A 777      67.300  40.790  38.370  1.00  0.00           C
ATOM   3065  HA  LYS A 777      67.180  41.590  37.650  1.00  0.00           H
ATOM   3066  CB  LYS A 777      68.520  41.090  39.290  1.00  0.00           C
ATOM   3067  HB1 LYS A 777      69.480  40.840  38.800  1.00  0.00           H
ATOM   3068  HB2 LYS A 777      68.410  40.450  40.200  1.00  0.00           H
ATOM   3069  CG  LYS A 777      68.580  42.560  39.710  1.00  0.00           C
ATOM   3070  HG1 LYS A 777      67.550  42.970  39.720  1.00  0.00           H
ATOM   3071  HG2 LYS A 777      69.150  43.090  38.910  1.00  0.00           H
ATOM   3072  CD  LYS A 777      69.250  42.850  41.070  1.00  0.00           C
ATOM   3073  HD1 LYS A 777      69.460  43.940  41.160  1.00  0.00           H
ATOM   3074  HD2 LYS A 777      70.230  42.340  41.100  1.00  0.00           H
ATOM   3075  CE  LYS A 777      68.420  42.450  42.300  1.00  0.00           C
ATOM   3076  HE1 LYS A 777      68.960  42.700  43.230  1.00  0.00           H
ATOM   3077  HE2 LYS A 777      68.210  41.360  42.290  1.00  0.00           H
ATOM   3078  NZ  LYS A 777      67.140  43.180  42.290  1.00  0.00           N
ATOM   3079  HZ1 LYS A 777      66.560  42.930  41.450  1.00  0.00           H
ATOM   3080  HZ2 LYS A 777      67.280  44.200  42.280  1.00  0.00           H
ATOM   3081  HZ3 LYS A 777      66.530  42.910  43.110  1.00  0.00           H
ATOM   3082  C   LYS A 777      67.560  39.530  37.570  1.00  0.00           C
ATOM   3083  O   LYS A 777      66.990  38.480  37.820  1.00  0.00           O
ATOM   3084  N   ARG A 778      68.510  39.570  36.600  1.00  0.00           N
ATOM   3085  HN  ARG A 778      68.980  40.420  36.340  1.00  0.00           H
ATOM   3086  CA  ARG A 778      69.010  38.350  35.980  1.00  0.00           C
ATOM   3087  HA  ARG A 778      68.480  37.480  36.350  1.00  0.00           H
ATOM   3088  CB  ARG A 778      68.850  38.330  34.440  1.00  0.00           C
ATOM   3089  HB1 ARG A 778      69.260  37.370  34.060  1.00  0.00           H
ATOM   3090  HB2 ARG A 778      69.450  39.150  33.990  1.00  0.00           H
ATOM   3091  CG  ARG A 778      67.380  38.460  33.970  1.00  0.00           C
ATOM   3092  HG1 ARG A 778      67.090  39.530  33.970  1.00  0.00           H
ATOM   3093  HG2 ARG A 778      66.730  37.940  34.710  1.00  0.00           H
ATOM   3094  CD  ARG A 778      67.150  37.840  32.580  1.00  0.00           C
ATOM   3095  HD1 ARG A 778      67.420  36.760  32.630  1.00  0.00           H
ATOM   3096  HD2 ARG A 778      67.760  38.350  31.800  1.00  0.00           H
ATOM   3097  NE  ARG A 778      65.690  37.960  32.240  1.00  0.00           N
ATOM   3098  HE  ARG A 778      65.070  38.360  32.900  1.00  0.00           H
ATOM   3099  CZ  ARG A 778      65.120  37.400  31.190  1.00  0.00           C
ATOM   3100  NH1 ARG A 778      65.790  36.660  30.340  1.00  0.00           N
ATOM   3101 HH11 ARG A 778      66.750  36.470  30.520  1.00  0.00           H
ATOM   3102 HH12 ARG A 778      65.250  36.190  29.620  1.00  0.00           H
ATOM   3103  NH2 ARG A 778      63.830  37.590  30.970  1.00  0.00           N
ATOM   3104 HH21 ARG A 778      63.360  38.300  31.480  1.00  0.00           H
ATOM   3105 HH22 ARG A 778      63.400  37.330  30.100  1.00  0.00           H
ATOM   3106  C   ARG A 778      70.470  38.180  36.370  1.00  0.00           C
ATOM   3107  O   ARG A 778      71.300  39.020  36.050  1.00  0.00           O
ATOM   3108  N   TYR A 779      70.800  37.090  37.100  1.00  0.00           N
ATOM   3109  HN  TYR A 779      70.130  36.400  37.330  1.00  0.00           H
ATOM   3110  CA  TYR A 779      72.170  36.790  37.490  1.00  0.00           C
ATOM   3111  HA  TYR A 779      72.780  36.730  36.590  1.00  0.00           H
ATOM   3112  CB  TYR A 779      72.740  37.830  38.500  1.00  0.00           C
ATOM   3113  HB1 TYR A 779      72.370  37.690  39.530  1.00  0.00           H
ATOM   3114  HB2 TYR A 779      72.460  38.860  38.190  1.00  0.00           H
ATOM   3115  CG  TYR A 779      74.250  37.790  38.510  1.00  0.00           C
ATOM   3116  CD1 TYR A 779      74.970  38.620  37.630  1.00  0.00           C
ATOM   3117  HD1 TYR A 779      74.430  39.240  36.940  1.00  0.00           H
ATOM   3118  CE1 TYR A 779      76.370  38.660  37.670  1.00  0.00           C
ATOM   3119  HE1 TYR A 779      76.890  39.330  37.000  1.00  0.00           H
ATOM   3120  CZ  TYR A 779      77.070  37.880  38.590  1.00  0.00           C
ATOM   3121  OH  TYR A 779      78.470  37.980  38.660  1.00  0.00           O
ATOM   3122  HH  TYR A 779      78.770  38.630  38.020  1.00  0.00           H
ATOM   3123  CD2 TYR A 779      74.970  36.990  39.420  1.00  0.00           C
ATOM   3124  HD2 TYR A 779      74.440  36.350  40.100  1.00  0.00           H
ATOM   3125  CE2 TYR A 779      76.370  37.030  39.450  1.00  0.00           C
ATOM   3126  HE2 TYR A 779      76.900  36.440  40.180  1.00  0.00           H
ATOM   3127  C   TYR A 779      72.210  35.420  38.160  1.00  0.00           C
ATOM   3128  O   TYR A 779      72.940  34.530  37.750  1.00  0.00           O
ATOM   3129  N   PHE A 780      71.380  35.190  39.200  1.00  0.00           N
ATOM   3130  HN  PHE A 780      70.790  35.910  39.540  1.00  0.00           H
ATOM   3131  CA  PHE A 780      71.320  33.920  39.900  1.00  0.00           C
ATOM   3132  HA  PHE A 780      72.260  33.410  39.760  1.00  0.00           H
ATOM   3133  CB  PHE A 780      71.100  34.140  41.430  1.00  0.00           C
ATOM   3134  HB1 PHE A 780      70.860  33.200  41.960  1.00  0.00           H
ATOM   3135  HB2 PHE A 780      70.270  34.840  41.610  1.00  0.00           H
ATOM   3136  CG  PHE A 780      72.360  34.700  42.030  1.00  0.00           C
ATOM   3137  CD1 PHE A 780      72.500  36.080  42.260  1.00  0.00           C
ATOM   3138  HD1 PHE A 780      71.710  36.750  41.980  1.00  0.00           H
ATOM   3139  CE1 PHE A 780      73.660  36.580  42.870  1.00  0.00           C
ATOM   3140  HE1 PHE A 780      73.770  37.650  43.040  1.00  0.00           H
ATOM   3141  CZ  PHE A 780      74.680  35.710  43.250  1.00  0.00           C
ATOM   3142  HZ  PHE A 780      75.580  36.100  43.730  1.00  0.00           H
ATOM   3143  CD2 PHE A 780      73.390  33.830  42.430  1.00  0.00           C
ATOM   3144  HD2 PHE A 780      73.280  32.770  42.280  1.00  0.00           H
ATOM   3145  CE2 PHE A 780      74.550  34.330  43.040  1.00  0.00           C
ATOM   3146  HE2 PHE A 780      75.330  33.660  43.340  1.00  0.00           H
ATOM   3147  C   PHE A 780      70.220  33.020  39.330  1.00  0.00           C
ATOM   3148  O   PHE A 780      69.260  33.580  38.770  1.00  0.00           O
ATOM   3149  N   PRO A 781      70.300  31.680  39.410  1.00  0.00           N
ATOM   3150  CD  PRO A 781      71.400  30.970  40.070  1.00  0.00           C
ATOM   3151  HD1 PRO A 781      71.490  31.290  41.130  1.00  0.00           H
ATOM   3152  HD2 PRO A 781      72.350  31.190  39.530  1.00  0.00           H
ATOM   3153  CA  PRO A 781      69.320  30.760  38.840  1.00  0.00           C
ATOM   3154  HA  PRO A 781      69.400  30.900  37.770  1.00  0.00           H
ATOM   3155  CB  PRO A 781      69.750  29.340  39.270  1.00  0.00           C
ATOM   3156  HB1 PRO A 781      69.840  28.690  38.380  1.00  0.00           H
ATOM   3157  HB2 PRO A 781      69.010  28.900  39.970  1.00  0.00           H
ATOM   3158  CG  PRO A 781      71.100  29.470  40.000  1.00  0.00           C
ATOM   3159  HG1 PRO A 781      71.030  29.050  41.030  1.00  0.00           H
ATOM   3160  HG2 PRO A 781      71.900  28.950  39.440  1.00  0.00           H
ATOM   3161  C   PRO A 781      67.870  31.040  39.190  1.00  0.00           C
ATOM   3162  O   PRO A 781      67.570  31.490  40.290  1.00  0.00           O
ATOM   3163  N   THR A 782      66.950  30.740  38.260  1.00  0.00           N
ATOM   3164  HN  THR A 782      67.180  30.340  37.370  1.00  0.00           H
ATOM   3165  CA  THR A 782      65.520  30.910  38.430  1.00  0.00           C
ATOM   3166  HA  THR A 782      65.330  31.960  38.620  1.00  0.00           H
ATOM   3167  CB  THR A 782      64.790  30.490  37.150  1.00  0.00           C
ATOM   3168  HB  THR A 782      63.690  30.430  37.300  1.00  0.00           H
ATOM   3169  OG1 THR A 782      65.300  29.250  36.660  1.00  0.00           O
ATOM   3170  HG1 THR A 782      64.630  28.580  36.960  1.00  0.00           H
ATOM   3171  CG2 THR A 782      65.080  31.550  36.070  1.00  0.00           C
ATOM   3172 HG21 THR A 782      66.160  31.620  35.850  1.00  0.00           H
ATOM   3173 HG22 THR A 782      64.710  32.550  36.380  1.00  0.00           H
ATOM   3174 HG23 THR A 782      64.560  31.260  35.130  1.00  0.00           H
ATOM   3175  C   THR A 782      64.950  30.160  39.610  1.00  0.00           C
ATOM   3176  O   THR A 782      64.250  30.730  40.440  1.00  0.00           O
ATOM   3177  N   LYS A 783      65.340  28.890  39.760  1.00  0.00           N
ATOM   3178  HN  LYS A 783      65.800  28.500  38.970  1.00  0.00           H
ATOM   3179  CA  LYS A 783      64.810  27.940  40.710  1.00  0.00           C
ATOM   3180  HA  LYS A 783      63.760  27.840  40.500  1.00  0.00           H
ATOM   3181  CB  LYS A 783      65.510  26.580  40.400  1.00  0.00           C
ATOM   3182  HB1 LYS A 783      65.330  26.390  39.310  1.00  0.00           H
ATOM   3183  HB2 LYS A 783      65.000  25.760  40.930  1.00  0.00           H
ATOM   3184  CG  LYS A 783      67.040  26.460  40.640  1.00  0.00           C
ATOM   3185  HG1 LYS A 783      67.230  26.550  41.740  1.00  0.00           H
ATOM   3186  HG2 LYS A 783      67.570  27.290  40.120  1.00  0.00           H
ATOM   3187  CD  LYS A 783      67.560  25.090  40.150  1.00  0.00           C
ATOM   3188  HD1 LYS A 783      67.500  25.040  39.040  1.00  0.00           H
ATOM   3189  HD2 LYS A 783      66.830  24.360  40.540  1.00  0.00           H
ATOM   3190  CE  LYS A 783      68.890  24.580  40.700  1.00  0.00           C
ATOM   3191  HE1 LYS A 783      68.960  23.480  40.560  1.00  0.00           H
ATOM   3192  HE2 LYS A 783      69.000  24.810  41.780  1.00  0.00           H
ATOM   3193  NZ  LYS A 783      70.030  25.190  39.980  1.00  0.00           N
ATOM   3194  HZ1 LYS A 783      69.970  26.230  40.030  1.00  0.00           H
ATOM   3195  HZ2 LYS A 783      70.010  24.880  38.990  1.00  0.00           H
ATOM   3196  HZ3 LYS A 783      70.910  24.870  40.420  1.00  0.00           H
ATOM   3197  C   LYS A 783      64.950  28.340  42.180  1.00  0.00           C
ATOM   3198  O   LYS A 783      64.000  28.320  42.970  1.00  0.00           O
ATOM   3199  N   VAL A 784      66.150  28.790  42.590  1.00  0.00           N
ATOM   3200  HN  VAL A 784      66.880  28.830  41.930  1.00  0.00           H
ATOM   3201  CA  VAL A 784      66.410  29.330  43.920  1.00  0.00           C
ATOM   3202  HA  VAL A 784      65.990  28.620  44.630  1.00  0.00           H
ATOM   3203  CB  VAL A 784      67.910  29.380  44.230  1.00  0.00           C
ATOM   3204  HB  VAL A 784      68.320  28.350  44.100  1.00  0.00           H
ATOM   3205  CG1 VAL A 784      68.680  30.310  43.270  1.00  0.00           C
ATOM   3206 HG11 VAL A 784      68.330  31.360  43.350  1.00  0.00           H
ATOM   3207 HG12 VAL A 784      68.560  29.990  42.210  1.00  0.00           H
ATOM   3208 HG13 VAL A 784      69.760  30.290  43.510  1.00  0.00           H
ATOM   3209  CG2 VAL A 784      68.150  29.780  45.710  1.00  0.00           C
ATOM   3210 HG21 VAL A 784      67.580  29.120  46.390  1.00  0.00           H
ATOM   3211 HG22 VAL A 784      67.840  30.830  45.890  1.00  0.00           H
ATOM   3212 HG23 VAL A 784      69.220  29.690  45.960  1.00  0.00           H
ATOM   3213  C   VAL A 784      65.680  30.640  44.180  1.00  0.00           C
ATOM   3214  O   VAL A 784      65.120  30.860  45.240  1.00  0.00           O
ATOM   3215  N   ARG A 785      65.630  31.540  43.180  1.00  0.00           N
ATOM   3216  HN  ARG A 785      66.140  31.350  42.340  1.00  0.00           H
ATOM   3217  CA  ARG A 785      64.830  32.750  43.220  1.00  0.00           C
ATOM   3218  HA  ARG A 785      65.120  33.300  44.110  1.00  0.00           H
ATOM   3219  CB  ARG A 785      65.150  33.600  41.990  1.00  0.00           C
ATOM   3220  HB1 ARG A 785      64.360  34.350  41.780  1.00  0.00           H
ATOM   3221  HB2 ARG A 785      65.240  32.940  41.100  1.00  0.00           H
ATOM   3222  CG  ARG A 785      66.450  34.380  42.190  1.00  0.00           C
ATOM   3223  HG1 ARG A 785      67.250  33.710  42.570  1.00  0.00           H
ATOM   3224  HG2 ARG A 785      66.260  35.160  42.970  1.00  0.00           H
ATOM   3225  CD  ARG A 785      66.900  35.000  40.890  1.00  0.00           C
ATOM   3226  HD1 ARG A 785      66.060  35.530  40.390  1.00  0.00           H
ATOM   3227  HD2 ARG A 785      67.300  34.210  40.200  1.00  0.00           H
ATOM   3228  NE  ARG A 785      67.970  35.970  41.250  1.00  0.00           N
ATOM   3229  HE  ARG A 785      68.070  36.230  42.210  1.00  0.00           H
ATOM   3230  CZ  ARG A 785      68.460  36.810  40.360  1.00  0.00           C
ATOM   3231  NH1 ARG A 785      68.370  36.570  39.070  1.00  0.00           N
ATOM   3232 HH11 ARG A 785      67.860  37.300  38.570  1.00  0.00           H
ATOM   3233 HH12 ARG A 785      68.090  35.640  38.850  1.00  0.00           H
ATOM   3234  NH2 ARG A 785      69.020  37.920  40.760  1.00  0.00           N
ATOM   3235 HH21 ARG A 785      69.300  38.540  40.050  1.00  0.00           H
ATOM   3236 HH22 ARG A 785      68.730  38.230  41.670  1.00  0.00           H
ATOM   3237  C   ARG A 785      63.330  32.600  43.330  1.00  0.00           C
ATOM   3238  O   ARG A 785      62.660  33.320  44.070  1.00  0.00           O
ATOM   3239  N   SER A 786      62.750  31.660  42.560  1.00  0.00           N
ATOM   3240  HN  SER A 786      63.320  31.160  41.890  1.00  0.00           H
ATOM   3241  CA  SER A 786      61.350  31.270  42.590  1.00  0.00           C
ATOM   3242  HA  SER A 786      60.740  32.150  42.440  1.00  0.00           H
ATOM   3243  CB  SER A 786      61.030  30.240  41.480  1.00  0.00           C
ATOM   3244  HB1 SER A 786      59.970  29.910  41.520  1.00  0.00           H
ATOM   3245  HB2 SER A 786      61.670  29.330  41.600  1.00  0.00           H
ATOM   3246  OG  SER A 786      61.280  30.830  40.210  1.00  0.00           O
ATOM   3247  HG1 SER A 786      61.510  30.080  39.590  1.00  0.00           H
ATOM   3248  C   SER A 786      60.980  30.740  43.950  1.00  0.00           C
ATOM   3249  O   SER A 786      59.970  31.140  44.540  1.00  0.00           O
ATOM   3250  N   THR A 787      61.870  29.910  44.510  1.00  0.00           N
ATOM   3251  HN  THR A 787      62.610  29.550  43.950  1.00  0.00           H
ATOM   3252  CA  THR A 787      61.880  29.550  45.930  1.00  0.00           C
ATOM   3253  HA  THR A 787      60.960  29.020  46.120  1.00  0.00           H
ATOM   3254  CB  THR A 787      63.040  28.640  46.310  1.00  0.00           C
ATOM   3255  HB  THR A 787      64.010  29.160  46.390  1.00  0.00           H
ATOM   3256  OG1 THR A 787      63.210  27.570  45.400  1.00  0.00           O
ATOM   3257  HG1 THR A 787      63.560  27.940  44.570  1.00  0.00           H
ATOM   3258  CG2 THR A 787      62.750  28.010  47.650  1.00  0.00           C
ATOM   3259 HG21 THR A 787      61.770  27.480  47.630  1.00  0.00           H
ATOM   3260 HG22 THR A 787      62.730  28.790  48.430  1.00  0.00           H
ATOM   3261 HG23 THR A 787      63.540  27.270  47.910  1.00  0.00           H
ATOM   3262  C   THR A 787      61.880  30.750  46.850  1.00  0.00           C
ATOM   3263  O   THR A 787      60.880  31.040  47.480  1.00  0.00           O
ATOM   3264  N   ILE A 788      62.980  31.540  46.890  1.00  0.00           N
ATOM   3265  HN  ILE A 788      63.750  31.320  46.290  1.00  0.00           H
ATOM   3266  CA  ILE A 788      63.220  32.660  47.800  1.00  0.00           C
ATOM   3267  HA  ILE A 788      63.200  32.250  48.810  1.00  0.00           H
ATOM   3268  CB  ILE A 788      64.630  33.240  47.540  1.00  0.00           C
ATOM   3269  HB  ILE A 788      64.750  33.330  46.440  1.00  0.00           H
ATOM   3270  CG2 ILE A 788      64.830  34.660  48.120  1.00  0.00           C
ATOM   3271 HG21 ILE A 788      64.570  34.680  49.200  1.00  0.00           H
ATOM   3272 HG22 ILE A 788      64.200  35.410  47.590  1.00  0.00           H
ATOM   3273 HG23 ILE A 788      65.880  34.970  48.000  1.00  0.00           H
ATOM   3274  CG1 ILE A 788      65.740  32.270  48.030  1.00  0.00           C
ATOM   3275 HG11 ILE A 788      66.710  32.640  47.620  1.00  0.00           H
ATOM   3276 HG12 ILE A 788      65.570  31.260  47.610  1.00  0.00           H
ATOM   3277  CD  ILE A 788      65.880  32.150  49.560  1.00  0.00           C
ATOM   3278  HD1 ILE A 788      64.940  31.780  50.020  1.00  0.00           H
ATOM   3279  HD2 ILE A 788      66.130  33.130  50.010  1.00  0.00           H
ATOM   3280  HD3 ILE A 788      66.700  31.440  49.820  1.00  0.00           H
ATOM   3281  C   ILE A 788      62.140  33.740  47.810  1.00  0.00           C
ATOM   3282  O   ILE A 788      61.780  34.250  48.860  1.00  0.00           O
ATOM   3283  N   SER A 789      61.560  34.070  46.640  1.00  0.00           N
ATOM   3284  HN  SER A 789      61.920  33.640  45.810  1.00  0.00           H
ATOM   3285  CA  SER A 789      60.450  35.000  46.450  1.00  0.00           C
ATOM   3286  HA  SER A 789      60.830  36.010  46.580  1.00  0.00           H
ATOM   3287  CB  SER A 789      59.900  34.860  44.990  1.00  0.00           C
ATOM   3288  HB1 SER A 789      59.780  33.780  44.750  1.00  0.00           H
ATOM   3289  HB2 SER A 789      60.680  35.270  44.310  1.00  0.00           H
ATOM   3290  OG  SER A 789      58.660  35.520  44.710  1.00  0.00           O
ATOM   3291  HG1 SER A 789      57.940  34.900  45.010  1.00  0.00           H
ATOM   3292  C   SER A 789      59.310  34.870  47.450  1.00  0.00           C
ATOM   3293  O   SER A 789      59.000  35.790  48.210  1.00  0.00           O
ATOM   3294  N   ASP A 790      58.690  33.670  47.500  1.00  0.00           N
ATOM   3295  HN  ASP A 790      58.850  33.010  46.760  1.00  0.00           H
ATOM   3296  CA  ASP A 790      57.500  33.410  48.290  1.00  0.00           C
ATOM   3297  HA  ASP A 790      56.930  34.320  48.400  1.00  0.00           H
ATOM   3298  CB  ASP A 790      56.640  32.350  47.540  1.00  0.00           C
ATOM   3299  HB1 ASP A 790      55.810  31.980  48.170  1.00  0.00           H
ATOM   3300  HB2 ASP A 790      57.280  31.490  47.240  1.00  0.00           H
ATOM   3301  CG  ASP A 790      56.030  32.940  46.270  1.00  0.00           C
ATOM   3302  OD1 ASP A 790      56.710  33.760  45.590  1.00  0.00           O
ATOM   3303  OD2 ASP A 790      54.900  32.490  45.920  1.00  0.00           O
ATOM   3304  C   ASP A 790      57.880  32.940  49.680  1.00  0.00           C
ATOM   3305  O   ASP A 790      57.190  33.080  50.690  1.00  0.00           O
ATOM   3306  N   PHE A 791      59.100  32.430  49.820  1.00  0.00           N
ATOM   3307  HN  PHE A 791      59.670  32.360  49.000  1.00  0.00           H
ATOM   3308  CA  PHE A 791      59.530  31.820  51.040  1.00  0.00           C
ATOM   3309  HA  PHE A 791      58.670  31.560  51.650  1.00  0.00           H
ATOM   3310  CB  PHE A 791      60.210  30.520  50.550  1.00  0.00           C
ATOM   3311  HB1 PHE A 791      61.180  30.280  50.980  1.00  0.00           H
ATOM   3312  HB2 PHE A 791      60.510  30.690  49.530  1.00  0.00           H
ATOM   3313  CG  PHE A 791      59.250  29.320  50.500  1.00  0.00           C
ATOM   3314  CD1 PHE A 791      58.430  28.960  51.600  1.00  0.00           C
ATOM   3315  HD1 PHE A 791      58.380  29.590  52.470  1.00  0.00           H
ATOM   3316  CE1 PHE A 791      57.760  27.730  51.620  1.00  0.00           C
ATOM   3317  HE1 PHE A 791      57.170  27.460  52.480  1.00  0.00           H
ATOM   3318  CZ  PHE A 791      57.800  26.890  50.500  1.00  0.00           C
ATOM   3319  HZ  PHE A 791      57.250  25.960  50.500  1.00  0.00           H
ATOM   3320  CD2 PHE A 791      59.250  28.480  49.380  1.00  0.00           C
ATOM   3321  HD2 PHE A 791      59.840  28.750  48.520  1.00  0.00           H
ATOM   3322  CE2 PHE A 791      58.530  27.280  49.370  1.00  0.00           C
ATOM   3323  HE2 PHE A 791      58.550  26.640  48.500  1.00  0.00           H
ATOM   3324  C   PHE A 791      60.320  32.790  51.930  1.00  0.00           C
ATOM   3325  O   PHE A 791      60.650  32.520  53.080  1.00  0.00           O
ATOM   3326  N   ALA A 792      60.530  34.030  51.450  1.00  0.00           N
ATOM   3327  HN  ALA A 792      60.300  34.230  50.500  1.00  0.00           H
ATOM   3328  CA  ALA A 792      61.180  35.110  52.160  1.00  0.00           C
ATOM   3329  HA  ALA A 792      62.200  34.820  52.360  1.00  0.00           H
ATOM   3330  CB  ALA A 792      61.150  36.380  51.280  1.00  0.00           C
ATOM   3331  HB1 ALA A 792      60.110  36.660  51.000  1.00  0.00           H
ATOM   3332  HB2 ALA A 792      61.710  36.200  50.340  1.00  0.00           H
ATOM   3333  HB3 ALA A 792      61.630  37.250  51.790  1.00  0.00           H
ATOM   3334  C   ALA A 792      60.550  35.450  53.500  1.00  0.00           C
ATOM   3335  O   ALA A 792      61.220  35.430  54.530  1.00  0.00           O
ATOM   3336  N   VAL A 793      59.220  35.680  53.540  1.00  0.00           N
ATOM   3337  HN  VAL A 793      58.730  35.700  52.680  1.00  0.00           H
ATOM   3338  CA  VAL A 793      58.450  35.990  54.740  1.00  0.00           C
ATOM   3339  HA  VAL A 793      58.890  36.860  55.210  1.00  0.00           H
ATOM   3340  CB  VAL A 793      56.990  36.300  54.370  1.00  0.00           C
ATOM   3341  HB  VAL A 793      56.570  35.450  53.770  1.00  0.00           H
ATOM   3342  CG1 VAL A 793      56.100  36.520  55.610  1.00  0.00           C
ATOM   3343 HG11 VAL A 793      56.550  37.300  56.270  1.00  0.00           H
ATOM   3344 HG12 VAL A 793      55.980  35.590  56.200  1.00  0.00           H
ATOM   3345 HG13 VAL A 793      55.090  36.860  55.300  1.00  0.00           H
ATOM   3346  CG2 VAL A 793      56.970  37.570  53.490  1.00  0.00           C
ATOM   3347 HG21 VAL A 793      57.560  37.440  52.570  1.00  0.00           H
ATOM   3348 HG22 VAL A 793      57.390  38.430  54.060  1.00  0.00           H
ATOM   3349 HG23 VAL A 793      55.920  37.810  53.210  1.00  0.00           H
ATOM   3350  C   VAL A 793      58.490  34.880  55.780  1.00  0.00           C
ATOM   3351  O   VAL A 793      58.640  35.080  56.980  1.00  0.00           O
ATOM   3352  N   PHE A 794      58.350  33.630  55.320  1.00  0.00           N
ATOM   3353  HN  PHE A 794      58.250  33.490  54.340  1.00  0.00           H
ATOM   3354  CA  PHE A 794      58.410  32.450  56.160  1.00  0.00           C
ATOM   3355  HA  PHE A 794      57.710  32.590  56.970  1.00  0.00           H
ATOM   3356  CB  PHE A 794      57.940  31.300  55.240  1.00  0.00           C
ATOM   3357  HB1 PHE A 794      58.700  31.070  54.480  1.00  0.00           H
ATOM   3358  HB2 PHE A 794      57.060  31.710  54.680  1.00  0.00           H
ATOM   3359  CG  PHE A 794      57.500  30.010  55.880  1.00  0.00           C
ATOM   3360  CD1 PHE A 794      56.350  29.410  55.380  1.00  0.00           C
ATOM   3361  HD1 PHE A 794      55.790  29.900  54.590  1.00  0.00           H
ATOM   3362  CE1 PHE A 794      55.900  28.170  55.860  1.00  0.00           C
ATOM   3363  HE1 PHE A 794      54.980  27.750  55.500  1.00  0.00           H
ATOM   3364  CZ  PHE A 794      56.660  27.490  56.810  1.00  0.00           C
ATOM   3365  HZ  PHE A 794      56.310  26.530  57.160  1.00  0.00           H
ATOM   3366  CD2 PHE A 794      58.200  29.360  56.910  1.00  0.00           C
ATOM   3367  HD2 PHE A 794      59.050  29.810  57.370  1.00  0.00           H
ATOM   3368  CE2 PHE A 794      57.810  28.080  57.340  1.00  0.00           C
ATOM   3369  HE2 PHE A 794      58.350  27.580  58.120  1.00  0.00           H
ATOM   3370  C   PHE A 794      59.790  32.260  56.790  1.00  0.00           C
ATOM   3371  O   PHE A 794      59.900  32.030  57.990  1.00  0.00           O
ATOM   3372  N   LEU A 795      60.890  32.420  56.000  1.00  0.00           N
ATOM   3373  HN  LEU A 795      60.800  32.580  55.010  1.00  0.00           H
ATOM   3374  CA  LEU A 795      62.260  32.420  56.540  1.00  0.00           C
ATOM   3375  HA  LEU A 795      62.410  31.520  57.090  1.00  0.00           H
ATOM   3376  CB  LEU A 795      63.380  32.580  55.460  1.00  0.00           C
ATOM   3377  HB1 LEU A 795      64.370  32.800  55.920  1.00  0.00           H
ATOM   3378  HB2 LEU A 795      63.100  33.440  54.810  1.00  0.00           H
ATOM   3379  CG  LEU A 795      63.570  31.340  54.580  1.00  0.00           C
ATOM   3380  HG  LEU A 795      62.550  30.930  54.560  1.00  0.00           H
ATOM   3381  CD1 LEU A 795      64.030  31.690  53.150  1.00  0.00           C
ATOM   3382 HD11 LEU A 795      65.070  32.090  53.170  1.00  0.00           H
ATOM   3383 HD12 LEU A 795      63.370  32.450  52.700  1.00  0.00           H
ATOM   3384 HD13 LEU A 795      64.020  30.790  52.500  1.00  0.00           H
ATOM   3385  CD2 LEU A 795      64.490  30.260  55.170  1.00  0.00           C
ATOM   3386 HD21 LEU A 795      64.240  30.050  56.230  1.00  0.00           H
ATOM   3387 HD22 LEU A 795      65.550  30.600  55.130  1.00  0.00           H
ATOM   3388 HD23 LEU A 795      64.400  29.320  54.580  1.00  0.00           H
ATOM   3389  C   LEU A 795      62.520  33.510  57.530  1.00  0.00           C
ATOM   3390  O   LEU A 795      63.020  33.260  58.620  1.00  0.00           O
ATOM   3391  N   THR A 796      62.190  34.770  57.170  1.00  0.00           N
ATOM   3392  HN  THR A 796      61.740  34.980  56.300  1.00  0.00           H
ATOM   3393  CA  THR A 796      62.500  35.910  58.020  1.00  0.00           C
ATOM   3394  HA  THR A 796      63.550  35.840  58.260  1.00  0.00           H
ATOM   3395  CB  THR A 796      62.330  37.280  57.380  1.00  0.00           C
ATOM   3396  HB  THR A 796      62.500  38.100  58.120  1.00  0.00           H
ATOM   3397  OG1 THR A 796      61.040  37.410  56.810  1.00  0.00           O
ATOM   3398  HG1 THR A 796      61.000  38.300  56.420  1.00  0.00           H
ATOM   3399  CG2 THR A 796      63.360  37.410  56.250  1.00  0.00           C
ATOM   3400 HG21 THR A 796      63.170  36.660  55.460  1.00  0.00           H
ATOM   3401 HG22 THR A 796      64.380  37.250  56.650  1.00  0.00           H
ATOM   3402 HG23 THR A 796      63.310  38.420  55.800  1.00  0.00           H
ATOM   3403  C   THR A 796      61.800  35.880  59.340  1.00  0.00           C
ATOM   3404  O   THR A 796      62.430  36.160  60.360  1.00  0.00           O
ATOM   3405  N   ILE A 797      60.510  35.480  59.390  1.00  0.00           N
ATOM   3406  HN  ILE A 797      59.990  35.350  58.540  1.00  0.00           H
ATOM   3407  CA  ILE A 797      59.820  35.280  60.660  1.00  0.00           C
ATOM   3408  HA  ILE A 797      59.810  36.210  61.200  1.00  0.00           H
ATOM   3409  CB  ILE A 797      58.360  34.830  60.430  1.00  0.00           C
ATOM   3410  HB  ILE A 797      58.370  34.010  59.670  1.00  0.00           H
ATOM   3411  CG2 ILE A 797      57.730  34.260  61.730  1.00  0.00           C
ATOM   3412 HG21 ILE A 797      57.810  35.000  62.550  1.00  0.00           H
ATOM   3413 HG22 ILE A 797      58.210  33.320  62.060  1.00  0.00           H
ATOM   3414 HG23 ILE A 797      56.650  34.040  61.570  1.00  0.00           H
ATOM   3415  CG1 ILE A 797      57.510  35.990  59.860  1.00  0.00           C
ATOM   3416 HG11 ILE A 797      58.080  36.520  59.070  1.00  0.00           H
ATOM   3417 HG12 ILE A 797      57.300  36.720  60.670  1.00  0.00           H
ATOM   3418  CD  ILE A 797      56.180  35.520  59.230  1.00  0.00           C
ATOM   3419  HD1 ILE A 797      55.520  35.030  59.980  1.00  0.00           H
ATOM   3420  HD2 ILE A 797      56.380  34.800  58.410  1.00  0.00           H
ATOM   3421  HD3 ILE A 797      55.630  36.390  58.810  1.00  0.00           H
ATOM   3422  C   ILE A 797      60.540  34.270  61.540  1.00  0.00           C
ATOM   3423  O   ILE A 797      60.880  34.560  62.690  1.00  0.00           O
ATOM   3424  N   VAL A 798      60.860  33.090  61.010  1.00  0.00           N
ATOM   3425  HN  VAL A 798      60.630  32.890  60.060  1.00  0.00           H
ATOM   3426  CA  VAL A 798      61.520  32.050  61.770  1.00  0.00           C
ATOM   3427  HA  VAL A 798      60.940  31.890  62.670  1.00  0.00           H
ATOM   3428  CB  VAL A 798      61.510  30.760  60.990  1.00  0.00           C
ATOM   3429  HB  VAL A 798      61.930  30.930  59.970  1.00  0.00           H
ATOM   3430  CG1 VAL A 798      62.340  29.730  61.750  1.00  0.00           C
ATOM   3431 HG11 VAL A 798      62.190  29.860  62.840  1.00  0.00           H
ATOM   3432 HG12 VAL A 798      63.430  29.830  61.510  1.00  0.00           H
ATOM   3433 HG13 VAL A 798      62.010  28.720  61.510  1.00  0.00           H
ATOM   3434  CG2 VAL A 798      60.040  30.310  60.850  1.00  0.00           C
ATOM   3435 HG21 VAL A 798      59.420  31.080  60.330  1.00  0.00           H
ATOM   3436 HG22 VAL A 798      59.590  30.140  61.850  1.00  0.00           H
ATOM   3437 HG23 VAL A 798      59.960  29.380  60.260  1.00  0.00           H
ATOM   3438  C   VAL A 798      62.920  32.400  62.260  1.00  0.00           C
ATOM   3439  O   VAL A 798      63.280  32.180  63.420  1.00  0.00           O
ATOM   3440  N   ILE A 799      63.750  33.010  61.380  1.00  0.00           N
ATOM   3441  HN  ILE A 799      63.430  33.170  60.440  1.00  0.00           H
ATOM   3442  CA  ILE A 799      65.090  33.470  61.690  1.00  0.00           C
ATOM   3443  HA  ILE A 799      65.660  32.640  62.080  1.00  0.00           H
ATOM   3444  CB  ILE A 799      65.770  33.980  60.420  1.00  0.00           C
ATOM   3445  HB  ILE A 799      65.050  34.660  59.890  1.00  0.00           H
ATOM   3446  CG2 ILE A 799      67.040  34.800  60.740  1.00  0.00           C
ATOM   3447 HG21 ILE A 799      67.720  34.210  61.400  1.00  0.00           H
ATOM   3448 HG22 ILE A 799      66.790  35.760  61.230  1.00  0.00           H
ATOM   3449 HG23 ILE A 799      67.600  35.040  59.810  1.00  0.00           H
ATOM   3450  CG1 ILE A 799      66.070  32.790  59.470  1.00  0.00           C
ATOM   3451 HG11 ILE A 799      65.190  32.110  59.430  1.00  0.00           H
ATOM   3452 HG12 ILE A 799      66.920  32.210  59.880  1.00  0.00           H
ATOM   3453  CD  ILE A 799      66.380  33.230  58.030  1.00  0.00           C
ATOM   3454  HD1 ILE A 799      67.290  33.860  57.980  1.00  0.00           H
ATOM   3455  HD2 ILE A 799      65.530  33.810  57.610  1.00  0.00           H
ATOM   3456  HD3 ILE A 799      66.540  32.340  57.380  1.00  0.00           H
ATOM   3457  C   ILE A 799      65.090  34.530  62.790  1.00  0.00           C
ATOM   3458  O   ILE A 799      65.810  34.400  63.790  1.00  0.00           O
ATOM   3459  N   MET A 800      64.240  35.560  62.690  1.00  0.00           N
ATOM   3460  HN  MET A 800      63.650  35.680  61.890  1.00  0.00           H
ATOM   3461  CA  MET A 800      64.160  36.610  63.680  1.00  0.00           C
ATOM   3462  HA  MET A 800      65.170  36.900  63.920  1.00  0.00           H
ATOM   3463  CB  MET A 800      63.470  37.870  63.110  1.00  0.00           C
ATOM   3464  HB1 MET A 800      63.430  38.670  63.870  1.00  0.00           H
ATOM   3465  HB2 MET A 800      62.410  37.620  62.840  1.00  0.00           H
ATOM   3466  CG  MET A 800      64.160  38.430  61.840  1.00  0.00           C
ATOM   3467  HG1 MET A 800      63.560  39.290  61.480  1.00  0.00           H
ATOM   3468  HG2 MET A 800      64.100  37.670  61.030  1.00  0.00           H
ATOM   3469  SD  MET A 800      65.910  38.920  61.960  1.00  0.00           S
ATOM   3470  CE  MET A 800      65.800  40.070  63.360  1.00  0.00           C
ATOM   3471  HE1 MET A 800      65.570  39.530  64.300  1.00  0.00           H
ATOM   3472  HE2 MET A 800      65.010  40.840  63.200  1.00  0.00           H
ATOM   3473  HE3 MET A 800      66.770  40.600  63.510  1.00  0.00           H
ATOM   3474  C   MET A 800      63.570  36.160  65.020  1.00  0.00           C
ATOM   3475  O   MET A 800      64.040  36.570  66.080  1.00  0.00           O
ATOM   3476  N   VAL A 801      62.550  35.250  65.010  1.00  0.00           N
ATOM   3477  HN  VAL A 801      62.160  34.950  64.130  1.00  0.00           H
ATOM   3478  CA  VAL A 801      61.990  34.630  66.210  1.00  0.00           C
ATOM   3479  HA  VAL A 801      61.630  35.400  66.870  1.00  0.00           H
ATOM   3480  CB  VAL A 801      60.820  33.720  65.810  1.00  0.00           C
ATOM   3481  HB  VAL A 801      61.150  33.090  64.940  1.00  0.00           H
ATOM   3482  CG1 VAL A 801      60.370  32.780  66.940  1.00  0.00           C
ATOM   3483 HG11 VAL A 801      60.110  33.360  67.850  1.00  0.00           H
ATOM   3484 HG12 VAL A 801      61.150  32.050  67.210  1.00  0.00           H
ATOM   3485 HG13 VAL A 801      59.470  32.210  66.630  1.00  0.00           H
ATOM   3486  CG2 VAL A 801      59.600  34.560  65.360  1.00  0.00           C
ATOM   3487 HG21 VAL A 801      59.900  35.420  64.740  1.00  0.00           H
ATOM   3488 HG22 VAL A 801      59.060  34.930  66.250  1.00  0.00           H
ATOM   3489 HG23 VAL A 801      58.910  33.920  64.770  1.00  0.00           H
ATOM   3490  C   VAL A 801      63.020  33.830  66.990  1.00  0.00           C
ATOM   3491  O   VAL A 801      63.180  33.980  68.210  1.00  0.00           O
ATOM   3492  N   THR A 802      63.790  32.970  66.280  1.00  0.00           N
ATOM   3493  HN  THR A 802      63.550  32.820  65.320  1.00  0.00           H
ATOM   3494  CA  THR A 802      64.910  32.210  66.830  1.00  0.00           C
ATOM   3495  HA  THR A 802      64.530  31.690  67.700  1.00  0.00           H
ATOM   3496  CB  THR A 802      65.530  31.160  65.930  1.00  0.00           C
ATOM   3497  HB  THR A 802      66.480  30.750  66.330  1.00  0.00           H
ATOM   3498  OG1 THR A 802      65.730  31.620  64.600  1.00  0.00           O
ATOM   3499  HG1 THR A 802      64.860  31.920  64.280  1.00  0.00           H
ATOM   3500  CG2 THR A 802      64.510  30.050  65.840  1.00  0.00           C
ATOM   3501 HG21 THR A 802      63.500  30.460  65.610  1.00  0.00           H
ATOM   3502 HG22 THR A 802      64.510  29.480  66.790  1.00  0.00           H
ATOM   3503 HG23 THR A 802      64.750  29.330  65.060  1.00  0.00           H
ATOM   3504  C   THR A 802      66.020  33.050  67.370  1.00  0.00           C
ATOM   3505  O   THR A 802      66.500  32.760  68.460  1.00  0.00           O
ATOM   3506  N   ILE A 803      66.440  34.140  66.670  1.00  0.00           N
ATOM   3507  HN  ILE A 803      66.080  34.320  65.750  1.00  0.00           H
ATOM   3508  CA  ILE A 803      67.460  35.050  67.190  1.00  0.00           C
ATOM   3509  HA  ILE A 803      68.390  34.510  67.250  1.00  0.00           H
ATOM   3510  CB  ILE A 803      67.660  36.300  66.300  1.00  0.00           C
ATOM   3511  HB  ILE A 803      66.660  36.740  66.090  1.00  0.00           H
ATOM   3512  CG2 ILE A 803      68.530  37.390  66.980  1.00  0.00           C
ATOM   3513 HG21 ILE A 803      69.500  36.960  67.330  1.00  0.00           H
ATOM   3514 HG22 ILE A 803      68.030  37.860  67.850  1.00  0.00           H
ATOM   3515 HG23 ILE A 803      68.770  38.210  66.270  1.00  0.00           H
ATOM   3516  CG1 ILE A 803      68.320  35.950  64.960  1.00  0.00           C
ATOM   3517 HG11 ILE A 803      67.970  34.960  64.610  1.00  0.00           H
ATOM   3518 HG12 ILE A 803      69.410  35.940  65.140  1.00  0.00           H
ATOM   3519  CD  ILE A 803      68.080  36.990  63.860  1.00  0.00           C
ATOM   3520  HD1 ILE A 803      68.880  37.750  63.840  1.00  0.00           H
ATOM   3521  HD2 ILE A 803      67.130  37.530  64.060  1.00  0.00           H
ATOM   3522  HD3 ILE A 803      68.000  36.510  62.860  1.00  0.00           H
ATOM   3523  C   ILE A 803      67.150  35.560  68.580  1.00  0.00           C
ATOM   3524  O   ILE A 803      67.990  35.420  69.480  1.00  0.00           O
ATOM   3525  N   ASP A 804      65.940  36.130  68.810  1.00  0.00           N
ATOM   3526  HN  ASP A 804      65.280  36.230  68.070  1.00  0.00           H
ATOM   3527  CA  ASP A 804      65.550  36.710  70.100  1.00  0.00           C
ATOM   3528  HA  ASP A 804      66.300  37.430  70.380  1.00  0.00           H
ATOM   3529  CB  ASP A 804      64.190  37.490  69.930  1.00  0.00           C
ATOM   3530  HB1 ASP A 804      63.500  36.850  69.340  1.00  0.00           H
ATOM   3531  HB2 ASP A 804      64.370  38.410  69.340  1.00  0.00           H
ATOM   3532  CG  ASP A 804      63.400  37.870  71.180  1.00  0.00           C
ATOM   3533  OD1 ASP A 804      63.120  39.070  71.410  1.00  0.00           O
ATOM   3534  OD2 ASP A 804      62.960  36.940  71.910  1.00  0.00           O
ATOM   3535  C   ASP A 804      65.560  35.670  71.220  1.00  0.00           C
ATOM   3536  O   ASP A 804      66.180  35.840  72.280  1.00  0.00           O
ATOM   3537  N   TYR A 805      64.940  34.510  70.950  1.00  0.00           N
ATOM   3538  HN  TYR A 805      64.420  34.450  70.100  1.00  0.00           H
ATOM   3539  CA  TYR A 805      64.810  33.420  71.880  1.00  0.00           C
ATOM   3540  HA  TYR A 805      64.300  33.810  72.760  1.00  0.00           H
ATOM   3541  CB  TYR A 805      63.920  32.350  71.180  1.00  0.00           C
ATOM   3542  HB1 TYR A 805      64.440  31.940  70.290  1.00  0.00           H
ATOM   3543  HB2 TYR A 805      62.980  32.830  70.830  1.00  0.00           H
ATOM   3544  CG  TYR A 805      63.560  31.250  72.120  1.00  0.00           C
ATOM   3545  CD1 TYR A 805      62.670  31.510  73.180  1.00  0.00           C
ATOM   3546  HD1 TYR A 805      62.260  32.500  73.280  1.00  0.00           H
ATOM   3547  CE1 TYR A 805      62.310  30.500  74.080  1.00  0.00           C
ATOM   3548  HE1 TYR A 805      61.630  30.710  74.890  1.00  0.00           H
ATOM   3549  CZ  TYR A 805      62.790  29.200  73.890  1.00  0.00           C
ATOM   3550  OH  TYR A 805      62.300  28.190  74.750  1.00  0.00           O
ATOM   3551  HH  TYR A 805      62.230  27.360  74.220  1.00  0.00           H
ATOM   3552  CD2 TYR A 805      64.080  29.960  71.980  1.00  0.00           C
ATOM   3553  HD2 TYR A 805      64.770  29.740  71.170  1.00  0.00           H
ATOM   3554  CE2 TYR A 805      63.710  28.940  72.870  1.00  0.00           C
ATOM   3555  HE2 TYR A 805      64.120  27.950  72.740  1.00  0.00           H
ATOM   3556  C   TYR A 805      66.140  32.840  72.370  1.00  0.00           C
ATOM   3557  O   TYR A 805      66.330  32.500  73.530  1.00  0.00           O
ATOM   3558  N   LEU A 806      67.110  32.720  71.460  1.00  0.00           N
ATOM   3559  HN  LEU A 806      66.950  33.020  70.510  1.00  0.00           H
ATOM   3560  CA  LEU A 806      68.390  32.100  71.740  1.00  0.00           C
ATOM   3561  HA  LEU A 806      68.290  31.370  72.510  1.00  0.00           H
ATOM   3562  CB  LEU A 806      68.940  31.560  70.450  1.00  0.00           C
ATOM   3563  HB1 LEU A 806      69.950  31.100  70.600  1.00  0.00           H
ATOM   3564  HB2 LEU A 806      69.050  32.390  69.710  1.00  0.00           H
ATOM   3565  CG  LEU A 806      68.020  30.500  69.920  1.00  0.00           C
ATOM   3566  HG  LEU A 806      66.970  30.860  69.800  1.00  0.00           H
ATOM   3567  CD1 LEU A 806      68.580  30.330  68.490  1.00  0.00           C
ATOM   3568 HD11 LEU A 806      69.650  30.030  68.500  1.00  0.00           H
ATOM   3569 HD12 LEU A 806      68.550  31.330  68.000  1.00  0.00           H
ATOM   3570 HD13 LEU A 806      68.000  29.690  67.810  1.00  0.00           H
ATOM   3571  CD2 LEU A 806      67.940  29.430  71.070  1.00  0.00           C
ATOM   3572 HD21 LEU A 806      67.380  29.830  71.940  1.00  0.00           H
ATOM   3573 HD22 LEU A 806      68.960  29.160  71.430  1.00  0.00           H
ATOM   3574 HD23 LEU A 806      67.350  28.540  70.870  1.00  0.00           H
ATOM   3575  C   LEU A 806      69.440  32.980  72.280  1.00  0.00           C
ATOM   3576  O   LEU A 806      70.170  32.590  73.180  1.00  0.00           O
ATOM   3577  N   VAL A 807      69.480  34.230  71.820  1.00  0.00           N
ATOM   3578  HN  VAL A 807      68.920  34.490  71.030  1.00  0.00           H
ATOM   3579  CA  VAL A 807      70.260  35.260  72.450  1.00  0.00           C
ATOM   3580  HA  VAL A 807      71.290  34.950  72.480  1.00  0.00           H
ATOM   3581  CB  VAL A 807      70.200  36.540  71.600  1.00  0.00           C
ATOM   3582  HB  VAL A 807      69.130  36.760  71.350  1.00  0.00           H
ATOM   3583  CG1 VAL A 807      70.790  37.760  72.320  1.00  0.00           C
ATOM   3584 HG11 VAL A 807      71.820  37.560  72.680  1.00  0.00           H
ATOM   3585 HG12 VAL A 807      70.160  38.070  73.180  1.00  0.00           H
ATOM   3586 HG13 VAL A 807      70.830  38.620  71.610  1.00  0.00           H
ATOM   3587  CG2 VAL A 807      70.980  36.320  70.290  1.00  0.00           C
ATOM   3588 HG21 VAL A 807      70.550  35.490  69.690  1.00  0.00           H
ATOM   3589 HG22 VAL A 807      72.040  36.090  70.510  1.00  0.00           H
ATOM   3590 HG23 VAL A 807      70.950  37.240  69.680  1.00  0.00           H
ATOM   3591  C   VAL A 807      69.850  35.420  73.910  1.00  0.00           C
ATOM   3592  O   VAL A 807      70.680  35.630  74.800  1.00  0.00           O
ATOM   3593  N   GLY A 808      68.540  35.250  74.190  1.00  0.00           N
ATOM   3594  HN  GLY A 808      67.880  35.090  73.460  1.00  0.00           H
ATOM   3595  CA  GLY A 808      68.040  35.220  75.570  1.00  0.00           C
ATOM   3596  HA1 GLY A 808      68.770  34.750  76.220  1.00  0.00           H
ATOM   3597  HA2 GLY A 808      67.090  34.700  75.560  1.00  0.00           H
ATOM   3598  C   GLY A 808      67.770  36.590  76.110  1.00  0.00           C
ATOM   3599  O   GLY A 808      67.910  36.890  77.290  1.00  0.00           O
ATOM   3600  N   VAL A 809      67.380  37.500  75.210  1.00  0.00           N
ATOM   3601  HN  VAL A 809      67.310  37.290  74.240  1.00  0.00           H
ATOM   3602  CA  VAL A 809      66.930  38.830  75.600  1.00  0.00           C
ATOM   3603  HA  VAL A 809      66.980  38.990  76.670  1.00  0.00           H
ATOM   3604  CB  VAL A 809      67.780  39.920  74.920  1.00  0.00           C
ATOM   3605  HB  VAL A 809      67.720  39.810  73.810  1.00  0.00           H
ATOM   3606  CG1 VAL A 809      67.270  41.320  75.310  1.00  0.00           C
ATOM   3607 HG11 VAL A 809      67.280  41.450  76.420  1.00  0.00           H
ATOM   3608 HG12 VAL A 809      66.240  41.490  74.960  1.00  0.00           H
ATOM   3609 HG13 VAL A 809      67.930  42.090  74.860  1.00  0.00           H
ATOM   3610  CG2 VAL A 809      69.260  39.770  75.330  1.00  0.00           C
ATOM   3611 HG21 VAL A 809      69.650  38.760  75.110  1.00  0.00           H
ATOM   3612 HG22 VAL A 809      69.380  39.980  76.410  1.00  0.00           H
ATOM   3613 HG23 VAL A 809      69.880  40.510  74.760  1.00  0.00           H
ATOM   3614  C   VAL A 809      65.490  38.930  75.130  1.00  0.00           C
ATOM   3615  O   VAL A 809      65.290  39.170  73.940  1.00  0.00           O
ATOM   3616  N   PRO A 810      64.440  38.740  75.920  1.00  0.00           N
ATOM   3617  CD  PRO A 810      64.550  38.150  77.250  1.00  0.00           C
ATOM   3618  HD1 PRO A 810      64.940  38.910  77.950  1.00  0.00           H
ATOM   3619  HD2 PRO A 810      65.220  37.260  77.230  1.00  0.00           H
ATOM   3620  CA  PRO A 810      63.130  38.510  75.320  1.00  0.00           C
ATOM   3621  HA  PRO A 810      63.220  38.040  74.350  1.00  0.00           H
ATOM   3622  CB  PRO A 810      62.430  37.530  76.290  1.00  0.00           C
ATOM   3623  HB1 PRO A 810      62.620  36.490  75.930  1.00  0.00           H
ATOM   3624  HB2 PRO A 810      61.340  37.690  76.380  1.00  0.00           H
ATOM   3625  CG  PRO A 810      63.140  37.700  77.640  1.00  0.00           C
ATOM   3626  HG1 PRO A 810      62.630  38.500  78.230  1.00  0.00           H
ATOM   3627  HG2 PRO A 810      63.140  36.760  78.230  1.00  0.00           H
ATOM   3628  C   PRO A 810      62.340  39.780  75.110  1.00  0.00           C
ATOM   3629  O   PRO A 810      61.720  40.300  76.040  1.00  0.00           O
ATOM   3630  N   SER A 811      62.240  40.270  73.860  1.00  0.00           N
ATOM   3631  HN  SER A 811      62.770  39.840  73.110  1.00  0.00           H
ATOM   3632  CA  SER A 811      61.250  41.280  73.480  1.00  0.00           C
ATOM   3633  HA  SER A 811      61.390  42.080  74.190  1.00  0.00           H
ATOM   3634  CB  SER A 811      61.480  41.870  72.060  1.00  0.00           C
ATOM   3635  HB1 SER A 811      62.520  42.240  72.000  1.00  0.00           H
ATOM   3636  HB2 SER A 811      60.800  42.730  71.880  1.00  0.00           H
ATOM   3637  OG  SER A 811      61.280  40.920  71.020  1.00  0.00           O
ATOM   3638  HG1 SER A 811      61.990  40.250  71.110  1.00  0.00           H
ATOM   3639  C   SER A 811      59.820  40.750  73.640  1.00  0.00           C
ATOM   3640  O   SER A 811      59.620  39.540  73.450  1.00  0.00           O
ATOM   3641  N   PRO A 812      58.810  41.560  74.040  1.00  0.00           N
ATOM   3642  CD  PRO A 812      58.950  42.990  74.300  1.00  0.00           C
ATOM   3643  HD1 PRO A 812      59.470  43.510  73.460  1.00  0.00           H
ATOM   3644  HD2 PRO A 812      59.530  43.130  75.240  1.00  0.00           H
ATOM   3645  CA  PRO A 812      57.440  41.090  74.330  1.00  0.00           C
ATOM   3646  HA  PRO A 812      57.530  40.460  75.190  1.00  0.00           H
ATOM   3647  CB  PRO A 812      56.610  42.350  74.640  1.00  0.00           C
ATOM   3648  HB1 PRO A 812      56.270  42.290  75.700  1.00  0.00           H
ATOM   3649  HB2 PRO A 812      55.710  42.440  73.990  1.00  0.00           H
ATOM   3650  CG  PRO A 812      57.530  43.560  74.460  1.00  0.00           C
ATOM   3651  HG1 PRO A 812      57.240  44.110  73.530  1.00  0.00           H
ATOM   3652  HG2 PRO A 812      57.480  44.260  75.320  1.00  0.00           H
ATOM   3653  C   PRO A 812      56.810  40.210  73.270  1.00  0.00           C
ATOM   3654  O   PRO A 812      57.120  40.360  72.090  1.00  0.00           O
ATOM   3655  N   LYS A 813      55.950  39.260  73.680  1.00  0.00           N
ATOM   3656  HN  LYS A 813      55.620  39.210  74.620  1.00  0.00           H
ATOM   3657  CA  LYS A 813      55.520  38.180  72.830  1.00  0.00           C
ATOM   3658  HA  LYS A 813      55.800  38.390  71.800  1.00  0.00           H
ATOM   3659  CB  LYS A 813      56.210  36.850  73.260  1.00  0.00           C
ATOM   3660  HB1 LYS A 813      55.940  36.060  72.530  1.00  0.00           H
ATOM   3661  HB2 LYS A 813      55.850  36.540  74.260  1.00  0.00           H
ATOM   3662  CG  LYS A 813      57.740  36.990  73.270  1.00  0.00           C
ATOM   3663  HG1 LYS A 813      58.060  37.610  74.140  1.00  0.00           H
ATOM   3664  HG2 LYS A 813      58.020  37.560  72.350  1.00  0.00           H
ATOM   3665  CD  LYS A 813      58.500  35.660  73.250  1.00  0.00           C
ATOM   3666  HD1 LYS A 813      57.900  34.930  72.660  1.00  0.00           H
ATOM   3667  HD2 LYS A 813      58.590  35.250  74.270  1.00  0.00           H
ATOM   3668  CE  LYS A 813      59.880  35.740  72.570  1.00  0.00           C
ATOM   3669  HE1 LYS A 813      59.740  35.920  71.490  1.00  0.00           H
ATOM   3670  HE2 LYS A 813      60.450  34.800  72.700  1.00  0.00           H
ATOM   3671  NZ  LYS A 813      60.680  36.860  73.110  1.00  0.00           N
ATOM   3672  HZ1 LYS A 813      60.950  36.720  74.090  1.00  0.00           H
ATOM   3673  HZ2 LYS A 813      60.180  37.780  73.040  1.00  0.00           H
ATOM   3674  HZ3 LYS A 813      61.580  36.930  72.550  1.00  0.00           H
ATOM   3675  C   LYS A 813      54.020  38.030  72.810  1.00  0.00           C
ATOM   3676  O   LYS A 813      53.250  38.770  73.450  1.00  0.00           O
ATOM   3677  N   LEU A 814      53.540  37.040  72.030  1.00  0.00           N
ATOM   3678  HN  LEU A 814      54.170  36.510  71.460  1.00  0.00           H
ATOM   3679  CA  LEU A 814      52.150  36.650  72.000  1.00  0.00           C
ATOM   3680  HA  LEU A 814      51.550  37.560  71.960  1.00  0.00           H
ATOM   3681  CB  LEU A 814      51.820  35.810  70.750  1.00  0.00           C
ATOM   3682  HB1 LEU A 814      50.750  35.500  70.770  1.00  0.00           H
ATOM   3683  HB2 LEU A 814      52.440  34.880  70.770  1.00  0.00           H
ATOM   3684  CG  LEU A 814      52.090  36.530  69.410  1.00  0.00           C
ATOM   3685  HG  LEU A 814      53.160  36.830  69.370  1.00  0.00           H
ATOM   3686  CD1 LEU A 814      51.830  35.580  68.240  1.00  0.00           C
ATOM   3687 HD11 LEU A 814      50.780  35.230  68.250  1.00  0.00           H
ATOM   3688 HD12 LEU A 814      52.490  34.690  68.300  1.00  0.00           H
ATOM   3689 HD13 LEU A 814      52.030  36.090  67.270  1.00  0.00           H
ATOM   3690  CD2 LEU A 814      51.230  37.810  69.280  1.00  0.00           C
ATOM   3691 HD21 LEU A 814      51.480  38.540  70.070  1.00  0.00           H
ATOM   3692 HD22 LEU A 814      50.150  37.550  69.350  1.00  0.00           H
ATOM   3693 HD23 LEU A 814      51.410  38.290  68.290  1.00  0.00           H
ATOM   3694  C   LEU A 814      51.700  35.920  73.260  1.00  0.00           C
ATOM   3695  O   LEU A 814      51.620  34.700  73.330  1.00  0.00           O
ATOM   3696  N   HSD A 815      51.370  36.670  74.330  1.00  0.00           N
ATOM   3697  HN  HSD A 815      51.560  37.660  74.300  1.00  0.00           H
ATOM   3698  CA  HSD A 815      50.850  36.140  75.570  1.00  0.00           C
ATOM   3699  HA  HSD A 815      51.380  35.220  75.800  1.00  0.00           H
ATOM   3700  CB  HSD A 815      51.140  37.160  76.700  1.00  0.00           C
ATOM   3701  HB1 HSD A 815      50.810  36.760  77.680  1.00  0.00           H
ATOM   3702  HB2 HSD A 815      50.580  38.100  76.500  1.00  0.00           H
ATOM   3703  ND1 HSD A 815      53.590  36.590  77.120  1.00  0.00           N
ATOM   3704  HD1 HSD A 815      53.460  35.610  77.290  1.00  0.00           H
ATOM   3705  CG  HSD A 815      52.620  37.510  76.770  1.00  0.00           C
ATOM   3706  CE1 HSD A 815      54.790  37.210  77.000  1.00  0.00           C
ATOM   3707  HE1 HSD A 815      55.730  36.670  77.180  1.00  0.00           H
ATOM   3708  NE2 HSD A 815      54.670  38.460  76.640  1.00  0.00           N
ATOM   3709  CD2 HSD A 815      53.300  38.660  76.490  1.00  0.00           C
ATOM   3710  HD2 HSD A 815      52.920  39.630  76.170  1.00  0.00           H
ATOM   3711  C   HSD A 815      49.360  35.790  75.460  1.00  0.00           C
ATOM   3712  O   HSD A 815      48.510  36.460  76.040  1.00  0.00           O
ATOM   3713  N   VAL A 816      49.010  34.740  74.690  1.00  0.00           N
ATOM   3714  HN  VAL A 816      49.720  34.200  74.230  1.00  0.00           H
ATOM   3715  CA  VAL A 816      47.650  34.350  74.370  1.00  0.00           C
ATOM   3716  HA  VAL A 816      46.970  35.110  74.730  1.00  0.00           H
ATOM   3717  CB  VAL A 816      47.470  34.200  72.850  1.00  0.00           C
ATOM   3718  HB  VAL A 816      48.200  33.440  72.480  1.00  0.00           H
ATOM   3719  CG1 VAL A 816      46.050  33.740  72.440  1.00  0.00           C
ATOM   3720 HG11 VAL A 816      45.290  34.450  72.820  1.00  0.00           H
ATOM   3721 HG12 VAL A 816      45.820  32.730  72.840  1.00  0.00           H
ATOM   3722 HG13 VAL A 816      45.960  33.690  71.340  1.00  0.00           H
ATOM   3723  CG2 VAL A 816      47.750  35.530  72.130  1.00  0.00           C
ATOM   3724 HG21 VAL A 816      48.740  35.950  72.400  1.00  0.00           H
ATOM   3725 HG22 VAL A 816      46.960  36.280  72.380  1.00  0.00           H
ATOM   3726 HG23 VAL A 816      47.740  35.380  71.030  1.00  0.00           H
ATOM   3727  C   VAL A 816      47.380  33.020  75.110  1.00  0.00           C
ATOM   3728  O   VAL A 816      48.280  32.180  75.170  1.00  0.00           O
ATOM   3729  N   PRO A 817      46.230  32.740  75.750  1.00  0.00           N
ATOM   3730  CD  PRO A 817      45.110  33.670  75.860  1.00  0.00           C
ATOM   3731  HD1 PRO A 817      44.640  33.780  74.850  1.00  0.00           H
ATOM   3732  HD2 PRO A 817      45.450  34.660  76.240  1.00  0.00           H
ATOM   3733  CA  PRO A 817      45.880  31.400  76.250  1.00  0.00           C
ATOM   3734  HA  PRO A 817      46.630  31.150  76.980  1.00  0.00           H
ATOM   3735  CB  PRO A 817      44.490  31.550  76.910  1.00  0.00           C
ATOM   3736  HB1 PRO A 817      44.520  31.220  77.970  1.00  0.00           H
ATOM   3737  HB2 PRO A 817      43.710  30.960  76.370  1.00  0.00           H
ATOM   3738  CG  PRO A 817      44.110  33.040  76.830  1.00  0.00           C
ATOM   3739  HG1 PRO A 817      43.070  33.150  76.470  1.00  0.00           H
ATOM   3740  HG2 PRO A 817      44.210  33.530  77.830  1.00  0.00           H
ATOM   3741  C   PRO A 817      45.910  30.280  75.190  1.00  0.00           C
ATOM   3742  O   PRO A 817      45.730  30.560  74.010  1.00  0.00           O
ATOM   3743  N   GLU A 818      46.090  29.000  75.600  1.00  0.00           N
ATOM   3744  HN  GLU A 818      46.240  28.770  76.550  1.00  0.00           H
ATOM   3745  CA  GLU A 818      46.010  27.850  74.700  1.00  0.00           C
ATOM   3746  HA  GLU A 818      46.440  28.110  73.740  1.00  0.00           H
ATOM   3747  CB  GLU A 818      46.820  26.690  75.350  1.00  0.00           C
ATOM   3748  HB1 GLU A 818      46.350  26.390  76.310  1.00  0.00           H
ATOM   3749  HB2 GLU A 818      47.840  27.070  75.590  1.00  0.00           H
ATOM   3750  CG  GLU A 818      46.980  25.440  74.450  1.00  0.00           C
ATOM   3751  HG1 GLU A 818      46.000  25.090  74.070  1.00  0.00           H
ATOM   3752  HG2 GLU A 818      47.460  24.620  75.030  1.00  0.00           H
ATOM   3753  CD  GLU A 818      47.880  25.740  73.260  1.00  0.00           C
ATOM   3754  OE1 GLU A 818      47.370  25.850  72.130  1.00  0.00           O
ATOM   3755  OE2 GLU A 818      49.100  25.920  73.490  1.00  0.00           O
ATOM   3756  C   GLU A 818      44.560  27.410  74.470  1.00  0.00           C
ATOM   3757  O   GLU A 818      44.180  26.660  73.570  1.00  0.00           O
ATOM   3758  N   LYS A 819      43.660  27.870  75.340  1.00  0.00           N
ATOM   3759  HN  LYS A 819      43.930  28.490  76.070  1.00  0.00           H
ATOM   3760  CA  LYS A 819      42.240  27.650  75.210  1.00  0.00           C
ATOM   3761  HA  LYS A 819      42.070  26.580  75.230  1.00  0.00           H
ATOM   3762  CB  LYS A 819      41.490  28.270  76.410  1.00  0.00           C
ATOM   3763  HB1 LYS A 819      40.390  28.150  76.260  1.00  0.00           H
ATOM   3764  HB2 LYS A 819      41.690  29.370  76.400  1.00  0.00           H
ATOM   3765  CG  LYS A 819      41.890  27.710  77.780  1.00  0.00           C
ATOM   3766  HG1 LYS A 819      42.940  28.010  78.000  1.00  0.00           H
ATOM   3767  HG2 LYS A 819      41.860  26.600  77.760  1.00  0.00           H
ATOM   3768  CD  LYS A 819      40.980  28.240  78.910  1.00  0.00           C
ATOM   3769  HD1 LYS A 819      40.950  29.350  78.810  1.00  0.00           H
ATOM   3770  HD2 LYS A 819      41.460  28.030  79.900  1.00  0.00           H
ATOM   3771  CE  LYS A 819      39.570  27.640  78.880  1.00  0.00           C
ATOM   3772  HE1 LYS A 819      39.570  26.720  79.510  1.00  0.00           H
ATOM   3773  HE2 LYS A 819      39.270  27.360  77.850  1.00  0.00           H
ATOM   3774  NZ  LYS A 819      38.530  28.560  79.390  1.00  0.00           N
ATOM   3775  HZ1 LYS A 819      38.680  29.510  78.980  1.00  0.00           H
ATOM   3776  HZ2 LYS A 819      38.560  28.610  80.420  1.00  0.00           H
ATOM   3777  HZ3 LYS A 819      37.600  28.180  79.040  1.00  0.00           H
ATOM   3778  C   LYS A 819      41.620  28.170  73.900  1.00  0.00           C
ATOM   3779  O   LYS A 819      41.950  29.240  73.400  1.00  0.00           O
ATOM   3780  N   PHE A 820      40.670  27.390  73.350  1.00  0.00           N
ATOM   3781  HN  PHE A 820      40.530  26.480  73.700  1.00  0.00           H
ATOM   3782  CA  PHE A 820      39.900  27.740  72.170  1.00  0.00           C
ATOM   3783  HA  PHE A 820      40.460  28.430  71.550  1.00  0.00           H
ATOM   3784  CB  PHE A 820      39.570  26.440  71.360  1.00  0.00           C
ATOM   3785  HB1 PHE A 820      40.520  26.040  70.940  1.00  0.00           H
ATOM   3786  HB2 PHE A 820      38.880  26.650  70.520  1.00  0.00           H
ATOM   3787  CG  PHE A 820      38.970  25.410  72.280  1.00  0.00           C
ATOM   3788  CD1 PHE A 820      39.810  24.570  73.030  1.00  0.00           C
ATOM   3789  HD1 PHE A 820      40.870  24.550  72.830  1.00  0.00           H
ATOM   3790  CE1 PHE A 820      39.310  23.920  74.170  1.00  0.00           C
ATOM   3791  HE1 PHE A 820      40.000  23.360  74.790  1.00  0.00           H
ATOM   3792  CZ  PHE A 820      37.950  24.030  74.500  1.00  0.00           C
ATOM   3793  HZ  PHE A 820      37.560  23.580  75.400  1.00  0.00           H
ATOM   3794  CD2 PHE A 820      37.590  25.410  72.540  1.00  0.00           C
ATOM   3795  HD2 PHE A 820      36.920  26.030  71.960  1.00  0.00           H
ATOM   3796  CE2 PHE A 820      37.080  24.730  73.650  1.00  0.00           C
ATOM   3797  HE2 PHE A 820      36.020  24.790  73.890  1.00  0.00           H
ATOM   3798  C   PHE A 820      38.590  28.440  72.550  1.00  0.00           C
ATOM   3799  O   PHE A 820      37.860  28.950  71.710  1.00  0.00           O
ATOM   3800  N   GLU A 821      38.260  28.460  73.860  1.00  0.00           N
ATOM   3801  HN  GLU A 821      38.850  27.990  74.510  1.00  0.00           H
ATOM   3802  CA  GLU A 821      37.190  29.240  74.450  1.00  0.00           C
ATOM   3803  HA  GLU A 821      36.330  29.110  73.810  1.00  0.00           H
ATOM   3804  CB  GLU A 821      36.840  28.750  75.880  1.00  0.00           C
ATOM   3805  HB1 GLU A 821      36.030  29.370  76.310  1.00  0.00           H
ATOM   3806  HB2 GLU A 821      37.740  28.870  76.530  1.00  0.00           H
ATOM   3807  CG  GLU A 821      36.390  27.260  75.920  1.00  0.00           C
ATOM   3808  HG1 GLU A 821      37.230  26.610  75.600  1.00  0.00           H
ATOM   3809  HG2 GLU A 821      35.540  27.110  75.210  1.00  0.00           H
ATOM   3810  CD  GLU A 821      35.940  26.760  77.290  1.00  0.00           C
ATOM   3811  OE1 GLU A 821      36.560  27.180  78.310  1.00  0.00           O
ATOM   3812  OE2 GLU A 821      35.040  25.890  77.320  1.00  0.00           O
ATOM   3813  C   GLU A 821      37.570  30.720  74.490  1.00  0.00           C
ATOM   3814  O   GLU A 821      38.760  31.020  74.590  1.00  0.00           O
ATOM   3815  N   PRO A 822      36.640  31.680  74.420  1.00  0.00           N
ATOM   3816  CD  PRO A 822      35.220  31.420  74.190  1.00  0.00           C
ATOM   3817  HD1 PRO A 822      34.810  30.810  75.020  1.00  0.00           H
ATOM   3818  HD2 PRO A 822      35.090  30.900  73.220  1.00  0.00           H
ATOM   3819  CA  PRO A 822      36.960  33.100  74.460  1.00  0.00           C
ATOM   3820  HA  PRO A 822      37.570  33.300  73.590  1.00  0.00           H
ATOM   3821  CB  PRO A 822      35.610  33.840  74.400  1.00  0.00           C
ATOM   3822  HB1 PRO A 822      35.630  34.580  73.570  1.00  0.00           H
ATOM   3823  HB2 PRO A 822      35.380  34.370  75.340  1.00  0.00           H
ATOM   3824  CG  PRO A 822      34.520  32.780  74.130  1.00  0.00           C
ATOM   3825  HG1 PRO A 822      33.720  32.840  74.900  1.00  0.00           H
ATOM   3826  HG2 PRO A 822      34.070  32.940  73.130  1.00  0.00           H
ATOM   3827  C   PRO A 822      37.790  33.580  75.650  1.00  0.00           C
ATOM   3828  O   PRO A 822      37.930  32.890  76.670  1.00  0.00           O
ATOM   3829  N   THR A 823      38.320  34.800  75.560  1.00  0.00           N
ATOM   3830  HN  THR A 823      38.250  35.350  74.730  1.00  0.00           H
ATOM   3831  CA  THR A 823      39.290  35.280  76.530  1.00  0.00           C
ATOM   3832  HA  THR A 823      39.880  34.450  76.890  1.00  0.00           H
ATOM   3833  CB  THR A 823      40.240  36.290  75.880  1.00  0.00           C
ATOM   3834  HB  THR A 823      40.730  36.970  76.620  1.00  0.00           H
ATOM   3835  OG1 THR A 823      39.560  37.060  74.880  1.00  0.00           O
ATOM   3836  HG1 THR A 823      38.890  37.580  75.350  1.00  0.00           H
ATOM   3837  CG2 THR A 823      41.340  35.510  75.160  1.00  0.00           C
ATOM   3838 HG21 THR A 823      40.920  34.860  74.360  1.00  0.00           H
ATOM   3839 HG22 THR A 823      41.890  34.870  75.880  1.00  0.00           H
ATOM   3840 HG23 THR A 823      42.070  36.210  74.700  1.00  0.00           H
ATOM   3841  C   THR A 823      38.670  35.910  77.770  1.00  0.00           C
ATOM   3842  O   THR A 823      39.400  36.420  78.610  1.00  0.00           O
ATOM   3843  N   HSD A 824      37.330  35.880  77.930  1.00  0.00           N
ATOM   3844  HN  HSD A 824      36.760  35.470  77.220  1.00  0.00           H
ATOM   3845  CA  HSD A 824      36.670  36.360  79.150  1.00  0.00           C
ATOM   3846  HA  HSD A 824      37.360  36.210  79.970  1.00  0.00           H
ATOM   3847  CB  HSD A 824      36.370  37.890  79.060  1.00  0.00           C
ATOM   3848  HB1 HSD A 824      35.630  38.100  78.260  1.00  0.00           H
ATOM   3849  HB2 HSD A 824      37.310  38.400  78.750  1.00  0.00           H
ATOM   3850  ND1 HSD A 824      34.650  38.940  80.670  1.00  0.00           N
ATOM   3851  HD1 HSD A 824      33.890  39.030  80.020  1.00  0.00           H
ATOM   3852  CG  HSD A 824      35.930  38.510  80.370  1.00  0.00           C
ATOM   3853  CE1 HSD A 824      34.690  39.490  81.910  1.00  0.00           C
ATOM   3854  HE1 HSD A 824      33.820  39.940  82.400  1.00  0.00           H
ATOM   3855  NE2 HSD A 824      35.920  39.470  82.430  1.00  0.00           N
ATOM   3856  CD2 HSD A 824      36.690  38.880  81.440  1.00  0.00           C
ATOM   3857  HD2 HSD A 824      37.760  38.790  81.580  1.00  0.00           H
ATOM   3858  C   HSD A 824      35.380  35.570  79.420  1.00  0.00           C
ATOM   3859  O   HSD A 824      34.610  35.390  78.470  1.00  0.00           O
ATOM   3860  N   PRO A 825      35.050  35.080  80.640  1.00  0.00           N
ATOM   3861  CD  PRO A 825      35.920  35.130  81.810  1.00  0.00           C
ATOM   3862  HD1 PRO A 825      35.960  36.160  82.220  1.00  0.00           H
ATOM   3863  HD2 PRO A 825      36.950  34.790  81.530  1.00  0.00           H
ATOM   3864  CA  PRO A 825      33.930  34.150  80.830  1.00  0.00           C
ATOM   3865  HA  PRO A 825      33.780  33.530  79.960  1.00  0.00           H
ATOM   3866  CB  PRO A 825      34.370  33.280  82.010  1.00  0.00           C
ATOM   3867  HB1 PRO A 825      34.940  32.410  81.610  1.00  0.00           H
ATOM   3868  HB2 PRO A 825      33.530  32.880  82.620  1.00  0.00           H
ATOM   3869  CG  PRO A 825      35.320  34.150  82.830  1.00  0.00           C
ATOM   3870  HG1 PRO A 825      34.750  34.720  83.600  1.00  0.00           H
ATOM   3871  HG2 PRO A 825      36.110  33.550  83.340  1.00  0.00           H
ATOM   3872  C   PRO A 825      32.620  34.910  81.070  1.00  0.00           C
ATOM   3873  O   PRO A 825      32.030  34.890  82.140  1.00  0.00           O
ATOM   3874  N   GLU A 826      32.180  35.530  79.980  1.00  0.00           N
ATOM   3875  HN  GLU A 826      32.860  35.560  79.250  1.00  0.00           H
ATOM   3876  CA  GLU A 826      30.910  36.220  79.750  1.00  0.00           C
ATOM   3877  HA  GLU A 826      30.110  35.750  80.310  1.00  0.00           H
ATOM   3878  CB  GLU A 826      31.010  37.730  80.070  1.00  0.00           C
ATOM   3879  HB1 GLU A 826      30.080  38.230  79.740  1.00  0.00           H
ATOM   3880  HB2 GLU A 826      31.850  38.170  79.500  1.00  0.00           H
ATOM   3881  CG  GLU A 826      31.230  38.060  81.560  1.00  0.00           C
ATOM   3882  HG1 GLU A 826      32.260  37.800  81.880  1.00  0.00           H
ATOM   3883  HG2 GLU A 826      30.530  37.450  82.170  1.00  0.00           H
ATOM   3884  CD  GLU A 826      30.990  39.540  81.840  1.00  0.00           C
ATOM   3885  OE1 GLU A 826      31.670  40.390  81.200  1.00  0.00           O
ATOM   3886  OE2 GLU A 826      30.110  39.850  82.680  1.00  0.00           O
ATOM   3887  C   GLU A 826      30.580  36.140  78.270  1.00  0.00           C
ATOM   3888  O   GLU A 826      29.490  36.500  77.830  1.00  0.00           O
ATOM   3889  N   ARG A 827      31.550  35.660  77.460  1.00  0.00           N
ATOM   3890  HN  ARG A 827      32.370  35.230  77.850  1.00  0.00           H
ATOM   3891  CA  ARG A 827      31.440  35.470  76.040  1.00  0.00           C
ATOM   3892  HA  ARG A 827      30.590  36.030  75.670  1.00  0.00           H
ATOM   3893  CB  ARG A 827      32.730  35.920  75.290  1.00  0.00           C
ATOM   3894  HB1 ARG A 827      32.800  35.400  74.300  1.00  0.00           H
ATOM   3895  HB2 ARG A 827      33.600  35.570  75.890  1.00  0.00           H
ATOM   3896  CG  ARG A 827      32.890  37.430  75.020  1.00  0.00           C
ATOM   3897  HG1 ARG A 827      33.900  37.590  74.570  1.00  0.00           H
ATOM   3898  HG2 ARG A 827      32.870  37.970  75.990  1.00  0.00           H
ATOM   3899  CD  ARG A 827      31.850  38.060  74.070  1.00  0.00           C
ATOM   3900  HD1 ARG A 827      32.120  39.130  73.880  1.00  0.00           H
ATOM   3901  HD2 ARG A 827      30.840  38.040  74.540  1.00  0.00           H
ATOM   3902  NE  ARG A 827      31.890  37.330  72.760  1.00  0.00           N
ATOM   3903  HE  ARG A 827      32.740  37.300  72.230  1.00  0.00           H
ATOM   3904  CZ  ARG A 827      30.890  36.600  72.280  1.00  0.00           C
ATOM   3905  NH1 ARG A 827      29.700  36.530  72.840  1.00  0.00           N
ATOM   3906 HH11 ARG A 827      29.410  37.190  73.530  1.00  0.00           H
ATOM   3907 HH12 ARG A 827      29.010  35.900  72.480  1.00  0.00           H
ATOM   3908  NH2 ARG A 827      31.030  35.870  71.190  1.00  0.00           N
ATOM   3909 HH21 ARG A 827      31.870  35.960  70.660  1.00  0.00           H
ATOM   3910 HH22 ARG A 827      30.200  35.550  70.710  1.00  0.00           H
ATOM   3911  C   ARG A 827      31.170  34.020  75.730  1.00  0.00           C
ATOM   3912  O   ARG A 827      31.450  33.100  76.490  1.00  0.00           O
ATOM   3913  N   GLY A 828      30.620  33.780  74.530  1.00  0.00           N
ATOM   3914  HN  GLY A 828      30.340  34.520  73.940  1.00  0.00           H
ATOM   3915  CA  GLY A 828      30.350  32.450  74.070  1.00  0.00           C
ATOM   3916  HA1 GLY A 828      29.750  31.930  74.800  1.00  0.00           H
ATOM   3917  HA2 GLY A 828      31.290  31.960  73.830  1.00  0.00           H
ATOM   3918  C   GLY A 828      29.560  32.640  72.830  1.00  0.00           C
ATOM   3919  O   GLY A 828      28.970  33.690  72.580  1.00  0.00           O
ATOM   3920  N   TRP A 829      29.490  31.630  71.970  1.00  0.00           N
ATOM   3921  HN  TRP A 829      29.950  30.770  72.160  1.00  0.00           H
ATOM   3922  CA  TRP A 829      29.040  31.790  70.600  1.00  0.00           C
ATOM   3923  HA  TRP A 829      29.320  32.760  70.230  1.00  0.00           H
ATOM   3924  CB  TRP A 829      29.760  30.700  69.780  1.00  0.00           C
ATOM   3925  HB1 TRP A 829      29.770  30.980  68.700  1.00  0.00           H
ATOM   3926  HB2 TRP A 829      29.130  29.800  69.860  1.00  0.00           H
ATOM   3927  CG  TRP A 829      31.170  30.380  70.230  1.00  0.00           C
ATOM   3928  CD1 TRP A 829      31.680  29.350  71.000  1.00  0.00           C
ATOM   3929  HD1 TRP A 829      31.130  28.570  71.520  1.00  0.00           H
ATOM   3930  NE1 TRP A 829      33.040  29.450  71.060  1.00  0.00           N
ATOM   3931  HE1 TRP A 829      33.680  28.740  71.260  1.00  0.00           H
ATOM   3932  CE2 TRP A 829      33.430  30.590  70.460  1.00  0.00           C
ATOM   3933  CD2 TRP A 829      32.280  31.240  69.960  1.00  0.00           C
ATOM   3934  CE3 TRP A 829      32.390  32.500  69.380  1.00  0.00           C
ATOM   3935  HE3 TRP A 829      31.520  33.020  69.010  1.00  0.00           H
ATOM   3936  CZ3 TRP A 829      33.640  33.120  69.390  1.00  0.00           C
ATOM   3937  HZ3 TRP A 829      33.760  34.120  69.010  1.00  0.00           H
ATOM   3938  CZ2 TRP A 829      34.680  31.160  70.370  1.00  0.00           C
ATOM   3939  HZ2 TRP A 829      35.560  30.650  70.740  1.00  0.00           H
ATOM   3940  CH2 TRP A 829      34.770  32.450  69.860  1.00  0.00           C
ATOM   3941  HH2 TRP A 829      35.730  32.950  69.850  1.00  0.00           H
ATOM   3942  C   TRP A 829      27.510  31.630  70.510  1.00  0.00           C
ATOM   3943  O   TRP A 829      26.940  31.260  69.490  1.00  0.00           O
ATOM   3944  N   ILE A 830      26.870  31.870  71.650  1.00  0.00           N
ATOM   3945  HN  ILE A 830      27.440  32.270  72.350  1.00  0.00           H
ATOM   3946  CA  ILE A 830      25.560  31.450  72.030  1.00  0.00           C
ATOM   3947  HA  ILE A 830      24.890  31.540  71.180  1.00  0.00           H
ATOM   3948  CB  ILE A 830      25.800  30.020  72.530  1.00  0.00           C
ATOM   3949  HB  ILE A 830      26.370  29.480  71.730  1.00  0.00           H
ATOM   3950  CG2 ILE A 830      26.640  29.940  73.820  1.00  0.00           C
ATOM   3951 HG21 ILE A 830      26.120  30.420  74.670  1.00  0.00           H
ATOM   3952 HG22 ILE A 830      27.640  30.400  73.690  1.00  0.00           H
ATOM   3953 HG23 ILE A 830      26.820  28.880  74.100  1.00  0.00           H
ATOM   3954  CG1 ILE A 830      24.510  29.280  72.720  1.00  0.00           C
ATOM   3955 HG11 ILE A 830      23.830  29.940  73.280  1.00  0.00           H
ATOM   3956 HG12 ILE A 830      24.690  28.350  73.310  1.00  0.00           H
ATOM   3957  CD  ILE A 830      23.990  28.920  71.350  1.00  0.00           C
ATOM   3958  HD1 ILE A 830      24.440  28.000  70.930  1.00  0.00           H
ATOM   3959  HD2 ILE A 830      24.080  29.750  70.620  1.00  0.00           H
ATOM   3960  HD3 ILE A 830      22.950  28.710  71.520  1.00  0.00           H
ATOM   3961  C   ILE A 830      25.080  32.380  73.150  1.00  0.00           C
ATOM   3962  O   ILE A 830      23.900  32.560  73.470  1.00  0.00           O
ATOM   3963  N   ILE A 831      26.050  33.080  73.780  1.00  0.00           N
ATOM   3964  HN  ILE A 831      26.990  32.960  73.510  1.00  0.00           H
ATOM   3965  CA  ILE A 831      25.870  34.060  74.820  1.00  0.00           C
ATOM   3966  HA  ILE A 831      24.900  33.910  75.280  1.00  0.00           H
ATOM   3967  CB  ILE A 831      26.960  33.950  75.900  1.00  0.00           C
ATOM   3968  HB  ILE A 831      27.950  34.270  75.490  1.00  0.00           H
ATOM   3969  CG2 ILE A 831      26.600  34.890  77.060  1.00  0.00           C
ATOM   3970 HG21 ILE A 831      25.620  34.620  77.500  1.00  0.00           H
ATOM   3971 HG22 ILE A 831      26.560  35.950  76.730  1.00  0.00           H
ATOM   3972 HG23 ILE A 831      27.370  34.840  77.860  1.00  0.00           H
ATOM   3973  CG1 ILE A 831      27.130  32.470  76.350  1.00  0.00           C
ATOM   3974 HG11 ILE A 831      27.570  31.890  75.510  1.00  0.00           H
ATOM   3975 HG12 ILE A 831      26.140  32.040  76.600  1.00  0.00           H
ATOM   3976  CD  ILE A 831      28.050  32.240  77.560  1.00  0.00           C
ATOM   3977  HD1 ILE A 831      27.640  32.710  78.480  1.00  0.00           H
ATOM   3978  HD2 ILE A 831      29.060  32.660  77.370  1.00  0.00           H
ATOM   3979  HD3 ILE A 831      28.170  31.150  77.750  1.00  0.00           H
ATOM   3980  C   ILE A 831      25.870  35.410  74.120  1.00  0.00           C
ATOM   3981  O   ILE A 831      26.910  36.020  73.890  1.00  0.00           O
ATOM   3982  N   SER A 832      24.670  35.860  73.710  1.00  0.00           N
ATOM   3983  HN  SER A 832      23.860  35.300  73.840  1.00  0.00           H
ATOM   3984  CA  SER A 832      24.520  37.030  72.850  1.00  0.00           C
ATOM   3985  HA  SER A 832      25.140  37.840  73.210  1.00  0.00           H
ATOM   3986  CB  SER A 832      24.910  36.680  71.380  1.00  0.00           C
ATOM   3987  HB1 SER A 832      24.220  35.930  70.950  1.00  0.00           H
ATOM   3988  HB2 SER A 832      25.920  36.220  71.390  1.00  0.00           H
ATOM   3989  OG  SER A 832      24.980  37.830  70.540  1.00  0.00           O
ATOM   3990  HG1 SER A 832      25.070  37.480  69.640  1.00  0.00           H
ATOM   3991  C   SER A 832      23.050  37.480  72.890  1.00  0.00           C
ATOM   3992  O   SER A 832      22.370  37.460  71.870  1.00  0.00           O
ATOM   3993  N   PRO A 833      22.470  37.820  74.040  1.00  0.00           N
ATOM   3994  CD  PRO A 833      23.240  38.340  75.180  1.00  0.00           C
ATOM   3995  HD1 PRO A 833      23.770  39.260  74.840  1.00  0.00           H
ATOM   3996  HD2 PRO A 833      23.970  37.590  75.560  1.00  0.00           H
ATOM   3997  CA  PRO A 833      21.100  38.300  74.100  1.00  0.00           C
ATOM   3998  HA  PRO A 833      20.480  37.540  73.660  1.00  0.00           H
ATOM   3999  CB  PRO A 833      20.830  38.490  75.600  1.00  0.00           C
ATOM   4000  HB1 PRO A 833      20.380  37.550  75.990  1.00  0.00           H
ATOM   4001  HB2 PRO A 833      20.170  39.350  75.830  1.00  0.00           H
ATOM   4002  CG  PRO A 833      22.210  38.710  76.250  1.00  0.00           C
ATOM   4003  HG1 PRO A 833      22.340  39.780  76.540  1.00  0.00           H
ATOM   4004  HG2 PRO A 833      22.330  38.090  77.160  1.00  0.00           H
ATOM   4005  C   PRO A 833      20.780  39.550  73.280  1.00  0.00           C
ATOM   4006  O   PRO A 833      21.660  40.330  72.920  1.00  0.00           O
ATOM   4007  N   LEU A 834      19.480  39.730  72.970  1.00  0.00           N
ATOM   4008  HN  LEU A 834      18.850  38.990  73.170  1.00  0.00           H
ATOM   4009  CA  LEU A 834      18.990  40.900  72.270  1.00  0.00           C
ATOM   4010  HA  LEU A 834      19.780  41.370  71.710  1.00  0.00           H
ATOM   4011  CB  LEU A 834      17.830  40.490  71.300  1.00  0.00           C
ATOM   4012  HB1 LEU A 834      17.020  41.250  71.260  1.00  0.00           H
ATOM   4013  HB2 LEU A 834      17.390  39.540  71.680  1.00  0.00           H
ATOM   4014  CG  LEU A 834      18.240  40.250  69.830  1.00  0.00           C
ATOM   4015  HG  LEU A 834      17.370  39.770  69.320  1.00  0.00           H
ATOM   4016  CD1 LEU A 834      18.530  41.590  69.120  1.00  0.00           C
ATOM   4017 HD11 LEU A 834      19.410  42.090  69.570  1.00  0.00           H
ATOM   4018 HD12 LEU A 834      17.660  42.270  69.190  1.00  0.00           H
ATOM   4019 HD13 LEU A 834      18.750  41.410  68.050  1.00  0.00           H
ATOM   4020  CD2 LEU A 834      19.440  39.300  69.670  1.00  0.00           C
ATOM   4021 HD21 LEU A 834      19.220  38.310  70.130  1.00  0.00           H
ATOM   4022 HD22 LEU A 834      20.350  39.710  70.150  1.00  0.00           H
ATOM   4023 HD23 LEU A 834      19.660  39.130  68.590  1.00  0.00           H
ATOM   4024  C   LEU A 834      18.440  41.950  73.240  1.00  0.00           C
ATOM   4025  O   LEU A 834      18.490  43.160  73.000  1.00  0.00           O
ATOM   4026  N   GLY A 835      17.880  41.490  74.360  1.00  0.00           N
ATOM   4027  HN  GLY A 835      18.130  40.560  74.630  1.00  0.00           H
ATOM   4028  CA  GLY A 835      17.010  42.270  75.230  1.00  0.00           C
ATOM   4029  HA1 GLY A 835      16.290  41.590  75.670  1.00  0.00           H
ATOM   4030  HA2 GLY A 835      16.550  43.070  74.670  1.00  0.00           H
ATOM   4031  C   GLY A 835      17.750  42.890  76.360  1.00  0.00           C
ATOM   4032  O   GLY A 835      17.440  42.620  77.510  1.00  0.00           O
ATOM   4033  N   ASP A 836      18.730  43.740  76.020  1.00  0.00           N
ATOM   4034  HN  ASP A 836      18.990  43.740  75.060  1.00  0.00           H
ATOM   4035  CA  ASP A 836      19.580  44.450  76.950  1.00  0.00           C
ATOM   4036  HA  ASP A 836      19.330  44.200  77.970  1.00  0.00           H
ATOM   4037  CB  ASP A 836      21.070  44.100  76.640  1.00  0.00           C
ATOM   4038  HB1 ASP A 836      21.730  44.650  77.350  1.00  0.00           H
ATOM   4039  HB2 ASP A 836      21.350  44.400  75.610  1.00  0.00           H
ATOM   4040  CG  ASP A 836      21.360  42.620  76.780  1.00  0.00           C
ATOM   4041  OD1 ASP A 836      21.970  42.260  77.820  1.00  0.00           O
ATOM   4042  OD2 ASP A 836      21.020  41.840  75.850  1.00  0.00           O
ATOM   4043  C   ASP A 836      19.400  45.950  76.770  1.00  0.00           C
ATOM   4044  O   ASP A 836      19.320  46.730  77.720  1.00  0.00           O
ATOM   4045  N   ASN A 837      19.320  46.380  75.490  1.00  0.00           N
ATOM   4046  HN  ASN A 837      19.260  45.720  74.760  1.00  0.00           H
ATOM   4047  CA  ASN A 837      19.280  47.780  75.100  1.00  0.00           C
ATOM   4048  HA  ASN A 837      19.710  48.370  75.900  1.00  0.00           H
ATOM   4049  CB  ASN A 837      20.110  48.040  73.790  1.00  0.00           C
ATOM   4050  HB1 ASN A 837      20.050  49.110  73.520  1.00  0.00           H
ATOM   4051  HB2 ASN A 837      19.700  47.440  72.960  1.00  0.00           H
ATOM   4052  CG  ASN A 837      21.590  47.710  73.990  1.00  0.00           C
ATOM   4053  OD1 ASN A 837      22.110  47.670  75.100  1.00  0.00           O
ATOM   4054  ND2 ASN A 837      22.300  47.440  72.870  1.00  0.00           N
ATOM   4055 HD21 ASN A 837      23.300  47.330  72.940  1.00  0.00           H
ATOM   4056 HD22 ASN A 837      21.850  47.420  71.980  1.00  0.00           H
ATOM   4057  C   ASN A 837      17.830  48.200  74.870  1.00  0.00           C
ATOM   4058  O   ASN A 837      17.050  47.410  74.340  1.00  0.00           O
ATOM   4059  N   PRO A 838      17.360  49.390  75.230  1.00  0.00           N
ATOM   4060  CD  PRO A 838      18.190  50.430  75.830  1.00  0.00           C
ATOM   4061  HD1 PRO A 838      19.010  50.710  75.130  1.00  0.00           H
ATOM   4062  HD2 PRO A 838      18.630  50.040  76.780  1.00  0.00           H
ATOM   4063  CA  PRO A 838      16.020  49.850  74.890  1.00  0.00           C
ATOM   4064  HA  PRO A 838      15.350  49.160  75.370  1.00  0.00           H
ATOM   4065  CB  PRO A 838      15.920  51.270  75.460  1.00  0.00           C
ATOM   4066  HB1 PRO A 838      15.110  51.310  76.230  1.00  0.00           H
ATOM   4067  HB2 PRO A 838      15.690  52.020  74.680  1.00  0.00           H
ATOM   4068  CG  PRO A 838      17.270  51.620  76.110  1.00  0.00           C
ATOM   4069  HG1 PRO A 838      17.700  52.550  75.680  1.00  0.00           H
ATOM   4070  HG2 PRO A 838      17.160  51.750  77.210  1.00  0.00           H
ATOM   4071  C   PRO A 838      15.660  49.810  73.410  1.00  0.00           C
ATOM   4072  O   PRO A 838      16.540  50.000  72.570  1.00  0.00           O
ATOM   4073  N   TRP A 839      14.360  49.620  73.110  1.00  0.00           N
ATOM   4074  HN  TRP A 839      13.710  49.520  73.860  1.00  0.00           H
ATOM   4075  CA  TRP A 839      13.830  49.460  71.760  1.00  0.00           C
ATOM   4076  HA  TRP A 839      14.240  48.550  71.350  1.00  0.00           H
ATOM   4077  CB  TRP A 839      12.270  49.380  71.800  1.00  0.00           C
ATOM   4078  HB1 TRP A 839      11.980  48.400  72.250  1.00  0.00           H
ATOM   4079  HB2 TRP A 839      11.860  49.380  70.760  1.00  0.00           H
ATOM   4080  CG  TRP A 839      11.600  50.450  72.610  1.00  0.00           C
ATOM   4081  CD1 TRP A 839      11.270  51.710  72.170  1.00  0.00           C
ATOM   4082  HD1 TRP A 839      11.490  52.090  71.180  1.00  0.00           H
ATOM   4083  NE1 TRP A 839      10.760  52.450  73.220  1.00  0.00           N
ATOM   4084  HE1 TRP A 839      10.570  53.420  73.250  1.00  0.00           H
ATOM   4085  CE2 TRP A 839      10.740  51.690  74.340  1.00  0.00           C
ATOM   4086  CD2 TRP A 839      11.280  50.430  74.010  1.00  0.00           C
ATOM   4087  CE3 TRP A 839      11.410  49.460  75.000  1.00  0.00           C
ATOM   4088  HE3 TRP A 839      11.760  48.470  74.770  1.00  0.00           H
ATOM   4089  CZ3 TRP A 839      10.970  49.780  76.290  1.00  0.00           C
ATOM   4090  HZ3 TRP A 839      10.970  49.010  77.060  1.00  0.00           H
ATOM   4091  CZ2 TRP A 839      10.330  52.010  75.620  1.00  0.00           C
ATOM   4092  HZ2 TRP A 839       9.840  52.940  75.870  1.00  0.00           H
ATOM   4093  CH2 TRP A 839      10.440  51.020  76.600  1.00  0.00           C
ATOM   4094  HH2 TRP A 839      10.060  51.210  77.600  1.00  0.00           H
ATOM   4095  C   TRP A 839      14.220  50.570  70.800  1.00  0.00           C
ATOM   4096  O   TRP A 839      14.540  50.330  69.640  1.00  0.00           O
ATOM   4097  N   TRP A 840      14.220  51.820  71.270  1.00  0.00           N
ATOM   4098  HN  TRP A 840      14.020  51.990  72.230  1.00  0.00           H
ATOM   4099  CA  TRP A 840      14.520  52.970  70.470  1.00  0.00           C
ATOM   4100  HA  TRP A 840      13.930  52.900  69.560  1.00  0.00           H
ATOM   4101  CB  TRP A 840      14.070  54.230  71.200  1.00  0.00           C
ATOM   4102  HB1 TRP A 840      12.970  54.150  71.240  1.00  0.00           H
ATOM   4103  HB2 TRP A 840      14.330  55.100  70.560  1.00  0.00           H
ATOM   4104  CG  TRP A 840      14.550  54.460  72.590  1.00  0.00           C
ATOM   4105  CD1 TRP A 840      13.950  54.030  73.750  1.00  0.00           C
ATOM   4106  HD1 TRP A 840      13.030  53.470  73.770  1.00  0.00           H
ATOM   4107  NE1 TRP A 840      14.680  54.450  74.830  1.00  0.00           N
ATOM   4108  HE1 TRP A 840      14.550  54.220  75.770  1.00  0.00           H
ATOM   4109  CE2 TRP A 840      15.740  55.190  74.390  1.00  0.00           C
ATOM   4110  CD2 TRP A 840      15.670  55.260  72.980  1.00  0.00           C
ATOM   4111  CE3 TRP A 840      16.600  56.020  72.270  1.00  0.00           C
ATOM   4112  HE3 TRP A 840      16.530  56.100  71.200  1.00  0.00           H
ATOM   4113  CZ3 TRP A 840      17.570  56.710  72.990  1.00  0.00           C
ATOM   4114  HZ3 TRP A 840      18.270  57.330  72.460  1.00  0.00           H
ATOM   4115  CZ2 TRP A 840      16.740  55.820  75.100  1.00  0.00           C
ATOM   4116  HZ2 TRP A 840      16.820  55.720  76.170  1.00  0.00           H
ATOM   4117  CH2 TRP A 840      17.640  56.620  74.380  1.00  0.00           C
ATOM   4118  HH2 TRP A 840      18.420  57.170  74.890  1.00  0.00           H
ATOM   4119  C   TRP A 840      15.950  53.060  69.980  1.00  0.00           C
ATOM   4120  O   TRP A 840      16.220  53.450  68.850  1.00  0.00           O
ATOM   4121  N   THR A 841      16.930  52.650  70.800  1.00  0.00           N
ATOM   4122  HN  THR A 841      16.700  52.390  71.730  1.00  0.00           H
ATOM   4123  CA  THR A 841      18.320  52.510  70.390  1.00  0.00           C
ATOM   4124  HA  THR A 841      18.630  53.460  69.980  1.00  0.00           H
ATOM   4125  CB  THR A 841      19.270  52.220  71.560  1.00  0.00           C
ATOM   4126  HB  THR A 841      20.330  52.320  71.210  1.00  0.00           H
ATOM   4127  OG1 THR A 841      19.110  50.920  72.100  1.00  0.00           O
ATOM   4128  HG1 THR A 841      18.200  50.830  72.410  1.00  0.00           H
ATOM   4129  CG2 THR A 841      19.030  53.230  72.690  1.00  0.00           C
ATOM   4130 HG21 THR A 841      18.030  53.110  73.140  1.00  0.00           H
ATOM   4131 HG22 THR A 841      19.130  54.270  72.310  1.00  0.00           H
ATOM   4132 HG23 THR A 841      19.790  53.100  73.500  1.00  0.00           H
ATOM   4133  C   THR A 841      18.500  51.480  69.280  1.00  0.00           C
ATOM   4134  O   THR A 841      19.250  51.680  68.330  1.00  0.00           O
ATOM   4135  N   LEU A 842      17.760  50.350  69.370  1.00  0.00           N
ATOM   4136  HN  LEU A 842      17.200  50.210  70.180  1.00  0.00           H
ATOM   4137  CA  LEU A 842      17.680  49.300  68.370  1.00  0.00           C
ATOM   4138  HA  LEU A 842      18.700  49.000  68.160  1.00  0.00           H
ATOM   4139  CB  LEU A 842      16.900  48.090  68.930  1.00  0.00           C
ATOM   4140  HB1 LEU A 842      15.810  48.260  68.830  1.00  0.00           H
ATOM   4141  HB2 LEU A 842      17.120  48.000  70.020  1.00  0.00           H
ATOM   4142  CG  LEU A 842      17.290  46.750  68.270  1.00  0.00           C
ATOM   4143  HG  LEU A 842      17.380  46.890  67.170  1.00  0.00           H
ATOM   4144  CD1 LEU A 842      18.640  46.250  68.820  1.00  0.00           C
ATOM   4145 HD11 LEU A 842      18.580  46.150  69.930  1.00  0.00           H
ATOM   4146 HD12 LEU A 842      19.450  46.970  68.580  1.00  0.00           H
ATOM   4147 HD13 LEU A 842      18.900  45.270  68.390  1.00  0.00           H
ATOM   4148  CD2 LEU A 842      16.220  45.680  68.520  1.00  0.00           C
ATOM   4149 HD21 LEU A 842      15.240  45.990  68.100  1.00  0.00           H
ATOM   4150 HD22 LEU A 842      16.120  45.540  69.620  1.00  0.00           H
ATOM   4151 HD23 LEU A 842      16.520  44.710  68.080  1.00  0.00           H
ATOM   4152  C   LEU A 842      17.080  49.750  67.040  1.00  0.00           C
ATOM   4153  O   LEU A 842      17.560  49.370  65.980  1.00  0.00           O
ATOM   4154  N   LEU A 843      16.040  50.610  67.040  1.00  0.00           N
ATOM   4155  HN  LEU A 843      15.590  50.830  67.910  1.00  0.00           H
ATOM   4156  CA  LEU A 843      15.600  51.320  65.830  1.00  0.00           C
ATOM   4157  HA  LEU A 843      15.350  50.590  65.070  1.00  0.00           H
ATOM   4158  CB  LEU A 843      14.410  52.250  66.140  1.00  0.00           C
ATOM   4159  HB1 LEU A 843      14.360  53.080  65.400  1.00  0.00           H
ATOM   4160  HB2 LEU A 843      14.560  52.720  67.130  1.00  0.00           H
ATOM   4161  CG  LEU A 843      13.000  51.630  66.110  1.00  0.00           C
ATOM   4162  HG  LEU A 843      12.850  51.140  65.120  1.00  0.00           H
ATOM   4163  CD1 LEU A 843      12.790  50.600  67.220  1.00  0.00           C
ATOM   4164 HD11 LEU A 843      12.790  51.110  68.200  1.00  0.00           H
ATOM   4165 HD12 LEU A 843      13.610  49.850  67.220  1.00  0.00           H
ATOM   4166 HD13 LEU A 843      11.840  50.050  67.120  1.00  0.00           H
ATOM   4167  CD2 LEU A 843      12.060  52.830  66.260  1.00  0.00           C
ATOM   4168 HD21 LEU A 843      12.260  53.580  65.470  1.00  0.00           H
ATOM   4169 HD22 LEU A 843      12.240  53.330  67.240  1.00  0.00           H
ATOM   4170 HD23 LEU A 843      10.990  52.600  66.200  1.00  0.00           H
ATOM   4171  C   LEU A 843      16.670  52.220  65.220  1.00  0.00           C
ATOM   4172  O   LEU A 843      16.900  52.220  64.010  1.00  0.00           O
ATOM   4173  N   ILE A 844      17.330  53.020  66.090  1.00  0.00           N
ATOM   4174  HN  ILE A 844      17.070  53.020  67.050  1.00  0.00           H
ATOM   4175  CA  ILE A 844      18.380  53.960  65.720  1.00  0.00           C
ATOM   4176  HA  ILE A 844      17.990  54.590  64.940  1.00  0.00           H
ATOM   4177  CB  ILE A 844      18.750  54.880  66.890  1.00  0.00           C
ATOM   4178  HB  ILE A 844      18.870  54.260  67.800  1.00  0.00           H
ATOM   4179  CG2 ILE A 844      20.080  55.630  66.650  1.00  0.00           C
ATOM   4180 HG21 ILE A 844      20.030  56.230  65.720  1.00  0.00           H
ATOM   4181 HG22 ILE A 844      20.940  54.930  66.570  1.00  0.00           H
ATOM   4182 HG23 ILE A 844      20.300  56.320  67.490  1.00  0.00           H
ATOM   4183  CG1 ILE A 844      17.580  55.870  67.130  1.00  0.00           C
ATOM   4184 HG11 ILE A 844      16.620  55.320  67.090  1.00  0.00           H
ATOM   4185 HG12 ILE A 844      17.560  56.620  66.300  1.00  0.00           H
ATOM   4186  CD  ILE A 844      17.640  56.590  68.480  1.00  0.00           C
ATOM   4187  HD1 ILE A 844      18.490  57.310  68.520  1.00  0.00           H
ATOM   4188  HD2 ILE A 844      17.750  55.860  69.300  1.00  0.00           H
ATOM   4189  HD3 ILE A 844      16.690  57.160  68.650  1.00  0.00           H
ATOM   4190  C   ILE A 844      19.560  53.260  65.080  1.00  0.00           C
ATOM   4191  O   ILE A 844      20.160  53.790  64.140  1.00  0.00           O
ATOM   4192  N   ALA A 845      19.880  52.010  65.510  1.00  0.00           N
ATOM   4193  HN  ALA A 845      19.400  51.660  66.320  1.00  0.00           H
ATOM   4194  CA  ALA A 845      20.870  51.100  64.950  1.00  0.00           C
ATOM   4195  HA  ALA A 845      21.830  51.520  65.200  1.00  0.00           H
ATOM   4196  CB  ALA A 845      20.780  49.720  65.630  1.00  0.00           C
ATOM   4197  HB1 ALA A 845      19.860  49.180  65.330  1.00  0.00           H
ATOM   4198  HB2 ALA A 845      20.770  49.830  66.740  1.00  0.00           H
ATOM   4199  HB3 ALA A 845      21.650  49.090  65.350  1.00  0.00           H
ATOM   4200  C   ALA A 845      20.860  50.920  63.430  1.00  0.00           C
ATOM   4201  O   ALA A 845      21.900  50.670  62.820  1.00  0.00           O
ATOM   4202  N   ALA A 846      19.710  51.120  62.760  1.00  0.00           N
ATOM   4203  HN  ALA A 846      18.860  51.300  63.250  1.00  0.00           H
ATOM   4204  CA  ALA A 846      19.600  51.140  61.310  1.00  0.00           C
ATOM   4205  HA  ALA A 846      19.850  50.150  60.940  1.00  0.00           H
ATOM   4206  CB  ALA A 846      18.140  51.460  60.920  1.00  0.00           C
ATOM   4207  HB1 ALA A 846      17.830  52.450  61.310  1.00  0.00           H
ATOM   4208  HB2 ALA A 846      17.470  50.700  61.370  1.00  0.00           H
ATOM   4209  HB3 ALA A 846      18.000  51.440  59.820  1.00  0.00           H
ATOM   4210  C   ALA A 846      20.550  52.140  60.630  1.00  0.00           C
ATOM   4211  O   ALA A 846      21.100  51.870  59.570  1.00  0.00           O
ATOM   4212  N   ILE A 847      20.770  53.310  61.240  1.00  0.00           N
ATOM   4213  HN  ILE A 847      20.330  53.500  62.120  1.00  0.00           H
ATOM   4214  CA  ILE A 847      21.740  54.300  60.800  1.00  0.00           C
ATOM   4215  HA  ILE A 847      21.520  54.520  59.760  1.00  0.00           H
ATOM   4216  CB  ILE A 847      21.510  55.580  61.580  1.00  0.00           C
ATOM   4217  HB  ILE A 847      21.350  55.300  62.650  1.00  0.00           H
ATOM   4218  CG2 ILE A 847      22.730  56.510  61.540  1.00  0.00           C
ATOM   4219 HG21 ILE A 847      22.890  56.920  60.530  1.00  0.00           H
ATOM   4220 HG22 ILE A 847      23.680  56.040  61.870  1.00  0.00           H
ATOM   4221 HG23 ILE A 847      22.560  57.330  62.270  1.00  0.00           H
ATOM   4222  CG1 ILE A 847      20.190  56.240  61.100  1.00  0.00           C
ATOM   4223 HG11 ILE A 847      19.490  55.450  60.750  1.00  0.00           H
ATOM   4224 HG12 ILE A 847      20.400  56.880  60.220  1.00  0.00           H
ATOM   4225  CD  ILE A 847      19.450  57.020  62.190  1.00  0.00           C
ATOM   4226  HD1 ILE A 847      20.030  57.890  62.530  1.00  0.00           H
ATOM   4227  HD2 ILE A 847      19.250  56.370  63.070  1.00  0.00           H
ATOM   4228  HD3 ILE A 847      18.470  57.390  61.810  1.00  0.00           H
ATOM   4229  C   ILE A 847      23.210  53.840  60.800  1.00  0.00           C
ATOM   4230  O   ILE A 847      23.860  53.990  59.760  1.00  0.00           O
ATOM   4231  N   PRO A 848      23.790  53.240  61.850  1.00  0.00           N
ATOM   4232  CD  PRO A 848      23.430  53.510  63.240  1.00  0.00           C
ATOM   4233  HD1 PRO A 848      22.420  53.110  63.450  1.00  0.00           H
ATOM   4234  HD2 PRO A 848      23.430  54.600  63.440  1.00  0.00           H
ATOM   4235  CA  PRO A 848      25.140  52.690  61.750  1.00  0.00           C
ATOM   4236  HA  PRO A 848      25.770  53.420  61.280  1.00  0.00           H
ATOM   4237  CB  PRO A 848      25.600  52.370  63.190  1.00  0.00           C
ATOM   4238  HB1 PRO A 848      26.540  52.920  63.400  1.00  0.00           H
ATOM   4239  HB2 PRO A 848      25.800  51.290  63.360  1.00  0.00           H
ATOM   4240  CG  PRO A 848      24.480  52.840  64.130  1.00  0.00           C
ATOM   4241  HG1 PRO A 848      24.040  51.960  64.650  1.00  0.00           H
ATOM   4242  HG2 PRO A 848      24.870  53.550  64.890  1.00  0.00           H
ATOM   4243  C   PRO A 848      25.150  51.460  60.880  1.00  0.00           C
ATOM   4244  O   PRO A 848      26.180  51.190  60.260  1.00  0.00           O
ATOM   4245  N   ALA A 849      24.050  50.680  60.800  1.00  0.00           N
ATOM   4246  HN  ALA A 849      23.270  50.860  61.400  1.00  0.00           H
ATOM   4247  CA  ALA A 849      23.920  49.570  59.880  1.00  0.00           C
ATOM   4248  HA  ALA A 849      24.750  48.900  60.060  1.00  0.00           H
ATOM   4249  CB  ALA A 849      22.610  48.790  60.140  1.00  0.00           C
ATOM   4250  HB1 ALA A 849      21.720  49.390  59.870  1.00  0.00           H
ATOM   4251  HB2 ALA A 849      22.540  48.530  61.220  1.00  0.00           H
ATOM   4252  HB3 ALA A 849      22.600  47.850  59.560  1.00  0.00           H
ATOM   4253  C   ALA A 849      24.030  49.990  58.420  1.00  0.00           C
ATOM   4254  O   ALA A 849      24.700  49.340  57.610  1.00  0.00           O
ATOM   4255  N   LEU A 850      23.410  51.120  58.040  1.00  0.00           N
ATOM   4256  HN  LEU A 850      22.770  51.580  58.670  1.00  0.00           H
ATOM   4257  CA  LEU A 850      23.610  51.760  56.750  1.00  0.00           C
ATOM   4258  HA  LEU A 850      23.360  51.030  55.990  1.00  0.00           H
ATOM   4259  CB  LEU A 850      22.670  52.980  56.600  1.00  0.00           C
ATOM   4260  HB1 LEU A 850      22.860  53.680  57.440  1.00  0.00           H
ATOM   4261  HB2 LEU A 850      21.620  52.620  56.700  1.00  0.00           H
ATOM   4262  CG  LEU A 850      22.810  53.770  55.280  1.00  0.00           C
ATOM   4263  HG  LEU A 850      23.850  54.160  55.200  1.00  0.00           H
ATOM   4264  CD1 LEU A 850      22.540  52.890  54.050  1.00  0.00           C
ATOM   4265 HD11 LEU A 850      21.490  52.510  54.070  1.00  0.00           H
ATOM   4266 HD12 LEU A 850      23.230  52.020  54.020  1.00  0.00           H
ATOM   4267 HD13 LEU A 850      22.700  53.480  53.130  1.00  0.00           H
ATOM   4268  CD2 LEU A 850      21.870  54.990  55.270  1.00  0.00           C
ATOM   4269 HD21 LEU A 850      22.090  55.650  56.140  1.00  0.00           H
ATOM   4270 HD22 LEU A 850      20.820  54.660  55.330  1.00  0.00           H
ATOM   4271 HD23 LEU A 850      22.020  55.580  54.340  1.00  0.00           H
ATOM   4272  C   LEU A 850      25.060  52.160  56.500  1.00  0.00           C
ATOM   4273  O   LEU A 850      25.620  51.830  55.450  1.00  0.00           O
ATOM   4274  N   LEU A 851      25.740  52.790  57.490  1.00  0.00           N
ATOM   4275  HN  LEU A 851      25.250  53.080  58.310  1.00  0.00           H
ATOM   4276  CA  LEU A 851      27.170  53.080  57.420  1.00  0.00           C
ATOM   4277  HA  LEU A 851      27.360  53.670  56.550  1.00  0.00           H
ATOM   4278  CB  LEU A 851      27.660  53.890  58.650  1.00  0.00           C
ATOM   4279  HB1 LEU A 851      28.750  54.100  58.550  1.00  0.00           H
ATOM   4280  HB2 LEU A 851      27.520  53.290  59.580  1.00  0.00           H
ATOM   4281  CG  LEU A 851      26.950  55.250  58.850  1.00  0.00           C
ATOM   4282  HG  LEU A 851      25.860  55.070  59.010  1.00  0.00           H
ATOM   4283  CD1 LEU A 851      27.480  55.950  60.110  1.00  0.00           C
ATOM   4284 HD11 LEU A 851      28.570  56.160  60.010  1.00  0.00           H
ATOM   4285 HD12 LEU A 851      27.340  55.310  61.010  1.00  0.00           H
ATOM   4286 HD13 LEU A 851      26.950  56.910  60.280  1.00  0.00           H
ATOM   4287  CD2 LEU A 851      27.090  56.180  57.640  1.00  0.00           C
ATOM   4288 HD21 LEU A 851      26.600  55.740  56.750  1.00  0.00           H
ATOM   4289 HD22 LEU A 851      28.170  56.350  57.410  1.00  0.00           H
ATOM   4290 HD23 LEU A 851      26.610  57.160  57.840  1.00  0.00           H
ATOM   4291  C   LEU A 851      28.030  51.830  57.260  1.00  0.00           C
ATOM   4292  O   LEU A 851      28.880  51.750  56.370  1.00  0.00           O
ATOM   4293  N   CYS A 852      27.780  50.760  58.050  1.00  0.00           N
ATOM   4294  HN  CYS A 852      27.110  50.860  58.800  1.00  0.00           H
ATOM   4295  CA  CYS A 852      28.460  49.480  57.970  1.00  0.00           C
ATOM   4296  HA  CYS A 852      29.520  49.640  58.150  1.00  0.00           H
ATOM   4297  CB  CYS A 852      27.890  48.500  59.030  1.00  0.00           C
ATOM   4298  HB1 CYS A 852      26.830  48.240  58.790  1.00  0.00           H
ATOM   4299  HB2 CYS A 852      27.850  49.050  60.000  1.00  0.00           H
ATOM   4300  SG  CYS A 852      28.880  46.980  59.250  1.00  0.00           S
ATOM   4301  HG1 CYS A 852      28.540  46.430  58.090  1.00  0.00           H
ATOM   4302  C   CYS A 852      28.320  48.840  56.590  1.00  0.00           C
ATOM   4303  O   CYS A 852      29.300  48.400  55.990  1.00  0.00           O
ATOM   4304  N   THR A 853      27.080  48.880  56.030  1.00  0.00           N
ATOM   4305  HN  THR A 853      26.320  49.260  56.560  1.00  0.00           H
ATOM   4306  CA  THR A 853      26.780  48.400  54.690  1.00  0.00           C
ATOM   4307  HA  THR A 853      27.040  47.350  54.640  1.00  0.00           H
ATOM   4308  CB  THR A 853      25.290  48.540  54.330  1.00  0.00           C
ATOM   4309  HB  THR A 853      24.980  49.610  54.360  1.00  0.00           H
ATOM   4310  OG1 THR A 853      24.490  47.820  55.260  1.00  0.00           O
ATOM   4311  HG1 THR A 853      24.600  48.250  56.130  1.00  0.00           H
ATOM   4312  CG2 THR A 853      24.980  47.960  52.940  1.00  0.00           C
ATOM   4313 HG21 THR A 853      25.270  46.890  52.910  1.00  0.00           H
ATOM   4314 HG22 THR A 853      25.520  48.500  52.140  1.00  0.00           H
ATOM   4315 HG23 THR A 853      23.900  48.040  52.730  1.00  0.00           H
ATOM   4316  C   THR A 853      27.610  49.120  53.650  1.00  0.00           C
ATOM   4317  O   THR A 853      28.190  48.490  52.770  1.00  0.00           O
ATOM   4318  N   ILE A 854      27.740  50.460  53.750  1.00  0.00           N
ATOM   4319  HN  ILE A 854      27.250  50.960  54.470  1.00  0.00           H
ATOM   4320  CA  ILE A 854      28.620  51.250  52.890  1.00  0.00           C
ATOM   4321  HA  ILE A 854      28.350  51.040  51.860  1.00  0.00           H
ATOM   4322  CB  ILE A 854      28.430  52.750  53.120  1.00  0.00           C
ATOM   4323  HB  ILE A 854      28.620  52.970  54.190  1.00  0.00           H
ATOM   4324  CG2 ILE A 854      29.400  53.600  52.270  1.00  0.00           C
ATOM   4325 HG21 ILE A 854      29.290  53.350  51.190  1.00  0.00           H
ATOM   4326 HG22 ILE A 854      30.460  53.440  52.560  1.00  0.00           H
ATOM   4327 HG23 ILE A 854      29.180  54.680  52.390  1.00  0.00           H
ATOM   4328  CG1 ILE A 854      26.970  53.170  52.810  1.00  0.00           C
ATOM   4329 HG11 ILE A 854      26.260  52.330  52.970  1.00  0.00           H
ATOM   4330 HG12 ILE A 854      26.900  53.460  51.740  1.00  0.00           H
ATOM   4331  CD  ILE A 854      26.510  54.330  53.710  1.00  0.00           C
ATOM   4332  HD1 ILE A 854      27.150  55.230  53.570  1.00  0.00           H
ATOM   4333  HD2 ILE A 854      26.570  54.030  54.770  1.00  0.00           H
ATOM   4334  HD3 ILE A 854      25.450  54.580  53.510  1.00  0.00           H
ATOM   4335  C   ILE A 854      30.110  50.900  53.000  1.00  0.00           C
ATOM   4336  O   ILE A 854      30.760  50.660  51.980  1.00  0.00           O
ATOM   4337  N   LEU A 855      30.670  50.790  54.240  1.00  0.00           N
ATOM   4338  HN  LEU A 855      30.140  51.010  55.050  1.00  0.00           H
ATOM   4339  CA  LEU A 855      32.070  50.410  54.430  1.00  0.00           C
ATOM   4340  HA  LEU A 855      32.700  51.110  53.890  1.00  0.00           H
ATOM   4341  CB  LEU A 855      32.510  50.320  55.940  1.00  0.00           C
ATOM   4342  HB1 LEU A 855      33.450  49.700  56.000  1.00  0.00           H
ATOM   4343  HB2 LEU A 855      31.730  49.780  56.520  1.00  0.00           H
ATOM   4344  CG  LEU A 855      32.890  51.620  56.690  1.00  0.00           C
ATOM   4345  HG  LEU A 855      33.470  51.290  57.600  1.00  0.00           H
ATOM   4346  CD1 LEU A 855      33.830  52.520  55.880  1.00  0.00           C
ATOM   4347 HD11 LEU A 855      33.290  52.950  55.010  1.00  0.00           H
ATOM   4348 HD12 LEU A 855      34.700  51.950  55.510  1.00  0.00           H
ATOM   4349 HD13 LEU A 855      34.200  53.360  56.510  1.00  0.00           H
ATOM   4350  CD2 LEU A 855      31.700  52.410  57.230  1.00  0.00           C
ATOM   4351 HD21 LEU A 855      31.030  51.760  57.830  1.00  0.00           H
ATOM   4352 HD22 LEU A 855      31.110  52.840  56.390  1.00  0.00           H
ATOM   4353 HD23 LEU A 855      32.040  53.240  57.880  1.00  0.00           H
ATOM   4354  C   LEU A 855      32.380  49.040  53.840  1.00  0.00           C
ATOM   4355  O   LEU A 855      33.320  48.880  53.060  1.00  0.00           O
ATOM   4356  N   ILE A 856      31.560  48.030  54.200  1.00  0.00           N
ATOM   4357  HN  ILE A 856      30.800  48.210  54.830  1.00  0.00           H
ATOM   4358  CA  ILE A 856      31.720  46.660  53.740  1.00  0.00           C
ATOM   4359  HA  ILE A 856      32.740  46.370  53.940  1.00  0.00           H
ATOM   4360  CB  ILE A 856      30.820  45.700  54.520  1.00  0.00           C
ATOM   4361  HB  ILE A 856      29.760  46.070  54.480  1.00  0.00           H
ATOM   4362  CG2 ILE A 856      30.850  44.280  53.910  1.00  0.00           C
ATOM   4363 HG21 ILE A 856      31.880  43.870  53.930  1.00  0.00           H
ATOM   4364 HG22 ILE A 856      30.480  44.270  52.860  1.00  0.00           H
ATOM   4365 HG23 ILE A 856      30.190  43.600  54.480  1.00  0.00           H
ATOM   4366  CG1 ILE A 856      31.270  45.710  56.010  1.00  0.00           C
ATOM   4367 HG11 ILE A 856      31.070  46.710  56.440  1.00  0.00           H
ATOM   4368 HG12 ILE A 856      32.370  45.540  56.050  1.00  0.00           H
ATOM   4369  CD  ILE A 856      30.590  44.660  56.900  1.00  0.00           C
ATOM   4370  HD1 ILE A 856      30.950  43.640  56.650  1.00  0.00           H
ATOM   4371  HD2 ILE A 856      29.480  44.680  56.760  1.00  0.00           H
ATOM   4372  HD3 ILE A 856      30.810  44.850  57.970  1.00  0.00           H
ATOM   4373  C   ILE A 856      31.560  46.530  52.240  1.00  0.00           C
ATOM   4374  O   ILE A 856      32.380  45.900  51.580  1.00  0.00           O
ATOM   4375  N   PHE A 857      30.530  47.180  51.650  1.00  0.00           N
ATOM   4376  HN  PHE A 857      29.880  47.700  52.200  1.00  0.00           H
ATOM   4377  CA  PHE A 857      30.320  47.170  50.210  1.00  0.00           C
ATOM   4378  HA  PHE A 857      30.260  46.140  49.900  1.00  0.00           H
ATOM   4379  CB  PHE A 857      28.980  47.870  49.880  1.00  0.00           C
ATOM   4380  HB1 PHE A 857      29.010  48.940  50.190  1.00  0.00           H
ATOM   4381  HB2 PHE A 857      28.160  47.390  50.460  1.00  0.00           H
ATOM   4382  CG  PHE A 857      28.620  47.800  48.410  1.00  0.00           C
ATOM   4383  CD1 PHE A 857      27.890  46.700  47.920  1.00  0.00           C
ATOM   4384  HD1 PHE A 857      27.610  45.900  48.590  1.00  0.00           H
ATOM   4385  CE1 PHE A 857      27.510  46.640  46.570  1.00  0.00           C
ATOM   4386  HE1 PHE A 857      26.960  45.790  46.200  1.00  0.00           H
ATOM   4387  CZ  PHE A 857      27.860  47.680  45.700  1.00  0.00           C
ATOM   4388  HZ  PHE A 857      27.580  47.640  44.660  1.00  0.00           H
ATOM   4389  CD2 PHE A 857      28.950  48.840  47.540  1.00  0.00           C
ATOM   4390  HD2 PHE A 857      29.490  49.700  47.910  1.00  0.00           H
ATOM   4391  CE2 PHE A 857      28.580  48.790  46.190  1.00  0.00           C
ATOM   4392  HE2 PHE A 857      28.840  49.600  45.520  1.00  0.00           H
ATOM   4393  C   PHE A 857      31.490  47.780  49.440  1.00  0.00           C
ATOM   4394  O   PHE A 857      31.970  47.180  48.480  1.00  0.00           O
ATOM   4395  N   MET A 858      32.010  48.950  49.890  1.00  0.00           N
ATOM   4396  HN  MET A 858      31.620  49.420  50.680  1.00  0.00           H
ATOM   4397  CA  MET A 858      33.160  49.560  49.260  1.00  0.00           C
ATOM   4398  HA  MET A 858      32.920  49.750  48.220  1.00  0.00           H
ATOM   4399  CB  MET A 858      33.520  50.910  49.940  1.00  0.00           C
ATOM   4400  HB1 MET A 858      34.540  51.240  49.640  1.00  0.00           H
ATOM   4401  HB2 MET A 858      33.520  50.770  51.040  1.00  0.00           H
ATOM   4402  CG  MET A 858      32.560  52.060  49.590  1.00  0.00           C
ATOM   4403  HG1 MET A 858      31.520  51.760  49.810  1.00  0.00           H
ATOM   4404  HG2 MET A 858      32.630  52.250  48.490  1.00  0.00           H
ATOM   4405  SD  MET A 858      32.970  53.580  50.500  1.00  0.00           S
ATOM   4406  CE  MET A 858      31.840  54.640  49.570  1.00  0.00           C
ATOM   4407  HE1 MET A 858      30.790  54.290  49.670  1.00  0.00           H
ATOM   4408  HE2 MET A 858      32.090  54.640  48.490  1.00  0.00           H
ATOM   4409  HE3 MET A 858      31.890  55.680  49.940  1.00  0.00           H
ATOM   4410  C   MET A 858      34.420  48.700  49.240  1.00  0.00           C
ATOM   4411  O   MET A 858      34.970  48.440  48.170  1.00  0.00           O
ATOM   4412  N   ASP A 859      34.850  48.210  50.410  1.00  0.00           N
ATOM   4413  HN  ASP A 859      34.360  48.430  51.250  1.00  0.00           H
ATOM   4414  CA  ASP A 859      36.040  47.400  50.610  1.00  0.00           C
ATOM   4415  HA  ASP A 859      36.900  47.940  50.230  1.00  0.00           H
ATOM   4416  CB  ASP A 859      36.150  47.240  52.160  1.00  0.00           C
ATOM   4417  HB1 ASP A 859      35.370  46.550  52.540  1.00  0.00           H
ATOM   4418  HB2 ASP A 859      35.990  48.230  52.620  1.00  0.00           H
ATOM   4419  CG  ASP A 859      37.500  46.760  52.650  1.00  0.00           C
ATOM   4420  OD1 ASP A 859      38.510  46.900  51.920  1.00  0.00           O
ATOM   4421  OD2 ASP A 859      37.560  46.350  53.840  1.00  0.00           O
ATOM   4422  C   ASP A 859      35.980  46.050  49.870  1.00  0.00           C
ATOM   4423  O   ASP A 859      36.880  45.630  49.140  1.00  0.00           O
ATOM   4424  N   GLN A 860      34.830  45.360  50.010  1.00  0.00           N
ATOM   4425  HN  GLN A 860      34.120  45.720  50.610  1.00  0.00           H
ATOM   4426  CA  GLN A 860      34.570  44.080  49.390  1.00  0.00           C
ATOM   4427  HA  GLN A 860      35.380  43.410  49.670  1.00  0.00           H
ATOM   4428  CB  GLN A 860      33.220  43.560  49.950  1.00  0.00           C
ATOM   4429  HB1 GLN A 860      32.410  44.250  49.640  1.00  0.00           H
ATOM   4430  HB2 GLN A 860      33.280  43.620  51.060  1.00  0.00           H
ATOM   4431  CG  GLN A 860      32.830  42.110  49.570  1.00  0.00           C
ATOM   4432  HG1 GLN A 860      32.720  42.020  48.470  1.00  0.00           H
ATOM   4433  HG2 GLN A 860      31.840  41.880  50.030  1.00  0.00           H
ATOM   4434  CD  GLN A 860      33.830  41.090  50.120  1.00  0.00           C
ATOM   4435  OE1 GLN A 860      34.180  41.050  51.290  1.00  0.00           O
ATOM   4436  NE2 GLN A 860      34.310  40.200  49.230  1.00  0.00           N
ATOM   4437 HE21 GLN A 860      34.750  39.370  49.570  1.00  0.00           H
ATOM   4438 HE22 GLN A 860      34.210  40.380  48.260  1.00  0.00           H
ATOM   4439  C   GLN A 860      34.510  44.110  47.870  1.00  0.00           C
ATOM   4440  O   GLN A 860      35.150  43.290  47.210  1.00  0.00           O
ATOM   4441  N   GLN A 861      33.750  45.060  47.290  1.00  0.00           N
ATOM   4442  HN  GLN A 861      33.230  45.720  47.850  1.00  0.00           H
ATOM   4443  CA  GLN A 861      33.640  45.240  45.860  1.00  0.00           C
ATOM   4444  HA  GLN A 861      33.480  44.270  45.420  1.00  0.00           H
ATOM   4445  CB  GLN A 861      32.420  46.120  45.460  1.00  0.00           C
ATOM   4446  HB1 GLN A 861      32.470  46.330  44.370  1.00  0.00           H
ATOM   4447  HB2 GLN A 861      32.490  47.100  45.990  1.00  0.00           H
ATOM   4448  CG  GLN A 861      31.040  45.480  45.750  1.00  0.00           C
ATOM   4449  HG1 GLN A 861      30.240  46.170  45.390  1.00  0.00           H
ATOM   4450  HG2 GLN A 861      30.920  45.350  46.840  1.00  0.00           H
ATOM   4451  CD  GLN A 861      30.830  44.130  45.050  1.00  0.00           C
ATOM   4452  OE1 GLN A 861      31.350  43.880  43.970  1.00  0.00           O
ATOM   4453  NE2 GLN A 861      30.050  43.220  45.670  1.00  0.00           N
ATOM   4454 HE21 GLN A 861      29.880  42.380  45.150  1.00  0.00           H
ATOM   4455 HE22 GLN A 861      29.590  43.450  46.520  1.00  0.00           H
ATOM   4456  C   GLN A 861      34.920  45.740  45.200  1.00  0.00           C
ATOM   4457  O   GLN A 861      35.350  45.200  44.180  1.00  0.00           O
ATOM   4458  N   ILE A 862      35.610  46.750  45.780  1.00  0.00           N
ATOM   4459  HN  ILE A 862      35.290  47.190  46.620  1.00  0.00           H
ATOM   4460  CA  ILE A 862      36.860  47.250  45.200  1.00  0.00           C
ATOM   4461  HA  ILE A 862      36.650  47.480  44.160  1.00  0.00           H
ATOM   4462  CB  ILE A 862      37.360  48.550  45.840  1.00  0.00           C
ATOM   4463  HB  ILE A 862      36.470  49.200  46.010  1.00  0.00           H
ATOM   4464  CG2 ILE A 862      38.010  48.320  47.220  1.00  0.00           C
ATOM   4465 HG21 ILE A 862      38.970  47.760  47.140  1.00  0.00           H
ATOM   4466 HG22 ILE A 862      37.330  47.740  47.880  1.00  0.00           H
ATOM   4467 HG23 ILE A 862      38.230  49.290  47.720  1.00  0.00           H
ATOM   4468  CG1 ILE A 862      38.330  49.320  44.910  1.00  0.00           C
ATOM   4469 HG11 ILE A 862      39.110  48.630  44.520  1.00  0.00           H
ATOM   4470 HG12 ILE A 862      38.840  50.100  45.510  1.00  0.00           H
ATOM   4471  CD  ILE A 862      37.630  50.010  43.730  1.00  0.00           C
ATOM   4472  HD1 ILE A 862      36.900  50.770  44.090  1.00  0.00           H
ATOM   4473  HD2 ILE A 862      37.090  49.290  43.090  1.00  0.00           H
ATOM   4474  HD3 ILE A 862      38.380  50.530  43.100  1.00  0.00           H
ATOM   4475  C   ILE A 862      37.930  46.150  45.150  1.00  0.00           C
ATOM   4476  O   ILE A 862      38.590  45.950  44.130  1.00  0.00           O
ATOM   4477  N   THR A 863      38.040  45.340  46.220  1.00  0.00           N
ATOM   4478  HN  THR A 863      37.520  45.540  47.050  1.00  0.00           H
ATOM   4479  CA  THR A 863      38.930  44.180  46.260  1.00  0.00           C
ATOM   4480  HA  THR A 863      39.920  44.530  46.030  1.00  0.00           H
ATOM   4481  CB  THR A 863      38.980  43.520  47.630  1.00  0.00           C
ATOM   4482  HB  THR A 863      37.980  43.140  47.940  1.00  0.00           H
ATOM   4483  OG1 THR A 863      39.420  44.470  48.590  1.00  0.00           O
ATOM   4484  HG1 THR A 863      38.630  44.870  48.990  1.00  0.00           H
ATOM   4485  CG2 THR A 863      40.010  42.390  47.650  1.00  0.00           C
ATOM   4486 HG21 THR A 863      40.980  42.740  47.240  1.00  0.00           H
ATOM   4487 HG22 THR A 863      39.670  41.520  47.050  1.00  0.00           H
ATOM   4488 HG23 THR A 863      40.190  42.040  48.690  1.00  0.00           H
ATOM   4489  C   THR A 863      38.580  43.140  45.210  1.00  0.00           C
ATOM   4490  O   THR A 863      39.460  42.660  44.490  1.00  0.00           O
ATOM   4491  N   ALA A 864      37.290  42.810  45.040  1.00  0.00           N
ATOM   4492  HN  ALA A 864      36.580  43.200  45.620  1.00  0.00           H
ATOM   4493  CA  ALA A 864      36.820  41.920  43.990  1.00  0.00           C
ATOM   4494  HA  ALA A 864      37.340  40.970  44.110  1.00  0.00           H
ATOM   4495  CB  ALA A 864      35.310  41.670  44.160  1.00  0.00           C
ATOM   4496  HB1 ALA A 864      34.740  42.610  44.000  1.00  0.00           H
ATOM   4497  HB2 ALA A 864      35.110  41.310  45.190  1.00  0.00           H
ATOM   4498  HB3 ALA A 864      34.940  40.910  43.450  1.00  0.00           H
ATOM   4499  C   ALA A 864      37.120  42.420  42.570  1.00  0.00           C
ATOM   4500  O   ALA A 864      37.590  41.660  41.720  1.00  0.00           O
ATOM   4501  N   VAL A 865      36.880  43.720  42.310  1.00  0.00           N
ATOM   4502  HN  VAL A 865      36.440  44.300  43.000  1.00  0.00           H
ATOM   4503  CA  VAL A 865      37.220  44.390  41.060  1.00  0.00           C
ATOM   4504  HA  VAL A 865      36.740  43.840  40.250  1.00  0.00           H
ATOM   4505  CB  VAL A 865      36.690  45.820  41.040  1.00  0.00           C
ATOM   4506  HB  VAL A 865      36.980  46.330  41.990  1.00  0.00           H
ATOM   4507  CG1 VAL A 865      37.270  46.630  39.870  1.00  0.00           C
ATOM   4508 HG11 VAL A 865      37.060  46.120  38.900  1.00  0.00           H
ATOM   4509 HG12 VAL A 865      38.360  46.790  39.970  1.00  0.00           H
ATOM   4510 HG13 VAL A 865      36.800  47.640  39.830  1.00  0.00           H
ATOM   4511  CG2 VAL A 865      35.150  45.790  40.940  1.00  0.00           C
ATOM   4512 HG21 VAL A 865      34.700  45.230  41.790  1.00  0.00           H
ATOM   4513 HG22 VAL A 865      34.840  45.280  40.000  1.00  0.00           H
ATOM   4514 HG23 VAL A 865      34.740  46.820  40.940  1.00  0.00           H
ATOM   4515  C   VAL A 865      38.710  44.340  40.770  1.00  0.00           C
ATOM   4516  O   VAL A 865      39.120  43.970  39.670  1.00  0.00           O
ATOM   4517  N   ILE A 866      39.550  44.630  41.780  1.00  0.00           N
ATOM   4518  HN  ILE A 866      39.180  44.970  42.650  1.00  0.00           H
ATOM   4519  CA  ILE A 866      41.000  44.560  41.710  1.00  0.00           C
ATOM   4520  HA  ILE A 866      41.320  45.190  40.900  1.00  0.00           H
ATOM   4521  CB  ILE A 866      41.640  45.110  42.990  1.00  0.00           C
ATOM   4522  HB  ILE A 866      41.070  44.700  43.860  1.00  0.00           H
ATOM   4523  CG2 ILE A 866      43.120  44.680  43.150  1.00  0.00           C
ATOM   4524 HG21 ILE A 866      43.700  44.960  42.250  1.00  0.00           H
ATOM   4525 HG22 ILE A 866      43.210  43.590  43.310  1.00  0.00           H
ATOM   4526 HG23 ILE A 866      43.580  45.180  44.030  1.00  0.00           H
ATOM   4527  CG1 ILE A 866      41.490  46.650  43.040  1.00  0.00           C
ATOM   4528 HG11 ILE A 866      40.460  46.940  42.720  1.00  0.00           H
ATOM   4529 HG12 ILE A 866      42.180  47.110  42.300  1.00  0.00           H
ATOM   4530  CD  ILE A 866      41.730  47.250  44.430  1.00  0.00           C
ATOM   4531  HD1 ILE A 866      42.760  47.060  44.770  1.00  0.00           H
ATOM   4532  HD2 ILE A 866      41.010  46.830  45.160  1.00  0.00           H
ATOM   4533  HD3 ILE A 866      41.580  48.360  44.380  1.00  0.00           H
ATOM   4534  C   ILE A 866      41.510  43.170  41.370  1.00  0.00           C
ATOM   4535  O   ILE A 866      42.440  43.020  40.580  1.00  0.00           O
ATOM   4536  N   ILE A 867      40.910  42.110  41.950  1.00  0.00           N
ATOM   4537  HN  ILE A 867      40.180  42.270  42.620  1.00  0.00           H
ATOM   4538  CA  ILE A 867      41.210  40.720  41.610  1.00  0.00           C
ATOM   4539  HA  ILE A 867      42.280  40.610  41.650  1.00  0.00           H
ATOM   4540  CB  ILE A 867      40.610  39.770  42.630  1.00  0.00           C
ATOM   4541  HB  ILE A 867      39.530  40.010  42.740  1.00  0.00           H
ATOM   4542  CG2 ILE A 867      40.710  38.290  42.170  1.00  0.00           C
ATOM   4543 HG21 ILE A 867      41.760  38.030  41.910  1.00  0.00           H
ATOM   4544 HG22 ILE A 867      40.060  38.090  41.300  1.00  0.00           H
ATOM   4545 HG23 ILE A 867      40.400  37.630  43.000  1.00  0.00           H
ATOM   4546  CG1 ILE A 867      41.260  39.970  44.030  1.00  0.00           C
ATOM   4547 HG11 ILE A 867      40.670  39.370  44.770  1.00  0.00           H
ATOM   4548 HG12 ILE A 867      41.190  41.030  44.330  1.00  0.00           H
ATOM   4549  CD  ILE A 867      42.730  39.540  44.120  1.00  0.00           C
ATOM   4550  HD1 ILE A 867      43.360  40.040  43.360  1.00  0.00           H
ATOM   4551  HD2 ILE A 867      42.820  38.440  44.010  1.00  0.00           H
ATOM   4552  HD3 ILE A 867      43.140  39.810  45.120  1.00  0.00           H
ATOM   4553  C   ILE A 867      40.850  40.340  40.180  1.00  0.00           C
ATOM   4554  O   ILE A 867      41.670  39.750  39.480  1.00  0.00           O
ATOM   4555  N   ASN A 868      39.650  40.720  39.710  1.00  0.00           N
ATOM   4556  HN  ASN A 868      39.000  41.170  40.330  1.00  0.00           H
ATOM   4557  CA  ASN A 868      39.180  40.410  38.360  1.00  0.00           C
ATOM   4558  HA  ASN A 868      39.450  39.390  38.130  1.00  0.00           H
ATOM   4559  CB  ASN A 868      37.640  40.600  38.260  1.00  0.00           C
ATOM   4560  HB1 ASN A 868      37.300  40.360  37.230  1.00  0.00           H
ATOM   4561  HB2 ASN A 868      37.380  41.650  38.480  1.00  0.00           H
ATOM   4562  CG  ASN A 868      36.870  39.670  39.200  1.00  0.00           C
ATOM   4563  OD1 ASN A 868      37.280  38.550  39.540  1.00  0.00           O
ATOM   4564  ND2 ASN A 868      35.690  40.150  39.650  1.00  0.00           N
ATOM   4565 HD21 ASN A 868      35.350  41.040  39.330  1.00  0.00           H
ATOM   4566 HD22 ASN A 868      35.190  39.600  40.320  1.00  0.00           H
ATOM   4567  C   ASN A 868      39.810  41.280  37.270  1.00  0.00           C
ATOM   4568  O   ASN A 868      39.790  40.920  36.100  1.00  0.00           O
ATOM   4569  N   ARG A 869      40.330  42.470  37.630  1.00  0.00           N
ATOM   4570  HN  ARG A 869      40.210  42.720  38.590  1.00  0.00           H
ATOM   4571  CA  ARG A 869      41.030  43.470  36.840  1.00  0.00           C
ATOM   4572  HA  ARG A 869      40.270  44.090  36.410  1.00  0.00           H
ATOM   4573  CB  ARG A 869      41.850  44.330  37.840  1.00  0.00           C
ATOM   4574  HB1 ARG A 869      42.610  43.660  38.290  1.00  0.00           H
ATOM   4575  HB2 ARG A 869      41.170  44.670  38.650  1.00  0.00           H
ATOM   4576  CG  ARG A 869      42.570  45.570  37.280  1.00  0.00           C
ATOM   4577  HG1 ARG A 869      41.860  46.160  36.660  1.00  0.00           H
ATOM   4578  HG2 ARG A 869      43.390  45.230  36.610  1.00  0.00           H
ATOM   4579  CD  ARG A 869      43.150  46.510  38.360  1.00  0.00           C
ATOM   4580  HD1 ARG A 869      42.340  46.840  39.050  1.00  0.00           H
ATOM   4581  HD2 ARG A 869      43.610  47.400  37.860  1.00  0.00           H
ATOM   4582  NE  ARG A 869      44.200  45.760  39.120  1.00  0.00           N
ATOM   4583  HE  ARG A 869      44.380  44.820  38.870  1.00  0.00           H
ATOM   4584  CZ  ARG A 869      44.990  46.290  40.050  1.00  0.00           C
ATOM   4585  NH1 ARG A 869      44.730  47.430  40.650  1.00  0.00           N
ATOM   4586 HH11 ARG A 869      43.840  47.860  40.490  1.00  0.00           H
ATOM   4587 HH12 ARG A 869      45.310  47.760  41.390  1.00  0.00           H
ATOM   4588  NH2 ARG A 869      46.060  45.590  40.410  1.00  0.00           N
ATOM   4589 HH21 ARG A 869      46.350  44.830  39.830  1.00  0.00           H
ATOM   4590 HH22 ARG A 869      46.710  45.950  41.060  1.00  0.00           H
ATOM   4591  C   ARG A 869      41.930  43.010  35.690  1.00  0.00           C
ATOM   4592  O   ARG A 869      42.680  42.040  35.810  1.00  0.00           O
ATOM   4593  N   LYS A 870      41.900  43.750  34.560  1.00  0.00           N
ATOM   4594  HN  LYS A 870      41.300  44.540  34.550  1.00  0.00           H
ATOM   4595  CA  LYS A 870      42.680  43.600  33.330  1.00  0.00           C
ATOM   4596  HA  LYS A 870      42.160  42.870  32.730  1.00  0.00           H
ATOM   4597  CB  LYS A 870      42.640  44.980  32.600  1.00  0.00           C
ATOM   4598  HB1 LYS A 870      43.130  45.720  33.280  1.00  0.00           H
ATOM   4599  HB2 LYS A 870      41.580  45.300  32.540  1.00  0.00           H
ATOM   4600  CG  LYS A 870      43.330  45.110  31.230  1.00  0.00           C
ATOM   4601  HG1 LYS A 870      44.290  44.550  31.240  1.00  0.00           H
ATOM   4602  HG2 LYS A 870      43.610  46.180  31.110  1.00  0.00           H
ATOM   4603  CD  LYS A 870      42.450  44.680  30.030  1.00  0.00           C
ATOM   4604  HD1 LYS A 870      42.170  43.610  30.170  1.00  0.00           H
ATOM   4605  HD2 LYS A 870      43.070  44.750  29.100  1.00  0.00           H
ATOM   4606  CE  LYS A 870      41.150  45.480  29.800  1.00  0.00           C
ATOM   4607  HE1 LYS A 870      40.470  45.390  30.670  1.00  0.00           H
ATOM   4608  HE2 LYS A 870      40.620  45.100  28.900  1.00  0.00           H
ATOM   4609  NZ  LYS A 870      41.430  46.910  29.600  1.00  0.00           N
ATOM   4610  HZ1 LYS A 870      42.220  47.100  28.960  1.00  0.00           H
ATOM   4611  HZ2 LYS A 870      41.690  47.350  30.530  1.00  0.00           H
ATOM   4612  HZ3 LYS A 870      40.600  47.480  29.310  1.00  0.00           H
ATOM   4613  C   LYS A 870      44.120  43.100  33.480  1.00  0.00           C
ATOM   4614  O   LYS A 870      44.530  42.130  32.840  1.00  0.00           O
ATOM   4615  N   GLU A 871      44.910  43.740  34.380  1.00  0.00           N
ATOM   4616  HN  GLU A 871      44.590  44.630  34.750  1.00  0.00           H
ATOM   4617  CA  GLU A 871      46.270  43.390  34.780  1.00  0.00           C
ATOM   4618  HA  GLU A 871      46.890  43.460  33.900  1.00  0.00           H
ATOM   4619  CB  GLU A 871      46.800  44.380  35.870  1.00  0.00           C
ATOM   4620  HB1 GLU A 871      47.830  44.060  36.140  1.00  0.00           H
ATOM   4621  HB2 GLU A 871      46.180  44.310  36.790  1.00  0.00           H
ATOM   4622  CG  GLU A 871      46.930  45.860  35.410  1.00  0.00           C
ATOM   4623  HG1 GLU A 871      47.180  45.920  34.330  1.00  0.00           H
ATOM   4624  HG2 GLU A 871      47.740  46.340  36.000  1.00  0.00           H
ATOM   4625  CD  GLU A 871      45.670  46.700  35.670  1.00  0.00           C
ATOM   4626  OE1 GLU A 871      45.710  47.590  36.560  1.00  0.00           O
ATOM   4627  OE2 GLU A 871      44.640  46.420  35.010  1.00  0.00           O
ATOM   4628  C   GLU A 871      46.420  41.950  35.310  1.00  0.00           C
ATOM   4629  O   GLU A 871      47.380  41.240  35.030  1.00  0.00           O
ATOM   4630  N   HSD A 872      45.440  41.480  36.090  1.00  0.00           N
ATOM   4631  HN  HSD A 872      44.600  42.020  36.200  1.00  0.00           H
ATOM   4632  CA  HSD A 872      45.420  40.160  36.720  1.00  0.00           C
ATOM   4633  HA  HSD A 872      46.430  39.800  36.850  1.00  0.00           H
ATOM   4634  CB  HSD A 872      44.710  40.200  38.090  1.00  0.00           C
ATOM   4635  HB1 HSD A 872      44.630  39.180  38.530  1.00  0.00           H
ATOM   4636  HB2 HSD A 872      43.670  40.580  37.950  1.00  0.00           H
ATOM   4637  ND1 HSD A 872      44.830  41.440  40.280  1.00  0.00           N
ATOM   4638  HD1 HSD A 872      43.870  41.290  40.540  1.00  0.00           H
ATOM   4639  CG  HSD A 872      45.400  41.080  39.080  1.00  0.00           C
ATOM   4640  CE1 HSD A 872      45.710  42.260  40.900  1.00  0.00           C
ATOM   4641  HE1 HSD A 872      45.510  42.700  41.880  1.00  0.00           H
ATOM   4642  NE2 HSD A 872      46.790  42.470  40.180  1.00  0.00           N
ATOM   4643  CD2 HSD A 872      46.600  41.710  39.030  1.00  0.00           C
ATOM   4644  HD2 HSD A 872      47.350  41.710  38.250  1.00  0.00           H
ATOM   4645  C   HSD A 872      44.710  39.160  35.850  1.00  0.00           C
ATOM   4646  O   HSD A 872      43.660  38.620  36.220  1.00  0.00           O
ATOM   4647  N   LYS A 873      45.260  38.880  34.650  1.00  0.00           N
ATOM   4648  HN  LYS A 873      46.090  39.340  34.370  1.00  0.00           H
ATOM   4649  CA  LYS A 873      44.620  38.070  33.630  1.00  0.00           C
ATOM   4650  HA  LYS A 873      43.740  38.610  33.320  1.00  0.00           H
ATOM   4651  CB  LYS A 873      45.550  37.950  32.400  1.00  0.00           C
ATOM   4652  HB1 LYS A 873      45.060  37.300  31.640  1.00  0.00           H
ATOM   4653  HB2 LYS A 873      46.500  37.460  32.720  1.00  0.00           H
ATOM   4654  CG  LYS A 873      45.850  39.310  31.750  1.00  0.00           C
ATOM   4655  HG1 LYS A 873      46.420  39.960  32.450  1.00  0.00           H
ATOM   4656  HG2 LYS A 873      44.880  39.830  31.560  1.00  0.00           H
ATOM   4657  CD  LYS A 873      46.620  39.240  30.410  1.00  0.00           C
ATOM   4658  HD1 LYS A 873      46.730  40.280  30.030  1.00  0.00           H
ATOM   4659  HD2 LYS A 873      45.980  38.690  29.690  1.00  0.00           H
ATOM   4660  CE  LYS A 873      48.010  38.590  30.510  1.00  0.00           C
ATOM   4661  HE1 LYS A 873      47.970  37.630  31.050  1.00  0.00           H
ATOM   4662  HE2 LYS A 873      48.700  39.280  31.040  1.00  0.00           H
ATOM   4663  NZ  LYS A 873      48.540  38.320  29.160  1.00  0.00           N
ATOM   4664  HZ1 LYS A 873      48.390  39.130  28.510  1.00  0.00           H
ATOM   4665  HZ2 LYS A 873      48.040  37.460  28.820  1.00  0.00           H
ATOM   4666  HZ3 LYS A 873      49.560  38.110  29.190  1.00  0.00           H
ATOM   4667  C   LYS A 873      44.150  36.680  34.060  1.00  0.00           C
ATOM   4668  O   LYS A 873      44.940  35.750  34.210  1.00  0.00           O
ATOM   4669  N   LEU A 874      42.830  36.570  34.290  1.00  0.00           N
ATOM   4670  HN  LEU A 874      42.300  37.410  34.370  1.00  0.00           H
ATOM   4671  CA  LEU A 874      42.060  35.360  34.560  1.00  0.00           C
ATOM   4672  HA  LEU A 874      42.510  34.870  35.410  1.00  0.00           H
ATOM   4673  CB  LEU A 874      40.590  35.700  34.910  1.00  0.00           C
ATOM   4674  HB1 LEU A 874      39.950  34.790  34.870  1.00  0.00           H
ATOM   4675  HB2 LEU A 874      40.200  36.410  34.150  1.00  0.00           H
ATOM   4676  CG  LEU A 874      40.380  36.310  36.310  1.00  0.00           C
ATOM   4677  HG  LEU A 874      41.160  37.090  36.490  1.00  0.00           H
ATOM   4678  CD1 LEU A 874      39.000  36.990  36.410  1.00  0.00           C
ATOM   4679 HD11 LEU A 874      38.200  36.250  36.210  1.00  0.00           H
ATOM   4680 HD12 LEU A 874      38.910  37.830  35.690  1.00  0.00           H
ATOM   4681 HD13 LEU A 874      38.860  37.390  37.440  1.00  0.00           H
ATOM   4682  CD2 LEU A 874      40.500  35.230  37.400  1.00  0.00           C
ATOM   4683 HD21 LEU A 874      41.490  34.720  37.350  1.00  0.00           H
ATOM   4684 HD22 LEU A 874      39.720  34.450  37.260  1.00  0.00           H
ATOM   4685 HD23 LEU A 874      40.380  35.680  38.400  1.00  0.00           H
ATOM   4686  C   LEU A 874      42.070  34.340  33.430  1.00  0.00           C
ATOM   4687  O   LEU A 874      42.240  34.650  32.250  1.00  0.00           O
ATOM   4688  N   LYS A 875      41.890  33.060  33.770  1.00  0.00           N
ATOM   4689  HN  LYS A 875      41.780  32.770  34.740  1.00  0.00           H
ATOM   4690  CA  LYS A 875      41.630  32.040  32.770  1.00  0.00           C
ATOM   4691  HA  LYS A 875      41.790  32.420  31.770  1.00  0.00           H
ATOM   4692  CB  LYS A 875      42.530  30.790  32.990  1.00  0.00           C
ATOM   4693  HB1 LYS A 875      42.340  30.050  32.190  1.00  0.00           H
ATOM   4694  HB2 LYS A 875      42.240  30.330  33.960  1.00  0.00           H
ATOM   4695  CG  LYS A 875      44.030  31.110  33.090  1.00  0.00           C
ATOM   4696  HG1 LYS A 875      44.580  30.190  33.400  1.00  0.00           H
ATOM   4697  HG2 LYS A 875      44.160  31.830  33.930  1.00  0.00           H
ATOM   4698  CD  LYS A 875      44.700  31.730  31.850  1.00  0.00           C
ATOM   4699  HD1 LYS A 875      45.730  32.000  32.180  1.00  0.00           H
ATOM   4700  HD2 LYS A 875      44.180  32.680  31.600  1.00  0.00           H
ATOM   4701  CE  LYS A 875      44.810  30.810  30.620  1.00  0.00           C
ATOM   4702  HE1 LYS A 875      43.810  30.640  30.150  1.00  0.00           H
ATOM   4703  HE2 LYS A 875      45.230  29.830  30.920  1.00  0.00           H
ATOM   4704  NZ  LYS A 875      45.720  31.410  29.610  1.00  0.00           N
ATOM   4705  HZ1 LYS A 875      46.480  31.930  30.130  1.00  0.00           H
ATOM   4706  HZ2 LYS A 875      45.190  32.090  29.030  1.00  0.00           H
ATOM   4707  HZ3 LYS A 875      46.180  30.710  28.990  1.00  0.00           H
ATOM   4708  C   LYS A 875      40.180  31.620  32.850  1.00  0.00           C
ATOM   4709  O   LYS A 875      39.620  31.120  31.880  1.00  0.00           O
ATOM   4710  N   LYS A 876      39.510  31.840  33.990  1.00  0.00           N
ATOM   4711  HN  LYS A 876      40.030  32.170  34.800  1.00  0.00           H
ATOM   4712  CA  LYS A 876      38.170  31.370  34.260  1.00  0.00           C
ATOM   4713  HA  LYS A 876      37.730  30.990  33.360  1.00  0.00           H
ATOM   4714  CB  LYS A 876      38.200  30.260  35.340  1.00  0.00           C
ATOM   4715  HB1 LYS A 876      37.170  29.890  35.540  1.00  0.00           H
ATOM   4716  HB2 LYS A 876      38.590  30.700  36.280  1.00  0.00           H
ATOM   4717  CG  LYS A 876      39.090  29.060  34.980  1.00  0.00           C
ATOM   4718  HG1 LYS A 876      40.130  29.430  34.850  1.00  0.00           H
ATOM   4719  HG2 LYS A 876      38.770  28.610  34.020  1.00  0.00           H
ATOM   4720  CD  LYS A 876      39.130  28.000  36.090  1.00  0.00           C
ATOM   4721  HD1 LYS A 876      38.190  27.410  36.110  1.00  0.00           H
ATOM   4722  HD2 LYS A 876      39.200  28.540  37.060  1.00  0.00           H
ATOM   4723  CE  LYS A 876      40.330  27.050  35.970  1.00  0.00           C
ATOM   4724  HE1 LYS A 876      41.280  27.640  35.850  1.00  0.00           H
ATOM   4725  HE2 LYS A 876      40.210  26.390  35.080  1.00  0.00           H
ATOM   4726  NZ  LYS A 876      40.500  26.200  37.160  1.00  0.00           N
ATOM   4727  HZ1 LYS A 876      39.590  25.890  37.570  1.00  0.00           H
ATOM   4728  HZ2 LYS A 876      41.000  26.700  37.930  1.00  0.00           H
ATOM   4729  HZ3 LYS A 876      41.120  25.380  36.880  1.00  0.00           H
ATOM   4730  C   LYS A 876      37.280  32.500  34.770  1.00  0.00           C
ATOM   4731  O   LYS A 876      37.710  33.560  35.210  1.00  0.00           O
ATOM   4732  N   GLY A 877      35.950  32.310  34.690  1.00  0.00           N
ATOM   4733  HN  GLY A 877      35.630  31.460  34.270  1.00  0.00           H
ATOM   4734  CA  GLY A 877      34.960  33.270  35.180  1.00  0.00           C
ATOM   4735  HA1 GLY A 877      34.000  32.890  34.890  1.00  0.00           H
ATOM   4736  HA2 GLY A 877      35.190  34.230  34.740  1.00  0.00           H
ATOM   4737  C   GLY A 877      34.900  33.480  36.690  1.00  0.00           C
ATOM   4738  O   GLY A 877      35.110  32.550  37.470  1.00  0.00           O
ATOM   4739  N   ALA A 878      34.530  34.700  37.130  1.00  0.00           N
ATOM   4740  HN  ALA A 878      34.450  35.460  36.500  1.00  0.00           H
ATOM   4741  CA  ALA A 878      34.240  35.050  38.520  1.00  0.00           C
ATOM   4742  HA  ALA A 878      34.600  34.270  39.170  1.00  0.00           H
ATOM   4743  CB  ALA A 878      34.970  36.370  38.880  1.00  0.00           C
ATOM   4744  HB1 ALA A 878      34.590  37.220  38.280  1.00  0.00           H
ATOM   4745  HB2 ALA A 878      36.050  36.260  38.650  1.00  0.00           H
ATOM   4746  HB3 ALA A 878      34.870  36.620  39.950  1.00  0.00           H
ATOM   4747  C   ALA A 878      32.730  35.190  38.770  1.00  0.00           C
ATOM   4748  O   ALA A 878      31.910  34.920  37.890  1.00  0.00           O
ATOM   4749  N   GLY A 879      32.310  35.600  39.990  1.00  0.00           N
ATOM   4750  HN  GLY A 879      32.980  35.830  40.690  1.00  0.00           H
ATOM   4751  CA  GLY A 879      30.900  35.790  40.330  1.00  0.00           C
ATOM   4752  HA1 GLY A 879      30.510  34.850  40.680  1.00  0.00           H
ATOM   4753  HA2 GLY A 879      30.350  36.180  39.480  1.00  0.00           H
ATOM   4754  C   GLY A 879      30.750  36.780  41.460  1.00  0.00           C
ATOM   4755  O   GLY A 879      31.000  36.440  42.630  1.00  0.00           O
ATOM   4756  N   TYR A 880      30.360  38.020  41.140  1.00  0.00           N
ATOM   4757  HN  TYR A 880      30.160  38.220  40.190  1.00  0.00           H
ATOM   4758  CA  TYR A 880      30.070  39.110  42.060  1.00  0.00           C
ATOM   4759  HA  TYR A 880      30.930  39.260  42.690  1.00  0.00           H
ATOM   4760  CB  TYR A 880      29.770  40.410  41.260  1.00  0.00           C
ATOM   4761  HB1 TYR A 880      29.430  41.220  41.940  1.00  0.00           H
ATOM   4762  HB2 TYR A 880      28.970  40.240  40.510  1.00  0.00           H
ATOM   4763  CG  TYR A 880      31.000  40.930  40.560  1.00  0.00           C
ATOM   4764  CD1 TYR A 880      31.980  41.610  41.300  1.00  0.00           C
ATOM   4765  HD1 TYR A 880      31.860  41.720  42.370  1.00  0.00           H
ATOM   4766  CE1 TYR A 880      33.090  42.200  40.670  1.00  0.00           C
ATOM   4767  HE1 TYR A 880      33.830  42.720  41.250  1.00  0.00           H
ATOM   4768  CZ  TYR A 880      33.220  42.130  39.280  1.00  0.00           C
ATOM   4769  OH  TYR A 880      34.330  42.730  38.640  1.00  0.00           O
ATOM   4770  HH  TYR A 880      34.060  42.940  37.740  1.00  0.00           H
ATOM   4771  CD2 TYR A 880      31.150  40.860  39.160  1.00  0.00           C
ATOM   4772  HD2 TYR A 880      30.390  40.370  38.570  1.00  0.00           H
ATOM   4773  CE2 TYR A 880      32.250  41.460  38.520  1.00  0.00           C
ATOM   4774  HE2 TYR A 880      32.340  41.400  37.440  1.00  0.00           H
ATOM   4775  C   TYR A 880      28.900  38.840  42.990  1.00  0.00           C
ATOM   4776  O   TYR A 880      28.980  39.010  44.200  1.00  0.00           O
ATOM   4777  N   HSD A 881      27.780  38.340  42.430  1.00  0.00           N
ATOM   4778  HN  HSD A 881      27.750  38.180  41.440  1.00  0.00           H
ATOM   4779  CA  HSD A 881      26.570  38.030  43.170  1.00  0.00           C
ATOM   4780  HA  HSD A 881      26.300  38.910  43.740  1.00  0.00           H
ATOM   4781  CB  HSD A 881      25.420  37.720  42.180  1.00  0.00           C
ATOM   4782  HB1 HSD A 881      24.490  37.490  42.740  1.00  0.00           H
ATOM   4783  HB2 HSD A 881      25.690  36.850  41.550  1.00  0.00           H
ATOM   4784  ND1 HSD A 881      25.450  39.010  39.970  1.00  0.00           N
ATOM   4785  HD1 HSD A 881      25.960  38.310  39.430  1.00  0.00           H
ATOM   4786  CG  HSD A 881      25.180  38.930  41.320  1.00  0.00           C
ATOM   4787  CE1 HSD A 881      25.100  40.250  39.560  1.00  0.00           C
ATOM   4788  HE1 HSD A 881      25.180  40.630  38.540  1.00  0.00           H
ATOM   4789  NE2 HSD A 881      24.620  40.960  40.570  1.00  0.00           N
ATOM   4790  CD2 HSD A 881      24.660  40.130  41.670  1.00  0.00           C
ATOM   4791  HD2 HSD A 881      24.340  40.500  42.630  1.00  0.00           H
ATOM   4792  C   HSD A 881      26.720  36.910  44.190  1.00  0.00           C
ATOM   4793  O   HSD A 881      26.270  37.020  45.320  1.00  0.00           O
ATOM   4794  N   LEU A 882      27.420  35.820  43.810  1.00  0.00           N
ATOM   4795  HN  LEU A 882      27.790  35.760  42.890  1.00  0.00           H
ATOM   4796  CA  LEU A 882      27.780  34.720  44.700  1.00  0.00           C
ATOM   4797  HA  LEU A 882      26.880  34.330  45.140  1.00  0.00           H
ATOM   4798  CB  LEU A 882      28.520  33.600  43.910  1.00  0.00           C
ATOM   4799  HB1 LEU A 882      28.910  32.830  44.610  1.00  0.00           H
ATOM   4800  HB2 LEU A 882      29.390  34.050  43.380  1.00  0.00           H
ATOM   4801  CG  LEU A 882      27.650  32.850  42.870  1.00  0.00           C
ATOM   4802  HG  LEU A 882      27.090  33.590  42.260  1.00  0.00           H
ATOM   4803  CD1 LEU A 882      28.530  32.030  41.920  1.00  0.00           C
ATOM   4804 HD11 LEU A 882      29.140  31.300  42.500  1.00  0.00           H
ATOM   4805 HD12 LEU A 882      29.210  32.690  41.340  1.00  0.00           H
ATOM   4806 HD13 LEU A 882      27.890  31.460  41.200  1.00  0.00           H
ATOM   4807  CD2 LEU A 882      26.630  31.940  43.580  1.00  0.00           C
ATOM   4808 HD21 LEU A 882      25.910  32.530  44.180  1.00  0.00           H
ATOM   4809 HD22 LEU A 882      27.150  31.220  44.250  1.00  0.00           H
ATOM   4810 HD23 LEU A 882      26.060  31.350  42.830  1.00  0.00           H
ATOM   4811  C   LEU A 882      28.670  35.160  45.850  1.00  0.00           C
ATOM   4812  O   LEU A 882      28.480  34.790  47.000  1.00  0.00           O
ATOM   4813  N   ASP A 883      29.670  36.000  45.540  1.00  0.00           N
ATOM   4814  HN  ASP A 883      29.790  36.320  44.600  1.00  0.00           H
ATOM   4815  CA  ASP A 883      30.560  36.590  46.530  1.00  0.00           C
ATOM   4816  HA  ASP A 883      31.050  35.790  47.070  1.00  0.00           H
ATOM   4817  CB  ASP A 883      31.600  37.430  45.730  1.00  0.00           C
ATOM   4818  HB1 ASP A 883      31.070  38.120  45.050  1.00  0.00           H
ATOM   4819  HB2 ASP A 883      32.200  36.740  45.100  1.00  0.00           H
ATOM   4820  CG  ASP A 883      32.570  38.210  46.590  1.00  0.00           C
ATOM   4821  OD1 ASP A 883      33.220  37.780  47.520  1.00  0.00           O
ATOM   4822  OD2 ASP A 883      32.680  39.510  46.190  1.00  0.00           O
ATOM   4823  HD2 ASP A 883      33.470  39.870  46.570  1.00  0.00           H
ATOM   4824  C   ASP A 883      29.810  37.440  47.560  1.00  0.00           C
ATOM   4825  O   ASP A 883      29.980  37.260  48.760  1.00  0.00           O
ATOM   4826  N   LEU A 884      28.950  38.360  47.080  1.00  0.00           N
ATOM   4827  HN  LEU A 884      28.840  38.490  46.090  1.00  0.00           H
ATOM   4828  CA  LEU A 884      28.150  39.220  47.930  1.00  0.00           C
ATOM   4829  HA  LEU A 884      28.830  39.670  48.630  1.00  0.00           H
ATOM   4830  CB  LEU A 884      27.540  40.380  47.090  1.00  0.00           C
ATOM   4831  HB1 LEU A 884      26.830  39.950  46.350  1.00  0.00           H
ATOM   4832  HB2 LEU A 884      28.370  40.860  46.510  1.00  0.00           H
ATOM   4833  CG  LEU A 884      26.820  41.490  47.890  1.00  0.00           C
ATOM   4834  HG  LEU A 884      25.940  41.020  48.400  1.00  0.00           H
ATOM   4835  CD1 LEU A 884      27.710  42.120  48.980  1.00  0.00           C
ATOM   4836 HD11 LEU A 884      28.620  42.570  48.540  1.00  0.00           H
ATOM   4837 HD12 LEU A 884      28.010  41.360  49.730  1.00  0.00           H
ATOM   4838 HD13 LEU A 884      27.150  42.910  49.520  1.00  0.00           H
ATOM   4839  CD2 LEU A 884      26.290  42.600  46.970  1.00  0.00           C
ATOM   4840 HD21 LEU A 884      25.650  42.170  46.170  1.00  0.00           H
ATOM   4841 HD22 LEU A 884      27.130  43.150  46.500  1.00  0.00           H
ATOM   4842 HD23 LEU A 884      25.670  43.320  47.550  1.00  0.00           H
ATOM   4843  C   LEU A 884      27.120  38.480  48.780  1.00  0.00           C
ATOM   4844  O   LEU A 884      26.960  38.790  49.960  1.00  0.00           O
ATOM   4845  N   LEU A 885      26.420  37.460  48.220  1.00  0.00           N
ATOM   4846  HN  LEU A 885      26.510  37.260  47.250  1.00  0.00           H
ATOM   4847  CA  LEU A 885      25.530  36.590  48.990  1.00  0.00           C
ATOM   4848  HA  LEU A 885      24.760  37.210  49.440  1.00  0.00           H
ATOM   4849  CB  LEU A 885      24.890  35.490  48.100  1.00  0.00           C
ATOM   4850  HB1 LEU A 885      24.440  34.690  48.740  1.00  0.00           H
ATOM   4851  HB2 LEU A 885      25.690  35.020  47.500  1.00  0.00           H
ATOM   4852  CG  LEU A 885      23.760  35.940  47.150  1.00  0.00           C
ATOM   4853  HG  LEU A 885      24.130  36.790  46.530  1.00  0.00           H
ATOM   4854  CD1 LEU A 885      23.410  34.780  46.200  1.00  0.00           C
ATOM   4855 HD11 LEU A 885      23.100  33.890  46.790  1.00  0.00           H
ATOM   4856 HD12 LEU A 885      24.300  34.500  45.590  1.00  0.00           H
ATOM   4857 HD13 LEU A 885      22.590  35.070  45.530  1.00  0.00           H
ATOM   4858  CD2 LEU A 885      22.510  36.400  47.920  1.00  0.00           C
ATOM   4859 HD21 LEU A 885      22.730  37.300  48.520  1.00  0.00           H
ATOM   4860 HD22 LEU A 885      22.150  35.600  48.600  1.00  0.00           H
ATOM   4861 HD23 LEU A 885      21.690  36.640  47.210  1.00  0.00           H
ATOM   4862  C   LEU A 885      26.210  35.850  50.130  1.00  0.00           C
ATOM   4863  O   LEU A 885      25.770  35.920  51.280  1.00  0.00           O
ATOM   4864  N   MET A 886      27.340  35.170  49.840  1.00  0.00           N
ATOM   4865  HN  MET A 886      27.700  35.140  48.900  1.00  0.00           H
ATOM   4866  CA  MET A 886      28.090  34.440  50.850  1.00  0.00           C
ATOM   4867  HA  MET A 886      27.400  33.770  51.340  1.00  0.00           H
ATOM   4868  CB  MET A 886      29.240  33.600  50.230  1.00  0.00           C
ATOM   4869  HB1 MET A 886      29.890  33.190  51.040  1.00  0.00           H
ATOM   4870  HB2 MET A 886      29.880  34.260  49.600  1.00  0.00           H
ATOM   4871  CG  MET A 886      28.770  32.410  49.360  1.00  0.00           C
ATOM   4872  HG1 MET A 886      29.670  31.900  48.940  1.00  0.00           H
ATOM   4873  HG2 MET A 886      28.190  32.810  48.500  1.00  0.00           H
ATOM   4874  SD  MET A 886      27.740  31.170  50.230  1.00  0.00           S
ATOM   4875  CE  MET A 886      28.970  30.580  51.430  1.00  0.00           C
ATOM   4876  HE1 MET A 886      29.160  31.340  52.220  1.00  0.00           H
ATOM   4877  HE2 MET A 886      29.930  30.330  50.940  1.00  0.00           H
ATOM   4878  HE3 MET A 886      28.600  29.650  51.940  1.00  0.00           H
ATOM   4879  C   MET A 886      28.650  35.320  51.950  1.00  0.00           C
ATOM   4880  O   MET A 886      28.550  35.000  53.130  1.00  0.00           O
ATOM   4881  N   VAL A 887      29.230  36.480  51.580  1.00  0.00           N
ATOM   4882  HN  VAL A 887      29.300  36.710  50.610  1.00  0.00           H
ATOM   4883  CA  VAL A 887      29.730  37.460  52.520  1.00  0.00           C
ATOM   4884  HA  VAL A 887      30.410  36.970  53.200  1.00  0.00           H
ATOM   4885  CB  VAL A 887      30.540  38.540  51.790  1.00  0.00           C
ATOM   4886  HB  VAL A 887      29.960  38.910  50.910  1.00  0.00           H
ATOM   4887  CG1 VAL A 887      30.870  39.740  52.690  1.00  0.00           C
ATOM   4888 HG11 VAL A 887      31.390  39.400  53.610  1.00  0.00           H
ATOM   4889 HG12 VAL A 887      29.960  40.310  52.970  1.00  0.00           H
ATOM   4890 HG13 VAL A 887      31.560  40.440  52.160  1.00  0.00           H
ATOM   4891  CG2 VAL A 887      31.850  37.900  51.290  1.00  0.00           C
ATOM   4892 HG21 VAL A 887      31.660  37.050  50.610  1.00  0.00           H
ATOM   4893 HG22 VAL A 887      32.450  37.540  52.150  1.00  0.00           H
ATOM   4894 HG23 VAL A 887      32.460  38.650  50.750  1.00  0.00           H
ATOM   4895  C   VAL A 887      28.640  38.040  53.410  1.00  0.00           C
ATOM   4896  O   VAL A 887      28.760  38.060  54.630  1.00  0.00           O
ATOM   4897  N   GLY A 888      27.490  38.460  52.820  1.00  0.00           N
ATOM   4898  HN  GLY A 888      27.400  38.420  51.820  1.00  0.00           H
ATOM   4899  CA  GLY A 888      26.360  39.010  53.570  1.00  0.00           C
ATOM   4900  HA1 GLY A 888      25.590  39.250  52.850  1.00  0.00           H
ATOM   4901  HA2 GLY A 888      26.700  39.870  54.120  1.00  0.00           H
ATOM   4902  C   GLY A 888      25.760  38.050  54.560  1.00  0.00           C
ATOM   4903  O   GLY A 888      25.550  38.400  55.720  1.00  0.00           O
ATOM   4904  N   VAL A 889      25.490  36.800  54.130  1.00  0.00           N
ATOM   4905  HN  VAL A 889      25.630  36.550  53.170  1.00  0.00           H
ATOM   4906  CA  VAL A 889      25.000  35.750  55.020  1.00  0.00           C
ATOM   4907  HA  VAL A 889      24.100  36.110  55.490  1.00  0.00           H
ATOM   4908  CB  VAL A 889      24.640  34.500  54.220  1.00  0.00           C
ATOM   4909  HB  VAL A 889      25.470  34.260  53.510  1.00  0.00           H
ATOM   4910  CG1 VAL A 889      24.430  33.280  55.150  1.00  0.00           C
ATOM   4911 HG11 VAL A 889      23.900  33.580  56.070  1.00  0.00           H
ATOM   4912 HG12 VAL A 889      25.400  32.840  55.450  1.00  0.00           H
ATOM   4913 HG13 VAL A 889      23.850  32.490  54.630  1.00  0.00           H
ATOM   4914  CG2 VAL A 889      23.360  34.790  53.400  1.00  0.00           C
ATOM   4915 HG21 VAL A 889      23.540  35.600  52.660  1.00  0.00           H
ATOM   4916 HG22 VAL A 889      22.530  35.080  54.060  1.00  0.00           H
ATOM   4917 HG23 VAL A 889      23.060  33.880  52.830  1.00  0.00           H
ATOM   4918  C   VAL A 889      25.960  35.400  56.150  1.00  0.00           C
ATOM   4919  O   VAL A 889      25.560  35.330  57.320  1.00  0.00           O
ATOM   4920  N   MET A 890      27.260  35.240  55.840  1.00  0.00           N
ATOM   4921  HN  MET A 890      27.570  35.290  54.890  1.00  0.00           H
ATOM   4922  CA  MET A 890      28.290  34.970  56.830  1.00  0.00           C
ATOM   4923  HA  MET A 890      27.990  34.100  57.390  1.00  0.00           H
ATOM   4924  CB  MET A 890      29.660  34.680  56.160  1.00  0.00           C
ATOM   4925  HB1 MET A 890      30.460  34.720  56.930  1.00  0.00           H
ATOM   4926  HB2 MET A 890      29.870  35.470  55.410  1.00  0.00           H
ATOM   4927  CG  MET A 890      29.750  33.290  55.500  1.00  0.00           C
ATOM   4928  HG1 MET A 890      30.700  33.240  54.920  1.00  0.00           H
ATOM   4929  HG2 MET A 890      28.920  33.180  54.760  1.00  0.00           H
ATOM   4930  SD  MET A 890      29.730  31.910  56.680  1.00  0.00           S
ATOM   4931  CE  MET A 890      28.210  31.120  56.060  1.00  0.00           C
ATOM   4932  HE1 MET A 890      28.330  30.810  55.000  1.00  0.00           H
ATOM   4933  HE2 MET A 890      27.350  31.820  56.130  1.00  0.00           H
ATOM   4934  HE3 MET A 890      27.960  30.220  56.660  1.00  0.00           H
ATOM   4935  C   MET A 890      28.460  36.060  57.880  1.00  0.00           C
ATOM   4936  O   MET A 890      28.500  35.780  59.080  1.00  0.00           O
ATOM   4937  N   LEU A 891      28.490  37.350  57.460  1.00  0.00           N
ATOM   4938  HN  LEU A 891      28.490  37.560  56.480  1.00  0.00           H
ATOM   4939  CA  LEU A 891      28.580  38.490  58.360  1.00  0.00           C
ATOM   4940  HA  LEU A 891      29.490  38.410  58.940  1.00  0.00           H
ATOM   4941  CB  LEU A 891      28.600  39.820  57.560  1.00  0.00           C
ATOM   4942  HB1 LEU A 891      28.450  40.700  58.240  1.00  0.00           H
ATOM   4943  HB2 LEU A 891      27.740  39.800  56.850  1.00  0.00           H
ATOM   4944  CG  LEU A 891      29.890  40.080  56.760  1.00  0.00           C
ATOM   4945  HG  LEU A 891      30.190  39.140  56.230  1.00  0.00           H
ATOM   4946  CD1 LEU A 891      29.630  41.160  55.710  1.00  0.00           C
ATOM   4947 HD11 LEU A 891      29.270  42.090  56.190  1.00  0.00           H
ATOM   4948 HD12 LEU A 891      28.860  40.810  54.980  1.00  0.00           H
ATOM   4949 HD13 LEU A 891      30.560  41.380  55.150  1.00  0.00           H
ATOM   4950  CD2 LEU A 891      31.060  40.500  57.660  1.00  0.00           C
ATOM   4951 HD21 LEU A 891      31.290  39.720  58.410  1.00  0.00           H
ATOM   4952 HD22 LEU A 891      30.810  41.450  58.170  1.00  0.00           H
ATOM   4953 HD23 LEU A 891      31.970  40.670  57.040  1.00  0.00           H
ATOM   4954  C   LEU A 891      27.440  38.560  59.360  1.00  0.00           C
ATOM   4955  O   LEU A 891      27.670  38.800  60.550  1.00  0.00           O
ATOM   4956  N   GLY A 892      26.190  38.310  58.910  1.00  0.00           N
ATOM   4957  HN  GLY A 892      26.070  38.130  57.930  1.00  0.00           H
ATOM   4958  CA  GLY A 892      25.000  38.250  59.750  1.00  0.00           C
ATOM   4959  HA1 GLY A 892      24.170  37.970  59.120  1.00  0.00           H
ATOM   4960  HA2 GLY A 892      24.860  39.200  60.240  1.00  0.00           H
ATOM   4961  C   GLY A 892      25.090  37.200  60.830  1.00  0.00           C
ATOM   4962  O   GLY A 892      24.930  37.480  62.010  1.00  0.00           O
ATOM   4963  N   VAL A 893      25.430  35.970  60.430  1.00  0.00           N
ATOM   4964  HN  VAL A 893      25.530  35.770  59.460  1.00  0.00           H
ATOM   4965  CA  VAL A 893      25.680  34.840  61.320  1.00  0.00           C
ATOM   4966  HA  VAL A 893      24.790  34.620  61.880  1.00  0.00           H
ATOM   4967  CB  VAL A 893      26.030  33.670  60.400  1.00  0.00           C
ATOM   4968  HB  VAL A 893      26.710  34.040  59.590  1.00  0.00           H
ATOM   4969  CG1 VAL A 893      26.830  32.540  61.100  1.00  0.00           C
ATOM   4970 HG11 VAL A 893      26.540  32.370  62.150  1.00  0.00           H
ATOM   4971 HG12 VAL A 893      27.910  32.780  61.070  1.00  0.00           H
ATOM   4972 HG13 VAL A 893      26.700  31.590  60.540  1.00  0.00           H
ATOM   4973  CG2 VAL A 893      24.730  33.230  59.700  1.00  0.00           C
ATOM   4974 HG21 VAL A 893      24.380  33.990  58.970  1.00  0.00           H
ATOM   4975 HG22 VAL A 893      23.920  33.080  60.430  1.00  0.00           H
ATOM   4976 HG23 VAL A 893      24.900  32.280  59.140  1.00  0.00           H
ATOM   4977  C   VAL A 893      26.800  35.080  62.340  1.00  0.00           C
ATOM   4978  O   VAL A 893      26.640  34.850  63.540  1.00  0.00           O
ATOM   4979  N   CYS A 894      27.950  35.590  61.870  1.00  0.00           N
ATOM   4980  HN  CYS A 894      28.050  35.750  60.890  1.00  0.00           H
ATOM   4981  CA  CYS A 894      29.100  35.920  62.710  1.00  0.00           C
ATOM   4982  HA  CYS A 894      29.340  35.040  63.290  1.00  0.00           H
ATOM   4983  CB  CYS A 894      30.330  36.250  61.830  1.00  0.00           C
ATOM   4984  HB1 CYS A 894      31.160  36.670  62.450  1.00  0.00           H
ATOM   4985  HB2 CYS A 894      30.060  37.040  61.090  1.00  0.00           H
ATOM   4986  SG  CYS A 894      30.940  34.760  60.970  1.00  0.00           S
ATOM   4987  HG1 CYS A 894      29.920  34.700  60.110  1.00  0.00           H
ATOM   4988  C   CYS A 894      28.830  37.010  63.730  1.00  0.00           C
ATOM   4989  O   CYS A 894      29.230  36.910  64.890  1.00  0.00           O
ATOM   4990  N   SER A 895      28.110  38.070  63.330  1.00  0.00           N
ATOM   4991  HN  SER A 895      27.820  38.130  62.370  1.00  0.00           H
ATOM   4992  CA  SER A 895      27.690  39.180  64.190  1.00  0.00           C
ATOM   4993  HA  SER A 895      28.570  39.620  64.630  1.00  0.00           H
ATOM   4994  CB  SER A 895      26.910  40.280  63.430  1.00  0.00           C
ATOM   4995  HB1 SER A 895      26.690  41.140  64.110  1.00  0.00           H
ATOM   4996  HB2 SER A 895      25.940  39.880  63.050  1.00  0.00           H
ATOM   4997  OG  SER A 895      27.660  40.780  62.330  1.00  0.00           O
ATOM   4998  HG1 SER A 895      27.730  40.050  61.680  1.00  0.00           H
ATOM   4999  C   SER A 895      26.810  38.720  65.340  1.00  0.00           C
ATOM   5000  O   SER A 895      26.970  39.160  66.480  1.00  0.00           O
ATOM   5001  N   VAL A 896      25.860  37.810  65.050  1.00  0.00           N
ATOM   5002  HN  VAL A 896      25.710  37.530  64.100  1.00  0.00           H
ATOM   5003  CA  VAL A 896      25.020  37.160  66.050  1.00  0.00           C
ATOM   5004  HA  VAL A 896      24.530  37.930  66.620  1.00  0.00           H
ATOM   5005  CB  VAL A 896      23.950  36.330  65.350  1.00  0.00           C
ATOM   5006  HB  VAL A 896      24.430  35.630  64.630  1.00  0.00           H
ATOM   5007  CG1 VAL A 896      23.140  35.530  66.370  1.00  0.00           C
ATOM   5008 HG11 VAL A 896      22.690  36.190  67.140  1.00  0.00           H
ATOM   5009 HG12 VAL A 896      23.750  34.760  66.890  1.00  0.00           H
ATOM   5010 HG13 VAL A 896      22.310  35.000  65.850  1.00  0.00           H
ATOM   5011  CG2 VAL A 896      23.000  37.260  64.580  1.00  0.00           C
ATOM   5012 HG21 VAL A 896      23.530  37.970  63.920  1.00  0.00           H
ATOM   5013 HG22 VAL A 896      22.390  37.860  65.290  1.00  0.00           H
ATOM   5014 HG23 VAL A 896      22.310  36.660  63.950  1.00  0.00           H
ATOM   5015  C   VAL A 896      25.800  36.330  67.080  1.00  0.00           C
ATOM   5016  O   VAL A 896      25.630  36.510  68.280  1.00  0.00           O
ATOM   5017  N   MET A 897      26.750  35.460  66.660  1.00  0.00           N
ATOM   5018  HN  MET A 897      26.840  35.250  65.680  1.00  0.00           H
ATOM   5019  CA  MET A 897      27.600  34.710  67.580  1.00  0.00           C
ATOM   5020  HA  MET A 897      26.950  34.240  68.310  1.00  0.00           H
ATOM   5021  CB  MET A 897      28.400  33.600  66.850  1.00  0.00           C
ATOM   5022  HB1 MET A 897      29.090  33.110  67.570  1.00  0.00           H
ATOM   5023  HB2 MET A 897      29.010  34.060  66.040  1.00  0.00           H
ATOM   5024  CG  MET A 897      27.490  32.510  66.270  1.00  0.00           C
ATOM   5025  HG1 MET A 897      26.920  32.950  65.430  1.00  0.00           H
ATOM   5026  HG2 MET A 897      26.750  32.230  67.060  1.00  0.00           H
ATOM   5027  SD  MET A 897      28.330  30.990  65.710  1.00  0.00           S
ATOM   5028  CE  MET A 897      29.310  31.760  64.400  1.00  0.00           C
ATOM   5029  HE1 MET A 897      30.040  32.480  64.830  1.00  0.00           H
ATOM   5030  HE2 MET A 897      28.670  32.310  63.670  1.00  0.00           H
ATOM   5031  HE3 MET A 897      29.890  31.000  63.840  1.00  0.00           H
ATOM   5032  C   MET A 897      28.570  35.580  68.350  1.00  0.00           C
ATOM   5033  O   MET A 897      28.950  35.270  69.490  1.00  0.00           O
ATOM   5034  N   GLY A 898      29.000  36.700  67.730  1.00  0.00           N
ATOM   5035  HN  GLY A 898      28.670  36.880  66.800  1.00  0.00           H
ATOM   5036  CA  GLY A 898      29.870  37.680  68.360  1.00  0.00           C
ATOM   5037  HA1 GLY A 898      29.840  37.580  69.430  1.00  0.00           H
ATOM   5038  HA2 GLY A 898      29.520  38.650  68.040  1.00  0.00           H
ATOM   5039  C   GLY A 898      31.300  37.550  67.920  1.00  0.00           C
ATOM   5040  O   GLY A 898      32.200  37.490  68.760  1.00  0.00           O
ATOM   5041  N   LEU A 899      31.540  37.490  66.600  1.00  0.00           N
ATOM   5042  HN  LEU A 899      30.740  37.440  65.980  1.00  0.00           H
ATOM   5043  CA  LEU A 899      32.850  37.490  65.950  1.00  0.00           C
ATOM   5044  HA  LEU A 899      33.610  37.400  66.710  1.00  0.00           H
ATOM   5045  CB  LEU A 899      32.950  36.290  64.970  1.00  0.00           C
ATOM   5046  HB1 LEU A 899      33.810  36.410  64.270  1.00  0.00           H
ATOM   5047  HB2 LEU A 899      32.030  36.300  64.360  1.00  0.00           H
ATOM   5048  CG  LEU A 899      33.090  34.900  65.640  1.00  0.00           C
ATOM   5049  HG  LEU A 899      32.370  34.840  66.490  1.00  0.00           H
ATOM   5050  CD1 LEU A 899      32.710  33.790  64.640  1.00  0.00           C
ATOM   5051 HD11 LEU A 899      33.400  33.800  63.770  1.00  0.00           H
ATOM   5052 HD12 LEU A 899      31.680  33.930  64.270  1.00  0.00           H
ATOM   5053 HD13 LEU A 899      32.790  32.790  65.130  1.00  0.00           H
ATOM   5054  CD2 LEU A 899      34.510  34.660  66.170  1.00  0.00           C
ATOM   5055 HD21 LEU A 899      34.760  35.380  66.970  1.00  0.00           H
ATOM   5056 HD22 LEU A 899      35.260  34.760  65.360  1.00  0.00           H
ATOM   5057 HD23 LEU A 899      34.600  33.630  66.590  1.00  0.00           H
ATOM   5058  C   LEU A 899      33.070  38.810  65.180  1.00  0.00           C
ATOM   5059  O   LEU A 899      32.080  39.470  64.850  1.00  0.00           O
ATOM   5060  N   PRO A 900      34.290  39.310  64.930  1.00  0.00           N
ATOM   5061  CD  PRO A 900      35.530  38.640  65.320  1.00  0.00           C
[truncated: 7,490,555 more chars]
