# Supplementary material for: CryoEM and computational modeling structural insights into the pH regulator NBCn1
Source: Nat Commun. 2025 Nov 11;16:9932. doi: 10.1038/s41467-025-64868-z (PMC12606367; doi:10.1038/s41467-025-64868-z)
Supplement: Supplementary file 5 — Supplementary Data 3 [file 41467_2025_64868_MOESM5_ESM.zip › climber_beads_for_OF_IF_transition/transition_rep2_traj1_bead.pdb]

REMARK    GENERATED BY TRJCONV
TITLE     Title
REMARK    THIS IS A SIMULATION BOX
CRYST1  100.100  100.100  108.270  90.00  90.00  90.00 P 1           1
MODEL        1
ATOM      1  N   LEU A 585      23.065  38.955  41.715  1.00  0.00           N
ATOM      2  HT1 LEU A 585      24.005  38.905  41.215  1.00  0.00           H
ATOM      3  HT2 LEU A 585      23.145  39.785  42.345  1.00  0.00           H
ATOM      4  HT3 LEU A 585      22.295  39.085  41.055  1.00  0.00           H
ATOM      5  CA  LEU A 585      23.015  37.675  42.495  1.00  0.00           C
ATOM      6  HA  LEU A 585      23.985  37.635  42.985  1.00  0.00           H
ATOM      7  CB  LEU A 585      21.945  37.675  43.615  1.00  0.00           C
ATOM      8  HB1 LEU A 585      20.915  37.725  43.185  1.00  0.00           H
ATOM      9  HB2 LEU A 585      22.075  38.575  44.255  1.00  0.00           H
ATOM     10  CG  LEU A 585      22.035  36.435  44.545  1.00  0.00           C
ATOM     11  HG  LEU A 585      21.785  35.515  43.955  1.00  0.00           H
ATOM     12  CD1 LEU A 585      23.445  36.235  45.125  1.00  0.00           C
ATOM     13 HD11 LEU A 585      23.765  37.135  45.685  1.00  0.00           H
ATOM     14 HD12 LEU A 585      24.195  36.015  44.335  1.00  0.00           H
ATOM     15 HD13 LEU A 585      23.455  35.375  45.825  1.00  0.00           H
ATOM     16  CD2 LEU A 585      21.025  36.525  45.695  1.00  0.00           C
ATOM     17 HD21 LEU A 585      19.985  36.585  45.305  1.00  0.00           H
ATOM     18 HD22 LEU A 585      21.215  37.425  46.315  1.00  0.00           H
ATOM     19 HD23 LEU A 585      21.095  35.625  46.345  1.00  0.00           H
ATOM     20  C   LEU A 585      22.955  36.385  41.685  1.00  0.00           C
ATOM     21  O   LEU A 585      23.875  35.585  41.755  1.00  0.00           O
ATOM     22  N   ILE A 586      21.895  36.135  40.885  1.00  0.00           N
ATOM     23  HN  ILE A 586      21.065  36.685  40.875  1.00  0.00           H
ATOM     24  CA  ILE A 586      21.795  34.915  40.065  1.00  0.00           C
ATOM     25  HA  ILE A 586      21.815  34.065  40.725  1.00  0.00           H
ATOM     26  CB  ILE A 586      20.485  34.905  39.275  1.00  0.00           C
ATOM     27  HB  ILE A 586      20.395  35.875  38.725  1.00  0.00           H
ATOM     28  CG2 ILE A 586      20.455  33.775  38.215  1.00  0.00           C
ATOM     29 HG21 ILE A 586      20.655  32.795  38.705  1.00  0.00           H
ATOM     30 HG22 ILE A 586      21.195  33.935  37.395  1.00  0.00           H
ATOM     31 HG23 ILE A 586      19.455  33.725  37.745  1.00  0.00           H
ATOM     32  CG1 ILE A 586      19.265  34.805  40.225  1.00  0.00           C
ATOM     33 HG11 ILE A 586      19.485  35.265  41.205  1.00  0.00           H
ATOM     34 HG12 ILE A 586      19.055  33.725  40.415  1.00  0.00           H
ATOM     35  CD  ILE A 586      18.015  35.475  39.645  1.00  0.00           C
ATOM     36  HD1 ILE A 586      17.735  35.045  38.665  1.00  0.00           H
ATOM     37  HD2 ILE A 586      18.155  36.565  39.515  1.00  0.00           H
ATOM     38  HD3 ILE A 586      17.145  35.335  40.335  1.00  0.00           H
ATOM     39  C   ILE A 586      22.975  34.755  39.125  1.00  0.00           C
ATOM     40  O   ILE A 586      23.575  33.685  39.035  1.00  0.00           O
ATOM     41  N   LEU A 587      23.365  35.865  38.465  1.00  0.00           N
ATOM     42  HN  LEU A 587      22.815  36.685  38.535  1.00  0.00           H
ATOM     43  CA  LEU A 587      24.535  35.945  37.615  1.00  0.00           C
ATOM     44  HA  LEU A 587      24.415  35.205  36.835  1.00  0.00           H
ATOM     45  CB  LEU A 587      24.595  37.365  36.985  1.00  0.00           C
ATOM     46  HB1 LEU A 587      25.205  38.065  37.605  1.00  0.00           H
ATOM     47  HB2 LEU A 587      23.555  37.775  36.975  1.00  0.00           H
ATOM     48  CG  LEU A 587      25.065  37.415  35.515  1.00  0.00           C
ATOM     49  HG  LEU A 587      24.385  36.765  34.925  1.00  0.00           H
ATOM     50  CD1 LEU A 587      24.925  38.845  34.975  1.00  0.00           C
ATOM     51 HD11 LEU A 587      25.545  39.545  35.585  1.00  0.00           H
ATOM     52 HD12 LEU A 587      23.875  39.185  35.015  1.00  0.00           H
ATOM     53 HD13 LEU A 587      25.275  38.915  33.925  1.00  0.00           H
ATOM     54  CD2 LEU A 587      26.505  36.925  35.305  1.00  0.00           C
ATOM     55 HD21 LEU A 587      26.595  35.845  35.565  1.00  0.00           H
ATOM     56 HD22 LEU A 587      27.195  37.505  35.945  1.00  0.00           H
ATOM     57 HD23 LEU A 587      26.795  37.055  34.245  1.00  0.00           H
ATOM     58  C   LEU A 587      25.835  35.635  38.355  1.00  0.00           C
ATOM     59  O   LEU A 587      26.675  34.885  37.865  1.00  0.00           O
ATOM     60  N   ASP A 588      26.035  36.175  39.575  1.00  0.00           N
ATOM     61  HN  ASP A 588      25.425  36.865  39.955  1.00  0.00           H
ATOM     62  CA  ASP A 588      27.205  35.955  40.395  1.00  0.00           C
ATOM     63  HA  ASP A 588      28.065  36.255  39.815  1.00  0.00           H
ATOM     64  CB  ASP A 588      27.165  36.785  41.725  1.00  0.00           C
ATOM     65  HB1 ASP A 588      28.165  36.775  42.195  1.00  0.00           H
ATOM     66  HB2 ASP A 588      26.445  36.325  42.435  1.00  0.00           H
ATOM     67  CG  ASP A 588      26.715  38.225  41.555  1.00  0.00           C
ATOM     68  OD1 ASP A 588      25.575  38.465  41.065  1.00  0.00           O
ATOM     69  OD2 ASP A 588      27.425  39.135  42.065  1.00  0.00           O
ATOM     70  C   ASP A 588      27.415  34.475  40.735  1.00  0.00           C
ATOM     71  O   ASP A 588      28.515  33.935  40.595  1.00  0.00           O
ATOM     72  N   ILE A 589      26.345  33.785  41.145  1.00  0.00           N
ATOM     73  HN  ILE A 589      25.465  34.255  41.255  1.00  0.00           H
ATOM     74  CA  ILE A 589      26.365  32.355  41.435  1.00  0.00           C
ATOM     75  HA  ILE A 589      27.125  32.175  42.175  1.00  0.00           H
ATOM     76  CB  ILE A 589      25.015  31.905  42.005  1.00  0.00           C
ATOM     77  HB  ILE A 589      24.205  32.195  41.295  1.00  0.00           H
ATOM     78  CG2 ILE A 589      25.005  30.375  42.185  1.00  0.00           C
ATOM     79 HG21 ILE A 589      25.945  30.035  42.675  1.00  0.00           H
ATOM     80 HG22 ILE A 589      24.895  29.845  41.225  1.00  0.00           H
ATOM     81 HG23 ILE A 589      24.175  30.095  42.855  1.00  0.00           H
ATOM     82  CG1 ILE A 589      24.715  32.605  43.355  1.00  0.00           C
ATOM     83 HG11 ILE A 589      25.065  33.665  43.345  1.00  0.00           H
ATOM     84 HG12 ILE A 589      25.295  32.085  44.155  1.00  0.00           H
ATOM     85  CD  ILE A 589      23.225  32.615  43.705  1.00  0.00           C
ATOM     86  HD1 ILE A 589      22.815  31.585  43.725  1.00  0.00           H
ATOM     87  HD2 ILE A 589      22.655  33.205  42.955  1.00  0.00           H
ATOM     88  HD3 ILE A 589      23.065  33.075  44.705  1.00  0.00           H
ATOM     89  C   ILE A 589      26.725  31.505  40.225  1.00  0.00           C
ATOM     90  O   ILE A 589      27.595  30.635  40.295  1.00  0.00           O
ATOM     91  N   LYS A 590      26.105  31.775  39.055  1.00  0.00           N
ATOM     92  HN  LYS A 590      25.425  32.515  39.025  1.00  0.00           H
ATOM     93  CA  LYS A 590      26.415  31.085  37.815  1.00  0.00           C
ATOM     94  HA  LYS A 590      26.385  30.025  38.025  1.00  0.00           H
ATOM     95  CB  LYS A 590      25.385  31.415  36.695  1.00  0.00           C
ATOM     96  HB1 LYS A 590      25.655  30.855  35.765  1.00  0.00           H
ATOM     97  HB2 LYS A 590      25.445  32.505  36.455  1.00  0.00           H
ATOM     98  CG  LYS A 590      23.935  31.065  37.055  1.00  0.00           C
ATOM     99  HG1 LYS A 590      23.255  31.455  36.275  1.00  0.00           H
ATOM    100  HG2 LYS A 590      23.665  31.595  38.005  1.00  0.00           H
ATOM    101  CD  LYS A 590      23.695  29.565  37.245  1.00  0.00           C
ATOM    102  HD1 LYS A 590      24.605  29.095  37.675  1.00  0.00           H
ATOM    103  HD2 LYS A 590      23.535  29.125  36.245  1.00  0.00           H
ATOM    104  CE  LYS A 590      22.535  29.285  38.215  1.00  0.00           C
ATOM    105  HE1 LYS A 590      21.665  29.925  37.995  1.00  0.00           H
ATOM    106  HE2 LYS A 590      22.855  29.515  39.265  1.00  0.00           H
ATOM    107  NZ  LYS A 590      22.135  27.865  38.155  1.00  0.00           N
ATOM    108  HZ1 LYS A 590      22.825  27.275  38.655  1.00  0.00           H
ATOM    109  HZ2 LYS A 590      22.095  27.575  37.155  1.00  0.00           H
ATOM    110  HZ3 LYS A 590      21.205  27.725  38.595  1.00  0.00           H
ATOM    111  C   LYS A 590      27.835  31.315  37.315  1.00  0.00           C
ATOM    112  O   LYS A 590      28.515  30.375  36.905  1.00  0.00           O
ATOM    113  N   ARG A 591      28.305  32.565  37.375  1.00  0.00           N
ATOM    114  HN  ARG A 591      27.695  33.305  37.685  1.00  0.00           H
ATOM    115  CA  ARG A 591      29.655  32.965  37.045  1.00  0.00           C
ATOM    116  HA  ARG A 591      29.855  32.655  36.025  1.00  0.00           H
ATOM    117  CB  ARG A 591      29.755  34.505  37.145  1.00  0.00           C
ATOM    118  HB1 ARG A 591      29.445  34.785  38.185  1.00  0.00           H
ATOM    119  HB2 ARG A 591      28.995  34.945  36.455  1.00  0.00           H
ATOM    120  CG  ARG A 591      31.135  35.135  36.875  1.00  0.00           C
ATOM    121  HG1 ARG A 591      31.395  35.025  35.805  1.00  0.00           H
ATOM    122  HG2 ARG A 591      31.905  34.595  37.455  1.00  0.00           H
ATOM    123  CD  ARG A 591      31.225  36.605  37.315  1.00  0.00           C
ATOM    124  HD1 ARG A 591      32.265  36.995  37.195  1.00  0.00           H
ATOM    125  HD2 ARG A 591      30.905  36.685  38.385  1.00  0.00           H
ATOM    126  NE  ARG A 591      30.295  37.405  36.455  1.00  0.00           N
ATOM    127  HE  ARG A 591      29.755  36.895  35.785  1.00  0.00           H
ATOM    128  CZ  ARG A 591      30.075  38.705  36.595  1.00  0.00           C
ATOM    129  NH1 ARG A 591      30.645  39.365  37.575  1.00  0.00           N
ATOM    130 HH11 ARG A 591      30.375  40.295  37.765  1.00  0.00           H
ATOM    131 HH12 ARG A 591      31.035  38.815  38.335  1.00  0.00           H
ATOM    132  NH2 ARG A 591      29.275  39.335  35.775  1.00  0.00           N
ATOM    133 HH21 ARG A 591      28.745  38.805  35.125  1.00  0.00           H
ATOM    134 HH22 ARG A 591      29.045  40.295  35.925  1.00  0.00           H
ATOM    135  C   ARG A 591      30.715  32.295  37.915  1.00  0.00           C
ATOM    136  O   ARG A 591      31.725  31.805  37.415  1.00  0.00           O
ATOM    137  N   LYS A 592      30.505  32.245  39.245  1.00  0.00           N
ATOM    138  HN  LYS A 592      29.675  32.655  39.645  1.00  0.00           H
ATOM    139  CA  LYS A 592      31.485  31.685  40.155  1.00  0.00           C
ATOM    140  HA  LYS A 592      32.465  31.985  39.815  1.00  0.00           H
ATOM    141  CB  LYS A 592      31.285  32.215  41.595  1.00  0.00           C
ATOM    142  HB1 LYS A 592      31.915  31.645  42.315  1.00  0.00           H
ATOM    143  HB2 LYS A 592      30.225  32.035  41.895  1.00  0.00           H
ATOM    144  CG  LYS A 592      31.595  33.715  41.785  1.00  0.00           C
ATOM    145  HG1 LYS A 592      31.425  33.955  42.865  1.00  0.00           H
ATOM    146  HG2 LYS A 592      30.865  34.315  41.205  1.00  0.00           H
ATOM    147  CD  LYS A 592      33.015  34.155  41.395  1.00  0.00           C
ATOM    148  HD1 LYS A 592      33.115  35.235  41.665  1.00  0.00           H
ATOM    149  HD2 LYS A 592      33.125  34.085  40.295  1.00  0.00           H
ATOM    150  CE  LYS A 592      34.155  33.365  42.065  1.00  0.00           C
ATOM    151  HE1 LYS A 592      34.215  32.335  41.645  1.00  0.00           H
ATOM    152  HE2 LYS A 592      33.985  33.305  43.165  1.00  0.00           H
ATOM    153  NZ  LYS A 592      35.455  34.035  41.845  1.00  0.00           N
ATOM    154  HZ1 LYS A 592      35.525  34.855  42.505  1.00  0.00           H
ATOM    155  HZ2 LYS A 592      35.475  34.445  40.875  1.00  0.00           H
ATOM    156  HZ3 LYS A 592      36.275  33.405  41.965  1.00  0.00           H
ATOM    157  C   LYS A 592      31.545  30.165  40.185  1.00  0.00           C
ATOM    158  O   LYS A 592      32.585  29.615  40.545  1.00  0.00           O
ATOM    159  N   ALA A 593      30.465  29.475  39.785  1.00  0.00           N
ATOM    160  HN  ALA A 593      29.635  29.965  39.505  1.00  0.00           H
ATOM    161  CA  ALA A 593      30.355  28.025  39.855  1.00  0.00           C
ATOM    162  HA  ALA A 593      30.475  27.765  40.895  1.00  0.00           H
ATOM    163  CB  ALA A 593      28.935  27.595  39.435  1.00  0.00           C
ATOM    164  HB1 ALA A 593      28.725  27.895  38.385  1.00  0.00           H
ATOM    165  HB2 ALA A 593      28.195  28.095  40.095  1.00  0.00           H
ATOM    166  HB3 ALA A 593      28.805  26.495  39.525  1.00  0.00           H
ATOM    167  C   ALA A 593      31.435  27.205  39.125  1.00  0.00           C
ATOM    168  O   ALA A 593      31.945  26.285  39.765  1.00  0.00           O
ATOM    169  N   PRO A 594      31.895  27.425  37.885  1.00  0.00           N
ATOM    170  CD  PRO A 594      31.235  28.225  36.865  1.00  0.00           C
ATOM    171  HD1 PRO A 594      31.085  29.275  37.195  1.00  0.00           H
ATOM    172  HD2 PRO A 594      30.245  27.765  36.625  1.00  0.00           H
ATOM    173  CA  PRO A 594      33.035  26.665  37.365  1.00  0.00           C
ATOM    174  HA  PRO A 594      32.915  25.625  37.595  1.00  0.00           H
ATOM    175  CB  PRO A 594      33.005  26.915  35.845  1.00  0.00           C
ATOM    176  HB1 PRO A 594      32.495  26.045  35.375  1.00  0.00           H
ATOM    177  HB2 PRO A 594      34.015  27.025  35.395  1.00  0.00           H
ATOM    178  CG  PRO A 594      32.155  28.175  35.635  1.00  0.00           C
ATOM    179  HG1 PRO A 594      32.795  29.085  35.615  1.00  0.00           H
ATOM    180  HG2 PRO A 594      31.565  28.135  34.695  1.00  0.00           H
ATOM    181  C   PRO A 594      34.345  27.105  37.985  1.00  0.00           C
ATOM    182  O   PRO A 594      35.205  26.265  38.235  1.00  0.00           O
ATOM    183  N   PHE A 595      34.535  28.415  38.235  1.00  0.00           N
ATOM    184  HN  PHE A 595      33.805  29.055  38.005  1.00  0.00           H
ATOM    185  CA  PHE A 595      35.765  28.965  38.795  1.00  0.00           C
ATOM    186  HA  PHE A 595      36.575  28.635  38.165  1.00  0.00           H
ATOM    187  CB  PHE A 595      35.755  30.515  38.835  1.00  0.00           C
ATOM    188  HB1 PHE A 595      36.695  30.905  39.275  1.00  0.00           H
ATOM    189  HB2 PHE A 595      34.895  30.865  39.445  1.00  0.00           H
ATOM    190  CG  PHE A 595      35.635  31.095  37.435  1.00  0.00           C
ATOM    191  CD1 PHE A 595      36.495  30.705  36.395  1.00  0.00           C
ATOM    192  HD1 PHE A 595      37.265  29.975  36.575  1.00  0.00           H
ATOM    193  CE1 PHE A 595      36.365  31.255  35.115  1.00  0.00           C
ATOM    194  HE1 PHE A 595      37.025  30.955  34.315  1.00  0.00           H
ATOM    195  CZ  PHE A 595      35.355  32.195  34.855  1.00  0.00           C
ATOM    196  HZ  PHE A 595      35.245  32.625  33.865  1.00  0.00           H
ATOM    197  CD2 PHE A 595      34.665  32.075  37.175  1.00  0.00           C
ATOM    198  HD2 PHE A 595      34.005  32.395  37.965  1.00  0.00           H
ATOM    199  CE2 PHE A 595      34.495  32.605  35.885  1.00  0.00           C
ATOM    200  HE2 PHE A 595      33.715  33.315  35.695  1.00  0.00           H
ATOM    201  C   PHE A 595      36.115  28.415  40.175  1.00  0.00           C
ATOM    202  O   PHE A 595      37.265  28.045  40.415  1.00  0.00           O
ATOM    203  N   PHE A 596      35.085  28.275  41.045  1.00  0.00           N
ATOM    204  HN  PHE A 596      34.175  28.605  40.775  1.00  0.00           H
ATOM    205  CA  PHE A 596      35.175  27.715  42.385  1.00  0.00           C
ATOM    206  HA  PHE A 596      35.745  28.395  43.005  1.00  0.00           H
ATOM    207  CB  PHE A 596      33.715  27.575  42.935  1.00  0.00           C
ATOM    208  HB1 PHE A 596      33.095  27.055  42.175  1.00  0.00           H
ATOM    209  HB2 PHE A 596      33.275  28.595  43.065  1.00  0.00           H
ATOM    210  CG  PHE A 596      33.585  26.815  44.235  1.00  0.00           C
ATOM    211  CD1 PHE A 596      33.675  27.485  45.475  1.00  0.00           C
ATOM    212  HD1 PHE A 596      33.835  28.555  45.505  1.00  0.00           H
ATOM    213  CE1 PHE A 596      33.545  26.775  46.675  1.00  0.00           C
ATOM    214  HE1 PHE A 596      33.625  27.285  47.625  1.00  0.00           H
ATOM    215  CZ  PHE A 596      33.325  25.395  46.655  1.00  0.00           C
ATOM    216  HZ  PHE A 596      33.245  24.845  47.585  1.00  0.00           H
ATOM    217  CD2 PHE A 596      33.355  25.425  44.235  1.00  0.00           C
ATOM    218  HD2 PHE A 596      33.295  24.905  43.295  1.00  0.00           H
ATOM    219  CE2 PHE A 596      33.245  24.725  45.435  1.00  0.00           C
ATOM    220  HE2 PHE A 596      33.135  23.655  45.425  1.00  0.00           H
ATOM    221  C   PHE A 596      35.905  26.375  42.435  1.00  0.00           C
ATOM    222  O   PHE A 596      36.825  26.175  43.215  1.00  0.00           O
ATOM    223  N   LEU A 597      35.535  25.445  41.535  1.00  0.00           N
ATOM    224  HN  LEU A 597      34.785  25.645  40.905  1.00  0.00           H
ATOM    225  CA  LEU A 597      36.185  24.155  41.395  1.00  0.00           C
ATOM    226  HA  LEU A 597      36.185  23.685  42.365  1.00  0.00           H
ATOM    227  CB  LEU A 597      35.425  23.365  40.305  1.00  0.00           C
ATOM    228  HB1 LEU A 597      35.975  23.295  39.345  1.00  0.00           H
ATOM    229  HB2 LEU A 597      34.485  23.905  40.065  1.00  0.00           H
ATOM    230  CG  LEU A 597      35.035  21.975  40.795  1.00  0.00           C
ATOM    231  HG  LEU A 597      34.425  21.485  39.995  1.00  0.00           H
ATOM    232  CD1 LEU A 597      36.305  21.135  41.005  1.00  0.00           C
ATOM    233 HD11 LEU A 597      36.805  21.405  41.955  1.00  0.00           H
ATOM    234 HD12 LEU A 597      37.025  21.315  40.175  1.00  0.00           H
ATOM    235 HD13 LEU A 597      36.075  20.055  41.015  1.00  0.00           H
ATOM    236  CD2 LEU A 597      34.165  22.155  42.045  1.00  0.00           C
ATOM    237 HD21 LEU A 597      33.385  22.935  41.845  1.00  0.00           H
ATOM    238 HD22 LEU A 597      34.755  22.485  42.925  1.00  0.00           H
ATOM    239 HD23 LEU A 597      33.635  21.265  42.355  1.00  0.00           H
ATOM    240  C   LEU A 597      37.645  24.225  41.015  1.00  0.00           C
ATOM    241  O   LEU A 597      38.515  23.515  41.535  1.00  0.00           O
ATOM    242  N   SER A 598      37.915  25.125  40.075  1.00  0.00           N
ATOM    243  HN  SER A 598      37.165  25.725  39.795  1.00  0.00           H
ATOM    244  CA  SER A 598      39.225  25.415  39.545  1.00  0.00           C
ATOM    245  HA  SER A 598      39.665  24.475  39.235  1.00  0.00           H
ATOM    246  CB  SER A 598      39.155  26.315  38.285  1.00  0.00           C
ATOM    247  HB1 SER A 598      40.155  26.355  37.795  1.00  0.00           H
ATOM    248  HB2 SER A 598      38.855  27.355  38.545  1.00  0.00           H
ATOM    249  OG  SER A 598      38.205  25.785  37.345  1.00  0.00           O
ATOM    250  HG1 SER A 598      37.345  25.765  37.805  1.00  0.00           H
ATOM    251  C   SER A 598      40.165  25.985  40.605  1.00  0.00           C
ATOM    252  O   SER A 598      41.315  25.575  40.675  1.00  0.00           O
ATOM    253  N   ASP A 599      39.695  26.885  41.515  1.00  0.00           N
ATOM    254  HN  ASP A 599      38.775  27.265  41.445  1.00  0.00           H
ATOM    255  CA  ASP A 599      40.485  27.445  42.605  1.00  0.00           C
ATOM    256  HA  ASP A 599      41.295  28.035  42.175  1.00  0.00           H
ATOM    257  CB  ASP A 599      39.565  28.365  43.485  1.00  0.00           C
ATOM    258  HB1 ASP A 599      40.155  28.835  44.295  1.00  0.00           H
ATOM    259  HB2 ASP A 599      38.765  27.745  43.945  1.00  0.00           H
ATOM    260  CG  ASP A 599      38.885  29.495  42.715  1.00  0.00           C
ATOM    261  OD1 ASP A 599      39.335  29.835  41.585  1.00  0.00           O
ATOM    262  OD2 ASP A 599      37.915  30.095  43.275  1.00  0.00           O
ATOM    263  C   ASP A 599      41.165  26.365  43.475  1.00  0.00           C
ATOM    264  O   ASP A 599      42.375  26.395  43.695  1.00  0.00           O
ATOM    265  N   PHE A 600      40.415  25.325  43.895  1.00  0.00           N
ATOM    266  HN  PHE A 600      39.435  25.325  43.695  1.00  0.00           H
ATOM    267  CA  PHE A 600      40.935  24.155  44.595  1.00  0.00           C
ATOM    268  HA  PHE A 600      41.435  24.515  45.485  1.00  0.00           H
ATOM    269  CB  PHE A 600      39.805  23.165  45.015  1.00  0.00           C
ATOM    270  HB1 PHE A 600      40.215  22.205  45.385  1.00  0.00           H
ATOM    271  HB2 PHE A 600      39.145  22.955  44.145  1.00  0.00           H
ATOM    272  CG  PHE A 600      38.985  23.755  46.125  1.00  0.00           C
ATOM    273  CD1 PHE A 600      37.785  24.415  45.845  1.00  0.00           C
ATOM    274  HD1 PHE A 600      37.455  24.515  44.825  1.00  0.00           H
ATOM    275  CE1 PHE A 600      37.005  24.955  46.875  1.00  0.00           C
ATOM    276  HE1 PHE A 600      36.105  25.485  46.635  1.00  0.00           H
ATOM    277  CZ  PHE A 600      37.405  24.795  48.215  1.00  0.00           C
ATOM    278  HZ  PHE A 600      36.805  25.205  49.005  1.00  0.00           H
ATOM    279  CD2 PHE A 600      39.375  23.585  47.465  1.00  0.00           C
ATOM    280  HD2 PHE A 600      40.295  23.065  47.695  1.00  0.00           H
ATOM    281  CE2 PHE A 600      38.595  24.105  48.505  1.00  0.00           C
ATOM    282  HE2 PHE A 600      38.905  23.985  49.535  1.00  0.00           H
ATOM    283  C   PHE A 600      41.985  23.325  43.855  1.00  0.00           C
ATOM    284  O   PHE A 600      42.985  22.905  44.445  1.00  0.00           O
ATOM    285  N   LYS A 601      41.775  23.055  42.555  1.00  0.00           N
ATOM    286  HN  LYS A 601      40.965  23.425  42.095  1.00  0.00           H
ATOM    287  CA  LYS A 601      42.735  22.375  41.685  1.00  0.00           C
ATOM    288  HA  LYS A 601      43.005  21.445  42.165  1.00  0.00           H
ATOM    289  CB  LYS A 601      42.125  22.065  40.285  1.00  0.00           C
ATOM    290  HB1 LYS A 601      42.895  21.585  39.645  1.00  0.00           H
ATOM    291  HB2 LYS A 601      41.865  23.045  39.815  1.00  0.00           H
ATOM    292  CG  LYS A 601      40.855  21.175  40.255  1.00  0.00           C
ATOM    293  HG1 LYS A 601      40.475  21.205  39.215  1.00  0.00           H
ATOM    294  HG2 LYS A 601      40.075  21.645  40.905  1.00  0.00           H
ATOM    295  CD  LYS A 601      41.075  19.705  40.695  1.00  0.00           C
ATOM    296  HD1 LYS A 601      41.385  19.725  41.765  1.00  0.00           H
ATOM    297  HD2 LYS A 601      41.935  19.285  40.125  1.00  0.00           H
ATOM    298  CE  LYS A 601      39.835  18.795  40.565  1.00  0.00           C
ATOM    299  HE1 LYS A 601      38.985  19.225  41.135  1.00  0.00           H
ATOM    300  HE2 LYS A 601      40.065  17.785  40.985  1.00  0.00           H
ATOM    301  NZ  LYS A 601      39.425  18.615  39.145  1.00  0.00           N
ATOM    302  HZ1 LYS A 601      40.205  18.175  38.615  1.00  0.00           H
ATOM    303  HZ2 LYS A 601      39.225  19.555  38.745  1.00  0.00           H
ATOM    304  HZ3 LYS A 601      38.575  18.005  39.065  1.00  0.00           H
ATOM    305  C   LYS A 601      44.055  23.145  41.515  1.00  0.00           C
ATOM    306  O   LYS A 601      45.145  22.565  41.585  1.00  0.00           O
ATOM    307  N   ASP A 602      43.985  24.485  41.315  1.00  0.00           N
ATOM    308  HN  ASP A 602      43.095  24.925  41.185  1.00  0.00           H
ATOM    309  CA  ASP A 602      45.125  25.365  41.145  1.00  0.00           C
ATOM    310  HA  ASP A 602      45.785  24.935  40.395  1.00  0.00           H
ATOM    311  CB  ASP A 602      44.655  26.765  40.685  1.00  0.00           C
ATOM    312  HB1 ASP A 602      45.515  27.455  40.575  1.00  0.00           H
ATOM    313  HB2 ASP A 602      43.935  27.185  41.425  1.00  0.00           H
ATOM    314  CG  ASP A 602      43.965  26.715  39.325  1.00  0.00           C
ATOM    315  OD1 ASP A 602      44.305  25.855  38.475  1.00  0.00           O
ATOM    316  OD2 ASP A 602      43.155  27.655  39.095  1.00  0.00           O
ATOM    317  C   ASP A 602      45.935  25.545  42.425  1.00  0.00           C
ATOM    318  O   ASP A 602      47.155  25.715  42.405  1.00  0.00           O
ATOM    319  N   ALA A 603      45.265  25.495  43.595  1.00  0.00           N
ATOM    320  HN  ALA A 603      44.265  25.395  43.565  1.00  0.00           H
ATOM    321  CA  ALA A 603      45.815  25.705  44.925  1.00  0.00           C
ATOM    322  HA  ALA A 603      46.475  26.555  44.875  1.00  0.00           H
ATOM    323  CB  ALA A 603      44.675  26.045  45.885  1.00  0.00           C
ATOM    324  HB1 ALA A 603      44.005  25.165  46.015  1.00  0.00           H
ATOM    325  HB2 ALA A 603      44.065  26.875  45.475  1.00  0.00           H
ATOM    326  HB3 ALA A 603      45.075  26.345  46.875  1.00  0.00           H
ATOM    327  C   ALA A 603      46.615  24.535  45.495  1.00  0.00           C
ATOM    328  O   ALA A 603      46.645  24.245  46.685  1.00  0.00           O
ATOM    329  N   LEU A 604      47.335  23.875  44.595  1.00  0.00           N
ATOM    330  HN  LEU A 604      47.195  24.125  43.645  1.00  0.00           H
ATOM    331  CA  LEU A 604      48.185  22.765  44.865  1.00  0.00           C
ATOM    332  HA  LEU A 604      48.245  22.585  45.935  1.00  0.00           H
ATOM    333  CB  LEU A 604      47.545  21.575  44.125  1.00  0.00           C
ATOM    334  HB1 LEU A 604      47.525  21.765  43.035  1.00  0.00           H
ATOM    335  HB2 LEU A 604      46.475  21.515  44.455  1.00  0.00           H
ATOM    336  CG  LEU A 604      48.165  20.195  44.385  1.00  0.00           C
ATOM    337  HG  LEU A 604      49.215  20.215  44.015  1.00  0.00           H
ATOM    338  CD1 LEU A 604      48.165  19.875  45.885  1.00  0.00           C
ATOM    339 HD11 LEU A 604      47.135  19.985  46.295  1.00  0.00           H
ATOM    340 HD12 LEU A 604      48.835  20.555  46.445  1.00  0.00           H
ATOM    341 HD13 LEU A 604      48.495  18.835  46.075  1.00  0.00           H
ATOM    342  CD2 LEU A 604      47.375  19.145  43.585  1.00  0.00           C
ATOM    343 HD21 LEU A 604      47.425  19.365  42.505  1.00  0.00           H
ATOM    344 HD22 LEU A 604      46.305  19.165  43.895  1.00  0.00           H
ATOM    345 HD23 LEU A 604      47.765  18.125  43.765  1.00  0.00           H
ATOM    346  C   LEU A 604      49.575  23.085  44.355  1.00  0.00           C
ATOM    347  O   LEU A 604      50.565  22.615  44.905  1.00  0.00           O
ATOM    348  N   SER A 605      49.695  23.965  43.325  1.00  0.00           N
ATOM    349  HN  SER A 605      48.865  24.395  42.975  1.00  0.00           H
ATOM    350  CA  SER A 605      50.915  24.305  42.585  1.00  0.00           C
ATOM    351  HA  SER A 605      51.445  23.405  42.355  1.00  0.00           H
ATOM    352  CB  SER A 605      50.585  24.925  41.195  1.00  0.00           C
ATOM    353  HB1 SER A 605      51.515  25.245  40.685  1.00  0.00           H
ATOM    354  HB2 SER A 605      49.925  25.815  41.325  1.00  0.00           H
ATOM    355  OG  SER A 605      49.965  23.985  40.315  1.00  0.00           O
ATOM    356  HG1 SER A 605      49.035  23.885  40.585  1.00  0.00           H
ATOM    357  C   SER A 605      51.925  25.205  43.305  1.00  0.00           C
ATOM    358  O   SER A 605      52.335  26.235  42.775  1.00  0.00           O
ATOM    359  N   LEU A 606      52.375  24.805  44.515  1.00  0.00           N
ATOM    360  HN  LEU A 606      51.965  23.965  44.895  1.00  0.00           H
ATOM    361  CA  LEU A 606      53.255  25.565  45.415  1.00  0.00           C
ATOM    362  HA  LEU A 606      53.325  24.975  46.315  1.00  0.00           H
ATOM    363  CB  LEU A 606      54.705  25.765  44.855  1.00  0.00           C
ATOM    364  HB1 LEU A 606      55.315  26.395  45.535  1.00  0.00           H
ATOM    365  HB2 LEU A 606      54.635  26.295  43.885  1.00  0.00           H
ATOM    366  CG  LEU A 606      55.525  24.465  44.645  1.00  0.00           C
ATOM    367  HG  LEU A 606      54.905  23.785  44.015  1.00  0.00           H
ATOM    368  CD1 LEU A 606      56.825  24.745  43.875  1.00  0.00           C
ATOM    369 HD11 LEU A 606      57.485  25.425  44.455  1.00  0.00           H
ATOM    370 HD12 LEU A 606      56.615  25.215  42.895  1.00  0.00           H
ATOM    371 HD13 LEU A 606      57.365  23.785  43.695  1.00  0.00           H
ATOM    372  CD2 LEU A 606      55.875  23.775  45.975  1.00  0.00           C
ATOM    373 HD21 LEU A 606      54.975  23.595  46.585  1.00  0.00           H
ATOM    374 HD22 LEU A 606      56.585  24.405  46.555  1.00  0.00           H
ATOM    375 HD23 LEU A 606      56.375  22.795  45.775  1.00  0.00           H
ATOM    376  C   LEU A 606      52.635  26.895  45.855  1.00  0.00           C
ATOM    377  O   LEU A 606      51.455  27.155  45.615  1.00  0.00           O
ATOM    378  N   GLN A 607      53.405  27.745  46.565  1.00  0.00           N
ATOM    379  HN  GLN A 607      54.355  27.505  46.775  1.00  0.00           H
ATOM    380  CA  GLN A 607      53.085  29.145  46.845  1.00  0.00           C
ATOM    381  HA  GLN A 607      54.015  29.605  47.165  1.00  0.00           H
ATOM    382  CB  GLN A 607      52.645  29.875  45.555  1.00  0.00           C
ATOM    383  HB1 GLN A 607      51.615  29.575  45.265  1.00  0.00           H
ATOM    384  HB2 GLN A 607      53.335  29.545  44.755  1.00  0.00           H
ATOM    385  CG  GLN A 607      52.725  31.415  45.625  1.00  0.00           C
ATOM    386  HG1 GLN A 607      53.755  31.705  45.945  1.00  0.00           H
ATOM    387  HG2 GLN A 607      52.015  31.825  46.355  1.00  0.00           H
ATOM    388  CD  GLN A 607      52.425  32.035  44.255  1.00  0.00           C
ATOM    389  OE1 GLN A 607      51.405  31.735  43.625  1.00  0.00           O
ATOM    390  NE2 GLN A 607      53.325  32.925  43.795  1.00  0.00           N
ATOM    391 HE21 GLN A 607      53.085  33.525  43.025  1.00  0.00           H
ATOM    392 HE22 GLN A 607      54.145  33.085  44.325  1.00  0.00           H
ATOM    393  C   GLN A 607      52.105  29.325  48.005  1.00  0.00           C
ATOM    394  O   GLN A 607      52.265  30.195  48.865  1.00  0.00           O
ATOM    395  N   CYS A 608      51.075  28.455  48.085  1.00  0.00           N
ATOM    396  HN  CYS A 608      50.995  27.765  47.355  1.00  0.00           H
ATOM    397  CA  CYS A 608      50.005  28.465  49.065  1.00  0.00           C
ATOM    398  HA  CYS A 608      49.445  29.375  48.925  1.00  0.00           H
ATOM    399  CB  CYS A 608      49.055  27.255  48.835  1.00  0.00           C
ATOM    400  HB1 CYS A 608      48.445  27.485  47.935  1.00  0.00           H
ATOM    401  HB2 CYS A 608      48.325  27.165  49.665  1.00  0.00           H
ATOM    402  SG  CYS A 608      49.915  25.655  48.525  1.00  0.00           S
ATOM    403  HG1 CYS A 608      48.815  24.955  48.225  1.00  0.00           H
ATOM    404  C   CYS A 608      50.475  28.475  50.505  1.00  0.00           C
ATOM    405  O   CYS A 608      50.055  29.315  51.295  1.00  0.00           O
ATOM    406  N   LEU A 609      51.405  27.575  50.885  1.00  0.00           N
ATOM    407  HN  LEU A 609      51.675  26.885  50.225  1.00  0.00           H
ATOM    408  CA  LEU A 609      51.975  27.475  52.215  1.00  0.00           C
ATOM    409  HA  LEU A 609      51.155  27.325  52.905  1.00  0.00           H
ATOM    410  CB  LEU A 609      52.905  26.235  52.265  1.00  0.00           C
ATOM    411  HB1 LEU A 609      53.725  26.355  51.515  1.00  0.00           H
ATOM    412  HB2 LEU A 609      52.315  25.345  51.965  1.00  0.00           H
ATOM    413  CG  LEU A 609      53.555  25.935  53.635  1.00  0.00           C
ATOM    414  HG  LEU A 609      54.165  26.815  53.945  1.00  0.00           H
ATOM    415  CD1 LEU A 609      52.495  25.685  54.725  1.00  0.00           C
ATOM    416 HD11 LEU A 609      51.895  24.785  54.495  1.00  0.00           H
ATOM    417 HD12 LEU A 609      51.825  26.555  54.835  1.00  0.00           H
ATOM    418 HD13 LEU A 609      53.005  25.535  55.705  1.00  0.00           H
ATOM    419  CD2 LEU A 609      54.495  24.725  53.535  1.00  0.00           C
ATOM    420 HD21 LEU A 609      55.285  24.905  52.775  1.00  0.00           H
ATOM    421 HD22 LEU A 609      53.925  23.815  53.255  1.00  0.00           H
ATOM    422 HD23 LEU A 609      54.985  24.545  54.515  1.00  0.00           H
ATOM    423  C   LEU A 609      52.715  28.725  52.675  1.00  0.00           C
ATOM    424  O   LEU A 609      52.515  29.205  53.795  1.00  0.00           O
ATOM    425  N   ALA A 610      53.545  29.325  51.805  1.00  0.00           N
ATOM    426  HN  ALA A 610      53.695  28.945  50.895  1.00  0.00           H
ATOM    427  CA  ALA A 610      54.235  30.565  52.065  1.00  0.00           C
ATOM    428  HA  ALA A 610      54.815  30.445  52.975  1.00  0.00           H
ATOM    429  CB  ALA A 610      55.185  30.875  50.895  1.00  0.00           C
ATOM    430  HB1 ALA A 610      54.635  31.015  49.935  1.00  0.00           H
ATOM    431  HB2 ALA A 610      55.905  30.035  50.745  1.00  0.00           H
ATOM    432  HB3 ALA A 610      55.775  31.785  51.095  1.00  0.00           H
ATOM    433  C   ALA A 610      53.295  31.745  52.275  1.00  0.00           C
ATOM    434  O   ALA A 610      53.445  32.535  53.215  1.00  0.00           O
ATOM    435  N   SER A 611      52.265  31.855  51.405  1.00  0.00           N
ATOM    436  HN  SER A 611      52.245  31.265  50.595  1.00  0.00           H
ATOM    437  CA  SER A 611      51.195  32.825  51.555  1.00  0.00           C
ATOM    438  HA  SER A 611      51.645  33.815  51.585  1.00  0.00           H
ATOM    439  CB  SER A 611      50.195  32.785  50.355  1.00  0.00           C
ATOM    440  HB1 SER A 611      49.705  31.785  50.305  1.00  0.00           H
ATOM    441  HB2 SER A 611      50.765  32.935  49.405  1.00  0.00           H
ATOM    442  OG  SER A 611      49.205  33.805  50.475  1.00  0.00           O
ATOM    443  HG1 SER A 611      48.565  33.725  49.745  1.00  0.00           H
ATOM    444  C   SER A 611      50.415  32.665  52.845  1.00  0.00           C
ATOM    445  O   SER A 611      50.175  33.635  53.565  1.00  0.00           O
ATOM    446  N   ILE A 612      50.055  31.415  53.205  1.00  0.00           N
ATOM    447  HN  ILE A 612      50.245  30.625  52.605  1.00  0.00           H
ATOM    448  CA  ILE A 612      49.365  31.105  54.445  1.00  0.00           C
ATOM    449  HA  ILE A 612      48.445  31.685  54.475  1.00  0.00           H
ATOM    450  CB  ILE A 612      48.995  29.615  54.515  1.00  0.00           C
ATOM    451  HB  ILE A 612      49.895  29.025  54.215  1.00  0.00           H
ATOM    452  CG2 ILE A 612      48.585  29.165  55.945  1.00  0.00           C
ATOM    453 HG21 ILE A 612      47.755  29.795  56.325  1.00  0.00           H
ATOM    454 HG22 ILE A 612      49.435  29.225  56.655  1.00  0.00           H
ATOM    455 HG23 ILE A 612      48.245  28.105  55.935  1.00  0.00           H
ATOM    456  CG1 ILE A 612      47.865  29.285  53.515  1.00  0.00           C
ATOM    457 HG11 ILE A 612      48.005  29.905  52.595  1.00  0.00           H
ATOM    458 HG12 ILE A 612      46.895  29.595  53.965  1.00  0.00           H
ATOM    459  CD  ILE A 612      47.815  27.815  53.105  1.00  0.00           C
ATOM    460  HD1 ILE A 612      47.655  27.165  53.985  1.00  0.00           H
ATOM    461  HD2 ILE A 612      48.775  27.495  52.635  1.00  0.00           H
ATOM    462  HD3 ILE A 612      46.995  27.635  52.375  1.00  0.00           H
ATOM    463  C   ILE A 612      50.145  31.515  55.675  1.00  0.00           C
ATOM    464  O   ILE A 612      49.625  32.225  56.535  1.00  0.00           O
ATOM    465  N   LEU A 613      51.445  31.135  55.765  1.00  0.00           N
ATOM    466  HN  LEU A 613      51.835  30.545  55.065  1.00  0.00           H
ATOM    467  CA  LEU A 613      52.305  31.485  56.885  1.00  0.00           C
ATOM    468  HA  LEU A 613      51.845  31.125  57.795  1.00  0.00           H
ATOM    469  CB  LEU A 613      53.695  30.815  56.715  1.00  0.00           C
ATOM    470  HB1 LEU A 613      54.435  31.215  57.455  1.00  0.00           H
ATOM    471  HB2 LEU A 613      54.075  31.075  55.695  1.00  0.00           H
ATOM    472  CG  LEU A 613      53.685  29.285  56.855  1.00  0.00           C
ATOM    473  HG  LEU A 613      52.785  28.875  56.335  1.00  0.00           H
ATOM    474  CD1 LEU A 613      54.915  28.665  56.175  1.00  0.00           C
ATOM    475 HD11 LEU A 613      55.845  29.045  56.645  1.00  0.00           H
ATOM    476 HD12 LEU A 613      54.935  28.925  55.095  1.00  0.00           H
ATOM    477 HD13 LEU A 613      54.905  27.555  56.265  1.00  0.00           H
ATOM    478  CD2 LEU A 613      53.625  28.855  58.325  1.00  0.00           C
ATOM    479 HD21 LEU A 613      52.705  29.225  58.805  1.00  0.00           H
ATOM    480 HD22 LEU A 613      54.505  29.265  58.875  1.00  0.00           H
ATOM    481 HD23 LEU A 613      53.645  27.745  58.415  1.00  0.00           H
ATOM    482  C   LEU A 613      52.495  32.985  57.065  1.00  0.00           C
ATOM    483  O   LEU A 613      52.405  33.515  58.175  1.00  0.00           O
ATOM    484  N   PHE A 614      52.735  33.705  55.945  1.00  0.00           N
ATOM    485  HN  PHE A 614      52.765  33.235  55.055  1.00  0.00           H
ATOM    486  CA  PHE A 614      52.915  35.145  55.925  1.00  0.00           C
ATOM    487  HA  PHE A 614      53.725  35.395  56.605  1.00  0.00           H
ATOM    488  CB  PHE A 614      53.335  35.525  54.465  1.00  0.00           C
ATOM    489  HB1 PHE A 614      52.595  35.065  53.775  1.00  0.00           H
ATOM    490  HB2 PHE A 614      54.325  35.045  54.255  1.00  0.00           H
ATOM    491  CG  PHE A 614      53.465  36.985  54.095  1.00  0.00           C
ATOM    492  CD1 PHE A 614      53.735  37.995  55.025  1.00  0.00           C
ATOM    493  HD1 PHE A 614      53.845  37.765  56.065  1.00  0.00           H
ATOM    494  CE1 PHE A 614      53.845  39.335  54.615  1.00  0.00           C
ATOM    495  HE1 PHE A 614      54.035  40.105  55.345  1.00  0.00           H
ATOM    496  CZ  PHE A 614      53.715  39.665  53.265  1.00  0.00           C
ATOM    497  HZ  PHE A 614      53.815  40.695  52.945  1.00  0.00           H
ATOM    498  CD2 PHE A 614      53.345  37.335  52.735  1.00  0.00           C
ATOM    499  HD2 PHE A 614      53.155  36.555  52.005  1.00  0.00           H
ATOM    500  CE2 PHE A 614      53.465  38.665  52.315  1.00  0.00           C
ATOM    501  HE2 PHE A 614      53.355  38.925  51.275  1.00  0.00           H
ATOM    502  C   PHE A 614      51.695  35.935  56.405  1.00  0.00           C
ATOM    503  O   PHE A 614      51.775  36.735  57.335  1.00  0.00           O
ATOM    504  N   LEU A 615      50.525  35.675  55.795  1.00  0.00           N
ATOM    505  HN  LEU A 615      50.485  35.015  55.035  1.00  0.00           H
ATOM    506  CA  LEU A 615      49.275  36.325  56.135  1.00  0.00           C
ATOM    507  HA  LEU A 615      49.475  37.385  56.195  1.00  0.00           H
ATOM    508  CB  LEU A 615      48.195  36.115  55.025  1.00  0.00           C
ATOM    509  HB1 LEU A 615      47.175  36.225  55.465  1.00  0.00           H
ATOM    510  HB2 LEU A 615      48.285  35.075  54.635  1.00  0.00           H
ATOM    511  CG  LEU A 615      48.245  37.125  53.845  1.00  0.00           C
ATOM    512  HG  LEU A 615      47.445  36.805  53.135  1.00  0.00           H
ATOM    513  CD1 LEU A 615      47.905  38.545  54.315  1.00  0.00           C
ATOM    514 HD11 LEU A 615      48.745  38.975  54.915  1.00  0.00           H
ATOM    515 HD12 LEU A 615      46.995  38.555  54.945  1.00  0.00           H
ATOM    516 HD13 LEU A 615      47.745  39.215  53.445  1.00  0.00           H
ATOM    517  CD2 LEU A 615      49.575  37.115  53.055  1.00  0.00           C
ATOM    518 HD21 LEU A 615      49.815  36.085  52.725  1.00  0.00           H
ATOM    519 HD22 LEU A 615      50.405  37.495  53.685  1.00  0.00           H
ATOM    520 HD23 LEU A 615      49.485  37.765  52.155  1.00  0.00           H
ATOM    521  C   LEU A 615      48.745  35.965  57.525  1.00  0.00           C
ATOM    522  O   LEU A 615      48.215  36.825  58.235  1.00  0.00           O
ATOM    523  N   TYR A 616      48.895  34.705  57.965  1.00  0.00           N
ATOM    524  HN  TYR A 616      49.295  34.005  57.355  1.00  0.00           H
ATOM    525  CA  TYR A 616      48.535  34.245  59.295  1.00  0.00           C
ATOM    526  HA  TYR A 616      47.475  34.435  59.445  1.00  0.00           H
ATOM    527  CB  TYR A 616      48.805  32.715  59.375  1.00  0.00           C
ATOM    528  HB1 TYR A 616      49.825  32.515  58.985  1.00  0.00           H
ATOM    529  HB2 TYR A 616      48.085  32.175  58.725  1.00  0.00           H
ATOM    530  CG  TYR A 616      48.745  32.115  60.765  1.00  0.00           C
ATOM    531  CD1 TYR A 616      47.495  31.945  61.385  1.00  0.00           C
ATOM    532  HD1 TYR A 616      46.605  32.245  60.865  1.00  0.00           H
ATOM    533  CE1 TYR A 616      47.415  31.395  62.675  1.00  0.00           C
ATOM    534  HE1 TYR A 616      46.465  31.275  63.155  1.00  0.00           H
ATOM    535  CZ  TYR A 616      48.565  30.995  63.345  1.00  0.00           C
ATOM    536  OH  TYR A 616      48.405  30.415  64.625  1.00  0.00           O
ATOM    537  HH  TYR A 616      49.265  30.345  65.045  1.00  0.00           H
ATOM    538  CD2 TYR A 616      49.905  31.725  61.455  1.00  0.00           C
ATOM    539  HD2 TYR A 616      50.875  31.845  60.985  1.00  0.00           H
ATOM    540  CE2 TYR A 616      49.825  31.165  62.745  1.00  0.00           C
ATOM    541  HE2 TYR A 616      50.725  30.875  63.255  1.00  0.00           H
ATOM    542  C   TYR A 616      49.245  34.995  60.435  1.00  0.00           C
ATOM    543  O   TYR A 616      48.605  35.515  61.345  1.00  0.00           O
ATOM    544  N   CYS A 617      50.585  35.095  60.355  1.00  0.00           N
ATOM    545  HN  CYS A 617      51.065  34.655  59.595  1.00  0.00           H
ATOM    546  CA  CYS A 617      51.395  35.805  61.315  1.00  0.00           C
ATOM    547  HA  CYS A 617      51.155  35.425  62.305  1.00  0.00           H
ATOM    548  CB  CYS A 617      52.915  35.585  61.085  1.00  0.00           C
ATOM    549  HB1 CYS A 617      53.495  36.185  61.815  1.00  0.00           H
ATOM    550  HB2 CYS A 617      53.185  35.935  60.065  1.00  0.00           H
ATOM    551  SG  CYS A 617      53.375  33.825  61.285  1.00  0.00           S
ATOM    552  HG1 CYS A 617      52.845  33.435  60.135  1.00  0.00           H
ATOM    553  C   CYS A 617      51.085  37.295  61.365  1.00  0.00           C
ATOM    554  O   CYS A 617      50.975  37.885  62.435  1.00  0.00           O
ATOM    555  N   ALA A 618      50.905  37.925  60.185  1.00  0.00           N
ATOM    556  HN  ALA A 618      51.065  37.435  59.325  1.00  0.00           H
ATOM    557  CA  ALA A 618      50.475  39.305  60.065  1.00  0.00           C
ATOM    558  HA  ALA A 618      51.175  39.915  60.605  1.00  0.00           H
ATOM    559  CB  ALA A 618      50.495  39.695  58.575  1.00  0.00           C
ATOM    560  HB1 ALA A 618      49.775  39.085  57.985  1.00  0.00           H
ATOM    561  HB2 ALA A 618      51.505  39.515  58.145  1.00  0.00           H
ATOM    562  HB3 ALA A 618      50.255  40.765  58.435  1.00  0.00           H
ATOM    563  C   ALA A 618      49.085  39.605  60.645  1.00  0.00           C
ATOM    564  O   ALA A 618      48.935  40.555  61.415  1.00  0.00           O
ATOM    565  N   CYS A 619      48.065  38.765  60.345  1.00  0.00           N
ATOM    566  HN  CYS A 619      48.225  38.005  59.715  1.00  0.00           H
ATOM    567  CA  CYS A 619      46.675  38.985  60.765  1.00  0.00           C
ATOM    568  HA  CYS A 619      46.455  40.035  60.645  1.00  0.00           H
ATOM    569  CB  CYS A 619      45.715  38.175  59.835  1.00  0.00           C
ATOM    570  HB1 CYS A 619      45.915  37.085  59.975  1.00  0.00           H
ATOM    571  HB2 CYS A 619      45.995  38.415  58.785  1.00  0.00           H
ATOM    572  SG  CYS A 619      43.935  38.535  60.075  1.00  0.00           S
ATOM    573  HG1 CYS A 619      43.935  38.275  61.375  1.00  0.00           H
ATOM    574  C   CYS A 619      46.405  38.635  62.225  1.00  0.00           C
ATOM    575  O   CYS A 619      45.485  39.165  62.845  1.00  0.00           O
ATOM    576  N   MET A 620      47.245  37.775  62.825  1.00  0.00           N
ATOM    577  HN  MET A 620      47.915  37.265  62.285  1.00  0.00           H
ATOM    578  CA  MET A 620      47.165  37.425  64.235  1.00  0.00           C
ATOM    579  HA  MET A 620      46.185  37.005  64.415  1.00  0.00           H
ATOM    580  CB  MET A 620      48.265  36.385  64.545  1.00  0.00           C
ATOM    581  HB1 MET A 620      49.265  36.825  64.345  1.00  0.00           H
ATOM    582  HB2 MET A 620      48.155  35.545  63.825  1.00  0.00           H
ATOM    583  CG  MET A 620      48.235  35.815  65.985  1.00  0.00           C
ATOM    584  HG1 MET A 620      48.465  36.635  66.695  1.00  0.00           H
ATOM    585  HG2 MET A 620      49.045  35.065  66.075  1.00  0.00           H
ATOM    586  SD  MET A 620      46.655  35.055  66.445  1.00  0.00           S
ATOM    587  CE  MET A 620      46.675  33.665  65.285  1.00  0.00           C
ATOM    588  HE1 MET A 620      47.535  32.995  65.475  1.00  0.00           H
ATOM    589  HE2 MET A 620      46.715  33.995  64.225  1.00  0.00           H
ATOM    590  HE3 MET A 620      45.755  33.055  65.405  1.00  0.00           H
ATOM    591  C   MET A 620      47.305  38.615  65.185  1.00  0.00           C
ATOM    592  O   MET A 620      46.555  38.755  66.155  1.00  0.00           O
ATOM    593  N   SER A 621      48.265  39.525  64.905  1.00  0.00           N
ATOM    594  HN  SER A 621      48.835  39.395  64.095  1.00  0.00           H
ATOM    595  CA  SER A 621      48.495  40.725  65.705  1.00  0.00           C
ATOM    596  HA  SER A 621      48.645  40.375  66.715  1.00  0.00           H
ATOM    597  CB  SER A 621      49.815  41.455  65.305  1.00  0.00           C
ATOM    598  HB1 SER A 621      49.855  41.555  64.195  1.00  0.00           H
ATOM    599  HB2 SER A 621      50.685  40.815  65.605  1.00  0.00           H
ATOM    600  OG  SER A 621      49.955  42.755  65.875  1.00  0.00           O
ATOM    601  HG1 SER A 621      50.215  42.675  66.805  1.00  0.00           H
ATOM    602  C   SER A 621      47.315  41.705  65.825  1.00  0.00           C
ATOM    603  O   SER A 621      46.995  42.045  66.965  1.00  0.00           O
ATOM    604  N   PRO A 622      46.595  42.145  64.785  1.00  0.00           N
ATOM    605  CD  PRO A 622      47.095  42.185  63.425  1.00  0.00           C
ATOM    606  HD1 PRO A 622      47.225  41.165  63.025  1.00  0.00           H
ATOM    607  HD2 PRO A 622      48.075  42.715  63.405  1.00  0.00           H
ATOM    608  CA  PRO A 622      45.515  43.105  64.985  1.00  0.00           C
ATOM    609  HA  PRO A 622      45.845  43.875  65.655  1.00  0.00           H
ATOM    610  CB  PRO A 622      45.175  43.685  63.595  1.00  0.00           C
ATOM    611  HB1 PRO A 622      45.415  44.775  63.595  1.00  0.00           H
ATOM    612  HB2 PRO A 622      44.105  43.575  63.315  1.00  0.00           H
ATOM    613  CG  PRO A 622      46.075  42.955  62.585  1.00  0.00           C
ATOM    614  HG1 PRO A 622      45.465  42.235  61.995  1.00  0.00           H
ATOM    615  HG2 PRO A 622      46.575  43.665  61.895  1.00  0.00           H
ATOM    616  C   PRO A 622      44.335  42.425  65.635  1.00  0.00           C
ATOM    617  O   PRO A 622      43.685  43.045  66.475  1.00  0.00           O
ATOM    618  N   VAL A 623      44.035  41.165  65.265  1.00  0.00           N
ATOM    619  HN  VAL A 623      44.575  40.695  64.565  1.00  0.00           H
ATOM    620  CA  VAL A 623      42.915  40.435  65.865  1.00  0.00           C
ATOM    621  HA  VAL A 623      42.025  41.025  65.705  1.00  0.00           H
ATOM    622  CB  VAL A 623      42.715  39.095  65.145  1.00  0.00           C
ATOM    623  HB  VAL A 623      43.695  38.585  65.045  1.00  0.00           H
ATOM    624  CG1 VAL A 623      41.755  38.155  65.915  1.00  0.00           C
ATOM    625 HG11 VAL A 623      40.795  38.665  66.125  1.00  0.00           H
ATOM    626 HG12 VAL A 623      42.195  37.815  66.875  1.00  0.00           H
ATOM    627 HG13 VAL A 623      41.535  37.255  65.305  1.00  0.00           H
ATOM    628  CG2 VAL A 623      42.155  39.395  63.735  1.00  0.00           C
ATOM    629 HG21 VAL A 623      42.875  39.985  63.145  1.00  0.00           H
ATOM    630 HG22 VAL A 623      41.205  39.965  63.805  1.00  0.00           H
ATOM    631 HG23 VAL A 623      41.945  38.445  63.195  1.00  0.00           H
ATOM    632  C   VAL A 623      43.025  40.265  67.375  1.00  0.00           C
ATOM    633  O   VAL A 623      42.085  40.555  68.115  1.00  0.00           O
ATOM    634  N   ILE A 624      44.195  39.835  67.895  1.00  0.00           N
ATOM    635  HN  ILE A 624      44.935  39.535  67.295  1.00  0.00           H
ATOM    636  CA  ILE A 624      44.465  39.815  69.335  1.00  0.00           C
ATOM    637  HA  ILE A 624      43.635  39.315  69.815  1.00  0.00           H
ATOM    638  CB  ILE A 624      45.705  38.975  69.655  1.00  0.00           C
ATOM    639  HB  ILE A 624      46.525  39.255  68.955  1.00  0.00           H
ATOM    640  CG2 ILE A 624      46.225  39.215  71.095  1.00  0.00           C
ATOM    641 HG21 ILE A 624      45.475  38.865  71.845  1.00  0.00           H
ATOM    642 HG22 ILE A 624      46.465  40.275  71.285  1.00  0.00           H
ATOM    643 HG23 ILE A 624      47.165  38.645  71.265  1.00  0.00           H
ATOM    644  CG1 ILE A 624      45.365  37.475  69.425  1.00  0.00           C
ATOM    645 HG11 ILE A 624      45.045  37.345  68.365  1.00  0.00           H
ATOM    646 HG12 ILE A 624      44.495  37.205  70.075  1.00  0.00           H
ATOM    647  CD  ILE A 624      46.515  36.505  69.715  1.00  0.00           C
ATOM    648  HD1 ILE A 624      46.815  36.525  70.785  1.00  0.00           H
ATOM    649  HD2 ILE A 624      47.405  36.765  69.095  1.00  0.00           H
ATOM    650  HD3 ILE A 624      46.215  35.475  69.465  1.00  0.00           H
ATOM    651  C   ILE A 624      44.485  41.205  69.965  1.00  0.00           C
ATOM    652  O   ILE A 624      43.885  41.425  71.015  1.00  0.00           O
ATOM    653  N   THR A 625      45.175  42.195  69.345  1.00  0.00           N
ATOM    654  HN  THR A 625      45.685  41.985  68.515  1.00  0.00           H
ATOM    655  CA  THR A 625      45.305  43.565  69.875  1.00  0.00           C
ATOM    656  HA  THR A 625      45.735  43.495  70.855  1.00  0.00           H
ATOM    657  CB  THR A 625      46.215  44.445  69.015  1.00  0.00           C
ATOM    658  HB  THR A 625      45.815  44.535  67.975  1.00  0.00           H
ATOM    659  OG1 THR A 625      47.515  43.895  68.945  1.00  0.00           O
ATOM    660  HG1 THR A 625      47.455  43.205  68.275  1.00  0.00           H
ATOM    661  CG2 THR A 625      46.375  45.845  69.615  1.00  0.00           C
ATOM    662 HG21 THR A 625      46.745  45.785  70.665  1.00  0.00           H
ATOM    663 HG22 THR A 625      45.425  46.415  69.615  1.00  0.00           H
ATOM    664 HG23 THR A 625      47.115  46.425  69.025  1.00  0.00           H
ATOM    665  C   THR A 625      43.975  44.295  70.045  1.00  0.00           C
ATOM    666  O   THR A 625      43.665  44.805  71.115  1.00  0.00           O
ATOM    667  N   PHE A 626      43.115  44.275  69.005  1.00  0.00           N
ATOM    668  HN  PHE A 626      43.375  43.865  68.125  1.00  0.00           H
ATOM    669  CA  PHE A 626      41.765  44.805  69.065  1.00  0.00           C
ATOM    670  HA  PHE A 626      41.825  45.815  69.445  1.00  0.00           H
ATOM    671  CB  PHE A 626      41.065  44.845  67.675  1.00  0.00           C
ATOM    672  HB1 PHE A 626      39.955  44.845  67.785  1.00  0.00           H
ATOM    673  HB2 PHE A 626      41.345  43.945  67.075  1.00  0.00           H
ATOM    674  CG  PHE A 626      41.435  46.095  66.905  1.00  0.00           C
ATOM    675  CD1 PHE A 626      40.495  47.125  66.745  1.00  0.00           C
ATOM    676  HD1 PHE A 626      39.525  47.025  67.215  1.00  0.00           H
ATOM    677  CE1 PHE A 626      40.785  48.255  65.975  1.00  0.00           C
ATOM    678  HE1 PHE A 626      40.045  49.045  65.865  1.00  0.00           H
ATOM    679  CZ  PHE A 626      42.025  48.375  65.345  1.00  0.00           C
ATOM    680  HZ  PHE A 626      42.265  49.245  64.745  1.00  0.00           H
ATOM    681  CD2 PHE A 626      42.685  46.225  66.255  1.00  0.00           C
ATOM    682  HD2 PHE A 626      43.425  45.445  66.345  1.00  0.00           H
ATOM    683  CE2 PHE A 626      42.975  47.355  65.475  1.00  0.00           C
ATOM    684  HE2 PHE A 626      43.925  47.445  64.975  1.00  0.00           H
ATOM    685  C   PHE A 626      40.885  44.075  70.075  1.00  0.00           C
ATOM    686  O   PHE A 626      40.115  44.695  70.805  1.00  0.00           O
ATOM    687  N   GLY A 627      41.005  42.725  70.155  1.00  0.00           N
ATOM    688  HN  GLY A 627      41.645  42.255  69.545  1.00  0.00           H
ATOM    689  CA  GLY A 627      40.255  41.905  71.105  1.00  0.00           C
ATOM    690  HA1 GLY A 627      40.475  40.875  70.885  1.00  0.00           H
ATOM    691  HA2 GLY A 627      39.195  42.135  70.995  1.00  0.00           H
ATOM    692  C   GLY A 627      40.625  42.135  72.545  1.00  0.00           C
ATOM    693  O   GLY A 627      39.775  42.115  73.425  1.00  0.00           O
ATOM    694  N   GLY A 628      41.915  42.375  72.825  1.00  0.00           N
ATOM    695  HN  GLY A 628      42.585  42.265  72.095  1.00  0.00           H
ATOM    696  CA  GLY A 628      42.365  42.815  74.145  1.00  0.00           C
ATOM    697  HA1 GLY A 628      43.435  42.905  74.085  1.00  0.00           H
ATOM    698  HA2 GLY A 628      42.045  42.115  74.885  1.00  0.00           H
ATOM    699  C   GLY A 628      41.845  44.165  74.565  1.00  0.00           C
ATOM    700  O   GLY A 628      41.415  44.355  75.705  1.00  0.00           O
ATOM    701  N   LEU A 629      41.885  45.145  73.635  1.00  0.00           N
ATOM    702  HN  LEU A 629      42.295  44.985  72.735  1.00  0.00           H
ATOM    703  CA  LEU A 629      41.355  46.485  73.835  1.00  0.00           C
ATOM    704  HA  LEU A 629      41.805  46.905  74.725  1.00  0.00           H
ATOM    705  CB  LEU A 629      41.695  47.395  72.615  1.00  0.00           C
ATOM    706  HB1 LEU A 629      40.845  48.075  72.395  1.00  0.00           H
ATOM    707  HB2 LEU A 629      41.835  46.755  71.715  1.00  0.00           H
ATOM    708  CG  LEU A 629      42.925  48.305  72.805  1.00  0.00           C
ATOM    709  HG  LEU A 629      42.775  48.885  73.745  1.00  0.00           H
ATOM    710  CD1 LEU A 629      44.255  47.535  72.945  1.00  0.00           C
ATOM    711 HD11 LEU A 629      44.465  46.935  72.035  1.00  0.00           H
ATOM    712 HD12 LEU A 629      44.215  46.855  73.815  1.00  0.00           H
ATOM    713 HD13 LEU A 629      45.095  48.245  73.095  1.00  0.00           H
ATOM    714  CD2 LEU A 629      43.015  49.305  71.645  1.00  0.00           C
ATOM    715 HD21 LEU A 629      42.085  49.905  71.585  1.00  0.00           H
ATOM    716 HD22 LEU A 629      43.155  48.775  70.675  1.00  0.00           H
ATOM    717 HD23 LEU A 629      43.875  49.995  71.785  1.00  0.00           H
ATOM    718  C   LEU A 629      39.855  46.485  74.085  1.00  0.00           C
ATOM    719  O   LEU A 629      39.365  47.135  75.025  1.00  0.00           O
ATOM    720  N   LEU A 630      39.085  45.735  73.275  1.00  0.00           N
ATOM    721  HN  LEU A 630      39.485  45.255  72.485  1.00  0.00           H
ATOM    722  CA  LEU A 630      37.655  45.515  73.495  1.00  0.00           C
ATOM    723  HA  LEU A 630      37.175  46.485  73.535  1.00  0.00           H
ATOM    724  CB  LEU A 630      37.055  44.675  72.335  1.00  0.00           C
ATOM    725  HB1 LEU A 630      36.055  44.285  72.615  1.00  0.00           H
ATOM    726  HB2 LEU A 630      37.715  43.795  72.175  1.00  0.00           H
ATOM    727  CG  LEU A 630      36.895  45.435  71.005  1.00  0.00           C
ATOM    728  HG  LEU A 630      37.815  46.035  70.815  1.00  0.00           H
ATOM    729  CD1 LEU A 630      36.735  44.435  69.845  1.00  0.00           C
ATOM    730 HD11 LEU A 630      35.855  43.775  70.035  1.00  0.00           H
ATOM    731 HD12 LEU A 630      37.645  43.805  69.755  1.00  0.00           H
ATOM    732 HD13 LEU A 630      36.575  44.975  68.895  1.00  0.00           H
ATOM    733  CD2 LEU A 630      35.695  46.395  71.055  1.00  0.00           C
ATOM    734 HD21 LEU A 630      35.815  47.135  71.865  1.00  0.00           H
ATOM    735 HD22 LEU A 630      34.755  45.825  71.235  1.00  0.00           H
ATOM    736 HD23 LEU A 630      35.585  46.945  70.095  1.00  0.00           H
ATOM    737  C   LEU A 630      37.355  44.825  74.815  1.00  0.00           C
ATOM    738  O   LEU A 630      36.475  45.255  75.575  1.00  0.00           O
ATOM    739  N   GLY A 631      38.125  43.765  75.135  1.00  0.00           N
ATOM    740  HN  GLY A 631      38.735  43.395  74.435  1.00  0.00           H
ATOM    741  CA  GLY A 631      38.015  43.025  76.385  1.00  0.00           C
ATOM    742  HA1 GLY A 631      38.765  42.245  76.365  1.00  0.00           H
ATOM    743  HA2 GLY A 631      37.015  42.625  76.455  1.00  0.00           H
ATOM    744  C   GLY A 631      38.255  43.855  77.615  1.00  0.00           C
ATOM    745  O   GLY A 631      37.495  43.775  78.575  1.00  0.00           O
ATOM    746  N   GLU A 632      39.295  44.705  77.605  1.00  0.00           N
ATOM    747  HN  GLU A 632      39.935  44.745  76.835  1.00  0.00           H
ATOM    748  CA  GLU A 632      39.555  45.645  78.675  1.00  0.00           C
ATOM    749  HA  GLU A 632      39.605  45.095  79.615  1.00  0.00           H
ATOM    750  CB  GLU A 632      40.945  46.275  78.405  1.00  0.00           C
ATOM    751  HB1 GLU A 632      40.925  46.765  77.405  1.00  0.00           H
ATOM    752  HB2 GLU A 632      41.715  45.475  78.345  1.00  0.00           H
ATOM    753  CG  GLU A 632      41.395  47.305  79.465  1.00  0.00           C
ATOM    754  HG1 GLU A 632      41.615  46.805  80.425  1.00  0.00           H
ATOM    755  HG2 GLU A 632      40.575  48.045  79.645  1.00  0.00           H
ATOM    756  CD  GLU A 632      42.615  48.115  79.065  1.00  0.00           C
ATOM    757  OE1 GLU A 632      43.475  47.655  78.275  1.00  0.00           O
ATOM    758  OE2 GLU A 632      42.665  49.295  79.505  1.00  0.00           O
ATOM    759  C   GLU A 632      38.475  46.705  78.845  1.00  0.00           C
ATOM    760  O   GLU A 632      37.855  46.815  79.905  1.00  0.00           O
ATOM    761  N   ALA A 633      38.145  47.445  77.765  1.00  0.00           N
ATOM    762  HN  ALA A 633      38.665  47.325  76.925  1.00  0.00           H
ATOM    763  CA  ALA A 633      37.225  48.575  77.775  1.00  0.00           C
ATOM    764  HA  ALA A 633      37.565  49.265  78.525  1.00  0.00           H
ATOM    765  CB  ALA A 633      37.285  49.295  76.405  1.00  0.00           C
ATOM    766  HB1 ALA A 633      36.905  48.635  75.595  1.00  0.00           H
ATOM    767  HB2 ALA A 633      38.345  49.565  76.175  1.00  0.00           H
ATOM    768  HB3 ALA A 633      36.695  50.235  76.425  1.00  0.00           H
ATOM    769  C   ALA A 633      35.775  48.245  78.115  1.00  0.00           C
ATOM    770  O   ALA A 633      35.055  49.025  78.755  1.00  0.00           O
ATOM    771  N   THR A 634      35.295  47.075  77.665  1.00  0.00           N
ATOM    772  HN  THR A 634      35.895  46.455  77.155  1.00  0.00           H
ATOM    773  CA  THR A 634      33.885  46.685  77.785  1.00  0.00           C
ATOM    774  HA  THR A 634      33.255  47.565  77.855  1.00  0.00           H
ATOM    775  CB  THR A 634      33.425  45.855  76.585  1.00  0.00           C
ATOM    776  HB  THR A 634      33.795  44.805  76.655  1.00  0.00           H
ATOM    777  OG1 THR A 634      33.955  46.405  75.385  1.00  0.00           O
ATOM    778  HG1 THR A 634      34.865  46.085  75.355  1.00  0.00           H
ATOM    779  CG2 THR A 634      31.905  45.855  76.425  1.00  0.00           C
ATOM    780 HG21 THR A 634      31.535  46.895  76.295  1.00  0.00           H
ATOM    781 HG22 THR A 634      31.395  45.415  77.305  1.00  0.00           H
ATOM    782 HG23 THR A 634      31.625  45.285  75.515  1.00  0.00           H
ATOM    783  C   THR A 634      33.685  45.855  79.035  1.00  0.00           C
ATOM    784  O   THR A 634      32.565  45.565  79.465  1.00  0.00           O
ATOM    785  N   GLU A 635      34.805  45.495  79.685  1.00  0.00           N
ATOM    786  HN  GLU A 635      35.675  45.905  79.375  1.00  0.00           H
ATOM    787  CA  GLU A 635      34.885  44.665  80.885  1.00  0.00           C
ATOM    788  HA  GLU A 635      35.925  44.655  81.165  1.00  0.00           H
ATOM    789  CB  GLU A 635      34.135  45.305  82.095  1.00  0.00           C
ATOM    790  HB1 GLU A 635      33.035  45.285  81.935  1.00  0.00           H
ATOM    791  HB2 GLU A 635      34.445  46.375  82.095  1.00  0.00           H
ATOM    792  CG  GLU A 635      34.485  44.725  83.495  1.00  0.00           C
ATOM    793  HG1 GLU A 635      34.365  45.525  84.255  1.00  0.00           H
ATOM    794  HG2 GLU A 635      35.545  44.395  83.515  1.00  0.00           H
ATOM    795  CD  GLU A 635      33.605  43.575  83.965  1.00  0.00           C
ATOM    796  OE1 GLU A 635      32.345  43.735  83.925  1.00  0.00           O
ATOM    797  OE2 GLU A 635      34.175  42.555  84.395  1.00  0.00           O
ATOM    798  C   GLU A 635      34.525  43.205  80.615  1.00  0.00           C
ATOM    799  O   GLU A 635      33.455  42.695  80.925  1.00  0.00           O
ATOM    800  N   GLY A 636      35.445  42.475  79.935  1.00  0.00           N
ATOM    801  HN  GLY A 636      36.265  42.945  79.615  1.00  0.00           H
ATOM    802  CA  GLY A 636      35.405  41.015  79.775  1.00  0.00           C
ATOM    803  HA1 GLY A 636      35.285  40.585  80.765  1.00  0.00           H
ATOM    804  HA2 GLY A 636      36.325  40.725  79.305  1.00  0.00           H
ATOM    805  C   GLY A 636      34.285  40.435  78.935  1.00  0.00           C
ATOM    806  O   GLY A 636      33.905  39.275  79.115  1.00  0.00           O
ATOM    807  N   ARG A 637      33.725  41.205  77.995  1.00  0.00           N
ATOM    808  HN  ARG A 637      34.045  42.145  77.875  1.00  0.00           H
ATOM    809  CA  ARG A 637      32.575  40.765  77.215  1.00  0.00           C
ATOM    810  HA  ARG A 637      32.105  39.915  77.685  1.00  0.00           H
ATOM    811  CB  ARG A 637      31.525  41.905  77.095  1.00  0.00           C
ATOM    812  HB1 ARG A 637      30.605  41.515  76.615  1.00  0.00           H
ATOM    813  HB2 ARG A 637      31.915  42.715  76.435  1.00  0.00           H
ATOM    814  CG  ARG A 637      31.135  42.585  78.435  1.00  0.00           C
ATOM    815  HG1 ARG A 637      30.375  43.365  78.245  1.00  0.00           H
ATOM    816  HG2 ARG A 637      32.045  43.115  78.795  1.00  0.00           H
ATOM    817  CD  ARG A 637      30.605  41.645  79.545  1.00  0.00           C
ATOM    818  HD1 ARG A 637      31.215  40.725  79.605  1.00  0.00           H
ATOM    819  HD2 ARG A 637      29.535  41.365  79.385  1.00  0.00           H
ATOM    820  NE  ARG A 637      30.785  42.385  80.835  1.00  0.00           N
ATOM    821  HE  ARG A 637      31.735  42.495  81.175  1.00  0.00           H
ATOM    822  CZ  ARG A 637      29.905  43.195  81.395  1.00  0.00           C
ATOM    823  NH1 ARG A 637      28.615  43.125  81.175  1.00  0.00           N
ATOM    824 HH11 ARG A 637      28.265  42.185  80.985  1.00  0.00           H
ATOM    825 HH12 ARG A 637      28.045  43.675  81.755  1.00  0.00           H
ATOM    826  NH2 ARG A 637      30.265  44.035  82.335  1.00  0.00           N
ATOM    827 HH21 ARG A 637      29.565  44.385  82.935  1.00  0.00           H
ATOM    828 HH22 ARG A 637      31.155  43.815  82.815  1.00  0.00           H
ATOM    829  C   ARG A 637      32.945  40.335  75.815  1.00  0.00           C
ATOM    830  O   ARG A 637      32.375  39.385  75.295  1.00  0.00           O
ATOM    831  N   LEU A 638      33.905  41.035  75.185  1.00  0.00           N
ATOM    832  HN  LEU A 638      34.335  41.825  75.625  1.00  0.00           H
ATOM    833  CA  LEU A 638      34.395  40.715  73.865  1.00  0.00           C
ATOM    834  HA  LEU A 638      34.055  39.735  73.555  1.00  0.00           H
ATOM    835  CB  LEU A 638      33.955  41.795  72.835  1.00  0.00           C
ATOM    836  HB1 LEU A 638      34.435  41.615  71.845  1.00  0.00           H
ATOM    837  HB2 LEU A 638      34.295  42.795  73.185  1.00  0.00           H
ATOM    838  CG  LEU A 638      32.425  41.905  72.585  1.00  0.00           C
ATOM    839  HG  LEU A 638      31.915  42.035  73.575  1.00  0.00           H
ATOM    840  CD1 LEU A 638      32.105  43.155  71.755  1.00  0.00           C
ATOM    841 HD11 LEU A 638      32.605  43.115  70.765  1.00  0.00           H
ATOM    842 HD12 LEU A 638      32.455  44.075  72.265  1.00  0.00           H
ATOM    843 HD13 LEU A 638      31.015  43.265  71.595  1.00  0.00           H
ATOM    844  CD2 LEU A 638      31.875  40.645  71.915  1.00  0.00           C
ATOM    845 HD21 LEU A 638      32.015  39.755  72.555  1.00  0.00           H
ATOM    846 HD22 LEU A 638      32.385  40.475  70.945  1.00  0.00           H
ATOM    847 HD23 LEU A 638      30.785  40.765  71.715  1.00  0.00           H
ATOM    848  C   LEU A 638      35.905  40.675  73.935  1.00  0.00           C
ATOM    849  O   LEU A 638      36.575  41.645  73.615  1.00  0.00           O
ATOM    850  N   SER A 639      36.505  39.565  74.395  1.00  0.00           N
ATOM    851  HN  SER A 639      35.985  38.735  74.635  1.00  0.00           H
ATOM    852  CA  SER A 639      37.945  39.505  74.615  1.00  0.00           C
ATOM    853  HA  SER A 639      38.315  40.505  74.805  1.00  0.00           H
ATOM    854  CB  SER A 639      38.335  38.625  75.855  1.00  0.00           C
ATOM    855  HB1 SER A 639      37.625  38.855  76.675  1.00  0.00           H
ATOM    856  HB2 SER A 639      39.355  38.915  76.205  1.00  0.00           H
ATOM    857  OG  SER A 639      38.335  37.215  75.605  1.00  0.00           O
ATOM    858  HG1 SER A 639      37.395  36.975  75.445  1.00  0.00           H
ATOM    859  C   SER A 639      38.665  39.015  73.365  1.00  0.00           C
ATOM    860  O   SER A 639      38.105  38.885  72.275  1.00  0.00           O
ATOM    861  N   ALA A 640      39.965  38.725  73.505  1.00  0.00           N
ATOM    862  HN  ALA A 640      40.405  38.885  74.385  1.00  0.00           H
ATOM    863  CA  ALA A 640      40.765  38.055  72.505  1.00  0.00           C
ATOM    864  HA  ALA A 640      40.735  38.645  71.605  1.00  0.00           H
ATOM    865  CB  ALA A 640      42.215  37.975  72.995  1.00  0.00           C
ATOM    866  HB1 ALA A 640      42.275  37.385  73.935  1.00  0.00           H
ATOM    867  HB2 ALA A 640      42.615  38.985  73.205  1.00  0.00           H
ATOM    868  HB3 ALA A 640      42.865  37.495  72.235  1.00  0.00           H
ATOM    869  C   ALA A 640      40.235  36.655  72.135  1.00  0.00           C
ATOM    870  O   ALA A 640      40.375  36.205  71.005  1.00  0.00           O
ATOM    871  N   ILE A 641      39.615  35.935  73.095  1.00  0.00           N
ATOM    872  HN  ILE A 641      39.435  36.345  73.995  1.00  0.00           H
ATOM    873  CA  ILE A 641      38.975  34.655  72.845  1.00  0.00           C
ATOM    874  HA  ILE A 641      39.695  34.015  72.355  1.00  0.00           H
ATOM    875  CB  ILE A 641      38.535  33.965  74.145  1.00  0.00           C
ATOM    876  HB  ILE A 641      37.805  34.615  74.685  1.00  0.00           H
ATOM    877  CG2 ILE A 641      37.835  32.615  73.845  1.00  0.00           C
ATOM    878 HG21 ILE A 641      38.525  31.925  73.305  1.00  0.00           H
ATOM    879 HG22 ILE A 641      36.925  32.755  73.225  1.00  0.00           H
ATOM    880 HG23 ILE A 641      37.515  32.135  74.785  1.00  0.00           H
ATOM    881  CG1 ILE A 641      39.765  33.765  75.065  1.00  0.00           C
ATOM    882 HG11 ILE A 641      40.305  34.735  75.195  1.00  0.00           H
ATOM    883 HG12 ILE A 641      40.465  33.055  74.565  1.00  0.00           H
ATOM    884  CD  ILE A 641      39.425  33.245  76.465  1.00  0.00           C
ATOM    885  HD1 ILE A 641      38.955  32.245  76.415  1.00  0.00           H
ATOM    886  HD2 ILE A 641      38.725  33.925  76.975  1.00  0.00           H
ATOM    887  HD3 ILE A 641      40.355  33.165  77.075  1.00  0.00           H
ATOM    888  C   ILE A 641      37.795  34.795  71.875  1.00  0.00           C
ATOM    889  O   ILE A 641      37.705  34.075  70.875  1.00  0.00           O
ATOM    890  N   GLU A 642      36.915  35.795  72.125  1.00  0.00           N
ATOM    891  HN  GLU A 642      36.915  36.295  73.005  1.00  0.00           H
ATOM    892  CA  GLU A 642      35.855  36.175  71.215  1.00  0.00           C
ATOM    893  HA  GLU A 642      35.235  35.305  71.045  1.00  0.00           H
ATOM    894  CB  GLU A 642      34.975  37.305  71.825  1.00  0.00           C
ATOM    895  HB1 GLU A 642      34.325  37.725  71.025  1.00  0.00           H
ATOM    896  HB2 GLU A 642      35.625  38.125  72.195  1.00  0.00           H
ATOM    897  CG  GLU A 642      33.985  36.865  72.935  1.00  0.00           C
ATOM    898  HG1 GLU A 642      33.335  36.055  72.555  1.00  0.00           H
ATOM    899  HG2 GLU A 642      33.315  37.715  73.205  1.00  0.00           H
ATOM    900  CD  GLU A 642      34.595  36.385  74.255  1.00  0.00           C
ATOM    901  OE1 GLU A 642      35.695  36.855  74.655  1.00  0.00           O
ATOM    902  OE2 GLU A 642      33.905  35.535  74.895  1.00  0.00           O
ATOM    903  C   GLU A 642      36.365  36.625  69.845  1.00  0.00           C
ATOM    904  O   GLU A 642      35.835  36.215  68.815  1.00  0.00           O
ATOM    905  N   SER A 643      37.415  37.485  69.785  1.00  0.00           N
ATOM    906  HN  SER A 643      37.845  37.845  70.625  1.00  0.00           H
ATOM    907  CA  SER A 643      37.965  37.945  68.505  1.00  0.00           C
ATOM    908  HA  SER A 643      37.125  38.295  67.925  1.00  0.00           H
ATOM    909  CB  SER A 643      38.925  39.175  68.605  1.00  0.00           C
ATOM    910  HB1 SER A 643      38.425  39.975  69.175  1.00  0.00           H
ATOM    911  HB2 SER A 643      39.135  39.565  67.575  1.00  0.00           H
ATOM    912  OG  SER A 643      40.155  38.865  69.245  1.00  0.00           O
ATOM    913  HG1 SER A 643      40.835  39.475  68.905  1.00  0.00           H
ATOM    914  C   SER A 643      38.605  36.865  67.645  1.00  0.00           C
ATOM    915  O   SER A 643      38.365  36.845  66.445  1.00  0.00           O
ATOM    916  N   LEU A 644      39.405  35.945  68.225  1.00  0.00           N
ATOM    917  HN  LEU A 644      39.665  36.055  69.185  1.00  0.00           H
ATOM    918  CA  LEU A 644      39.995  34.795  67.535  1.00  0.00           C
ATOM    919  HA  LEU A 644      40.595  35.165  66.715  1.00  0.00           H
ATOM    920  CB  LEU A 644      40.865  33.965  68.505  1.00  0.00           C
ATOM    921  HB1 LEU A 644      41.095  32.955  68.095  1.00  0.00           H
ATOM    922  HB2 LEU A 644      40.295  33.825  69.455  1.00  0.00           H
ATOM    923  CG  LEU A 644      42.215  34.605  68.855  1.00  0.00           C
ATOM    924  HG  LEU A 644      42.055  35.695  69.065  1.00  0.00           H
ATOM    925  CD1 LEU A 644      42.825  33.985  70.125  1.00  0.00           C
ATOM    926 HD11 LEU A 644      42.995  32.895  69.965  1.00  0.00           H
ATOM    927 HD12 LEU A 644      42.135  34.105  70.985  1.00  0.00           H
ATOM    928 HD13 LEU A 644      43.795  34.465  70.365  1.00  0.00           H
ATOM    929  CD2 LEU A 644      43.205  34.475  67.685  1.00  0.00           C
ATOM    930 HD21 LEU A 644      42.825  35.005  66.785  1.00  0.00           H
ATOM    931 HD22 LEU A 644      43.355  33.405  67.425  1.00  0.00           H
ATOM    932 HD23 LEU A 644      44.185  34.905  67.965  1.00  0.00           H
ATOM    933  C   LEU A 644      38.955  33.865  66.935  1.00  0.00           C
ATOM    934  O   LEU A 644      39.015  33.495  65.755  1.00  0.00           O
ATOM    935  N   PHE A 645      37.935  33.505  67.735  1.00  0.00           N
ATOM    936  HN  PHE A 645      37.915  33.835  68.685  1.00  0.00           H
ATOM    937  CA  PHE A 645      36.825  32.705  67.275  1.00  0.00           C
ATOM    938  HA  PHE A 645      37.275  31.825  66.815  1.00  0.00           H
ATOM    939  CB  PHE A 645      35.955  32.255  68.485  1.00  0.00           C
ATOM    940  HB1 PHE A 645      35.535  33.155  68.995  1.00  0.00           H
ATOM    941  HB2 PHE A 645      36.585  31.705  69.215  1.00  0.00           H
ATOM    942  CG  PHE A 645      34.815  31.355  68.105  1.00  0.00           C
ATOM    943  CD1 PHE A 645      34.905  30.545  66.955  1.00  0.00           C
ATOM    944  HD1 PHE A 645      35.785  30.545  66.325  1.00  0.00           H
ATOM    945  CE1 PHE A 645      33.865  29.735  66.565  1.00  0.00           C
ATOM    946  HE1 PHE A 645      33.945  29.115  65.685  1.00  0.00           H
ATOM    947  CZ  PHE A 645      32.725  29.675  67.345  1.00  0.00           C
ATOM    948  HZ  PHE A 645      32.015  28.975  66.985  1.00  0.00           H
ATOM    949  CD2 PHE A 645      33.665  31.265  68.905  1.00  0.00           C
ATOM    950  HD2 PHE A 645      33.595  31.845  69.815  1.00  0.00           H
ATOM    951  CE2 PHE A 645      32.595  30.425  68.525  1.00  0.00           C
ATOM    952  HE2 PHE A 645      31.715  30.335  69.135  1.00  0.00           H
ATOM    953  C   PHE A 645      36.015  33.405  66.175  1.00  0.00           C
ATOM    954  O   PHE A 645      35.715  32.825  65.125  1.00  0.00           O
ATOM    955  N   GLY A 646      35.725  34.705  66.385  1.00  0.00           N
ATOM    956  HN  GLY A 646      36.005  35.145  67.245  1.00  0.00           H
ATOM    957  CA  GLY A 646      35.035  35.545  65.405  1.00  0.00           C
ATOM    958  HA1 GLY A 646      34.975  36.545  65.815  1.00  0.00           H
ATOM    959  HA2 GLY A 646      34.065  35.115  65.215  1.00  0.00           H
ATOM    960  C   GLY A 646      35.725  35.655  64.075  1.00  0.00           C
ATOM    961  O   GLY A 646      35.105  35.445  63.035  1.00  0.00           O
ATOM    962  N   ALA A 647      37.045  35.945  64.075  1.00  0.00           N
ATOM    963  HN  ALA A 647      37.515  36.185  64.935  1.00  0.00           H
ATOM    964  CA  ALA A 647      37.855  35.975  62.875  1.00  0.00           C
ATOM    965  HA  ALA A 647      37.435  36.695  62.195  1.00  0.00           H
ATOM    966  CB  ALA A 647      39.295  36.395  63.245  1.00  0.00           C
ATOM    967  HB1 ALA A 647      39.745  35.685  63.965  1.00  0.00           H
ATOM    968  HB2 ALA A 647      39.265  37.395  63.725  1.00  0.00           H
ATOM    969  HB3 ALA A 647      39.935  36.465  62.345  1.00  0.00           H
ATOM    970  C   ALA A 647      37.905  34.635  62.145  1.00  0.00           C
ATOM    971  O   ALA A 647      37.705  34.565  60.925  1.00  0.00           O
ATOM    972  N   SER A 648      38.125  33.525  62.885  1.00  0.00           N
ATOM    973  HN  SER A 648      38.315  33.605  63.865  1.00  0.00           H
ATOM    974  CA  SER A 648      38.125  32.195  62.305  1.00  0.00           C
ATOM    975  HA  SER A 648      38.905  32.145  61.565  1.00  0.00           H
ATOM    976  CB  SER A 648      38.405  31.145  63.425  1.00  0.00           C
ATOM    977  HB1 SER A 648      37.625  31.185  64.205  1.00  0.00           H
ATOM    978  HB2 SER A 648      39.375  31.405  63.915  1.00  0.00           H
ATOM    979  OG  SER A 648      38.485  29.825  62.905  1.00  0.00           O
ATOM    980  HG1 SER A 648      39.235  29.845  62.275  1.00  0.00           H
ATOM    981  C   SER A 648      36.815  31.825  61.615  1.00  0.00           C
ATOM    982  O   SER A 648      36.795  31.485  60.425  1.00  0.00           O
ATOM    983  N   LEU A 649      35.685  31.975  62.335  1.00  0.00           N
ATOM    984  HN  LEU A 649      35.735  32.285  63.285  1.00  0.00           H
ATOM    985  CA  LEU A 649      34.375  31.645  61.835  1.00  0.00           C
ATOM    986  HA  LEU A 649      34.365  30.605  61.545  1.00  0.00           H
ATOM    987  CB  LEU A 649      33.375  31.915  62.975  1.00  0.00           C
ATOM    988  HB1 LEU A 649      33.425  32.995  63.275  1.00  0.00           H
ATOM    989  HB2 LEU A 649      33.715  31.335  63.865  1.00  0.00           H
ATOM    990  CG  LEU A 649      31.915  31.545  62.685  1.00  0.00           C
ATOM    991  HG  LEU A 649      31.545  32.075  61.775  1.00  0.00           H
ATOM    992  CD1 LEU A 649      31.805  30.025  62.465  1.00  0.00           C
ATOM    993 HD11 LEU A 649      32.355  29.475  63.255  1.00  0.00           H
ATOM    994 HD12 LEU A 649      32.205  29.745  61.475  1.00  0.00           H
ATOM    995 HD13 LEU A 649      30.745  29.715  62.515  1.00  0.00           H
ATOM    996  CD2 LEU A 649      31.045  31.995  63.865  1.00  0.00           C
ATOM    997 HD21 LEU A 649      31.095  33.095  63.995  1.00  0.00           H
ATOM    998 HD22 LEU A 649      31.395  31.515  64.805  1.00  0.00           H
ATOM    999 HD23 LEU A 649      29.985  31.705  63.695  1.00  0.00           H
ATOM   1000  C   LEU A 649      33.965  32.465  60.625  1.00  0.00           C
ATOM   1001  O   LEU A 649      33.555  31.925  59.595  1.00  0.00           O
ATOM   1002  N   THR A 650      34.115  33.805  60.725  1.00  0.00           N
ATOM   1003  HN  THR A 650      34.475  34.185  61.575  1.00  0.00           H
ATOM   1004  CA  THR A 650      33.755  34.765  59.685  1.00  0.00           C
ATOM   1005  HA  THR A 650      32.725  34.585  59.425  1.00  0.00           H
ATOM   1006  CB  THR A 650      33.875  36.215  60.155  1.00  0.00           C
ATOM   1007  HB  THR A 650      34.945  36.485  60.355  1.00  0.00           H
ATOM   1008  OG1 THR A 650      33.135  36.415  61.345  1.00  0.00           O
ATOM   1009  HG1 THR A 650      33.675  36.065  62.065  1.00  0.00           H
ATOM   1010  CG2 THR A 650      33.265  37.195  59.155  1.00  0.00           C
ATOM   1011 HG21 THR A 650      32.185  36.995  59.045  1.00  0.00           H
ATOM   1012 HG22 THR A 650      33.725  37.085  58.155  1.00  0.00           H
ATOM   1013 HG23 THR A 650      33.395  38.245  59.505  1.00  0.00           H
ATOM   1014  C   THR A 650      34.575  34.575  58.415  1.00  0.00           C
ATOM   1015  O   THR A 650      34.055  34.625  57.305  1.00  0.00           O
ATOM   1016  N   GLY A 651      35.895  34.325  58.575  1.00  0.00           N
ATOM   1017  HN  GLY A 651      36.285  34.265  59.495  1.00  0.00           H
ATOM   1018  CA  GLY A 651      36.815  34.165  57.455  1.00  0.00           C
ATOM   1019  HA1 GLY A 651      37.805  34.245  57.885  1.00  0.00           H
ATOM   1020  HA2 GLY A 651      36.625  34.945  56.735  1.00  0.00           H
ATOM   1021  C   GLY A 651      36.745  32.845  56.715  1.00  0.00           C
ATOM   1022  O   GLY A 651      36.805  32.815  55.485  1.00  0.00           O
ATOM   1023  N   ILE A 652      36.585  31.715  57.445  1.00  0.00           N
ATOM   1024  HN  ILE A 652      36.655  31.745  58.445  1.00  0.00           H
ATOM   1025  CA  ILE A 652      36.345  30.405  56.855  1.00  0.00           C
ATOM   1026  HA  ILE A 652      37.165  30.145  56.195  1.00  0.00           H
ATOM   1027  CB  ILE A 652      36.205  29.345  57.945  1.00  0.00           C
ATOM   1028  HB  ILE A 652      35.555  29.755  58.765  1.00  0.00           H
ATOM   1029  CG2 ILE A 652      35.545  28.065  57.395  1.00  0.00           C
ATOM   1030 HG21 ILE A 652      35.945  27.805  56.395  1.00  0.00           H
ATOM   1031 HG22 ILE A 652      34.435  28.155  57.335  1.00  0.00           H
ATOM   1032 HG23 ILE A 652      35.775  27.235  58.065  1.00  0.00           H
ATOM   1033  CG1 ILE A 652      37.585  29.055  58.565  1.00  0.00           C
ATOM   1034 HG11 ILE A 652      38.095  30.015  58.775  1.00  0.00           H
ATOM   1035 HG12 ILE A 652      38.205  28.495  57.825  1.00  0.00           H
ATOM   1036  CD  ILE A 652      37.485  28.285  59.885  1.00  0.00           C
ATOM   1037  HD1 ILE A 652      37.225  27.235  59.675  1.00  0.00           H
ATOM   1038  HD2 ILE A 652      36.715  28.735  60.555  1.00  0.00           H
ATOM   1039  HD3 ILE A 652      38.455  28.295  60.435  1.00  0.00           H
ATOM   1040  C   ILE A 652      35.085  30.375  56.035  1.00  0.00           C
ATOM   1041  O   ILE A 652      35.055  29.945  54.885  1.00  0.00           O
ATOM   1042  N   ALA A 653      34.015  30.915  56.645  1.00  0.00           N
ATOM   1043  HN  ALA A 653      34.085  31.235  57.595  1.00  0.00           H
ATOM   1044  CA  ALA A 653      32.785  31.205  55.995  1.00  0.00           C
ATOM   1045  HA  ALA A 653      32.345  30.275  55.665  1.00  0.00           H
ATOM   1046  CB  ALA A 653      31.955  31.825  57.135  1.00  0.00           C
ATOM   1047  HB1 ALA A 653      32.405  32.775  57.495  1.00  0.00           H
ATOM   1048  HB2 ALA A 653      31.975  31.105  57.985  1.00  0.00           H
ATOM   1049  HB3 ALA A 653      30.895  32.005  56.945  1.00  0.00           H
ATOM   1050  C   ALA A 653      33.055  32.045  54.725  1.00  0.00           C
ATOM   1051  O   ALA A 653      32.985  31.525  53.615  1.00  0.00           O
ATOM   1052  N   TYR A 654      33.455  33.315  54.835  1.00  0.00           N
ATOM   1053  HN  TYR A 654      33.535  33.745  55.745  1.00  0.00           H
ATOM   1054  CA  TYR A 654      33.705  34.185  53.695  1.00  0.00           C
ATOM   1055  HA  TYR A 654      32.735  34.485  53.305  1.00  0.00           H
ATOM   1056  CB  TYR A 654      34.435  35.465  54.205  1.00  0.00           C
ATOM   1057  HB1 TYR A 654      35.425  35.205  54.625  1.00  0.00           H
ATOM   1058  HB2 TYR A 654      33.835  35.935  55.015  1.00  0.00           H
ATOM   1059  CG  TYR A 654      34.625  36.475  53.105  1.00  0.00           C
ATOM   1060  CD1 TYR A 654      35.825  36.515  52.365  1.00  0.00           C
ATOM   1061  HD1 TYR A 654      36.595  35.795  52.555  1.00  0.00           H
ATOM   1062  CE1 TYR A 654      36.005  37.485  51.375  1.00  0.00           C
ATOM   1063  HE1 TYR A 654      36.915  37.505  50.795  1.00  0.00           H
ATOM   1064  CZ  TYR A 654      35.005  38.425  51.125  1.00  0.00           C
ATOM   1065  OH  TYR A 654      35.235  39.435  50.185  1.00  0.00           O
ATOM   1066  HH  TYR A 654      34.475  40.035  50.175  1.00  0.00           H
ATOM   1067  CD2 TYR A 654      33.615  37.415  52.835  1.00  0.00           C
ATOM   1068  HD2 TYR A 654      32.705  37.395  53.405  1.00  0.00           H
ATOM   1069  CE2 TYR A 654      33.805  38.395  51.845  1.00  0.00           C
ATOM   1070  HE2 TYR A 654      33.035  39.125  51.665  1.00  0.00           H
ATOM   1071  C   TYR A 654      34.445  33.525  52.535  1.00  0.00           C
ATOM   1072  O   TYR A 654      33.935  33.465  51.415  1.00  0.00           O
ATOM   1073  N   SER A 655      35.615  32.925  52.815  1.00  0.00           N
ATOM   1074  HN  SER A 655      35.945  32.955  53.755  1.00  0.00           H
ATOM   1075  CA  SER A 655      36.495  32.265  51.855  1.00  0.00           C
ATOM   1076  HA  SER A 655      36.855  33.015  51.165  1.00  0.00           H
ATOM   1077  CB  SER A 655      37.705  31.645  52.605  1.00  0.00           C
ATOM   1078  HB1 SER A 655      37.365  30.865  53.315  1.00  0.00           H
ATOM   1079  HB2 SER A 655      38.195  32.445  53.195  1.00  0.00           H
ATOM   1080  OG  SER A 655      38.675  31.105  51.715  1.00  0.00           O
ATOM   1081  HG1 SER A 655      38.235  30.495  51.105  1.00  0.00           H
ATOM   1082  C   SER A 655      35.835  31.175  51.015  1.00  0.00           C
ATOM   1083  O   SER A 655      36.085  31.065  49.815  1.00  0.00           O
ATOM   1084  N   LEU A 656      34.965  30.325  51.625  1.00  0.00           N
ATOM   1085  HN  LEU A 656      34.725  30.435  52.595  1.00  0.00           H
ATOM   1086  CA  LEU A 656      34.235  29.295  50.885  1.00  0.00           C
ATOM   1087  HA  LEU A 656      34.945  28.615  50.445  1.00  0.00           H
ATOM   1088  CB  LEU A 656      33.285  28.495  51.835  1.00  0.00           C
ATOM   1089  HB1 LEU A 656      32.535  27.925  51.255  1.00  0.00           H
ATOM   1090  HB2 LEU A 656      32.735  29.225  52.475  1.00  0.00           H
ATOM   1091  CG  LEU A 656      34.015  27.505  52.765  1.00  0.00           C
ATOM   1092  HG  LEU A 656      34.965  27.985  53.095  1.00  0.00           H
ATOM   1093  CD1 LEU A 656      33.185  27.205  54.025  1.00  0.00           C
ATOM   1094 HD11 LEU A 656      32.195  26.785  53.745  1.00  0.00           H
ATOM   1095 HD12 LEU A 656      33.015  28.125  54.615  1.00  0.00           H
ATOM   1096 HD13 LEU A 656      33.715  26.465  54.665  1.00  0.00           H
ATOM   1097  CD2 LEU A 656      34.335  26.195  52.025  1.00  0.00           C
ATOM   1098 HD21 LEU A 656      34.955  26.385  51.125  1.00  0.00           H
ATOM   1099 HD22 LEU A 656      33.405  25.695  51.695  1.00  0.00           H
ATOM   1100 HD23 LEU A 656      34.895  25.495  52.695  1.00  0.00           H
ATOM   1101  C   LEU A 656      33.405  29.845  49.735  1.00  0.00           C
ATOM   1102  O   LEU A 656      33.605  29.465  48.585  1.00  0.00           O
ATOM   1103  N   PHE A 657      32.505  30.805  50.005  1.00  0.00           N
ATOM   1104  HN  PHE A 657      32.415  31.155  50.935  1.00  0.00           H
ATOM   1105  CA  PHE A 657      31.465  31.175  49.055  1.00  0.00           C
ATOM   1106  HA  PHE A 657      31.445  30.475  48.235  1.00  0.00           H
ATOM   1107  CB  PHE A 657      30.075  31.165  49.735  1.00  0.00           C
ATOM   1108  HB1 PHE A 657      29.275  31.455  49.015  1.00  0.00           H
ATOM   1109  HB2 PHE A 657      30.055  31.905  50.565  1.00  0.00           H
ATOM   1110  CG  PHE A 657      29.715  29.805  50.275  1.00  0.00           C
ATOM   1111  CD1 PHE A 657      29.125  28.835  49.455  1.00  0.00           C
ATOM   1112  HD1 PHE A 657      28.985  29.055  48.405  1.00  0.00           H
ATOM   1113  CE1 PHE A 657      28.725  27.595  49.965  1.00  0.00           C
ATOM   1114  HE1 PHE A 657      28.275  26.865  49.315  1.00  0.00           H
ATOM   1115  CZ  PHE A 657      28.895  27.315  51.335  1.00  0.00           C
ATOM   1116  HZ  PHE A 657      28.565  26.365  51.735  1.00  0.00           H
ATOM   1117  CD2 PHE A 657      29.905  29.485  51.635  1.00  0.00           C
ATOM   1118  HD2 PHE A 657      30.395  30.205  52.245  1.00  0.00           H
ATOM   1119  CE2 PHE A 657      29.495  28.265  52.175  1.00  0.00           C
ATOM   1120  HE2 PHE A 657      29.645  28.055  53.215  1.00  0.00           H
ATOM   1121  C   PHE A 657      31.655  32.545  48.415  1.00  0.00           C
ATOM   1122  O   PHE A 657      30.965  32.885  47.455  1.00  0.00           O
ATOM   1123  N   ALA A 658      32.605  33.365  48.905  1.00  0.00           N
ATOM   1124  HN  ALA A 658      33.095  33.145  49.755  1.00  0.00           H
ATOM   1125  CA  ALA A 658      32.865  34.685  48.375  1.00  0.00           C
ATOM   1126  HA  ALA A 658      31.945  35.245  48.475  1.00  0.00           H
ATOM   1127  CB  ALA A 658      33.935  35.425  49.195  1.00  0.00           C
ATOM   1128  HB1 ALA A 658      34.875  34.835  49.245  1.00  0.00           H
ATOM   1129  HB2 ALA A 658      33.585  35.585  50.235  1.00  0.00           H
ATOM   1130  HB3 ALA A 658      34.185  36.425  48.775  1.00  0.00           H
ATOM   1131  C   ALA A 658      33.255  34.775  46.905  1.00  0.00           C
ATOM   1132  O   ALA A 658      33.935  33.915  46.315  1.00  0.00           O
ATOM   1133  N   GLY A 659      32.805  35.885  46.285  1.00  0.00           N
ATOM   1134  HN  GLY A 659      32.245  36.525  46.795  1.00  0.00           H
ATOM   1135  CA  GLY A 659      33.125  36.245  44.905  1.00  0.00           C
ATOM   1136  HA1 GLY A 659      32.595  37.155  44.685  1.00  0.00           H
ATOM   1137  HA2 GLY A 659      32.825  35.425  44.265  1.00  0.00           H
ATOM   1138  C   GLY A 659      34.585  36.505  44.685  1.00  0.00           C
ATOM   1139  O   GLY A 659      35.155  36.065  43.675  1.00  0.00           O
ATOM   1140  N   GLN A 660      35.235  37.215  45.625  1.00  0.00           N
ATOM   1141  HN  GLN A 660      34.745  37.635  46.385  1.00  0.00           H
ATOM   1142  CA  GLN A 660      36.675  37.335  45.755  1.00  0.00           C
ATOM   1143  HA  GLN A 660      37.145  36.755  44.985  1.00  0.00           H
ATOM   1144  CB  GLN A 660      37.185  38.795  45.555  1.00  0.00           C
ATOM   1145  HB1 GLN A 660      37.185  39.015  44.465  1.00  0.00           H
ATOM   1146  HB2 GLN A 660      38.245  38.855  45.895  1.00  0.00           H
ATOM   1147  CG  GLN A 660      36.365  39.905  46.255  1.00  0.00           C
ATOM   1148  HG1 GLN A 660      36.175  39.625  47.315  1.00  0.00           H
ATOM   1149  HG2 GLN A 660      35.375  40.045  45.765  1.00  0.00           H
ATOM   1150  CD  GLN A 660      37.085  41.265  46.315  1.00  0.00           C
ATOM   1151  OE1 GLN A 660      37.295  41.825  47.395  1.00  0.00           O
ATOM   1152  NE2 GLN A 660      37.445  41.845  45.155  1.00  0.00           N
ATOM   1153 HE21 GLN A 660      37.925  42.715  45.235  1.00  0.00           H
ATOM   1154 HE22 GLN A 660      37.315  41.415  44.275  1.00  0.00           H
ATOM   1155  C   GLN A 660      37.085  36.785  47.125  1.00  0.00           C
ATOM   1156  O   GLN A 660      36.715  37.365  48.135  1.00  0.00           O
ATOM   1157  N   PRO A 661      37.795  35.665  47.265  1.00  0.00           N
ATOM   1158  CD  PRO A 661      38.005  34.675  46.205  1.00  0.00           C
ATOM   1159  HD1 PRO A 661      38.615  35.105  45.375  1.00  0.00           H
ATOM   1160  HD2 PRO A 661      37.015  34.345  45.815  1.00  0.00           H
ATOM   1161  CA  PRO A 661      38.045  35.105  48.605  1.00  0.00           C
ATOM   1162  HA  PRO A 661      37.185  35.255  49.235  1.00  0.00           H
ATOM   1163  CB  PRO A 661      38.305  33.605  48.335  1.00  0.00           C
ATOM   1164  HB1 PRO A 661      37.335  33.065  48.475  1.00  0.00           H
ATOM   1165  HB2 PRO A 661      39.045  33.155  49.035  1.00  0.00           H
ATOM   1166  CG  PRO A 661      38.725  33.505  46.865  1.00  0.00           C
ATOM   1167  HG1 PRO A 661      39.825  33.645  46.795  1.00  0.00           H
ATOM   1168  HG2 PRO A 661      38.445  32.535  46.415  1.00  0.00           H
ATOM   1169  C   PRO A 661      39.215  35.785  49.295  1.00  0.00           C
ATOM   1170  O   PRO A 661      39.365  35.635  50.515  1.00  0.00           O
ATOM   1171  N   LEU A 662      40.085  36.495  48.565  1.00  0.00           N
ATOM   1172  HN  LEU A 662      39.885  36.685  47.615  1.00  0.00           H
ATOM   1173  CA  LEU A 662      41.425  36.855  49.035  1.00  0.00           C
ATOM   1174  HA  LEU A 662      41.785  36.075  49.695  1.00  0.00           H
ATOM   1175  CB  LEU A 662      42.395  36.995  47.825  1.00  0.00           C
ATOM   1176  HB1 LEU A 662      43.435  37.145  48.215  1.00  0.00           H
ATOM   1177  HB2 LEU A 662      42.115  37.905  47.245  1.00  0.00           H
ATOM   1178  CG  LEU A 662      42.425  35.805  46.845  1.00  0.00           C
ATOM   1179  HG  LEU A 662      41.405  35.655  46.425  1.00  0.00           H
ATOM   1180  CD1 LEU A 662      43.365  36.135  45.665  1.00  0.00           C
ATOM   1181 HD11 LEU A 662      44.395  36.335  46.045  1.00  0.00           H
ATOM   1182 HD12 LEU A 662      43.015  37.025  45.115  1.00  0.00           H
ATOM   1183 HD13 LEU A 662      43.425  35.275  44.955  1.00  0.00           H
ATOM   1184  CD2 LEU A 662      42.865  34.495  47.515  1.00  0.00           C
ATOM   1185 HD21 LEU A 662      42.175  34.215  48.345  1.00  0.00           H
ATOM   1186 HD22 LEU A 662      43.885  34.625  47.945  1.00  0.00           H
ATOM   1187 HD23 LEU A 662      42.895  33.665  46.785  1.00  0.00           H
ATOM   1188  C   LEU A 662      41.425  38.155  49.825  1.00  0.00           C
ATOM   1189  O   LEU A 662      42.455  38.705  50.195  1.00  0.00           O
ATOM   1190  N   THR A 663      40.225  38.685  50.105  1.00  0.00           N
ATOM   1191  HN  THR A 663      39.405  38.255  49.725  1.00  0.00           H
ATOM   1192  CA  THR A 663      39.975  39.945  50.785  1.00  0.00           C
ATOM   1193  HA  THR A 663      40.445  40.725  50.195  1.00  0.00           H
ATOM   1194  CB  THR A 663      38.475  40.235  50.835  1.00  0.00           C
ATOM   1195  HB  THR A 663      37.975  39.665  51.645  1.00  0.00           H
ATOM   1196  OG1 THR A 663      37.905  39.835  49.605  1.00  0.00           O
ATOM   1197  HG1 THR A 663      36.945  39.685  49.755  1.00  0.00           H
ATOM   1198  CG2 THR A 663      38.235  41.745  51.005  1.00  0.00           C
ATOM   1199 HG21 THR A 663      38.685  42.295  50.145  1.00  0.00           H
ATOM   1200 HG22 THR A 663      38.685  42.115  51.955  1.00  0.00           H
ATOM   1201 HG23 THR A 663      37.145  41.955  51.015  1.00  0.00           H
ATOM   1202  C   THR A 663      40.495  40.035  52.195  1.00  0.00           C
ATOM   1203  O   THR A 663      41.105  41.035  52.565  1.00  0.00           O
ATOM   1204  N   ILE A 664      40.285  39.005  53.035  1.00  0.00           N
ATOM   1205  HN  ILE A 664      39.835  38.195  52.665  1.00  0.00           H
ATOM   1206  CA  ILE A 664      40.595  39.045  54.455  1.00  0.00           C
ATOM   1207  HA  ILE A 664      40.235  38.105  54.835  1.00  0.00           H
ATOM   1208  CB  ILE A 664      42.105  39.015  54.785  1.00  0.00           C
ATOM   1209  HB  ILE A 664      42.615  39.765  54.135  1.00  0.00           H
ATOM   1210  CG2 ILE A 664      42.385  39.415  56.255  1.00  0.00           C
ATOM   1211 HG21 ILE A 664      41.795  38.795  56.965  1.00  0.00           H
ATOM   1212 HG22 ILE A 664      42.125  40.485  56.435  1.00  0.00           H
ATOM   1213 HG23 ILE A 664      43.455  39.295  56.495  1.00  0.00           H
ATOM   1214  CG1 ILE A 664      42.675  37.615  54.445  1.00  0.00           C
ATOM   1215 HG11 ILE A 664      42.305  37.305  53.435  1.00  0.00           H
ATOM   1216 HG12 ILE A 664      42.295  36.885  55.185  1.00  0.00           H
ATOM   1217  CD  ILE A 664      44.205  37.555  54.415  1.00  0.00           C
ATOM   1218  HD1 ILE A 664      44.635  37.815  55.405  1.00  0.00           H
ATOM   1219  HD2 ILE A 664      44.615  38.265  53.665  1.00  0.00           H
ATOM   1220  HD3 ILE A 664      44.555  36.535  54.145  1.00  0.00           H
ATOM   1221  C   ILE A 664      39.775  40.085  55.235  1.00  0.00           C
ATOM   1222  O   ILE A 664      39.885  41.305  55.085  1.00  0.00           O
ATOM   1223  N   LEU A 665      38.875  39.625  56.115  1.00  0.00           N
ATOM   1224  HN  LEU A 665      38.785  38.655  56.305  1.00  0.00           H
ATOM   1225  CA  LEU A 665      38.075  40.475  56.965  1.00  0.00           C
ATOM   1226  HA  LEU A 665      37.975  41.455  56.525  1.00  0.00           H
ATOM   1227  CB  LEU A 665      36.665  39.875  57.195  1.00  0.00           C
ATOM   1228  HB1 LEU A 665      36.045  40.585  57.795  1.00  0.00           H
ATOM   1229  HB2 LEU A 665      36.755  38.925  57.765  1.00  0.00           H
ATOM   1230  CG  LEU A 665      35.895  39.555  55.885  1.00  0.00           C
ATOM   1231  HG  LEU A 665      36.505  38.875  55.245  1.00  0.00           H
ATOM   1232  CD1 LEU A 665      34.605  38.795  56.225  1.00  0.00           C
ATOM   1233 HD11 LEU A 665      33.995  39.365  56.955  1.00  0.00           H
ATOM   1234 HD12 LEU A 665      34.855  37.805  56.655  1.00  0.00           H
ATOM   1235 HD13 LEU A 665      33.995  38.635  55.315  1.00  0.00           H
ATOM   1236  CD2 LEU A 665      35.565  40.805  55.065  1.00  0.00           C
ATOM   1237 HD21 LEU A 665      36.495  41.315  54.725  1.00  0.00           H
ATOM   1238 HD22 LEU A 665      34.975  41.525  55.675  1.00  0.00           H
ATOM   1239 HD23 LEU A 665      34.965  40.525  54.175  1.00  0.00           H
ATOM   1240  C   LEU A 665      38.805  40.625  58.285  1.00  0.00           C
ATOM   1241  O   LEU A 665      39.305  39.645  58.845  1.00  0.00           O
ATOM   1242  N   GLY A 666      38.935  41.855  58.795  1.00  0.00           N
ATOM   1243  HN  GLY A 666      38.475  42.645  58.365  1.00  0.00           H
ATOM   1244  CA  GLY A 666      39.705  42.145  59.985  1.00  0.00           C
ATOM   1245  HA1 GLY A 666      40.625  42.605  59.665  1.00  0.00           H
ATOM   1246  HA2 GLY A 666      39.855  41.245  60.575  1.00  0.00           H
ATOM   1247  C   GLY A 666      38.995  43.125  60.875  1.00  0.00           C
ATOM   1248  O   GLY A 666      37.845  43.485  60.675  1.00  0.00           O
ATOM   1249  N   SER A 667      39.715  43.565  61.905  1.00  0.00           N
ATOM   1250  HN  SER A 667      40.655  43.265  62.055  1.00  0.00           H
ATOM   1251  CA  SER A 667      39.235  44.515  62.895  1.00  0.00           C
ATOM   1252  HA  SER A 667      38.165  44.445  62.975  1.00  0.00           H
ATOM   1253  CB  SER A 667      39.885  44.245  64.285  1.00  0.00           C
ATOM   1254  HB1 SER A 667      39.435  44.895  65.065  1.00  0.00           H
ATOM   1255  HB2 SER A 667      40.975  44.475  64.235  1.00  0.00           H
ATOM   1256  OG  SER A 667      39.745  42.865  64.665  1.00  0.00           O
ATOM   1257  HG1 SER A 667      38.805  42.655  64.595  1.00  0.00           H
ATOM   1258  C   SER A 667      39.595  45.915  62.425  1.00  0.00           C
ATOM   1259  O   SER A 667      40.725  46.155  62.005  1.00  0.00           O
ATOM   1260  N   THR A 668      38.645  46.875  62.445  1.00  0.00           N
ATOM   1261  HN  THR A 668      37.725  46.695  62.755  1.00  0.00           H
ATOM   1262  CA  THR A 668      38.865  48.215  61.915  1.00  0.00           C
ATOM   1263  HA  THR A 668      39.915  48.345  61.705  1.00  0.00           H
ATOM   1264  CB  THR A 668      38.105  48.535  60.605  1.00  0.00           C
ATOM   1265  HB  THR A 668      38.435  49.535  60.225  1.00  0.00           H
ATOM   1266  OG1 THR A 668      36.695  48.575  60.745  1.00  0.00           O
ATOM   1267  HG1 THR A 668      36.375  48.565  59.825  1.00  0.00           H
ATOM   1268  CG2 THR A 668      38.415  47.495  59.535  1.00  0.00           C
ATOM   1269 HG21 THR A 668      38.025  46.495  59.815  1.00  0.00           H
ATOM   1270 HG22 THR A 668      39.515  47.405  59.385  1.00  0.00           H
ATOM   1271 HG23 THR A 668      37.955  47.775  58.565  1.00  0.00           H
ATOM   1272  C   THR A 668      38.525  49.255  62.965  1.00  0.00           C
ATOM   1273  O   THR A 668      37.805  49.005  63.925  1.00  0.00           O
ATOM   1274  N   GLY A 669      39.085  50.485  62.795  1.00  0.00           N
ATOM   1275  HN  GLY A 669      39.725  50.605  62.045  1.00  0.00           H
ATOM   1276  CA  GLY A 669      38.845  51.655  63.645  1.00  0.00           C
ATOM   1277  HA1 GLY A 669      39.285  52.505  63.155  1.00  0.00           H
ATOM   1278  HA2 GLY A 669      39.315  51.455  64.595  1.00  0.00           H
ATOM   1279  C   GLY A 669      37.405  52.015  63.945  1.00  0.00           C
ATOM   1280  O   GLY A 669      37.115  52.235  65.125  1.00  0.00           O
ATOM   1281  N   PRO A 670      36.465  52.065  62.995  1.00  0.00           N
ATOM   1282  CD  PRO A 670      36.775  52.305  61.585  1.00  0.00           C
ATOM   1283  HD1 PRO A 670      37.175  51.375  61.125  1.00  0.00           H
ATOM   1284  HD2 PRO A 670      37.515  53.135  61.485  1.00  0.00           H
ATOM   1285  CA  PRO A 670      35.095  52.475  63.305  1.00  0.00           C
ATOM   1286  HA  PRO A 670      35.135  53.425  63.815  1.00  0.00           H
ATOM   1287  CB  PRO A 670      34.375  52.545  61.955  1.00  0.00           C
ATOM   1288  HB1 PRO A 670      33.655  53.395  61.925  1.00  0.00           H
ATOM   1289  HB2 PRO A 670      33.805  51.615  61.735  1.00  0.00           H
ATOM   1290  CG  PRO A 670      35.465  52.695  60.885  1.00  0.00           C
ATOM   1291  HG1 PRO A 670      35.265  52.035  60.015  1.00  0.00           H
ATOM   1292  HG2 PRO A 670      35.515  53.745  60.525  1.00  0.00           H
ATOM   1293  C   PRO A 670      34.395  51.495  64.225  1.00  0.00           C
ATOM   1294  O   PRO A 670      33.615  51.945  65.055  1.00  0.00           O
ATOM   1295  N   VAL A 671      34.645  50.175  64.095  1.00  0.00           N
ATOM   1296  HN  VAL A 671      35.285  49.865  63.405  1.00  0.00           H
ATOM   1297  CA  VAL A 671      34.055  49.165  64.965  1.00  0.00           C
ATOM   1298  HA  VAL A 671      32.985  49.235  64.885  1.00  0.00           H
ATOM   1299  CB  VAL A 671      34.485  47.755  64.535  1.00  0.00           C
ATOM   1300  HB  VAL A 671      35.595  47.715  64.445  1.00  0.00           H
ATOM   1301  CG1 VAL A 671      34.035  46.675  65.545  1.00  0.00           C
ATOM   1302 HG11 VAL A 671      32.955  46.765  65.775  1.00  0.00           H
ATOM   1303 HG12 VAL A 671      34.605  46.755  66.505  1.00  0.00           H
ATOM   1304 HG13 VAL A 671      34.225  45.665  65.125  1.00  0.00           H
ATOM   1305  CG2 VAL A 671      33.885  47.455  63.145  1.00  0.00           C
ATOM   1306 HG21 VAL A 671      34.255  48.165  62.375  1.00  0.00           H
ATOM   1307 HG22 VAL A 671      32.785  47.515  63.175  1.00  0.00           H
ATOM   1308 HG23 VAL A 671      34.175  46.425  62.825  1.00  0.00           H
ATOM   1309  C   VAL A 671      34.405  49.375  66.435  1.00  0.00           C
ATOM   1310  O   VAL A 671      33.535  49.435  67.295  1.00  0.00           O
ATOM   1311  N   LEU A 672      35.705  49.585  66.735  1.00  0.00           N
ATOM   1312  HN  LEU A 672      36.365  49.585  65.985  1.00  0.00           H
ATOM   1313  CA  LEU A 672      36.205  49.795  68.075  1.00  0.00           C
ATOM   1314  HA  LEU A 672      35.935  48.935  68.685  1.00  0.00           H
ATOM   1315  CB  LEU A 672      37.755  49.915  68.005  1.00  0.00           C
ATOM   1316  HB1 LEU A 672      38.005  50.725  67.285  1.00  0.00           H
ATOM   1317  HB2 LEU A 672      38.155  48.975  67.575  1.00  0.00           H
ATOM   1318  CG  LEU A 672      38.495  50.205  69.335  1.00  0.00           C
ATOM   1319  HG  LEU A 672      38.035  51.095  69.835  1.00  0.00           H
ATOM   1320  CD1 LEU A 672      38.405  49.015  70.305  1.00  0.00           C
ATOM   1321 HD11 LEU A 672      38.855  48.105  69.845  1.00  0.00           H
ATOM   1322 HD12 LEU A 672      37.345  48.795  70.565  1.00  0.00           H
ATOM   1323 HD13 LEU A 672      38.965  49.215  71.235  1.00  0.00           H
ATOM   1324  CD2 LEU A 672      39.965  50.555  69.055  1.00  0.00           C
ATOM   1325 HD21 LEU A 672      40.025  51.425  68.365  1.00  0.00           H
ATOM   1326 HD22 LEU A 672      40.465  49.695  68.565  1.00  0.00           H
ATOM   1327 HD23 LEU A 672      40.505  50.795  69.985  1.00  0.00           H
ATOM   1328  C   LEU A 672      35.635  51.025  68.765  1.00  0.00           C
ATOM   1329  O   LEU A 672      35.225  50.995  69.925  1.00  0.00           O
ATOM   1330  N   VAL A 673      35.605  52.155  68.035  1.00  0.00           N
ATOM   1331  HN  VAL A 673      35.975  52.155  67.115  1.00  0.00           H
ATOM   1332  CA  VAL A 673      35.055  53.415  68.505  1.00  0.00           C
ATOM   1333  HA  VAL A 673      35.475  53.605  69.485  1.00  0.00           H
ATOM   1334  CB  VAL A 673      35.495  54.555  67.605  1.00  0.00           C
ATOM   1335  HB  VAL A 673      35.125  54.375  66.565  1.00  0.00           H
ATOM   1336  CG1 VAL A 673      34.945  55.905  68.115  1.00  0.00           C
ATOM   1337 HG11 VAL A 673      35.225  56.075  69.175  1.00  0.00           H
ATOM   1338 HG12 VAL A 673      33.835  55.955  68.045  1.00  0.00           H
ATOM   1339 HG13 VAL A 673      35.355  56.745  67.515  1.00  0.00           H
ATOM   1340  CG2 VAL A 673      37.035  54.605  67.565  1.00  0.00           C
ATOM   1341 HG21 VAL A 673      37.475  53.675  67.145  1.00  0.00           H
ATOM   1342 HG22 VAL A 673      37.445  54.765  68.585  1.00  0.00           H
ATOM   1343 HG23 VAL A 673      37.365  55.455  66.925  1.00  0.00           H
ATOM   1344  C   VAL A 673      33.545  53.365  68.705  1.00  0.00           C
ATOM   1345  O   VAL A 673      33.025  53.815  69.725  1.00  0.00           O
ATOM   1346  N   PHE A 674      32.795  52.785  67.755  1.00  0.00           N
ATOM   1347  HN  PHE A 674      33.215  52.435  66.915  1.00  0.00           H
ATOM   1348  CA  PHE A 674      31.345  52.605  67.845  1.00  0.00           C
ATOM   1349  HA  PHE A 674      30.925  53.575  68.045  1.00  0.00           H
ATOM   1350  CB  PHE A 674      30.815  52.115  66.455  1.00  0.00           C
ATOM   1351  HB1 PHE A 674      31.355  51.185  66.175  1.00  0.00           H
ATOM   1352  HB2 PHE A 674      31.045  52.895  65.695  1.00  0.00           H
ATOM   1353  CG  PHE A 674      29.325  51.855  66.375  1.00  0.00           C
ATOM   1354  CD1 PHE A 674      28.395  52.715  66.975  1.00  0.00           C
ATOM   1355  HD1 PHE A 674      28.735  53.575  67.525  1.00  0.00           H
ATOM   1356  CE1 PHE A 674      27.015  52.465  66.875  1.00  0.00           C
ATOM   1357  HE1 PHE A 674      26.315  53.135  67.345  1.00  0.00           H
ATOM   1358  CZ  PHE A 674      26.565  51.365  66.145  1.00  0.00           C
ATOM   1359  HZ  PHE A 674      25.505  51.175  66.065  1.00  0.00           H
ATOM   1360  CD2 PHE A 674      28.855  50.765  65.625  1.00  0.00           C
ATOM   1361  HD2 PHE A 674      29.555  50.105  65.135  1.00  0.00           H
ATOM   1362  CE2 PHE A 674      27.475  50.515  65.515  1.00  0.00           C
ATOM   1363  HE2 PHE A 674      27.125  49.665  64.935  1.00  0.00           H
ATOM   1364  C   PHE A 674      30.905  51.715  69.015  1.00  0.00           C
ATOM   1365  O   PHE A 674      29.995  52.075  69.765  1.00  0.00           O
ATOM   1366  N   GLU A 675      31.585  50.565  69.225  1.00  0.00           N
ATOM   1367  HN  GLU A 675      32.265  50.235  68.565  1.00  0.00           H
ATOM   1368  CA  GLU A 675      31.365  49.685  70.375  1.00  0.00           C
ATOM   1369  HA  GLU A 675      30.325  49.375  70.355  1.00  0.00           H
ATOM   1370  CB  GLU A 675      32.265  48.425  70.295  1.00  0.00           C
ATOM   1371  HB1 GLU A 675      32.295  47.905  71.285  1.00  0.00           H
ATOM   1372  HB2 GLU A 675      33.305  48.755  70.075  1.00  0.00           H
ATOM   1373  CG  GLU A 675      31.835  47.395  69.215  1.00  0.00           C
ATOM   1374  HG1 GLU A 675      32.695  46.745  68.975  1.00  0.00           H
ATOM   1375  HG2 GLU A 675      31.515  47.915  68.285  1.00  0.00           H
ATOM   1376  CD  GLU A 675      30.695  46.485  69.665  1.00  0.00           C
ATOM   1377  OE1 GLU A 675      29.825  46.905  70.475  1.00  0.00           O
ATOM   1378  OE2 GLU A 675      30.695  45.305  69.205  1.00  0.00           O
ATOM   1379  C   GLU A 675      31.575  50.385  71.705  1.00  0.00           C
ATOM   1380  O   GLU A 675      30.745  50.315  72.615  1.00  0.00           O
ATOM   1381  N   LYS A 676      32.645  51.185  71.835  1.00  0.00           N
ATOM   1382  HN  LYS A 676      33.335  51.245  71.105  1.00  0.00           H
ATOM   1383  CA  LYS A 676      32.855  52.035  72.995  1.00  0.00           C
ATOM   1384  HA  LYS A 676      32.915  51.405  73.875  1.00  0.00           H
ATOM   1385  CB  LYS A 676      34.205  52.765  72.835  1.00  0.00           C
ATOM   1386  HB1 LYS A 676      34.285  53.615  73.545  1.00  0.00           H
ATOM   1387  HB2 LYS A 676      34.265  53.195  71.805  1.00  0.00           H
ATOM   1388  CG  LYS A 676      35.405  51.835  73.055  1.00  0.00           C
ATOM   1389  HG1 LYS A 676      35.335  50.945  72.385  1.00  0.00           H
ATOM   1390  HG2 LYS A 676      35.385  51.465  74.105  1.00  0.00           H
ATOM   1391  CD  LYS A 676      36.715  52.585  72.775  1.00  0.00           C
ATOM   1392  HD1 LYS A 676      36.685  53.525  73.365  1.00  0.00           H
ATOM   1393  HD2 LYS A 676      36.735  52.855  71.695  1.00  0.00           H
ATOM   1394  CE  LYS A 676      37.955  51.785  73.155  1.00  0.00           C
ATOM   1395  HE1 LYS A 676      38.025  50.855  72.555  1.00  0.00           H
ATOM   1396  HE2 LYS A 676      37.945  51.525  74.235  1.00  0.00           H
ATOM   1397  NZ  LYS A 676      39.155  52.605  72.895  1.00  0.00           N
ATOM   1398  HZ1 LYS A 676      39.055  53.505  73.425  1.00  0.00           H
ATOM   1399  HZ2 LYS A 676      39.235  52.815  71.885  1.00  0.00           H
ATOM   1400  HZ3 LYS A 676      39.995  52.095  73.225  1.00  0.00           H
ATOM   1401  C   LYS A 676      31.755  53.055  73.275  1.00  0.00           C
ATOM   1402  O   LYS A 676      31.275  53.185  74.405  1.00  0.00           O
ATOM   1403  N   ILE A 677      31.275  53.765  72.235  1.00  0.00           N
ATOM   1404  HN  ILE A 677      31.715  53.675  71.335  1.00  0.00           H
ATOM   1405  CA  ILE A 677      30.155  54.695  72.305  1.00  0.00           C
ATOM   1406  HA  ILE A 677      30.385  55.425  73.065  1.00  0.00           H
ATOM   1407  CB  ILE A 677      30.015  55.405  70.965  1.00  0.00           C
ATOM   1408  HB  ILE A 677      29.965  54.645  70.155  1.00  0.00           H
ATOM   1409  CG2 ILE A 677      28.715  56.255  70.905  1.00  0.00           C
ATOM   1410 HG21 ILE A 677      28.645  56.925  71.785  1.00  0.00           H
ATOM   1411 HG22 ILE A 677      27.815  55.605  70.895  1.00  0.00           H
ATOM   1412 HG23 ILE A 677      28.685  56.865  69.985  1.00  0.00           H
ATOM   1413  CG1 ILE A 677      31.275  56.265  70.735  1.00  0.00           C
ATOM   1414 HG11 ILE A 677      32.205  55.715  71.025  1.00  0.00           H
ATOM   1415 HG12 ILE A 677      31.225  57.125  71.425  1.00  0.00           H
ATOM   1416  CD  ILE A 677      31.445  56.685  69.275  1.00  0.00           C
ATOM   1417  HD1 ILE A 677      30.525  57.165  68.895  1.00  0.00           H
ATOM   1418  HD2 ILE A 677      31.625  55.785  68.635  1.00  0.00           H
ATOM   1419  HD3 ILE A 677      32.305  57.375  69.165  1.00  0.00           H
ATOM   1420  C   ILE A 677      28.845  54.045  72.705  1.00  0.00           C
ATOM   1421  O   ILE A 677      28.135  54.545  73.585  1.00  0.00           O
ATOM   1422  N   LEU A 678      28.535  52.885  72.105  1.00  0.00           N
ATOM   1423  HN  LEU A 678      29.135  52.525  71.375  1.00  0.00           H
ATOM   1424  CA  LEU A 678      27.365  52.085  72.415  1.00  0.00           C
ATOM   1425  HA  LEU A 678      26.495  52.705  72.285  1.00  0.00           H
ATOM   1426  CB  LEU A 678      27.315  50.885  71.425  1.00  0.00           C
ATOM   1427  HB1 LEU A 678      28.275  50.325  71.505  1.00  0.00           H
ATOM   1428  HB2 LEU A 678      27.265  51.295  70.395  1.00  0.00           H
ATOM   1429  CG  LEU A 678      26.145  49.895  71.615  1.00  0.00           C
ATOM   1430  HG  LEU A 678      26.175  49.485  72.645  1.00  0.00           H
ATOM   1431  CD1 LEU A 678      24.785  50.565  71.395  1.00  0.00           C
ATOM   1432 HD11 LEU A 678      24.715  50.985  70.375  1.00  0.00           H
ATOM   1433 HD12 LEU A 678      24.635  51.385  72.125  1.00  0.00           H
ATOM   1434 HD13 LEU A 678      23.965  49.835  71.535  1.00  0.00           H
ATOM   1435  CD2 LEU A 678      26.315  48.695  70.655  1.00  0.00           C
ATOM   1436 HD21 LEU A 678      27.275  48.175  70.855  1.00  0.00           H
ATOM   1437 HD22 LEU A 678      26.315  49.035  69.605  1.00  0.00           H
ATOM   1438 HD23 LEU A 678      25.485  47.965  70.795  1.00  0.00           H
ATOM   1439  C   LEU A 678      27.355  51.595  73.845  1.00  0.00           C
ATOM   1440  O   LEU A 678      26.355  51.735  74.565  1.00  0.00           O
ATOM   1441  N   TYR A 679      28.495  51.045  74.315  1.00  0.00           N
ATOM   1442  HN  TYR A 679      29.255  50.885  73.685  1.00  0.00           H
ATOM   1443  CA  TYR A 679      28.685  50.615  75.685  1.00  0.00           C
ATOM   1444  HA  TYR A 679      27.895  49.915  75.915  1.00  0.00           H
ATOM   1445  CB  TYR A 679      30.045  49.865  75.835  1.00  0.00           C
ATOM   1446  HB1 TYR A 679      30.885  50.555  75.575  1.00  0.00           H
ATOM   1447  HB2 TYR A 679      30.095  49.015  75.115  1.00  0.00           H
ATOM   1448  CG  TYR A 679      30.255  49.305  77.225  1.00  0.00           C
ATOM   1449  CD1 TYR A 679      31.315  49.765  78.005  1.00  0.00           C
ATOM   1450  HD1 TYR A 679      31.975  50.515  77.605  1.00  0.00           H
ATOM   1451  CE1 TYR A 679      31.555  49.265  79.285  1.00  0.00           C
ATOM   1452  HE1 TYR A 679      32.385  49.635  79.855  1.00  0.00           H
ATOM   1453  CZ  TYR A 679      30.745  48.245  79.785  1.00  0.00           C
ATOM   1454  OH  TYR A 679      31.095  47.695  81.035  1.00  0.00           O
ATOM   1455  HH  TYR A 679      31.015  46.735  80.915  1.00  0.00           H
ATOM   1456  CD2 TYR A 679      29.435  48.295  77.745  1.00  0.00           C
ATOM   1457  HD2 TYR A 679      28.625  47.905  77.155  1.00  0.00           H
ATOM   1458  CE2 TYR A 679      29.675  47.765  79.025  1.00  0.00           C
ATOM   1459  HE2 TYR A 679      29.035  46.975  79.405  1.00  0.00           H
ATOM   1460  C   TYR A 679      28.545  51.755  76.675  1.00  0.00           C
ATOM   1461  O   TYR A 679      27.915  51.615  77.725  1.00  0.00           O
ATOM   1462  N   LYS A 680      29.105  52.935  76.345  1.00  0.00           N
ATOM   1463  HN  LYS A 680      29.655  53.015  75.505  1.00  0.00           H
ATOM   1464  CA  LYS A 680      28.985  54.115  77.165  1.00  0.00           C
ATOM   1465  HA  LYS A 680      29.355  53.865  78.145  1.00  0.00           H
ATOM   1466  CB  LYS A 680      29.835  55.265  76.555  1.00  0.00           C
ATOM   1467  HB1 LYS A 680      29.585  55.335  75.475  1.00  0.00           H
ATOM   1468  HB2 LYS A 680      30.915  54.975  76.595  1.00  0.00           H
ATOM   1469  CG  LYS A 680      29.625  56.655  77.185  1.00  0.00           C
ATOM   1470  HG1 LYS A 680      29.855  56.615  78.265  1.00  0.00           H
ATOM   1471  HG2 LYS A 680      28.545  56.945  77.085  1.00  0.00           H
ATOM   1472  CD  LYS A 680      30.485  57.745  76.525  1.00  0.00           C
ATOM   1473  HD1 LYS A 680      30.275  57.765  75.435  1.00  0.00           H
ATOM   1474  HD2 LYS A 680      31.555  57.475  76.655  1.00  0.00           H
ATOM   1475  CE  LYS A 680      30.285  59.145  77.125  1.00  0.00           C
ATOM   1476  HE1 LYS A 680      30.895  59.885  76.575  1.00  0.00           H
ATOM   1477  HE2 LYS A 680      30.575  59.175  78.195  1.00  0.00           H
ATOM   1478  NZ  LYS A 680      28.865  59.535  77.035  1.00  0.00           N
ATOM   1479  HZ1 LYS A 680      28.245  58.955  77.615  1.00  0.00           H
ATOM   1480  HZ2 LYS A 680      28.485  59.515  76.065  1.00  0.00           H
ATOM   1481  HZ3 LYS A 680      28.695  60.535  77.315  1.00  0.00           H
ATOM   1482  C   LYS A 680      27.565  54.585  77.395  1.00  0.00           C
ATOM   1483  O   LYS A 680      27.165  54.785  78.535  1.00  0.00           O
ATOM   1484  N   PHE A 681      26.745  54.725  76.335  1.00  0.00           N
ATOM   1485  HN  PHE A 681      27.085  54.585  75.405  1.00  0.00           H
ATOM   1486  CA  PHE A 681      25.335  55.025  76.485  1.00  0.00           C
ATOM   1487  HA  PHE A 681      25.245  55.885  77.125  1.00  0.00           H
ATOM   1488  CB  PHE A 681      24.665  55.325  75.115  1.00  0.00           C
ATOM   1489  HB1 PHE A 681      23.555  55.355  75.215  1.00  0.00           H
ATOM   1490  HB2 PHE A 681      24.935  54.545  74.375  1.00  0.00           H
ATOM   1491  CG  PHE A 681      25.065  56.675  74.605  1.00  0.00           C
ATOM   1492  CD1 PHE A 681      24.775  57.825  75.365  1.00  0.00           C
ATOM   1493  HD1 PHE A 681      24.345  57.735  76.355  1.00  0.00           H
ATOM   1494  CE1 PHE A 681      24.955  59.105  74.835  1.00  0.00           C
ATOM   1495  HE1 PHE A 681      24.695  59.985  75.415  1.00  0.00           H
ATOM   1496  CZ  PHE A 681      25.425  59.235  73.525  1.00  0.00           C
ATOM   1497  HZ  PHE A 681      25.465  60.225  73.105  1.00  0.00           H
ATOM   1498  CD2 PHE A 681      25.595  56.835  73.315  1.00  0.00           C
ATOM   1499  HD2 PHE A 681      25.805  55.955  72.715  1.00  0.00           H
ATOM   1500  CE2 PHE A 681      25.775  58.105  72.775  1.00  0.00           C
ATOM   1501  HE2 PHE A 681      26.125  58.205  71.755  1.00  0.00           H
ATOM   1502  C   PHE A 681      24.535  53.955  77.205  1.00  0.00           C
ATOM   1503  O   PHE A 681      23.715  54.245  78.065  1.00  0.00           O
ATOM   1504  N   CYS A 682      24.775  52.655  76.895  1.00  0.00           N
ATOM   1505  HN  CYS A 682      25.435  52.415  76.175  1.00  0.00           H
ATOM   1506  CA  CYS A 682      24.095  51.565  77.585  1.00  0.00           C
ATOM   1507  HA  CYS A 682      23.035  51.725  77.485  1.00  0.00           H
ATOM   1508  CB  CYS A 682      24.445  50.195  76.935  1.00  0.00           C
ATOM   1509  HB1 CYS A 682      24.035  49.365  77.565  1.00  0.00           H
ATOM   1510  HB2 CYS A 682      25.545  50.065  76.905  1.00  0.00           H
ATOM   1511  SG  CYS A 682      23.735  50.015  75.265  1.00  0.00           S
ATOM   1512  HG1 CYS A 682      24.545  50.905  74.705  1.00  0.00           H
ATOM   1513  C   CYS A 682      24.365  51.515  79.085  1.00  0.00           C
ATOM   1514  O   CYS A 682      23.455  51.335  79.895  1.00  0.00           O
ATOM   1515  N   ARG A 683      25.635  51.725  79.495  1.00  0.00           N
ATOM   1516  HN  ARG A 683      26.375  51.755  78.825  1.00  0.00           H
ATOM   1517  CA  ARG A 683      26.035  51.875  80.885  1.00  0.00           C
ATOM   1518  HA  ARG A 683      25.745  50.985  81.415  1.00  0.00           H
ATOM   1519  CB  ARG A 683      27.585  52.055  80.975  1.00  0.00           C
ATOM   1520  HB1 ARG A 683      27.875  52.995  80.455  1.00  0.00           H
ATOM   1521  HB2 ARG A 683      28.075  51.235  80.415  1.00  0.00           H
ATOM   1522  CG  ARG A 683      28.175  52.085  82.415  1.00  0.00           C
ATOM   1523  HG1 ARG A 683      27.565  52.765  83.045  1.00  0.00           H
ATOM   1524  HG2 ARG A 683      29.185  52.535  82.375  1.00  0.00           H
ATOM   1525  CD  ARG A 683      28.225  50.705  83.085  1.00  0.00           C
ATOM   1526  HD1 ARG A 683      27.415  50.075  82.655  1.00  0.00           H
ATOM   1527  HD2 ARG A 683      28.055  50.755  84.185  1.00  0.00           H
ATOM   1528  NE  ARG A 683      29.535  50.055  82.775  1.00  0.00           N
ATOM   1529  HE  ARG A 683      29.595  49.355  82.055  1.00  0.00           H
ATOM   1530  CZ  ARG A 683      30.675  50.295  83.415  1.00  0.00           C
ATOM   1531  NH1 ARG A 683      30.775  51.155  84.395  1.00  0.00           N
ATOM   1532 HH11 ARG A 683      29.915  51.545  84.665  1.00  0.00           H
ATOM   1533 HH12 ARG A 683      31.495  51.065  85.065  1.00  0.00           H
ATOM   1534  NH2 ARG A 683      31.735  49.625  83.035  1.00  0.00           N
ATOM   1535 HH21 ARG A 683      31.615  48.955  82.295  1.00  0.00           H
ATOM   1536 HH22 ARG A 683      32.655  49.835  83.365  1.00  0.00           H
ATOM   1537  C   ARG A 683      25.365  53.045  81.615  1.00  0.00           C
ATOM   1538  O   ARG A 683      24.875  52.885  82.735  1.00  0.00           O
ATOM   1539  N   ASP A 684      25.305  54.235  80.965  1.00  0.00           N
ATOM   1540  HN  ASP A 684      25.705  54.345  80.045  1.00  0.00           H
ATOM   1541  CA  ASP A 684      24.795  55.485  81.505  1.00  0.00           C
ATOM   1542  HA  ASP A 684      25.375  55.725  82.385  1.00  0.00           H
ATOM   1543  CB  ASP A 684      25.005  56.595  80.415  1.00  0.00           C
ATOM   1544  HB1 ASP A 684      24.385  56.395  79.525  1.00  0.00           H
ATOM   1545  HB2 ASP A 684      26.065  56.565  80.105  1.00  0.00           H
ATOM   1546  CG  ASP A 684      24.725  58.035  80.875  1.00  0.00           C
ATOM   1547  OD1 ASP A 684      24.935  58.355  82.075  1.00  0.00           O
ATOM   1548  OD2 ASP A 684      24.505  58.875  79.965  1.00  0.00           O
ATOM   1549  C   ASP A 684      23.335  55.375  81.935  1.00  0.00           C
ATOM   1550  O   ASP A 684      22.935  55.775  83.035  1.00  0.00           O
ATOM   1551  N   TYR A 685      22.515  54.755  81.065  1.00  0.00           N
ATOM   1552  HN  TYR A 685      22.895  54.505  80.185  1.00  0.00           H
ATOM   1553  CA  TYR A 685      21.085  54.605  81.275  1.00  0.00           C
ATOM   1554  HA  TYR A 685      20.755  55.365  81.955  1.00  0.00           H
ATOM   1555  CB  TYR A 685      20.305  54.725  79.935  1.00  0.00           C
ATOM   1556  HB1 TYR A 685      19.205  54.685  80.125  1.00  0.00           H
ATOM   1557  HB2 TYR A 685      20.585  53.885  79.255  1.00  0.00           H
ATOM   1558  CG  TYR A 685      20.615  56.035  79.265  1.00  0.00           C
ATOM   1559  CD1 TYR A 685      20.475  57.245  79.965  1.00  0.00           C
ATOM   1560  HD1 TYR A 685      20.105  57.245  80.985  1.00  0.00           H
ATOM   1561  CE1 TYR A 685      20.905  58.445  79.395  1.00  0.00           C
ATOM   1562  HE1 TYR A 685      20.895  59.355  79.975  1.00  0.00           H
ATOM   1563  CZ  TYR A 685      21.435  58.445  78.095  1.00  0.00           C
ATOM   1564  OH  TYR A 685      22.035  59.595  77.575  1.00  0.00           O
ATOM   1565  HH  TYR A 685      22.755  59.785  78.195  1.00  0.00           H
ATOM   1566  CD2 TYR A 685      21.095  56.055  77.945  1.00  0.00           C
ATOM   1567  HD2 TYR A 685      21.225  55.125  77.405  1.00  0.00           H
ATOM   1568  CE2 TYR A 685      21.505  57.255  77.365  1.00  0.00           C
ATOM   1569  HE2 TYR A 685      21.945  57.255  76.375  1.00  0.00           H
ATOM   1570  C   TYR A 685      20.695  53.285  81.905  1.00  0.00           C
ATOM   1571  O   TYR A 685      19.515  52.995  82.045  1.00  0.00           O
ATOM   1572  N   GLN A 686      21.665  52.435  82.315  1.00  0.00           N
ATOM   1573  HN  GLN A 686      22.625  52.695  82.195  1.00  0.00           H
ATOM   1574  CA  GLN A 686      21.475  51.135  82.965  1.00  0.00           C
ATOM   1575  HA  GLN A 686      22.455  50.715  83.035  1.00  0.00           H
ATOM   1576  CB  GLN A 686      20.935  51.255  84.425  1.00  0.00           C
ATOM   1577  HB1 GLN A 686      19.875  51.585  84.395  1.00  0.00           H
ATOM   1578  HB2 GLN A 686      21.515  52.065  84.925  1.00  0.00           H
ATOM   1579  CG  GLN A 686      21.095  49.945  85.235  1.00  0.00           C
ATOM   1580  HG1 GLN A 686      22.175  49.715  85.325  1.00  0.00           H
ATOM   1581  HG2 GLN A 686      20.605  49.095  84.695  1.00  0.00           H
ATOM   1582  CD  GLN A 686      20.535  50.025  86.665  1.00  0.00           C
ATOM   1583  OE1 GLN A 686      20.815  50.965  87.405  1.00  0.00           O
ATOM   1584  NE2 GLN A 686      19.815  48.985  87.115  1.00  0.00           N
ATOM   1585 HE21 GLN A 686      19.675  48.995  88.095  1.00  0.00           H
ATOM   1586 HE22 GLN A 686      19.825  48.145  86.575  1.00  0.00           H
ATOM   1587  C   GLN A 686      20.665  50.165  82.105  1.00  0.00           C
ATOM   1588  O   GLN A 686      19.565  49.715  82.445  1.00  0.00           O
ATOM   1589  N   LEU A 687      21.245  49.805  80.935  1.00  0.00           N
ATOM   1590  HN  LEU A 687      22.145  50.195  80.685  1.00  0.00           H
ATOM   1591  CA  LEU A 687      20.555  49.135  79.855  1.00  0.00           C
ATOM   1592  HA  LEU A 687      19.625  48.735  80.205  1.00  0.00           H
ATOM   1593  CB  LEU A 687      20.295  50.175  78.725  1.00  0.00           C
ATOM   1594  HB1 LEU A 687      21.245  50.395  78.185  1.00  0.00           H
ATOM   1595  HB2 LEU A 687      19.985  51.125  79.215  1.00  0.00           H
ATOM   1596  CG  LEU A 687      19.195  49.825  77.705  1.00  0.00           C
ATOM   1597  HG  LEU A 687      19.455  48.865  77.205  1.00  0.00           H
ATOM   1598  CD1 LEU A 687      17.815  49.675  78.355  1.00  0.00           C
ATOM   1599 HD11 LEU A 687      17.545  50.595  78.925  1.00  0.00           H
ATOM   1600 HD12 LEU A 687      17.805  48.825  79.065  1.00  0.00           H
ATOM   1601 HD13 LEU A 687      17.035  49.495  77.585  1.00  0.00           H
ATOM   1602  CD2 LEU A 687      19.135  50.925  76.635  1.00  0.00           C
ATOM   1603 HD21 LEU A 687      20.115  51.025  76.125  1.00  0.00           H
ATOM   1604 HD22 LEU A 687      18.885  51.905  77.085  1.00  0.00           H
ATOM   1605 HD23 LEU A 687      18.375  50.675  75.865  1.00  0.00           H
ATOM   1606  C   LEU A 687      21.415  47.985  79.375  1.00  0.00           C
ATOM   1607  O   LEU A 687      22.645  48.045  79.415  1.00  0.00           O
ATOM   1608  N   SER A 688      20.825  46.845  78.955  1.00  0.00           N
ATOM   1609  HN  SER A 688      19.825  46.735  78.985  1.00  0.00           H
ATOM   1610  CA  SER A 688      21.575  45.685  78.465  1.00  0.00           C
ATOM   1611  HA  SER A 688      22.325  45.455  79.185  1.00  0.00           H
ATOM   1612  CB  SER A 688      20.765  44.355  78.355  1.00  0.00           C
ATOM   1613  HB1 SER A 688      19.955  44.465  77.595  1.00  0.00           H
ATOM   1614  HB2 SER A 688      20.285  44.135  79.325  1.00  0.00           H
ATOM   1615  OG  SER A 688      21.605  43.245  78.005  1.00  0.00           O
ATOM   1616  HG1 SER A 688      20.995  42.615  77.555  1.00  0.00           H
ATOM   1617  C   SER A 688      22.295  45.945  77.165  1.00  0.00           C
ATOM   1618  O   SER A 688      21.695  45.935  76.085  1.00  0.00           O
ATOM   1619  N   TYR A 689      23.625  46.135  77.245  1.00  0.00           N
ATOM   1620  HN  TYR A 689      24.015  46.285  78.145  1.00  0.00           H
ATOM   1621  CA  TYR A 689      24.505  46.255  76.095  1.00  0.00           C
ATOM   1622  HA  TYR A 689      24.195  47.105  75.515  1.00  0.00           H
ATOM   1623  CB  TYR A 689      25.945  46.515  76.635  1.00  0.00           C
ATOM   1624  HB1 TYR A 689      26.155  45.815  77.475  1.00  0.00           H
ATOM   1625  HB2 TYR A 689      26.005  47.545  77.055  1.00  0.00           H
ATOM   1626  CG  TYR A 689      27.055  46.365  75.615  1.00  0.00           C
ATOM   1627  CD1 TYR A 689      27.285  47.365  74.655  1.00  0.00           C
ATOM   1628  HD1 TYR A 689      26.655  48.235  74.615  1.00  0.00           H
ATOM   1629  CE1 TYR A 689      28.355  47.245  73.745  1.00  0.00           C
ATOM   1630  HE1 TYR A 689      28.545  48.025  73.025  1.00  0.00           H
ATOM   1631  CZ  TYR A 689      29.185  46.125  73.795  1.00  0.00           C
ATOM   1632  OH  TYR A 689      30.265  45.975  72.915  1.00  0.00           O
ATOM   1633  HH  TYR A 689      30.085  46.475  72.085  1.00  0.00           H
ATOM   1634  CD2 TYR A 689      27.895  45.235  75.645  1.00  0.00           C
ATOM   1635  HD2 TYR A 689      27.755  44.475  76.395  1.00  0.00           H
ATOM   1636  CE2 TYR A 689      28.945  45.115  74.725  1.00  0.00           C
ATOM   1637  HE2 TYR A 689      29.595  44.255  74.755  1.00  0.00           H
ATOM   1638  C   TYR A 689      24.455  45.055  75.145  1.00  0.00           C
ATOM   1639  O   TYR A 689      24.325  45.225  73.935  1.00  0.00           O
ATOM   1640  N   LEU A 690      24.535  43.825  75.675  1.00  0.00           N
ATOM   1641  HN  LEU A 690      24.605  43.715  76.655  1.00  0.00           H
ATOM   1642  CA  LEU A 690      24.535  42.585  74.915  1.00  0.00           C
ATOM   1643  HA  LEU A 690      25.345  42.625  74.205  1.00  0.00           H
ATOM   1644  CB  LEU A 690      24.725  41.375  75.865  1.00  0.00           C
ATOM   1645  HB1 LEU A 690      24.665  40.425  75.285  1.00  0.00           H
ATOM   1646  HB2 LEU A 690      23.895  41.355  76.605  1.00  0.00           H
ATOM   1647  CG  LEU A 690      26.065  41.355  76.645  1.00  0.00           C
ATOM   1648  HG  LEU A 690      26.215  42.355  77.125  1.00  0.00           H
ATOM   1649  CD1 LEU A 690      26.005  40.315  77.765  1.00  0.00           C
ATOM   1650 HD11 LEU A 690      25.805  39.305  77.345  1.00  0.00           H
ATOM   1651 HD12 LEU A 690      25.195  40.555  78.475  1.00  0.00           H
ATOM   1652 HD13 LEU A 690      26.965  40.265  78.325  1.00  0.00           H
ATOM   1653  CD2 LEU A 690      27.265  41.095  75.705  1.00  0.00           C
ATOM   1654 HD21 LEU A 690      27.345  41.895  74.945  1.00  0.00           H
ATOM   1655 HD22 LEU A 690      27.135  40.125  75.185  1.00  0.00           H
ATOM   1656 HD23 LEU A 690      28.205  41.065  76.295  1.00  0.00           H
ATOM   1657  C   LEU A 690      23.265  42.425  74.105  1.00  0.00           C
ATOM   1658  O   LEU A 690      23.295  42.175  72.905  1.00  0.00           O
ATOM   1659  N   SER A 691      22.095  42.665  74.755  1.00  0.00           N
ATOM   1660  HN  SER A 691      22.085  42.875  75.735  1.00  0.00           H
ATOM   1661  CA  SER A 691      20.795  42.565  74.095  1.00  0.00           C
ATOM   1662  HA  SER A 691      20.715  41.575  73.675  1.00  0.00           H
ATOM   1663  CB  SER A 691      19.645  42.765  75.115  1.00  0.00           C
ATOM   1664  HB1 SER A 691      18.665  42.465  74.675  1.00  0.00           H
ATOM   1665  HB2 SER A 691      19.575  43.825  75.415  1.00  0.00           H
ATOM   1666  OG  SER A 691      19.885  42.005  76.305  1.00  0.00           O
ATOM   1667  HG1 SER A 691      19.395  41.145  76.235  1.00  0.00           H
ATOM   1668  C   SER A 691      20.635  43.565  72.965  1.00  0.00           C
ATOM   1669  O   SER A 691      20.185  43.235  71.865  1.00  0.00           O
ATOM   1670  N   LEU A 692      21.045  44.845  73.195  1.00  0.00           N
ATOM   1671  HN  LEU A 692      21.425  45.095  74.085  1.00  0.00           H
ATOM   1672  CA  LEU A 692      21.005  45.905  72.195  1.00  0.00           C
ATOM   1673  HA  LEU A 692      19.985  45.925  71.825  1.00  0.00           H
ATOM   1674  CB  LEU A 692      21.315  47.275  72.845  1.00  0.00           C
ATOM   1675  HB1 LEU A 692      22.355  47.615  72.645  1.00  0.00           H
ATOM   1676  HB2 LEU A 692      21.235  47.145  73.945  1.00  0.00           H
ATOM   1677  CG  LEU A 692      20.305  48.385  72.475  1.00  0.00           C
ATOM   1678  HG  LEU A 692      19.275  47.985  72.635  1.00  0.00           H
ATOM   1679  CD1 LEU A 692      20.475  49.595  73.405  1.00  0.00           C
ATOM   1680 HD11 LEU A 692      21.495  50.025  73.305  1.00  0.00           H
ATOM   1681 HD12 LEU A 692      20.335  49.275  74.465  1.00  0.00           H
ATOM   1682 HD13 LEU A 692      19.725  50.385  73.175  1.00  0.00           H
ATOM   1683  CD2 LEU A 692      20.405  48.825  71.005  1.00  0.00           C
ATOM   1684 HD21 LEU A 692      20.185  47.985  70.315  1.00  0.00           H
ATOM   1685 HD22 LEU A 692      21.425  49.205  70.775  1.00  0.00           H
ATOM   1686 HD23 LEU A 692      19.675  49.635  70.795  1.00  0.00           H
ATOM   1687  C   LEU A 692      21.895  45.645  70.995  1.00  0.00           C
ATOM   1688  O   LEU A 692      21.485  45.815  69.845  1.00  0.00           O
ATOM   1689  N   ARG A 693      23.135  45.145  71.235  1.00  0.00           N
ATOM   1690  HN  ARG A 693      23.445  45.085  72.185  1.00  0.00           H
ATOM   1691  CA  ARG A 693      24.115  44.815  70.215  1.00  0.00           C
ATOM   1692  HA  ARG A 693      24.335  45.715  69.665  1.00  0.00           H
ATOM   1693  CB  ARG A 693      25.405  44.295  70.905  1.00  0.00           C
ATOM   1694  HB1 ARG A 693      25.315  43.225  71.185  1.00  0.00           H
ATOM   1695  HB2 ARG A 693      25.515  44.855  71.865  1.00  0.00           H
ATOM   1696  CG  ARG A 693      26.685  44.585  70.115  1.00  0.00           C
ATOM   1697  HG1 ARG A 693      26.745  45.685  69.955  1.00  0.00           H
ATOM   1698  HG2 ARG A 693      26.635  44.135  69.095  1.00  0.00           H
ATOM   1699  CD  ARG A 693      27.975  44.185  70.845  1.00  0.00           C
ATOM   1700  HD1 ARG A 693      27.875  44.365  71.935  1.00  0.00           H
ATOM   1701  HD2 ARG A 693      28.825  44.795  70.495  1.00  0.00           H
ATOM   1702  NE  ARG A 693      28.255  42.735  70.605  1.00  0.00           N
ATOM   1703  HE  ARG A 693      27.825  42.075  71.215  1.00  0.00           H
ATOM   1704  CZ  ARG A 693      28.795  42.295  69.465  1.00  0.00           C
ATOM   1705  NH1 ARG A 693      29.315  43.075  68.555  1.00  0.00           N
ATOM   1706 HH11 ARG A 693      29.655  44.005  68.825  1.00  0.00           H
ATOM   1707 HH12 ARG A 693      29.555  42.735  67.665  1.00  0.00           H
ATOM   1708  NH2 ARG A 693      28.805  40.995  69.255  1.00  0.00           N
ATOM   1709 HH21 ARG A 693      28.525  40.395  69.985  1.00  0.00           H
ATOM   1710 HH22 ARG A 693      29.365  40.635  68.505  1.00  0.00           H
ATOM   1711  C   ARG A 693      23.615  43.775  69.215  1.00  0.00           C
ATOM   1712  O   ARG A 693      23.865  43.875  68.015  1.00  0.00           O
ATOM   1713  N   THR A 694      22.845  42.755  69.675  1.00  0.00           N
ATOM   1714  HN  THR A 694      22.725  42.655  70.665  1.00  0.00           H
ATOM   1715  CA  THR A 694      22.175  41.805  68.785  1.00  0.00           C
ATOM   1716  HA  THR A 694      22.935  41.375  68.155  1.00  0.00           H
ATOM   1717  CB  THR A 694      21.485  40.625  69.475  1.00  0.00           C
ATOM   1718  HB  THR A 694      21.175  39.875  68.705  1.00  0.00           H
ATOM   1719  OG1 THR A 694      20.315  40.975  70.205  1.00  0.00           O
ATOM   1720  HG1 THR A 694      20.565  41.615  70.895  1.00  0.00           H
ATOM   1721  CG2 THR A 694      22.455  39.925  70.435  1.00  0.00           C
ATOM   1722 HG21 THR A 694      22.675  40.555  71.315  1.00  0.00           H
ATOM   1723 HG22 THR A 694      23.405  39.685  69.925  1.00  0.00           H
ATOM   1724 HG23 THR A 694      22.005  38.975  70.805  1.00  0.00           H
ATOM   1725  C   THR A 694      21.155  42.445  67.845  1.00  0.00           C
ATOM   1726  O   THR A 694      21.165  42.185  66.645  1.00  0.00           O
ATOM   1727  N   SER A 695      20.285  43.345  68.365  1.00  0.00           N
ATOM   1728  HN  SER A 695      20.285  43.505  69.345  1.00  0.00           H
ATOM   1729  CA  SER A 695      19.275  44.045  67.555  1.00  0.00           C
ATOM   1730  HA  SER A 695      18.725  43.285  67.025  1.00  0.00           H
ATOM   1731  CB  SER A 695      18.235  44.855  68.385  1.00  0.00           C
ATOM   1732  HB1 SER A 695      17.815  44.205  69.175  1.00  0.00           H
ATOM   1733  HB2 SER A 695      17.395  45.155  67.705  1.00  0.00           H
ATOM   1734  OG  SER A 695      18.775  46.035  68.975  1.00  0.00           O
ATOM   1735  HG1 SER A 695      19.595  45.815  69.425  1.00  0.00           H
ATOM   1736  C   SER A 695      19.905  44.925  66.495  1.00  0.00           C
ATOM   1737  O   SER A 695      19.455  44.915  65.345  1.00  0.00           O
ATOM   1738  N   ILE A 696      21.015  45.635  66.845  1.00  0.00           N
ATOM   1739  HN  ILE A 696      21.275  45.665  67.805  1.00  0.00           H
ATOM   1740  CA  ILE A 696      21.835  46.395  65.915  1.00  0.00           C
ATOM   1741  HA  ILE A 696      21.215  47.145  65.445  1.00  0.00           H
ATOM   1742  CB  ILE A 696      23.015  47.075  66.645  1.00  0.00           C
ATOM   1743  HB  ILE A 696      23.525  46.285  67.245  1.00  0.00           H
ATOM   1744  CG2 ILE A 696      24.075  47.625  65.655  1.00  0.00           C
ATOM   1745 HG21 ILE A 696      23.605  48.325  64.925  1.00  0.00           H
ATOM   1746 HG22 ILE A 696      24.595  46.825  65.095  1.00  0.00           H
ATOM   1747 HG23 ILE A 696      24.855  48.195  66.205  1.00  0.00           H
ATOM   1748  CG1 ILE A 696      22.535  48.155  67.645  1.00  0.00           C
ATOM   1749 HG11 ILE A 696      23.365  48.355  68.355  1.00  0.00           H
ATOM   1750 HG12 ILE A 696      21.685  47.765  68.245  1.00  0.00           H
ATOM   1751  CD  ILE A 696      22.125  49.495  67.005  1.00  0.00           C
ATOM   1752  HD1 ILE A 696      21.345  49.335  66.225  1.00  0.00           H
ATOM   1753  HD2 ILE A 696      23.005  49.985  66.525  1.00  0.00           H
ATOM   1754  HD3 ILE A 696      21.725  50.185  67.765  1.00  0.00           H
ATOM   1755  C   ILE A 696      22.385  45.515  64.795  1.00  0.00           C
ATOM   1756  O   ILE A 696      22.225  45.805  63.615  1.00  0.00           O
ATOM   1757  N   GLY A 697      22.975  44.355  65.155  1.00  0.00           N
ATOM   1758  HN  GLY A 697      23.095  44.155  66.135  1.00  0.00           H
ATOM   1759  CA  GLY A 697      23.535  43.405  64.205  1.00  0.00           C
ATOM   1760  HA1 GLY A 697      23.985  42.615  64.775  1.00  0.00           H
ATOM   1761  HA2 GLY A 697      24.245  43.925  63.575  1.00  0.00           H
ATOM   1762  C   GLY A 697      22.535  42.735  63.305  1.00  0.00           C
ATOM   1763  O   GLY A 697      22.735  42.645  62.085  1.00  0.00           O
ATOM   1764  N   LEU A 698      21.405  42.255  63.865  1.00  0.00           N
ATOM   1765  HN  LEU A 698      21.295  42.285  64.855  1.00  0.00           H
ATOM   1766  CA  LEU A 698      20.295  41.665  63.125  1.00  0.00           C
ATOM   1767  HA  LEU A 698      20.675  40.825  62.555  1.00  0.00           H
ATOM   1768  CB  LEU A 698      19.215  41.155  64.105  1.00  0.00           C
ATOM   1769  HB1 LEU A 698      18.275  40.895  63.565  1.00  0.00           H
ATOM   1770  HB2 LEU A 698      18.975  41.965  64.825  1.00  0.00           H
ATOM   1771  CG  LEU A 698      19.625  39.895  64.915  1.00  0.00           C
ATOM   1772  HG  LEU A 698      20.675  40.035  65.275  1.00  0.00           H
ATOM   1773  CD1 LEU A 698      18.725  39.705  66.145  1.00  0.00           C
ATOM   1774 HD11 LEU A 698      17.665  39.625  65.845  1.00  0.00           H
ATOM   1775 HD12 LEU A 698      18.835  40.565  66.845  1.00  0.00           H
ATOM   1776 HD13 LEU A 698      19.015  38.785  66.685  1.00  0.00           H
ATOM   1777  CD2 LEU A 698      19.585  38.635  64.035  1.00  0.00           C
ATOM   1778 HD21 LEU A 698      20.265  38.725  63.165  1.00  0.00           H
ATOM   1779 HD22 LEU A 698      18.555  38.465  63.655  1.00  0.00           H
ATOM   1780 HD23 LEU A 698      19.895  37.735  64.615  1.00  0.00           H
ATOM   1781  C   LEU A 698      19.655  42.615  62.115  1.00  0.00           C
ATOM   1782  O   LEU A 698      19.425  42.275  60.955  1.00  0.00           O
ATOM   1783  N   TRP A 699      19.375  43.875  62.505  1.00  0.00           N
ATOM   1784  HN  TRP A 699      19.515  44.165  63.455  1.00  0.00           H
ATOM   1785  CA  TRP A 699      18.765  44.815  61.595  1.00  0.00           C
ATOM   1786  HA  TRP A 699      18.035  44.285  60.995  1.00  0.00           H
ATOM   1787  CB  TRP A 699      17.985  45.905  62.355  1.00  0.00           C
ATOM   1788  HB1 TRP A 699      17.695  46.715  61.655  1.00  0.00           H
ATOM   1789  HB2 TRP A 699      18.635  46.355  63.145  1.00  0.00           H
ATOM   1790  CG  TRP A 699      16.715  45.415  63.005  1.00  0.00           C
ATOM   1791  CD1 TRP A 699      16.265  44.125  63.135  1.00  0.00           C
ATOM   1792  HD1 TRP A 699      16.795  43.245  62.795  1.00  0.00           H
ATOM   1793  NE1 TRP A 699      15.025  44.135  63.725  1.00  0.00           N
ATOM   1794  HE1 TRP A 699      14.445  43.365  63.905  1.00  0.00           H
ATOM   1795  CE2 TRP A 699      14.645  45.415  63.985  1.00  0.00           C
ATOM   1796  CD2 TRP A 699      15.685  46.265  63.535  1.00  0.00           C
ATOM   1797  CE3 TRP A 699      15.555  47.645  63.665  1.00  0.00           C
ATOM   1798  HE3 TRP A 699      16.325  48.315  63.335  1.00  0.00           H
ATOM   1799  CZ3 TRP A 699      14.385  48.145  64.235  1.00  0.00           C
ATOM   1800  HZ3 TRP A 699      14.275  49.205  64.375  1.00  0.00           H
ATOM   1801  CZ2 TRP A 699      13.485  45.915  64.555  1.00  0.00           C
ATOM   1802  HZ2 TRP A 699      12.705  45.255  64.895  1.00  0.00           H
ATOM   1803  CH2 TRP A 699      13.375  47.295  64.685  1.00  0.00           C
ATOM   1804  HH2 TRP A 699      12.495  47.735  65.145  1.00  0.00           H
ATOM   1805  C   TRP A 699      19.735  45.375  60.565  1.00  0.00           C
ATOM   1806  O   TRP A 699      19.355  45.635  59.425  1.00  0.00           O
ATOM   1807  N   THR A 700      21.045  45.485  60.905  1.00  0.00           N
ATOM   1808  HN  THR A 700      21.315  45.295  61.845  1.00  0.00           H
ATOM   1809  CA  THR A 700      22.115  45.815  59.955  1.00  0.00           C
ATOM   1810  HA  THR A 700      21.865  46.735  59.455  1.00  0.00           H
ATOM   1811  CB  THR A 700      23.465  45.975  60.665  1.00  0.00           C
ATOM   1812  HB  THR A 700      23.685  45.075  61.275  1.00  0.00           H
ATOM   1813  OG1 THR A 700      23.425  47.095  61.535  1.00  0.00           O
ATOM   1814  HG1 THR A 700      22.855  46.815  62.275  1.00  0.00           H
ATOM   1815  CG2 THR A 700      24.635  46.225  59.695  1.00  0.00           C
ATOM   1816 HG21 THR A 700      24.435  47.115  59.075  1.00  0.00           H
ATOM   1817 HG22 THR A 700      24.815  45.355  59.035  1.00  0.00           H
ATOM   1818 HG23 THR A 700      25.565  46.405  60.275  1.00  0.00           H
ATOM   1819  C   THR A 700      22.265  44.755  58.865  1.00  0.00           C
ATOM   1820  O   THR A 700      22.325  45.035  57.665  1.00  0.00           O
ATOM   1821  N   SER A 701      22.295  43.465  59.255  1.00  0.00           N
ATOM   1822  HN  SER A 701      22.265  43.275  60.235  1.00  0.00           H
ATOM   1823  CA  SER A 701      22.345  42.335  58.345  1.00  0.00           C
ATOM   1824  HA  SER A 701      23.185  42.495  57.685  1.00  0.00           H
ATOM   1825  CB  SER A 701      22.605  40.975  59.045  1.00  0.00           C
ATOM   1826  HB1 SER A 701      23.595  41.015  59.535  1.00  0.00           H
ATOM   1827  HB2 SER A 701      22.625  40.145  58.295  1.00  0.00           H
ATOM   1828  OG  SER A 701      21.625  40.675  60.035  1.00  0.00           O
ATOM   1829  HG1 SER A 701      21.775  41.275  60.785  1.00  0.00           H
ATOM   1830  C   SER A 701      21.135  42.215  57.445  1.00  0.00           C
ATOM   1831  O   SER A 701      21.275  41.975  56.245  1.00  0.00           O
ATOM   1832  N   PHE A 702      19.915  42.445  57.995  1.00  0.00           N
ATOM   1833  HN  PHE A 702      19.825  42.485  58.995  1.00  0.00           H
ATOM   1834  CA  PHE A 702      18.695  42.555  57.225  1.00  0.00           C
ATOM   1835  HA  PHE A 702      18.565  41.635  56.675  1.00  0.00           H
ATOM   1836  CB  PHE A 702      17.485  42.755  58.185  1.00  0.00           C
ATOM   1837  HB1 PHE A 702      17.665  43.635  58.835  1.00  0.00           H
ATOM   1838  HB2 PHE A 702      17.405  41.865  58.855  1.00  0.00           H
ATOM   1839  CG  PHE A 702      16.165  42.925  57.485  1.00  0.00           C
ATOM   1840  CD1 PHE A 702      15.555  41.845  56.835  1.00  0.00           C
ATOM   1841  HD1 PHE A 702      16.055  40.885  56.825  1.00  0.00           H
ATOM   1842  CE1 PHE A 702      14.325  41.985  56.195  1.00  0.00           C
ATOM   1843  HE1 PHE A 702      13.855  41.145  55.695  1.00  0.00           H
ATOM   1844  CZ  PHE A 702      13.675  43.235  56.195  1.00  0.00           C
ATOM   1845  HZ  PHE A 702      12.725  43.355  55.705  1.00  0.00           H
ATOM   1846  CD2 PHE A 702      15.505  44.165  57.495  1.00  0.00           C
ATOM   1847  HD2 PHE A 702      15.945  45.005  58.015  1.00  0.00           H
ATOM   1848  CE2 PHE A 702      14.265  44.325  56.855  1.00  0.00           C
ATOM   1849  HE2 PHE A 702      13.765  45.285  56.865  1.00  0.00           H
ATOM   1850  C   PHE A 702      18.795  43.665  56.165  1.00  0.00           C
ATOM   1851  O   PHE A 702      18.635  43.395  54.985  1.00  0.00           O
ATOM   1852  N   LEU A 703      19.205  44.885  56.555  1.00  0.00           N
ATOM   1853  HN  LEU A 703      19.335  45.085  57.525  1.00  0.00           H
ATOM   1854  CA  LEU A 703      19.465  46.015  55.675  1.00  0.00           C
ATOM   1855  HA  LEU A 703      18.545  46.245  55.155  1.00  0.00           H
ATOM   1856  CB  LEU A 703      19.855  47.255  56.525  1.00  0.00           C
ATOM   1857  HB1 LEU A 703      20.635  47.845  56.025  1.00  0.00           H
ATOM   1858  HB2 LEU A 703      20.315  46.905  57.475  1.00  0.00           H
ATOM   1859  CG  LEU A 703      18.715  48.255  56.855  1.00  0.00           C
ATOM   1860  HG  LEU A 703      19.135  48.955  57.625  1.00  0.00           H
ATOM   1861  CD1 LEU A 703      18.365  49.115  55.625  1.00  0.00           C
ATOM   1862 HD11 LEU A 703      17.795  48.525  54.885  1.00  0.00           H
ATOM   1863 HD12 LEU A 703      19.295  49.495  55.155  1.00  0.00           H
ATOM   1864 HD13 LEU A 703      17.755  49.985  55.945  1.00  0.00           H
ATOM   1865  CD2 LEU A 703      17.455  47.615  57.455  1.00  0.00           C
ATOM   1866 HD21 LEU A 703      17.705  47.085  58.405  1.00  0.00           H
ATOM   1867 HD22 LEU A 703      17.015  46.875  56.755  1.00  0.00           H
ATOM   1868 HD23 LEU A 703      16.685  48.385  57.675  1.00  0.00           H
ATOM   1869  C   LEU A 703      20.505  45.725  54.575  1.00  0.00           C
ATOM   1870  O   LEU A 703      20.335  46.095  53.415  1.00  0.00           O
ATOM   1871  N   CYS A 704      21.605  45.005  54.895  1.00  0.00           N
ATOM   1872  HN  CYS A 704      21.765  44.785  55.855  1.00  0.00           H
ATOM   1873  CA  CYS A 704      22.575  44.515  53.915  1.00  0.00           C
ATOM   1874  HA  CYS A 704      22.945  45.375  53.375  1.00  0.00           H
ATOM   1875  CB  CYS A 704      23.775  43.805  54.595  1.00  0.00           C
ATOM   1876  HB1 CYS A 704      24.435  43.385  53.805  1.00  0.00           H
ATOM   1877  HB2 CYS A 704      23.405  42.955  55.205  1.00  0.00           H
ATOM   1878  SG  CYS A 704      24.765  44.935  55.635  1.00  0.00           S
ATOM   1879  HG1 CYS A 704      23.785  45.205  56.495  1.00  0.00           H
ATOM   1880  C   CYS A 704      21.995  43.565  52.855  1.00  0.00           C
ATOM   1881  O   CYS A 704      22.275  43.695  51.665  1.00  0.00           O
ATOM   1882  N   ILE A 705      21.135  42.605  53.255  1.00  0.00           N
ATOM   1883  HN  ILE A 705      20.955  42.485  54.235  1.00  0.00           H
ATOM   1884  CA  ILE A 705      20.385  41.725  52.365  1.00  0.00           C
ATOM   1885  HA  ILE A 705      21.085  41.225  51.715  1.00  0.00           H
ATOM   1886  CB  ILE A 705      19.635  40.655  53.155  1.00  0.00           C
ATOM   1887  HB  ILE A 705      19.115  41.145  54.015  1.00  0.00           H
ATOM   1888  CG2 ILE A 705      18.555  39.935  52.305  1.00  0.00           C
ATOM   1889 HG21 ILE A 705      19.005  39.535  51.375  1.00  0.00           H
ATOM   1890 HG22 ILE A 705      17.725  40.625  52.025  1.00  0.00           H
ATOM   1891 HG23 ILE A 705      18.105  39.095  52.865  1.00  0.00           H
ATOM   1892  CG1 ILE A 705      20.645  39.635  53.755  1.00  0.00           C
ATOM   1893 HG11 ILE A 705      21.555  40.165  54.095  1.00  0.00           H
ATOM   1894 HG12 ILE A 705      20.945  38.925  52.955  1.00  0.00           H
ATOM   1895  CD  ILE A 705      20.085  38.855  54.945  1.00  0.00           C
ATOM   1896  HD1 ILE A 705      19.175  38.285  54.665  1.00  0.00           H
ATOM   1897  HD2 ILE A 705      19.825  39.535  55.785  1.00  0.00           H
ATOM   1898  HD3 ILE A 705      20.835  38.125  55.325  1.00  0.00           H
ATOM   1899  C   ILE A 705      19.465  42.515  51.445  1.00  0.00           C
ATOM   1900  O   ILE A 705      19.305  42.255  50.255  1.00  0.00           O
ATOM   1901  N   VAL A 706      18.845  43.555  52.015  1.00  0.00           N
ATOM   1902  HN  VAL A 706      18.945  43.685  53.005  1.00  0.00           H
ATOM   1903  CA  VAL A 706      17.975  44.495  51.345  1.00  0.00           C
ATOM   1904  HA  VAL A 706      17.335  43.865  50.765  1.00  0.00           H
ATOM   1905  CB  VAL A 706      17.195  45.175  52.565  1.00  0.00           C
ATOM   1906  HB  VAL A 706      17.975  45.625  53.205  1.00  0.00           H
ATOM   1907  CG1 VAL A 706      16.015  46.205  52.545  1.00  0.00           C
ATOM   1908 HG11 VAL A 706      15.125  45.895  51.985  1.00  0.00           H
ATOM   1909 HG12 VAL A 706      16.235  47.235  52.315  1.00  0.00           H
ATOM   1910 HG13 VAL A 706      15.645  46.275  53.595  1.00  0.00           H
ATOM   1911  CG2 VAL A 706      16.475  44.055  53.365  1.00  0.00           C
ATOM   1912 HG21 VAL A 706      16.935  43.055  53.315  1.00  0.00           H
ATOM   1913 HG22 VAL A 706      15.425  43.925  53.055  1.00  0.00           H
ATOM   1914 HG23 VAL A 706      16.465  44.345  54.435  1.00  0.00           H
ATOM   1915  C   VAL A 706      18.845  45.235  50.265  1.00  0.00           C
ATOM   1916  O   VAL A 706      18.505  45.315  49.085  1.00  0.00           O
ATOM   1917  N   LEU A 707      20.075  45.685  50.585  1.00  0.00           N
ATOM   1918  HN  LEU A 707      20.375  45.675  51.545  1.00  0.00           H
ATOM   1919  CA  LEU A 707      21.015  46.205  49.595  1.00  0.00           C
ATOM   1920  HA  LEU A 707      20.495  46.995  49.065  1.00  0.00           H
ATOM   1921  CB  LEU A 707      22.285  46.825  50.225  1.00  0.00           C
ATOM   1922  HB1 LEU A 707      23.035  47.095  49.435  1.00  0.00           H
ATOM   1923  HB2 LEU A 707      22.775  46.085  50.895  1.00  0.00           H
ATOM   1924  CG  LEU A 707      22.015  48.115  51.015  1.00  0.00           C
ATOM   1925  HG  LEU A 707      21.205  47.935  51.765  1.00  0.00           H
ATOM   1926  CD1 LEU A 707      23.265  48.565  51.795  1.00  0.00           C
ATOM   1927 HD11 LEU A 707      24.085  48.815  51.085  1.00  0.00           H
ATOM   1928 HD12 LEU A 707      23.615  47.765  52.475  1.00  0.00           H
ATOM   1929 HD13 LEU A 707      23.035  49.465  52.405  1.00  0.00           H
ATOM   1930  CD2 LEU A 707      21.565  49.235  50.065  1.00  0.00           C
ATOM   1931 HD21 LEU A 707      20.565  49.025  49.625  1.00  0.00           H
ATOM   1932 HD22 LEU A 707      22.295  49.335  49.235  1.00  0.00           H
ATOM   1933 HD23 LEU A 707      21.535  50.195  50.595  1.00  0.00           H
ATOM   1934  C   LEU A 707      21.445  45.255  48.475  1.00  0.00           C
ATOM   1935  O   LEU A 707      21.615  45.685  47.345  1.00  0.00           O
ATOM   1936  N   VAL A 708      21.645  43.955  48.775  1.00  0.00           N
ATOM   1937  HN  VAL A 708      21.625  43.675  49.735  1.00  0.00           H
ATOM   1938  CA  VAL A 708      21.885  42.895  47.795  1.00  0.00           C
ATOM   1939  HA  VAL A 708      22.765  43.185  47.215  1.00  0.00           H
ATOM   1940  CB  VAL A 708      22.165  41.555  48.495  1.00  0.00           C
ATOM   1941  HB  VAL A 708      21.375  41.375  49.255  1.00  0.00           H
ATOM   1942  CG1 VAL A 708      22.165  40.355  47.525  1.00  0.00           C
ATOM   1943 HG11 VAL A 708      22.935  40.495  46.745  1.00  0.00           H
ATOM   1944 HG12 VAL A 708      21.175  40.195  47.055  1.00  0.00           H
ATOM   1945 HG13 VAL A 708      22.405  39.425  48.085  1.00  0.00           H
ATOM   1946  CG2 VAL A 708      23.515  41.635  49.225  1.00  0.00           C
ATOM   1947 HG21 VAL A 708      23.545  42.505  49.925  1.00  0.00           H
ATOM   1948 HG22 VAL A 708      24.345  41.745  48.495  1.00  0.00           H
ATOM   1949 HG23 VAL A 708      23.695  40.715  49.825  1.00  0.00           H
ATOM   1950  C   VAL A 708      20.775  42.715  46.775  1.00  0.00           C
ATOM   1951  O   VAL A 708      21.025  42.545  45.585  1.00  0.00           O
ATOM   1952  N   ALA A 709      19.495  42.715  47.205  1.00  0.00           N
ATOM   1953  HN  ALA A 709      19.315  42.785  48.185  1.00  0.00           H
ATOM   1954  CA  ALA A 709      18.345  42.615  46.315  1.00  0.00           C
ATOM   1955  HA  ALA A 709      18.455  41.715  45.725  1.00  0.00           H
ATOM   1956  CB  ALA A 709      17.045  42.555  47.145  1.00  0.00           C
ATOM   1957  HB1 ALA A 709      16.855  43.535  47.645  1.00  0.00           H
ATOM   1958  HB2 ALA A 709      17.135  41.785  47.945  1.00  0.00           H
ATOM   1959  HB3 ALA A 709      16.175  42.305  46.505  1.00  0.00           H
ATOM   1960  C   ALA A 709      18.225  43.775  45.345  1.00  0.00           C
ATOM   1961  O   ALA A 709      17.925  43.635  44.165  1.00  0.00           O
ATOM   1962  N   THR A 710      18.465  44.965  45.895  1.00  0.00           N
ATOM   1963  HN  THR A 710      18.795  44.965  46.835  1.00  0.00           H
ATOM   1964  CA  THR A 710      18.505  46.225  45.185  1.00  0.00           C
ATOM   1965  HA  THR A 710      17.625  46.315  44.555  1.00  0.00           H
ATOM   1966  CB  THR A 710      18.595  47.345  46.195  1.00  0.00           C
ATOM   1967  HB  THR A 710      19.485  47.175  46.855  1.00  0.00           H
ATOM   1968  OG1 THR A 710      17.435  47.345  47.015  1.00  0.00           O
ATOM   1969  HG1 THR A 710      17.595  46.655  47.675  1.00  0.00           H
ATOM   1970  CG2 THR A 710      18.755  48.705  45.525  1.00  0.00           C
ATOM   1971 HG21 THR A 710      17.865  48.955  44.915  1.00  0.00           H
ATOM   1972 HG22 THR A 710      19.635  48.795  44.865  1.00  0.00           H
ATOM   1973 HG23 THR A 710      18.975  49.445  46.305  1.00  0.00           H
ATOM   1974  C   THR A 710      19.725  46.355  44.305  1.00  0.00           C
ATOM   1975  O   THR A 710      20.805  45.925  44.685  1.00  0.00           O
ATOM   1976  N   ASP A 711      19.645  47.045  43.155  1.00  0.00           N
ATOM   1977  HN  ASP A 711      18.765  47.155  42.665  1.00  0.00           H
ATOM   1978  CA  ASP A 711      20.785  47.525  42.375  1.00  0.00           C
ATOM   1979  HA  ASP A 711      21.335  46.645  42.065  1.00  0.00           H
ATOM   1980  CB  ASP A 711      20.235  48.235  41.115  1.00  0.00           C
ATOM   1981  HB1 ASP A 711      21.065  48.535  40.435  1.00  0.00           H
ATOM   1982  HB2 ASP A 711      19.655  49.145  41.375  1.00  0.00           H
ATOM   1983  CG  ASP A 711      19.315  47.315  40.325  1.00  0.00           C
ATOM   1984  OD1 ASP A 711      19.795  46.775  39.305  1.00  0.00           O
ATOM   1985  OD2 ASP A 711      18.155  47.115  40.765  1.00  0.00           O
ATOM   1986  C   ASP A 711      21.815  48.455  43.075  1.00  0.00           C
ATOM   1987  O   ASP A 711      22.315  49.415  42.495  1.00  0.00           O
ATOM   1988  N   ALA A 712      22.245  48.165  44.335  1.00  0.00           N
ATOM   1989  HN  ALA A 712      21.845  47.345  44.785  1.00  0.00           H
ATOM   1990  CA  ALA A 712      23.275  48.915  45.025  1.00  0.00           C
ATOM   1991  HA  ALA A 712      23.115  49.975  44.855  1.00  0.00           H
ATOM   1992  CB  ALA A 712      23.195  48.635  46.535  1.00  0.00           C
ATOM   1993  HB1 ALA A 712      23.345  47.545  46.745  1.00  0.00           H
ATOM   1994  HB2 ALA A 712      22.185  48.915  46.915  1.00  0.00           H
ATOM   1995  HB3 ALA A 712      23.955  49.205  47.105  1.00  0.00           H
ATOM   1996  C   ALA A 712      24.675  48.585  44.515  1.00  0.00           C
ATOM   1997  O   ALA A 712      25.595  49.395  44.575  1.00  0.00           O
ATOM   1998  N   SER A 713      24.825  47.395  43.905  1.00  0.00           N
ATOM   1999  HN  SER A 713      24.075  46.735  43.945  1.00  0.00           H
ATOM   2000  CA  SER A 713      26.025  46.875  43.265  1.00  0.00           C
ATOM   2001  HA  SER A 713      26.835  46.885  43.975  1.00  0.00           H
ATOM   2002  CB  SER A 713      25.775  45.415  42.775  1.00  0.00           C
ATOM   2003  HB1 SER A 713      26.715  44.985  42.345  1.00  0.00           H
ATOM   2004  HB2 SER A 713      24.985  45.415  41.985  1.00  0.00           H
ATOM   2005  OG  SER A 713      25.345  44.585  43.855  1.00  0.00           O
ATOM   2006  HG1 SER A 713      24.875  43.815  43.475  1.00  0.00           H
ATOM   2007  C   SER A 713      26.445  47.675  42.055  1.00  0.00           C
ATOM   2008  O   SER A 713      27.605  47.705  41.655  1.00  0.00           O
ATOM   2009  N   SER A 714      25.495  48.405  41.425  1.00  0.00           N
ATOM   2010  HN  SER A 714      24.555  48.395  41.765  1.00  0.00           H
ATOM   2011  CA  SER A 714      25.715  49.135  40.185  1.00  0.00           C
ATOM   2012  HA  SER A 714      26.395  48.575  39.555  1.00  0.00           H
ATOM   2013  CB  SER A 714      24.375  49.305  39.425  1.00  0.00           C
ATOM   2014  HB1 SER A 714      24.515  49.915  38.505  1.00  0.00           H
ATOM   2015  HB2 SER A 714      23.635  49.825  40.085  1.00  0.00           H
ATOM   2016  OG  SER A 714      23.865  48.015  39.075  1.00  0.00           O
ATOM   2017  HG1 SER A 714      22.895  48.055  39.065  1.00  0.00           H
ATOM   2018  C   SER A 714      26.345  50.515  40.405  1.00  0.00           C
ATOM   2019  O   SER A 714      26.725  51.205  39.465  1.00  0.00           O
ATOM   2020  N   LEU A 715      26.515  50.905  41.685  1.00  0.00           N
ATOM   2021  HN  LEU A 715      26.195  50.315  42.435  1.00  0.00           H
ATOM   2022  CA  LEU A 715      27.095  52.175  42.085  1.00  0.00           C
ATOM   2023  HA  LEU A 715      26.735  52.945  41.415  1.00  0.00           H
ATOM   2024  CB  LEU A 715      26.685  52.545  43.535  1.00  0.00           C
ATOM   2025  HB1 LEU A 715      27.195  53.475  43.845  1.00  0.00           H
ATOM   2026  HB2 LEU A 715      27.025  51.725  44.215  1.00  0.00           H
ATOM   2027  CG  LEU A 715      25.165  52.735  43.755  1.00  0.00           C
ATOM   2028  HG  LEU A 715      24.635  51.815  43.415  1.00  0.00           H
ATOM   2029  CD1 LEU A 715      24.865  52.925  45.245  1.00  0.00           C
ATOM   2030 HD11 LEU A 715      25.355  53.835  45.635  1.00  0.00           H
ATOM   2031 HD12 LEU A 715      25.235  52.045  45.825  1.00  0.00           H
ATOM   2032 HD13 LEU A 715      23.765  53.005  45.405  1.00  0.00           H
ATOM   2033  CD2 LEU A 715      24.605  53.935  42.965  1.00  0.00           C
ATOM   2034 HD21 LEU A 715      24.675  53.745  41.865  1.00  0.00           H
ATOM   2035 HD22 LEU A 715      25.165  54.865  43.205  1.00  0.00           H
ATOM   2036 HD23 LEU A 715      23.535  54.075  43.225  1.00  0.00           H
ATOM   2037  C   LEU A 715      28.615  52.195  41.955  1.00  0.00           C
ATOM   2038  O   LEU A 715      29.235  53.265  41.955  1.00  0.00           O
ATOM   2039  N   VAL A 716      29.265  51.015  41.785  1.00  0.00           N
ATOM   2040  HN  VAL A 716      28.735  50.165  41.765  1.00  0.00           H
ATOM   2041  CA  VAL A 716      30.715  50.885  41.705  1.00  0.00           C
ATOM   2042  HA  VAL A 716      31.135  51.385  42.575  1.00  0.00           H
ATOM   2043  CB  VAL A 716      31.185  49.435  41.755  1.00  0.00           C
ATOM   2044  HB  VAL A 716      32.305  49.405  41.735  1.00  0.00           H
ATOM   2045  CG1 VAL A 716      30.765  48.795  43.105  1.00  0.00           C
ATOM   2046 HG11 VAL A 716      29.655  48.755  43.195  1.00  0.00           H
ATOM   2047 HG12 VAL A 716      31.175  49.365  43.955  1.00  0.00           H
ATOM   2048 HG13 VAL A 716      31.135  47.755  43.165  1.00  0.00           H
ATOM   2049  CG2 VAL A 716      30.655  48.625  40.555  1.00  0.00           C
ATOM   2050 HG21 VAL A 716      31.045  49.005  39.595  1.00  0.00           H
ATOM   2051 HG22 VAL A 716      29.545  48.635  40.525  1.00  0.00           H
ATOM   2052 HG23 VAL A 716      30.975  47.565  40.655  1.00  0.00           H
ATOM   2053  C   VAL A 716      31.335  51.585  40.495  1.00  0.00           C
ATOM   2054  O   VAL A 716      32.495  51.965  40.495  1.00  0.00           O
ATOM   2055  N   CYS A 717      30.525  51.835  39.445  1.00  0.00           N
ATOM   2056  HN  CYS A 717      29.595  51.475  39.465  1.00  0.00           H
ATOM   2057  CA  CYS A 717      30.875  52.595  38.255  1.00  0.00           C
ATOM   2058  HA  CYS A 717      31.685  52.085  37.775  1.00  0.00           H
ATOM   2059  CB  CYS A 717      29.655  52.665  37.295  1.00  0.00           C
ATOM   2060  HB1 CYS A 717      29.965  53.185  36.355  1.00  0.00           H
ATOM   2061  HB2 CYS A 717      28.845  53.265  37.765  1.00  0.00           H
ATOM   2062  SG  CYS A 717      29.015  51.015  36.855  1.00  0.00           S
ATOM   2063  HG1 CYS A 717      28.165  50.915  37.865  1.00  0.00           H
ATOM   2064  C   CYS A 717      31.335  54.025  38.545  1.00  0.00           C
ATOM   2065  O   CYS A 717      32.215  54.545  37.865  1.00  0.00           O
ATOM   2066  N   TYR A 718      30.765  54.675  39.585  1.00  0.00           N
ATOM   2067  HN  TYR A 718      30.105  54.205  40.165  1.00  0.00           H
ATOM   2068  CA  TYR A 718      31.035  56.065  39.925  1.00  0.00           C
ATOM   2069  HA  TYR A 718      31.125  56.635  39.005  1.00  0.00           H
ATOM   2070  CB  TYR A 718      29.895  56.665  40.785  1.00  0.00           C
ATOM   2071  HB1 TYR A 718      30.125  57.715  41.065  1.00  0.00           H
ATOM   2072  HB2 TYR A 718      29.765  56.075  41.715  1.00  0.00           H
ATOM   2073  CG  TYR A 718      28.605  56.685  40.025  1.00  0.00           C
ATOM   2074  CD1 TYR A 718      28.415  57.585  38.965  1.00  0.00           C
ATOM   2075  HD1 TYR A 718      29.215  58.245  38.695  1.00  0.00           H
ATOM   2076  CE1 TYR A 718      27.195  57.615  38.265  1.00  0.00           C
ATOM   2077  HE1 TYR A 718      27.035  58.295  37.445  1.00  0.00           H
ATOM   2078  CZ  TYR A 718      26.155  56.755  38.645  1.00  0.00           C
ATOM   2079  OH  TYR A 718      24.915  56.785  37.995  1.00  0.00           O
ATOM   2080  HH  TYR A 718      24.345  56.185  38.485  1.00  0.00           H
ATOM   2081  CD2 TYR A 718      27.545  55.835  40.395  1.00  0.00           C
ATOM   2082  HD2 TYR A 718      27.675  55.165  41.235  1.00  0.00           H
ATOM   2083  CE2 TYR A 718      26.335  55.865  39.705  1.00  0.00           C
ATOM   2084  HE2 TYR A 718      25.535  55.205  40.005  1.00  0.00           H
ATOM   2085  C   TYR A 718      32.335  56.295  40.665  1.00  0.00           C
ATOM   2086  O   TYR A 718      32.795  57.435  40.785  1.00  0.00           O
ATOM   2087  N   ILE A 719      32.975  55.215  41.165  1.00  0.00           N
ATOM   2088  HN  ILE A 719      32.595  54.315  41.005  1.00  0.00           H
ATOM   2089  CA  ILE A 719      34.185  55.275  41.975  1.00  0.00           C
ATOM   2090  HA  ILE A 719      33.985  55.895  42.835  1.00  0.00           H
ATOM   2091  CB  ILE A 719      34.535  53.845  42.435  1.00  0.00           C
ATOM   2092  HB  ILE A 719      34.535  53.185  41.535  1.00  0.00           H
ATOM   2093  CG2 ILE A 719      35.935  53.755  43.065  1.00  0.00           C
ATOM   2094 HG21 ILE A 719      36.025  54.435  43.935  1.00  0.00           H
ATOM   2095 HG22 ILE A 719      36.735  54.005  42.335  1.00  0.00           H
ATOM   2096 HG23 ILE A 719      36.135  52.715  43.415  1.00  0.00           H
ATOM   2097  CG1 ILE A 719      33.465  53.285  43.415  1.00  0.00           C
ATOM   2098 HG11 ILE A 719      33.795  52.255  43.705  1.00  0.00           H
ATOM   2099 HG12 ILE A 719      32.505  53.175  42.875  1.00  0.00           H
ATOM   2100  CD  ILE A 719      33.235  54.125  44.675  1.00  0.00           C
ATOM   2101  HD1 ILE A 719      32.755  55.095  44.425  1.00  0.00           H
ATOM   2102  HD2 ILE A 719      34.185  54.335  45.195  1.00  0.00           H
ATOM   2103  HD3 ILE A 719      32.565  53.585  45.385  1.00  0.00           H
ATOM   2104  C   ILE A 719      35.355  55.935  41.265  1.00  0.00           C
ATOM   2105  O   ILE A 719      35.965  56.855  41.825  1.00  0.00           O
ATOM   2106  N   THR A 720      35.645  55.555  39.995  1.00  0.00           N
ATOM   2107  HN  THR A 720      35.045  54.885  39.565  1.00  0.00           H
ATOM   2108  CA  THR A 720      36.785  56.045  39.175  1.00  0.00           C
ATOM   2109  HA  THR A 720      36.795  55.405  38.305  1.00  0.00           H
ATOM   2110  CB  THR A 720      36.595  57.465  38.645  1.00  0.00           C
ATOM   2111  HB  THR A 720      37.385  57.735  37.905  1.00  0.00           H
ATOM   2112  OG1 THR A 720      36.595  58.435  39.685  1.00  0.00           O
ATOM   2113  HG1 THR A 720      36.085  58.025  40.405  1.00  0.00           H
ATOM   2114  CG2 THR A 720      35.225  57.565  37.955  1.00  0.00           C
ATOM   2115 HG21 THR A 720      34.385  57.435  38.665  1.00  0.00           H
ATOM   2116 HG22 THR A 720      35.135  56.805  37.145  1.00  0.00           H
ATOM   2117 HG23 THR A 720      35.125  58.575  37.495  1.00  0.00           H
ATOM   2118  C   THR A 720      38.175  55.895  39.795  1.00  0.00           C
ATOM   2119  O   THR A 720      38.335  55.575  40.975  1.00  0.00           O
ATOM   2120  N   ARG A 721      39.265  56.095  39.015  1.00  0.00           N
ATOM   2121  HN  ARG A 721      39.205  56.335  38.045  1.00  0.00           H
ATOM   2122  CA  ARG A 721      40.615  56.025  39.555  1.00  0.00           C
ATOM   2123  HA  ARG A 721      40.735  55.065  40.035  1.00  0.00           H
ATOM   2124  CB  ARG A 721      41.735  56.175  38.495  1.00  0.00           C
ATOM   2125  HB1 ARG A 721      42.715  56.185  39.045  1.00  0.00           H
ATOM   2126  HB2 ARG A 721      41.635  57.145  37.975  1.00  0.00           H
ATOM   2127  CG  ARG A 721      41.825  55.035  37.465  1.00  0.00           C
ATOM   2128  HG1 ARG A 721      40.985  55.155  36.745  1.00  0.00           H
ATOM   2129  HG2 ARG A 721      41.695  54.055  37.975  1.00  0.00           H
ATOM   2130  CD  ARG A 721      43.155  55.055  36.695  1.00  0.00           C
ATOM   2131  HD1 ARG A 721      43.435  56.105  36.445  1.00  0.00           H
ATOM   2132  HD2 ARG A 721      43.095  54.485  35.765  1.00  0.00           H
ATOM   2133  NE  ARG A 721      44.225  54.485  37.575  1.00  0.00           N
ATOM   2134  HE  ARG A 721      44.705  55.065  38.235  1.00  0.00           H
ATOM   2135  CZ  ARG A 721      44.495  53.195  37.735  1.00  0.00           C
ATOM   2136  NH1 ARG A 721      44.035  52.275  36.915  1.00  0.00           N
ATOM   2137 HH11 ARG A 721      43.515  52.525  36.105  1.00  0.00           H
ATOM   2138 HH12 ARG A 721      44.285  51.325  37.125  1.00  0.00           H
ATOM   2139  NH2 ARG A 721      45.235  52.795  38.745  1.00  0.00           N
ATOM   2140 HH21 ARG A 721      45.565  53.405  39.485  1.00  0.00           H
ATOM   2141 HH22 ARG A 721      45.585  51.835  38.765  1.00  0.00           H
ATOM   2142  C   ARG A 721      40.875  57.065  40.625  1.00  0.00           C
ATOM   2143  O   ARG A 721      41.515  56.775  41.635  1.00  0.00           O
ATOM   2144  N   PHE A 722      40.365  58.295  40.425  1.00  0.00           N
ATOM   2145  HN  PHE A 722      39.965  58.515  39.525  1.00  0.00           H
ATOM   2146  CA  PHE A 722      40.415  59.415  41.355  1.00  0.00           C
ATOM   2147  HA  PHE A 722      41.405  59.825  41.295  1.00  0.00           H
ATOM   2148  CB  PHE A 722      39.405  60.495  40.845  1.00  0.00           C
ATOM   2149  HB1 PHE A 722      38.395  60.045  40.795  1.00  0.00           H
ATOM   2150  HB2 PHE A 722      39.685  60.795  39.815  1.00  0.00           H
ATOM   2151  CG  PHE A 722      39.335  61.745  41.705  1.00  0.00           C
ATOM   2152  CD1 PHE A 722      40.375  62.685  41.655  1.00  0.00           C
ATOM   2153  HD1 PHE A 722      41.235  62.505  41.035  1.00  0.00           H
ATOM   2154  CE1 PHE A 722      40.295  63.875  42.395  1.00  0.00           C
ATOM   2155  HE1 PHE A 722      41.095  64.605  42.335  1.00  0.00           H
ATOM   2156  CZ  PHE A 722      39.175  64.135  43.185  1.00  0.00           C
ATOM   2157  HZ  PHE A 722      39.105  65.045  43.755  1.00  0.00           H
ATOM   2158  CD2 PHE A 722      38.205  62.025  42.485  1.00  0.00           C
ATOM   2159  HD2 PHE A 722      37.385  61.325  42.515  1.00  0.00           H
ATOM   2160  CE2 PHE A 722      38.125  63.205  43.235  1.00  0.00           C
ATOM   2161  HE2 PHE A 722      37.255  63.405  43.845  1.00  0.00           H
ATOM   2162  C   PHE A 722      40.215  59.085  42.835  1.00  0.00           C
ATOM   2163  O   PHE A 722      41.075  59.415  43.655  1.00  0.00           O
ATOM   2164  N   THR A 723      39.115  58.385  43.225  1.00  0.00           N
ATOM   2165  HN  THR A 723      38.445  58.105  42.535  1.00  0.00           H
ATOM   2166  CA  THR A 723      38.875  58.025  44.625  1.00  0.00           C
ATOM   2167  HA  THR A 723      39.265  58.815  45.245  1.00  0.00           H
ATOM   2168  CB  THR A 723      37.395  57.895  44.985  1.00  0.00           C
ATOM   2169  HB  THR A 723      37.295  57.855  46.095  1.00  0.00           H
ATOM   2170  OG1 THR A 723      36.775  56.725  44.465  1.00  0.00           O
ATOM   2171  HG1 THR A 723      36.585  56.895  43.525  1.00  0.00           H
ATOM   2172  CG2 THR A 723      36.605  59.095  44.445  1.00  0.00           C
ATOM   2173 HG21 THR A 723      36.565  59.085  43.335  1.00  0.00           H
ATOM   2174 HG22 THR A 723      37.085  60.045  44.775  1.00  0.00           H
ATOM   2175 HG23 THR A 723      35.565  59.065  44.825  1.00  0.00           H
ATOM   2176  C   THR A 723      39.595  56.745  45.045  1.00  0.00           C
ATOM   2177  O   THR A 723      40.065  56.615  46.175  1.00  0.00           O
ATOM   2178  N   GLU A 724      39.715  55.775  44.105  1.00  0.00           N
ATOM   2179  HN  GLU A 724      39.345  55.915  43.195  1.00  0.00           H
ATOM   2180  CA  GLU A 724      40.305  54.465  44.295  1.00  0.00           C
ATOM   2181  HA  GLU A 724      39.775  53.945  45.085  1.00  0.00           H
ATOM   2182  CB  GLU A 724      40.115  53.685  42.965  1.00  0.00           C
ATOM   2183  HB1 GLU A 724      40.615  54.235  42.145  1.00  0.00           H
ATOM   2184  HB2 GLU A 724      39.025  53.665  42.725  1.00  0.00           H
ATOM   2185  CG  GLU A 724      40.615  52.215  42.965  1.00  0.00           C
ATOM   2186  HG1 GLU A 724      40.035  51.625  43.695  1.00  0.00           H
ATOM   2187  HG2 GLU A 724      41.685  52.155  43.215  1.00  0.00           H
ATOM   2188  CD  GLU A 724      40.435  51.535  41.605  1.00  0.00           C
ATOM   2189  OE1 GLU A 724      40.725  52.165  40.555  1.00  0.00           O
ATOM   2190  OE2 GLU A 724      40.165  50.315  41.625  1.00  0.00           O
ATOM   2191  C   GLU A 724      41.785  54.505  44.685  1.00  0.00           C
ATOM   2192  O   GLU A 724      42.215  53.915  45.675  1.00  0.00           O
ATOM   2193  N   GLU A 725      42.565  55.305  43.935  1.00  0.00           N
ATOM   2194  HN  GLU A 725      42.175  55.735  43.125  1.00  0.00           H
ATOM   2195  CA  GLU A 725      43.955  55.635  44.225  1.00  0.00           C
ATOM   2196  HA  GLU A 725      44.525  54.725  44.295  1.00  0.00           H
ATOM   2197  CB  GLU A 725      44.535  56.515  43.095  1.00  0.00           C
ATOM   2198  HB1 GLU A 725      45.475  57.015  43.435  1.00  0.00           H
ATOM   2199  HB2 GLU A 725      43.805  57.335  42.885  1.00  0.00           H
ATOM   2200  CG  GLU A 725      44.835  55.765  41.755  1.00  0.00           C
ATOM   2201  HG1 GLU A 725      44.795  56.495  40.915  1.00  0.00           H
ATOM   2202  HG2 GLU A 725      44.055  54.995  41.575  1.00  0.00           H
ATOM   2203  CD  GLU A 725      46.205  55.095  41.675  1.00  0.00           C
ATOM   2204  OE1 GLU A 725      47.135  55.505  42.415  1.00  0.00           O
ATOM   2205  OE2 GLU A 725      46.345  54.195  40.815  1.00  0.00           O
ATOM   2206  C   GLU A 725      44.125  56.375  45.545  1.00  0.00           C
ATOM   2207  O   GLU A 725      44.975  56.025  46.375  1.00  0.00           O
ATOM   2208  N   ALA A 726      43.285  57.405  45.795  1.00  0.00           N
ATOM   2209  HN  ALA A 726      42.605  57.665  45.125  1.00  0.00           H
ATOM   2210  CA  ALA A 726      43.335  58.215  46.995  1.00  0.00           C
ATOM   2211  HA  ALA A 726      44.335  58.625  47.085  1.00  0.00           H
ATOM   2212  CB  ALA A 726      42.325  59.365  46.855  1.00  0.00           C
ATOM   2213  HB1 ALA A 726      41.285  58.975  46.745  1.00  0.00           H
ATOM   2214  HB2 ALA A 726      42.565  59.955  45.945  1.00  0.00           H
ATOM   2215  HB3 ALA A 726      42.365  60.055  47.725  1.00  0.00           H
ATOM   2216  C   ALA A 726      43.075  57.445  48.285  1.00  0.00           C
ATOM   2217  O   ALA A 726      43.825  57.545  49.255  1.00  0.00           O
ATOM   2218  N   PHE A 727      42.005  56.615  48.305  1.00  0.00           N
ATOM   2219  HN  PHE A 727      41.405  56.565  47.505  1.00  0.00           H
ATOM   2220  CA  PHE A 727      41.645  55.775  49.435  1.00  0.00           C
ATOM   2221  HA  PHE A 727      41.545  56.415  50.305  1.00  0.00           H
ATOM   2222  CB  PHE A 727      40.285  55.105  49.115  1.00  0.00           C
ATOM   2223  HB1 PHE A 727      40.385  54.365  48.295  1.00  0.00           H
ATOM   2224  HB2 PHE A 727      39.575  55.885  48.765  1.00  0.00           H
ATOM   2225  CG  PHE A 727      39.655  54.425  50.315  1.00  0.00           C
ATOM   2226  CD1 PHE A 727      38.795  55.145  51.155  1.00  0.00           C
ATOM   2227  HD1 PHE A 727      38.615  56.195  50.975  1.00  0.00           H
ATOM   2228  CE1 PHE A 727      38.135  54.515  52.225  1.00  0.00           C
ATOM   2229  HE1 PHE A 727      37.465  55.085  52.855  1.00  0.00           H
ATOM   2230  CZ  PHE A 727      38.345  53.155  52.465  1.00  0.00           C
ATOM   2231  HZ  PHE A 727      37.835  52.655  53.275  1.00  0.00           H
ATOM   2232  CD2 PHE A 727      39.855  53.055  50.565  1.00  0.00           C
ATOM   2233  HD2 PHE A 727      40.505  52.485  49.915  1.00  0.00           H
ATOM   2234  CE2 PHE A 727      39.205  52.425  51.635  1.00  0.00           C
ATOM   2235  HE2 PHE A 727      39.355  51.365  51.805  1.00  0.00           H
ATOM   2236  C   PHE A 727      42.725  54.745  49.765  1.00  0.00           C
ATOM   2237  O   PHE A 727      43.125  54.575  50.915  1.00  0.00           O
ATOM   2238  N   ALA A 728      43.245  54.055  48.715  1.00  0.00           N
ATOM   2239  HN  ALA A 728      42.895  54.185  47.785  1.00  0.00           H
ATOM   2240  CA  ALA A 728      44.325  53.105  48.865  1.00  0.00           C
ATOM   2241  HA  ALA A 728      44.015  52.365  49.595  1.00  0.00           H
ATOM   2242  CB  ALA A 728      44.555  52.415  47.515  1.00  0.00           C
ATOM   2243  HB1 ALA A 728      44.895  53.155  46.755  1.00  0.00           H
ATOM   2244  HB2 ALA A 728      43.605  51.975  47.145  1.00  0.00           H
ATOM   2245  HB3 ALA A 728      45.315  51.605  47.595  1.00  0.00           H
ATOM   2246  C   ALA A 728      45.635  53.705  49.365  1.00  0.00           C
ATOM   2247  O   ALA A 728      46.235  53.185  50.325  1.00  0.00           O
ATOM   2248  N   ALA A 729      46.105  54.815  48.765  1.00  0.00           N
ATOM   2249  HN  ALA A 729      45.625  55.205  47.975  1.00  0.00           H
ATOM   2250  CA  ALA A 729      47.325  55.485  49.155  1.00  0.00           C
ATOM   2251  HA  ALA A 729      48.135  54.775  49.085  1.00  0.00           H
ATOM   2252  CB  ALA A 729      47.605  56.665  48.195  1.00  0.00           C
ATOM   2253  HB1 ALA A 729      46.775  57.405  48.235  1.00  0.00           H
ATOM   2254  HB2 ALA A 729      47.655  56.285  47.145  1.00  0.00           H
ATOM   2255  HB3 ALA A 729      48.555  57.175  48.435  1.00  0.00           H
ATOM   2256  C   ALA A 729      47.325  56.005  50.585  1.00  0.00           C
ATOM   2257  O   ALA A 729      48.285  55.815  51.335  1.00  0.00           O
ATOM   2258  N   LEU A 730      46.205  56.635  51.005  1.00  0.00           N
ATOM   2259  HN  LEU A 730      45.445  56.795  50.375  1.00  0.00           H
ATOM   2260  CA  LEU A 730      46.055  57.185  52.335  1.00  0.00           C
ATOM   2261  HA  LEU A 730      46.835  57.915  52.495  1.00  0.00           H
ATOM   2262  CB  LEU A 730      44.665  57.845  52.455  1.00  0.00           C
ATOM   2263  HB1 LEU A 730      43.885  57.065  52.395  1.00  0.00           H
ATOM   2264  HB2 LEU A 730      44.505  58.505  51.565  1.00  0.00           H
ATOM   2265  CG  LEU A 730      44.445  58.685  53.725  1.00  0.00           C
ATOM   2266  HG  LEU A 730      44.995  58.225  54.575  1.00  0.00           H
ATOM   2267  CD1 LEU A 730      44.975  60.115  53.555  1.00  0.00           C
ATOM   2268 HD11 LEU A 730      44.405  60.645  52.765  1.00  0.00           H
ATOM   2269 HD12 LEU A 730      46.055  60.115  53.275  1.00  0.00           H
ATOM   2270 HD13 LEU A 730      44.845  60.695  54.495  1.00  0.00           H
ATOM   2271  CD2 LEU A 730      42.965  58.715  54.095  1.00  0.00           C
ATOM   2272 HD21 LEU A 730      42.595  57.685  54.295  1.00  0.00           H
ATOM   2273 HD22 LEU A 730      42.375  59.145  53.265  1.00  0.00           H
ATOM   2274 HD23 LEU A 730      42.795  59.325  55.015  1.00  0.00           H
ATOM   2275  C   LEU A 730      46.185  56.145  53.445  1.00  0.00           C
ATOM   2276  O   LEU A 730      46.925  56.335  54.415  1.00  0.00           O
ATOM   2277  N   ILE A 731      45.495  54.985  53.315  1.00  0.00           N
ATOM   2278  HN  ILE A 731      44.895  54.865  52.525  1.00  0.00           H
ATOM   2279  CA  ILE A 731      45.545  53.915  54.295  1.00  0.00           C
ATOM   2280  HA  ILE A 731      45.365  54.375  55.265  1.00  0.00           H
ATOM   2281  CB  ILE A 731      44.405  52.905  54.125  1.00  0.00           C
ATOM   2282  HB  ILE A 731      44.475  52.455  53.105  1.00  0.00           H
ATOM   2283  CG2 ILE A 731      44.545  51.795  55.185  1.00  0.00           C
ATOM   2284 HG21 ILE A 731      44.655  52.235  56.195  1.00  0.00           H
ATOM   2285 HG22 ILE A 731      45.425  51.145  54.985  1.00  0.00           H
ATOM   2286 HG23 ILE A 731      43.645  51.145  55.215  1.00  0.00           H
ATOM   2287  CG1 ILE A 731      43.035  53.625  54.245  1.00  0.00           C
ATOM   2288 HG11 ILE A 731      43.025  54.535  53.595  1.00  0.00           H
ATOM   2289 HG12 ILE A 731      42.915  53.965  55.295  1.00  0.00           H
ATOM   2290  CD  ILE A 731      41.835  52.775  53.825  1.00  0.00           C
ATOM   2291  HD1 ILE A 731      41.735  51.865  54.465  1.00  0.00           H
ATOM   2292  HD2 ILE A 731      41.935  52.445  52.775  1.00  0.00           H
ATOM   2293  HD3 ILE A 731      40.895  53.355  53.915  1.00  0.00           H
ATOM   2294  C   ILE A 731      46.925  53.285  54.425  1.00  0.00           C
ATOM   2295  O   ILE A 731      47.405  53.015  55.525  1.00  0.00           O
ATOM   2296  N   CYS A 732      47.635  53.085  53.295  1.00  0.00           N
ATOM   2297  HN  CYS A 732      47.225  53.295  52.415  1.00  0.00           H
ATOM   2298  CA  CYS A 732      49.015  52.615  53.295  1.00  0.00           C
ATOM   2299  HA  CYS A 732      49.045  51.675  53.835  1.00  0.00           H
ATOM   2300  CB  CYS A 732      49.545  52.365  51.865  1.00  0.00           C
ATOM   2301  HB1 CYS A 732      50.605  52.005  51.915  1.00  0.00           H
ATOM   2302  HB2 CYS A 732      49.545  53.315  51.285  1.00  0.00           H
ATOM   2303  SG  CYS A 732      48.545  51.105  51.015  1.00  0.00           S
ATOM   2304  HG1 CYS A 732      47.505  51.905  50.815  1.00  0.00           H
ATOM   2305  C   CYS A 732      49.965  53.545  54.045  1.00  0.00           C
ATOM   2306  O   CYS A 732      50.785  53.085  54.845  1.00  0.00           O
ATOM   2307  N   ILE A 733      49.845  54.875  53.855  1.00  0.00           N
ATOM   2308  HN  ILE A 733      49.225  55.215  53.145  1.00  0.00           H
ATOM   2309  CA  ILE A 733      50.565  55.885  54.625  1.00  0.00           C
ATOM   2310  HA  ILE A 733      51.615  55.665  54.545  1.00  0.00           H
ATOM   2311  CB  ILE A 733      50.335  57.275  54.025  1.00  0.00           C
ATOM   2312  HB  ILE A 733      49.245  57.445  53.925  1.00  0.00           H
ATOM   2313  CG2 ILE A 733      50.915  58.385  54.935  1.00  0.00           C
ATOM   2314 HG21 ILE A 733      51.995  58.205  55.135  1.00  0.00           H
ATOM   2315 HG22 ILE A 733      50.385  58.455  55.895  1.00  0.00           H
ATOM   2316 HG23 ILE A 733      50.825  59.375  54.435  1.00  0.00           H
ATOM   2317  CG1 ILE A 733      50.955  57.355  52.595  1.00  0.00           C
ATOM   2318 HG11 ILE A 733      50.775  56.405  52.045  1.00  0.00           H
ATOM   2319 HG12 ILE A 733      52.055  57.465  52.705  1.00  0.00           H
ATOM   2320  CD  ILE A 733      50.395  58.485  51.735  1.00  0.00           C
ATOM   2321  HD1 ILE A 733      50.545  59.475  52.215  1.00  0.00           H
ATOM   2322  HD2 ILE A 733      49.305  58.335  51.565  1.00  0.00           H
ATOM   2323  HD3 ILE A 733      50.905  58.505  50.745  1.00  0.00           H
ATOM   2324  C   ILE A 733      50.235  55.855  56.115  1.00  0.00           C
ATOM   2325  O   ILE A 733      51.135  55.865  56.965  1.00  0.00           O
ATOM   2326  N   ILE A 734      48.935  55.735  56.475  1.00  0.00           N
ATOM   2327  HN  ILE A 734      48.225  55.795  55.775  1.00  0.00           H
ATOM   2328  CA  ILE A 734      48.475  55.585  57.855  1.00  0.00           C
ATOM   2329  HA  ILE A 734      48.835  56.425  58.425  1.00  0.00           H
ATOM   2330  CB  ILE A 734      46.935  55.585  57.925  1.00  0.00           C
ATOM   2331  HB  ILE A 734      46.565  54.865  57.155  1.00  0.00           H
ATOM   2332  CG2 ILE A 734      46.415  55.115  59.305  1.00  0.00           C
ATOM   2333 HG21 ILE A 734      46.845  55.755  60.105  1.00  0.00           H
ATOM   2334 HG22 ILE A 734      46.685  54.055  59.515  1.00  0.00           H
ATOM   2335 HG23 ILE A 734      45.315  55.185  59.355  1.00  0.00           H
ATOM   2336  CG1 ILE A 734      46.375  56.985  57.565  1.00  0.00           C
ATOM   2337 HG11 ILE A 734      46.945  57.425  56.725  1.00  0.00           H
ATOM   2338 HG12 ILE A 734      46.515  57.665  58.445  1.00  0.00           H
ATOM   2339  CD  ILE A 734      44.895  56.965  57.165  1.00  0.00           C
ATOM   2340  HD1 ILE A 734      44.275  56.505  57.955  1.00  0.00           H
ATOM   2341  HD2 ILE A 734      44.755  56.375  56.225  1.00  0.00           H
ATOM   2342  HD3 ILE A 734      44.535  58.005  56.985  1.00  0.00           H
ATOM   2343  C   ILE A 734      49.045  54.335  58.535  1.00  0.00           C
ATOM   2344  O   ILE A 734      49.535  54.395  59.655  1.00  0.00           O
ATOM   2345  N   PHE A 735      49.035  53.185  57.835  1.00  0.00           N
ATOM   2346  HN  PHE A 735      48.555  53.155  56.955  1.00  0.00           H
ATOM   2347  CA  PHE A 735      49.575  51.915  58.295  1.00  0.00           C
ATOM   2348  HA  PHE A 735      49.125  51.705  59.255  1.00  0.00           H
ATOM   2349  CB  PHE A 735      49.185  50.815  57.285  1.00  0.00           C
ATOM   2350  HB1 PHE A 735      49.735  50.915  56.325  1.00  0.00           H
ATOM   2351  HB2 PHE A 735      48.095  50.905  57.065  1.00  0.00           H
ATOM   2352  CG  PHE A 735      49.405  49.445  57.855  1.00  0.00           C
ATOM   2353  CD1 PHE A 735      48.555  48.975  58.875  1.00  0.00           C
ATOM   2354  HD1 PHE A 735      47.765  49.615  59.255  1.00  0.00           H
ATOM   2355  CE1 PHE A 735      48.715  47.685  59.405  1.00  0.00           C
ATOM   2356  HE1 PHE A 735      48.065  47.355  60.205  1.00  0.00           H
ATOM   2357  CZ  PHE A 735      49.725  46.855  58.915  1.00  0.00           C
ATOM   2358  HZ  PHE A 735      49.855  45.865  59.335  1.00  0.00           H
ATOM   2359  CD2 PHE A 735      50.425  48.605  57.375  1.00  0.00           C
ATOM   2360  HD2 PHE A 735      51.075  48.945  56.585  1.00  0.00           H
ATOM   2361  CE2 PHE A 735      50.585  47.315  57.905  1.00  0.00           C
ATOM   2362  HE2 PHE A 735      51.375  46.685  57.535  1.00  0.00           H
ATOM   2363  C   PHE A 735      51.095  51.955  58.535  1.00  0.00           C
ATOM   2364  O   PHE A 735      51.605  51.435  59.525  1.00  0.00           O
ATOM   2365  N   ILE A 736      51.855  52.625  57.635  1.00  0.00           N
ATOM   2366  HN  ILE A 736      51.415  53.025  56.825  1.00  0.00           H
ATOM   2367  CA  ILE A 736      53.285  52.885  57.805  1.00  0.00           C
ATOM   2368  HA  ILE A 736      53.765  51.935  57.985  1.00  0.00           H
ATOM   2369  CB  ILE A 736      53.905  53.515  56.555  1.00  0.00           C
ATOM   2370  HB  ILE A 736      53.245  54.355  56.225  1.00  0.00           H
ATOM   2371  CG2 ILE A 736      55.305  54.105  56.845  1.00  0.00           C
ATOM   2372 HG21 ILE A 736      55.975  53.345  57.295  1.00  0.00           H
ATOM   2373 HG22 ILE A 736      55.255  54.975  57.525  1.00  0.00           H
ATOM   2374 HG23 ILE A 736      55.785  54.465  55.905  1.00  0.00           H
ATOM   2375  CG1 ILE A 736      53.955  52.475  55.405  1.00  0.00           C
ATOM   2376 HG11 ILE A 736      52.995  51.915  55.375  1.00  0.00           H
ATOM   2377 HG12 ILE A 736      54.755  51.735  55.625  1.00  0.00           H
ATOM   2378  CD  ILE A 736      54.165  53.095  54.025  1.00  0.00           C
ATOM   2379  HD1 ILE A 736      55.135  53.635  53.975  1.00  0.00           H
ATOM   2380  HD2 ILE A 736      53.355  53.825  53.795  1.00  0.00           H
ATOM   2381  HD3 ILE A 736      54.165  52.315  53.235  1.00  0.00           H
ATOM   2382  C   ILE A 736      53.565  53.725  59.035  1.00  0.00           C
ATOM   2383  O   ILE A 736      54.445  53.415  59.845  1.00  0.00           O
ATOM   2384  N   TYR A 737      52.775  54.805  59.225  1.00  0.00           N
ATOM   2385  HN  TYR A 737      52.105  55.045  58.515  1.00  0.00           H
ATOM   2386  CA  TYR A 737      52.795  55.615  60.415  1.00  0.00           C
ATOM   2387  HA  TYR A 737      53.805  55.965  60.555  1.00  0.00           H
ATOM   2388  CB  TYR A 737      51.875  56.865  60.195  1.00  0.00           C
ATOM   2389  HB1 TYR A 737      50.905  56.545  59.755  1.00  0.00           H
ATOM   2390  HB2 TYR A 737      52.355  57.555  59.475  1.00  0.00           H
ATOM   2391  CG  TYR A 737      51.595  57.605  61.465  1.00  0.00           C
ATOM   2392  CD1 TYR A 737      52.555  58.475  62.015  1.00  0.00           C
ATOM   2393  HD1 TYR A 737      53.475  58.665  61.475  1.00  0.00           H
ATOM   2394  CE1 TYR A 737      52.365  59.035  63.285  1.00  0.00           C
ATOM   2395  HE1 TYR A 737      53.125  59.645  63.735  1.00  0.00           H
ATOM   2396  CZ  TYR A 737      51.205  58.725  64.005  1.00  0.00           C
ATOM   2397  OH  TYR A 737      51.045  59.175  65.325  1.00  0.00           O
ATOM   2398  HH  TYR A 737      50.495  58.495  65.795  1.00  0.00           H
ATOM   2399  CD2 TYR A 737      50.415  57.345  62.185  1.00  0.00           C
ATOM   2400  HD2 TYR A 737      49.675  56.655  61.795  1.00  0.00           H
ATOM   2401  CE2 TYR A 737      50.225  57.895  63.455  1.00  0.00           C
ATOM   2402  HE2 TYR A 737      49.355  57.625  64.035  1.00  0.00           H
ATOM   2403  C   TYR A 737      52.475  54.815  61.685  1.00  0.00           C
ATOM   2404  O   TYR A 737      53.205  54.905  62.685  1.00  0.00           O
ATOM   2405  N   GLU A 738      51.425  53.965  61.655  1.00  0.00           N
ATOM   2406  HN  GLU A 738      50.815  53.955  60.855  1.00  0.00           H
ATOM   2407  CA  GLU A 738      51.005  53.135  62.765  1.00  0.00           C
ATOM   2408  HA  GLU A 738      50.755  53.785  63.585  1.00  0.00           H
ATOM   2409  CB  GLU A 738      49.725  52.325  62.405  1.00  0.00           C
ATOM   2410  HB1 GLU A 738      49.955  51.575  61.605  1.00  0.00           H
ATOM   2411  HB2 GLU A 738      48.955  53.015  61.995  1.00  0.00           H
ATOM   2412  CG  GLU A 738      49.135  51.595  63.635  1.00  0.00           C
ATOM   2413  HG1 GLU A 738      48.775  52.355  64.355  1.00  0.00           H
ATOM   2414  HG2 GLU A 738      49.925  50.985  64.125  1.00  0.00           H
ATOM   2415  CD  GLU A 738      47.985  50.635  63.345  1.00  0.00           C
ATOM   2416  OE1 GLU A 738      47.375  50.685  62.255  1.00  0.00           O
ATOM   2417  OE2 GLU A 738      47.735  49.805  64.265  1.00  0.00           O
ATOM   2418  C   GLU A 738      52.085  52.165  63.255  1.00  0.00           C
ATOM   2419  O   GLU A 738      52.305  52.015  64.455  1.00  0.00           O
ATOM   2420  N   ALA A 739      52.815  51.515  62.325  1.00  0.00           N
ATOM   2421  HN  ALA A 739      52.545  51.585  61.365  1.00  0.00           H
ATOM   2422  CA  ALA A 739      53.935  50.645  62.645  1.00  0.00           C
ATOM   2423  HA  ALA A 739      53.575  49.865  63.295  1.00  0.00           H
ATOM   2424  CB  ALA A 739      54.495  50.015  61.355  1.00  0.00           C
ATOM   2425  HB1 ALA A 739      54.915  50.805  60.695  1.00  0.00           H
ATOM   2426  HB2 ALA A 739      53.665  49.515  60.805  1.00  0.00           H
ATOM   2427  HB3 ALA A 739      55.275  49.265  61.575  1.00  0.00           H
ATOM   2428  C   ALA A 739      55.065  51.345  63.405  1.00  0.00           C
ATOM   2429  O   ALA A 739      55.585  50.825  64.385  1.00  0.00           O
ATOM   2430  N   LEU A 740      55.445  52.575  62.975  1.00  0.00           N
ATOM   2431  HN  LEU A 740      55.055  52.945  62.135  1.00  0.00           H
ATOM   2432  CA  LEU A 740      56.345  53.455  63.715  1.00  0.00           C
ATOM   2433  HA  LEU A 740      57.245  52.895  63.925  1.00  0.00           H
ATOM   2434  CB  LEU A 740      56.735  54.675  62.835  1.00  0.00           C
ATOM   2435  HB1 LEU A 740      57.325  55.415  63.425  1.00  0.00           H
ATOM   2436  HB2 LEU A 740      55.795  55.175  62.505  1.00  0.00           H
ATOM   2437  CG  LEU A 740      57.545  54.315  61.575  1.00  0.00           C
ATOM   2438  HG  LEU A 740      57.125  53.385  61.115  1.00  0.00           H
ATOM   2439  CD1 LEU A 740      57.425  55.415  60.515  1.00  0.00           C
ATOM   2440 HD11 LEU A 740      57.805  56.385  60.905  1.00  0.00           H
ATOM   2441 HD12 LEU A 740      56.355  55.545  60.215  1.00  0.00           H
ATOM   2442 HD13 LEU A 740      58.005  55.155  59.605  1.00  0.00           H
ATOM   2443  CD2 LEU A 740      59.025  54.055  61.905  1.00  0.00           C
ATOM   2444 HD21 LEU A 740      59.125  53.215  62.625  1.00  0.00           H
ATOM   2445 HD22 LEU A 740      59.485  54.965  62.345  1.00  0.00           H
ATOM   2446 HD23 LEU A 740      59.585  53.785  60.985  1.00  0.00           H
ATOM   2447  C   LEU A 740      55.805  53.915  65.065  1.00  0.00           C
ATOM   2448  O   LEU A 740      56.505  53.885  66.075  1.00  0.00           O
ATOM   2449  N   GLU A 741      54.515  54.315  65.135  1.00  0.00           N
ATOM   2450  HN  GLU A 741      53.975  54.375  64.295  1.00  0.00           H
ATOM   2451  CA  GLU A 741      53.815  54.715  66.345  1.00  0.00           C
ATOM   2452  HA  GLU A 741      54.325  55.555  66.785  1.00  0.00           H
ATOM   2453  CB  GLU A 741      52.385  55.165  65.935  1.00  0.00           C
ATOM   2454  HB1 GLU A 741      51.875  54.315  65.435  1.00  0.00           H
ATOM   2455  HB2 GLU A 741      52.485  55.975  65.185  1.00  0.00           H
ATOM   2456  CG  GLU A 741      51.445  55.675  67.065  1.00  0.00           C
ATOM   2457  HG1 GLU A 741      51.895  56.555  67.565  1.00  0.00           H
ATOM   2458  HG2 GLU A 741      51.255  54.895  67.835  1.00  0.00           H
ATOM   2459  CD  GLU A 741      50.095  56.095  66.475  1.00  0.00           C
ATOM   2460  OE1 GLU A 741      49.395  55.215  65.905  1.00  0.00           O
ATOM   2461  OE2 GLU A 741      49.775  57.315  66.535  1.00  0.00           O
ATOM   2462  C   GLU A 741      53.795  53.615  67.405  1.00  0.00           C
ATOM   2463  O   GLU A 741      54.225  53.815  68.535  1.00  0.00           O
ATOM   2464  N   LYS A 742      53.465  52.365  66.995  1.00  0.00           N
ATOM   2465  HN  LYS A 742      53.125  52.245  66.055  1.00  0.00           H
ATOM   2466  CA  LYS A 742      53.545  51.165  67.825  1.00  0.00           C
ATOM   2467  HA  LYS A 742      52.885  51.305  68.665  1.00  0.00           H
ATOM   2468  CB  LYS A 742      53.165  49.885  67.025  1.00  0.00           C
ATOM   2469  HB1 LYS A 742      53.425  48.975  67.625  1.00  0.00           H
ATOM   2470  HB2 LYS A 742      53.785  49.855  66.105  1.00  0.00           H
ATOM   2471  CG  LYS A 742      51.685  49.745  66.615  1.00  0.00           C
ATOM   2472  HG1 LYS A 742      51.635  48.955  65.825  1.00  0.00           H
ATOM   2473  HG2 LYS A 742      51.345  50.695  66.165  1.00  0.00           H
ATOM   2474  CD  LYS A 742      50.745  49.345  67.755  1.00  0.00           C
ATOM   2475  HD1 LYS A 742      50.705  50.155  68.515  1.00  0.00           H
ATOM   2476  HD2 LYS A 742      51.165  48.445  68.255  1.00  0.00           H
ATOM   2477  CE  LYS A 742      49.325  48.985  67.285  1.00  0.00           C
ATOM   2478  HE1 LYS A 742      48.695  48.645  68.135  1.00  0.00           H
ATOM   2479  HE2 LYS A 742      49.375  48.165  66.525  1.00  0.00           H
ATOM   2480  NZ  LYS A 742      48.685  50.155  66.655  1.00  0.00           N
ATOM   2481  HZ1 LYS A 742      49.385  50.875  66.415  1.00  0.00           H
ATOM   2482  HZ2 LYS A 742      47.965  50.585  67.265  1.00  0.00           H
ATOM   2483  HZ3 LYS A 742      48.215  49.885  65.725  1.00  0.00           H
ATOM   2484  C   LYS A 742      54.935  50.925  68.415  1.00  0.00           C
ATOM   2485  O   LYS A 742      55.075  50.575  69.585  1.00  0.00           O
ATOM   2486  N   LEU A 743      55.995  51.105  67.605  1.00  0.00           N
ATOM   2487  HN  LEU A 743      55.865  51.325  66.635  1.00  0.00           H
ATOM   2488  CA  LEU A 743      57.375  51.055  68.085  1.00  0.00           C
ATOM   2489  HA  LEU A 743      57.505  50.105  68.585  1.00  0.00           H
ATOM   2490  CB  LEU A 743      58.345  51.135  66.895  1.00  0.00           C
ATOM   2491  HB1 LEU A 743      58.195  52.105  66.375  1.00  0.00           H
ATOM   2492  HB2 LEU A 743      58.085  50.335  66.165  1.00  0.00           H
ATOM   2493  CG  LEU A 743      59.855  51.015  67.225  1.00  0.00           C
ATOM   2494  HG  LEU A 743      60.115  51.705  68.065  1.00  0.00           H
ATOM   2495  CD1 LEU A 743      60.235  49.585  67.645  1.00  0.00           C
ATOM   2496 HD11 LEU A 743      59.945  48.865  66.855  1.00  0.00           H
ATOM   2497 HD12 LEU A 743      59.735  49.305  68.595  1.00  0.00           H
ATOM   2498 HD13 LEU A 743      61.335  49.505  67.805  1.00  0.00           H
ATOM   2499  CD2 LEU A 743      60.645  51.485  66.005  1.00  0.00           C
ATOM   2500 HD21 LEU A 743      60.425  52.545  65.775  1.00  0.00           H
ATOM   2501 HD22 LEU A 743      60.355  50.865  65.125  1.00  0.00           H
ATOM   2502 HD23 LEU A 743      61.735  51.365  66.155  1.00  0.00           H
ATOM   2503  C   LEU A 743      57.725  52.135  69.115  1.00  0.00           C
ATOM   2504  O   LEU A 743      58.385  51.865  70.115  1.00  0.00           O
ATOM   2505  N   PHE A 744      57.285  53.395  68.875  1.00  0.00           N
ATOM   2506  HN  PHE A 744      56.755  53.575  68.045  1.00  0.00           H
ATOM   2507  CA  PHE A 744      57.465  54.515  69.795  1.00  0.00           C
ATOM   2508  HA  PHE A 744      58.515  54.575  70.045  1.00  0.00           H
ATOM   2509  CB  PHE A 744      56.985  55.845  69.145  1.00  0.00           C
ATOM   2510  HB1 PHE A 744      57.045  56.685  69.865  1.00  0.00           H
ATOM   2511  HB2 PHE A 744      55.915  55.735  68.855  1.00  0.00           H
ATOM   2512  CG  PHE A 744      57.775  56.255  67.915  1.00  0.00           C
ATOM   2513  CD1 PHE A 744      59.155  56.005  67.775  1.00  0.00           C
ATOM   2514  HD1 PHE A 744      59.705  55.485  68.545  1.00  0.00           H
ATOM   2515  CE1 PHE A 744      59.845  56.405  66.615  1.00  0.00           C
ATOM   2516  HE1 PHE A 744      60.895  56.175  66.505  1.00  0.00           H
ATOM   2517  CZ  PHE A 744      59.155  57.065  65.585  1.00  0.00           C
ATOM   2518  HZ  PHE A 744      59.685  57.365  64.695  1.00  0.00           H
ATOM   2519  CD2 PHE A 744      57.115  56.945  66.885  1.00  0.00           C
ATOM   2520  HD2 PHE A 744      56.065  57.165  66.995  1.00  0.00           H
ATOM   2521  CE2 PHE A 744      57.795  57.345  65.725  1.00  0.00           C
ATOM   2522  HE2 PHE A 744      57.255  57.845  64.935  1.00  0.00           H
ATOM   2523  C   PHE A 744      56.755  54.325  71.135  1.00  0.00           C
ATOM   2524  O   PHE A 744      57.345  54.505  72.195  1.00  0.00           O
ATOM   2525  N   ASP A 745      55.475  53.885  71.105  1.00  0.00           N
ATOM   2526  HN  ASP A 745      54.965  53.875  70.245  1.00  0.00           H
ATOM   2527  CA  ASP A 745      54.675  53.565  72.285  1.00  0.00           C
ATOM   2528  HA  ASP A 745      54.605  54.445  72.915  1.00  0.00           H
ATOM   2529  CB  ASP A 745      53.275  53.065  71.865  1.00  0.00           C
ATOM   2530  HB1 ASP A 745      52.655  52.775  72.735  1.00  0.00           H
ATOM   2531  HB2 ASP A 745      53.365  52.185  71.195  1.00  0.00           H
ATOM   2532  CG  ASP A 745      52.515  54.115  71.085  1.00  0.00           C
ATOM   2533  OD1 ASP A 745      52.925  55.305  71.085  1.00  0.00           O
ATOM   2534  OD2 ASP A 745      51.465  53.725  70.535  1.00  0.00           O
ATOM   2535  C   ASP A 745      55.285  52.445  73.095  1.00  0.00           C
ATOM   2536  O   ASP A 745      55.435  52.535  74.315  1.00  0.00           O
ATOM   2537  N   LEU A 746      55.705  51.365  72.395  1.00  0.00           N
ATOM   2538  HN  LEU A 746      55.525  51.325  71.405  1.00  0.00           H
ATOM   2539  CA  LEU A 746      56.385  50.245  72.985  1.00  0.00           C
ATOM   2540  HA  LEU A 746      55.745  49.815  73.745  1.00  0.00           H
ATOM   2541  CB  LEU A 746      56.665  49.195  71.875  1.00  0.00           C
ATOM   2542  HB1 LEU A 746      57.255  49.645  71.055  1.00  0.00           H
ATOM   2543  HB2 LEU A 746      55.665  48.955  71.445  1.00  0.00           H
ATOM   2544  CG  LEU A 746      57.315  47.865  72.315  1.00  0.00           C
ATOM   2545  HG  LEU A 746      56.945  47.625  73.335  1.00  0.00           H
ATOM   2546  CD1 LEU A 746      56.855  46.755  71.355  1.00  0.00           C
ATOM   2547 HD11 LEU A 746      57.125  47.015  70.315  1.00  0.00           H
ATOM   2548 HD12 LEU A 746      55.745  46.625  71.405  1.00  0.00           H
ATOM   2549 HD13 LEU A 746      57.345  45.795  71.605  1.00  0.00           H
ATOM   2550  CD2 LEU A 746      58.845  47.925  72.335  1.00  0.00           C
ATOM   2551 HD21 LEU A 746      59.225  48.675  73.045  1.00  0.00           H
ATOM   2552 HD22 LEU A 746      59.245  48.165  71.325  1.00  0.00           H
ATOM   2553 HD23 LEU A 746      59.255  46.935  72.645  1.00  0.00           H
ATOM   2554  C   LEU A 746      57.665  50.685  73.655  1.00  0.00           C
ATOM   2555  O   LEU A 746      57.915  50.385  74.825  1.00  0.00           O
ATOM   2556  N   GLY A 747      58.445  51.515  72.945  1.00  0.00           N
ATOM   2557  HN  GLY A 747      58.185  51.725  71.985  1.00  0.00           H
ATOM   2558  CA  GLY A 747      59.685  52.075  73.425  1.00  0.00           C
ATOM   2559  HA1 GLY A 747      60.115  52.685  72.655  1.00  0.00           H
ATOM   2560  HA2 GLY A 747      60.295  51.225  73.705  1.00  0.00           H
ATOM   2561  C   GLY A 747      59.555  52.925  74.655  1.00  0.00           C
ATOM   2562  O   GLY A 747      60.345  52.795  75.575  1.00  0.00           O
ATOM   2563  N   GLU A 748      58.525  53.785  74.755  1.00  0.00           N
ATOM   2564  HN  GLU A 748      57.865  53.875  73.995  1.00  0.00           H
ATOM   2565  CA  GLU A 748      58.305  54.635  75.935  1.00  0.00           C
ATOM   2566  HA  GLU A 748      59.145  55.315  75.995  1.00  0.00           H
ATOM   2567  CB  GLU A 748      57.015  55.475  75.755  1.00  0.00           C
ATOM   2568  HB1 GLU A 748      56.125  54.815  75.695  1.00  0.00           H
ATOM   2569  HB2 GLU A 748      57.085  55.975  74.755  1.00  0.00           H
ATOM   2570  CG  GLU A 748      56.785  56.615  76.805  1.00  0.00           C
ATOM   2571  HG1 GLU A 748      56.135  57.385  76.335  1.00  0.00           H
ATOM   2572  HG2 GLU A 748      57.745  57.095  77.085  1.00  0.00           H
ATOM   2573  CD  GLU A 748      56.045  56.205  78.085  1.00  0.00           C
ATOM   2574  OE1 GLU A 748      55.375  55.135  78.035  1.00  0.00           O
ATOM   2575  OE2 GLU A 748      56.105  56.945  79.105  1.00  0.00           O
ATOM   2576  C   GLU A 748      58.285  53.855  77.265  1.00  0.00           C
ATOM   2577  O   GLU A 748      58.825  54.295  78.275  1.00  0.00           O
ATOM   2578  N   THR A 749      57.745  52.605  77.245  1.00  0.00           N
ATOM   2579  HN  THR A 749      57.395  52.255  76.385  1.00  0.00           H
ATOM   2580  CA  THR A 749      57.565  51.815  78.455  1.00  0.00           C
ATOM   2581  HA  THR A 749      57.465  52.505  79.285  1.00  0.00           H
ATOM   2582  CB  THR A 749      56.285  50.955  78.455  1.00  0.00           C
ATOM   2583  HB  THR A 749      56.085  50.615  79.505  1.00  0.00           H
ATOM   2584  OG1 THR A 749      56.315  49.795  77.625  1.00  0.00           O
ATOM   2585  HG1 THR A 749      56.795  50.035  76.825  1.00  0.00           H
ATOM   2586  CG2 THR A 749      55.085  51.825  78.025  1.00  0.00           C
ATOM   2587 HG21 THR A 749      55.175  52.135  76.965  1.00  0.00           H
ATOM   2588 HG22 THR A 749      55.035  52.745  78.645  1.00  0.00           H
ATOM   2589 HG23 THR A 749      54.135  51.275  78.165  1.00  0.00           H
ATOM   2590  C   THR A 749      58.765  50.935  78.795  1.00  0.00           C
ATOM   2591  O   THR A 749      58.775  50.295  79.845  1.00  0.00           O
ATOM   2592  N   TYR A 750      59.835  50.925  77.965  1.00  0.00           N
ATOM   2593  HN  TYR A 750      59.855  51.545  77.175  1.00  0.00           H
ATOM   2594  CA  TYR A 750      60.985  50.055  78.135  1.00  0.00           C
ATOM   2595  HA  TYR A 750      60.875  49.505  79.065  1.00  0.00           H
ATOM   2596  CB  TYR A 750      61.135  49.045  76.965  1.00  0.00           C
ATOM   2597  HB1 TYR A 750      62.135  48.575  76.925  1.00  0.00           H
ATOM   2598  HB2 TYR A 750      60.965  49.575  75.995  1.00  0.00           H
ATOM   2599  CG  TYR A 750      60.135  47.935  77.125  1.00  0.00           C
ATOM   2600  CD1 TYR A 750      60.225  47.055  78.215  1.00  0.00           C
ATOM   2601  HD1 TYR A 750      61.005  47.185  78.945  1.00  0.00           H
ATOM   2602  CE1 TYR A 750      59.275  46.035  78.385  1.00  0.00           C
ATOM   2603  HE1 TYR A 750      59.315  45.385  79.245  1.00  0.00           H
ATOM   2604  CZ  TYR A 750      58.235  45.885  77.455  1.00  0.00           C
ATOM   2605  OH  TYR A 750      57.265  44.885  77.665  1.00  0.00           O
ATOM   2606  HH  TYR A 750      57.365  44.635  78.595  1.00  0.00           H
ATOM   2607  CD2 TYR A 750      59.115  47.745  76.185  1.00  0.00           C
ATOM   2608  HD2 TYR A 750      59.055  48.385  75.325  1.00  0.00           H
ATOM   2609  CE2 TYR A 750      58.155  46.735  76.355  1.00  0.00           C
ATOM   2610  HE2 TYR A 750      57.345  46.625  75.645  1.00  0.00           H
ATOM   2611  C   TYR A 750      62.315  50.775  78.275  1.00  0.00           C
ATOM   2612  O   TYR A 750      62.605  51.705  77.565  1.00  0.00           O
ATOM   2613  N   ALA A 751      63.215  50.345  79.175  1.00  0.00           N
ATOM   2614  HN  ALA A 751      63.005  49.575  79.765  1.00  0.00           H
ATOM   2615  CA  ALA A 751      64.515  51.005  79.275  1.00  0.00           C
ATOM   2616  HA  ALA A 751      64.405  52.045  78.975  1.00  0.00           H
ATOM   2617  CB  ALA A 751      64.995  51.035  80.725  1.00  0.00           C
ATOM   2618  HB1 ALA A 751      65.185  50.025  81.155  1.00  0.00           H
ATOM   2619  HB2 ALA A 751      64.215  51.525  81.335  1.00  0.00           H
ATOM   2620  HB3 ALA A 751      65.905  51.655  80.815  1.00  0.00           H
ATOM   2621  C   ALA A 751      65.585  50.415  78.365  1.00  0.00           C
ATOM   2622  O   ALA A 751      65.755  50.785  77.215  1.00  0.00           O
ATOM   2623  N   ASP A 752      66.355  49.425  78.865  1.00  0.00           N
ATOM   2624  HN  ASP A 752      66.205  49.075  79.775  1.00  0.00           H
ATOM   2625  CA  ASP A 752      67.385  48.745  78.085  1.00  0.00           C
ATOM   2626  HA  ASP A 752      68.065  49.485  77.695  1.00  0.00           H
ATOM   2627  CB  ASP A 752      68.155  47.815  79.065  1.00  0.00           C
ATOM   2628  HB1 ASP A 752      67.475  47.075  79.525  1.00  0.00           H
ATOM   2629  HB2 ASP A 752      68.605  48.425  79.875  1.00  0.00           H
ATOM   2630  CG  ASP A 752      69.305  47.085  78.385  1.00  0.00           C
ATOM   2631  OD1 ASP A 752      69.335  45.825  78.395  1.00  0.00           O
ATOM   2632  OD2 ASP A 752      70.205  47.795  77.875  1.00  0.00           O
ATOM   2633  C   ASP A 752      66.785  48.015  76.865  1.00  0.00           C
ATOM   2634  O   ASP A 752      67.265  48.075  75.745  1.00  0.00           O
ATOM   2635  N   VAL A 753      65.615  47.375  77.085  1.00  0.00           N
ATOM   2636  HN  VAL A 753      65.305  47.325  78.025  1.00  0.00           H
ATOM   2637  CA  VAL A 753      64.875  46.595  76.095  1.00  0.00           C
ATOM   2638  HA  VAL A 753      65.515  45.795  75.785  1.00  0.00           H
ATOM   2639  CB  VAL A 753      63.665  45.975  76.805  1.00  0.00           C
ATOM   2640  HB  VAL A 753      63.165  46.745  77.435  1.00  0.00           H
ATOM   2641  CG1 VAL A 753      62.615  45.395  75.825  1.00  0.00           C
ATOM   2642 HG11 VAL A 753      63.105  44.695  75.115  1.00  0.00           H
ATOM   2643 HG12 VAL A 753      62.095  46.205  75.265  1.00  0.00           H
ATOM   2644 HG13 VAL A 753      61.845  44.825  76.395  1.00  0.00           H
ATOM   2645  CG2 VAL A 753      64.185  44.875  77.735  1.00  0.00           C
ATOM   2646 HG21 VAL A 753      64.925  45.265  78.475  1.00  0.00           H
ATOM   2647 HG22 VAL A 753      64.705  44.075  77.155  1.00  0.00           H
ATOM   2648 HG23 VAL A 753      63.355  44.395  78.295  1.00  0.00           H
ATOM   2649  C   VAL A 753      64.515  47.355  74.805  1.00  0.00           C
ATOM   2650  O   VAL A 753      64.405  46.785  73.725  1.00  0.00           O
ATOM   2651  N   LEU A 754      64.395  48.685  74.905  1.00  0.00           N
ATOM   2652  HN  LEU A 754      64.505  49.115  75.795  1.00  0.00           H
ATOM   2653  CA  LEU A 754      64.145  49.675  73.875  1.00  0.00           C
ATOM   2654  HA  LEU A 754      63.155  49.485  73.465  1.00  0.00           H
ATOM   2655  CB  LEU A 754      64.155  51.015  74.705  1.00  0.00           C
ATOM   2656  HB1 LEU A 754      65.195  51.375  74.865  1.00  0.00           H
ATOM   2657  HB2 LEU A 754      63.765  50.735  75.715  1.00  0.00           H
ATOM   2658  CG  LEU A 754      63.225  52.185  74.335  1.00  0.00           C
ATOM   2659  HG  LEU A 754      62.205  51.775  74.185  1.00  0.00           H
ATOM   2660  CD1 LEU A 754      63.155  53.405  75.255  1.00  0.00           C
ATOM   2661 HD11 LEU A 754      64.155  53.715  75.615  1.00  0.00           H
ATOM   2662 HD12 LEU A 754      62.525  53.255  76.135  1.00  0.00           H
ATOM   2663 HD13 LEU A 754      62.615  54.235  74.755  1.00  0.00           H
ATOM   2664  CD2 LEU A 754      63.725  52.815  73.125  1.00  0.00           C
ATOM   2665 HD21 LEU A 754      63.735  51.975  72.405  1.00  0.00           H
ATOM   2666 HD22 LEU A 754      64.755  53.175  73.355  1.00  0.00           H
ATOM   2667 HD23 LEU A 754      63.115  53.665  72.755  1.00  0.00           H
ATOM   2668  C   LEU A 754      65.175  49.545  72.705  1.00  0.00           C
ATOM   2669  O   LEU A 754      64.785  49.455  71.545  1.00  0.00           O
ATOM   2670  N   PHE A 755      66.495  49.415  73.015  1.00  0.00           N
ATOM   2671  HN  PHE A 755      66.775  49.485  73.975  1.00  0.00           H
ATOM   2672  CA  PHE A 755      67.565  49.155  72.035  1.00  0.00           C
ATOM   2673  HA  PHE A 755      67.565  49.925  71.285  1.00  0.00           H
ATOM   2674  CB  PHE A 755      68.945  49.065  72.775  1.00  0.00           C
ATOM   2675  HB1 PHE A 755      69.775  48.855  72.065  1.00  0.00           H
ATOM   2676  HB2 PHE A 755      68.925  48.245  73.525  1.00  0.00           H
ATOM   2677  CG  PHE A 755      69.275  50.345  73.495  1.00  0.00           C
ATOM   2678  CD1 PHE A 755      69.865  51.405  72.805  1.00  0.00           C
ATOM   2679  HD1 PHE A 755      70.055  51.315  71.745  1.00  0.00           H
ATOM   2680  CE1 PHE A 755      70.205  52.575  73.475  1.00  0.00           C
ATOM   2681  HE1 PHE A 755      70.685  53.385  72.935  1.00  0.00           H
ATOM   2682  CZ  PHE A 755      69.975  52.725  74.845  1.00  0.00           C
ATOM   2683  HZ  PHE A 755      70.285  53.625  75.355  1.00  0.00           H
ATOM   2684  CD2 PHE A 755      69.145  50.455  74.895  1.00  0.00           C
ATOM   2685  HD2 PHE A 755      68.855  49.605  75.485  1.00  0.00           H
ATOM   2686  CE2 PHE A 755      69.465  51.645  75.565  1.00  0.00           C
ATOM   2687  HE2 PHE A 755      69.345  51.705  76.635  1.00  0.00           H
ATOM   2688  C   PHE A 755      67.425  47.865  71.255  1.00  0.00           C
ATOM   2689  O   PHE A 755      67.565  47.815  70.035  1.00  0.00           O
ATOM   2690  N   TRP A 756      67.105  46.775  71.975  1.00  0.00           N
ATOM   2691  HN  TRP A 756      66.955  46.885  72.955  1.00  0.00           H
ATOM   2692  CA  TRP A 756      66.925  45.435  71.435  1.00  0.00           C
ATOM   2693  HA  TRP A 756      67.825  45.175  70.905  1.00  0.00           H
ATOM   2694  CB  TRP A 756      66.675  44.455  72.635  1.00  0.00           C
ATOM   2695  HB1 TRP A 756      65.785  44.785  73.215  1.00  0.00           H
ATOM   2696  HB2 TRP A 756      67.545  44.525  73.325  1.00  0.00           H
ATOM   2697  CG  TRP A 756      66.495  43.015  72.265  1.00  0.00           C
ATOM   2698  CD1 TRP A 756      65.425  42.165  72.365  1.00  0.00           C
ATOM   2699  HD1 TRP A 756      64.535  42.365  72.955  1.00  0.00           H
ATOM   2700  NE1 TRP A 756      65.665  41.035  71.615  1.00  0.00           N
ATOM   2701  HE1 TRP A 756      65.045  40.255  71.525  1.00  0.00           H
ATOM   2702  CE2 TRP A 756      66.895  41.135  71.035  1.00  0.00           C
ATOM   2703  CD2 TRP A 756      67.455  42.355  71.475  1.00  0.00           C
ATOM   2704  CE3 TRP A 756      68.715  42.705  71.115  1.00  0.00           C
ATOM   2705  HE3 TRP A 756      69.185  43.605  71.495  1.00  0.00           H
ATOM   2706  CZ3 TRP A 756      69.325  41.965  70.145  1.00  0.00           C
ATOM   2707  HZ3 TRP A 756      70.165  42.485  69.785  1.00  0.00           H
ATOM   2708  CZ2 TRP A 756      67.555  40.315  70.125  1.00  0.00           C
ATOM   2709  HZ2 TRP A 756      67.065  39.435  69.755  1.00  0.00           H
ATOM   2710  CH2 TRP A 756      68.785  40.765  69.645  1.00  0.00           C
ATOM   2711  HH2 TRP A 756      69.305  40.195  68.885  1.00  0.00           H
ATOM   2712  C   TRP A 756      65.785  45.355  70.435  1.00  0.00           C
ATOM   2713  O   TRP A 756      65.895  44.845  69.325  1.00  0.00           O
ATOM   2714  N   CYS A 757      64.635  45.935  70.825  1.00  0.00           N
ATOM   2715  HN  CYS A 757      64.605  46.365  71.725  1.00  0.00           H
ATOM   2716  CA  CYS A 757      63.415  45.975  70.055  1.00  0.00           C
ATOM   2717  HA  CYS A 757      63.175  44.955  69.785  1.00  0.00           H
ATOM   2718  CB  CYS A 757      62.245  46.535  70.905  1.00  0.00           C
ATOM   2719  HB1 CYS A 757      61.345  46.685  70.265  1.00  0.00           H
ATOM   2720  HB2 CYS A 757      62.525  47.525  71.315  1.00  0.00           H
ATOM   2721  SG  CYS A 757      61.815  45.375  72.255  1.00  0.00           S
ATOM   2722  HG1 CYS A 757      62.885  45.675  72.995  1.00  0.00           H
ATOM   2723  C   CYS A 757      63.545  46.715  68.735  1.00  0.00           C
ATOM   2724  O   CYS A 757      63.015  46.295  67.705  1.00  0.00           O
ATOM   2725  N   VAL A 758      64.285  47.815  68.695  1.00  0.00           N
ATOM   2726  HN  VAL A 758      64.695  48.195  69.535  1.00  0.00           H
ATOM   2727  CA  VAL A 758      64.645  48.475  67.455  1.00  0.00           C
ATOM   2728  HA  VAL A 758      63.735  48.635  66.885  1.00  0.00           H
ATOM   2729  CB  VAL A 758      65.305  49.755  67.785  1.00  0.00           C
ATOM   2730  HB  VAL A 758      65.955  49.615  68.675  1.00  0.00           H
ATOM   2731  CG1 VAL A 758      66.155  50.405  66.665  1.00  0.00           C
ATOM   2732 HG11 VAL A 758      65.525  50.585  65.775  1.00  0.00           H
ATOM   2733 HG12 VAL A 758      67.025  49.775  66.385  1.00  0.00           H
ATOM   2734 HG13 VAL A 758      66.565  51.375  67.015  1.00  0.00           H
ATOM   2735  CG2 VAL A 758      64.085  50.585  68.095  1.00  0.00           C
ATOM   2736 HG21 VAL A 758      63.695  50.385  69.115  1.00  0.00           H
ATOM   2737 HG22 VAL A 758      63.265  50.465  67.355  1.00  0.00           H
ATOM   2738 HG23 VAL A 758      64.445  51.615  67.995  1.00  0.00           H
ATOM   2739  C   VAL A 758      65.505  47.735  66.525  1.00  0.00           C
ATOM   2740  O   VAL A 758      65.275  47.725  65.305  1.00  0.00           O
ATOM   2741  N   ILE A 759      66.525  47.065  67.065  1.00  0.00           N
ATOM   2742  HN  ILE A 759      66.725  47.135  68.045  1.00  0.00           H
ATOM   2743  CA  ILE A 759      67.405  46.215  66.295  1.00  0.00           C
ATOM   2744  HA  ILE A 759      67.865  46.805  65.515  1.00  0.00           H
ATOM   2745  CB  ILE A 759      68.485  45.665  67.215  1.00  0.00           C
ATOM   2746  HB  ILE A 759      68.015  45.415  68.195  1.00  0.00           H
ATOM   2747  CG2 ILE A 759      69.095  44.345  66.675  1.00  0.00           C
ATOM   2748 HG21 ILE A 759      69.565  44.485  65.685  1.00  0.00           H
ATOM   2749 HG22 ILE A 759      68.335  43.535  66.615  1.00  0.00           H
ATOM   2750 HG23 ILE A 759      69.855  43.985  67.395  1.00  0.00           H
ATOM   2751  CG1 ILE A 759      69.525  46.785  67.465  1.00  0.00           C
ATOM   2752 HG11 ILE A 759      68.985  47.745  67.665  1.00  0.00           H
ATOM   2753 HG12 ILE A 759      70.125  46.915  66.545  1.00  0.00           H
ATOM   2754  CD  ILE A 759      70.435  46.525  68.665  1.00  0.00           C
ATOM   2755  HD1 ILE A 759      71.065  45.625  68.485  1.00  0.00           H
ATOM   2756  HD2 ILE A 759      69.835  46.365  69.585  1.00  0.00           H
ATOM   2757  HD3 ILE A 759      71.115  47.385  68.825  1.00  0.00           H
ATOM   2758  C   ILE A 759      66.615  45.135  65.605  1.00  0.00           C
ATOM   2759  O   ILE A 759      66.775  44.945  64.395  1.00  0.00           O
ATOM   2760  N   LEU A 760      65.685  44.465  66.315  1.00  0.00           N
ATOM   2761  HN  LEU A 760      65.645  44.605  67.315  1.00  0.00           H
ATOM   2762  CA  LEU A 760      64.765  43.505  65.735  1.00  0.00           C
ATOM   2763  HA  LEU A 760      65.335  42.705  65.295  1.00  0.00           H
ATOM   2764  CB  LEU A 760      63.805  42.955  66.815  1.00  0.00           C
ATOM   2765  HB1 LEU A 760      62.995  42.345  66.335  1.00  0.00           H
ATOM   2766  HB2 LEU A 760      63.315  43.805  67.325  1.00  0.00           H
ATOM   2767  CG  LEU A 760      64.435  42.055  67.895  1.00  0.00           C
ATOM   2768  HG  LEU A 760      65.295  42.595  68.365  1.00  0.00           H
ATOM   2769  CD1 LEU A 760      63.405  41.765  68.995  1.00  0.00           C
ATOM   2770 HD11 LEU A 760      62.505  41.285  68.565  1.00  0.00           H
ATOM   2771 HD12 LEU A 760      63.105  42.705  69.515  1.00  0.00           H
ATOM   2772 HD13 LEU A 760      63.835  41.075  69.745  1.00  0.00           H
ATOM   2773  CD2 LEU A 760      64.955  40.735  67.315  1.00  0.00           C
ATOM   2774 HD21 LEU A 760      65.835  40.925  66.665  1.00  0.00           H
ATOM   2775 HD22 LEU A 760      64.175  40.225  66.725  1.00  0.00           H
ATOM   2776 HD23 LEU A 760      65.275  40.055  68.135  1.00  0.00           H
ATOM   2777  C   LEU A 760      63.885  44.075  64.635  1.00  0.00           C
ATOM   2778  O   LEU A 760      63.765  43.485  63.555  1.00  0.00           O
ATOM   2779  N   PHE A 761      63.265  45.255  64.875  1.00  0.00           N
ATOM   2780  HN  PHE A 761      63.385  45.685  65.775  1.00  0.00           H
ATOM   2781  CA  PHE A 761      62.375  45.935  63.955  1.00  0.00           C
ATOM   2782  HA  PHE A 761      61.545  45.265  63.735  1.00  0.00           H
ATOM   2783  CB  PHE A 761      61.825  47.185  64.705  1.00  0.00           C
ATOM   2784  HB1 PHE A 761      62.685  47.805  65.045  1.00  0.00           H
ATOM   2785  HB2 PHE A 761      61.285  46.855  65.615  1.00  0.00           H
ATOM   2786  CG  PHE A 761      60.915  48.085  63.905  1.00  0.00           C
ATOM   2787  CD1 PHE A 761      59.525  47.885  63.945  1.00  0.00           C
ATOM   2788  HD1 PHE A 761      59.125  47.045  64.495  1.00  0.00           H
ATOM   2789  CE1 PHE A 761      58.655  48.785  63.315  1.00  0.00           C
ATOM   2790  HE1 PHE A 761      57.585  48.635  63.345  1.00  0.00           H
ATOM   2791  CZ  PHE A 761      59.165  49.905  62.655  1.00  0.00           C
ATOM   2792  HZ  PHE A 761      58.485  50.605  62.185  1.00  0.00           H
ATOM   2793  CD2 PHE A 761      61.415  49.205  63.225  1.00  0.00           C
ATOM   2794  HD2 PHE A 761      62.485  49.395  63.225  1.00  0.00           H
ATOM   2795  CE2 PHE A 761      60.555  50.115  62.605  1.00  0.00           C
ATOM   2796  HE2 PHE A 761      60.945  50.985  62.105  1.00  0.00           H
ATOM   2797  C   PHE A 761      63.025  46.285  62.625  1.00  0.00           C
ATOM   2798  O   PHE A 761      62.565  45.875  61.565  1.00  0.00           O
ATOM   2799  N   PHE A 762      64.185  46.985  62.655  1.00  0.00           N
ATOM   2800  HN  PHE A 762      64.555  47.315  63.525  1.00  0.00           H
ATOM   2801  CA  PHE A 762      64.945  47.285  61.455  1.00  0.00           C
ATOM   2802  HA  PHE A 762      64.255  47.725  60.745  1.00  0.00           H
ATOM   2803  CB  PHE A 762      66.155  48.215  61.725  1.00  0.00           C
ATOM   2804  HB1 PHE A 762      66.905  48.205  60.915  1.00  0.00           H
ATOM   2805  HB2 PHE A 762      66.665  47.925  62.675  1.00  0.00           H
ATOM   2806  CG  PHE A 762      65.605  49.585  61.825  1.00  0.00           C
ATOM   2807  CD1 PHE A 762      64.975  50.135  60.695  1.00  0.00           C
ATOM   2808  HD1 PHE A 762      64.995  49.605  59.755  1.00  0.00           H
ATOM   2809  CE1 PHE A 762      64.225  51.305  60.815  1.00  0.00           C
ATOM   2810  HE1 PHE A 762      63.685  51.685  59.965  1.00  0.00           H
ATOM   2811  CZ  PHE A 762      64.135  51.925  62.065  1.00  0.00           C
ATOM   2812  HZ  PHE A 762      63.475  52.755  62.165  1.00  0.00           H
ATOM   2813  CD2 PHE A 762      65.585  50.265  63.045  1.00  0.00           C
ATOM   2814  HD2 PHE A 762      66.105  49.835  63.885  1.00  0.00           H
ATOM   2815  CE2 PHE A 762      64.835  51.435  63.175  1.00  0.00           C
ATOM   2816  HE2 PHE A 762      64.765  51.925  64.135  1.00  0.00           H
ATOM   2817  C   PHE A 762      65.475  46.085  60.735  1.00  0.00           C
ATOM   2818  O   PHE A 762      65.325  45.965  59.515  1.00  0.00           O
ATOM   2819  N   THR A 763      66.105  45.165  61.485  1.00  0.00           N
ATOM   2820  HN  THR A 763      66.165  45.275  62.475  1.00  0.00           H
ATOM   2821  CA  THR A 763      66.775  44.005  60.905  1.00  0.00           C
ATOM   2822  HA  THR A 763      67.505  44.365  60.185  1.00  0.00           H
ATOM   2823  CB  THR A 763      67.535  43.165  61.925  1.00  0.00           C
ATOM   2824  HB  THR A 763      66.845  42.755  62.695  1.00  0.00           H
ATOM   2825  OG1 THR A 763      68.515  43.965  62.555  1.00  0.00           O
ATOM   2826  HG1 THR A 763      68.025  44.495  63.205  1.00  0.00           H
ATOM   2827  CG2 THR A 763      68.305  42.015  61.255  1.00  0.00           C
ATOM   2828 HG21 THR A 763      68.965  42.405  60.455  1.00  0.00           H
ATOM   2829 HG22 THR A 763      67.615  41.265  60.815  1.00  0.00           H
ATOM   2830 HG23 THR A 763      68.945  41.505  62.005  1.00  0.00           H
ATOM   2831  C   THR A 763      65.815  43.135  60.125  1.00  0.00           C
ATOM   2832  O   THR A 763      66.105  42.735  59.005  1.00  0.00           O
ATOM   2833  N   THR A 764      64.595  42.925  60.685  1.00  0.00           N
ATOM   2834  HN  THR A 764      64.405  43.295  61.595  1.00  0.00           H
ATOM   2835  CA  THR A 764      63.515  42.185  60.015  1.00  0.00           C
ATOM   2836  HA  THR A 764      63.885  41.195  59.795  1.00  0.00           H
ATOM   2837  CB  THR A 764      62.265  42.055  60.885  1.00  0.00           C
ATOM   2838  HB  THR A 764      61.845  43.055  61.135  1.00  0.00           H
ATOM   2839  OG1 THR A 764      62.585  41.385  62.095  1.00  0.00           O
ATOM   2840  HG1 THR A 764      63.075  42.035  62.625  1.00  0.00           H
ATOM   2841  CG2 THR A 764      61.175  41.215  60.185  1.00  0.00           C
ATOM   2842 HG21 THR A 764      61.575  40.215  59.905  1.00  0.00           H
ATOM   2843 HG22 THR A 764      60.785  41.715  59.275  1.00  0.00           H
ATOM   2844 HG23 THR A 764      60.325  41.055  60.875  1.00  0.00           H
ATOM   2845  C   THR A 764      63.085  42.805  58.695  1.00  0.00           C
ATOM   2846  O   THR A 764      62.935  42.115  57.685  1.00  0.00           O
ATOM   2847  N   PHE A 765      62.895  44.135  58.675  1.00  0.00           N
ATOM   2848  HN  PHE A 765      63.015  44.675  59.505  1.00  0.00           H
ATOM   2849  CA  PHE A 765      62.545  44.885  57.485  1.00  0.00           C
ATOM   2850  HA  PHE A 765      61.655  44.425  57.065  1.00  0.00           H
ATOM   2851  CB  PHE A 765      62.175  46.335  57.905  1.00  0.00           C
ATOM   2852  HB1 PHE A 765      63.005  46.765  58.505  1.00  0.00           H
ATOM   2853  HB2 PHE A 765      61.265  46.345  58.535  1.00  0.00           H
ATOM   2854  CG  PHE A 765      61.945  47.215  56.715  1.00  0.00           C
ATOM   2855  CD1 PHE A 765      60.815  47.015  55.915  1.00  0.00           C
ATOM   2856  HD1 PHE A 765      60.065  46.305  56.225  1.00  0.00           H
ATOM   2857  CE1 PHE A 765      60.705  47.645  54.675  1.00  0.00           C
ATOM   2858  HE1 PHE A 765      59.855  47.445  54.035  1.00  0.00           H
ATOM   2859  CZ  PHE A 765      61.725  48.515  54.245  1.00  0.00           C
ATOM   2860  HZ  PHE A 765      61.655  48.965  53.265  1.00  0.00           H
ATOM   2861  CD2 PHE A 765      62.925  48.145  56.315  1.00  0.00           C
ATOM   2862  HD2 PHE A 765      63.805  48.305  56.925  1.00  0.00           H
ATOM   2863  CE2 PHE A 765      62.815  48.785  55.075  1.00  0.00           C
ATOM   2864  HE2 PHE A 765      63.585  49.465  54.775  1.00  0.00           H
ATOM   2865  C   PHE A 765      63.605  44.825  56.365  1.00  0.00           C
ATOM   2866  O   PHE A 765      63.315  44.445  55.225  1.00  0.00           O
ATOM   2867  N   PHE A 766      64.885  45.135  56.705  1.00  0.00           N
ATOM   2868  HN  PHE A 766      65.085  45.475  57.625  1.00  0.00           H
ATOM   2869  CA  PHE A 766      66.005  45.085  55.765  1.00  0.00           C
ATOM   2870  HA  PHE A 766      65.765  45.725  54.935  1.00  0.00           H
ATOM   2871  CB  PHE A 766      67.325  45.585  56.445  1.00  0.00           C
ATOM   2872  HB1 PHE A 766      68.215  45.385  55.805  1.00  0.00           H
ATOM   2873  HB2 PHE A 766      67.475  45.065  57.415  1.00  0.00           H
ATOM   2874  CG  PHE A 766      67.315  47.075  56.695  1.00  0.00           C
ATOM   2875  CD1 PHE A 766      67.445  47.945  55.605  1.00  0.00           C
ATOM   2876  HD1 PHE A 766      67.665  47.505  54.655  1.00  0.00           H
ATOM   2877  CE1 PHE A 766      67.355  49.335  55.765  1.00  0.00           C
ATOM   2878  HE1 PHE A 766      67.435  49.985  54.905  1.00  0.00           H
ATOM   2879  CZ  PHE A 766      67.255  49.875  57.055  1.00  0.00           C
ATOM   2880  HZ  PHE A 766      67.225  50.935  57.225  1.00  0.00           H
ATOM   2881  CD2 PHE A 766      67.315  47.635  57.975  1.00  0.00           C
ATOM   2882  HD2 PHE A 766      67.355  46.985  58.835  1.00  0.00           H
ATOM   2883  CE2 PHE A 766      67.275  49.025  58.155  1.00  0.00           C
ATOM   2884  HE2 PHE A 766      67.265  49.445  59.155  1.00  0.00           H
ATOM   2885  C   PHE A 766      66.255  43.705  55.175  1.00  0.00           C
ATOM   2886  O   PHE A 766      66.365  43.525  53.965  1.00  0.00           O
ATOM   2887  N   LEU A 767      66.315  42.675  56.035  1.00  0.00           N
ATOM   2888  HN  LEU A 767      66.205  42.845  57.015  1.00  0.00           H
ATOM   2889  CA  LEU A 767      66.565  41.295  55.675  1.00  0.00           C
ATOM   2890  HA  LEU A 767      67.475  41.275  55.105  1.00  0.00           H
ATOM   2891  CB  LEU A 767      66.765  40.485  56.985  1.00  0.00           C
ATOM   2892  HB1 LEU A 767      65.795  40.445  57.545  1.00  0.00           H
ATOM   2893  HB2 LEU A 767      67.475  41.045  57.625  1.00  0.00           H
ATOM   2894  CG  LEU A 767      67.315  39.055  56.825  1.00  0.00           C
ATOM   2895  HG  LEU A 767      66.635  38.485  56.145  1.00  0.00           H
ATOM   2896  CD1 LEU A 767      68.725  39.045  56.205  1.00  0.00           C
ATOM   2897 HD11 LEU A 767      69.425  39.625  56.845  1.00  0.00           H
ATOM   2898 HD12 LEU A 767      68.715  39.495  55.195  1.00  0.00           H
ATOM   2899 HD13 LEU A 767      69.095  38.005  56.125  1.00  0.00           H
ATOM   2900  CD2 LEU A 767      67.345  38.345  58.185  1.00  0.00           C
ATOM   2901 HD21 LEU A 767      66.335  38.325  58.645  1.00  0.00           H
ATOM   2902 HD22 LEU A 767      68.025  38.875  58.885  1.00  0.00           H
ATOM   2903 HD23 LEU A 767      67.705  37.305  58.075  1.00  0.00           H
ATOM   2904  C   LEU A 767      65.475  40.695  54.785  1.00  0.00           C
ATOM   2905  O   LEU A 767      65.755  40.035  53.785  1.00  0.00           O
ATOM   2906  N   SER A 768      64.195  40.975  55.105  1.00  0.00           N
ATOM   2907  HN  SER A 768      63.995  41.515  55.925  1.00  0.00           H
ATOM   2908  CA  SER A 768      63.055  40.485  54.325  1.00  0.00           C
ATOM   2909  HA  SER A 768      63.145  39.405  54.255  1.00  0.00           H
ATOM   2910  CB  SER A 768      61.655  40.795  54.955  1.00  0.00           C
ATOM   2911  HB1 SER A 768      60.845  40.345  54.335  1.00  0.00           H
ATOM   2912  HB2 SER A 768      61.485  41.895  55.005  1.00  0.00           H
ATOM   2913  OG  SER A 768      61.555  40.245  56.265  1.00  0.00           O
ATOM   2914  HG1 SER A 768      62.005  40.895  56.835  1.00  0.00           H
ATOM   2915  C   SER A 768      63.045  41.005  52.905  1.00  0.00           C
ATOM   2916  O   SER A 768      62.815  40.265  51.955  1.00  0.00           O
ATOM   2917  N   SER A 769      63.355  42.315  52.725  1.00  0.00           N
ATOM   2918  HN  SER A 769      63.525  42.905  53.525  1.00  0.00           H
ATOM   2919  CA  SER A 769      63.565  42.945  51.425  1.00  0.00           C
ATOM   2920  HA  SER A 769      62.685  42.775  50.815  1.00  0.00           H
ATOM   2921  CB  SER A 769      63.765  44.485  51.555  1.00  0.00           C
ATOM   2922  HB1 SER A 769      64.655  44.695  52.195  1.00  0.00           H
ATOM   2923  HB2 SER A 769      62.875  44.915  52.075  1.00  0.00           H
ATOM   2924  OG  SER A 769      63.925  45.125  50.285  1.00  0.00           O
ATOM   2925  HG1 SER A 769      63.865  46.075  50.425  1.00  0.00           H
ATOM   2926  C   SER A 769      64.745  42.355  50.645  1.00  0.00           C
ATOM   2927  O   SER A 769      64.625  42.035  49.465  1.00  0.00           O
ATOM   2928  N   PHE A 770      65.895  42.155  51.315  1.00  0.00           N
ATOM   2929  HN  PHE A 770      65.965  42.445  52.275  1.00  0.00           H
ATOM   2930  CA  PHE A 770      67.105  41.615  50.735  1.00  0.00           C
ATOM   2931  HA  PHE A 770      67.395  42.265  49.925  1.00  0.00           H
ATOM   2932  CB  PHE A 770      68.235  41.665  51.815  1.00  0.00           C
ATOM   2933  HB1 PHE A 770      67.875  41.145  52.735  1.00  0.00           H
ATOM   2934  HB2 PHE A 770      68.445  42.715  52.095  1.00  0.00           H
ATOM   2935  CG  PHE A 770      69.535  41.015  51.395  1.00  0.00           C
ATOM   2936  CD1 PHE A 770      70.385  41.695  50.505  1.00  0.00           C
ATOM   2937  HD1 PHE A 770      70.115  42.665  50.145  1.00  0.00           H
ATOM   2938  CE1 PHE A 770      71.605  41.115  50.115  1.00  0.00           C
ATOM   2939  HE1 PHE A 770      72.285  41.655  49.455  1.00  0.00           H
ATOM   2940  CZ  PHE A 770      71.975  39.865  50.625  1.00  0.00           C
ATOM   2941  HZ  PHE A 770      72.925  39.425  50.335  1.00  0.00           H
ATOM   2942  CD2 PHE A 770      69.925  39.775  51.905  1.00  0.00           C
ATOM   2943  HD2 PHE A 770      69.285  39.255  52.615  1.00  0.00           H
ATOM   2944  CE2 PHE A 770      71.145  39.195  51.525  1.00  0.00           C
ATOM   2945  HE2 PHE A 770      71.435  38.235  51.925  1.00  0.00           H
ATOM   2946  C   PHE A 770      66.965  40.225  50.125  1.00  0.00           C
ATOM   2947  O   PHE A 770      67.405  39.995  48.985  1.00  0.00           O
ATOM   2948  N   LEU A 771      66.315  39.295  50.865  1.00  0.00           N
ATOM   2949  HN  LEU A 771      66.045  39.535  51.805  1.00  0.00           H
ATOM   2950  CA  LEU A 771      65.945  37.955  50.425  1.00  0.00           C
ATOM   2951  HA  LEU A 771      66.825  37.475  50.045  1.00  0.00           H
ATOM   2952  CB  LEU A 771      65.355  37.105  51.585  1.00  0.00           C
ATOM   2953  HB1 LEU A 771      65.025  36.115  51.185  1.00  0.00           H
ATOM   2954  HB2 LEU A 771      64.465  37.625  52.005  1.00  0.00           H
ATOM   2955  CG  LEU A 771      66.325  36.795  52.755  1.00  0.00           C
ATOM   2956  HG  LEU A 771      66.605  37.755  53.245  1.00  0.00           H
ATOM   2957  CD1 LEU A 771      65.615  35.915  53.805  1.00  0.00           C
ATOM   2958 HD11 LEU A 771      65.345  34.935  53.355  1.00  0.00           H
ATOM   2959 HD12 LEU A 771      64.685  36.405  54.155  1.00  0.00           H
ATOM   2960 HD13 LEU A 771      66.285  35.735  54.675  1.00  0.00           H
ATOM   2961  CD2 LEU A 771      67.615  36.115  52.285  1.00  0.00           C
ATOM   2962 HD21 LEU A 771      68.185  36.775  51.595  1.00  0.00           H
ATOM   2963 HD22 LEU A 771      67.385  35.175  51.745  1.00  0.00           H
ATOM   2964 HD23 LEU A 771      68.265  35.875  53.145  1.00  0.00           H
ATOM   2965  C   LEU A 771      64.955  37.955  49.265  1.00  0.00           C
ATOM   2966  O   LEU A 771      65.125  37.205  48.305  1.00  0.00           O
ATOM   2967  N   LYS A 772      63.935  38.835  49.295  1.00  0.00           N
ATOM   2968  HN  LYS A 772      63.805  39.445  50.075  1.00  0.00           H
ATOM   2969  CA  LYS A 772      62.955  38.945  48.215  1.00  0.00           C
ATOM   2970  HA  LYS A 772      62.545  37.965  48.045  1.00  0.00           H
ATOM   2971  CB  LYS A 772      61.855  39.965  48.615  1.00  0.00           C
ATOM   2972  HB1 LYS A 772      62.275  40.995  48.565  1.00  0.00           H
ATOM   2973  HB2 LYS A 772      61.585  39.775  49.675  1.00  0.00           H
ATOM   2974  CG  LYS A 772      60.565  39.875  47.775  1.00  0.00           C
ATOM   2975  HG1 LYS A 772      60.845  39.915  46.695  1.00  0.00           H
ATOM   2976  HG2 LYS A 772      59.945  40.775  47.985  1.00  0.00           H
ATOM   2977  CD  LYS A 772      59.765  38.595  48.065  1.00  0.00           C
ATOM   2978  HD1 LYS A 772      59.485  38.555  49.135  1.00  0.00           H
ATOM   2979  HD2 LYS A 772      60.425  37.715  47.885  1.00  0.00           H
ATOM   2980  CE  LYS A 772      58.525  38.385  47.195  1.00  0.00           C
ATOM   2981  HE1 LYS A 772      58.015  37.425  47.455  1.00  0.00           H
ATOM   2982  HE2 LYS A 772      58.805  38.355  46.115  1.00  0.00           H
ATOM   2983  NZ  LYS A 772      57.555  39.485  47.405  1.00  0.00           N
ATOM   2984  HZ1 LYS A 772      58.005  40.385  47.105  1.00  0.00           H
ATOM   2985  HZ2 LYS A 772      57.305  39.565  48.405  1.00  0.00           H
ATOM   2986  HZ3 LYS A 772      56.705  39.325  46.835  1.00  0.00           H
ATOM   2987  C   LYS A 772      63.625  39.385  46.915  1.00  0.00           C
ATOM   2988  O   LYS A 772      63.315  38.915  45.815  1.00  0.00           O
ATOM   2989  N   GLN A 773      64.635  40.265  47.035  1.00  0.00           N
ATOM   2990  HN  GLN A 773      64.815  40.635  47.955  1.00  0.00           H
ATOM   2991  CA  GLN A 773      65.375  40.845  45.945  1.00  0.00           C
ATOM   2992  HA  GLN A 773      64.715  41.025  45.115  1.00  0.00           H
ATOM   2993  CB  GLN A 773      65.975  42.175  46.505  1.00  0.00           C
ATOM   2994  HB1 GLN A 773      66.835  41.965  47.165  1.00  0.00           H
ATOM   2995  HB2 GLN A 773      65.195  42.625  47.165  1.00  0.00           H
ATOM   2996  CG  GLN A 773      66.345  43.255  45.455  1.00  0.00           C
ATOM   2997  HG1 GLN A 773      67.035  42.845  44.705  1.00  0.00           H
ATOM   2998  HG2 GLN A 773      66.855  44.105  45.965  1.00  0.00           H
ATOM   2999  CD  GLN A 773      65.125  43.815  44.715  1.00  0.00           C
ATOM   3000  OE1 GLN A 773      65.015  43.675  43.495  1.00  0.00           O
ATOM   3001  NE2 GLN A 773      64.215  44.495  45.435  1.00  0.00           N
ATOM   3002 HE21 GLN A 773      63.455  44.905  44.935  1.00  0.00           H
ATOM   3003 HE22 GLN A 773      64.275  44.505  46.425  1.00  0.00           H
ATOM   3004  C   GLN A 773      66.495  39.885  45.495  1.00  0.00           C
ATOM   3005  O   GLN A 773      67.505  40.295  44.925  1.00  0.00           O
ATOM   3006  N   PHE A 774      66.385  38.565  45.755  1.00  0.00           N
ATOM   3007  HN  PHE A 774      65.655  38.215  46.345  1.00  0.00           H
ATOM   3008  CA  PHE A 774      67.275  37.555  45.165  1.00  0.00           C
ATOM   3009  HA  PHE A 774      68.285  37.925  45.165  1.00  0.00           H
ATOM   3010  CB  PHE A 774      67.205  36.205  45.955  1.00  0.00           C
ATOM   3011  HB1 PHE A 774      67.425  35.355  45.275  1.00  0.00           H
ATOM   3012  HB2 PHE A 774      66.175  36.055  46.355  1.00  0.00           H
ATOM   3013  CG  PHE A 774      68.175  36.095  47.105  1.00  0.00           C
ATOM   3014  CD1 PHE A 774      68.705  37.195  47.785  1.00  0.00           C
ATOM   3015  HD1 PHE A 774      68.365  38.185  47.535  1.00  0.00           H
ATOM   3016  CE1 PHE A 774      69.635  37.035  48.815  1.00  0.00           C
ATOM   3017  HE1 PHE A 774      70.025  37.895  49.335  1.00  0.00           H
ATOM   3018  CZ  PHE A 774      70.025  35.745  49.215  1.00  0.00           C
ATOM   3019  HZ  PHE A 774      70.715  35.615  50.035  1.00  0.00           H
ATOM   3020  CD2 PHE A 774      68.555  34.805  47.525  1.00  0.00           C
ATOM   3021  HD2 PHE A 774      68.125  33.935  47.065  1.00  0.00           H
ATOM   3022  CE2 PHE A 774      69.475  34.635  48.575  1.00  0.00           C
ATOM   3023  HE2 PHE A 774      69.755  33.635  48.885  1.00  0.00           H
ATOM   3024  C   PHE A 774      66.975  37.265  43.705  1.00  0.00           C
ATOM   3025  O   PHE A 774      67.855  36.805  42.975  1.00  0.00           O
ATOM   3026  N   LYS A 775      65.705  37.485  43.285  1.00  0.00           N
ATOM   3027  HN  LYS A 775      65.055  37.855  43.945  1.00  0.00           H
ATOM   3028  CA  LYS A 775      65.185  37.185  41.955  1.00  0.00           C
ATOM   3029  HA  LYS A 775      65.445  36.155  41.735  1.00  0.00           H
ATOM   3030  CB  LYS A 775      63.645  37.335  41.975  1.00  0.00           C
ATOM   3031  HB1 LYS A 775      63.395  38.415  42.075  1.00  0.00           H
ATOM   3032  HB2 LYS A 775      63.255  36.835  42.895  1.00  0.00           H
ATOM   3033  CG  LYS A 775      62.865  36.765  40.765  1.00  0.00           C
ATOM   3034  HG1 LYS A 775      63.325  37.105  39.815  1.00  0.00           H
ATOM   3035  HG2 LYS A 775      61.835  37.195  40.795  1.00  0.00           H
ATOM   3036  CD  LYS A 775      62.715  35.225  40.755  1.00  0.00           C
ATOM   3037  HD1 LYS A 775      62.165  34.935  41.675  1.00  0.00           H
ATOM   3038  HD2 LYS A 775      63.725  34.755  40.765  1.00  0.00           H
ATOM   3039  CE  LYS A 775      61.935  34.735  39.515  1.00  0.00           C
ATOM   3040  HE1 LYS A 775      62.535  34.895  38.595  1.00  0.00           H
ATOM   3041  HE2 LYS A 775      60.985  35.315  39.415  1.00  0.00           H
ATOM   3042  NZ  LYS A 775      61.565  33.295  39.575  1.00  0.00           N
ATOM   3043  HZ1 LYS A 775      60.955  33.095  40.395  1.00  0.00           H
ATOM   3044  HZ2 LYS A 775      62.385  32.665  39.595  1.00  0.00           H
ATOM   3045  HZ3 LYS A 775      61.015  33.095  38.705  1.00  0.00           H
ATOM   3046  C   LYS A 775      65.805  38.035  40.835  1.00  0.00           C
ATOM   3047  O   LYS A 775      66.065  37.565  39.735  1.00  0.00           O
ATOM   3048  N   THR A 776      66.025  39.335  41.095  1.00  0.00           N
ATOM   3049  HN  THR A 776      65.765  39.725  41.985  1.00  0.00           H
ATOM   3050  CA  THR A 776      66.715  40.305  40.255  1.00  0.00           C
ATOM   3051  HA  THR A 776      66.345  40.205  39.255  1.00  0.00           H
ATOM   3052  CB  THR A 776      66.435  41.725  40.745  1.00  0.00           C
ATOM   3053  HB  THR A 776      67.195  42.465  40.385  1.00  0.00           H
ATOM   3054  OG1 THR A 776      66.355  41.755  42.165  1.00  0.00           O
ATOM   3055  HG1 THR A 776      65.905  42.585  42.405  1.00  0.00           H
ATOM   3056  CG2 THR A 776      65.055  42.155  40.225  1.00  0.00           C
ATOM   3057 HG21 THR A 776      64.265  41.455  40.575  1.00  0.00           H
ATOM   3058 HG22 THR A 776      65.055  42.165  39.115  1.00  0.00           H
ATOM   3059 HG23 THR A 776      64.805  43.175  40.585  1.00  0.00           H
ATOM   3060  C   THR A 776      68.215  40.095  40.155  1.00  0.00           C
ATOM   3061  O   THR A 776      68.805  40.165  39.075  1.00  0.00           O
ATOM   3062  N   LYS A 777      68.865  39.835  41.305  1.00  0.00           N
ATOM   3063  HN  LYS A 777      68.335  39.855  42.135  1.00  0.00           H
ATOM   3064  CA  LYS A 777      70.265  39.475  41.425  1.00  0.00           C
ATOM   3065  HA  LYS A 777      70.855  40.265  40.975  1.00  0.00           H
ATOM   3066  CB  LYS A 777      70.685  39.265  42.895  1.00  0.00           C
ATOM   3067  HB1 LYS A 777      71.755  38.955  42.925  1.00  0.00           H
ATOM   3068  HB2 LYS A 777      70.065  38.455  43.345  1.00  0.00           H
ATOM   3069  CG  LYS A 777      70.545  40.535  43.725  1.00  0.00           C
ATOM   3070  HG1 LYS A 777      69.485  40.835  43.845  1.00  0.00           H
ATOM   3071  HG2 LYS A 777      71.015  41.355  43.125  1.00  0.00           H
ATOM   3072  CD  LYS A 777      71.285  40.445  45.075  1.00  0.00           C
ATOM   3073  HD1 LYS A 777      71.475  41.475  45.355  1.00  0.00           H
ATOM   3074  HD2 LYS A 777      72.285  39.965  44.905  1.00  0.00           H
ATOM   3075  CE  LYS A 777      70.605  39.765  46.275  1.00  0.00           C
ATOM   3076  HE1 LYS A 777      71.335  39.675  47.115  1.00  0.00           H
ATOM   3077  HE2 LYS A 777      70.265  38.745  45.995  1.00  0.00           H
ATOM   3078  NZ  LYS A 777      69.445  40.535  46.775  1.00  0.00           N
ATOM   3079  HZ1 LYS A 777      68.685  40.465  46.045  1.00  0.00           H
ATOM   3080  HZ2 LYS A 777      69.685  41.535  46.925  1.00  0.00           H
ATOM   3081  HZ3 LYS A 777      69.075  40.155  47.675  1.00  0.00           H
ATOM   3082  C   LYS A 777      70.595  38.195  40.695  1.00  0.00           C
ATOM   3083  O   LYS A 777      69.765  37.295  40.635  1.00  0.00           O
ATOM   3084  N   ARG A 778      71.815  38.025  40.145  1.00  0.00           N
ATOM   3085  HN  ARG A 778      72.515  38.725  40.175  1.00  0.00           H
ATOM   3086  CA  ARG A 778      72.075  36.825  39.365  1.00  0.00           C
ATOM   3087  HA  ARG A 778      71.265  36.105  39.435  1.00  0.00           H
ATOM   3088  CB  ARG A 778      72.165  37.195  37.855  1.00  0.00           C
ATOM   3089  HB1 ARG A 778      72.215  36.265  37.245  1.00  0.00           H
ATOM   3090  HB2 ARG A 778      73.095  37.785  37.675  1.00  0.00           H
ATOM   3091  CG  ARG A 778      70.935  38.035  37.425  1.00  0.00           C
ATOM   3092  HG1 ARG A 778      71.025  39.055  37.865  1.00  0.00           H
ATOM   3093  HG2 ARG A 778      70.025  37.575  37.895  1.00  0.00           H
ATOM   3094  CD  ARG A 778      70.655  38.165  35.925  1.00  0.00           C
ATOM   3095  HD1 ARG A 778      70.455  37.155  35.495  1.00  0.00           H
ATOM   3096  HD2 ARG A 778      71.505  38.635  35.395  1.00  0.00           H
ATOM   3097  NE  ARG A 778      69.455  39.045  35.805  1.00  0.00           N
ATOM   3098  HE  ARG A 778      69.265  39.705  36.535  1.00  0.00           H
ATOM   3099  CZ  ARG A 778      68.445  38.925  34.965  1.00  0.00           C
ATOM   3100  NH1 ARG A 778      68.395  37.985  34.045  1.00  0.00           N
ATOM   3101 HH11 ARG A 778      69.055  37.255  34.085  1.00  0.00           H
ATOM   3102 HH12 ARG A 778      67.525  37.905  33.535  1.00  0.00           H
ATOM   3103  NH2 ARG A 778      67.425  39.755  35.095  1.00  0.00           N
ATOM   3104 HH21 ARG A 778      67.525  40.575  35.665  1.00  0.00           H
ATOM   3105 HH22 ARG A 778      66.755  39.805  34.345  1.00  0.00           H
ATOM   3106  C   ARG A 778      73.305  36.115  39.925  1.00  0.00           C
ATOM   3107  O   ARG A 778      74.395  36.675  39.895  1.00  0.00           O
ATOM   3108  N   TYR A 779      73.145  34.885  40.475  1.00  0.00           N
ATOM   3109  HN  TYR A 779      72.255  34.445  40.475  1.00  0.00           H
ATOM   3110  CA  TYR A 779      74.265  34.085  40.955  1.00  0.00           C
ATOM   3111  HA  TYR A 779      75.015  34.045  40.165  1.00  0.00           H
ATOM   3112  CB  TYR A 779      74.875  34.665  42.265  1.00  0.00           C
ATOM   3113  HB1 TYR A 779      74.205  34.505  43.145  1.00  0.00           H
ATOM   3114  HB2 TYR A 779      75.025  35.755  42.165  1.00  0.00           H
ATOM   3115  CG  TYR A 779      76.235  34.065  42.565  1.00  0.00           C
ATOM   3116  CD1 TYR A 779      77.375  34.495  41.875  1.00  0.00           C
ATOM   3117  HD1 TYR A 779      77.275  35.195  41.055  1.00  0.00           H
ATOM   3118  CE1 TYR A 779      78.645  34.035  42.215  1.00  0.00           C
ATOM   3119  HE1 TYR A 779      79.515  34.385  41.685  1.00  0.00           H
ATOM   3120  CZ  TYR A 779      78.795  33.105  43.255  1.00  0.00           C
ATOM   3121  OH  TYR A 779      80.085  32.685  43.625  1.00  0.00           O
ATOM   3122  HH  TYR A 779      80.715  33.125  43.065  1.00  0.00           H
ATOM   3123  CD2 TYR A 779      76.395  33.095  43.575  1.00  0.00           C
ATOM   3124  HD2 TYR A 779      75.525  32.735  44.095  1.00  0.00           H
ATOM   3125  CE2 TYR A 779      77.665  32.615  43.915  1.00  0.00           C
ATOM   3126  HE2 TYR A 779      77.785  31.885  44.705  1.00  0.00           H
ATOM   3127  C   TYR A 779      73.815  32.655  41.215  1.00  0.00           C
ATOM   3128  O   TYR A 779      74.325  31.705  40.625  1.00  0.00           O
ATOM   3129  N   PHE A 780      72.815  32.455  42.105  1.00  0.00           N
ATOM   3130  HN  PHE A 780      72.395  33.225  42.565  1.00  0.00           H
ATOM   3131  CA  PHE A 780      72.295  31.145  42.455  1.00  0.00           C
ATOM   3132  HA  PHE A 780      73.105  30.445  42.355  1.00  0.00           H
ATOM   3133  CB  PHE A 780      71.765  31.115  43.915  1.00  0.00           C
ATOM   3134  HB1 PHE A 780      71.385  30.115  44.195  1.00  0.00           H
ATOM   3135  HB2 PHE A 780      70.935  31.835  44.045  1.00  0.00           H
ATOM   3136  CG  PHE A 780      72.875  31.455  44.875  1.00  0.00           C
ATOM   3137  CD1 PHE A 780      72.875  32.655  45.605  1.00  0.00           C
ATOM   3138  HD1 PHE A 780      72.085  33.375  45.475  1.00  0.00           H
ATOM   3139  CE1 PHE A 780      73.915  32.945  46.515  1.00  0.00           C
ATOM   3140  HE1 PHE A 780      73.905  33.865  47.075  1.00  0.00           H
ATOM   3141  CZ  PHE A 780      74.945  32.015  46.705  1.00  0.00           C
ATOM   3142  HZ  PHE A 780      75.755  32.235  47.385  1.00  0.00           H
ATOM   3143  CD2 PHE A 780      73.915  30.545  45.075  1.00  0.00           C
ATOM   3144  HD2 PHE A 780      73.925  29.615  44.515  1.00  0.00           H
ATOM   3145  CE2 PHE A 780      74.955  30.815  45.975  1.00  0.00           C
ATOM   3146  HE2 PHE A 780      75.765  30.115  46.105  1.00  0.00           H
ATOM   3147  C   PHE A 780      71.175  30.725  41.505  1.00  0.00           C
ATOM   3148  O   PHE A 780      70.515  31.615  40.955  1.00  0.00           O
ATOM   3149  N   PRO A 781      70.925  29.435  41.245  1.00  0.00           N
ATOM   3150  CD  PRO A 781      71.675  28.305  41.805  1.00  0.00           C
ATOM   3151  HD1 PRO A 781      71.585  28.295  42.915  1.00  0.00           H
ATOM   3152  HD2 PRO A 781      72.745  28.375  41.505  1.00  0.00           H
ATOM   3153  CA  PRO A 781      69.845  29.005  40.385  1.00  0.00           C
ATOM   3154  HA  PRO A 781      70.035  29.465  39.425  1.00  0.00           H
ATOM   3155  CB  PRO A 781      69.925  27.465  40.295  1.00  0.00           C
ATOM   3156  HB1 PRO A 781      70.165  27.195  39.235  1.00  0.00           H
ATOM   3157  HB2 PRO A 781      68.965  26.975  40.555  1.00  0.00           H
ATOM   3158  CG  PRO A 781      71.045  27.025  41.225  1.00  0.00           C
ATOM   3159  HG1 PRO A 781      70.645  26.395  42.055  1.00  0.00           H
ATOM   3160  HG2 PRO A 781      71.815  26.465  40.655  1.00  0.00           H
ATOM   3161  C   PRO A 781      68.455  29.465  40.765  1.00  0.00           C
ATOM   3162  O   PRO A 781      68.175  29.795  41.925  1.00  0.00           O
ATOM   3163  N   THR A 782      67.545  29.425  39.775  1.00  0.00           N
ATOM   3164  HN  THR A 782      67.805  29.115  38.865  1.00  0.00           H
ATOM   3165  CA  THR A 782      66.125  29.735  39.835  1.00  0.00           C
ATOM   3166  HA  THR A 782      66.015  30.795  39.995  1.00  0.00           H
ATOM   3167  CB  THR A 782      65.435  29.365  38.525  1.00  0.00           C
ATOM   3168  HB  THR A 782      64.325  29.415  38.615  1.00  0.00           H
ATOM   3169  OG1 THR A 782      65.835  28.075  38.075  1.00  0.00           O
ATOM   3170  HG1 THR A 782      65.085  27.755  37.545  1.00  0.00           H
ATOM   3171  CG2 THR A 782      65.865  30.355  37.425  1.00  0.00           C
ATOM   3172 HG21 THR A 782      66.965  30.325  37.275  1.00  0.00           H
ATOM   3173 HG22 THR A 782      65.575  31.385  37.705  1.00  0.00           H
ATOM   3174 HG23 THR A 782      65.375  30.105  36.465  1.00  0.00           H
ATOM   3175  C   THR A 782      65.375  29.075  40.975  1.00  0.00           C
ATOM   3176  O   THR A 782      64.815  29.735  41.855  1.00  0.00           O
ATOM   3177  N   LYS A 783      65.395  27.735  41.005  1.00  0.00           N
ATOM   3178  HN  LYS A 783      65.805  27.305  40.215  1.00  0.00           H
ATOM   3179  CA  LYS A 783      64.605  26.905  41.885  1.00  0.00           C
ATOM   3180  HA  LYS A 783      63.565  27.115  41.655  1.00  0.00           H
ATOM   3181  CB  LYS A 783      64.895  25.435  41.485  1.00  0.00           C
ATOM   3182  HB1 LYS A 783      64.535  25.305  40.435  1.00  0.00           H
ATOM   3183  HB2 LYS A 783      64.295  24.795  42.135  1.00  0.00           H
ATOM   3184  CG  LYS A 783      66.355  24.935  41.565  1.00  0.00           C
ATOM   3185  HG1 LYS A 783      66.675  24.955  42.635  1.00  0.00           H
ATOM   3186  HG2 LYS A 783      67.025  25.625  40.995  1.00  0.00           H
ATOM   3187  CD  LYS A 783      66.495  23.495  41.025  1.00  0.00           C
ATOM   3188  HD1 LYS A 783      66.385  23.505  39.915  1.00  0.00           H
ATOM   3189  HD2 LYS A 783      65.635  22.895  41.395  1.00  0.00           H
ATOM   3190  CE  LYS A 783      67.785  22.785  41.455  1.00  0.00           C
ATOM   3191  HE1 LYS A 783      67.705  21.695  41.265  1.00  0.00           H
ATOM   3192  HE2 LYS A 783      67.985  22.955  42.535  1.00  0.00           H
ATOM   3193  NZ  LYS A 783      68.925  23.295  40.665  1.00  0.00           N
ATOM   3194  HZ1 LYS A 783      69.045  24.325  40.795  1.00  0.00           H
ATOM   3195  HZ2 LYS A 783      68.755  23.125  39.655  1.00  0.00           H
ATOM   3196  HZ3 LYS A 783      69.795  22.795  40.945  1.00  0.00           H
ATOM   3197  C   LYS A 783      64.775  27.135  43.395  1.00  0.00           C
ATOM   3198  O   LYS A 783      63.805  27.265  44.155  1.00  0.00           O
ATOM   3199  N   VAL A 784      66.025  27.255  43.875  1.00  0.00           N
ATOM   3200  HN  VAL A 784      66.805  27.185  43.265  1.00  0.00           H
ATOM   3201  CA  VAL A 784      66.335  27.605  45.255  1.00  0.00           C
ATOM   3202  HA  VAL A 784      65.725  26.975  45.885  1.00  0.00           H
ATOM   3203  CB  VAL A 784      67.795  27.275  45.595  1.00  0.00           C
ATOM   3204  HB  VAL A 784      67.915  26.175  45.445  1.00  0.00           H
ATOM   3205  CG1 VAL A 784      68.805  27.985  44.675  1.00  0.00           C
ATOM   3206 HG11 VAL A 784      68.775  29.085  44.795  1.00  0.00           H
ATOM   3207 HG12 VAL A 784      68.625  27.745  43.605  1.00  0.00           H
ATOM   3208 HG13 VAL A 784      69.835  27.655  44.925  1.00  0.00           H
ATOM   3209  CG2 VAL A 784      68.085  27.555  47.085  1.00  0.00           C
ATOM   3210 HG21 VAL A 784      67.345  27.045  47.735  1.00  0.00           H
ATOM   3211 HG22 VAL A 784      68.055  28.645  47.305  1.00  0.00           H
ATOM   3212 HG23 VAL A 784      69.095  27.195  47.355  1.00  0.00           H
ATOM   3213  C   VAL A 784      65.925  29.035  45.585  1.00  0.00           C
ATOM   3214  O   VAL A 784      65.315  29.305  46.615  1.00  0.00           O
ATOM   3215  N   ARG A 785      66.195  29.985  44.685  1.00  0.00           N
ATOM   3216  HN  ARG A 785      66.705  29.755  43.845  1.00  0.00           H
ATOM   3217  CA  ARG A 785      65.755  31.365  44.795  1.00  0.00           C
ATOM   3218  HA  ARG A 785      66.105  31.725  45.755  1.00  0.00           H
ATOM   3219  CB  ARG A 785      66.415  32.235  43.715  1.00  0.00           C
ATOM   3220  HB1 ARG A 785      65.885  33.205  43.595  1.00  0.00           H
ATOM   3221  HB2 ARG A 785      66.385  31.705  42.735  1.00  0.00           H
ATOM   3222  CG  ARG A 785      67.855  32.555  44.115  1.00  0.00           C
ATOM   3223  HG1 ARG A 785      68.445  31.625  44.255  1.00  0.00           H
ATOM   3224  HG2 ARG A 785      67.815  33.095  45.095  1.00  0.00           H
ATOM   3225  CD  ARG A 785      68.515  33.405  43.045  1.00  0.00           C
ATOM   3226  HD1 ARG A 785      67.815  34.205  42.695  1.00  0.00           H
ATOM   3227  HD2 ARG A 785      68.805  32.765  42.185  1.00  0.00           H
ATOM   3228  NE  ARG A 785      69.715  34.045  43.675  1.00  0.00           N
ATOM   3229  HE  ARG A 785      69.745  34.095  44.665  1.00  0.00           H
ATOM   3230  CZ  ARG A 785      70.445  34.905  42.985  1.00  0.00           C
ATOM   3231  NH1 ARG A 785      70.355  34.935  41.685  1.00  0.00           N
ATOM   3232 HH11 ARG A 785      70.175  35.865  41.315  1.00  0.00           H
ATOM   3233 HH12 ARG A 785      69.765  34.245  41.285  1.00  0.00           H
ATOM   3234  NH2 ARG A 785      71.245  35.745  43.605  1.00  0.00           N
ATOM   3235 HH21 ARG A 785      71.125  35.895  44.575  1.00  0.00           H
ATOM   3236 HH22 ARG A 785      71.845  36.295  43.035  1.00  0.00           H
ATOM   3237  C   ARG A 785      64.275  31.635  44.815  1.00  0.00           C
ATOM   3238  O   ARG A 785      63.795  32.455  45.585  1.00  0.00           O
ATOM   3239  N   SER A 786      63.485  30.955  43.965  1.00  0.00           N
ATOM   3240  HN  SER A 786      63.885  30.395  43.235  1.00  0.00           H
ATOM   3241  CA  SER A 786      62.025  31.015  44.005  1.00  0.00           C
ATOM   3242  HA  SER A 786      61.725  32.045  43.885  1.00  0.00           H
ATOM   3243  CB  SER A 786      61.405  30.185  42.855  1.00  0.00           C
ATOM   3244  HB1 SER A 786      60.295  30.155  42.945  1.00  0.00           H
ATOM   3245  HB2 SER A 786      61.795  29.145  42.875  1.00  0.00           H
ATOM   3246  OG  SER A 786      61.745  30.805  41.615  1.00  0.00           O
ATOM   3247  HG1 SER A 786      61.625  30.115  40.905  1.00  0.00           H
ATOM   3248  C   SER A 786      61.505  30.555  45.345  1.00  0.00           C
ATOM   3249  O   SER A 786      60.675  31.215  45.955  1.00  0.00           O
ATOM   3250  N   THR A 787      62.085  29.465  45.865  1.00  0.00           N
ATOM   3251  HN  THR A 787      62.765  28.975  45.315  1.00  0.00           H
ATOM   3252  CA  THR A 787      61.835  28.975  47.225  1.00  0.00           C
ATOM   3253  HA  THR A 787      60.775  28.815  47.315  1.00  0.00           H
ATOM   3254  CB  THR A 787      62.535  27.645  47.485  1.00  0.00           C
ATOM   3255  HB  THR A 787      63.635  27.765  47.545  1.00  0.00           H
ATOM   3256  OG1 THR A 787      62.235  26.745  46.435  1.00  0.00           O
ATOM   3257  HG1 THR A 787      62.805  26.955  45.675  1.00  0.00           H
ATOM   3258  CG2 THR A 787      62.025  27.015  48.795  1.00  0.00           C
ATOM   3259 HG21 THR A 787      60.925  26.865  48.745  1.00  0.00           H
ATOM   3260 HG22 THR A 787      62.275  27.635  49.675  1.00  0.00           H
ATOM   3261 HG23 THR A 787      62.495  26.015  48.935  1.00  0.00           H
ATOM   3262  C   THR A 787      62.215  29.965  48.325  1.00  0.00           C
ATOM   3263  O   THR A 787      61.435  30.225  49.245  1.00  0.00           O
ATOM   3264  N   ILE A 788      63.395  30.615  48.255  1.00  0.00           N
ATOM   3265  HN  ILE A 788      64.065  30.355  47.565  1.00  0.00           H
ATOM   3266  CA  ILE A 788      63.765  31.705  49.155  1.00  0.00           C
ATOM   3267  HA  ILE A 788      63.655  31.345  50.175  1.00  0.00           H
ATOM   3268  CB  ILE A 788      65.225  32.125  48.955  1.00  0.00           C
ATOM   3269  HB  ILE A 788      65.375  32.335  47.875  1.00  0.00           H
ATOM   3270  CG2 ILE A 788      65.575  33.435  49.705  1.00  0.00           C
ATOM   3271 HG21 ILE A 788      65.295  33.365  50.785  1.00  0.00           H
ATOM   3272 HG22 ILE A 788      65.055  34.315  49.275  1.00  0.00           H
ATOM   3273 HG23 ILE A 788      66.665  33.645  49.655  1.00  0.00           H
ATOM   3274  CG1 ILE A 788      66.225  30.995  49.335  1.00  0.00           C
ATOM   3275 HG11 ILE A 788      67.245  31.325  49.035  1.00  0.00           H
ATOM   3276 HG12 ILE A 788      65.985  30.075  48.765  1.00  0.00           H
ATOM   3277  CD  ILE A 788      66.265  30.625  50.825  1.00  0.00           C
ATOM   3278  HD1 ILE A 788      65.275  30.245  51.165  1.00  0.00           H
ATOM   3279  HD2 ILE A 788      66.535  31.505  51.445  1.00  0.00           H
ATOM   3280  HD3 ILE A 788      67.015  29.835  51.015  1.00  0.00           H
ATOM   3281  C   ILE A 788      62.825  32.915  49.085  1.00  0.00           C
ATOM   3282  O   ILE A 788      62.445  33.465  50.105  1.00  0.00           O
ATOM   3283  N   SER A 789      62.435  33.355  47.865  1.00  0.00           N
ATOM   3284  HN  SER A 789      62.795  32.895  47.045  1.00  0.00           H
ATOM   3285  CA  SER A 789      61.555  34.505  47.625  1.00  0.00           C
ATOM   3286  HA  SER A 789      61.985  35.355  48.125  1.00  0.00           H
ATOM   3287  CB  SER A 789      61.415  34.825  46.105  1.00  0.00           C
ATOM   3288  HB1 SER A 789      60.995  33.945  45.575  1.00  0.00           H
ATOM   3289  HB2 SER A 789      62.435  35.015  45.705  1.00  0.00           H
ATOM   3290  OG  SER A 789      60.595  35.975  45.845  1.00  0.00           O
ATOM   3291  HG1 SER A 789      60.455  36.015  44.895  1.00  0.00           H
ATOM   3292  C   SER A 789      60.155  34.335  48.195  1.00  0.00           C
ATOM   3293  O   SER A 789      59.645  35.215  48.905  1.00  0.00           O
ATOM   3294  N   ASP A 790      59.525  33.165  47.945  1.00  0.00           N
ATOM   3295  HN  ASP A 790      59.885  32.515  47.275  1.00  0.00           H
ATOM   3296  CA  ASP A 790      58.235  32.815  48.495  1.00  0.00           C
ATOM   3297  HA  ASP A 790      57.515  33.565  48.215  1.00  0.00           H
ATOM   3298  CB  ASP A 790      57.785  31.415  47.975  1.00  0.00           C
ATOM   3299  HB1 ASP A 790      57.115  30.905  48.705  1.00  0.00           H
ATOM   3300  HB2 ASP A 790      58.665  30.765  47.815  1.00  0.00           H
ATOM   3301  CG  ASP A 790      56.995  31.455  46.675  1.00  0.00           C
ATOM   3302  OD1 ASP A 790      57.075  32.435  45.885  1.00  0.00           O
ATOM   3303  OD2 ASP A 790      56.315  30.415  46.415  1.00  0.00           O
ATOM   3304  C   ASP A 790      58.255  32.775  50.025  1.00  0.00           C
ATOM   3305  O   ASP A 790      57.455  33.415  50.695  1.00  0.00           O
ATOM   3306  N   PHE A 791      59.255  32.095  50.625  1.00  0.00           N
ATOM   3307  HN  PHE A 791      59.905  31.585  50.055  1.00  0.00           H
ATOM   3308  CA  PHE A 791      59.315  31.905  52.065  1.00  0.00           C
ATOM   3309  HA  PHE A 791      58.315  31.965  52.465  1.00  0.00           H
ATOM   3310  CB  PHE A 791      59.905  30.515  52.445  1.00  0.00           C
ATOM   3311  HB1 PHE A 791      60.105  30.435  53.535  1.00  0.00           H
ATOM   3312  HB2 PHE A 791      60.855  30.335  51.915  1.00  0.00           H
ATOM   3313  CG  PHE A 791      58.925  29.415  52.115  1.00  0.00           C
ATOM   3314  CD1 PHE A 791      57.855  29.145  52.985  1.00  0.00           C
ATOM   3315  HD1 PHE A 791      57.715  29.745  53.875  1.00  0.00           H
ATOM   3316  CE1 PHE A 791      56.965  28.095  52.725  1.00  0.00           C
ATOM   3317  HE1 PHE A 791      56.155  27.895  53.405  1.00  0.00           H
ATOM   3318  CZ  PHE A 791      57.145  27.285  51.585  1.00  0.00           C
ATOM   3319  HZ  PHE A 791      56.465  26.475  51.385  1.00  0.00           H
ATOM   3320  CD2 PHE A 791      59.105  28.575  50.995  1.00  0.00           C
ATOM   3321  HD2 PHE A 791      59.935  28.745  50.345  1.00  0.00           H
ATOM   3322  CE2 PHE A 791      58.225  27.525  50.725  1.00  0.00           C
ATOM   3323  HE2 PHE A 791      58.385  26.895  49.865  1.00  0.00           H
ATOM   3324  C   PHE A 791      60.085  33.005  52.785  1.00  0.00           C
ATOM   3325  O   PHE A 791      60.445  32.865  53.955  1.00  0.00           O
ATOM   3326  N   ALA A 792      60.335  34.165  52.135  1.00  0.00           N
ATOM   3327  HN  ALA A 792      60.035  34.265  51.185  1.00  0.00           H
ATOM   3328  CA  ALA A 792      61.215  35.195  52.655  1.00  0.00           C
ATOM   3329  HA  ALA A 792      62.205  34.765  52.725  1.00  0.00           H
ATOM   3330  CB  ALA A 792      61.255  36.375  51.655  1.00  0.00           C
ATOM   3331  HB1 ALA A 792      60.235  36.785  51.485  1.00  0.00           H
ATOM   3332  HB2 ALA A 792      61.635  36.005  50.675  1.00  0.00           H
ATOM   3333  HB3 ALA A 792      61.935  37.185  52.005  1.00  0.00           H
ATOM   3334  C   ALA A 792      60.855  35.735  54.035  1.00  0.00           C
ATOM   3335  O   ALA A 792      61.695  35.755  54.935  1.00  0.00           O
ATOM   3336  N   VAL A 793      59.585  36.115  54.265  1.00  0.00           N
ATOM   3337  HN  VAL A 793      58.955  36.165  53.495  1.00  0.00           H
ATOM   3338  CA  VAL A 793      59.045  36.555  55.545  1.00  0.00           C
ATOM   3339  HA  VAL A 793      59.675  37.355  55.905  1.00  0.00           H
ATOM   3340  CB  VAL A 793      57.625  37.085  55.365  1.00  0.00           C
ATOM   3341  HB  VAL A 793      56.955  36.285  54.985  1.00  0.00           H
ATOM   3342  CG1 VAL A 793      57.075  37.615  56.705  1.00  0.00           C
ATOM   3343 HG11 VAL A 793      57.795  38.345  57.155  1.00  0.00           H
ATOM   3344 HG12 VAL A 793      56.905  36.795  57.435  1.00  0.00           H
ATOM   3345 HG13 VAL A 793      56.115  38.145  56.545  1.00  0.00           H
ATOM   3346  CG2 VAL A 793      57.645  38.225  54.325  1.00  0.00           C
ATOM   3347 HG21 VAL A 793      57.945  37.865  53.315  1.00  0.00           H
ATOM   3348 HG22 VAL A 793      58.355  39.025  54.645  1.00  0.00           H
ATOM   3349 HG23 VAL A 793      56.635  38.675  54.235  1.00  0.00           H
ATOM   3350  C   VAL A 793      59.095  35.475  56.615  1.00  0.00           C
ATOM   3351  O   VAL A 793      59.415  35.705  57.775  1.00  0.00           O
ATOM   3352  N   PHE A 794      58.755  34.215  56.255  1.00  0.00           N
ATOM   3353  HN  PHE A 794      58.485  34.045  55.315  1.00  0.00           H
ATOM   3354  CA  PHE A 794      58.845  33.075  57.145  1.00  0.00           C
ATOM   3355  HA  PHE A 794      58.265  33.315  58.035  1.00  0.00           H
ATOM   3356  CB  PHE A 794      58.205  31.845  56.435  1.00  0.00           C
ATOM   3357  HB1 PHE A 794      58.725  31.655  55.465  1.00  0.00           H
ATOM   3358  HB2 PHE A 794      57.135  32.055  56.215  1.00  0.00           H
ATOM   3359  CG  PHE A 794      58.275  30.605  57.275  1.00  0.00           C
ATOM   3360  CD1 PHE A 794      57.525  30.545  58.455  1.00  0.00           C
ATOM   3361  HD1 PHE A 794      56.905  31.385  58.755  1.00  0.00           H
ATOM   3362  CE1 PHE A 794      57.565  29.405  59.265  1.00  0.00           C
ATOM   3363  HE1 PHE A 794      56.975  29.365  60.175  1.00  0.00           H
ATOM   3364  CZ  PHE A 794      58.355  28.325  58.885  1.00  0.00           C
ATOM   3365  HZ  PHE A 794      58.345  27.455  59.505  1.00  0.00           H
ATOM   3366  CD2 PHE A 794      59.085  29.515  56.905  1.00  0.00           C
ATOM   3367  HD2 PHE A 794      59.665  29.555  55.995  1.00  0.00           H
ATOM   3368  CE2 PHE A 794      59.125  28.375  57.715  1.00  0.00           C
ATOM   3369  HE2 PHE A 794      59.725  27.535  57.425  1.00  0.00           H
ATOM   3370  C   PHE A 794      60.265  32.795  57.635  1.00  0.00           C
ATOM   3371  O   PHE A 794      60.505  32.585  58.825  1.00  0.00           O
ATOM   3372  N   LEU A 795      61.255  32.825  56.705  1.00  0.00           N
ATOM   3373  HN  LEU A 795      61.045  32.985  55.745  1.00  0.00           H
ATOM   3374  CA  LEU A 795      62.655  32.665  57.035  1.00  0.00           C
ATOM   3375  HA  LEU A 795      62.785  31.725  57.555  1.00  0.00           H
ATOM   3376  CB  LEU A 795      63.525  32.675  55.755  1.00  0.00           C
ATOM   3377  HB1 LEU A 795      64.605  32.755  56.005  1.00  0.00           H
ATOM   3378  HB2 LEU A 795      63.245  33.585  55.155  1.00  0.00           H
ATOM   3379  CG  LEU A 795      63.345  31.445  54.845  1.00  0.00           C
ATOM   3380  HG  LEU A 795      62.265  31.185  54.785  1.00  0.00           H
ATOM   3381  CD1 LEU A 795      63.825  31.745  53.415  1.00  0.00           C
ATOM   3382 HD11 LEU A 795      64.905  31.995  53.415  1.00  0.00           H
ATOM   3383 HD12 LEU A 795      63.275  32.615  52.995  1.00  0.00           H
ATOM   3384 HD13 LEU A 795      63.655  30.875  52.755  1.00  0.00           H
ATOM   3385  CD2 LEU A 795      64.105  30.225  55.405  1.00  0.00           C
ATOM   3386 HD21 LEU A 795      63.735  29.965  56.415  1.00  0.00           H
ATOM   3387 HD22 LEU A 795      65.185  30.455  55.475  1.00  0.00           H
ATOM   3388 HD23 LEU A 795      63.975  29.345  54.735  1.00  0.00           H
ATOM   3389  C   LEU A 795      63.155  33.745  57.975  1.00  0.00           C
ATOM   3390  O   LEU A 795      63.795  33.465  58.985  1.00  0.00           O
ATOM   3391  N   THR A 796      62.835  35.025  57.695  1.00  0.00           N
ATOM   3392  HN  THR A 796      62.295  35.255  56.875  1.00  0.00           H
ATOM   3393  CA  THR A 796      63.205  36.135  58.575  1.00  0.00           C
ATOM   3394  HA  THR A 796      64.265  36.035  58.745  1.00  0.00           H
ATOM   3395  CB  THR A 796      63.025  37.525  57.995  1.00  0.00           C
ATOM   3396  HB  THR A 796      63.325  38.315  58.725  1.00  0.00           H
ATOM   3397  OG1 THR A 796      61.695  37.745  57.555  1.00  0.00           O
ATOM   3398  HG1 THR A 796      61.685  38.605  57.105  1.00  0.00           H
ATOM   3399  CG2 THR A 796      63.925  37.635  56.755  1.00  0.00           C
ATOM   3400 HG21 THR A 796      63.565  36.965  55.945  1.00  0.00           H
ATOM   3401 HG22 THR A 796      64.965  37.335  57.005  1.00  0.00           H
ATOM   3402 HG23 THR A 796      63.925  38.675  56.375  1.00  0.00           H
ATOM   3403  C   THR A 796      62.575  36.065  59.945  1.00  0.00           C
ATOM   3404  O   THR A 796      63.265  36.295  60.945  1.00  0.00           O
ATOM   3405  N   ILE A 797      61.285  35.675  60.045  1.00  0.00           N
ATOM   3406  HN  ILE A 797      60.725  35.585  59.215  1.00  0.00           H
ATOM   3407  CA  ILE A 797      60.655  35.415  61.335  1.00  0.00           C
ATOM   3408  HA  ILE A 797      60.745  36.315  61.935  1.00  0.00           H
ATOM   3409  CB  ILE A 797      59.165  35.095  61.195  1.00  0.00           C
ATOM   3410  HB  ILE A 797      59.045  34.345  60.375  1.00  0.00           H
ATOM   3411  CG2 ILE A 797      58.575  34.495  62.495  1.00  0.00           C
ATOM   3412 HG21 ILE A 797      58.755  35.185  63.345  1.00  0.00           H
ATOM   3413 HG22 ILE A 797      59.015  33.505  62.735  1.00  0.00           H
ATOM   3414 HG23 ILE A 797      57.485  34.345  62.395  1.00  0.00           H
ATOM   3415  CG1 ILE A 797      58.385  36.365  60.765  1.00  0.00           C
ATOM   3416 HG11 ILE A 797      58.925  36.875  59.935  1.00  0.00           H
ATOM   3417 HG12 ILE A 797      58.365  37.075  61.625  1.00  0.00           H
ATOM   3418  CD  ILE A 797      56.945  36.085  60.305  1.00  0.00           C
ATOM   3419  HD1 ILE A 797      56.325  35.675  61.125  1.00  0.00           H
ATOM   3420  HD2 ILE A 797      56.955  35.355  59.465  1.00  0.00           H
ATOM   3421  HD3 ILE A 797      56.475  37.025  59.935  1.00  0.00           H
ATOM   3422  C   ILE A 797      61.375  34.335  62.125  1.00  0.00           C
ATOM   3423  O   ILE A 797      61.735  34.545  63.285  1.00  0.00           O
ATOM   3424  N   VAL A 798      61.675  33.165  61.525  1.00  0.00           N
ATOM   3425  HN  VAL A 798      61.365  33.005  60.585  1.00  0.00           H
ATOM   3426  CA  VAL A 798      62.405  32.085  62.175  1.00  0.00           C
ATOM   3427  HA  VAL A 798      61.875  31.825  63.085  1.00  0.00           H
ATOM   3428  CB  VAL A 798      62.465  30.835  61.295  1.00  0.00           C
ATOM   3429  HB  VAL A 798      62.805  31.115  60.275  1.00  0.00           H
ATOM   3430  CG1 VAL A 798      63.425  29.755  61.855  1.00  0.00           C
ATOM   3431 HG11 VAL A 798      63.155  29.505  62.905  1.00  0.00           H
ATOM   3432 HG12 VAL A 798      64.485  30.085  61.825  1.00  0.00           H
ATOM   3433 HG13 VAL A 798      63.345  28.825  61.255  1.00  0.00           H
ATOM   3434  CG2 VAL A 798      61.045  30.245  61.185  1.00  0.00           C
ATOM   3435 HG21 VAL A 798      60.335  30.975  60.735  1.00  0.00           H
ATOM   3436 HG22 VAL A 798      60.665  29.965  62.185  1.00  0.00           H
ATOM   3437 HG23 VAL A 798      61.045  29.345  60.545  1.00  0.00           H
ATOM   3438  C   VAL A 798      63.805  32.485  62.635  1.00  0.00           C
ATOM   3439  O   VAL A 798      64.235  32.195  63.755  1.00  0.00           O
ATOM   3440  N   ILE A 799      64.535  33.205  61.765  1.00  0.00           N
ATOM   3441  HN  ILE A 799      64.165  33.415  60.855  1.00  0.00           H
ATOM   3442  CA  ILE A 799      65.865  33.725  62.055  1.00  0.00           C
ATOM   3443  HA  ILE A 799      66.495  32.895  62.345  1.00  0.00           H
ATOM   3444  CB  ILE A 799      66.475  34.365  60.805  1.00  0.00           C
ATOM   3445  HB  ILE A 799      65.715  35.045  60.365  1.00  0.00           H
ATOM   3446  CG2 ILE A 799      67.735  35.195  61.125  1.00  0.00           C
ATOM   3447 HG21 ILE A 799      68.475  34.575  61.675  1.00  0.00           H
ATOM   3448 HG22 ILE A 799      67.485  36.085  61.745  1.00  0.00           H
ATOM   3449 HG23 ILE A 799      68.215  35.575  60.195  1.00  0.00           H
ATOM   3450  CG1 ILE A 799      66.805  33.275  59.745  1.00  0.00           C
ATOM   3451 HG11 ILE A 799      65.985  32.525  59.715  1.00  0.00           H
ATOM   3452 HG12 ILE A 799      67.725  32.735  60.075  1.00  0.00           H
ATOM   3453  CD  ILE A 799      66.995  33.835  58.325  1.00  0.00           C
ATOM   3454  HD1 ILE A 799      67.865  34.515  58.275  1.00  0.00           H
ATOM   3455  HD2 ILE A 799      66.085  34.385  57.995  1.00  0.00           H
ATOM   3456  HD3 ILE A 799      67.165  33.005  57.615  1.00  0.00           H
ATOM   3457  C   ILE A 799      65.855  34.675  63.245  1.00  0.00           C
ATOM   3458  O   ILE A 799      66.565  34.465  64.225  1.00  0.00           O
ATOM   3459  N   MET A 800      64.975  35.705  63.245  1.00  0.00           N
ATOM   3460  HN  MET A 800      64.365  35.885  62.465  1.00  0.00           H
ATOM   3461  CA  MET A 800      64.945  36.655  64.335  1.00  0.00           C
ATOM   3462  HA  MET A 800      65.975  36.925  64.555  1.00  0.00           H
ATOM   3463  CB  MET A 800      64.225  37.965  63.925  1.00  0.00           C
ATOM   3464  HB1 MET A 800      64.255  38.685  64.775  1.00  0.00           H
ATOM   3465  HB2 MET A 800      63.155  37.755  63.715  1.00  0.00           H
ATOM   3466  CG  MET A 800      64.835  38.655  62.685  1.00  0.00           C
ATOM   3467  HG1 MET A 800      64.315  39.625  62.545  1.00  0.00           H
ATOM   3468  HG2 MET A 800      64.585  38.055  61.785  1.00  0.00           H
ATOM   3469  SD  MET A 800      66.635  38.935  62.685  1.00  0.00           S
ATOM   3470  CE  MET A 800      66.725  39.995  64.145  1.00  0.00           C
ATOM   3471  HE1 MET A 800      66.495  39.425  65.065  1.00  0.00           H
ATOM   3472  HE2 MET A 800      66.015  40.845  64.065  1.00  0.00           H
ATOM   3473  HE3 MET A 800      67.755  40.415  64.255  1.00  0.00           H
ATOM   3474  C   MET A 800      64.405  36.085  65.645  1.00  0.00           C
ATOM   3475  O   MET A 800      64.855  36.465  66.725  1.00  0.00           O
ATOM   3476  N   VAL A 801      63.445  35.145  65.585  1.00  0.00           N
ATOM   3477  HN  VAL A 801      63.045  34.885  64.695  1.00  0.00           H
ATOM   3478  CA  VAL A 801      62.935  34.405  66.745  1.00  0.00           C
ATOM   3479  HA  VAL A 801      62.545  35.115  67.465  1.00  0.00           H
ATOM   3480  CB  VAL A 801      61.805  33.455  66.315  1.00  0.00           C
ATOM   3481  HB  VAL A 801      62.095  32.965  65.355  1.00  0.00           H
ATOM   3482  CG1 VAL A 801      61.515  32.335  67.355  1.00  0.00           C
ATOM   3483 HG11 VAL A 801      61.365  32.775  68.365  1.00  0.00           H
ATOM   3484 HG12 VAL A 801      62.335  31.595  67.415  1.00  0.00           H
ATOM   3485 HG13 VAL A 801      60.595  31.785  67.085  1.00  0.00           H
ATOM   3486  CG2 VAL A 801      60.515  34.255  66.095  1.00  0.00           C
ATOM   3487 HG21 VAL A 801      60.685  35.135  65.435  1.00  0.00           H
ATOM   3488 HG22 VAL A 801      60.135  34.615  67.065  1.00  0.00           H
ATOM   3489 HG23 VAL A 801      59.735  33.615  65.635  1.00  0.00           H
ATOM   3490  C   VAL A 801      64.005  33.605  67.465  1.00  0.00           C
ATOM   3491  O   VAL A 801      64.185  33.685  68.685  1.00  0.00           O
ATOM   3492  N   THR A 802      64.785  32.815  66.705  1.00  0.00           N
ATOM   3493  HN  THR A 802      64.625  32.785  65.715  1.00  0.00           H
ATOM   3494  CA  THR A 802      65.885  32.025  67.245  1.00  0.00           C
ATOM   3495  HA  THR A 802      65.495  31.455  68.065  1.00  0.00           H
ATOM   3496  CB  THR A 802      66.485  31.025  66.265  1.00  0.00           C
ATOM   3497  HB  THR A 802      67.425  30.585  66.685  1.00  0.00           H
ATOM   3498  OG1 THR A 802      66.765  31.585  64.995  1.00  0.00           O
ATOM   3499  HG1 THR A 802      65.915  31.825  64.595  1.00  0.00           H
ATOM   3500  CG2 THR A 802      65.485  29.875  66.035  1.00  0.00           C
ATOM   3501 HG21 THR A 802      64.555  30.255  65.565  1.00  0.00           H
ATOM   3502 HG22 THR A 802      65.225  29.385  66.985  1.00  0.00           H
ATOM   3503 HG23 THR A 802      65.925  29.115  65.355  1.00  0.00           H
ATOM   3504  C   THR A 802      66.975  32.885  67.845  1.00  0.00           C
ATOM   3505  O   THR A 802      67.505  32.615  68.925  1.00  0.00           O
ATOM   3506  N   ILE A 803      67.305  33.995  67.175  1.00  0.00           N
ATOM   3507  HN  ILE A 803      66.915  34.155  66.265  1.00  0.00           H
ATOM   3508  CA  ILE A 803      68.195  35.005  67.705  1.00  0.00           C
ATOM   3509  HA  ILE A 803      69.125  34.515  67.965  1.00  0.00           H
ATOM   3510  CB  ILE A 803      68.495  36.005  66.605  1.00  0.00           C
ATOM   3511  HB  ILE A 803      67.525  36.315  66.145  1.00  0.00           H
ATOM   3512  CG2 ILE A 803      69.195  37.265  67.155  1.00  0.00           C
ATOM   3513 HG21 ILE A 803      70.195  36.995  67.555  1.00  0.00           H
ATOM   3514 HG22 ILE A 803      68.615  37.785  67.935  1.00  0.00           H
ATOM   3515 HG23 ILE A 803      69.325  37.995  66.325  1.00  0.00           H
ATOM   3516  CG1 ILE A 803      69.355  35.305  65.525  1.00  0.00           C
ATOM   3517 HG11 ILE A 803      69.015  34.255  65.365  1.00  0.00           H
ATOM   3518 HG12 ILE A 803      70.405  35.255  65.875  1.00  0.00           H
ATOM   3519  CD  ILE A 803      69.275  36.005  64.175  1.00  0.00           C
ATOM   3520  HD1 ILE A 803      69.425  37.085  64.315  1.00  0.00           H
ATOM   3521  HD2 ILE A 803      68.275  35.905  63.725  1.00  0.00           H
ATOM   3522  HD3 ILE A 803      70.025  35.595  63.465  1.00  0.00           H
ATOM   3523  C   ILE A 803      67.715  35.665  68.995  1.00  0.00           C
ATOM   3524  O   ILE A 803      68.475  35.725  69.945  1.00  0.00           O
ATOM   3525  N   ASP A 804      66.445  36.125  69.115  1.00  0.00           N
ATOM   3526  HN  ASP A 804      65.815  36.115  68.335  1.00  0.00           H
ATOM   3527  CA  ASP A 804      65.905  36.715  70.355  1.00  0.00           C
ATOM   3528  HA  ASP A 804      66.515  37.565  70.625  1.00  0.00           H
ATOM   3529  CB  ASP A 804      64.425  37.205  70.125  1.00  0.00           C
ATOM   3530  HB1 ASP A 804      63.795  36.355  69.795  1.00  0.00           H
ATOM   3531  HB2 ASP A 804      64.435  37.965  69.305  1.00  0.00           H
ATOM   3532  CG  ASP A 804      63.735  37.855  71.335  1.00  0.00           C
ATOM   3533  OD1 ASP A 804      63.745  39.105  71.415  1.00  0.00           O
ATOM   3534  OD2 ASP A 804      63.175  37.125  72.195  1.00  0.00           O
ATOM   3535  C   ASP A 804      65.995  35.745  71.525  1.00  0.00           C
ATOM   3536  O   ASP A 804      66.445  36.085  72.625  1.00  0.00           O
ATOM   3537  N   TYR A 805      65.635  34.485  71.265  1.00  0.00           N
ATOM   3538  HN  TYR A 805      65.225  34.275  70.385  1.00  0.00           H
ATOM   3539  CA  TYR A 805      65.725  33.405  72.235  1.00  0.00           C
ATOM   3540  HA  TYR A 805      65.145  33.695  73.095  1.00  0.00           H
ATOM   3541  CB  TYR A 805      65.085  32.135  71.595  1.00  0.00           C
ATOM   3542  HB1 TYR A 805      65.595  31.875  70.645  1.00  0.00           H
ATOM   3543  HB2 TYR A 805      64.025  32.345  71.345  1.00  0.00           H
ATOM   3544  CG  TYR A 805      65.135  30.955  72.515  1.00  0.00           C
ATOM   3545  CD1 TYR A 805      64.175  30.815  73.535  1.00  0.00           C
ATOM   3546  HD1 TYR A 805      63.385  31.535  73.625  1.00  0.00           H
ATOM   3547  CE1 TYR A 805      64.265  29.755  74.445  1.00  0.00           C
ATOM   3548  HE1 TYR A 805      63.505  29.595  75.195  1.00  0.00           H
ATOM   3549  CZ  TYR A 805      65.325  28.845  74.385  1.00  0.00           C
ATOM   3550  OH  TYR A 805      65.365  27.825  75.365  1.00  0.00           O
ATOM   3551  HH  TYR A 805      66.135  27.265  75.165  1.00  0.00           H
ATOM   3552  CD2 TYR A 805      66.155  29.995  72.405  1.00  0.00           C
ATOM   3553  HD2 TYR A 805      66.885  30.085  71.615  1.00  0.00           H
ATOM   3554  CE2 TYR A 805      66.265  28.965  73.355  1.00  0.00           C
ATOM   3555  HE2 TYR A 805      67.075  28.265  73.255  1.00  0.00           H
ATOM   3556  C   TYR A 805      67.155  33.125  72.755  1.00  0.00           C
ATOM   3557  O   TYR A 805      67.385  33.115  73.965  1.00  0.00           O
ATOM   3558  N   LEU A 806      68.125  32.955  71.825  1.00  0.00           N
ATOM   3559  HN  LEU A 806      67.875  32.975  70.855  1.00  0.00           H
ATOM   3560  CA  LEU A 806      69.525  32.695  72.115  1.00  0.00           C
ATOM   3561  HA  LEU A 806      69.575  31.815  72.735  1.00  0.00           H
ATOM   3562  CB  LEU A 806      70.315  32.495  70.795  1.00  0.00           C
ATOM   3563  HB1 LEU A 806      71.405  32.635  70.945  1.00  0.00           H
ATOM   3564  HB2 LEU A 806      69.985  33.295  70.085  1.00  0.00           H
ATOM   3565  CG  LEU A 806      70.135  31.125  70.105  1.00  0.00           C
ATOM   3566  HG  LEU A 806      69.045  30.915  69.975  1.00  0.00           H
ATOM   3567  CD1 LEU A 806      70.775  31.215  68.715  1.00  0.00           C
ATOM   3568 HD11 LEU A 806      71.825  31.575  68.805  1.00  0.00           H
ATOM   3569 HD12 LEU A 806      70.225  31.925  68.075  1.00  0.00           H
ATOM   3570 HD13 LEU A 806      70.805  30.225  68.205  1.00  0.00           H
ATOM   3571  CD2 LEU A 806      70.765  29.985  70.925  1.00  0.00           C
ATOM   3572 HD21 LEU A 806      70.245  29.855  71.895  1.00  0.00           H
ATOM   3573 HD22 LEU A 806      71.835  30.205  71.125  1.00  0.00           H
ATOM   3574 HD23 LEU A 806      70.725  29.035  70.365  1.00  0.00           H
ATOM   3575  C   LEU A 806      70.195  33.805  72.905  1.00  0.00           C
ATOM   3576  O   LEU A 806      70.915  33.545  73.865  1.00  0.00           O
ATOM   3577  N   VAL A 807      69.915  35.065  72.535  1.00  0.00           N
ATOM   3578  HN  VAL A 807      69.345  35.225  71.725  1.00  0.00           H
ATOM   3579  CA  VAL A 807      70.315  36.275  73.225  1.00  0.00           C
ATOM   3580  HA  VAL A 807      71.395  36.345  73.295  1.00  0.00           H
ATOM   3581  CB  VAL A 807      69.735  37.385  72.385  1.00  0.00           C
ATOM   3582  HB  VAL A 807      68.655  37.195  72.175  1.00  0.00           H
ATOM   3583  CG1 VAL A 807      69.885  38.805  72.975  1.00  0.00           C
ATOM   3584 HG11 VAL A 807      70.945  39.005  73.235  1.00  0.00           H
ATOM   3585 HG12 VAL A 807      69.265  38.925  73.885  1.00  0.00           H
ATOM   3586 HG13 VAL A 807      69.555  39.555  72.225  1.00  0.00           H
ATOM   3587  CG2 VAL A 807      70.535  37.335  71.105  1.00  0.00           C
ATOM   3588 HG21 VAL A 807      70.655  36.335  70.645  1.00  0.00           H
ATOM   3589 HG22 VAL A 807      71.535  37.695  71.425  1.00  0.00           H
ATOM   3590 HG23 VAL A 807      70.065  38.005  70.355  1.00  0.00           H
ATOM   3591  C   VAL A 807      69.785  36.365  74.625  1.00  0.00           C
ATOM   3592  O   VAL A 807      70.495  36.585  75.605  1.00  0.00           O
ATOM   3593  N   GLY A 808      68.465  36.095  74.765  1.00  0.00           N
ATOM   3594  HN  GLY A 808      67.915  35.885  73.945  1.00  0.00           H
ATOM   3595  CA  GLY A 808      67.785  36.095  76.045  1.00  0.00           C
ATOM   3596  HA1 GLY A 808      68.355  35.495  76.745  1.00  0.00           H
ATOM   3597  HA2 GLY A 808      66.795  35.695  75.875  1.00  0.00           H
ATOM   3598  C   GLY A 808      67.595  37.455  76.655  1.00  0.00           C
ATOM   3599  O   GLY A 808      67.875  37.675  77.835  1.00  0.00           O
ATOM   3600  N   VAL A 809      67.075  38.405  75.855  1.00  0.00           N
ATOM   3601  HN  VAL A 809      66.865  38.185  74.895  1.00  0.00           H
ATOM   3602  CA  VAL A 809      66.655  39.725  76.295  1.00  0.00           C
ATOM   3603  HA  VAL A 809      66.965  39.885  77.315  1.00  0.00           H
ATOM   3604  CB  VAL A 809      67.335  40.825  75.475  1.00  0.00           C
ATOM   3605  HB  VAL A 809      67.265  40.585  74.385  1.00  0.00           H
ATOM   3606  CG1 VAL A 809      66.685  42.205  75.725  1.00  0.00           C
ATOM   3607 HG11 VAL A 809      66.655  42.425  76.815  1.00  0.00           H
ATOM   3608 HG12 VAL A 809      65.645  42.245  75.325  1.00  0.00           H
ATOM   3609 HG13 VAL A 809      67.275  42.995  75.235  1.00  0.00           H
ATOM   3610  CG2 VAL A 809      68.815  40.875  75.895  1.00  0.00           C
ATOM   3611 HG21 VAL A 809      69.315  39.895  75.745  1.00  0.00           H
ATOM   3612 HG22 VAL A 809      68.905  41.145  76.975  1.00  0.00           H
ATOM   3613 HG23 VAL A 809      69.365  41.645  75.315  1.00  0.00           H
ATOM   3614  C   VAL A 809      65.135  39.785  76.215  1.00  0.00           C
ATOM   3615  O   VAL A 809      64.585  39.605  75.125  1.00  0.00           O
ATOM   3616  N   PRO A 810      64.345  39.955  77.285  1.00  0.00           N
ATOM   3617  CD  PRO A 810      64.825  40.215  78.645  1.00  0.00           C
ATOM   3618  HD1 PRO A 810      65.455  41.135  78.665  1.00  0.00           H
ATOM   3619  HD2 PRO A 810      65.425  39.345  79.005  1.00  0.00           H
ATOM   3620  CA  PRO A 810      62.895  39.905  77.205  1.00  0.00           C
ATOM   3621  HA  PRO A 810      62.625  38.975  76.715  1.00  0.00           H
ATOM   3622  CB  PRO A 810      62.415  39.845  78.675  1.00  0.00           C
ATOM   3623  HB1 PRO A 810      62.275  38.775  78.945  1.00  0.00           H
ATOM   3624  HB2 PRO A 810      61.465  40.375  78.865  1.00  0.00           H
ATOM   3625  CG  PRO A 810      63.575  40.405  79.515  1.00  0.00           C
ATOM   3626  HG1 PRO A 810      63.415  41.495  79.695  1.00  0.00           H
ATOM   3627  HG2 PRO A 810      63.675  39.895  80.495  1.00  0.00           H
ATOM   3628  C   PRO A 810      62.225  40.985  76.355  1.00  0.00           C
ATOM   3629  O   PRO A 810      61.895  42.055  76.865  1.00  0.00           O
ATOM   3630  N   SER A 811      61.955  40.695  75.065  1.00  0.00           N
ATOM   3631  HN  SER A 811      62.415  39.925  74.625  1.00  0.00           H
ATOM   3632  CA  SER A 811      61.075  41.465  74.205  1.00  0.00           C
ATOM   3633  HA  SER A 811      61.155  42.505  74.475  1.00  0.00           H
ATOM   3634  CB  SER A 811      61.465  41.285  72.715  1.00  0.00           C
ATOM   3635  HB1 SER A 811      62.485  41.705  72.555  1.00  0.00           H
ATOM   3636  HB2 SER A 811      60.765  41.835  72.045  1.00  0.00           H
ATOM   3637  OG  SER A 811      61.485  39.905  72.345  1.00  0.00           O
ATOM   3638  HG1 SER A 811      62.385  39.685  71.975  1.00  0.00           H
ATOM   3639  C   SER A 811      59.625  40.995  74.375  1.00  0.00           C
ATOM   3640  O   SER A 811      59.425  39.785  74.555  1.00  0.00           O
ATOM   3641  N   PRO A 812      58.575  41.835  74.375  1.00  0.00           N
ATOM   3642  CD  PRO A 812      58.695  43.275  74.115  1.00  0.00           C
ATOM   3643  HD1 PRO A 812      59.265  43.465  73.185  1.00  0.00           H
ATOM   3644  HD2 PRO A 812      59.195  43.765  74.975  1.00  0.00           H
ATOM   3645  CA  PRO A 812      57.175  41.395  74.345  1.00  0.00           C
ATOM   3646  HA  PRO A 812      57.015  40.745  75.195  1.00  0.00           H
ATOM   3647  CB  PRO A 812      56.345  42.675  74.435  1.00  0.00           C
ATOM   3648  HB1 PRO A 812      56.085  42.845  75.505  1.00  0.00           H
ATOM   3649  HB2 PRO A 812      55.395  42.625  73.855  1.00  0.00           H
ATOM   3650  CG  PRO A 812      57.255  43.805  73.955  1.00  0.00           C
ATOM   3651  HG1 PRO A 812      57.065  44.025  72.885  1.00  0.00           H
ATOM   3652  HG2 PRO A 812      57.095  44.735  74.555  1.00  0.00           H
ATOM   3653  C   PRO A 812      56.825  40.545  73.125  1.00  0.00           C
ATOM   3654  O   PRO A 812      57.415  40.735  72.055  1.00  0.00           O
ATOM   3655  N   LYS A 813      55.895  39.585  73.285  1.00  0.00           N
ATOM   3656  HN  LYS A 813      55.345  39.505  74.115  1.00  0.00           H
ATOM   3657  CA  LYS A 813      55.685  38.515  72.345  1.00  0.00           C
ATOM   3658  HA  LYS A 813      56.055  38.805  71.375  1.00  0.00           H
ATOM   3659  CB  LYS A 813      56.385  37.215  72.815  1.00  0.00           C
ATOM   3660  HB1 LYS A 813      56.285  36.445  72.005  1.00  0.00           H
ATOM   3661  HB2 LYS A 813      55.885  36.805  73.715  1.00  0.00           H
ATOM   3662  CG  LYS A 813      57.875  37.425  73.115  1.00  0.00           C
ATOM   3663  HG1 LYS A 813      57.975  37.895  74.125  1.00  0.00           H
ATOM   3664  HG2 LYS A 813      58.275  38.155  72.375  1.00  0.00           H
ATOM   3665  CD  LYS A 813      58.735  36.155  73.035  1.00  0.00           C
ATOM   3666  HD1 LYS A 813      58.305  35.505  72.235  1.00  0.00           H
ATOM   3667  HD2 LYS A 813      58.655  35.585  73.985  1.00  0.00           H
ATOM   3668  CE  LYS A 813      60.195  36.385  72.635  1.00  0.00           C
ATOM   3669  HE1 LYS A 813      60.225  36.875  71.635  1.00  0.00           H
ATOM   3670  HE2 LYS A 813      60.745  35.425  72.575  1.00  0.00           H
ATOM   3671  NZ  LYS A 813      60.915  37.275  73.565  1.00  0.00           N
ATOM   3672  HZ1 LYS A 813      61.035  36.845  74.515  1.00  0.00           H
ATOM   3673  HZ2 LYS A 813      60.445  38.205  73.635  1.00  0.00           H
ATOM   3674  HZ3 LYS A 813      61.875  37.425  73.115  1.00  0.00           H
ATOM   3675  C   LYS A 813      54.195  38.305  72.195  1.00  0.00           C
ATOM   3676  O   LYS A 813      53.375  38.925  72.865  1.00  0.00           O
ATOM   3677  N   LEU A 814      53.765  37.425  71.265  1.00  0.00           N
ATOM   3678  HN  LEU A 814      54.425  37.015  70.635  1.00  0.00           H
ATOM   3679  CA  LEU A 814      52.385  36.985  71.185  1.00  0.00           C
ATOM   3680  HA  LEU A 814      51.755  37.865  71.155  1.00  0.00           H
ATOM   3681  CB  LEU A 814      52.105  36.145  69.905  1.00  0.00           C
ATOM   3682  HB1 LEU A 814      51.145  35.595  69.995  1.00  0.00           H
ATOM   3683  HB2 LEU A 814      52.915  35.395  69.815  1.00  0.00           H
ATOM   3684  CG  LEU A 814      52.035  36.965  68.595  1.00  0.00           C
ATOM   3685  HG  LEU A 814      52.925  37.625  68.545  1.00  0.00           H
ATOM   3686  CD1 LEU A 814      52.075  36.015  67.385  1.00  0.00           C
ATOM   3687 HD11 LEU A 814      51.195  35.335  67.405  1.00  0.00           H
ATOM   3688 HD12 LEU A 814      52.995  35.415  67.395  1.00  0.00           H
ATOM   3689 HD13 LEU A 814      52.045  36.595  66.445  1.00  0.00           H
ATOM   3690  CD2 LEU A 814      50.755  37.815  68.525  1.00  0.00           C
ATOM   3691 HD21 LEU A 814      50.735  38.565  69.345  1.00  0.00           H
ATOM   3692 HD22 LEU A 814      49.855  37.175  68.615  1.00  0.00           H
ATOM   3693 HD23 LEU A 814      50.705  38.355  67.555  1.00  0.00           H
ATOM   3694  C   LEU A 814      51.935  36.195  72.415  1.00  0.00           C
ATOM   3695  O   LEU A 814      52.065  34.975  72.505  1.00  0.00           O
ATOM   3696  N   HSD A 815      51.315  36.885  73.395  1.00  0.00           N
ATOM   3697  HN  HSD A 815      51.325  37.885  73.365  1.00  0.00           H
ATOM   3698  CA  HSD A 815      50.735  36.235  74.565  1.00  0.00           C
ATOM   3699  HA  HSD A 815      51.285  35.325  74.775  1.00  0.00           H
ATOM   3700  CB  HSD A 815      50.845  37.165  75.785  1.00  0.00           C
ATOM   3701  HB1 HSD A 815      50.455  36.665  76.705  1.00  0.00           H
ATOM   3702  HB2 HSD A 815      50.245  38.085  75.615  1.00  0.00           H
ATOM   3703  ND1 HSD A 815      53.315  36.715  76.315  1.00  0.00           N
ATOM   3704  HD1 HSD A 815      53.265  35.725  76.425  1.00  0.00           H
ATOM   3705  CG  HSD A 815      52.275  37.575  75.995  1.00  0.00           C
ATOM   3706  CE1 HSD A 815      54.455  37.445  76.295  1.00  0.00           C
ATOM   3707  HE1 HSD A 815      55.435  37.015  76.475  1.00  0.00           H
ATOM   3708  NE2 HSD A 815      54.215  38.705  75.985  1.00  0.00           N
ATOM   3709  CD2 HSD A 815      52.845  38.795  75.805  1.00  0.00           C
ATOM   3710  HD2 HSD A 815      52.395  39.735  75.495  1.00  0.00           H
ATOM   3711  C   HSD A 815      49.305  35.845  74.275  1.00  0.00           C
ATOM   3712  O   HSD A 815      48.355  36.535  74.635  1.00  0.00           O
ATOM   3713  N   VAL A 816      49.135  34.745  73.545  1.00  0.00           N
ATOM   3714  HN  VAL A 816      49.945  34.285  73.175  1.00  0.00           H
ATOM   3715  CA  VAL A 816      47.865  34.145  73.155  1.00  0.00           C
ATOM   3716  HA  VAL A 816      47.285  34.935  72.695  1.00  0.00           H
ATOM   3717  CB  VAL A 816      48.115  33.065  72.095  1.00  0.00           C
ATOM   3718  HB  VAL A 816      48.675  32.225  72.565  1.00  0.00           H
ATOM   3719  CG1 VAL A 816      46.795  32.485  71.515  1.00  0.00           C
ATOM   3720 HG11 VAL A 816      46.205  33.285  71.015  1.00  0.00           H
ATOM   3721 HG12 VAL A 816      46.185  32.015  72.305  1.00  0.00           H
ATOM   3722 HG13 VAL A 816      47.035  31.695  70.775  1.00  0.00           H
ATOM   3723  CG2 VAL A 816      48.985  33.635  70.945  1.00  0.00           C
ATOM   3724 HG21 VAL A 816      50.025  33.825  71.285  1.00  0.00           H
ATOM   3725 HG22 VAL A 816      48.545  34.575  70.555  1.00  0.00           H
ATOM   3726 HG23 VAL A 816      49.035  32.905  70.115  1.00  0.00           H
ATOM   3727  C   VAL A 816      47.075  33.575  74.355  1.00  0.00           C
ATOM   3728  O   VAL A 816      47.665  32.925  75.215  1.00  0.00           O
ATOM   3729  N   PRO A 817      45.765  33.765  74.525  1.00  0.00           N
ATOM   3730  CD  PRO A 817      44.935  34.665  73.725  1.00  0.00           C
ATOM   3731  HD1 PRO A 817      44.975  34.375  72.655  1.00  0.00           H
ATOM   3732  HD2 PRO A 817      45.285  35.705  73.845  1.00  0.00           H
ATOM   3733  CA  PRO A 817      44.985  32.935  75.435  1.00  0.00           C
ATOM   3734  HA  PRO A 817      45.455  32.985  76.405  1.00  0.00           H
ATOM   3735  CB  PRO A 817      43.585  33.585  75.475  1.00  0.00           C
ATOM   3736  HB1 PRO A 817      43.505  34.195  76.405  1.00  0.00           H
ATOM   3737  HB2 PRO A 817      42.765  32.835  75.475  1.00  0.00           H
ATOM   3738  CG  PRO A 817      43.505  34.495  74.245  1.00  0.00           C
ATOM   3739  HG1 PRO A 817      42.865  34.025  73.465  1.00  0.00           H
ATOM   3740  HG2 PRO A 817      43.065  35.475  74.525  1.00  0.00           H
ATOM   3741  C   PRO A 817      44.945  31.455  75.075  1.00  0.00           C
ATOM   3742  O   PRO A 817      44.505  31.095  73.995  1.00  0.00           O
ATOM   3743  N   GLU A 818      45.335  30.585  76.035  1.00  0.00           N
ATOM   3744  HN  GLU A 818      45.765  30.935  76.855  1.00  0.00           H
ATOM   3745  CA  GLU A 818      45.125  29.135  75.965  1.00  0.00           C
ATOM   3746  HA  GLU A 818      45.295  28.805  74.955  1.00  0.00           H
ATOM   3747  CB  GLU A 818      46.165  28.445  76.905  1.00  0.00           C
ATOM   3748  HB1 GLU A 818      46.045  28.885  77.925  1.00  0.00           H
ATOM   3749  HB2 GLU A 818      47.175  28.715  76.545  1.00  0.00           H
ATOM   3750  CG  GLU A 818      46.055  26.895  77.055  1.00  0.00           C
ATOM   3751  HG1 GLU A 818      45.015  26.565  77.185  1.00  0.00           H
ATOM   3752  HG2 GLU A 818      46.625  26.585  77.955  1.00  0.00           H
ATOM   3753  CD  GLU A 818      46.685  26.095  75.905  1.00  0.00           C
ATOM   3754  OE1 GLU A 818      46.225  24.925  75.695  1.00  0.00           O
ATOM   3755  OE2 GLU A 818      47.695  26.565  75.305  1.00  0.00           O
ATOM   3756  C   GLU A 818      43.695  28.745  76.335  1.00  0.00           C
ATOM   3757  O   GLU A 818      43.125  27.735  75.925  1.00  0.00           O
ATOM   3758  N   LYS A 819      43.035  29.605  77.155  1.00  0.00           N
ATOM   3759  HN  LYS A 819      43.485  30.455  77.375  1.00  0.00           H
ATOM   3760  CA  LYS A 819      41.645  29.455  77.525  1.00  0.00           C
ATOM   3761  HA  LYS A 819      41.525  28.435  77.875  1.00  0.00           H
ATOM   3762  CB  LYS A 819      41.215  30.395  78.685  1.00  0.00           C
ATOM   3763  HB1 LYS A 819      40.115  30.305  78.825  1.00  0.00           H
ATOM   3764  HB2 LYS A 819      41.415  31.445  78.405  1.00  0.00           H
ATOM   3765  CG  LYS A 819      41.905  30.095  80.025  1.00  0.00           C
ATOM   3766  HG1 LYS A 819      42.785  30.765  80.115  1.00  0.00           H
ATOM   3767  HG2 LYS A 819      42.315  29.065  80.015  1.00  0.00           H
ATOM   3768  CD  LYS A 819      40.995  30.305  81.255  1.00  0.00           C
ATOM   3769  HD1 LYS A 819      40.605  31.345  81.215  1.00  0.00           H
ATOM   3770  HD2 LYS A 819      41.635  30.225  82.165  1.00  0.00           H
ATOM   3771  CE  LYS A 819      39.835  29.295  81.435  1.00  0.00           C
ATOM   3772  HE1 LYS A 819      40.215  28.285  81.665  1.00  0.00           H
ATOM   3773  HE2 LYS A 819      39.225  29.245  80.505  1.00  0.00           H
ATOM   3774  NZ  LYS A 819      38.935  29.695  82.535  1.00  0.00           N
ATOM   3775  HZ1 LYS A 819      38.585  30.655  82.375  1.00  0.00           H
ATOM   3776  HZ2 LYS A 819      39.375  29.615  83.465  1.00  0.00           H
ATOM   3777  HZ3 LYS A 819      38.095  29.035  82.475  1.00  0.00           H
ATOM   3778  C   LYS A 819      40.675  29.625  76.385  1.00  0.00           C
ATOM   3779  O   LYS A 819      40.845  30.475  75.515  1.00  0.00           O
ATOM   3780  N   PHE A 820      39.615  28.815  76.395  1.00  0.00           N
ATOM   3781  HN  PHE A 820      39.585  28.025  77.005  1.00  0.00           H
ATOM   3782  CA  PHE A 820      38.575  28.845  75.395  1.00  0.00           C
ATOM   3783  HA  PHE A 820      38.785  29.575  74.625  1.00  0.00           H
ATOM   3784  CB  PHE A 820      38.505  27.425  74.795  1.00  0.00           C
ATOM   3785  HB1 PHE A 820      39.415  27.275  74.165  1.00  0.00           H
ATOM   3786  HB2 PHE A 820      37.635  27.295  74.125  1.00  0.00           H
ATOM   3787  CG  PHE A 820      38.485  26.365  75.875  1.00  0.00           C
ATOM   3788  CD1 PHE A 820      39.595  25.515  76.035  1.00  0.00           C
ATOM   3789  HD1 PHE A 820      40.445  25.635  75.385  1.00  0.00           H
ATOM   3790  CE1 PHE A 820      39.515  24.415  76.885  1.00  0.00           C
ATOM   3791  HE1 PHE A 820      40.325  23.715  76.875  1.00  0.00           H
ATOM   3792  CZ  PHE A 820      38.385  24.195  77.675  1.00  0.00           C
ATOM   3793  HZ  PHE A 820      38.345  23.365  78.365  1.00  0.00           H
ATOM   3794  CD2 PHE A 820      37.365  26.155  76.705  1.00  0.00           C
ATOM   3795  HD2 PHE A 820      36.535  26.835  76.665  1.00  0.00           H
ATOM   3796  CE2 PHE A 820      37.315  25.085  77.595  1.00  0.00           C
ATOM   3797  HE2 PHE A 820      36.455  24.955  78.245  1.00  0.00           H
ATOM   3798  C   PHE A 820      37.235  29.215  76.005  1.00  0.00           C
ATOM   3799  O   PHE A 820      36.215  29.325  75.335  1.00  0.00           O
ATOM   3800  N   GLU A 821      37.195  29.355  77.345  1.00  0.00           N
ATOM   3801  HN  GLU A 821      38.035  29.315  77.865  1.00  0.00           H
ATOM   3802  CA  GLU A 821      36.005  29.715  78.105  1.00  0.00           C
ATOM   3803  HA  GLU A 821      35.175  29.185  77.665  1.00  0.00           H
ATOM   3804  CB  GLU A 821      36.125  29.295  79.615  1.00  0.00           C
ATOM   3805  HB1 GLU A 821      35.255  29.715  80.165  1.00  0.00           H
ATOM   3806  HB2 GLU A 821      37.035  29.775  80.035  1.00  0.00           H
ATOM   3807  CG  GLU A 821      36.165  27.755  79.895  1.00  0.00           C
ATOM   3808  HG1 GLU A 821      37.065  27.305  79.415  1.00  0.00           H
ATOM   3809  HG2 GLU A 821      35.265  27.265  79.465  1.00  0.00           H
ATOM   3810  CD  GLU A 821      36.235  27.375  81.385  1.00  0.00           C
ATOM   3811  OE1 GLU A 821      36.925  28.105  82.145  1.00  0.00           O
ATOM   3812  OE2 GLU A 821      35.625  26.345  81.795  1.00  0.00           O
ATOM   3813  C   GLU A 821      35.765  31.235  77.985  1.00  0.00           C
ATOM   3814  O   GLU A 821      36.755  31.965  78.015  1.00  0.00           O
ATOM   3815  N   PRO A 822      34.545  31.755  77.845  1.00  0.00           N
ATOM   3816  CD  PRO A 822      33.325  30.955  77.855  1.00  0.00           C
ATOM   3817  HD1 PRO A 822      33.255  30.445  78.845  1.00  0.00           H
ATOM   3818  HD2 PRO A 822      33.335  30.215  77.025  1.00  0.00           H
ATOM   3819  CA  PRO A 822      34.255  33.185  77.945  1.00  0.00           C
ATOM   3820  HA  PRO A 822      34.805  33.655  77.145  1.00  0.00           H
ATOM   3821  CB  PRO A 822      32.735  33.335  77.745  1.00  0.00           C
ATOM   3822  HB1 PRO A 822      32.545  33.885  76.795  1.00  0.00           H
ATOM   3823  HB2 PRO A 822      32.255  33.895  78.575  1.00  0.00           H
ATOM   3824  CG  PRO A 822      32.145  31.915  77.675  1.00  0.00           C
ATOM   3825  HG1 PRO A 822      31.375  31.775  78.465  1.00  0.00           H
ATOM   3826  HG2 PRO A 822      31.665  31.755  76.675  1.00  0.00           H
ATOM   3827  C   PRO A 822      34.735  33.865  79.225  1.00  0.00           C
ATOM   3828  O   PRO A 822      34.885  33.245  80.285  1.00  0.00           O
ATOM   3829  N   THR A 823      34.985  35.175  79.155  1.00  0.00           N
ATOM   3830  HN  THR A 823      34.915  35.645  78.275  1.00  0.00           H
ATOM   3831  CA  THR A 823      35.705  35.895  80.195  1.00  0.00           C
ATOM   3832  HA  THR A 823      36.345  35.195  80.725  1.00  0.00           H
ATOM   3833  CB  THR A 823      36.625  36.975  79.615  1.00  0.00           C
ATOM   3834  HB  THR A 823      36.955  37.725  80.375  1.00  0.00           H
ATOM   3835  OG1 THR A 823      36.045  37.635  78.495  1.00  0.00           O
ATOM   3836  HG1 THR A 823      35.205  38.015  78.785  1.00  0.00           H
ATOM   3837  CG2 THR A 823      37.885  36.285  79.085  1.00  0.00           C
ATOM   3838 HG21 THR A 823      37.605  35.525  78.325  1.00  0.00           H
ATOM   3839 HG22 THR A 823      38.445  35.785  79.895  1.00  0.00           H
ATOM   3840 HG23 THR A 823      38.555  37.025  78.595  1.00  0.00           H
ATOM   3841  C   THR A 823      34.815  36.515  81.265  1.00  0.00           C
ATOM   3842  O   THR A 823      35.315  37.195  82.145  1.00  0.00           O
ATOM   3843  N   HSD A 824      33.485  36.275  81.225  1.00  0.00           N
ATOM   3844  HN  HSD A 824      33.125  35.605  80.575  1.00  0.00           H
ATOM   3845  CA  HSD A 824      32.535  36.885  82.145  1.00  0.00           C
ATOM   3846  HA  HSD A 824      33.015  36.955  83.115  1.00  0.00           H
ATOM   3847  CB  HSD A 824      32.115  38.295  81.645  1.00  0.00           C
ATOM   3848  HB1 HSD A 824      31.595  38.225  80.665  1.00  0.00           H
ATOM   3849  HB2 HSD A 824      33.045  38.885  81.475  1.00  0.00           H
ATOM   3850  ND1 HSD A 824      29.965  39.415  82.495  1.00  0.00           N
ATOM   3851  HD1 HSD A 824      29.375  39.255  81.695  1.00  0.00           H
ATOM   3852  CG  HSD A 824      31.315  39.125  82.615  1.00  0.00           C
ATOM   3853  CE1 HSD A 824      29.665  40.325  83.455  1.00  0.00           C
ATOM   3854  HE1 HSD A 824      28.685  40.785  83.545  1.00  0.00           H
ATOM   3855  NE2 HSD A 824      30.725  40.655  84.165  1.00  0.00           N
ATOM   3856  CD2 HSD A 824      31.765  39.925  83.625  1.00  0.00           C
ATOM   3857  HD2 HSD A 824      32.775  40.085  83.985  1.00  0.00           H
ATOM   3858  C   HSD A 824      31.305  35.985  82.245  1.00  0.00           C
ATOM   3859  O   HSD A 824      30.985  35.375  81.225  1.00  0.00           O
ATOM   3860  N   PRO A 825      30.595  35.845  83.365  1.00  0.00           N
ATOM   3861  CD  PRO A 825      31.025  36.435  84.635  1.00  0.00           C
ATOM   3862  HD1 PRO A 825      30.965  37.545  84.595  1.00  0.00           H
ATOM   3863  HD2 PRO A 825      32.065  36.125  84.865  1.00  0.00           H
ATOM   3864  CA  PRO A 825      29.645  34.745  83.565  1.00  0.00           C
ATOM   3865  HA  PRO A 825      30.125  33.825  83.255  1.00  0.00           H
ATOM   3866  CB  PRO A 825      29.315  34.735  85.065  1.00  0.00           C
ATOM   3867  HB1 PRO A 825      29.655  33.785  85.515  1.00  0.00           H
ATOM   3868  HB2 PRO A 825      28.235  34.825  85.255  1.00  0.00           H
ATOM   3869  CG  PRO A 825      30.075  35.905  85.715  1.00  0.00           C
ATOM   3870  HG1 PRO A 825      29.375  36.705  86.035  1.00  0.00           H
ATOM   3871  HG2 PRO A 825      30.645  35.575  86.615  1.00  0.00           H
ATOM   3872  C   PRO A 825      28.365  34.835  82.735  1.00  0.00           C
ATOM   3873  O   PRO A 825      27.735  33.815  82.515  1.00  0.00           O
ATOM   3874  N   GLU A 826      27.975  36.065  82.315  1.00  0.00           N
ATOM   3875  HN  GLU A 826      28.465  36.865  82.645  1.00  0.00           H
ATOM   3876  CA  GLU A 826      26.905  36.355  81.385  1.00  0.00           C
ATOM   3877  HA  GLU A 826      25.965  36.005  81.795  1.00  0.00           H
ATOM   3878  CB  GLU A 826      26.835  37.885  81.095  1.00  0.00           C
ATOM   3879  HB1 GLU A 826      26.085  38.095  80.295  1.00  0.00           H
ATOM   3880  HB2 GLU A 826      27.835  38.195  80.695  1.00  0.00           H
ATOM   3881  CG  GLU A 826      26.475  38.815  82.295  1.00  0.00           C
ATOM   3882  HG1 GLU A 826      27.055  38.535  83.195  1.00  0.00           H
ATOM   3883  HG2 GLU A 826      25.395  38.725  82.525  1.00  0.00           H
ATOM   3884  CD  GLU A 826      26.775  40.285  82.005  1.00  0.00           C
ATOM   3885  OE1 GLU A 826      27.585  40.575  81.075  1.00  0.00           O
ATOM   3886  OE2 GLU A 826      26.285  41.145  82.775  1.00  0.00           O
ATOM   3887  C   GLU A 826      27.105  35.695  80.025  1.00  0.00           C
ATOM   3888  O   GLU A 826      26.155  35.275  79.375  1.00  0.00           O
ATOM   3889  N   ARG A 827      28.365  35.655  79.555  1.00  0.00           N
ATOM   3890  HN  ARG A 827      29.115  35.765  80.205  1.00  0.00           H
ATOM   3891  CA  ARG A 827      28.745  35.245  78.225  1.00  0.00           C
ATOM   3892  HA  ARG A 827      28.025  35.715  77.565  1.00  0.00           H
ATOM   3893  CB  ARG A 827      30.155  35.775  77.835  1.00  0.00           C
ATOM   3894  HB1 ARG A 827      30.545  35.245  76.945  1.00  0.00           H
ATOM   3895  HB2 ARG A 827      30.845  35.525  78.675  1.00  0.00           H
ATOM   3896  CG  ARG A 827      30.245  37.285  77.565  1.00  0.00           C
ATOM   3897  HG1 ARG A 827      31.315  37.555  77.385  1.00  0.00           H
ATOM   3898  HG2 ARG A 827      29.915  37.835  78.475  1.00  0.00           H
ATOM   3899  CD  ARG A 827      29.405  37.805  76.375  1.00  0.00           C
ATOM   3900  HD1 ARG A 827      29.585  38.905  76.255  1.00  0.00           H
ATOM   3901  HD2 ARG A 827      28.315  37.645  76.555  1.00  0.00           H
ATOM   3902  NE  ARG A 827      29.895  37.115  75.145  1.00  0.00           N
ATOM   3903  HE  ARG A 827      30.845  37.275  74.855  1.00  0.00           H
ATOM   3904  CZ  ARG A 827      29.215  36.215  74.435  1.00  0.00           C
ATOM   3905  NH1 ARG A 827      27.925  35.985  74.575  1.00  0.00           N
ATOM   3906 HH11 ARG A 827      27.365  36.595  75.125  1.00  0.00           H
ATOM   3907 HH12 ARG A 827      27.495  35.235  74.065  1.00  0.00           H
ATOM   3908  NH2 ARG A 827      29.835  35.495  73.515  1.00  0.00           N
ATOM   3909 HH21 ARG A 827      30.815  35.655  73.375  1.00  0.00           H
ATOM   3910 HH22 ARG A 827      29.275  35.065  72.815  1.00  0.00           H
ATOM   3911  C   ARG A 827      28.595  33.765  77.905  1.00  0.00           C
ATOM   3912  O   ARG A 827      28.685  32.875  78.745  1.00  0.00           O
ATOM   3913  N   GLY A 828      28.365  33.475  76.615  1.00  0.00           N
ATOM   3914  HN  GLY A 828      28.295  34.215  75.945  1.00  0.00           H
ATOM   3915  CA  GLY A 828      28.205  32.145  76.115  1.00  0.00           C
ATOM   3916  HA1 GLY A 828      27.435  31.635  76.675  1.00  0.00           H
ATOM   3917  HA2 GLY A 828      29.165  31.655  76.135  1.00  0.00           H
ATOM   3918  C   GLY A 828      27.775  32.285  74.705  1.00  0.00           C
ATOM   3919  O   GLY A 828      27.325  33.335  74.245  1.00  0.00           O
ATOM   3920  N   TRP A 829      27.915  31.245  73.905  1.00  0.00           N
ATOM   3921  HN  TRP A 829      28.165  30.365  74.265  1.00  0.00           H
ATOM   3922  CA  TRP A 829      28.125  31.405  72.475  1.00  0.00           C
ATOM   3923  HA  TRP A 829      28.625  32.345  72.275  1.00  0.00           H
ATOM   3924  CB  TRP A 829      29.045  30.265  72.155  1.00  0.00           C
ATOM   3925  HB1 TRP A 829      29.305  30.275  71.075  1.00  0.00           H
ATOM   3926  HB2 TRP A 829      28.455  29.345  72.405  1.00  0.00           H
ATOM   3927  CG  TRP A 829      30.285  30.215  72.985  1.00  0.00           C
ATOM   3928  CD1 TRP A 829      30.635  29.185  73.825  1.00  0.00           C
ATOM   3929  HD1 TRP A 829      30.005  28.345  74.015  1.00  0.00           H
ATOM   3930  NE1 TRP A 829      31.925  29.365  74.255  1.00  0.00           N
ATOM   3931  HE1 TRP A 829      32.495  28.695  74.675  1.00  0.00           H
ATOM   3932  CE2 TRP A 829      32.395  30.545  73.755  1.00  0.00           C
ATOM   3933  CD2 TRP A 829      31.395  31.105  72.925  1.00  0.00           C
ATOM   3934  CE3 TRP A 829      31.625  32.305  72.255  1.00  0.00           C
ATOM   3935  HE3 TRP A 829      30.875  32.755  71.615  1.00  0.00           H
ATOM   3936  CZ3 TRP A 829      32.825  32.965  72.505  1.00  0.00           C
ATOM   3937  HZ3 TRP A 829      33.025  33.925  72.055  1.00  0.00           H
ATOM   3938  CZ2 TRP A 829      33.585  31.185  73.985  1.00  0.00           C
ATOM   3939  HZ2 TRP A 829      34.335  30.805  74.655  1.00  0.00           H
ATOM   3940  CH2 TRP A 829      33.775  32.425  73.365  1.00  0.00           C
ATOM   3941  HH2 TRP A 829      34.675  32.995  73.575  1.00  0.00           H
ATOM   3942  C   TRP A 829      26.875  31.385  71.615  1.00  0.00           C
ATOM   3943  O   TRP A 829      26.825  30.925  70.485  1.00  0.00           O
ATOM   3944  N   ILE A 830      25.835  31.915  72.235  1.00  0.00           N
ATOM   3945  HN  ILE A 830      26.055  32.245  73.135  1.00  0.00           H
ATOM   3946  CA  ILE A 830      24.445  31.925  71.885  1.00  0.00           C
ATOM   3947  HA  ILE A 830      24.285  32.435  70.955  1.00  0.00           H
ATOM   3948  CB  ILE A 830      23.975  30.495  71.905  1.00  0.00           C
ATOM   3949  HB  ILE A 830      24.505  29.965  71.075  1.00  0.00           H
ATOM   3950  CG2 ILE A 830      24.465  29.855  73.245  1.00  0.00           C
ATOM   3951 HG21 ILE A 830      23.735  30.085  74.045  1.00  0.00           H
ATOM   3952 HG22 ILE A 830      25.455  30.125  73.635  1.00  0.00           H
ATOM   3953 HG23 ILE A 830      24.535  28.765  73.105  1.00  0.00           H
ATOM   3954  CG1 ILE A 830      22.445  30.405  71.605  1.00  0.00           C
ATOM   3955 HG11 ILE A 830      21.865  30.705  72.515  1.00  0.00           H
ATOM   3956 HG12 ILE A 830      22.195  29.345  71.485  1.00  0.00           H
ATOM   3957  CD  ILE A 830      21.965  31.225  70.395  1.00  0.00           C
ATOM   3958  HD1 ILE A 830      22.765  31.335  69.645  1.00  0.00           H
ATOM   3959  HD2 ILE A 830      21.685  32.255  70.725  1.00  0.00           H
ATOM   3960  HD3 ILE A 830      21.075  30.775  69.935  1.00  0.00           H
ATOM   3961  C   ILE A 830      23.715  32.645  73.015  1.00  0.00           C
ATOM   3962  O   ILE A 830      22.535  32.985  72.935  1.00  0.00           O
ATOM   3963  N   ILE A 831      24.415  32.955  74.125  1.00  0.00           N
ATOM   3964  HN  ILE A 831      25.395  32.825  74.215  1.00  0.00           H
ATOM   3965  CA  ILE A 831      23.775  33.485  75.305  1.00  0.00           C
ATOM   3966  HA  ILE A 831      22.725  33.205  75.305  1.00  0.00           H
ATOM   3967  CB  ILE A 831      24.365  32.985  76.625  1.00  0.00           C
ATOM   3968  HB  ILE A 831      25.425  33.325  76.705  1.00  0.00           H
ATOM   3969  CG2 ILE A 831      23.575  33.585  77.815  1.00  0.00           C
ATOM   3970 HG21 ILE A 831      22.505  33.295  77.765  1.00  0.00           H
ATOM   3971 HG22 ILE A 831      23.655  34.695  77.815  1.00  0.00           H
ATOM   3972 HG23 ILE A 831      23.995  33.235  78.785  1.00  0.00           H
ATOM   3973  CG1 ILE A 831      24.395  31.425  76.655  1.00  0.00           C
ATOM   3974 HG11 ILE A 831      25.035  31.065  75.815  1.00  0.00           H
ATOM   3975 HG12 ILE A 831      23.365  31.045  76.475  1.00  0.00           H
ATOM   3976  CD  ILE A 831      24.945  30.835  77.965  1.00  0.00           C
ATOM   3977  HD1 ILE A 831      24.215  30.985  78.785  1.00  0.00           H
ATOM   3978  HD2 ILE A 831      25.905  31.305  78.255  1.00  0.00           H
ATOM   3979  HD3 ILE A 831      25.105  29.735  77.855  1.00  0.00           H
ATOM   3980  C   ILE A 831      23.855  34.975  75.145  1.00  0.00           C
ATOM   3981  O   ILE A 831      24.835  35.615  75.515  1.00  0.00           O
ATOM   3982  N   SER A 832      22.825  35.545  74.525  1.00  0.00           N
ATOM   3983  HN  SER A 832      22.175  34.965  74.035  1.00  0.00           H
ATOM   3984  CA  SER A 832      22.665  36.985  74.435  1.00  0.00           C
ATOM   3985  HA  SER A 832      22.955  37.445  75.365  1.00  0.00           H
ATOM   3986  CB  SER A 832      23.535  37.605  73.315  1.00  0.00           C
ATOM   3987  HB1 SER A 832      23.215  37.265  72.305  1.00  0.00           H
ATOM   3988  HB2 SER A 832      24.585  37.265  73.455  1.00  0.00           H
ATOM   3989  OG  SER A 832      23.525  39.025  73.415  1.00  0.00           O
ATOM   3990  HG1 SER A 832      22.655  39.315  73.105  1.00  0.00           H
ATOM   3991  C   SER A 832      21.185  37.235  74.165  1.00  0.00           C
ATOM   3992  O   SER A 832      20.805  37.385  73.005  1.00  0.00           O
ATOM   3993  N   PRO A 833      20.315  37.195  75.165  1.00  0.00           N
ATOM   3994  CD  PRO A 833      20.685  37.095  76.585  1.00  0.00           C
ATOM   3995  HD1 PRO A 833      21.225  38.015  76.895  1.00  0.00           H
ATOM   3996  HD2 PRO A 833      21.335  36.205  76.775  1.00  0.00           H
ATOM   3997  CA  PRO A 833      18.885  37.415  74.985  1.00  0.00           C
ATOM   3998  HA  PRO A 833      18.575  36.675  74.275  1.00  0.00           H
ATOM   3999  CB  PRO A 833      18.245  37.215  76.385  1.00  0.00           C
ATOM   4000  HB1 PRO A 833      17.565  36.345  76.385  1.00  0.00           H
ATOM   4001  HB2 PRO A 833      17.645  38.085  76.695  1.00  0.00           H
ATOM   4002  CG  PRO A 833      19.385  36.975  77.385  1.00  0.00           C
ATOM   4003  HG1 PRO A 833      19.365  37.775  78.165  1.00  0.00           H
ATOM   4004  HG2 PRO A 833      19.305  35.985  77.875  1.00  0.00           H
ATOM   4005  C   PRO A 833      18.495  38.755  74.365  1.00  0.00           C
ATOM   4006  O   PRO A 833      19.175  39.755  74.575  1.00  0.00           O
ATOM   4007  N   LEU A 834      17.395  38.815  73.585  1.00  0.00           N
ATOM   4008  HN  LEU A 834      16.945  37.965  73.315  1.00  0.00           H
ATOM   4009  CA  LEU A 834      16.845  40.095  73.135  1.00  0.00           C
ATOM   4010  HA  LEU A 834      17.655  40.775  72.925  1.00  0.00           H
ATOM   4011  CB  LEU A 834      15.945  40.015  71.865  1.00  0.00           C
ATOM   4012  HB1 LEU A 834      15.375  40.975  71.755  1.00  0.00           H
ATOM   4013  HB2 LEU A 834      15.155  39.245  71.995  1.00  0.00           H
ATOM   4014  CG  LEU A 834      16.665  39.865  70.505  1.00  0.00           C
ATOM   4015  HG  LEU A 834      15.935  39.425  69.775  1.00  0.00           H
ATOM   4016  CD1 LEU A 834      17.035  41.275  69.975  1.00  0.00           C
ATOM   4017 HD11 LEU A 834      17.755  41.755  70.665  1.00  0.00           H
ATOM   4018 HD12 LEU A 834      16.125  41.915  69.905  1.00  0.00           H
ATOM   4019 HD13 LEU A 834      17.495  41.205  68.975  1.00  0.00           H
ATOM   4020  CD2 LEU A 834      17.925  38.975  70.505  1.00  0.00           C
ATOM   4021 HD21 LEU A 834      17.715  37.935  70.805  1.00  0.00           H
ATOM   4022 HD22 LEU A 834      18.685  39.395  71.195  1.00  0.00           H
ATOM   4023 HD23 LEU A 834      18.365  38.955  69.485  1.00  0.00           H
ATOM   4024  C   LEU A 834      15.975  40.745  74.195  1.00  0.00           C
ATOM   4025  O   LEU A 834      15.935  41.965  74.355  1.00  0.00           O
ATOM   4026  N   GLY A 835      15.215  39.925  74.935  1.00  0.00           N
ATOM   4027  HN  GLY A 835      15.465  38.955  74.945  1.00  0.00           H
ATOM   4028  CA  GLY A 835      14.145  40.425  75.785  1.00  0.00           C
ATOM   4029  HA1 GLY A 835      13.405  39.645  75.865  1.00  0.00           H
ATOM   4030  HA2 GLY A 835      13.745  41.335  75.375  1.00  0.00           H
ATOM   4031  C   GLY A 835      14.605  40.725  77.175  1.00  0.00           C
ATOM   4032  O   GLY A 835      14.135  40.065  78.095  1.00  0.00           O
ATOM   4033  N   ASP A 836      15.455  41.745  77.335  1.00  0.00           N
ATOM   4034  HN  ASP A 836      15.885  42.075  76.505  1.00  0.00           H
ATOM   4035  CA  ASP A 836      15.915  42.295  78.605  1.00  0.00           C
ATOM   4036  HA  ASP A 836      15.415  41.795  79.425  1.00  0.00           H
ATOM   4037  CB  ASP A 836      17.455  42.135  78.695  1.00  0.00           C
ATOM   4038  HB1 ASP A 836      17.895  42.625  79.585  1.00  0.00           H
ATOM   4039  HB2 ASP A 836      17.915  42.605  77.795  1.00  0.00           H
ATOM   4040  CG  ASP A 836      17.825  40.665  78.695  1.00  0.00           C
ATOM   4041  OD1 ASP A 836      17.675  40.015  79.755  1.00  0.00           O
ATOM   4042  OD2 ASP A 836      18.175  40.175  77.585  1.00  0.00           O
ATOM   4043  C   ASP A 836      15.585  43.785  78.655  1.00  0.00           C
ATOM   4044  O   ASP A 836      15.275  44.355  79.705  1.00  0.00           O
ATOM   4045  N   ASN A 837      15.665  44.425  77.465  1.00  0.00           N
ATOM   4046  HN  ASN A 837      15.855  43.865  76.665  1.00  0.00           H
ATOM   4047  CA  ASN A 837      15.445  45.835  77.235  1.00  0.00           C
ATOM   4048  HA  ASN A 837      15.595  46.355  78.175  1.00  0.00           H
ATOM   4049  CB  ASN A 837      16.425  46.415  76.165  1.00  0.00           C
ATOM   4050  HB1 ASN A 837      16.185  47.485  75.965  1.00  0.00           H
ATOM   4051  HB2 ASN A 837      16.325  45.855  75.215  1.00  0.00           H
ATOM   4052  CG  ASN A 837      17.885  46.375  76.625  1.00  0.00           C
ATOM   4053  OD1 ASN A 837      18.185  46.215  77.805  1.00  0.00           O
ATOM   4054  ND2 ASN A 837      18.835  46.515  75.665  1.00  0.00           N
ATOM   4055 HD21 ASN A 837      19.795  46.535  75.955  1.00  0.00           H
ATOM   4056 HD22 ASN A 837      18.585  46.605  74.705  1.00  0.00           H
ATOM   4057  C   ASN A 837      13.995  46.055  76.755  1.00  0.00           C
ATOM   4058  O   ASN A 837      13.455  45.195  76.045  1.00  0.00           O
ATOM   4059  N   PRO A 838      13.295  47.135  77.115  1.00  0.00           N
ATOM   4060  CD  PRO A 838      13.835  48.225  77.925  1.00  0.00           C
ATOM   4061  HD1 PRO A 838      14.745  48.655  77.435  1.00  0.00           H
ATOM   4062  HD2 PRO A 838      14.105  47.855  78.935  1.00  0.00           H
ATOM   4063  CA  PRO A 838      11.995  47.455  76.525  1.00  0.00           C
ATOM   4064  HA  PRO A 838      11.325  46.655  76.805  1.00  0.00           H
ATOM   4065  CB  PRO A 838      11.575  48.805  77.145  1.00  0.00           C
ATOM   4066  HB1 PRO A 838      10.675  48.615  77.765  1.00  0.00           H
ATOM   4067  HB2 PRO A 838      11.325  49.575  76.385  1.00  0.00           H
ATOM   4068  CG  PRO A 838      12.745  49.295  78.015  1.00  0.00           C
ATOM   4069  HG1 PRO A 838      13.125  50.275  77.635  1.00  0.00           H
ATOM   4070  HG2 PRO A 838      12.415  49.425  79.065  1.00  0.00           H
ATOM   4071  C   PRO A 838      11.945  47.515  75.015  1.00  0.00           C
ATOM   4072  O   PRO A 838      12.965  47.805  74.385  1.00  0.00           O
ATOM   4073  N   TRP A 839      10.765  47.305  74.405  1.00  0.00           N
ATOM   4074  HN  TRP A 839       9.955  47.125  74.965  1.00  0.00           H
ATOM   4075  CA  TRP A 839      10.535  47.265  72.975  1.00  0.00           C
ATOM   4076  HA  TRP A 839      11.105  46.435  72.565  1.00  0.00           H
ATOM   4077  CB  TRP A 839       9.035  47.055  72.685  1.00  0.00           C
ATOM   4078  HB1 TRP A 839       8.885  45.985  72.875  1.00  0.00           H
ATOM   4079  HB2 TRP A 839       8.775  47.195  71.615  1.00  0.00           H
ATOM   4080  CG  TRP A 839       8.095  47.855  73.555  1.00  0.00           C
ATOM   4081  CD1 TRP A 839       7.555  49.045  73.175  1.00  0.00           C
ATOM   4082  HD1 TRP A 839       7.555  49.435  72.155  1.00  0.00           H
ATOM   4083  NE1 TRP A 839       6.885  49.615  74.225  1.00  0.00           N
ATOM   4084  HE1 TRP A 839       6.145  50.235  74.015  1.00  0.00           H
ATOM   4085  CE2 TRP A 839       6.975  48.805  75.315  1.00  0.00           C
ATOM   4086  CD2 TRP A 839       7.715  47.665  74.935  1.00  0.00           C
ATOM   4087  CE3 TRP A 839       7.935  46.645  75.875  1.00  0.00           C
ATOM   4088  HE3 TRP A 839       8.455  45.735  75.605  1.00  0.00           H
ATOM   4089  CZ3 TRP A 839       7.385  46.775  77.145  1.00  0.00           C
ATOM   4090  HZ3 TRP A 839       7.505  45.975  77.865  1.00  0.00           H
ATOM   4091  CZ2 TRP A 839       6.515  48.975  76.615  1.00  0.00           C
ATOM   4092  HZ2 TRP A 839       6.015  49.875  76.925  1.00  0.00           H
ATOM   4093  CH2 TRP A 839       6.675  47.915  77.515  1.00  0.00           C
ATOM   4094  HH2 TRP A 839       6.255  47.965  78.505  1.00  0.00           H
ATOM   4095  C   TRP A 839      10.965  48.475  72.185  1.00  0.00           C
ATOM   4096  O   TRP A 839      11.405  48.355  71.045  1.00  0.00           O
ATOM   4097  N   TRP A 840      10.835  49.675  72.755  1.00  0.00           N
ATOM   4098  HN  TRP A 840      10.435  49.745  73.665  1.00  0.00           H
ATOM   4099  CA  TRP A 840      11.165  50.915  72.065  1.00  0.00           C
ATOM   4100  HA  TRP A 840      10.695  50.875  71.085  1.00  0.00           H
ATOM   4101  CB  TRP A 840      10.575  52.155  72.785  1.00  0.00           C
ATOM   4102  HB1 TRP A 840       9.475  52.115  72.625  1.00  0.00           H
ATOM   4103  HB2 TRP A 840      10.915  53.095  72.305  1.00  0.00           H
ATOM   4104  CG  TRP A 840      10.805  52.255  74.255  1.00  0.00           C
ATOM   4105  CD1 TRP A 840       9.895  51.985  75.245  1.00  0.00           C
ATOM   4106  HD1 TRP A 840       8.885  51.635  75.065  1.00  0.00           H
ATOM   4107  NE1 TRP A 840      10.405  52.345  76.465  1.00  0.00           N
ATOM   4108  HE1 TRP A 840       9.825  52.725  77.145  1.00  0.00           H
ATOM   4109  CE2 TRP A 840      11.685  52.795  76.295  1.00  0.00           C
ATOM   4110  CD2 TRP A 840      11.975  52.775  74.915  1.00  0.00           C
ATOM   4111  CE3 TRP A 840      13.205  53.265  74.455  1.00  0.00           C
ATOM   4112  HE3 TRP A 840      13.435  53.295  73.405  1.00  0.00           H
ATOM   4113  CZ3 TRP A 840      14.125  53.725  75.405  1.00  0.00           C
ATOM   4114  HZ3 TRP A 840      15.075  54.115  75.065  1.00  0.00           H
ATOM   4115  CZ2 TRP A 840      12.615  53.245  77.225  1.00  0.00           C
ATOM   4116  HZ2 TRP A 840      12.405  53.245  78.285  1.00  0.00           H
ATOM   4117  CH2 TRP A 840      13.845  53.705  76.765  1.00  0.00           C
ATOM   4118  HH2 TRP A 840      14.595  54.045  77.465  1.00  0.00           H
ATOM   4119  C   TRP A 840      12.655  51.085  71.785  1.00  0.00           C
ATOM   4120  O   TRP A 840      13.055  51.825  70.895  1.00  0.00           O
ATOM   4121  N   THR A 841      13.535  50.345  72.495  1.00  0.00           N
ATOM   4122  HN  THR A 841      13.215  49.755  73.225  1.00  0.00           H
ATOM   4123  CA  THR A 841      14.975  50.295  72.195  1.00  0.00           C
ATOM   4124  HA  THR A 841      15.325  51.315  72.185  1.00  0.00           H
ATOM   4125  CB  THR A 841      15.785  49.555  73.255  1.00  0.00           C
ATOM   4126  HB  THR A 841      16.875  49.625  72.995  1.00  0.00           H
ATOM   4127  OG1 THR A 841      15.425  48.185  73.355  1.00  0.00           O
ATOM   4128  HG1 THR A 841      14.525  48.135  73.735  1.00  0.00           H
ATOM   4129  CG2 THR A 841      15.585  50.195  74.635  1.00  0.00           C
ATOM   4130 HG21 THR A 841      14.545  50.055  74.995  1.00  0.00           H
ATOM   4131 HG22 THR A 841      15.795  51.285  74.605  1.00  0.00           H
ATOM   4132 HG23 THR A 841      16.265  49.725  75.375  1.00  0.00           H
ATOM   4133  C   THR A 841      15.285  49.735  70.815  1.00  0.00           C
ATOM   4134  O   THR A 841      16.105  50.295  70.085  1.00  0.00           O
ATOM   4135  N   LEU A 842      14.595  48.645  70.395  1.00  0.00           N
ATOM   4136  HN  LEU A 842      13.995  48.175  71.035  1.00  0.00           H
ATOM   4137  CA  LEU A 842      14.675  48.055  69.065  1.00  0.00           C
ATOM   4138  HA  LEU A 842      15.705  47.775  68.885  1.00  0.00           H
ATOM   4139  CB  LEU A 842      13.765  46.805  68.925  1.00  0.00           C
ATOM   4140  HB1 LEU A 842      13.525  46.635  67.845  1.00  0.00           H
ATOM   4141  HB2 LEU A 842      12.805  46.975  69.455  1.00  0.00           H
ATOM   4142  CG  LEU A 842      14.385  45.465  69.395  1.00  0.00           C
ATOM   4143  HG  LEU A 842      15.345  45.345  68.845  1.00  0.00           H
ATOM   4144  CD1 LEU A 842      14.675  45.395  70.895  1.00  0.00           C
ATOM   4145 HD11 LEU A 842      13.745  45.545  71.485  1.00  0.00           H
ATOM   4146 HD12 LEU A 842      15.415  46.165  71.195  1.00  0.00           H
ATOM   4147 HD13 LEU A 842      15.095  44.395  71.155  1.00  0.00           H
ATOM   4148  CD2 LEU A 842      13.465  44.295  68.985  1.00  0.00           C
ATOM   4149 HD21 LEU A 842      13.295  44.315  67.885  1.00  0.00           H
ATOM   4150 HD22 LEU A 842      12.485  44.375  69.495  1.00  0.00           H
ATOM   4151 HD23 LEU A 842      13.935  43.325  69.245  1.00  0.00           H
ATOM   4152  C   LEU A 842      14.305  49.055  67.975  1.00  0.00           C
ATOM   4153  O   LEU A 842      14.985  49.205  66.975  1.00  0.00           O
ATOM   4154  N   LEU A 843      13.215  49.815  68.185  1.00  0.00           N
ATOM   4155  HN  LEU A 843      12.645  49.655  68.985  1.00  0.00           H
ATOM   4156  CA  LEU A 843      12.815  50.855  67.265  1.00  0.00           C
ATOM   4157  HA  LEU A 843      12.655  50.415  66.285  1.00  0.00           H
ATOM   4158  CB  LEU A 843      11.515  51.495  67.765  1.00  0.00           C
ATOM   4159  HB1 LEU A 843      11.385  52.525  67.355  1.00  0.00           H
ATOM   4160  HB2 LEU A 843      11.515  51.595  68.875  1.00  0.00           H
ATOM   4161  CG  LEU A 843      10.275  50.705  67.315  1.00  0.00           C
ATOM   4162  HG  LEU A 843      10.345  50.575  66.205  1.00  0.00           H
ATOM   4163  CD1 LEU A 843      10.075  49.325  67.945  1.00  0.00           C
ATOM   4164 HD11 LEU A 843      10.025  49.395  69.045  1.00  0.00           H
ATOM   4165 HD12 LEU A 843      10.885  48.625  67.665  1.00  0.00           H
ATOM   4166 HD13 LEU A 843       9.115  48.885  67.585  1.00  0.00           H
ATOM   4167  CD2 LEU A 843       9.065  51.555  67.605  1.00  0.00           C
ATOM   4168 HD21 LEU A 843       9.145  52.565  67.135  1.00  0.00           H
ATOM   4169 HD22 LEU A 843       8.895  51.675  68.695  1.00  0.00           H
ATOM   4170 HD23 LEU A 843       8.235  51.005  67.145  1.00  0.00           H
ATOM   4171  C   LEU A 843      13.825  51.965  67.065  1.00  0.00           C
ATOM   4172  O   LEU A 843      14.125  52.375  65.945  1.00  0.00           O
ATOM   4173  N   ILE A 844      14.415  52.455  68.175  1.00  0.00           N
ATOM   4174  HN  ILE A 844      14.125  52.125  69.075  1.00  0.00           H
ATOM   4175  CA  ILE A 844      15.475  53.445  68.165  1.00  0.00           C
ATOM   4176  HA  ILE A 844      15.135  54.275  67.565  1.00  0.00           H
ATOM   4177  CB  ILE A 844      15.765  53.985  69.565  1.00  0.00           C
ATOM   4178  HB  ILE A 844      15.905  53.115  70.255  1.00  0.00           H
ATOM   4179  CG2 ILE A 844      17.045  54.845  69.595  1.00  0.00           C
ATOM   4180 HG21 ILE A 844      16.945  55.705  68.905  1.00  0.00           H
ATOM   4181 HG22 ILE A 844      17.945  54.255  69.305  1.00  0.00           H
ATOM   4182 HG23 ILE A 844      17.225  55.235  70.615  1.00  0.00           H
ATOM   4183  CG1 ILE A 844      14.525  54.795  70.035  1.00  0.00           C
ATOM   4184 HG11 ILE A 844      13.625  54.145  69.955  1.00  0.00           H
ATOM   4185 HG12 ILE A 844      14.375  55.645  69.335  1.00  0.00           H
ATOM   4186  CD  ILE A 844      14.595  55.325  71.475  1.00  0.00           C
ATOM   4187  HD1 ILE A 844      15.355  56.135  71.565  1.00  0.00           H
ATOM   4188  HD2 ILE A 844      14.835  54.515  72.185  1.00  0.00           H
ATOM   4189  HD3 ILE A 844      13.595  55.755  71.755  1.00  0.00           H
ATOM   4190  C   ILE A 844      16.715  52.935  67.445  1.00  0.00           C
ATOM   4191  O   ILE A 844      17.355  53.665  66.685  1.00  0.00           O
ATOM   4192  N   ALA A 845      17.065  51.635  67.625  1.00  0.00           N
ATOM   4193  HN  ALA A 845      16.535  51.075  68.265  1.00  0.00           H
ATOM   4194  CA  ALA A 845      18.195  50.965  67.025  1.00  0.00           C
ATOM   4195  HA  ALA A 845      19.085  51.465  67.375  1.00  0.00           H
ATOM   4196  CB  ALA A 845      18.245  49.495  67.515  1.00  0.00           C
ATOM   4197  HB1 ALA A 845      17.405  48.905  67.105  1.00  0.00           H
ATOM   4198  HB2 ALA A 845      18.185  49.465  68.625  1.00  0.00           H
ATOM   4199  HB3 ALA A 845      19.195  49.005  67.205  1.00  0.00           H
ATOM   4200  C   ALA A 845      18.255  51.005  65.495  1.00  0.00           C
ATOM   4201  O   ALA A 845      19.335  50.905  64.915  1.00  0.00           O
ATOM   4202  N   ALA A 846      17.115  51.225  64.815  1.00  0.00           N
ATOM   4203  HN  ALA A 846      16.255  51.305  65.315  1.00  0.00           H
ATOM   4204  CA  ALA A 846      17.045  51.385  63.375  1.00  0.00           C
ATOM   4205  HA  ALA A 846      17.345  50.455  62.915  1.00  0.00           H
ATOM   4206  CB  ALA A 846      15.595  51.725  62.975  1.00  0.00           C
ATOM   4207  HB1 ALA A 846      15.255  52.665  63.465  1.00  0.00           H
ATOM   4208  HB2 ALA A 846      14.905  50.925  63.305  1.00  0.00           H
ATOM   4209  HB3 ALA A 846      15.495  51.835  61.875  1.00  0.00           H
ATOM   4210  C   ALA A 846      17.955  52.475  62.825  1.00  0.00           C
ATOM   4211  O   ALA A 846      18.635  52.275  61.815  1.00  0.00           O
ATOM   4212  N   ILE A 847      18.025  53.635  63.505  1.00  0.00           N
ATOM   4213  HN  ILE A 847      17.515  53.755  64.355  1.00  0.00           H
ATOM   4214  CA  ILE A 847      18.915  54.715  63.095  1.00  0.00           C
ATOM   4215  HA  ILE A 847      18.725  54.895  62.045  1.00  0.00           H
ATOM   4216  CB  ILE A 847      18.555  56.015  63.805  1.00  0.00           C
ATOM   4217  HB  ILE A 847      18.555  55.845  64.915  1.00  0.00           H
ATOM   4218  CG2 ILE A 847      19.595  57.115  63.485  1.00  0.00           C
ATOM   4219 HG21 ILE A 847      19.695  57.245  62.385  1.00  0.00           H
ATOM   4220 HG22 ILE A 847      20.595  56.865  63.895  1.00  0.00           H
ATOM   4221 HG23 ILE A 847      19.305  58.085  63.925  1.00  0.00           H
ATOM   4222  CG1 ILE A 847      17.115  56.445  63.425  1.00  0.00           C
ATOM   4223 HG11 ILE A 847      16.715  55.795  62.605  1.00  0.00           H
ATOM   4224 HG12 ILE A 847      17.155  57.475  63.005  1.00  0.00           H
ATOM   4225  CD  ILE A 847      16.135  56.405  64.605  1.00  0.00           C
ATOM   4226  HD1 ILE A 847      16.545  56.905  65.495  1.00  0.00           H
ATOM   4227  HD2 ILE A 847      15.935  55.345  64.895  1.00  0.00           H
ATOM   4228  HD3 ILE A 847      15.165  56.875  64.345  1.00  0.00           H
ATOM   4229  C   ILE A 847      20.425  54.405  63.145  1.00  0.00           C
ATOM   4230  O   ILE A 847      21.085  54.635  62.125  1.00  0.00           O
ATOM   4231  N   PRO A 848      21.025  53.845  64.195  1.00  0.00           N
ATOM   4232  CD  PRO A 848      20.555  54.015  65.575  1.00  0.00           C
ATOM   4233  HD1 PRO A 848      19.595  53.485  65.725  1.00  0.00           H
ATOM   4234  HD2 PRO A 848      20.425  55.105  65.785  1.00  0.00           H
ATOM   4235  CA  PRO A 848      22.435  53.475  64.155  1.00  0.00           C
ATOM   4236  HA  PRO A 848      22.985  54.295  63.715  1.00  0.00           H
ATOM   4237  CB  PRO A 848      22.875  53.235  65.615  1.00  0.00           C
ATOM   4238  HB1 PRO A 848      23.665  53.985  65.885  1.00  0.00           H
ATOM   4239  HB2 PRO A 848      23.305  52.225  65.785  1.00  0.00           H
ATOM   4240  CG  PRO A 848      21.635  53.445  66.505  1.00  0.00           C
ATOM   4241  HG1 PRO A 848      21.295  52.475  66.915  1.00  0.00           H
ATOM   4242  HG2 PRO A 848      21.845  54.135  67.345  1.00  0.00           H
ATOM   4243  C   PRO A 848      22.675  52.275  63.265  1.00  0.00           C
ATOM   4244  O   PRO A 848      23.735  52.205  62.655  1.00  0.00           O
ATOM   4245  N   ALA A 849      21.725  51.325  63.165  1.00  0.00           N
ATOM   4246  HN  ALA A 849      20.905  51.355  63.745  1.00  0.00           H
ATOM   4247  CA  ALA A 849      21.825  50.205  62.235  1.00  0.00           C
ATOM   4248  HA  ALA A 849      22.745  49.675  62.455  1.00  0.00           H
ATOM   4249  CB  ALA A 849      20.635  49.245  62.425  1.00  0.00           C
ATOM   4250  HB1 ALA A 849      19.675  49.735  62.185  1.00  0.00           H
ATOM   4251  HB2 ALA A 849      20.595  48.905  63.485  1.00  0.00           H
ATOM   4252  HB3 ALA A 849      20.755  48.335  61.785  1.00  0.00           H
ATOM   4253  C   ALA A 849      21.915  50.635  60.765  1.00  0.00           C
ATOM   4254  O   ALA A 849      22.745  50.145  59.995  1.00  0.00           O
ATOM   4255  N   LEU A 850      21.085  51.625  60.365  1.00  0.00           N
ATOM   4256  HN  LEU A 850      20.395  51.975  60.995  1.00  0.00           H
ATOM   4257  CA  LEU A 850      21.125  52.235  59.045  1.00  0.00           C
ATOM   4258  HA  LEU A 850      20.985  51.455  58.315  1.00  0.00           H
ATOM   4259  CB  LEU A 850      19.985  53.265  58.925  1.00  0.00           C
ATOM   4260  HB1 LEU A 850      20.155  54.095  59.655  1.00  0.00           H
ATOM   4261  HB2 LEU A 850      19.035  52.775  59.235  1.00  0.00           H
ATOM   4262  CG  LEU A 850      19.775  53.885  57.525  1.00  0.00           C
ATOM   4263  HG  LEU A 850      20.765  54.175  57.105  1.00  0.00           H
ATOM   4264  CD1 LEU A 850      19.125  52.875  56.565  1.00  0.00           C
ATOM   4265 HD11 LEU A 850      18.125  52.565  56.945  1.00  0.00           H
ATOM   4266 HD12 LEU A 850      19.755  51.975  56.435  1.00  0.00           H
ATOM   4267 HD13 LEU A 850      18.975  53.355  55.565  1.00  0.00           H
ATOM   4268  CD2 LEU A 850      18.935  55.165  57.615  1.00  0.00           C
ATOM   4269 HD21 LEU A 850      19.435  55.905  58.275  1.00  0.00           H
ATOM   4270 HD22 LEU A 850      17.935  54.935  58.035  1.00  0.00           H
ATOM   4271 HD23 LEU A 850      18.805  55.615  56.605  1.00  0.00           H
ATOM   4272  C   LEU A 850      22.465  52.895  58.745  1.00  0.00           C
ATOM   4273  O   LEU A 850      23.065  52.665  57.695  1.00  0.00           O
ATOM   4274  N   LEU A 851      23.015  53.685  59.705  1.00  0.00           N
ATOM   4275  HN  LEU A 851      22.495  53.895  60.535  1.00  0.00           H
ATOM   4276  CA  LEU A 851      24.355  54.245  59.625  1.00  0.00           C
ATOM   4277  HA  LEU A 851      24.415  54.875  58.745  1.00  0.00           H
ATOM   4278  CB  LEU A 851      24.665  55.085  60.895  1.00  0.00           C
ATOM   4279  HB1 LEU A 851      25.725  55.405  60.905  1.00  0.00           H
ATOM   4280  HB2 LEU A 851      24.515  54.445  61.805  1.00  0.00           H
ATOM   4281  CG  LEU A 851      23.805  56.345  61.065  1.00  0.00           C
ATOM   4282  HG  LEU A 851      22.725  56.075  61.025  1.00  0.00           H
ATOM   4283  CD1 LEU A 851      24.045  57.025  62.425  1.00  0.00           C
ATOM   4284 HD11 LEU A 851      25.105  57.375  62.495  1.00  0.00           H
ATOM   4285 HD12 LEU A 851      23.865  56.315  63.255  1.00  0.00           H
ATOM   4286 HD13 LEU A 851      23.375  57.895  62.545  1.00  0.00           H
ATOM   4287  CD2 LEU A 851      24.105  57.325  59.935  1.00  0.00           C
ATOM   4288 HD21 LEU A 851      23.665  56.945  58.995  1.00  0.00           H
ATOM   4289 HD22 LEU A 851      25.205  57.435  59.795  1.00  0.00           H
ATOM   4290 HD23 LEU A 851      23.695  58.325  60.175  1.00  0.00           H
ATOM   4291  C   LEU A 851      25.455  53.205  59.495  1.00  0.00           C
ATOM   4292  O   LEU A 851      26.305  53.275  58.605  1.00  0.00           O
ATOM   4293  N   CYS A 852      25.415  52.155  60.335  1.00  0.00           N
ATOM   4294  HN  CYS A 852      24.725  52.155  61.065  1.00  0.00           H
ATOM   4295  CA  CYS A 852      26.345  51.045  60.345  1.00  0.00           C
ATOM   4296  HA  CYS A 852      27.345  51.435  60.505  1.00  0.00           H
ATOM   4297  CB  CYS A 852      25.985  50.075  61.515  1.00  0.00           C
ATOM   4298  HB1 CYS A 852      24.975  49.645  61.345  1.00  0.00           H
ATOM   4299  HB2 CYS A 852      25.915  50.685  62.435  1.00  0.00           H
ATOM   4300  SG  CYS A 852      27.195  48.735  61.795  1.00  0.00           S
ATOM   4301  HG1 CYS A 852      27.035  48.145  60.615  1.00  0.00           H
ATOM   4302  C   CYS A 852      26.345  50.315  59.015  1.00  0.00           C
ATOM   4303  O   CYS A 852      27.395  50.015  58.445  1.00  0.00           O
ATOM   4304  N   THR A 853      25.145  50.085  58.455  1.00  0.00           N
ATOM   4305  HN  THR A 853      24.315  50.335  58.965  1.00  0.00           H
ATOM   4306  CA  THR A 853      24.955  49.455  57.145  1.00  0.00           C
ATOM   4307  HA  THR A 853      25.405  48.475  57.175  1.00  0.00           H
ATOM   4308  CB  THR A 853      23.485  49.315  56.765  1.00  0.00           C
ATOM   4309  HB  THR A 853      22.985  50.305  56.695  1.00  0.00           H
ATOM   4310  OG1 THR A 853      22.785  48.535  57.725  1.00  0.00           O
ATOM   4311  HG1 THR A 853      22.815  49.035  58.565  1.00  0.00           H
ATOM   4312  CG2 THR A 853      23.335  48.585  55.415  1.00  0.00           C
ATOM   4313 HG21 THR A 853      23.755  47.565  55.495  1.00  0.00           H
ATOM   4314 HG22 THR A 853      23.845  49.115  54.595  1.00  0.00           H
ATOM   4315 HG23 THR A 853      22.275  48.505  55.115  1.00  0.00           H
ATOM   4316  C   THR A 853      25.635  50.225  56.025  1.00  0.00           C
ATOM   4317  O   THR A 853      26.365  49.655  55.225  1.00  0.00           O
ATOM   4318  N   ILE A 854      25.435  51.555  55.975  1.00  0.00           N
ATOM   4319  HN  ILE A 854      24.845  52.005  56.645  1.00  0.00           H
ATOM   4320  CA  ILE A 854      26.055  52.435  54.985  1.00  0.00           C
ATOM   4321  HA  ILE A 854      25.845  52.035  54.005  1.00  0.00           H
ATOM   4322  CB  ILE A 854      25.445  53.835  55.065  1.00  0.00           C
ATOM   4323  HB  ILE A 854      25.425  54.145  56.135  1.00  0.00           H
ATOM   4324  CG2 ILE A 854      26.265  54.885  54.275  1.00  0.00           C
ATOM   4325 HG21 ILE A 854      26.385  54.565  53.215  1.00  0.00           H
ATOM   4326 HG22 ILE A 854      27.275  55.035  54.715  1.00  0.00           H
ATOM   4327 HG23 ILE A 854      25.755  55.865  54.285  1.00  0.00           H
ATOM   4328  CG1 ILE A 854      23.985  53.775  54.565  1.00  0.00           C
ATOM   4329 HG11 ILE A 854      23.505  52.815  54.875  1.00  0.00           H
ATOM   4330 HG12 ILE A 854      23.995  53.785  53.445  1.00  0.00           H
ATOM   4331  CD  ILE A 854      23.095  54.905  55.075  1.00  0.00           C
ATOM   4332  HD1 ILE A 854      23.495  55.895  54.785  1.00  0.00           H
ATOM   4333  HD2 ILE A 854      23.005  54.865  56.185  1.00  0.00           H
ATOM   4334  HD3 ILE A 854      22.065  54.815  54.655  1.00  0.00           H
ATOM   4335  C   ILE A 854      27.575  52.465  55.075  1.00  0.00           C
ATOM   4336  O   ILE A 854      28.275  52.285  54.085  1.00  0.00           O
ATOM   4337  N   LEU A 855      28.115  52.625  56.305  1.00  0.00           N
ATOM   4338  HN  LEU A 855      27.505  52.755  57.095  1.00  0.00           H
ATOM   4339  CA  LEU A 855      29.535  52.645  56.595  1.00  0.00           C
ATOM   4340  HA  LEU A 855      29.995  53.425  55.995  1.00  0.00           H
ATOM   4341  CB  LEU A 855      29.755  52.935  58.115  1.00  0.00           C
ATOM   4342  HB1 LEU A 855      30.665  52.425  58.495  1.00  0.00           H
ATOM   4343  HB2 LEU A 855      28.885  52.505  58.665  1.00  0.00           H
ATOM   4344  CG  LEU A 855      29.905  54.425  58.495  1.00  0.00           C
ATOM   4345  HG  LEU A 855      29.835  54.485  59.615  1.00  0.00           H
ATOM   4346  CD1 LEU A 855      31.295  54.955  58.115  1.00  0.00           C
ATOM   4347 HD11 LEU A 855      31.445  54.885  57.015  1.00  0.00           H
ATOM   4348 HD12 LEU A 855      32.085  54.355  58.615  1.00  0.00           H
ATOM   4349 HD13 LEU A 855      31.405  56.015  58.425  1.00  0.00           H
ATOM   4350  CD2 LEU A 855      28.835  55.345  57.915  1.00  0.00           C
ATOM   4351 HD21 LEU A 855      27.815  55.045  58.225  1.00  0.00           H
ATOM   4352 HD22 LEU A 855      28.885  55.345  56.805  1.00  0.00           H
ATOM   4353 HD23 LEU A 855      29.015  56.375  58.275  1.00  0.00           H
ATOM   4354  C   LEU A 855      30.255  51.355  56.215  1.00  0.00           C
ATOM   4355  O   LEU A 855      31.255  51.395  55.485  1.00  0.00           O
ATOM   4356  N   ILE A 856      29.735  50.185  56.645  1.00  0.00           N
ATOM   4357  HN  ILE A 856      28.935  50.205  57.255  1.00  0.00           H
ATOM   4358  CA  ILE A 856      30.245  48.875  56.295  1.00  0.00           C
ATOM   4359  HA  ILE A 856      31.305  48.855  56.525  1.00  0.00           H
ATOM   4360  CB  ILE A 856      29.575  47.755  57.105  1.00  0.00           C
ATOM   4361  HB  ILE A 856      28.465  47.855  57.015  1.00  0.00           H
ATOM   4362  CG2 ILE A 856      29.975  46.355  56.575  1.00  0.00           C
ATOM   4363 HG21 ILE A 856      31.075  46.235  56.615  1.00  0.00           H
ATOM   4364 HG22 ILE A 856      29.635  46.185  55.535  1.00  0.00           H
ATOM   4365 HG23 ILE A 856      29.525  45.555  57.195  1.00  0.00           H
ATOM   4366  CG1 ILE A 856      29.955  47.915  58.605  1.00  0.00           C
ATOM   4367 HG11 ILE A 856      29.645  48.925  58.955  1.00  0.00           H
ATOM   4368 HG12 ILE A 856      31.065  47.845  58.705  1.00  0.00           H
ATOM   4369  CD  ILE A 856      29.305  46.875  59.535  1.00  0.00           C
ATOM   4370  HD1 ILE A 856      29.725  45.855  59.345  1.00  0.00           H
ATOM   4371  HD2 ILE A 856      28.205  46.835  59.385  1.00  0.00           H
ATOM   4372  HD3 ILE A 856      29.515  47.125  60.595  1.00  0.00           H
ATOM   4373  C   ILE A 856      30.165  48.595  54.805  1.00  0.00           C
ATOM   4374  O   ILE A 856      31.125  48.125  54.185  1.00  0.00           O
ATOM   4375  N   PHE A 857      29.015  48.915  54.165  1.00  0.00           N
ATOM   4376  HN  PHE A 857      28.235  49.285  54.685  1.00  0.00           H
ATOM   4377  CA  PHE A 857      28.815  48.755  52.735  1.00  0.00           C
ATOM   4378  HA  PHE A 857      28.955  47.705  52.495  1.00  0.00           H
ATOM   4379  CB  PHE A 857      27.345  49.145  52.375  1.00  0.00           C
ATOM   4380  HB1 PHE A 857      27.115  50.125  52.855  1.00  0.00           H
ATOM   4381  HB2 PHE A 857      26.645  48.395  52.785  1.00  0.00           H
ATOM   4382  CG  PHE A 857      27.065  49.285  50.895  1.00  0.00           C
ATOM   4383  CD1 PHE A 857      26.855  48.155  50.085  1.00  0.00           C
ATOM   4384  HD1 PHE A 857      26.885  47.175  50.535  1.00  0.00           H
ATOM   4385  CE1 PHE A 857      26.615  48.295  48.715  1.00  0.00           C
ATOM   4386  HE1 PHE A 857      26.455  47.425  48.095  1.00  0.00           H
ATOM   4387  CZ  PHE A 857      26.575  49.575  48.135  1.00  0.00           C
ATOM   4388  HZ  PHE A 857      26.395  49.675  47.075  1.00  0.00           H
ATOM   4389  CD2 PHE A 857      26.995  50.565  50.305  1.00  0.00           C
ATOM   4390  HD2 PHE A 857      27.135  51.445  50.915  1.00  0.00           H
ATOM   4391  CE2 PHE A 857      26.755  50.705  48.935  1.00  0.00           C
ATOM   4392  HE2 PHE A 857      26.725  51.685  48.485  1.00  0.00           H
ATOM   4393  C   PHE A 857      29.835  49.515  51.895  1.00  0.00           C
ATOM   4394  O   PHE A 857      30.475  48.945  51.015  1.00  0.00           O
ATOM   4395  N   MET A 858      30.045  50.815  52.205  1.00  0.00           N
ATOM   4396  HN  MET A 858      29.495  51.275  52.905  1.00  0.00           H
ATOM   4397  CA  MET A 858      31.025  51.625  51.505  1.00  0.00           C
ATOM   4398  HA  MET A 858      30.795  51.585  50.445  1.00  0.00           H
ATOM   4399  CB  MET A 858      30.915  53.105  51.945  1.00  0.00           C
ATOM   4400  HB1 MET A 858      31.785  53.695  51.565  1.00  0.00           H
ATOM   4401  HB2 MET A 858      30.925  53.165  53.055  1.00  0.00           H
ATOM   4402  CG  MET A 858      29.635  53.775  51.415  1.00  0.00           C
ATOM   4403  HG1 MET A 858      28.755  53.195  51.735  1.00  0.00           H
ATOM   4404  HG2 MET A 858      29.675  53.735  50.295  1.00  0.00           H
ATOM   4405  SD  MET A 858      29.465  55.485  51.965  1.00  0.00           S
ATOM   4406  CE  MET A 858      28.065  55.755  50.855  1.00  0.00           C
ATOM   4407  HE1 MET A 858      27.205  55.105  51.115  1.00  0.00           H
ATOM   4408  HE2 MET A 858      28.345  55.575  49.805  1.00  0.00           H
ATOM   4409  HE3 MET A 858      27.735  56.805  50.945  1.00  0.00           H
ATOM   4410  C   MET A 858      32.455  51.155  51.625  1.00  0.00           C
ATOM   4411  O   MET A 858      33.135  50.985  50.605  1.00  0.00           O
ATOM   4412  N   ASP A 859      32.925  50.865  52.855  1.00  0.00           N
ATOM   4413  HN  ASP A 859      32.335  50.985  53.655  1.00  0.00           H
ATOM   4414  CA  ASP A 859      34.265  50.405  53.175  1.00  0.00           C
ATOM   4415  HA  ASP A 859      34.985  51.135  52.835  1.00  0.00           H
ATOM   4416  CB  ASP A 859      34.305  50.285  54.735  1.00  0.00           C
ATOM   4417  HB1 ASP A 859      33.665  49.455  55.085  1.00  0.00           H
ATOM   4418  HB2 ASP A 859      33.925  51.225  55.165  1.00  0.00           H
ATOM   4419  CG  ASP A 859      35.695  50.095  55.325  1.00  0.00           C
ATOM   4420  OD1 ASP A 859      36.665  50.605  54.715  1.00  0.00           O
ATOM   4421  OD2 ASP A 859      35.755  49.575  56.475  1.00  0.00           O
ATOM   4422  C   ASP A 859      34.605  49.065  52.485  1.00  0.00           C
ATOM   4423  O   ASP A 859      35.625  48.895  51.805  1.00  0.00           O
ATOM   4424  N   GLN A 860      33.675  48.095  52.585  1.00  0.00           N
ATOM   4425  HN  GLN A 860      32.865  48.265  53.155  1.00  0.00           H
ATOM   4426  CA  GLN A 860      33.775  46.785  51.985  1.00  0.00           C
ATOM   4427  HA  GLN A 860      34.705  46.345  52.305  1.00  0.00           H
ATOM   4428  CB  GLN A 860      32.585  45.935  52.485  1.00  0.00           C
ATOM   4429  HB1 GLN A 860      31.635  46.375  52.105  1.00  0.00           H
ATOM   4430  HB2 GLN A 860      32.535  46.045  53.595  1.00  0.00           H
ATOM   4431  CG  GLN A 860      32.625  44.425  52.145  1.00  0.00           C
ATOM   4432  HG1 GLN A 860      32.725  44.305  51.045  1.00  0.00           H
ATOM   4433  HG2 GLN A 860      31.665  43.965  52.465  1.00  0.00           H
ATOM   4434  CD  GLN A 860      33.745  43.675  52.875  1.00  0.00           C
ATOM   4435  OE1 GLN A 860      34.185  44.015  53.965  1.00  0.00           O
ATOM   4436  NE2 GLN A 860      34.225  42.575  52.265  1.00  0.00           N
ATOM   4437 HE21 GLN A 860      34.855  42.005  52.775  1.00  0.00           H
ATOM   4438 HE22 GLN A 860      33.955  42.335  51.325  1.00  0.00           H
ATOM   4439  C   GLN A 860      33.795  46.825  50.455  1.00  0.00           C
ATOM   4440  O   GLN A 860      34.625  46.165  49.825  1.00  0.00           O
ATOM   4441  N   GLN A 861      32.875  47.595  49.825  1.00  0.00           N
ATOM   4442  HN  GLN A 861      32.185  48.105  50.345  1.00  0.00           H
ATOM   4443  CA  GLN A 861      32.825  47.785  48.385  1.00  0.00           C
ATOM   4444  HA  GLN A 861      32.845  46.795  47.935  1.00  0.00           H
ATOM   4445  CB  GLN A 861      31.505  48.475  47.945  1.00  0.00           C
ATOM   4446  HB1 GLN A 861      31.585  48.755  46.865  1.00  0.00           H
ATOM   4447  HB2 GLN A 861      31.375  49.405  48.535  1.00  0.00           H
ATOM   4448  CG  GLN A 861      30.225  47.595  48.085  1.00  0.00           C
ATOM   4449  HG1 GLN A 861      29.355  48.165  47.685  1.00  0.00           H
ATOM   4450  HG2 GLN A 861      30.035  47.385  49.155  1.00  0.00           H
ATOM   4451  CD  GLN A 861      30.325  46.295  47.295  1.00  0.00           C
ATOM   4452  OE1 GLN A 861      30.495  46.265  46.085  1.00  0.00           O
ATOM   4453  NE2 GLN A 861      30.215  45.135  48.005  1.00  0.00           N
ATOM   4454 HE21 GLN A 861      30.295  44.275  47.495  1.00  0.00           H
ATOM   4455 HE22 GLN A 861      30.065  45.175  48.985  1.00  0.00           H
ATOM   4456  C   GLN A 861      34.035  48.485  47.775  1.00  0.00           C
ATOM   4457  O   GLN A 861      34.595  47.985  46.795  1.00  0.00           O
ATOM   4458  N   ILE A 862      34.505  49.615  48.365  1.00  0.00           N
ATOM   4459  HN  ILE A 862      34.065  50.005  49.175  1.00  0.00           H
ATOM   4460  CA  ILE A 862      35.695  50.305  47.845  1.00  0.00           C
ATOM   4461  HA  ILE A 862      35.505  50.465  46.795  1.00  0.00           H
ATOM   4462  CB  ILE A 862      35.925  51.695  48.475  1.00  0.00           C
ATOM   4463  HB  ILE A 862      34.985  52.275  48.345  1.00  0.00           H
ATOM   4464  CG2 ILE A 862      36.225  51.595  49.985  1.00  0.00           C
ATOM   4465 HG21 ILE A 862      37.215  51.115  50.165  1.00  0.00           H
ATOM   4466 HG22 ILE A 862      35.465  51.005  50.515  1.00  0.00           H
ATOM   4467 HG23 ILE A 862      36.255  52.605  50.435  1.00  0.00           H
ATOM   4468  CG1 ILE A 862      37.065  52.495  47.795  1.00  0.00           C
ATOM   4469 HG11 ILE A 862      38.035  51.995  47.995  1.00  0.00           H
ATOM   4470 HG12 ILE A 862      37.105  53.495  48.285  1.00  0.00           H
ATOM   4471  CD  ILE A 862      36.905  52.695  46.285  1.00  0.00           C
ATOM   4472  HD1 ILE A 862      35.915  53.145  46.055  1.00  0.00           H
ATOM   4473  HD2 ILE A 862      36.995  51.735  45.735  1.00  0.00           H
ATOM   4474  HD3 ILE A 862      37.695  53.385  45.895  1.00  0.00           H
ATOM   4475  C   ILE A 862      36.925  49.435  47.915  1.00  0.00           C
ATOM   4476  O   ILE A 862      37.705  49.355  46.965  1.00  0.00           O
ATOM   4477  N   THR A 863      37.105  48.685  49.015  1.00  0.00           N
ATOM   4478  HN  THR A 863      36.485  48.805  49.795  1.00  0.00           H
ATOM   4479  CA  THR A 863      38.175  47.705  49.165  1.00  0.00           C
ATOM   4480  HA  THR A 863      39.105  48.235  48.965  1.00  0.00           H
ATOM   4481  CB  THR A 863      38.265  47.165  50.575  1.00  0.00           C
ATOM   4482  HB  THR A 863      37.335  46.615  50.865  1.00  0.00           H
ATOM   4483  OG1 THR A 863      38.455  48.255  51.465  1.00  0.00           O
ATOM   4484  HG1 THR A 863      37.575  48.625  51.675  1.00  0.00           H
ATOM   4485  CG2 THR A 863      39.485  46.235  50.715  1.00  0.00           C
ATOM   4486 HG21 THR A 863      40.395  46.725  50.315  1.00  0.00           H
ATOM   4487 HG22 THR A 863      39.325  45.285  50.165  1.00  0.00           H
ATOM   4488 HG23 THR A 863      39.665  45.985  51.785  1.00  0.00           H
ATOM   4489  C   THR A 863      38.125  46.585  48.145  1.00  0.00           C
ATOM   4490  O   THR A 863      39.125  46.265  47.505  1.00  0.00           O
ATOM   4491  N   ALA A 864      36.925  45.995  47.885  1.00  0.00           N
ATOM   4492  HN  ALA A 864      36.125  46.185  48.445  1.00  0.00           H
ATOM   4493  CA  ALA A 864      36.735  45.025  46.815  1.00  0.00           C
ATOM   4494  HA  ALA A 864      37.405  44.205  46.995  1.00  0.00           H
ATOM   4495  CB  ALA A 864      35.275  44.525  46.825  1.00  0.00           C
ATOM   4496  HB1 ALA A 864      34.555  45.355  46.675  1.00  0.00           H
ATOM   4497  HB2 ALA A 864      35.055  44.045  47.805  1.00  0.00           H
ATOM   4498  HB3 ALA A 864      35.105  43.765  46.025  1.00  0.00           H
ATOM   4499  C   ALA A 864      37.055  45.555  45.415  1.00  0.00           C
ATOM   4500  O   ALA A 864      37.735  44.875  44.635  1.00  0.00           O
ATOM   4501  N   VAL A 865      36.635  46.795  45.095  1.00  0.00           N
ATOM   4502  HN  VAL A 865      36.025  47.275  45.725  1.00  0.00           H
ATOM   4503  CA  VAL A 865      36.965  47.475  43.845  1.00  0.00           C
ATOM   4504  HA  VAL A 865      36.635  46.835  43.025  1.00  0.00           H
ATOM   4505  CB  VAL A 865      36.225  48.805  43.725  1.00  0.00           C
ATOM   4506  HB  VAL A 865      36.355  49.385  44.665  1.00  0.00           H
ATOM   4507  CG1 VAL A 865      36.755  49.655  42.555  1.00  0.00           C
ATOM   4508 HG11 VAL A 865      36.725  49.085  41.605  1.00  0.00           H
ATOM   4509 HG12 VAL A 865      37.805  49.995  42.715  1.00  0.00           H
ATOM   4510 HG13 VAL A 865      36.135  50.565  42.425  1.00  0.00           H
ATOM   4511  CG2 VAL A 865      34.715  48.525  43.505  1.00  0.00           C
ATOM   4512 HG21 VAL A 865      34.285  47.955  44.345  1.00  0.00           H
ATOM   4513 HG22 VAL A 865      34.565  47.945  42.575  1.00  0.00           H
ATOM   4514 HG23 VAL A 865      34.155  49.485  43.415  1.00  0.00           H
ATOM   4515  C   VAL A 865      38.465  47.645  43.635  1.00  0.00           C
ATOM   4516  O   VAL A 865      38.995  47.255  42.595  1.00  0.00           O
ATOM   4517  N   ILE A 866      39.205  48.085  44.675  1.00  0.00           N
ATOM   4518  HN  ILE A 866      38.735  48.375  45.515  1.00  0.00           H
ATOM   4519  CA  ILE A 866      40.655  48.265  44.665  1.00  0.00           C
ATOM   4520  HA  ILE A 866      40.895  48.975  43.885  1.00  0.00           H
ATOM   4521  CB  ILE A 866      41.145  48.825  46.015  1.00  0.00           C
ATOM   4522  HB  ILE A 866      40.615  48.265  46.825  1.00  0.00           H
ATOM   4523  CG2 ILE A 866      42.665  48.625  46.235  1.00  0.00           C
ATOM   4524 HG21 ILE A 866      43.235  49.075  45.395  1.00  0.00           H
ATOM   4525 HG22 ILE A 866      42.935  47.555  46.335  1.00  0.00           H
ATOM   4526 HG23 ILE A 866      42.985  49.135  47.165  1.00  0.00           H
ATOM   4527  CG1 ILE A 866      40.735  50.305  46.145  1.00  0.00           C
ATOM   4528 HG11 ILE A 866      39.705  50.455  45.745  1.00  0.00           H
ATOM   4529 HG12 ILE A 866      41.415  50.915  45.495  1.00  0.00           H
ATOM   4530  CD  ILE A 866      40.765  50.845  47.575  1.00  0.00           C
ATOM   4531  HD1 ILE A 866      41.775  50.745  48.025  1.00  0.00           H
ATOM   4532  HD2 ILE A 866      40.035  50.295  48.215  1.00  0.00           H
ATOM   4533  HD3 ILE A 866      40.485  51.925  47.585  1.00  0.00           H
ATOM   4534  C   ILE A 866      41.425  46.985  44.315  1.00  0.00           C
ATOM   4535  O   ILE A 866      42.435  47.015  43.615  1.00  0.00           O
ATOM   4536  N   ILE A 867      40.945  45.835  44.835  1.00  0.00           N
ATOM   4537  HN  ILE A 867      40.145  45.885  45.435  1.00  0.00           H
ATOM   4538  CA  ILE A 867      41.385  44.505  44.455  1.00  0.00           C
ATOM   4539  HA  ILE A 867      42.465  44.515  44.445  1.00  0.00           H
ATOM   4540  CB  ILE A 867      40.925  43.465  45.465  1.00  0.00           C
ATOM   4541  HB  ILE A 867      39.815  43.545  45.565  1.00  0.00           H
ATOM   4542  CG2 ILE A 867      41.235  42.025  44.995  1.00  0.00           C
ATOM   4543 HG21 ILE A 867      42.315  41.925  44.725  1.00  0.00           H
ATOM   4544 HG22 ILE A 867      40.625  41.755  44.115  1.00  0.00           H
ATOM   4545 HG23 ILE A 867      41.005  41.305  45.805  1.00  0.00           H
ATOM   4546  CG1 ILE A 867      41.505  43.755  46.875  1.00  0.00           C
ATOM   4547 HG11 ILE A 867      41.135  42.965  47.575  1.00  0.00           H
ATOM   4548 HG12 ILE A 867      41.105  44.725  47.245  1.00  0.00           H
ATOM   4549  CD  ILE A 867      43.035  43.805  46.965  1.00  0.00           C
ATOM   4550  HD1 ILE A 867      43.455  44.615  46.325  1.00  0.00           H
ATOM   4551  HD2 ILE A 867      43.495  42.845  46.655  1.00  0.00           H
ATOM   4552  HD3 ILE A 867      43.365  44.015  48.005  1.00  0.00           H
ATOM   4553  C   ILE A 867      41.025  44.115  43.025  1.00  0.00           C
ATOM   4554  O   ILE A 867      41.865  43.595  42.295  1.00  0.00           O
ATOM   4555  N   ASN A 868      39.785  44.385  42.565  1.00  0.00           N
ATOM   4556  HN  ASN A 868      39.105  44.825  43.165  1.00  0.00           H
ATOM   4557  CA  ASN A 868      39.325  43.975  41.235  1.00  0.00           C
ATOM   4558  HA  ASN A 868      39.635  42.955  41.055  1.00  0.00           H
ATOM   4559  CB  ASN A 868      37.785  44.115  41.095  1.00  0.00           C
ATOM   4560  HB1 ASN A 868      37.475  43.865  40.055  1.00  0.00           H
ATOM   4561  HB2 ASN A 868      37.495  45.165  41.315  1.00  0.00           H
ATOM   4562  CG  ASN A 868      37.015  43.145  41.995  1.00  0.00           C
ATOM   4563  OD1 ASN A 868      37.405  42.025  42.295  1.00  0.00           O
ATOM   4564  ND2 ASN A 868      35.835  43.625  42.475  1.00  0.00           N
ATOM   4565 HD21 ASN A 868      35.445  44.465  42.085  1.00  0.00           H
ATOM   4566 HD22 ASN A 868      35.345  43.095  43.155  1.00  0.00           H
ATOM   4567  C   ASN A 868      39.935  44.805  40.105  1.00  0.00           C
ATOM   4568  O   ASN A 868      39.925  44.385  38.955  1.00  0.00           O
ATOM   4569  N   ARG A 869      40.445  46.015  40.435  1.00  0.00           N
ATOM   4570  HN  ARG A 869      40.235  46.365  41.345  1.00  0.00           H
ATOM   4571  CA  ARG A 869      41.255  46.905  39.625  1.00  0.00           C
ATOM   4572  HA  ARG A 869      40.555  47.565  39.135  1.00  0.00           H
ATOM   4573  CB  ARG A 869      42.115  47.775  40.565  1.00  0.00           C
ATOM   4574  HB1 ARG A 869      42.715  47.075  41.195  1.00  0.00           H
ATOM   4575  HB2 ARG A 869      41.415  48.315  41.245  1.00  0.00           H
ATOM   4576  CG  ARG A 869      43.085  48.785  39.915  1.00  0.00           C
ATOM   4577  HG1 ARG A 869      42.545  49.335  39.115  1.00  0.00           H
ATOM   4578  HG2 ARG A 869      43.935  48.245  39.445  1.00  0.00           H
ATOM   4579  CD  ARG A 869      43.615  49.845  40.895  1.00  0.00           C
ATOM   4580  HD1 ARG A 869      42.765  50.385  41.345  1.00  0.00           H
ATOM   4581  HD2 ARG A 869      44.255  50.585  40.375  1.00  0.00           H
ATOM   4582  NE  ARG A 869      44.345  49.125  41.985  1.00  0.00           N
ATOM   4583  HE  ARG A 869      43.825  48.445  42.485  1.00  0.00           H
ATOM   4584  CZ  ARG A 869      45.605  49.325  42.355  1.00  0.00           C
ATOM   4585  NH1 ARG A 869      46.455  50.015  41.645  1.00  0.00           N
ATOM   4586 HH11 ARG A 869      47.425  50.095  41.935  1.00  0.00           H
ATOM   4587 HH12 ARG A 869      46.225  50.215  40.685  1.00  0.00           H
ATOM   4588  NH2 ARG A 869      46.015  48.765  43.475  1.00  0.00           N
ATOM   4589 HH21 ARG A 869      45.405  48.185  43.985  1.00  0.00           H
ATOM   4590 HH22 ARG A 869      46.975  48.845  43.725  1.00  0.00           H
ATOM   4591  C   ARG A 869      42.125  46.305  38.515  1.00  0.00           C
ATOM   4592  O   ARG A 869      42.825  45.305  38.685  1.00  0.00           O
ATOM   4593  N   LYS A 870      42.115  46.955  37.335  1.00  0.00           N
ATOM   4594  HN  LYS A 870      41.595  47.805  37.305  1.00  0.00           H
ATOM   4595  CA  LYS A 870      42.655  46.495  36.065  1.00  0.00           C
ATOM   4596  HA  LYS A 870      42.025  45.685  35.725  1.00  0.00           H
ATOM   4597  CB  LYS A 870      42.565  47.705  35.095  1.00  0.00           C
ATOM   4598  HB1 LYS A 870      43.155  48.535  35.545  1.00  0.00           H
ATOM   4599  HB2 LYS A 870      41.515  48.055  35.045  1.00  0.00           H
ATOM   4600  CG  LYS A 870      43.105  47.465  33.665  1.00  0.00           C
ATOM   4601  HG1 LYS A 870      44.175  47.145  33.695  1.00  0.00           H
ATOM   4602  HG2 LYS A 870      43.075  48.455  33.145  1.00  0.00           H
ATOM   4603  CD  LYS A 870      42.295  46.445  32.845  1.00  0.00           C
ATOM   4604  HD1 LYS A 870      42.295  45.475  33.385  1.00  0.00           H
ATOM   4605  HD2 LYS A 870      42.835  46.285  31.885  1.00  0.00           H
ATOM   4606  CE  LYS A 870      40.835  46.815  32.555  1.00  0.00           C
ATOM   4607  HE1 LYS A 870      40.255  46.885  33.495  1.00  0.00           H
ATOM   4608  HE2 LYS A 870      40.365  46.045  31.905  1.00  0.00           H
ATOM   4609  NZ  LYS A 870      40.765  48.115  31.875  1.00  0.00           N
ATOM   4610  HZ1 LYS A 870      41.655  48.455  31.465  1.00  0.00           H
ATOM   4611  HZ2 LYS A 870      40.485  48.855  32.595  1.00  0.00           H
ATOM   4612  HZ3 LYS A 870      40.005  48.195  31.175  1.00  0.00           H
ATOM   4613  C   LYS A 870      44.085  45.965  36.085  1.00  0.00           C
ATOM   4614  O   LYS A 870      44.405  44.975  35.425  1.00  0.00           O
ATOM   4615  N   GLU A 871      44.985  46.605  36.845  1.00  0.00           N
ATOM   4616  HN  GLU A 871      44.755  47.505  37.215  1.00  0.00           H
ATOM   4617  CA  GLU A 871      46.345  46.185  37.095  1.00  0.00           C
ATOM   4618  HA  GLU A 871      46.885  46.215  36.155  1.00  0.00           H
ATOM   4619  CB  GLU A 871      46.985  47.155  38.125  1.00  0.00           C
ATOM   4620  HB1 GLU A 871      48.005  46.775  38.375  1.00  0.00           H
ATOM   4621  HB2 GLU A 871      46.405  47.175  39.065  1.00  0.00           H
ATOM   4622  CG  GLU A 871      47.185  48.605  37.595  1.00  0.00           C
ATOM   4623  HG1 GLU A 871      47.355  48.595  36.505  1.00  0.00           H
ATOM   4624  HG2 GLU A 871      48.105  49.015  38.075  1.00  0.00           H
ATOM   4625  CD  GLU A 871      46.055  49.545  37.955  1.00  0.00           C
ATOM   4626  OE1 GLU A 871      46.225  50.305  38.935  1.00  0.00           O
ATOM   4627  OE2 GLU A 871      44.975  49.535  37.305  1.00  0.00           O
ATOM   4628  C   GLU A 871      46.485  44.765  37.645  1.00  0.00           C
ATOM   4629  O   GLU A 871      47.365  43.995  37.245  1.00  0.00           O
ATOM   4630  N   HSD A 872      45.605  44.355  38.575  1.00  0.00           N
ATOM   4631  HN  HSD A 872      44.865  44.975  38.855  1.00  0.00           H
ATOM   4632  CA  HSD A 872      45.495  43.005  39.105  1.00  0.00           C
ATOM   4633  HA  HSD A 872      46.485  42.625  39.285  1.00  0.00           H
ATOM   4634  CB  HSD A 872      44.675  42.965  40.415  1.00  0.00           C
ATOM   4635  HB1 HSD A 872      44.625  41.935  40.825  1.00  0.00           H
ATOM   4636  HB2 HSD A 872      43.635  43.295  40.215  1.00  0.00           H
ATOM   4637  ND1 HSD A 872      44.515  44.765  42.185  1.00  0.00           N
ATOM   4638  HD1 HSD A 872      43.515  44.875  42.105  1.00  0.00           H
ATOM   4639  CG  HSD A 872      45.255  43.855  41.475  1.00  0.00           C
ATOM   4640  CE1 HSD A 872      45.345  45.325  43.085  1.00  0.00           C
ATOM   4641  HE1 HSD A 872      44.995  46.045  43.825  1.00  0.00           H
ATOM   4642  NE2 HSD A 872      46.565  44.845  42.995  1.00  0.00           N
ATOM   4643  CD2 HSD A 872      46.505  43.905  41.985  1.00  0.00           C
ATOM   4644  HD2 HSD A 872      47.375  43.305  41.745  1.00  0.00           H
ATOM   4645  C   HSD A 872      44.815  42.075  38.135  1.00  0.00           C
ATOM   4646  O   HSD A 872      43.645  41.725  38.285  1.00  0.00           O
ATOM   4647  N   LYS A 873      45.535  41.635  37.085  1.00  0.00           N
ATOM   4648  HN  LYS A 873      46.435  42.035  36.915  1.00  0.00           H
ATOM   4649  CA  LYS A 873      44.985  40.815  36.025  1.00  0.00           C
ATOM   4650  HA  LYS A 873      44.145  41.355  35.615  1.00  0.00           H
ATOM   4651  CB  LYS A 873      46.035  40.655  34.895  1.00  0.00           C
ATOM   4652  HB1 LYS A 873      45.585  40.055  34.075  1.00  0.00           H
ATOM   4653  HB2 LYS A 873      46.935  40.125  35.275  1.00  0.00           H
ATOM   4654  CG  LYS A 873      46.435  42.035  34.375  1.00  0.00           C
ATOM   4655  HG1 LYS A 873      47.095  42.545  35.115  1.00  0.00           H
ATOM   4656  HG2 LYS A 873      45.505  42.635  34.335  1.00  0.00           H
ATOM   4657  CD  LYS A 873      47.085  42.055  32.995  1.00  0.00           C
ATOM   4658  HD1 LYS A 873      47.275  43.125  32.755  1.00  0.00           H
ATOM   4659  HD2 LYS A 873      46.345  41.665  32.255  1.00  0.00           H
ATOM   4660  CE  LYS A 873      48.405  41.295  32.845  1.00  0.00           C
ATOM   4661  HE1 LYS A 873      48.275  40.205  33.055  1.00  0.00           H
ATOM   4662  HE2 LYS A 873      49.175  41.715  33.535  1.00  0.00           H
ATOM   4663  NZ  LYS A 873      48.885  41.455  31.455  1.00  0.00           N
ATOM   4664  HZ1 LYS A 873      48.745  42.455  31.165  1.00  0.00           H
ATOM   4665  HZ2 LYS A 873      48.285  40.895  30.815  1.00  0.00           H
ATOM   4666  HZ3 LYS A 873      49.885  41.205  31.335  1.00  0.00           H
ATOM   4667  C   LYS A 873      44.435  39.455  36.425  1.00  0.00           C
ATOM   4668  O   LYS A 873      45.125  38.435  36.425  1.00  0.00           O
ATOM   4669  N   LEU A 874      43.135  39.425  36.755  1.00  0.00           N
ATOM   4670  HN  LEU A 874      42.695  40.315  36.955  1.00  0.00           H
ATOM   4671  CA  LEU A 874      42.305  38.255  36.945  1.00  0.00           C
ATOM   4672  HA  LEU A 874      42.755  37.635  37.705  1.00  0.00           H
ATOM   4673  CB  LEU A 874      40.885  38.685  37.405  1.00  0.00           C
ATOM   4674  HB1 LEU A 874      40.195  37.805  37.405  1.00  0.00           H
ATOM   4675  HB2 LEU A 874      40.495  39.415  36.675  1.00  0.00           H
ATOM   4676  CG  LEU A 874      40.825  39.305  38.815  1.00  0.00           C
ATOM   4677  HG  LEU A 874      41.705  39.975  38.965  1.00  0.00           H
ATOM   4678  CD1 LEU A 874      39.565  40.155  38.995  1.00  0.00           C
ATOM   4679 HD11 LEU A 874      38.665  39.545  38.775  1.00  0.00           H
ATOM   4680 HD12 LEU A 874      39.575  41.025  38.305  1.00  0.00           H
ATOM   4681 HD13 LEU A 874      39.495  40.545  40.035  1.00  0.00           H
ATOM   4682  CD2 LEU A 874      40.865  38.195  39.885  1.00  0.00           C
ATOM   4683 HD21 LEU A 874      41.785  37.575  39.775  1.00  0.00           H
ATOM   4684 HD22 LEU A 874      39.985  37.525  39.765  1.00  0.00           H
ATOM   4685 HD23 LEU A 874      40.845  38.635  40.905  1.00  0.00           H
ATOM   4686  C   LEU A 874      42.155  37.395  35.705  1.00  0.00           C
ATOM   4687  O   LEU A 874      42.145  37.885  34.565  1.00  0.00           O
ATOM   4688  N   LYS A 875      42.005  36.085  35.885  1.00  0.00           N
ATOM   4689  HN  LYS A 875      42.065  35.685  36.825  1.00  0.00           H
ATOM   4690  CA  LYS A 875      41.595  35.195  34.825  1.00  0.00           C
ATOM   4691  HA  LYS A 875      41.505  35.715  33.885  1.00  0.00           H
ATOM   4692  CB  LYS A 875      42.615  34.035  34.665  1.00  0.00           C
ATOM   4693  HB1 LYS A 875      42.235  33.265  33.975  1.00  0.00           H
ATOM   4694  HB2 LYS A 875      42.735  33.565  35.675  1.00  0.00           H
ATOM   4695  CG  LYS A 875      44.025  34.475  34.205  1.00  0.00           C
ATOM   4696  HG1 LYS A 875      44.685  33.575  34.245  1.00  0.00           H
ATOM   4697  HG2 LYS A 875      44.435  35.185  34.965  1.00  0.00           H
ATOM   4698  CD  LYS A 875      44.135  35.125  32.815  1.00  0.00           C
ATOM   4699  HD1 LYS A 875      45.215  35.365  32.645  1.00  0.00           H
ATOM   4700  HD2 LYS A 875      43.565  36.085  32.835  1.00  0.00           H
ATOM   4701  CE  LYS A 875      43.625  34.255  31.655  1.00  0.00           C
ATOM   4702  HE1 LYS A 875      42.515  34.115  31.715  1.00  0.00           H
ATOM   4703  HE2 LYS A 875      44.115  33.255  31.725  1.00  0.00           H
ATOM   4704  NZ  LYS A 875      43.945  34.835  30.335  1.00  0.00           N
ATOM   4705  HZ1 LYS A 875      44.985  34.955  30.295  1.00  0.00           H
ATOM   4706  HZ2 LYS A 875      43.475  35.745  30.215  1.00  0.00           H
ATOM   4707  HZ3 LYS A 875      43.655  34.205  29.565  1.00  0.00           H
ATOM   4708  C   LYS A 875      40.215  34.625  35.125  1.00  0.00           C
ATOM   4709  O   LYS A 875      39.545  34.095  34.245  1.00  0.00           O
ATOM   4710  N   LYS A 876      39.745  34.755  36.385  1.00  0.00           N
ATOM   4711  HN  LYS A 876      40.345  35.105  37.115  1.00  0.00           H
ATOM   4712  CA  LYS A 876      38.475  34.225  36.815  1.00  0.00           C
ATOM   4713  HA  LYS A 876      37.985  33.725  35.995  1.00  0.00           H
ATOM   4714  CB  LYS A 876      38.685  33.205  37.975  1.00  0.00           C
ATOM   4715  HB1 LYS A 876      37.705  32.785  38.285  1.00  0.00           H
ATOM   4716  HB2 LYS A 876      39.125  33.755  38.845  1.00  0.00           H
ATOM   4717  CG  LYS A 876      39.645  32.055  37.615  1.00  0.00           C
ATOM   4718  HG1 LYS A 876      40.645  32.505  37.405  1.00  0.00           H
ATOM   4719  HG2 LYS A 876      39.295  31.525  36.705  1.00  0.00           H
ATOM   4720  CD  LYS A 876      39.845  31.045  38.775  1.00  0.00           C
ATOM   4721  HD1 LYS A 876      38.975  30.355  38.835  1.00  0.00           H
ATOM   4722  HD2 LYS A 876      39.865  31.635  39.715  1.00  0.00           H
ATOM   4723  CE  LYS A 876      41.145  30.225  38.675  1.00  0.00           C
ATOM   4724  HE1 LYS A 876      42.015  30.885  38.475  1.00  0.00           H
ATOM   4725  HE2 LYS A 876      41.065  29.485  37.845  1.00  0.00           H
ATOM   4726  NZ  LYS A 876      41.435  29.475  39.915  1.00  0.00           N
ATOM   4727  HZ1 LYS A 876      40.555  29.195  40.415  1.00  0.00           H
ATOM   4728  HZ2 LYS A 876      41.955  30.055  40.615  1.00  0.00           H
ATOM   4729  HZ3 LYS A 876      42.055  28.645  39.685  1.00  0.00           H
ATOM   4730  C   LYS A 876      37.565  35.365  37.275  1.00  0.00           C
ATOM   4731  O   LYS A 876      37.975  36.315  37.925  1.00  0.00           O
ATOM   4732  N   GLY A 877      36.255  35.285  36.925  1.00  0.00           N
ATOM   4733  HN  GLY A 877      35.965  34.535  36.335  1.00  0.00           H
ATOM   4734  CA  GLY A 877      35.255  36.275  37.315  1.00  0.00           C
ATOM   4735  HA1 GLY A 877      34.315  35.925  36.905  1.00  0.00           H
ATOM   4736  HA2 GLY A 877      35.565  37.225  36.895  1.00  0.00           H
ATOM   4737  C   GLY A 877      35.025  36.485  38.805  1.00  0.00           C
ATOM   4738  O   GLY A 877      35.255  35.615  39.635  1.00  0.00           O
ATOM   4739  N   ALA A 878      34.495  37.675  39.175  1.00  0.00           N
ATOM   4740  HN  ALA A 878      34.315  38.365  38.485  1.00  0.00           H
ATOM   4741  CA  ALA A 878      34.255  38.095  40.545  1.00  0.00           C
ATOM   4742  HA  ALA A 878      34.575  37.335  41.235  1.00  0.00           H
ATOM   4743  CB  ALA A 878      35.045  39.385  40.835  1.00  0.00           C
ATOM   4744  HB1 ALA A 878      34.775  40.205  40.125  1.00  0.00           H
ATOM   4745  HB2 ALA A 878      36.135  39.195  40.725  1.00  0.00           H
ATOM   4746  HB3 ALA A 878      34.875  39.755  41.865  1.00  0.00           H
ATOM   4747  C   ALA A 878      32.755  38.325  40.775  1.00  0.00           C
ATOM   4748  O   ALA A 878      31.975  38.385  39.825  1.00  0.00           O
ATOM   4749  N   GLY A 879      32.335  38.415  42.055  1.00  0.00           N
ATOM   4750  HN  GLY A 879      33.015  38.425  42.785  1.00  0.00           H
ATOM   4751  CA  GLY A 879      30.925  38.525  42.445  1.00  0.00           C
ATOM   4752  HA1 GLY A 879      30.595  37.525  42.725  1.00  0.00           H
ATOM   4753  HA2 GLY A 879      30.335  38.935  41.635  1.00  0.00           H
ATOM   4754  C   GLY A 879      30.725  39.405  43.655  1.00  0.00           C
ATOM   4755  O   GLY A 879      30.975  39.015  44.795  1.00  0.00           O
ATOM   4756  N   TYR A 880      30.245  40.645  43.405  1.00  0.00           N
ATOM   4757  HN  TYR A 880      30.025  40.885  42.465  1.00  0.00           H
ATOM   4758  CA  TYR A 880      29.915  41.655  44.405  1.00  0.00           C
ATOM   4759  HA  TYR A 880      30.805  41.835  44.995  1.00  0.00           H
ATOM   4760  CB  TYR A 880      29.485  42.975  43.705  1.00  0.00           C
ATOM   4761  HB1 TYR A 880      29.165  43.735  44.455  1.00  0.00           H
ATOM   4762  HB2 TYR A 880      28.645  42.795  43.005  1.00  0.00           H
ATOM   4763  CG  TYR A 880      30.645  43.575  42.945  1.00  0.00           C
ATOM   4764  CD1 TYR A 880      31.655  44.275  43.645  1.00  0.00           C
ATOM   4765  HD1 TYR A 880      31.595  44.365  44.715  1.00  0.00           H
ATOM   4766  CE1 TYR A 880      32.705  44.895  42.955  1.00  0.00           C
ATOM   4767  HE1 TYR A 880      33.455  45.435  43.505  1.00  0.00           H
ATOM   4768  CZ  TYR A 880      32.765  44.825  41.565  1.00  0.00           C
ATOM   4769  OH  TYR A 880      33.835  45.445  40.875  1.00  0.00           O
ATOM   4770  HH  TYR A 880      33.565  45.545  39.965  1.00  0.00           H
ATOM   4771  CD2 TYR A 880      30.715  43.525  41.545  1.00  0.00           C
ATOM   4772  HD2 TYR A 880      29.935  43.025  40.995  1.00  0.00           H
ATOM   4773  CE2 TYR A 880      31.765  44.145  40.855  1.00  0.00           C
ATOM   4774  HE2 TYR A 880      31.795  44.095  39.775  1.00  0.00           H
ATOM   4775  C   TYR A 880      28.825  41.245  45.385  1.00  0.00           C
ATOM   4776  O   TYR A 880      28.955  41.405  46.595  1.00  0.00           O
ATOM   4777  N   HSD A 881      27.725  40.635  44.885  1.00  0.00           N
ATOM   4778  HN  HSD A 881      27.665  40.465  43.895  1.00  0.00           H
ATOM   4779  CA  HSD A 881      26.595  40.225  45.695  1.00  0.00           C
ATOM   4780  HA  HSD A 881      26.265  41.095  46.255  1.00  0.00           H
ATOM   4781  CB  HSD A 881      25.415  39.755  44.815  1.00  0.00           C
ATOM   4782  HB1 HSD A 881      24.545  39.485  45.455  1.00  0.00           H
ATOM   4783  HB2 HSD A 881      25.705  38.865  44.225  1.00  0.00           H
ATOM   4784  ND1 HSD A 881      25.445  40.955  42.585  1.00  0.00           N
ATOM   4785  HD1 HSD A 881      26.165  40.345  42.175  1.00  0.00           H
ATOM   4786  CG  HSD A 881      24.965  40.845  43.875  1.00  0.00           C
ATOM   4787  CE1 HSD A 881      24.755  41.935  41.975  1.00  0.00           C
ATOM   4788  HE1 HSD A 881      24.925  42.235  40.935  1.00  0.00           H
ATOM   4789  NE2 HSD A 881      23.855  42.465  42.785  1.00  0.00           N
ATOM   4790  CD2 HSD A 881      23.985  41.785  43.985  1.00  0.00           C
ATOM   4791  HD2 HSD A 881      23.355  42.025  44.825  1.00  0.00           H
ATOM   4792  C   HSD A 881      26.915  39.145  46.715  1.00  0.00           C
ATOM   4793  O   HSD A 881      26.485  39.205  47.865  1.00  0.00           O
ATOM   4794  N   LEU A 882      27.725  38.145  46.305  1.00  0.00           N
ATOM   4795  HN  LEU A 882      28.065  38.165  45.375  1.00  0.00           H
ATOM   4796  CA  LEU A 882      28.265  37.105  47.165  1.00  0.00           C
ATOM   4797  HA  LEU A 882      27.435  36.645  47.685  1.00  0.00           H
ATOM   4798  CB  LEU A 882      29.015  36.025  46.345  1.00  0.00           C
ATOM   4799  HB1 LEU A 882      29.515  35.305  47.025  1.00  0.00           H
ATOM   4800  HB2 LEU A 882      29.795  36.515  45.725  1.00  0.00           H
ATOM   4801  CG  LEU A 882      28.105  35.185  45.415  1.00  0.00           C
ATOM   4802  HG  LEU A 882      27.425  35.875  44.845  1.00  0.00           H
ATOM   4803  CD1 LEU A 882      28.945  34.425  44.375  1.00  0.00           C
ATOM   4804 HD11 LEU A 882      29.635  33.725  44.895  1.00  0.00           H
ATOM   4805 HD12 LEU A 882      29.535  35.125  43.755  1.00  0.00           H
ATOM   4806 HD13 LEU A 882      28.285  33.845  43.695  1.00  0.00           H
ATOM   4807  CD2 LEU A 882      27.235  34.195  46.205  1.00  0.00           C
ATOM   4808 HD21 LEU A 882      26.535  34.725  46.885  1.00  0.00           H
ATOM   4809 HD22 LEU A 882      27.885  33.525  46.815  1.00  0.00           H
ATOM   4810 HD23 LEU A 882      26.635  33.575  45.515  1.00  0.00           H
ATOM   4811  C   LEU A 882      29.175  37.675  48.235  1.00  0.00           C
ATOM   4812  O   LEU A 882      29.095  37.285  49.395  1.00  0.00           O
ATOM   4813  N   ASP A 883      30.045  38.645  47.905  1.00  0.00           N
ATOM   4814  HN  ASP A 883      30.065  38.995  46.965  1.00  0.00           H
ATOM   4815  CA  ASP A 883      30.865  39.305  48.915  1.00  0.00           C
ATOM   4816  HA  ASP A 883      31.445  38.545  49.435  1.00  0.00           H
ATOM   4817  CB  ASP A 883      31.835  40.295  48.185  1.00  0.00           C
ATOM   4818  HB1 ASP A 883      31.285  40.795  47.355  1.00  0.00           H
ATOM   4819  HB2 ASP A 883      32.665  39.715  47.725  1.00  0.00           H
ATOM   4820  CG  ASP A 883      32.465  41.375  49.065  1.00  0.00           C
ATOM   4821  OD1 ASP A 883      33.375  41.245  49.845  1.00  0.00           O
ATOM   4822  OD2 ASP A 883      31.845  42.605  48.935  1.00  0.00           O
ATOM   4823  HD2 ASP A 883      32.325  43.255  49.455  1.00  0.00           H
ATOM   4824  C   ASP A 883      30.015  40.005  49.995  1.00  0.00           C
ATOM   4825  O   ASP A 883      30.275  39.835  51.185  1.00  0.00           O
ATOM   4826  N   LEU A 884      28.995  40.775  49.585  1.00  0.00           N
ATOM   4827  HN  LEU A 884      28.805  40.885  48.605  1.00  0.00           H
ATOM   4828  CA  LEU A 884      28.125  41.505  50.495  1.00  0.00           C
ATOM   4829  HA  LEU A 884      28.765  42.005  51.195  1.00  0.00           H
ATOM   4830  CB  LEU A 884      27.345  42.575  49.695  1.00  0.00           C
ATOM   4831  HB1 LEU A 884      26.685  42.075  48.955  1.00  0.00           H
ATOM   4832  HB2 LEU A 884      28.085  43.175  49.115  1.00  0.00           H
ATOM   4833  CG  LEU A 884      26.495  43.555  50.535  1.00  0.00           C
ATOM   4834  HG  LEU A 884      25.705  42.965  51.065  1.00  0.00           H
ATOM   4835  CD1 LEU A 884      27.325  44.295  51.595  1.00  0.00           C
ATOM   4836 HD11 LEU A 884      28.135  44.885  51.115  1.00  0.00           H
ATOM   4837 HD12 LEU A 884      27.775  43.595  52.325  1.00  0.00           H
ATOM   4838 HD13 LEU A 884      26.675  44.995  52.175  1.00  0.00           H
ATOM   4839  CD2 LEU A 884      25.795  44.575  49.635  1.00  0.00           C
ATOM   4840 HD21 LEU A 884      25.175  44.065  48.865  1.00  0.00           H
ATOM   4841 HD22 LEU A 884      26.545  45.215  49.115  1.00  0.00           H
ATOM   4842 HD23 LEU A 884      25.115  45.225  50.235  1.00  0.00           H
ATOM   4843  C   LEU A 884      27.195  40.625  51.335  1.00  0.00           C
ATOM   4844  O   LEU A 884      27.045  40.845  52.535  1.00  0.00           O
ATOM   4845  N   LEU A 885      26.605  39.565  50.725  1.00  0.00           N
ATOM   4846  HN  LEU A 885      26.705  39.435  49.745  1.00  0.00           H
ATOM   4847  CA  LEU A 885      25.765  38.605  51.425  1.00  0.00           C
ATOM   4848  HA  LEU A 885      24.905  39.115  51.835  1.00  0.00           H
ATOM   4849  CB  LEU A 885      25.355  37.445  50.475  1.00  0.00           C
ATOM   4850  HB1 LEU A 885      25.135  36.505  51.025  1.00  0.00           H
ATOM   4851  HB2 LEU A 885      26.215  37.235  49.795  1.00  0.00           H
ATOM   4852  CG  LEU A 885      24.105  37.705  49.625  1.00  0.00           C
ATOM   4853  HG  LEU A 885      24.235  38.685  49.115  1.00  0.00           H
ATOM   4854  CD1 LEU A 885      23.965  36.615  48.555  1.00  0.00           C
ATOM   4855 HD11 LEU A 885      23.905  35.615  49.035  1.00  0.00           H
ATOM   4856 HD12 LEU A 885      24.835  36.625  47.875  1.00  0.00           H
ATOM   4857 HD13 LEU A 885      23.035  36.775  47.965  1.00  0.00           H
ATOM   4858  CD2 LEU A 885      22.845  37.735  50.505  1.00  0.00           C
ATOM   4859 HD21 LEU A 885      22.905  38.545  51.255  1.00  0.00           H
ATOM   4860 HD22 LEU A 885      22.725  36.775  51.035  1.00  0.00           H
ATOM   4861 HD23 LEU A 885      21.945  37.905  49.885  1.00  0.00           H
ATOM   4862  C   LEU A 885      26.465  37.925  52.575  1.00  0.00           C
ATOM   4863  O   LEU A 885      25.975  37.865  53.695  1.00  0.00           O
ATOM   4864  N   MET A 886      27.665  37.425  52.285  1.00  0.00           N
ATOM   4865  HN  MET A 886      28.035  37.515  51.365  1.00  0.00           H
ATOM   4866  CA  MET A 886      28.455  36.685  53.225  1.00  0.00           C
ATOM   4867  HA  MET A 886      27.815  35.935  53.665  1.00  0.00           H
ATOM   4868  CB  MET A 886      29.515  35.955  52.405  1.00  0.00           C
ATOM   4869  HB1 MET A 886      30.295  35.505  53.045  1.00  0.00           H
ATOM   4870  HB2 MET A 886      30.045  36.715  51.775  1.00  0.00           H
ATOM   4871  CG  MET A 886      28.865  34.925  51.425  1.00  0.00           C
ATOM   4872  HG1 MET A 886      29.645  34.215  51.055  1.00  0.00           H
ATOM   4873  HG2 MET A 886      28.595  35.465  50.505  1.00  0.00           H
ATOM   4874  SD  MET A 886      27.255  34.085  51.785  1.00  0.00           S
ATOM   4875  CE  MET A 886      27.085  33.155  53.345  1.00  0.00           C
ATOM   4876  HE1 MET A 886      27.495  33.685  54.225  1.00  0.00           H
ATOM   4877  HE2 MET A 886      27.545  32.155  53.245  1.00  0.00           H
ATOM   4878  HE3 MET A 886      26.015  32.955  53.555  1.00  0.00           H
ATOM   4879  C   MET A 886      28.925  37.495  54.425  1.00  0.00           C
ATOM   4880  O   MET A 886      28.845  37.025  55.555  1.00  0.00           O
ATOM   4881  N   VAL A 887      29.335  38.755  54.215  1.00  0.00           N
ATOM   4882  HN  VAL A 887      29.405  39.115  53.285  1.00  0.00           H
ATOM   4883  CA  VAL A 887      29.575  39.715  55.285  1.00  0.00           C
ATOM   4884  HA  VAL A 887      30.295  39.295  55.975  1.00  0.00           H
ATOM   4885  CB  VAL A 887      30.155  41.015  54.715  1.00  0.00           C
ATOM   4886  HB  VAL A 887      29.505  41.385  53.885  1.00  0.00           H
ATOM   4887  CG1 VAL A 887      30.265  42.135  55.775  1.00  0.00           C
ATOM   4888 HG11 VAL A 887      30.845  41.785  56.655  1.00  0.00           H
ATOM   4889 HG12 VAL A 887      29.275  42.485  56.115  1.00  0.00           H
ATOM   4890 HG13 VAL A 887      30.805  43.015  55.355  1.00  0.00           H
ATOM   4891  CG2 VAL A 887      31.555  40.715  54.145  1.00  0.00           C
ATOM   4892 HG21 VAL A 887      31.515  39.945  53.355  1.00  0.00           H
ATOM   4893 HG22 VAL A 887      32.225  40.345  54.955  1.00  0.00           H
ATOM   4894 HG23 VAL A 887      32.005  41.635  53.725  1.00  0.00           H
ATOM   4895  C   VAL A 887      28.325  39.995  56.095  1.00  0.00           C
ATOM   4896  O   VAL A 887      28.315  39.865  57.315  1.00  0.00           O
ATOM   4897  N   GLY A 888      27.185  40.295  55.425  1.00  0.00           N
ATOM   4898  HN  GLY A 888      27.205  40.375  54.425  1.00  0.00           H
ATOM   4899  CA  GLY A 888      25.915  40.565  56.095  1.00  0.00           C
ATOM   4900  HA1 GLY A 888      25.175  40.755  55.325  1.00  0.00           H
ATOM   4901  HA2 GLY A 888      26.055  41.415  56.755  1.00  0.00           H
ATOM   4902  C   GLY A 888      25.395  39.445  56.945  1.00  0.00           C
ATOM   4903  O   GLY A 888      25.095  39.635  58.115  1.00  0.00           O
ATOM   4904  N   VAL A 889      25.305  38.215  56.395  1.00  0.00           N
ATOM   4905  HN  VAL A 889      25.535  38.075  55.425  1.00  0.00           H
ATOM   4906  CA  VAL A 889      24.855  37.025  57.115  1.00  0.00           C
ATOM   4907  HA  VAL A 889      23.875  37.225  57.515  1.00  0.00           H
ATOM   4908  CB  VAL A 889      24.755  35.845  56.155  1.00  0.00           C
ATOM   4909  HB  VAL A 889      25.715  35.745  55.585  1.00  0.00           H
ATOM   4910  CG1 VAL A 889      24.485  34.505  56.885  1.00  0.00           C
ATOM   4911 HG11 VAL A 889      23.575  34.595  57.505  1.00  0.00           H
ATOM   4912 HG12 VAL A 889      25.335  34.215  57.535  1.00  0.00           H
ATOM   4913 HG13 VAL A 889      24.335  33.695  56.145  1.00  0.00           H
ATOM   4914  CG2 VAL A 889      23.605  36.105  55.155  1.00  0.00           C
ATOM   4915 HG21 VAL A 889      23.775  37.045  54.585  1.00  0.00           H
ATOM   4916 HG22 VAL A 889      22.645  36.195  55.695  1.00  0.00           H
ATOM   4917 HG23 VAL A 889      23.525  35.275  54.425  1.00  0.00           H
ATOM   4918  C   VAL A 889      25.735  36.695  58.325  1.00  0.00           C
ATOM   4919  O   VAL A 889      25.255  36.415  59.425  1.00  0.00           O
ATOM   4920  N   MET A 890      27.075  36.755  58.155  1.00  0.00           N
ATOM   4921  HN  MET A 890      27.455  36.975  57.255  1.00  0.00           H
ATOM   4922  CA  MET A 890      28.045  36.595  59.225  1.00  0.00           C
ATOM   4923  HA  MET A 890      27.785  35.705  59.765  1.00  0.00           H
ATOM   4924  CB  MET A 890      29.485  36.385  58.705  1.00  0.00           C
ATOM   4925  HB1 MET A 890      30.195  36.465  59.555  1.00  0.00           H
ATOM   4926  HB2 MET A 890      29.725  37.205  57.985  1.00  0.00           H
ATOM   4927  CG  MET A 890      29.715  35.015  58.045  1.00  0.00           C
ATOM   4928  HG1 MET A 890      30.755  35.005  57.655  1.00  0.00           H
ATOM   4929  HG2 MET A 890      29.035  34.915  57.165  1.00  0.00           H
ATOM   4930  SD  MET A 890      29.505  33.605  59.185  1.00  0.00           S
ATOM   4931  CE  MET A 890      27.745  33.265  58.875  1.00  0.00           C
ATOM   4932  HE1 MET A 890      27.565  32.925  57.835  1.00  0.00           H
ATOM   4933  HE2 MET A 890      27.085  34.135  59.015  1.00  0.00           H
ATOM   4934  HE3 MET A 890      27.365  32.495  59.575  1.00  0.00           H
ATOM   4935  C   MET A 890      27.985  37.585  60.345  1.00  0.00           C
ATOM   4936  O   MET A 890      28.035  37.185  61.515  1.00  0.00           O
ATOM   4937  N   LEU A 891      27.815  38.885  60.055  1.00  0.00           N
ATOM   4938  HN  LEU A 891      27.845  39.195  59.095  1.00  0.00           H
ATOM   4939  CA  LEU A 891      27.595  39.905  61.075  1.00  0.00           C
ATOM   4940  HA  LEU A 891      28.455  39.915  61.735  1.00  0.00           H
ATOM   4941  CB  LEU A 891      27.435  41.315  60.435  1.00  0.00           C
ATOM   4942  HB1 LEU A 891      27.105  42.055  61.195  1.00  0.00           H
ATOM   4943  HB2 LEU A 891      26.645  41.245  59.665  1.00  0.00           H
ATOM   4944  CG  LEU A 891      28.705  41.885  59.765  1.00  0.00           C
ATOM   4945  HG  LEU A 891      29.165  41.115  59.115  1.00  0.00           H
ATOM   4946  CD1 LEU A 891      28.325  43.085  58.875  1.00  0.00           C
ATOM   4947 HD11 LEU A 891      27.805  43.865  59.475  1.00  0.00           H
ATOM   4948 HD12 LEU A 891      27.655  42.755  58.055  1.00  0.00           H
ATOM   4949 HD13 LEU A 891      29.235  43.525  58.425  1.00  0.00           H
ATOM   4950  CD2 LEU A 891      29.775  42.295  60.795  1.00  0.00           C
ATOM   4951 HD21 LEU A 891      30.115  41.425  61.385  1.00  0.00           H
ATOM   4952 HD22 LEU A 891      29.355  43.065  61.475  1.00  0.00           H
ATOM   4953 HD23 LEU A 891      30.655  42.735  60.275  1.00  0.00           H
ATOM   4954  C   LEU A 891      26.375  39.635  61.955  1.00  0.00           C
ATOM   4955  O   LEU A 891      26.425  39.795  63.175  1.00  0.00           O
ATOM   4956  N   GLY A 892      25.265  39.185  61.355  1.00  0.00           N
ATOM   4957  HN  GLY A 892      25.275  39.085  60.355  1.00  0.00           H
ATOM   4958  CA  GLY A 892      24.055  38.775  62.065  1.00  0.00           C
ATOM   4959  HA1 GLY A 892      23.335  38.465  61.325  1.00  0.00           H
ATOM   4960  HA2 GLY A 892      23.705  39.615  62.655  1.00  0.00           H
ATOM   4961  C   GLY A 892      24.255  37.615  63.005  1.00  0.00           C
ATOM   4962  O   GLY A 892      23.945  37.685  64.195  1.00  0.00           O
ATOM   4963  N   VAL A 893      24.845  36.515  62.505  1.00  0.00           N
ATOM   4964  HN  VAL A 893      25.065  36.445  61.525  1.00  0.00           H
ATOM   4965  CA  VAL A 893      25.195  35.355  63.325  1.00  0.00           C
ATOM   4966  HA  VAL A 893      24.295  34.965  63.785  1.00  0.00           H
ATOM   4967  CB  VAL A 893      25.845  34.305  62.445  1.00  0.00           C
ATOM   4968  HB  VAL A 893      26.625  34.795  61.815  1.00  0.00           H
ATOM   4969  CG1 VAL A 893      26.525  33.185  63.255  1.00  0.00           C
ATOM   4970 HG11 VAL A 893      25.785  32.515  63.735  1.00  0.00           H
ATOM   4971 HG12 VAL A 893      27.245  33.535  64.025  1.00  0.00           H
ATOM   4972 HG13 VAL A 893      27.145  32.615  62.555  1.00  0.00           H
ATOM   4973  CG2 VAL A 893      24.775  33.705  61.495  1.00  0.00           C
ATOM   4974 HG21 VAL A 893      24.335  34.495  60.845  1.00  0.00           H
ATOM   4975 HG22 VAL A 893      23.955  33.245  62.085  1.00  0.00           H
ATOM   4976 HG23 VAL A 893      25.225  32.925  60.855  1.00  0.00           H
ATOM   4977  C   VAL A 893      26.155  35.675  64.455  1.00  0.00           C
ATOM   4978  O   VAL A 893      25.955  35.295  65.605  1.00  0.00           O
ATOM   4979  N   CYS A 894      27.255  36.395  64.135  1.00  0.00           N
ATOM   4980  HN  CYS A 894      27.405  36.675  63.175  1.00  0.00           H
ATOM   4981  CA  CYS A 894      28.285  36.765  65.095  1.00  0.00           C
ATOM   4982  HA  CYS A 894      28.645  35.855  65.555  1.00  0.00           H
ATOM   4983  CB  CYS A 894      29.485  37.475  64.415  1.00  0.00           C
ATOM   4984  HB1 CYS A 894      30.145  37.955  65.175  1.00  0.00           H
ATOM   4985  HB2 CYS A 894      29.115  38.285  63.755  1.00  0.00           H
ATOM   4986  SG  CYS A 894      30.495  36.295  63.455  1.00  0.00           S
ATOM   4987  HG1 CYS A 894      29.685  36.275  62.405  1.00  0.00           H
ATOM   4988  C   CYS A 894      27.745  37.605  66.225  1.00  0.00           C
ATOM   4989  O   CYS A 894      28.045  37.395  67.395  1.00  0.00           O
ATOM   4990  N   SER A 895      26.855  38.565  65.905  1.00  0.00           N
ATOM   4991  HN  SER A 895      26.635  38.715  64.945  1.00  0.00           H
ATOM   4992  CA  SER A 895      26.205  39.415  66.895  1.00  0.00           C
ATOM   4993  HA  SER A 895      26.975  39.925  67.455  1.00  0.00           H
ATOM   4994  CB  SER A 895      25.275  40.485  66.265  1.00  0.00           C
ATOM   4995  HB1 SER A 895      24.835  41.135  67.045  1.00  0.00           H
ATOM   4996  HB2 SER A 895      24.445  40.005  65.705  1.00  0.00           H
ATOM   4997  OG  SER A 895      26.015  41.325  65.375  1.00  0.00           O
ATOM   4998  HG1 SER A 895      26.245  40.775  64.605  1.00  0.00           H
ATOM   4999  C   SER A 895      25.385  38.635  67.905  1.00  0.00           C
ATOM   5000  O   SER A 895      25.515  38.865  69.105  1.00  0.00           O
ATOM   5001  N   VAL A 896      24.575  37.655  67.455  1.00  0.00           N
ATOM   5002  HN  VAL A 896      24.495  37.485  66.475  1.00  0.00           H
ATOM   5003  CA  VAL A 896      23.765  36.775  68.295  1.00  0.00           C
ATOM   5004  HA  VAL A 896      23.135  37.395  68.925  1.00  0.00           H
ATOM   5005  CB  VAL A 896      22.845  35.905  67.435  1.00  0.00           C
ATOM   5006  HB  VAL A 896      23.455  35.385  66.655  1.00  0.00           H
ATOM   5007  CG1 VAL A 896      22.105  34.835  68.255  1.00  0.00           C
ATOM   5008 HG11 VAL A 896      21.535  35.315  69.085  1.00  0.00           H
ATOM   5009 HG12 VAL A 896      22.795  34.085  68.685  1.00  0.00           H
ATOM   5010 HG13 VAL A 896      21.375  34.295  67.615  1.00  0.00           H
ATOM   5011  CG2 VAL A 896      21.825  36.825  66.735  1.00  0.00           C
ATOM   5012 HG21 VAL A 896      22.315  37.595  66.115  1.00  0.00           H
ATOM   5013 HG22 VAL A 896      21.185  37.325  67.495  1.00  0.00           H
ATOM   5014 HG23 VAL A 896      21.165  36.225  66.075  1.00  0.00           H
ATOM   5015  C   VAL A 896      24.575  35.925  69.265  1.00  0.00           C
ATOM   5016  O   VAL A 896      24.255  35.805  70.445  1.00  0.00           O
ATOM   5017  N   MET A 897      25.695  35.325  68.805  1.00  0.00           N
ATOM   5018  HN  MET A 897      25.935  35.385  67.835  1.00  0.00           H
ATOM   5019  CA  MET A 897      26.525  34.465  69.625  1.00  0.00           C
ATOM   5020  HA  MET A 897      25.885  33.885  70.285  1.00  0.00           H
ATOM   5021  CB  MET A 897      27.315  33.525  68.705  1.00  0.00           C
ATOM   5022  HB1 MET A 897      27.965  32.855  69.315  1.00  0.00           H
ATOM   5023  HB2 MET A 897      27.965  34.155  68.065  1.00  0.00           H
ATOM   5024  CG  MET A 897      26.375  32.665  67.835  1.00  0.00           C
ATOM   5025  HG1 MET A 897      25.835  33.315  67.115  1.00  0.00           H
ATOM   5026  HG2 MET A 897      25.605  32.215  68.505  1.00  0.00           H
ATOM   5027  SD  MET A 897      27.185  31.325  66.925  1.00  0.00           S
ATOM   5028  CE  MET A 897      28.685  32.235  66.485  1.00  0.00           C
ATOM   5029  HE1 MET A 897      29.315  32.445  67.385  1.00  0.00           H
ATOM   5030  HE2 MET A 897      28.455  33.205  65.995  1.00  0.00           H
ATOM   5031  HE3 MET A 897      29.315  31.665  65.785  1.00  0.00           H
ATOM   5032  C   MET A 897      27.475  35.255  70.495  1.00  0.00           C
ATOM   5033  O   MET A 897      27.965  34.785  71.535  1.00  0.00           O
ATOM   5034  N   GLY A 898      27.735  36.525  70.115  1.00  0.00           N
ATOM   5035  HN  GLY A 898      27.335  36.825  69.245  1.00  0.00           H
ATOM   5036  CA  GLY A 898      28.495  37.475  70.915  1.00  0.00           C
ATOM   5037  HA1 GLY A 898      28.445  37.215  71.955  1.00  0.00           H
ATOM   5038  HA2 GLY A 898      28.045  38.445  70.725  1.00  0.00           H
ATOM   5039  C   GLY A 898      29.935  37.575  70.505  1.00  0.00           C
ATOM   5040  O   GLY A 898      30.825  37.615  71.345  1.00  0.00           O
ATOM   5041  N   LEU A 899      30.185  37.605  69.185  1.00  0.00           N
ATOM   5042  HN  LEU A 899      29.405  37.545  68.545  1.00  0.00           H
ATOM   5043  CA  LEU A 899      31.495  37.755  68.565  1.00  0.00           C
ATOM   5044  HA  LEU A 899      32.235  37.705  69.345  1.00  0.00           H
ATOM   5045  CB  LEU A 899      31.755  36.605  67.545  1.00  0.00           C
ATOM   5046  HB1 LEU A 899      32.785  36.695  67.135  1.00  0.00           H
ATOM   5047  HB2 LEU A 899      31.045  36.715  66.695  1.00  0.00           H
ATOM   5048  CG  LEU A 899      31.585  35.175  68.105  1.00  0.00           C
ATOM   5049  HG  LEU A 899      30.555  35.085  68.545  1.00  0.00           H
ATOM   5050  CD1 LEU A 899      31.675  34.115  66.995  1.00  0.00           C
ATOM   5051 HD11 LEU A 899      32.685  34.125  66.515  1.00  0.00           H
ATOM   5052 HD12 LEU A 899      30.915  34.305  66.205  1.00  0.00           H
ATOM   5053 HD13 LEU A 899      31.515  33.105  67.415  1.00  0.00           H
ATOM   5054  CD2 LEU A 899      32.595  34.875  69.215  1.00  0.00           C
ATOM   5055 HD21 LEU A 899      32.525  35.625  70.035  1.00  0.00           H
ATOM   5056 HD22 LEU A 899      33.625  34.905  68.795  1.00  0.00           H
ATOM   5057 HD23 LEU A 899      32.425  33.865  69.645  1.00  0.00           H
ATOM   5058  C   LEU A 899      31.555  39.135  67.885  1.00  0.00           C
ATOM   5059  O   LEU A 899      30.505  39.665  67.515  1.00  0.00           O
ATOM   5060  N   PRO A 900      32.695  39.835  67.775  1.00  0.00           N
ATOM   5061  CD  PRO A 900      33.985  39.345  68.285  1.00  0.00           C
[truncated: 7,490,555 more chars]
