# Supplementary material for: CryoEM and computational modeling structural insights into the pH regulator NBCn1
Source: Nat Commun. 2025 Nov 11;16:9932. doi: 10.1038/s41467-025-64868-z (PMC12606367; doi:10.1038/s41467-025-64868-z)
Supplement: Supplementary file 5 — Supplementary Data 3 [file 41467_2025_64868_MOESM5_ESM.zip › climber_beads_for_OF_IF_transition/transition_rep1_traj5_bead.pdb]

REMARK    GENERATED BY TRJCONV
TITLE     Title
REMARK    THIS IS A SIMULATION BOX
CRYST1  100.190  100.190  108.270  90.00  90.00  90.00 P 1           1
MODEL        1
ATOM      1  N   LEU A 585      23.355  38.155  40.925  1.00  0.00           N
ATOM      2  HT1 LEU A 585      24.275  38.055  40.395  1.00  0.00           H
ATOM      3  HT2 LEU A 585      23.495  39.005  41.515  1.00  0.00           H
ATOM      4  HT3 LEU A 585      22.575  38.325  40.275  1.00  0.00           H
ATOM      5  CA  LEU A 585      23.275  36.895  41.735  1.00  0.00           C
ATOM      6  HA  LEU A 585      24.215  36.865  42.265  1.00  0.00           H
ATOM      7  CB  LEU A 585      22.145  36.925  42.795  1.00  0.00           C
ATOM      8  HB1 LEU A 585      21.145  37.005  42.325  1.00  0.00           H
ATOM      9  HB2 LEU A 585      22.275  37.825  43.445  1.00  0.00           H
ATOM     10  CG  LEU A 585      22.155  35.685  43.725  1.00  0.00           C
ATOM     11  HG  LEU A 585      21.925  34.765  43.135  1.00  0.00           H
ATOM     12  CD1 LEU A 585      23.515  35.485  44.415  1.00  0.00           C
ATOM     13 HD11 LEU A 585      23.805  36.395  44.985  1.00  0.00           H
ATOM     14 HD12 LEU A 585      24.315  35.245  43.695  1.00  0.00           H
ATOM     15 HD13 LEU A 585      23.455  34.635  45.135  1.00  0.00           H
ATOM     16  CD2 LEU A 585      21.055  35.795  44.795  1.00  0.00           C
ATOM     17 HD21 LEU A 585      20.055  35.865  44.325  1.00  0.00           H
ATOM     18 HD22 LEU A 585      21.215  36.695  45.435  1.00  0.00           H
ATOM     19 HD23 LEU A 585      21.065  34.905  45.455  1.00  0.00           H
ATOM     20  C   LEU A 585      23.245  35.605  40.935  1.00  0.00           C
ATOM     21  O   LEU A 585      24.135  34.765  41.055  1.00  0.00           O
ATOM     22  N   ILE A 586      22.245  35.395  40.075  1.00  0.00           N
ATOM     23  HN  ILE A 586      21.445  35.985  40.065  1.00  0.00           H
ATOM     24  CA  ILE A 586      22.095  34.235  39.205  1.00  0.00           C
ATOM     25  HA  ILE A 586      21.925  33.345  39.805  1.00  0.00           H
ATOM     26  CB  ILE A 586      20.925  34.545  38.285  1.00  0.00           C
ATOM     27  HB  ILE A 586      21.075  35.555  37.815  1.00  0.00           H
ATOM     28  CG2 ILE A 586      20.855  33.565  37.085  1.00  0.00           C
ATOM     29 HG21 ILE A 586      21.035  32.515  37.375  1.00  0.00           H
ATOM     30 HG22 ILE A 586      21.635  33.825  36.325  1.00  0.00           H
ATOM     31 HG23 ILE A 586      19.885  33.625  36.555  1.00  0.00           H
ATOM     32  CG1 ILE A 586      19.665  34.735  39.175  1.00  0.00           C
ATOM     33 HG11 ILE A 586      19.785  35.625  39.825  1.00  0.00           H
ATOM     34 HG12 ILE A 586      19.535  33.885  39.875  1.00  0.00           H
ATOM     35  CD  ILE A 586      18.405  34.985  38.385  1.00  0.00           C
ATOM     36  HD1 ILE A 586      18.205  34.195  37.635  1.00  0.00           H
ATOM     37  HD2 ILE A 586      18.465  35.945  37.825  1.00  0.00           H
ATOM     38  HD3 ILE A 586      17.545  35.005  39.075  1.00  0.00           H
ATOM     39  C   ILE A 586      23.295  33.985  38.325  1.00  0.00           C
ATOM     40  O   ILE A 586      23.825  32.875  38.205  1.00  0.00           O
ATOM     41  N   LEU A 587      23.745  35.085  37.705  1.00  0.00           N
ATOM     42  HN  LEU A 587      23.245  35.925  37.815  1.00  0.00           H
ATOM     43  CA  LEU A 587      24.895  35.165  36.845  1.00  0.00           C
ATOM     44  HA  LEU A 587      24.765  34.445  36.055  1.00  0.00           H
ATOM     45  CB  LEU A 587      24.935  36.605  36.255  1.00  0.00           C
ATOM     46  HB1 LEU A 587      25.495  37.295  36.915  1.00  0.00           H
ATOM     47  HB2 LEU A 587      23.895  36.995  36.205  1.00  0.00           H
ATOM     48  CG  LEU A 587      25.465  36.705  34.805  1.00  0.00           C
ATOM     49  HG  LEU A 587      24.765  36.135  34.135  1.00  0.00           H
ATOM     50  CD1 LEU A 587      25.465  38.165  34.335  1.00  0.00           C
ATOM     51 HD11 LEU A 587      26.095  38.775  35.015  1.00  0.00           H
ATOM     52 HD12 LEU A 587      24.435  38.585  34.355  1.00  0.00           H
ATOM     53 HD13 LEU A 587      25.865  38.265  33.305  1.00  0.00           H
ATOM     54  CD2 LEU A 587      26.855  36.095  34.655  1.00  0.00           C
ATOM     55 HD21 LEU A 587      26.815  34.995  34.725  1.00  0.00           H
ATOM     56 HD22 LEU A 587      27.535  36.465  35.445  1.00  0.00           H
ATOM     57 HD23 LEU A 587      27.275  36.365  33.665  1.00  0.00           H
ATOM     58  C   LEU A 587      26.155  34.815  37.605  1.00  0.00           C
ATOM     59  O   LEU A 587      26.985  34.055  37.125  1.00  0.00           O
ATOM     60  N   ASP A 588      26.325  35.335  38.845  1.00  0.00           N
ATOM     61  HN  ASP A 588      25.695  36.015  39.225  1.00  0.00           H
ATOM     62  CA  ASP A 588      27.445  35.055  39.715  1.00  0.00           C
ATOM     63  HA  ASP A 588      28.345  35.335  39.175  1.00  0.00           H
ATOM     64  CB  ASP A 588      27.365  35.895  41.025  1.00  0.00           C
ATOM     65  HB1 ASP A 588      28.355  35.875  41.535  1.00  0.00           H
ATOM     66  HB2 ASP A 588      26.625  35.445  41.715  1.00  0.00           H
ATOM     67  CG  ASP A 588      26.945  37.345  40.845  1.00  0.00           C
ATOM     68  OD1 ASP A 588      25.825  37.595  40.305  1.00  0.00           O
ATOM     69  OD2 ASP A 588      27.635  38.255  41.355  1.00  0.00           O
ATOM     70  C   ASP A 588      27.585  33.565  40.055  1.00  0.00           C
ATOM     71  O   ASP A 588      28.655  32.975  39.915  1.00  0.00           O
ATOM     72  N   ILE A 589      26.475  32.895  40.435  1.00  0.00           N
ATOM     73  HN  ILE A 589      25.615  33.405  40.545  1.00  0.00           H
ATOM     74  CA  ILE A 589      26.435  31.465  40.725  1.00  0.00           C
ATOM     75  HA  ILE A 589      27.165  31.255  41.495  1.00  0.00           H
ATOM     76  CB  ILE A 589      25.045  31.055  41.245  1.00  0.00           C
ATOM     77  HB  ILE A 589      24.285  31.415  40.515  1.00  0.00           H
ATOM     78  CG2 ILE A 589      24.915  29.515  41.355  1.00  0.00           C
ATOM     79 HG21 ILE A 589      25.715  29.105  42.005  1.00  0.00           H
ATOM     80 HG22 ILE A 589      24.955  29.015  40.375  1.00  0.00           H
ATOM     81 HG23 ILE A 589      23.935  29.255  41.815  1.00  0.00           H
ATOM     82  CG1 ILE A 589      24.755  31.745  42.595  1.00  0.00           C
ATOM     83 HG11 ILE A 589      25.135  32.785  42.595  1.00  0.00           H
ATOM     84 HG12 ILE A 589      25.315  31.195  43.395  1.00  0.00           H
ATOM     85  CD  ILE A 589      23.265  31.795  42.935  1.00  0.00           C
ATOM     86  HD1 ILE A 589      22.835  30.775  42.965  1.00  0.00           H
ATOM     87  HD2 ILE A 589      22.715  32.395  42.175  1.00  0.00           H
ATOM     88  HD3 ILE A 589      23.105  32.265  43.935  1.00  0.00           H
ATOM     89  C   ILE A 589      26.805  30.595  39.535  1.00  0.00           C
ATOM     90  O   ILE A 589      27.655  29.705  39.615  1.00  0.00           O
ATOM     91  N   LYS A 590      26.205  30.895  38.355  1.00  0.00           N
ATOM     92  HN  LYS A 590      25.535  31.635  38.325  1.00  0.00           H
ATOM     93  CA  LYS A 590      26.515  30.205  37.115  1.00  0.00           C
ATOM     94  HA  LYS A 590      26.365  29.145  37.275  1.00  0.00           H
ATOM     95  CB  LYS A 590      25.595  30.715  35.985  1.00  0.00           C
ATOM     96  HB1 LYS A 590      25.935  30.315  34.995  1.00  0.00           H
ATOM     97  HB2 LYS A 590      25.675  31.825  35.925  1.00  0.00           H
ATOM     98  CG  LYS A 590      24.125  30.325  36.155  1.00  0.00           C
ATOM     99  HG1 LYS A 590      23.545  30.785  35.315  1.00  0.00           H
ATOM    100  HG2 LYS A 590      23.715  30.725  37.105  1.00  0.00           H
ATOM    101  CD  LYS A 590      23.935  28.795  36.125  1.00  0.00           C
ATOM    102  HD1 LYS A 590      24.265  28.375  37.105  1.00  0.00           H
ATOM    103  HD2 LYS A 590      24.625  28.375  35.345  1.00  0.00           H
ATOM    104  CE  LYS A 590      22.505  28.385  35.805  1.00  0.00           C
ATOM    105  HE1 LYS A 590      22.235  28.745  34.795  1.00  0.00           H
ATOM    106  HE2 LYS A 590      21.815  28.805  36.575  1.00  0.00           H
ATOM    107  NZ  LYS A 590      22.385  26.935  35.815  1.00  0.00           N
ATOM    108  HZ1 LYS A 590      23.035  26.515  36.535  1.00  0.00           H
ATOM    109  HZ2 LYS A 590      22.735  26.505  34.925  1.00  0.00           H
ATOM    110  HZ3 LYS A 590      21.445  26.585  36.025  1.00  0.00           H
ATOM    111  C   LYS A 590      27.955  30.345  36.645  1.00  0.00           C
ATOM    112  O   LYS A 590      28.605  29.365  36.295  1.00  0.00           O
ATOM    113  N   ARG A 591      28.465  31.575  36.705  1.00  0.00           N
ATOM    114  HN  ARG A 591      27.875  32.325  37.005  1.00  0.00           H
ATOM    115  CA  ARG A 591      29.825  31.945  36.385  1.00  0.00           C
ATOM    116  HA  ARG A 591      30.025  31.655  35.365  1.00  0.00           H
ATOM    117  CB  ARG A 591      29.925  33.475  36.575  1.00  0.00           C
ATOM    118  HB1 ARG A 591      29.535  33.685  37.595  1.00  0.00           H
ATOM    119  HB2 ARG A 591      29.215  33.975  35.875  1.00  0.00           H
ATOM    120  CG  ARG A 591      31.315  34.135  36.475  1.00  0.00           C
ATOM    121  HG1 ARG A 591      31.585  34.285  35.405  1.00  0.00           H
ATOM    122  HG2 ARG A 591      32.095  33.485  36.915  1.00  0.00           H
ATOM    123  CD  ARG A 591      31.365  35.455  37.255  1.00  0.00           C
ATOM    124  HD1 ARG A 591      32.395  35.895  37.235  1.00  0.00           H
ATOM    125  HD2 ARG A 591      31.065  35.265  38.305  1.00  0.00           H
ATOM    126  NE  ARG A 591      30.405  36.405  36.615  1.00  0.00           N
ATOM    127  HE  ARG A 591      29.935  36.125  35.785  1.00  0.00           H
ATOM    128  CZ  ARG A 591      30.155  37.625  37.105  1.00  0.00           C
ATOM    129  NH1 ARG A 591      30.685  38.095  38.215  1.00  0.00           N
ATOM    130 HH11 ARG A 591      31.185  37.455  38.805  1.00  0.00           H
ATOM    131 HH12 ARG A 591      30.345  38.955  38.565  1.00  0.00           H
ATOM    132  NH2 ARG A 591      29.335  38.405  36.435  1.00  0.00           N
ATOM    133 HH21 ARG A 591      28.835  38.035  35.675  1.00  0.00           H
ATOM    134 HH22 ARG A 591      29.075  39.285  36.815  1.00  0.00           H
ATOM    135  C   ARG A 591      30.855  31.265  37.255  1.00  0.00           C
ATOM    136  O   ARG A 591      31.885  30.765  36.785  1.00  0.00           O
ATOM    137  N   LYS A 592      30.595  31.225  38.575  1.00  0.00           N
ATOM    138  HN  LYS A 592      29.775  31.655  38.955  1.00  0.00           H
ATOM    139  CA  LYS A 592      31.525  30.675  39.545  1.00  0.00           C
ATOM    140  HA  LYS A 592      32.515  31.005  39.255  1.00  0.00           H
ATOM    141  CB  LYS A 592      31.245  31.195  40.975  1.00  0.00           C
ATOM    142  HB1 LYS A 592      31.785  30.575  41.725  1.00  0.00           H
ATOM    143  HB2 LYS A 592      30.155  31.075  41.185  1.00  0.00           H
ATOM    144  CG  LYS A 592      31.635  32.665  41.225  1.00  0.00           C
ATOM    145  HG1 LYS A 592      31.435  32.885  42.305  1.00  0.00           H
ATOM    146  HG2 LYS A 592      30.975  33.335  40.635  1.00  0.00           H
ATOM    147  CD  LYS A 592      33.095  33.035  40.895  1.00  0.00           C
ATOM    148  HD1 LYS A 592      33.255  34.085  41.235  1.00  0.00           H
ATOM    149  HD2 LYS A 592      33.225  33.025  39.785  1.00  0.00           H
ATOM    150  CE  LYS A 592      34.145  32.095  41.535  1.00  0.00           C
ATOM    151  HE1 LYS A 592      34.145  31.115  41.025  1.00  0.00           H
ATOM    152  HE2 LYS A 592      33.915  31.945  42.605  1.00  0.00           H
ATOM    153  NZ  LYS A 592      35.505  32.675  41.435  1.00  0.00           N
ATOM    154  HZ1 LYS A 592      35.605  33.375  42.215  1.00  0.00           H
ATOM    155  HZ2 LYS A 592      35.595  33.215  40.535  1.00  0.00           H
ATOM    156  HZ3 LYS A 592      36.255  31.965  41.515  1.00  0.00           H
ATOM    157  C   LYS A 592      31.635  29.165  39.565  1.00  0.00           C
ATOM    158  O   LYS A 592      32.685  28.655  39.955  1.00  0.00           O
ATOM    159  N   ALA A 593      30.605  28.425  39.125  1.00  0.00           N
ATOM    160  HN  ALA A 593      29.745  28.875  38.865  1.00  0.00           H
ATOM    161  CA  ALA A 593      30.565  26.975  39.185  1.00  0.00           C
ATOM    162  HA  ALA A 593      30.635  26.705  40.225  1.00  0.00           H
ATOM    163  CB  ALA A 593      29.195  26.485  38.665  1.00  0.00           C
ATOM    164  HB1 ALA A 593      29.025  26.775  37.615  1.00  0.00           H
ATOM    165  HB2 ALA A 593      28.385  26.935  39.275  1.00  0.00           H
ATOM    166  HB3 ALA A 593      29.105  25.375  38.755  1.00  0.00           H
ATOM    167  C   ALA A 593      31.725  26.225  38.495  1.00  0.00           C
ATOM    168  O   ALA A 593      32.245  25.315  39.135  1.00  0.00           O
ATOM    169  N   PRO A 594      32.225  26.495  37.285  1.00  0.00           N
ATOM    170  CD  PRO A 594      31.505  27.195  36.215  1.00  0.00           C
ATOM    171  HD1 PRO A 594      31.275  28.245  36.515  1.00  0.00           H
ATOM    172  HD2 PRO A 594      30.565  26.655  35.995  1.00  0.00           H
ATOM    173  CA  PRO A 594      33.425  25.815  36.795  1.00  0.00           C
ATOM    174  HA  PRO A 594      33.355  24.765  37.035  1.00  0.00           H
ATOM    175  CB  PRO A 594      33.445  26.045  35.275  1.00  0.00           C
ATOM    176  HB1 PRO A 594      33.105  25.105  34.775  1.00  0.00           H
ATOM    177  HB2 PRO A 594      34.455  26.295  34.875  1.00  0.00           H
ATOM    178  CG  PRO A 594      32.425  27.155  34.995  1.00  0.00           C
ATOM    179  HG1 PRO A 594      32.945  28.135  34.895  1.00  0.00           H
ATOM    180  HG2 PRO A 594      31.855  26.955  34.055  1.00  0.00           H
ATOM    181  C   PRO A 594      34.685  26.325  37.475  1.00  0.00           C
ATOM    182  O   PRO A 594      35.595  25.545  37.745  1.00  0.00           O
ATOM    183  N   PHE A 595      34.775  27.645  37.725  1.00  0.00           N
ATOM    184  HN  PHE A 595      34.015  28.235  37.475  1.00  0.00           H
ATOM    185  CA  PHE A 595      35.945  28.255  38.355  1.00  0.00           C
ATOM    186  HA  PHE A 595      36.805  27.985  37.755  1.00  0.00           H
ATOM    187  CB  PHE A 595      35.825  29.805  38.415  1.00  0.00           C
ATOM    188  HB1 PHE A 595      36.705  30.255  38.915  1.00  0.00           H
ATOM    189  HB2 PHE A 595      34.905  30.075  38.985  1.00  0.00           H
ATOM    190  CG  PHE A 595      35.745  30.425  37.035  1.00  0.00           C
ATOM    191  CD1 PHE A 595      36.635  30.045  36.015  1.00  0.00           C
ATOM    192  HD1 PHE A 595      37.375  29.285  36.185  1.00  0.00           H
ATOM    193  CE1 PHE A 595      36.565  30.655  34.745  1.00  0.00           C
ATOM    194  HE1 PHE A 595      37.245  30.355  33.965  1.00  0.00           H
ATOM    195  CZ  PHE A 595      35.605  31.635  34.495  1.00  0.00           C
ATOM    196  HZ  PHE A 595      35.555  32.095  33.525  1.00  0.00           H
ATOM    197  CD2 PHE A 595      34.815  31.435  36.775  1.00  0.00           C
ATOM    198  HD2 PHE A 595      34.125  31.745  37.555  1.00  0.00           H
ATOM    199  CE2 PHE A 595      34.725  32.035  35.515  1.00  0.00           C
ATOM    200  HE2 PHE A 595      33.975  32.785  35.335  1.00  0.00           H
ATOM    201  C   PHE A 595      36.235  27.715  39.745  1.00  0.00           C
ATOM    202  O   PHE A 595      37.385  27.365  40.035  1.00  0.00           O
ATOM    203  N   PHE A 596      35.185  27.555  40.575  1.00  0.00           N
ATOM    204  HN  PHE A 596      34.275  27.855  40.265  1.00  0.00           H
ATOM    205  CA  PHE A 596      35.225  27.015  41.925  1.00  0.00           C
ATOM    206  HA  PHE A 596      35.835  27.655  42.545  1.00  0.00           H
ATOM    207  CB  PHE A 596      33.755  26.985  42.465  1.00  0.00           C
ATOM    208  HB1 PHE A 596      33.105  26.555  41.685  1.00  0.00           H
ATOM    209  HB2 PHE A 596      33.405  28.025  42.645  1.00  0.00           H
ATOM    210  CG  PHE A 596      33.545  26.185  43.735  1.00  0.00           C
ATOM    211  CD1 PHE A 596      33.845  26.735  44.985  1.00  0.00           C
ATOM    212  HD1 PHE A 596      34.235  27.735  45.045  1.00  0.00           H
ATOM    213  CE1 PHE A 596      33.645  25.995  46.165  1.00  0.00           C
ATOM    214  HE1 PHE A 596      33.885  26.425  47.125  1.00  0.00           H
ATOM    215  CZ  PHE A 596      33.115  24.705  46.095  1.00  0.00           C
ATOM    216  HZ  PHE A 596      32.955  24.135  46.995  1.00  0.00           H
ATOM    217  CD2 PHE A 596      33.005  24.885  43.675  1.00  0.00           C
ATOM    218  HD2 PHE A 596      32.745  24.455  42.725  1.00  0.00           H
ATOM    219  CE2 PHE A 596      32.795  24.145  44.845  1.00  0.00           C
ATOM    220  HE2 PHE A 596      32.385  23.145  44.795  1.00  0.00           H
ATOM    221  C   PHE A 596      35.875  25.635  42.005  1.00  0.00           C
ATOM    222  O   PHE A 596      36.765  25.385  42.815  1.00  0.00           O
ATOM    223  N   LEU A 597      35.465  24.715  41.115  1.00  0.00           N
ATOM    224  HN  LEU A 597      34.725  24.935  40.475  1.00  0.00           H
ATOM    225  CA  LEU A 597      36.055  23.385  40.995  1.00  0.00           C
ATOM    226  HA  LEU A 597      35.965  22.915  41.965  1.00  0.00           H
ATOM    227  CB  LEU A 597      35.275  22.615  39.905  1.00  0.00           C
ATOM    228  HB1 LEU A 597      35.655  22.865  38.885  1.00  0.00           H
ATOM    229  HB2 LEU A 597      34.225  22.965  39.935  1.00  0.00           H
ATOM    230  CG  LEU A 597      35.225  21.095  40.105  1.00  0.00           C
ATOM    231  HG  LEU A 597      34.615  20.695  39.275  1.00  0.00           H
ATOM    232  CD1 LEU A 597      36.595  20.405  40.045  1.00  0.00           C
ATOM    233 HD11 LEU A 597      37.185  20.635  40.955  1.00  0.00           H
ATOM    234 HD12 LEU A 597      37.175  20.765  39.165  1.00  0.00           H
ATOM    235 HD13 LEU A 597      36.485  19.305  39.985  1.00  0.00           H
ATOM    236  CD2 LEU A 597      34.475  20.755  41.395  1.00  0.00           C
ATOM    237 HD21 LEU A 597      33.565  21.395  41.505  1.00  0.00           H
ATOM    238 HD22 LEU A 597      35.115  20.905  42.285  1.00  0.00           H
ATOM    239 HD23 LEU A 597      34.135  19.705  41.385  1.00  0.00           H
ATOM    240  C   LEU A 597      37.535  23.445  40.645  1.00  0.00           C
ATOM    241  O   LEU A 597      38.385  22.755  41.205  1.00  0.00           O
ATOM    242  N   SER A 598      37.875  24.335  39.705  1.00  0.00           N
ATOM    243  HN  SER A 598      37.145  24.905  39.325  1.00  0.00           H
ATOM    244  CA  SER A 598      39.225  24.585  39.255  1.00  0.00           C
ATOM    245  HA  SER A 598      39.655  23.625  39.005  1.00  0.00           H
ATOM    246  CB  SER A 598      39.255  25.405  37.945  1.00  0.00           C
ATOM    247  HB1 SER A 598      40.305  25.495  37.585  1.00  0.00           H
ATOM    248  HB2 SER A 598      38.845  26.425  38.105  1.00  0.00           H
ATOM    249  OG  SER A 598      38.495  24.725  36.945  1.00  0.00           O
ATOM    250  HG1 SER A 598      37.545  24.845  37.135  1.00  0.00           H
ATOM    251  C   SER A 598      40.145  25.175  40.315  1.00  0.00           C
ATOM    252  O   SER A 598      41.315  24.805  40.345  1.00  0.00           O
ATOM    253  N   ASP A 599      39.665  26.035  41.255  1.00  0.00           N
ATOM    254  HN  ASP A 599      38.725  26.375  41.225  1.00  0.00           H
ATOM    255  CA  ASP A 599      40.485  26.605  42.325  1.00  0.00           C
ATOM    256  HA  ASP A 599      41.255  27.215  41.895  1.00  0.00           H
ATOM    257  CB  ASP A 599      39.575  27.485  43.255  1.00  0.00           C
ATOM    258  HB1 ASP A 599      40.165  27.895  44.095  1.00  0.00           H
ATOM    259  HB2 ASP A 599      38.765  26.855  43.665  1.00  0.00           H
ATOM    260  CG  ASP A 599      38.905  28.675  42.565  1.00  0.00           C
ATOM    261  OD1 ASP A 599      39.405  29.195  41.525  1.00  0.00           O
ATOM    262  OD2 ASP A 599      37.895  29.165  43.135  1.00  0.00           O
ATOM    263  C   ASP A 599      41.215  25.525  43.165  1.00  0.00           C
ATOM    264  O   ASP A 599      42.425  25.605  43.395  1.00  0.00           O
ATOM    265  N   PHE A 600      40.515  24.425  43.535  1.00  0.00           N
ATOM    266  HN  PHE A 600      39.535  24.395  43.355  1.00  0.00           H
ATOM    267  CA  PHE A 600      41.065  23.255  44.205  1.00  0.00           C
ATOM    268  HA  PHE A 600      41.525  23.595  45.115  1.00  0.00           H
ATOM    269  CB  PHE A 600      39.945  22.235  44.545  1.00  0.00           C
ATOM    270  HB1 PHE A 600      40.365  21.335  45.055  1.00  0.00           H
ATOM    271  HB2 PHE A 600      39.425  21.895  43.625  1.00  0.00           H
ATOM    272  CG  PHE A 600      38.955  22.855  45.485  1.00  0.00           C
ATOM    273  CD1 PHE A 600      37.735  23.345  44.995  1.00  0.00           C
ATOM    274  HD1 PHE A 600      37.525  23.285  43.935  1.00  0.00           H
ATOM    275  CE1 PHE A 600      36.795  23.925  45.855  1.00  0.00           C
ATOM    276  HE1 PHE A 600      35.875  24.315  45.445  1.00  0.00           H
ATOM    277  CZ  PHE A 600      37.065  23.995  47.225  1.00  0.00           C
ATOM    278  HZ  PHE A 600      36.335  24.425  47.895  1.00  0.00           H
ATOM    279  CD2 PHE A 600      39.215  22.935  46.865  1.00  0.00           C
ATOM    280  HD2 PHE A 600      40.145  22.555  47.255  1.00  0.00           H
ATOM    281  CE2 PHE A 600      38.275  23.505  47.735  1.00  0.00           C
ATOM    282  HE2 PHE A 600      38.475  23.545  48.795  1.00  0.00           H
ATOM    283  C   PHE A 600      42.165  22.515  43.435  1.00  0.00           C
ATOM    284  O   PHE A 600      43.145  22.075  44.015  1.00  0.00           O
ATOM    285  N   LYS A 601      42.005  22.345  42.105  1.00  0.00           N
ATOM    286  HN  LYS A 601      41.205  22.735  41.645  1.00  0.00           H
ATOM    287  CA  LYS A 601      43.015  21.775  41.225  1.00  0.00           C
ATOM    288  HA  LYS A 601      43.305  20.825  41.635  1.00  0.00           H
ATOM    289  CB  LYS A 601      42.485  21.565  39.775  1.00  0.00           C
ATOM    290  HB1 LYS A 601      43.295  21.125  39.155  1.00  0.00           H
ATOM    291  HB2 LYS A 601      42.265  22.575  39.345  1.00  0.00           H
ATOM    292  CG  LYS A 601      41.225  20.685  39.635  1.00  0.00           C
ATOM    293  HG1 LYS A 601      40.935  20.705  38.555  1.00  0.00           H
ATOM    294  HG2 LYS A 601      40.395  21.155  40.215  1.00  0.00           H
ATOM    295  CD  LYS A 601      41.435  19.235  40.095  1.00  0.00           C
ATOM    296  HD1 LYS A 601      41.665  19.265  41.195  1.00  0.00           H
ATOM    297  HD2 LYS A 601      42.335  18.815  39.595  1.00  0.00           H
ATOM    298  CE  LYS A 601      40.225  18.315  39.895  1.00  0.00           C
ATOM    299  HE1 LYS A 601      39.335  18.815  40.345  1.00  0.00           H
ATOM    300  HE2 LYS A 601      40.405  17.325  40.375  1.00  0.00           H
ATOM    301  NZ  LYS A 601      39.925  18.085  38.465  1.00  0.00           N
ATOM    302  HZ1 LYS A 601      40.765  17.705  37.995  1.00  0.00           H
ATOM    303  HZ2 LYS A 601      39.655  19.005  38.045  1.00  0.00           H
ATOM    304  HZ3 LYS A 601      39.155  17.385  38.385  1.00  0.00           H
ATOM    305  C   LYS A 601      44.295  22.605  41.165  1.00  0.00           C
ATOM    306  O   LYS A 601      45.415  22.075  41.205  1.00  0.00           O
ATOM    307  N   ASP A 602      44.165  23.955  41.095  1.00  0.00           N
ATOM    308  HN  ASP A 602      43.255  24.365  40.995  1.00  0.00           H
ATOM    309  CA  ASP A 602      45.285  24.865  41.015  1.00  0.00           C
ATOM    310  HA  ASP A 602      45.995  24.485  40.295  1.00  0.00           H
ATOM    311  CB  ASP A 602      44.795  26.265  40.545  1.00  0.00           C
ATOM    312  HB1 ASP A 602      45.655  26.965  40.475  1.00  0.00           H
ATOM    313  HB2 ASP A 602      44.055  26.675  41.265  1.00  0.00           H
ATOM    314  CG  ASP A 602      44.165  26.225  39.165  1.00  0.00           C
ATOM    315  OD1 ASP A 602      44.605  25.455  38.285  1.00  0.00           O
ATOM    316  OD2 ASP A 602      43.265  27.085  38.945  1.00  0.00           O
ATOM    317  C   ASP A 602      46.015  25.005  42.355  1.00  0.00           C
ATOM    318  O   ASP A 602      47.205  25.335  42.425  1.00  0.00           O
ATOM    319  N   ALA A 603      45.345  24.675  43.475  1.00  0.00           N
ATOM    320  HN  ALA A 603      44.365  24.475  43.385  1.00  0.00           H
ATOM    321  CA  ALA A 603      45.845  24.745  44.845  1.00  0.00           C
ATOM    322  HA  ALA A 603      46.445  25.625  44.945  1.00  0.00           H
ATOM    323  CB  ALA A 603      44.645  24.845  45.795  1.00  0.00           C
ATOM    324  HB1 ALA A 603      44.045  23.905  45.775  1.00  0.00           H
ATOM    325  HB2 ALA A 603      43.985  25.685  45.485  1.00  0.00           H
ATOM    326  HB3 ALA A 603      44.995  25.025  46.835  1.00  0.00           H
ATOM    327  C   ALA A 603      46.725  23.555  45.245  1.00  0.00           C
ATOM    328  O   ALA A 603      46.855  23.195  46.415  1.00  0.00           O
ATOM    329  N   LEU A 604      47.385  22.955  44.255  1.00  0.00           N
ATOM    330  HN  LEU A 604      47.155  23.265  43.335  1.00  0.00           H
ATOM    331  CA  LEU A 604      48.235  21.795  44.365  1.00  0.00           C
ATOM    332  HA  LEU A 604      48.355  21.515  45.395  1.00  0.00           H
ATOM    333  CB  LEU A 604      47.515  20.705  43.535  1.00  0.00           C
ATOM    334  HB1 LEU A 604      47.415  21.035  42.475  1.00  0.00           H
ATOM    335  HB2 LEU A 604      46.475  20.615  43.925  1.00  0.00           H
ATOM    336  CG  LEU A 604      48.135  19.295  43.545  1.00  0.00           C
ATOM    337  HG  LEU A 604      49.185  19.355  43.185  1.00  0.00           H
ATOM    338  CD1 LEU A 604      48.115  18.745  44.965  1.00  0.00           C
ATOM    339 HD11 LEU A 604      47.065  18.655  45.335  1.00  0.00           H
ATOM    340 HD12 LEU A 604      48.645  19.445  45.645  1.00  0.00           H
ATOM    341 HD13 LEU A 604      48.595  17.755  44.995  1.00  0.00           H
ATOM    342  CD2 LEU A 604      47.355  18.345  42.635  1.00  0.00           C
ATOM    343 HD21 LEU A 604      47.305  18.745  41.605  1.00  0.00           H
ATOM    344 HD22 LEU A 604      46.315  18.205  43.015  1.00  0.00           H
ATOM    345 HD23 LEU A 604      47.855  17.355  42.595  1.00  0.00           H
ATOM    346  C   LEU A 604      49.605  22.105  43.765  1.00  0.00           C
ATOM    347  O   LEU A 604      50.635  21.545  44.145  1.00  0.00           O
ATOM    348  N   SER A 605      49.655  23.065  42.815  1.00  0.00           N
ATOM    349  HN  SER A 605      48.815  23.535  42.565  1.00  0.00           H
ATOM    350  CA  SER A 605      50.825  23.385  42.015  1.00  0.00           C
ATOM    351  HA  SER A 605      51.415  22.485  41.885  1.00  0.00           H
ATOM    352  CB  SER A 605      50.435  23.895  40.605  1.00  0.00           C
ATOM    353  HB1 SER A 605      51.345  24.185  40.035  1.00  0.00           H
ATOM    354  HB2 SER A 605      49.755  24.775  40.685  1.00  0.00           H
ATOM    355  OG  SER A 605      49.795  22.865  39.855  1.00  0.00           O
ATOM    356  HG1 SER A 605      48.915  22.705  40.225  1.00  0.00           H
ATOM    357  C   SER A 605      51.745  24.395  42.675  1.00  0.00           C
ATOM    358  O   SER A 605      52.165  25.375  42.065  1.00  0.00           O
ATOM    359  N   LEU A 606      52.075  24.165  43.955  1.00  0.00           N
ATOM    360  HN  LEU A 606      51.655  23.365  44.385  1.00  0.00           H
ATOM    361  CA  LEU A 606      52.965  24.975  44.765  1.00  0.00           C
ATOM    362  HA  LEU A 606      53.055  24.445  45.695  1.00  0.00           H
ATOM    363  CB  LEU A 606      54.355  25.135  44.105  1.00  0.00           C
ATOM    364  HB1 LEU A 606      55.095  25.545  44.835  1.00  0.00           H
ATOM    365  HB2 LEU A 606      54.315  25.835  43.245  1.00  0.00           H
ATOM    366  CG  LEU A 606      54.905  23.795  43.615  1.00  0.00           C
ATOM    367  HG  LEU A 606      54.335  23.455  42.715  1.00  0.00           H
ATOM    368  CD1 LEU A 606      56.355  23.935  43.195  1.00  0.00           C
ATOM    369 HD11 LEU A 606      57.015  24.025  44.085  1.00  0.00           H
ATOM    370 HD12 LEU A 606      56.465  24.865  42.595  1.00  0.00           H
ATOM    371 HD13 LEU A 606      56.695  23.075  42.585  1.00  0.00           H
ATOM    372  CD2 LEU A 606      54.785  22.765  44.715  1.00  0.00           C
ATOM    373 HD21 LEU A 606      53.905  22.105  44.585  1.00  0.00           H
ATOM    374 HD22 LEU A 606      54.705  23.265  45.695  1.00  0.00           H
ATOM    375 HD23 LEU A 606      55.715  22.175  44.675  1.00  0.00           H
ATOM    376  C   LEU A 606      52.435  26.325  45.175  1.00  0.00           C
ATOM    377  O   LEU A 606      51.285  26.665  44.905  1.00  0.00           O
ATOM    378  N   GLN A 607      53.255  27.095  45.925  1.00  0.00           N
ATOM    379  HN  GLN A 607      54.185  26.795  46.115  1.00  0.00           H
ATOM    380  CA  GLN A 607      52.995  28.485  46.315  1.00  0.00           C
ATOM    381  HA  GLN A 607      53.945  28.875  46.665  1.00  0.00           H
ATOM    382  CB  GLN A 607      52.595  29.355  45.085  1.00  0.00           C
ATOM    383  HB1 GLN A 607      51.585  29.075  44.715  1.00  0.00           H
ATOM    384  HB2 GLN A 607      53.335  29.125  44.285  1.00  0.00           H
ATOM    385  CG  GLN A 607      52.635  30.865  45.345  1.00  0.00           C
ATOM    386  HG1 GLN A 607      53.615  31.135  45.815  1.00  0.00           H
ATOM    387  HG2 GLN A 607      51.825  31.185  46.035  1.00  0.00           H
ATOM    388  CD  GLN A 607      52.465  31.635  44.035  1.00  0.00           C
ATOM    389  OE1 GLN A 607      51.505  31.465  43.265  1.00  0.00           O
ATOM    390  NE2 GLN A 607      53.445  32.535  43.755  1.00  0.00           N
ATOM    391 HE21 GLN A 607      54.245  32.565  44.355  1.00  0.00           H
ATOM    392 HE22 GLN A 607      53.325  33.205  43.015  1.00  0.00           H
ATOM    393  C   GLN A 607      52.025  28.605  47.485  1.00  0.00           C
ATOM    394  O   GLN A 607      52.185  29.425  48.395  1.00  0.00           O
ATOM    395  N   CYS A 608      51.015  27.715  47.535  1.00  0.00           N
ATOM    396  HN  CYS A 608      50.905  27.105  46.755  1.00  0.00           H
ATOM    397  CA  CYS A 608      49.965  27.655  48.545  1.00  0.00           C
ATOM    398  HA  CYS A 608      49.365  28.555  48.455  1.00  0.00           H
ATOM    399  CB  CYS A 608      49.035  26.425  48.295  1.00  0.00           C
ATOM    400  HB1 CYS A 608      48.405  26.685  47.425  1.00  0.00           H
ATOM    401  HB2 CYS A 608      48.325  26.295  49.145  1.00  0.00           H
ATOM    402  SG  CYS A 608      49.925  24.865  47.905  1.00  0.00           S
ATOM    403  HG1 CYS A 608      48.835  24.165  47.585  1.00  0.00           H
ATOM    404  C   CYS A 608      50.455  27.635  49.985  1.00  0.00           C
ATOM    405  O   CYS A 608      50.025  28.445  50.805  1.00  0.00           O
ATOM    406  N   LEU A 609      51.415  26.765  50.325  1.00  0.00           N
ATOM    407  HN  LEU A 609      51.705  26.095  49.655  1.00  0.00           H
ATOM    408  CA  LEU A 609      52.015  26.675  51.635  1.00  0.00           C
ATOM    409  HA  LEU A 609      51.225  26.475  52.355  1.00  0.00           H
ATOM    410  CB  LEU A 609      53.005  25.505  51.615  1.00  0.00           C
ATOM    411  HB1 LEU A 609      53.705  25.645  50.765  1.00  0.00           H
ATOM    412  HB2 LEU A 609      52.445  24.565  51.415  1.00  0.00           H
ATOM    413  CG  LEU A 609      53.835  25.335  52.885  1.00  0.00           C
ATOM    414  HG  LEU A 609      54.385  26.275  53.115  1.00  0.00           H
ATOM    415  CD1 LEU A 609      52.955  25.005  54.105  1.00  0.00           C
ATOM    416 HD11 LEU A 609      52.425  24.035  53.955  1.00  0.00           H
ATOM    417 HD12 LEU A 609      52.195  25.795  54.275  1.00  0.00           H
ATOM    418 HD13 LEU A 609      53.575  24.925  55.015  1.00  0.00           H
ATOM    419  CD2 LEU A 609      54.895  24.275  52.625  1.00  0.00           C
ATOM    420 HD21 LEU A 609      55.445  24.495  51.685  1.00  0.00           H
ATOM    421 HD22 LEU A 609      54.445  23.265  52.545  1.00  0.00           H
ATOM    422 HD23 LEU A 609      55.625  24.305  53.445  1.00  0.00           H
ATOM    423  C   LEU A 609      52.725  27.935  52.125  1.00  0.00           C
ATOM    424  O   LEU A 609      52.525  28.395  53.245  1.00  0.00           O
ATOM    425  N   ALA A 610      53.575  28.535  51.265  1.00  0.00           N
ATOM    426  HN  ALA A 610      53.735  28.165  50.355  1.00  0.00           H
ATOM    427  CA  ALA A 610      54.275  29.765  51.545  1.00  0.00           C
ATOM    428  HA  ALA A 610      54.845  29.635  52.465  1.00  0.00           H
ATOM    429  CB  ALA A 610      55.245  30.075  50.395  1.00  0.00           C
ATOM    430  HB1 ALA A 610      54.705  30.265  49.435  1.00  0.00           H
ATOM    431  HB2 ALA A 610      55.935  29.225  50.225  1.00  0.00           H
ATOM    432  HB3 ALA A 610      55.855  30.975  50.625  1.00  0.00           H
ATOM    433  C   ALA A 610      53.335  30.935  51.765  1.00  0.00           C
ATOM    434  O   ALA A 610      53.475  31.725  52.705  1.00  0.00           O
ATOM    435  N   SER A 611      52.305  31.035  50.895  1.00  0.00           N
ATOM    436  HN  SER A 611      52.285  30.435  50.085  1.00  0.00           H
ATOM    437  CA  SER A 611      51.225  31.995  51.025  1.00  0.00           C
ATOM    438  HA  SER A 611      51.655  32.985  51.055  1.00  0.00           H
ATOM    439  CB  SER A 611      50.235  31.915  49.825  1.00  0.00           C
ATOM    440  HB1 SER A 611      49.725  30.925  49.815  1.00  0.00           H
ATOM    441  HB2 SER A 611      50.805  32.015  48.875  1.00  0.00           H
ATOM    442  OG  SER A 611      49.265  32.965  49.885  1.00  0.00           O
ATOM    443  HG1 SER A 611      48.515  32.705  49.335  1.00  0.00           H
ATOM    444  C   SER A 611      50.445  31.825  52.325  1.00  0.00           C
ATOM    445  O   SER A 611      50.215  32.795  53.045  1.00  0.00           O
ATOM    446  N   ILE A 612      50.095  30.575  52.715  1.00  0.00           N
ATOM    447  HN  ILE A 612      50.285  29.785  52.135  1.00  0.00           H
ATOM    448  CA  ILE A 612      49.435  30.295  53.985  1.00  0.00           C
ATOM    449  HA  ILE A 612      48.525  30.885  54.025  1.00  0.00           H
ATOM    450  CB  ILE A 612      49.055  28.805  54.095  1.00  0.00           C
ATOM    451  HB  ILE A 612      49.945  28.205  53.785  1.00  0.00           H
ATOM    452  CG2 ILE A 612      48.675  28.395  55.545  1.00  0.00           C
ATOM    453 HG21 ILE A 612      47.875  29.045  55.935  1.00  0.00           H
ATOM    454 HG22 ILE A 612      49.545  28.455  56.235  1.00  0.00           H
ATOM    455 HG23 ILE A 612      48.315  27.345  55.565  1.00  0.00           H
ATOM    456  CG1 ILE A 612      47.895  28.475  53.135  1.00  0.00           C
ATOM    457 HG11 ILE A 612      48.005  29.065  52.195  1.00  0.00           H
ATOM    458 HG12 ILE A 612      46.945  28.805  53.615  1.00  0.00           H
ATOM    459  CD  ILE A 612      47.815  26.995  52.755  1.00  0.00           C
ATOM    460  HD1 ILE A 612      47.675  26.365  53.665  1.00  0.00           H
ATOM    461  HD2 ILE A 612      48.755  26.665  52.255  1.00  0.00           H
ATOM    462  HD3 ILE A 612      46.965  26.805  52.075  1.00  0.00           H
ATOM    463  C   ILE A 612      50.255  30.715  55.195  1.00  0.00           C
ATOM    464  O   ILE A 612      49.755  31.435  56.055  1.00  0.00           O
ATOM    465  N   LEU A 613      51.545  30.335  55.265  1.00  0.00           N
ATOM    466  HN  LEU A 613      51.925  29.725  54.555  1.00  0.00           H
ATOM    467  CA  LEU A 613      52.435  30.695  56.355  1.00  0.00           C
ATOM    468  HA  LEU A 613      51.985  30.355  57.285  1.00  0.00           H
ATOM    469  CB  LEU A 613      53.815  30.005  56.175  1.00  0.00           C
ATOM    470  HB1 LEU A 613      54.555  30.385  56.905  1.00  0.00           H
ATOM    471  HB2 LEU A 613      54.185  30.245  55.155  1.00  0.00           H
ATOM    472  CG  LEU A 613      53.785  28.465  56.315  1.00  0.00           C
ATOM    473  HG  LEU A 613      52.905  28.065  55.755  1.00  0.00           H
ATOM    474  CD1 LEU A 613      55.045  27.855  55.685  1.00  0.00           C
ATOM    475 HD11 LEU A 613      55.955  28.265  56.175  1.00  0.00           H
ATOM    476 HD12 LEU A 613      55.085  28.085  54.605  1.00  0.00           H
ATOM    477 HD13 LEU A 613      55.055  26.755  55.815  1.00  0.00           H
ATOM    478  CD2 LEU A 613      53.655  28.035  57.785  1.00  0.00           C
ATOM    479 HD21 LEU A 613      52.695  28.405  58.215  1.00  0.00           H
ATOM    480 HD22 LEU A 613      54.495  28.445  58.385  1.00  0.00           H
ATOM    481 HD23 LEU A 613      53.665  26.925  57.865  1.00  0.00           H
ATOM    482  C   LEU A 613      52.655  32.195  56.505  1.00  0.00           C
ATOM    483  O   LEU A 613      52.585  32.735  57.615  1.00  0.00           O
ATOM    484  N   PHE A 614      52.885  32.895  55.375  1.00  0.00           N
ATOM    485  HN  PHE A 614      52.905  32.425  54.485  1.00  0.00           H
ATOM    486  CA  PHE A 614      53.075  34.335  55.355  1.00  0.00           C
ATOM    487  HA  PHE A 614      53.865  34.585  56.055  1.00  0.00           H
ATOM    488  CB  PHE A 614      53.535  34.755  53.915  1.00  0.00           C
ATOM    489  HB1 PHE A 614      52.835  34.265  53.195  1.00  0.00           H
ATOM    490  HB2 PHE A 614      54.545  34.335  53.735  1.00  0.00           H
ATOM    491  CG  PHE A 614      53.585  36.235  53.595  1.00  0.00           C
ATOM    492  CD1 PHE A 614      53.905  37.215  54.555  1.00  0.00           C
ATOM    493  HD1 PHE A 614      54.135  36.915  55.565  1.00  0.00           H
ATOM    494  CE1 PHE A 614      53.905  38.575  54.215  1.00  0.00           C
ATOM    495  HE1 PHE A 614      54.105  39.315  54.975  1.00  0.00           H
ATOM    496  CZ  PHE A 614      53.615  38.965  52.905  1.00  0.00           C
ATOM    497  HZ  PHE A 614      53.615  40.025  52.655  1.00  0.00           H
ATOM    498  CD2 PHE A 614      53.305  36.655  52.275  1.00  0.00           C
ATOM    499  HD2 PHE A 614      53.065  35.905  51.535  1.00  0.00           H
ATOM    500  CE2 PHE A 614      53.325  38.005  51.935  1.00  0.00           C
ATOM    501  HE2 PHE A 614      53.095  38.325  50.925  1.00  0.00           H
ATOM    502  C   PHE A 614      51.845  35.115  55.825  1.00  0.00           C
ATOM    503  O   PHE A 614      51.925  35.905  56.765  1.00  0.00           O
ATOM    504  N   LEU A 615      50.675  34.855  55.205  1.00  0.00           N
ATOM    505  HN  LEU A 615      50.625  34.195  54.455  1.00  0.00           H
ATOM    506  CA  LEU A 615      49.435  35.535  55.545  1.00  0.00           C
ATOM    507  HA  LEU A 615      49.655  36.595  55.575  1.00  0.00           H
ATOM    508  CB  LEU A 615      48.325  35.315  54.475  1.00  0.00           C
ATOM    509  HB1 LEU A 615      47.315  35.405  54.935  1.00  0.00           H
ATOM    510  HB2 LEU A 615      48.425  34.285  54.075  1.00  0.00           H
ATOM    511  CG  LEU A 615      48.345  36.325  53.295  1.00  0.00           C
ATOM    512  HG  LEU A 615      47.565  35.965  52.575  1.00  0.00           H
ATOM    513  CD1 LEU A 615      47.925  37.735  53.745  1.00  0.00           C
ATOM    514 HD11 LEU A 615      48.725  38.195  54.375  1.00  0.00           H
ATOM    515 HD12 LEU A 615      46.995  37.705  54.345  1.00  0.00           H
ATOM    516 HD13 LEU A 615      47.775  38.395  52.865  1.00  0.00           H
ATOM    517  CD2 LEU A 615      49.685  36.375  52.545  1.00  0.00           C
ATOM    518 HD21 LEU A 615      49.965  35.355  52.205  1.00  0.00           H
ATOM    519 HD22 LEU A 615      50.485  36.775  53.205  1.00  0.00           H
ATOM    520 HD23 LEU A 615      49.595  37.025  51.655  1.00  0.00           H
ATOM    521  C   LEU A 615      48.935  35.225  56.945  1.00  0.00           C
ATOM    522  O   LEU A 615      48.445  36.115  57.645  1.00  0.00           O
ATOM    523  N   TYR A 616      49.055  33.965  57.405  1.00  0.00           N
ATOM    524  HN  TYR A 616      49.445  33.255  56.815  1.00  0.00           H
ATOM    525  CA  TYR A 616      48.695  33.575  58.765  1.00  0.00           C
ATOM    526  HA  TYR A 616      47.655  33.825  58.915  1.00  0.00           H
ATOM    527  CB  TYR A 616      48.885  32.035  58.905  1.00  0.00           C
ATOM    528  HB1 TYR A 616      49.915  31.755  58.575  1.00  0.00           H
ATOM    529  HB2 TYR A 616      48.165  31.505  58.245  1.00  0.00           H
ATOM    530  CG  TYR A 616      48.705  31.515  60.315  1.00  0.00           C
ATOM    531  CD1 TYR A 616      47.425  31.525  60.905  1.00  0.00           C
ATOM    532  HD1 TYR A 616      46.585  31.915  60.345  1.00  0.00           H
ATOM    533  CE1 TYR A 616      47.235  31.045  62.205  1.00  0.00           C
ATOM    534  HE1 TYR A 616      46.255  31.075  62.665  1.00  0.00           H
ATOM    535  CZ  TYR A 616      48.315  30.535  62.935  1.00  0.00           C
ATOM    536  OH  TYR A 616      48.095  30.035  64.235  1.00  0.00           O
ATOM    537  HH  TYR A 616      48.945  29.895  64.635  1.00  0.00           H
ATOM    538  CD2 TYR A 616      49.785  31.005  61.055  1.00  0.00           C
ATOM    539  HD2 TYR A 616      50.775  30.975  60.615  1.00  0.00           H
ATOM    540  CE2 TYR A 616      49.595  30.515  62.365  1.00  0.00           C
ATOM    541  HE2 TYR A 616      50.425  30.115  62.915  1.00  0.00           H
ATOM    542  C   TYR A 616      49.475  34.325  59.845  1.00  0.00           C
ATOM    543  O   TYR A 616      48.875  34.935  60.725  1.00  0.00           O
ATOM    544  N   CYS A 617      50.815  34.345  59.745  1.00  0.00           N
ATOM    545  HN  CYS A 617      51.275  33.855  59.005  1.00  0.00           H
ATOM    546  CA  CYS A 617      51.665  35.075  60.675  1.00  0.00           C
ATOM    547  HA  CYS A 617      51.385  34.775  61.675  1.00  0.00           H
ATOM    548  CB  CYS A 617      53.165  34.715  60.475  1.00  0.00           C
ATOM    549  HB1 CYS A 617      53.775  35.315  61.185  1.00  0.00           H
ATOM    550  HB2 CYS A 617      53.475  35.005  59.445  1.00  0.00           H
ATOM    551  SG  CYS A 617      53.495  32.945  60.765  1.00  0.00           S
ATOM    552  HG1 CYS A 617      52.955  32.545  59.625  1.00  0.00           H
ATOM    553  C   CYS A 617      51.465  36.575  60.615  1.00  0.00           C
ATOM    554  O   CYS A 617      51.375  37.245  61.645  1.00  0.00           O
ATOM    555  N   ALA A 618      51.355  37.145  59.395  1.00  0.00           N
ATOM    556  HN  ALA A 618      51.475  36.585  58.565  1.00  0.00           H
ATOM    557  CA  ALA A 618      51.065  38.545  59.195  1.00  0.00           C
ATOM    558  HA  ALA A 618      51.815  39.125  59.725  1.00  0.00           H
ATOM    559  CB  ALA A 618      51.155  38.865  57.695  1.00  0.00           C
ATOM    560  HB1 ALA A 618      50.375  38.315  57.125  1.00  0.00           H
ATOM    561  HB2 ALA A 618      52.145  38.565  57.295  1.00  0.00           H
ATOM    562  HB3 ALA A 618      51.025  39.955  57.505  1.00  0.00           H
ATOM    563  C   ALA A 618      49.715  39.015  59.735  1.00  0.00           C
ATOM    564  O   ALA A 618      49.625  40.055  60.395  1.00  0.00           O
ATOM    565  N   CYS A 619      48.625  38.255  59.505  1.00  0.00           N
ATOM    566  HN  CYS A 619      48.705  37.425  58.945  1.00  0.00           H
ATOM    567  CA  CYS A 619      47.275  38.615  59.915  1.00  0.00           C
ATOM    568  HA  CYS A 619      47.145  39.685  59.755  1.00  0.00           H
ATOM    569  CB  CYS A 619      46.245  37.845  59.055  1.00  0.00           C
ATOM    570  HB1 CYS A 619      46.325  36.765  59.265  1.00  0.00           H
ATOM    571  HB2 CYS A 619      46.535  37.975  57.985  1.00  0.00           H
ATOM    572  SG  CYS A 619      44.515  38.415  59.255  1.00  0.00           S
ATOM    573  HG1 CYS A 619      44.545  38.295  60.585  1.00  0.00           H
ATOM    574  C   CYS A 619      47.025  38.345  61.395  1.00  0.00           C
ATOM    575  O   CYS A 619      46.155  38.955  62.015  1.00  0.00           O
ATOM    576  N   MET A 620      47.815  37.445  62.015  1.00  0.00           N
ATOM    577  HN  MET A 620      48.455  36.905  61.475  1.00  0.00           H
ATOM    578  CA  MET A 620      47.735  37.125  63.435  1.00  0.00           C
ATOM    579  HA  MET A 620      46.725  36.775  63.625  1.00  0.00           H
ATOM    580  CB  MET A 620      48.735  35.985  63.765  1.00  0.00           C
ATOM    581  HB1 MET A 620      49.765  36.315  63.515  1.00  0.00           H
ATOM    582  HB2 MET A 620      48.505  35.125  63.105  1.00  0.00           H
ATOM    583  CG  MET A 620      48.715  35.495  65.225  1.00  0.00           C
ATOM    584  HG1 MET A 620      49.045  36.325  65.895  1.00  0.00           H
ATOM    585  HG2 MET A 620      49.465  34.685  65.335  1.00  0.00           H
ATOM    586  SD  MET A 620      47.095  34.895  65.785  1.00  0.00           S
ATOM    587  CE  MET A 620      46.985  33.385  64.775  1.00  0.00           C
ATOM    588  HE1 MET A 620      47.825  32.695  64.995  1.00  0.00           H
ATOM    589  HE2 MET A 620      46.995  33.615  63.685  1.00  0.00           H
ATOM    590  HE3 MET A 620      46.045  32.835  64.995  1.00  0.00           H
ATOM    591  C   MET A 620      47.965  38.315  64.355  1.00  0.00           C
ATOM    592  O   MET A 620      47.265  38.495  65.345  1.00  0.00           O
ATOM    593  N   SER A 621      48.945  39.185  64.005  1.00  0.00           N
ATOM    594  HN  SER A 621      49.495  38.985  63.195  1.00  0.00           H
ATOM    595  CA  SER A 621      49.195  40.425  64.735  1.00  0.00           C
ATOM    596  HA  SER A 621      49.375  40.135  65.765  1.00  0.00           H
ATOM    597  CB  SER A 621      50.505  41.115  64.255  1.00  0.00           C
ATOM    598  HB1 SER A 621      50.515  41.125  63.135  1.00  0.00           H
ATOM    599  HB2 SER A 621      51.385  40.525  64.585  1.00  0.00           H
ATOM    600  OG  SER A 621      50.635  42.465  64.705  1.00  0.00           O
ATOM    601  HG1 SER A 621      50.945  42.475  65.615  1.00  0.00           H
ATOM    602  C   SER A 621      48.025  41.415  64.815  1.00  0.00           C
ATOM    603  O   SER A 621      47.715  41.825  65.935  1.00  0.00           O
ATOM    604  N   PRO A 622      47.295  41.795  63.765  1.00  0.00           N
ATOM    605  CD  PRO A 622      47.815  41.835  62.405  1.00  0.00           C
ATOM    606  HD1 PRO A 622      48.085  40.815  62.065  1.00  0.00           H
ATOM    607  HD2 PRO A 622      48.715  42.485  62.365  1.00  0.00           H
ATOM    608  CA  PRO A 622      46.165  42.705  63.925  1.00  0.00           C
ATOM    609  HA  PRO A 622      46.465  43.535  64.545  1.00  0.00           H
ATOM    610  CB  PRO A 622      45.785  43.185  62.505  1.00  0.00           C
ATOM    611  HB1 PRO A 622      45.985  44.275  62.435  1.00  0.00           H
ATOM    612  HB2 PRO A 622      44.715  43.015  62.255  1.00  0.00           H
ATOM    613  CG  PRO A 622      46.705  42.415  61.535  1.00  0.00           C
ATOM    614  HG1 PRO A 622      46.135  41.585  61.065  1.00  0.00           H
ATOM    615  HG2 PRO A 622      47.115  43.075  60.745  1.00  0.00           H
ATOM    616  C   PRO A 622      45.045  41.985  64.615  1.00  0.00           C
ATOM    617  O   PRO A 622      44.385  42.605  65.445  1.00  0.00           O
ATOM    618  N   VAL A 623      44.815  40.685  64.325  1.00  0.00           N
ATOM    619  HN  VAL A 623      45.375  40.205  63.635  1.00  0.00           H
ATOM    620  CA  VAL A 623      43.765  39.915  64.995  1.00  0.00           C
ATOM    621  HA  VAL A 623      42.825  40.415  64.805  1.00  0.00           H
ATOM    622  CB  VAL A 623      43.685  38.495  64.425  1.00  0.00           C
ATOM    623  HB  VAL A 623      44.715  38.075  64.345  1.00  0.00           H
ATOM    624  CG1 VAL A 623      42.835  37.545  65.305  1.00  0.00           C
ATOM    625 HG11 VAL A 623      41.815  37.955  65.455  1.00  0.00           H
ATOM    626 HG12 VAL A 623      43.305  37.365  66.295  1.00  0.00           H
ATOM    627 HG13 VAL A 623      42.745  36.555  64.805  1.00  0.00           H
ATOM    628  CG2 VAL A 623      43.065  38.565  63.015  1.00  0.00           C
ATOM    629 HG21 VAL A 623      43.655  39.225  62.345  1.00  0.00           H
ATOM    630 HG22 VAL A 623      42.035  38.965  63.065  1.00  0.00           H
ATOM    631 HG23 VAL A 623      43.035  37.555  62.555  1.00  0.00           H
ATOM    632  C   VAL A 623      43.925  39.885  66.515  1.00  0.00           C
ATOM    633  O   VAL A 623      42.985  40.195  67.245  1.00  0.00           O
ATOM    634  N   ILE A 624      45.135  39.585  67.035  1.00  0.00           N
ATOM    635  HN  ILE A 624      45.875  39.295  66.425  1.00  0.00           H
ATOM    636  CA  ILE A 624      45.435  39.695  68.455  1.00  0.00           C
ATOM    637  HA  ILE A 624      44.625  39.205  68.995  1.00  0.00           H
ATOM    638  CB  ILE A 624      46.705  38.905  68.795  1.00  0.00           C
ATOM    639  HB  ILE A 624      47.465  39.095  67.995  1.00  0.00           H
ATOM    640  CG2 ILE A 624      47.335  39.335  70.145  1.00  0.00           C
ATOM    641 HG21 ILE A 624      46.625  39.145  70.985  1.00  0.00           H
ATOM    642 HG22 ILE A 624      47.615  40.405  70.155  1.00  0.00           H
ATOM    643 HG23 ILE A 624      48.265  38.765  70.335  1.00  0.00           H
ATOM    644  CG1 ILE A 624      46.345  37.395  68.785  1.00  0.00           C
ATOM    645 HG11 ILE A 624      45.875  37.145  67.805  1.00  0.00           H
ATOM    646 HG12 ILE A 624      45.585  37.195  69.575  1.00  0.00           H
ATOM    647  CD  ILE A 624      47.535  36.455  68.985  1.00  0.00           C
ATOM    648  HD1 ILE A 624      48.005  36.605  69.975  1.00  0.00           H
ATOM    649  HD2 ILE A 624      48.295  36.615  68.195  1.00  0.00           H
ATOM    650  HD3 ILE A 624      47.195  35.395  68.915  1.00  0.00           H
ATOM    651  C   ILE A 624      45.425  41.135  69.005  1.00  0.00           C
ATOM    652  O   ILE A 624      44.855  41.415  70.055  1.00  0.00           O
ATOM    653  N   THR A 625      46.065  42.085  68.295  1.00  0.00           N
ATOM    654  HN  THR A 625      46.535  41.835  67.445  1.00  0.00           H
ATOM    655  CA  THR A 625      46.185  43.485  68.715  1.00  0.00           C
ATOM    656  HA  THR A 625      46.635  43.505  69.695  1.00  0.00           H
ATOM    657  CB  THR A 625      47.065  44.335  67.775  1.00  0.00           C
ATOM    658  HB  THR A 625      46.665  44.315  66.735  1.00  0.00           H
ATOM    659  OG1 THR A 625      48.395  43.855  67.755  1.00  0.00           O
ATOM    660  HG1 THR A 625      48.345  43.025  67.275  1.00  0.00           H
ATOM    661  CG2 THR A 625      47.155  45.795  68.245  1.00  0.00           C
ATOM    662 HG21 THR A 625      47.495  45.835  69.305  1.00  0.00           H
ATOM    663 HG22 THR A 625      46.175  46.325  68.155  1.00  0.00           H
ATOM    664 HG23 THR A 625      47.885  46.345  67.615  1.00  0.00           H
ATOM    665  C   THR A 625      44.855  44.195  68.845  1.00  0.00           C
ATOM    666  O   THR A 625      44.545  44.785  69.875  1.00  0.00           O
ATOM    667  N   PHE A 626      43.995  44.085  67.805  1.00  0.00           N
ATOM    668  HN  PHE A 626      44.245  43.585  66.975  1.00  0.00           H
ATOM    669  CA  PHE A 626      42.655  44.655  67.805  1.00  0.00           C
ATOM    670  HA  PHE A 626      42.735  45.685  68.125  1.00  0.00           H
ATOM    671  CB  PHE A 626      41.985  44.635  66.395  1.00  0.00           C
ATOM    672  HB1 PHE A 626      40.885  44.785  66.505  1.00  0.00           H
ATOM    673  HB2 PHE A 626      42.145  43.665  65.895  1.00  0.00           H
ATOM    674  CG  PHE A 626      42.505  45.735  65.495  1.00  0.00           C
ATOM    675  CD1 PHE A 626      41.605  46.655  64.925  1.00  0.00           C
ATOM    676  HD1 PHE A 626      40.555  46.565  65.145  1.00  0.00           H
ATOM    677  CE1 PHE A 626      42.045  47.675  64.065  1.00  0.00           C
ATOM    678  HE1 PHE A 626      41.345  48.375  63.645  1.00  0.00           H
ATOM    679  CZ  PHE A 626      43.405  47.785  63.765  1.00  0.00           C
ATOM    680  HZ  PHE A 626      43.765  48.575  63.115  1.00  0.00           H
ATOM    681  CD2 PHE A 626      43.865  45.855  65.145  1.00  0.00           C
ATOM    682  HD2 PHE A 626      44.585  45.145  65.525  1.00  0.00           H
ATOM    683  CE2 PHE A 626      44.315  46.875  64.295  1.00  0.00           C
ATOM    684  HE2 PHE A 626      45.365  46.965  64.045  1.00  0.00           H
ATOM    685  C   PHE A 626      41.755  43.995  68.835  1.00  0.00           C
ATOM    686  O   PHE A 626      40.995  44.655  69.525  1.00  0.00           O
ATOM    687  N   GLY A 627      41.875  42.655  68.985  1.00  0.00           N
ATOM    688  HN  GLY A 627      42.485  42.135  68.385  1.00  0.00           H
ATOM    689  CA  GLY A 627      41.125  41.885  69.985  1.00  0.00           C
ATOM    690  HA1 GLY A 627      41.355  40.845  69.845  1.00  0.00           H
ATOM    691  HA2 GLY A 627      40.075  42.105  69.865  1.00  0.00           H
ATOM    692  C   GLY A 627      41.495  42.215  71.415  1.00  0.00           C
ATOM    693  O   GLY A 627      40.645  42.275  72.305  1.00  0.00           O
ATOM    694  N   GLY A 628      42.785  42.435  71.705  1.00  0.00           N
ATOM    695  HN  GLY A 628      43.485  42.285  70.985  1.00  0.00           H
ATOM    696  CA  GLY A 628      43.225  42.855  73.035  1.00  0.00           C
ATOM    697  HA1 GLY A 628      44.305  42.875  73.025  1.00  0.00           H
ATOM    698  HA2 GLY A 628      42.825  42.165  73.775  1.00  0.00           H
ATOM    699  C   GLY A 628      42.755  44.235  73.405  1.00  0.00           C
ATOM    700  O   GLY A 628      42.255  44.485  74.505  1.00  0.00           O
ATOM    701  N   LEU A 629      42.865  45.175  72.445  1.00  0.00           N
ATOM    702  HN  LEU A 629      43.335  44.935  71.595  1.00  0.00           H
ATOM    703  CA  LEU A 629      42.345  46.535  72.505  1.00  0.00           C
ATOM    704  HA  LEU A 629      42.775  47.015  73.375  1.00  0.00           H
ATOM    705  CB  LEU A 629      42.725  47.335  71.225  1.00  0.00           C
ATOM    706  HB1 LEU A 629      41.875  47.925  70.825  1.00  0.00           H
ATOM    707  HB2 LEU A 629      42.975  46.615  70.415  1.00  0.00           H
ATOM    708  CG  LEU A 629      43.905  48.315  71.385  1.00  0.00           C
ATOM    709  HG  LEU A 629      43.695  48.965  72.275  1.00  0.00           H
ATOM    710  CD1 LEU A 629      45.245  47.595  71.655  1.00  0.00           C
ATOM    711 HD11 LEU A 629      45.495  46.915  70.815  1.00  0.00           H
ATOM    712 HD12 LEU A 629      45.175  47.005  72.585  1.00  0.00           H
ATOM    713 HD13 LEU A 629      46.065  48.335  71.775  1.00  0.00           H
ATOM    714  CD2 LEU A 629      44.025  49.225  70.145  1.00  0.00           C
ATOM    715 HD21 LEU A 629      43.095  49.805  69.995  1.00  0.00           H
ATOM    716 HD22 LEU A 629      44.195  48.605  69.245  1.00  0.00           H
ATOM    717 HD23 LEU A 629      44.865  49.935  70.265  1.00  0.00           H
ATOM    718  C   LEU A 629      40.825  46.615  72.675  1.00  0.00           C
ATOM    719  O   LEU A 629      40.325  47.455  73.425  1.00  0.00           O
ATOM    720  N   LEU A 630      40.055  45.785  71.955  1.00  0.00           N
ATOM    721  HN  LEU A 630      40.465  45.205  71.235  1.00  0.00           H
ATOM    722  CA  LEU A 630      38.625  45.625  72.205  1.00  0.00           C
ATOM    723  HA  LEU A 630      38.165  46.605  72.195  1.00  0.00           H
ATOM    724  CB  LEU A 630      37.965  44.745  71.115  1.00  0.00           C
ATOM    725  HB1 LEU A 630      36.965  44.395  71.435  1.00  0.00           H
ATOM    726  HB2 LEU A 630      38.595  43.845  70.975  1.00  0.00           H
ATOM    727  CG  LEU A 630      37.785  45.445  69.755  1.00  0.00           C
ATOM    728  HG  LEU A 630      38.735  45.975  69.495  1.00  0.00           H
ATOM    729  CD1 LEU A 630      37.515  44.405  68.665  1.00  0.00           C
ATOM    730 HD11 LEU A 630      36.615  43.815  68.905  1.00  0.00           H
ATOM    731 HD12 LEU A 630      38.375  43.705  68.575  1.00  0.00           H
ATOM    732 HD13 LEU A 630      37.355  44.895  67.675  1.00  0.00           H
ATOM    733  CD2 LEU A 630      36.645  46.475  69.805  1.00  0.00           C
ATOM    734 HD21 LEU A 630      36.805  47.215  70.615  1.00  0.00           H
ATOM    735 HD22 LEU A 630      35.675  45.965  69.995  1.00  0.00           H
ATOM    736 HD23 LEU A 630      36.555  47.025  68.845  1.00  0.00           H
ATOM    737  C   LEU A 630      38.315  45.035  73.565  1.00  0.00           C
ATOM    738  O   LEU A 630      37.515  45.585  74.315  1.00  0.00           O
ATOM    739  N   GLY A 631      39.015  43.935  73.935  1.00  0.00           N
ATOM    740  HN  GLY A 631      39.605  43.505  73.255  1.00  0.00           H
ATOM    741  CA  GLY A 631      38.815  43.225  75.195  1.00  0.00           C
ATOM    742  HA1 GLY A 631      39.525  42.415  75.205  1.00  0.00           H
ATOM    743  HA2 GLY A 631      37.785  42.875  75.225  1.00  0.00           H
ATOM    744  C   GLY A 631      39.045  44.045  76.425  1.00  0.00           C
ATOM    745  O   GLY A 631      38.285  43.985  77.385  1.00  0.00           O
ATOM    746  N   GLU A 632      40.125  44.835  76.425  1.00  0.00           N
ATOM    747  HN  GLU A 632      40.745  44.825  75.635  1.00  0.00           H
ATOM    748  CA  GLU A 632      40.475  45.805  77.465  1.00  0.00           C
ATOM    749  HA  GLU A 632      40.535  45.285  78.405  1.00  0.00           H
ATOM    750  CB  GLU A 632      41.875  46.395  77.115  1.00  0.00           C
ATOM    751  HB1 GLU A 632      41.845  46.735  76.055  1.00  0.00           H
ATOM    752  HB2 GLU A 632      42.615  45.575  77.155  1.00  0.00           H
ATOM    753  CG  GLU A 632      42.355  47.575  77.995  1.00  0.00           C
ATOM    754  HG1 GLU A 632      42.485  47.235  79.035  1.00  0.00           H
ATOM    755  HG2 GLU A 632      41.625  48.405  77.995  1.00  0.00           H
ATOM    756  CD  GLU A 632      43.705  48.175  77.565  1.00  0.00           C
ATOM    757  OE1 GLU A 632      44.665  47.385  77.335  1.00  0.00           O
ATOM    758  OE2 GLU A 632      43.805  49.435  77.505  1.00  0.00           O
ATOM    759  C   GLU A 632      39.445  46.915  77.665  1.00  0.00           C
ATOM    760  O   GLU A 632      38.905  47.095  78.755  1.00  0.00           O
ATOM    761  N   ALA A 633      39.095  47.635  76.575  1.00  0.00           N
ATOM    762  HN  ALA A 633      39.545  47.445  75.705  1.00  0.00           H
ATOM    763  CA  ALA A 633      38.125  48.725  76.595  1.00  0.00           C
ATOM    764  HA  ALA A 633      38.445  49.435  77.345  1.00  0.00           H
ATOM    765  CB  ALA A 633      38.065  49.425  75.215  1.00  0.00           C
ATOM    766  HB1 ALA A 633      37.685  48.715  74.445  1.00  0.00           H
ATOM    767  HB2 ALA A 633      39.075  49.755  74.905  1.00  0.00           H
ATOM    768  HB3 ALA A 633      37.395  50.305  75.255  1.00  0.00           H
ATOM    769  C   ALA A 633      36.715  48.305  76.965  1.00  0.00           C
ATOM    770  O   ALA A 633      36.005  48.965  77.725  1.00  0.00           O
ATOM    771  N   THR A 634      36.285  47.135  76.425  1.00  0.00           N
ATOM    772  HN  THR A 634      36.885  46.595  75.835  1.00  0.00           H
ATOM    773  CA  THR A 634      34.895  46.705  76.535  1.00  0.00           C
ATOM    774  HA  THR A 634      34.245  47.565  76.565  1.00  0.00           H
ATOM    775  CB  THR A 634      34.485  45.845  75.325  1.00  0.00           C
ATOM    776  HB  THR A 634      34.975  44.845  75.375  1.00  0.00           H
ATOM    777  OG1 THR A 634      34.905  46.475  74.125  1.00  0.00           O
ATOM    778  HG1 THR A 634      35.845  46.265  74.065  1.00  0.00           H
ATOM    779  CG2 THR A 634      32.975  45.685  75.165  1.00  0.00           C
ATOM    780 HG21 THR A 634      32.505  46.675  74.985  1.00  0.00           H
ATOM    781 HG22 THR A 634      32.495  45.215  76.045  1.00  0.00           H
ATOM    782 HG23 THR A 634      32.745  45.055  74.275  1.00  0.00           H
ATOM    783  C   THR A 634      34.685  45.905  77.815  1.00  0.00           C
ATOM    784  O   THR A 634      33.565  45.525  78.145  1.00  0.00           O
ATOM    785  N   GLU A 635      35.775  45.685  78.585  1.00  0.00           N
ATOM    786  HN  GLU A 635      36.645  46.105  78.305  1.00  0.00           H
ATOM    787  CA  GLU A 635      35.785  45.005  79.875  1.00  0.00           C
ATOM    788  HA  GLU A 635      36.785  45.135  80.255  1.00  0.00           H
ATOM    789  CB  GLU A 635      34.825  45.665  80.905  1.00  0.00           C
ATOM    790  HB1 GLU A 635      33.765  45.505  80.635  1.00  0.00           H
ATOM    791  HB2 GLU A 635      35.025  46.755  80.845  1.00  0.00           H
ATOM    792  CG  GLU A 635      35.075  45.255  82.375  1.00  0.00           C
ATOM    793  HG1 GLU A 635      34.785  46.075  83.065  1.00  0.00           H
ATOM    794  HG2 GLU A 635      36.155  45.045  82.495  1.00  0.00           H
ATOM    795  CD  GLU A 635      34.325  44.005  82.835  1.00  0.00           C
ATOM    796  OE1 GLU A 635      33.065  44.035  82.785  1.00  0.00           O
ATOM    797  OE2 GLU A 635      35.005  43.045  83.285  1.00  0.00           O
ATOM    798  C   GLU A 635      35.575  43.495  79.755  1.00  0.00           C
ATOM    799  O   GLU A 635      34.515  42.935  80.015  1.00  0.00           O
ATOM    800  N   GLY A 636      36.615  42.755  79.285  1.00  0.00           N
ATOM    801  HN  GLY A 636      37.455  43.235  79.025  1.00  0.00           H
ATOM    802  CA  GLY A 636      36.635  41.295  79.175  1.00  0.00           C
ATOM    803  HA1 GLY A 636      36.485  40.905  80.175  1.00  0.00           H
ATOM    804  HA2 GLY A 636      37.595  41.015  78.785  1.00  0.00           H
ATOM    805  C   GLY A 636      35.575  40.655  78.305  1.00  0.00           C
ATOM    806  O   GLY A 636      35.145  39.535  78.545  1.00  0.00           O
ATOM    807  N   ARG A 637      35.095  41.355  77.255  1.00  0.00           N
ATOM    808  HN  ARG A 637      35.435  42.285  77.105  1.00  0.00           H
ATOM    809  CA  ARG A 637      33.935  40.905  76.475  1.00  0.00           C
ATOM    810  HA  ARG A 637      33.475  40.065  76.965  1.00  0.00           H
ATOM    811  CB  ARG A 637      32.875  42.025  76.305  1.00  0.00           C
ATOM    812  HB1 ARG A 637      31.995  41.625  75.765  1.00  0.00           H
ATOM    813  HB2 ARG A 637      33.305  42.855  75.685  1.00  0.00           H
ATOM    814  CG  ARG A 637      32.405  42.635  77.645  1.00  0.00           C
ATOM    815  HG1 ARG A 637      31.715  43.475  77.435  1.00  0.00           H
ATOM    816  HG2 ARG A 637      33.305  43.105  78.095  1.00  0.00           H
ATOM    817  CD  ARG A 637      31.775  41.645  78.625  1.00  0.00           C
ATOM    818  HD1 ARG A 637      32.415  40.735  78.735  1.00  0.00           H
ATOM    819  HD2 ARG A 637      30.765  41.355  78.275  1.00  0.00           H
ATOM    820  NE  ARG A 637      31.725  42.315  79.965  1.00  0.00           N
ATOM    821  HE  ARG A 637      32.565  42.745  80.325  1.00  0.00           H
ATOM    822  CZ  ARG A 637      30.825  42.105  80.905  1.00  0.00           C
ATOM    823  NH1 ARG A 637      29.745  41.385  80.725  1.00  0.00           N
ATOM    824 HH11 ARG A 637      29.285  41.115  81.595  1.00  0.00           H
ATOM    825 HH12 ARG A 637      29.715  40.825  79.915  1.00  0.00           H
ATOM    826  NH2 ARG A 637      30.985  42.565  82.115  1.00  0.00           N
ATOM    827 HH21 ARG A 637      31.835  43.085  82.375  1.00  0.00           H
ATOM    828 HH22 ARG A 637      30.395  42.225  82.845  1.00  0.00           H
ATOM    829  C   ARG A 637      34.255  40.415  75.085  1.00  0.00           C
ATOM    830  O   ARG A 637      33.735  39.385  74.675  1.00  0.00           O
ATOM    831  N   LEU A 638      35.075  41.165  74.315  1.00  0.00           N
ATOM    832  HN  LEU A 638      35.505  41.985  74.675  1.00  0.00           H
ATOM    833  CA  LEU A 638      35.425  40.815  72.945  1.00  0.00           C
ATOM    834  HA  LEU A 638      35.105  39.815  72.725  1.00  0.00           H
ATOM    835  CB  LEU A 638      34.845  41.795  71.885  1.00  0.00           C
ATOM    836  HB1 LEU A 638      35.165  41.475  70.875  1.00  0.00           H
ATOM    837  HB2 LEU A 638      35.265  42.815  72.055  1.00  0.00           H
ATOM    838  CG  LEU A 638      33.305  41.945  71.865  1.00  0.00           C
ATOM    839  HG  LEU A 638      32.985  42.385  72.845  1.00  0.00           H
ATOM    840  CD1 LEU A 638      32.895  42.905  70.745  1.00  0.00           C
ATOM    841 HD11 LEU A 638      33.165  42.495  69.745  1.00  0.00           H
ATOM    842 HD12 LEU A 638      33.395  43.885  70.865  1.00  0.00           H
ATOM    843 HD13 LEU A 638      31.795  43.095  70.755  1.00  0.00           H
ATOM    844  CD2 LEU A 638      32.585  40.605  71.685  1.00  0.00           C
ATOM    845 HD21 LEU A 638      32.805  39.915  72.525  1.00  0.00           H
ATOM    846 HD22 LEU A 638      32.905  40.105  70.755  1.00  0.00           H
ATOM    847 HD23 LEU A 638      31.485  40.755  71.645  1.00  0.00           H
ATOM    848  C   LEU A 638      36.935  40.815  72.855  1.00  0.00           C
ATOM    849  O   LEU A 638      37.535  41.785  72.395  1.00  0.00           O
ATOM    850  N   SER A 639      37.585  39.755  73.355  1.00  0.00           N
ATOM    851  HN  SER A 639      37.065  38.935  73.665  1.00  0.00           H
ATOM    852  CA  SER A 639      39.015  39.695  73.505  1.00  0.00           C
ATOM    853  HA  SER A 639      39.405  40.695  73.565  1.00  0.00           H
ATOM    854  CB  SER A 639      39.415  38.945  74.825  1.00  0.00           C
ATOM    855  HB1 SER A 639      38.795  39.365  75.655  1.00  0.00           H
ATOM    856  HB2 SER A 639      40.475  39.155  75.085  1.00  0.00           H
ATOM    857  OG  SER A 639      39.205  37.525  74.765  1.00  0.00           O
ATOM    858  HG1 SER A 639      38.235  37.405  74.605  1.00  0.00           H
ATOM    859  C   SER A 639      39.665  39.035  72.305  1.00  0.00           C
ATOM    860  O   SER A 639      39.105  38.925  71.215  1.00  0.00           O
ATOM    861  N   ALA A 640      40.905  38.555  72.505  1.00  0.00           N
ATOM    862  HN  ALA A 640      41.295  38.675  73.415  1.00  0.00           H
ATOM    863  CA  ALA A 640      41.655  37.775  71.535  1.00  0.00           C
ATOM    864  HA  ALA A 640      41.695  38.335  70.615  1.00  0.00           H
ATOM    865  CB  ALA A 640      43.095  37.555  72.055  1.00  0.00           C
ATOM    866  HB1 ALA A 640      43.085  37.035  73.035  1.00  0.00           H
ATOM    867  HB2 ALA A 640      43.595  38.535  72.185  1.00  0.00           H
ATOM    868  HB3 ALA A 640      43.675  36.955  71.325  1.00  0.00           H
ATOM    869  C   ALA A 640      40.985  36.445  71.205  1.00  0.00           C
ATOM    870  O   ALA A 640      41.055  35.945  70.085  1.00  0.00           O
ATOM    871  N   ILE A 641      40.315  35.825  72.205  1.00  0.00           N
ATOM    872  HN  ILE A 641      40.205  36.285  73.085  1.00  0.00           H
ATOM    873  CA  ILE A 641      39.535  34.615  72.025  1.00  0.00           C
ATOM    874  HA  ILE A 641      40.175  33.855  71.615  1.00  0.00           H
ATOM    875  CB  ILE A 641      38.985  34.135  73.375  1.00  0.00           C
ATOM    876  HB  ILE A 641      38.275  34.895  73.795  1.00  0.00           H
ATOM    877  CG2 ILE A 641      38.195  32.815  73.195  1.00  0.00           C
ATOM    878 HG21 ILE A 641      38.855  32.015  72.815  1.00  0.00           H
ATOM    879 HG22 ILE A 641      37.335  32.935  72.505  1.00  0.00           H
ATOM    880 HG23 ILE A 641      37.765  32.485  74.165  1.00  0.00           H
ATOM    881  CG1 ILE A 641      40.135  33.985  74.405  1.00  0.00           C
ATOM    882 HG11 ILE A 641      40.635  34.975  74.545  1.00  0.00           H
ATOM    883 HG12 ILE A 641      40.885  33.275  73.995  1.00  0.00           H
ATOM    884  CD  ILE A 641      39.695  33.515  75.795  1.00  0.00           C
ATOM    885  HD1 ILE A 641      39.305  32.475  75.745  1.00  0.00           H
ATOM    886  HD2 ILE A 641      38.885  34.155  76.185  1.00  0.00           H
ATOM    887  HD3 ILE A 641      40.545  33.535  76.505  1.00  0.00           H
ATOM    888  C   ILE A 641      38.385  34.815  71.045  1.00  0.00           C
ATOM    889  O   ILE A 641      38.225  34.065  70.075  1.00  0.00           O
ATOM    890  N   GLU A 642      37.595  35.895  71.245  1.00  0.00           N
ATOM    891  HN  GLU A 642      37.685  36.455  72.075  1.00  0.00           H
ATOM    892  CA  GLU A 642      36.515  36.295  70.365  1.00  0.00           C
ATOM    893  HA  GLU A 642      35.855  35.445  70.265  1.00  0.00           H
ATOM    894  CB  GLU A 642      35.715  37.475  70.975  1.00  0.00           C
ATOM    895  HB1 GLU A 642      34.995  37.865  70.225  1.00  0.00           H
ATOM    896  HB2 GLU A 642      36.405  38.305  71.235  1.00  0.00           H
ATOM    897  CG  GLU A 642      34.865  37.095  72.215  1.00  0.00           C
ATOM    898  HG1 GLU A 642      34.165  36.275  71.935  1.00  0.00           H
ATOM    899  HG2 GLU A 642      34.235  37.945  72.535  1.00  0.00           H
ATOM    900  CD  GLU A 642      35.655  36.635  73.435  1.00  0.00           C
ATOM    901  OE1 GLU A 642      36.665  37.285  73.795  1.00  0.00           O
ATOM    902  OE2 GLU A 642      35.255  35.605  74.015  1.00  0.00           O
ATOM    903  C   GLU A 642      36.965  36.665  68.965  1.00  0.00           C
ATOM    904  O   GLU A 642      36.345  36.265  67.985  1.00  0.00           O
ATOM    905  N   SER A 643      38.055  37.455  68.835  1.00  0.00           N
ATOM    906  HN  SER A 643      38.545  37.815  69.645  1.00  0.00           H
ATOM    907  CA  SER A 643      38.605  37.785  67.515  1.00  0.00           C
ATOM    908  HA  SER A 643      37.765  38.145  66.935  1.00  0.00           H
ATOM    909  CB  SER A 643      39.635  38.955  67.485  1.00  0.00           C
ATOM    910  HB1 SER A 643      39.145  39.855  67.925  1.00  0.00           H
ATOM    911  HB2 SER A 643      39.915  39.185  66.435  1.00  0.00           H
ATOM    912  OG  SER A 643      40.805  38.675  68.245  1.00  0.00           O
ATOM    913  HG1 SER A 643      41.485  39.295  67.955  1.00  0.00           H
ATOM    914  C   SER A 643      39.125  36.585  66.735  1.00  0.00           C
ATOM    915  O   SER A 643      38.785  36.435  65.565  1.00  0.00           O
ATOM    916  N   LEU A 644      39.905  35.675  67.355  1.00  0.00           N
ATOM    917  HN  LEU A 644      40.215  35.845  68.295  1.00  0.00           H
ATOM    918  CA  LEU A 644      40.355  34.425  66.735  1.00  0.00           C
ATOM    919  HA  LEU A 644      40.915  34.685  65.845  1.00  0.00           H
ATOM    920  CB  LEU A 644      41.255  33.615  67.715  1.00  0.00           C
ATOM    921  HB1 LEU A 644      41.395  32.565  67.365  1.00  0.00           H
ATOM    922  HB2 LEU A 644      40.735  33.585  68.705  1.00  0.00           H
ATOM    923  CG  LEU A 644      42.665  34.185  67.935  1.00  0.00           C
ATOM    924  HG  LEU A 644      42.585  35.295  68.075  1.00  0.00           H
ATOM    925  CD1 LEU A 644      43.305  33.595  69.205  1.00  0.00           C
ATOM    926 HD11 LEU A 644      43.395  32.485  69.105  1.00  0.00           H
ATOM    927 HD12 LEU A 644      42.685  33.815  70.095  1.00  0.00           H
ATOM    928 HD13 LEU A 644      44.315  34.015  69.355  1.00  0.00           H
ATOM    929  CD2 LEU A 644      43.575  33.905  66.735  1.00  0.00           C
ATOM    930 HD21 LEU A 644      43.145  34.305  65.795  1.00  0.00           H
ATOM    931 HD22 LEU A 644      43.735  32.815  66.605  1.00  0.00           H
ATOM    932 HD23 LEU A 644      44.565  34.385  66.885  1.00  0.00           H
ATOM    933  C   LEU A 644      39.235  33.485  66.285  1.00  0.00           C
ATOM    934  O   LEU A 644      39.175  33.065  65.135  1.00  0.00           O
ATOM    935  N   PHE A 645      38.285  33.175  67.205  1.00  0.00           N
ATOM    936  HN  PHE A 645      38.365  33.545  68.135  1.00  0.00           H
ATOM    937  CA  PHE A 645      37.155  32.305  66.915  1.00  0.00           C
ATOM    938  HA  PHE A 645      37.545  31.385  66.515  1.00  0.00           H
ATOM    939  CB  PHE A 645      36.415  31.975  68.255  1.00  0.00           C
ATOM    940  HB1 PHE A 645      36.185  32.935  68.775  1.00  0.00           H
ATOM    941  HB2 PHE A 645      37.085  31.385  68.915  1.00  0.00           H
ATOM    942  CG  PHE A 645      35.125  31.195  68.135  1.00  0.00           C
ATOM    943  CD1 PHE A 645      35.015  30.085  67.275  1.00  0.00           C
ATOM    944  HD1 PHE A 645      35.865  29.785  66.675  1.00  0.00           H
ATOM    945  CE1 PHE A 645      33.825  29.355  67.185  1.00  0.00           C
ATOM    946  HE1 PHE A 645      33.755  28.515  66.515  1.00  0.00           H
ATOM    947  CZ  PHE A 645      32.715  29.725  67.965  1.00  0.00           C
ATOM    948  HZ  PHE A 645      31.795  29.165  67.905  1.00  0.00           H
ATOM    949  CD2 PHE A 645      34.005  31.545  68.915  1.00  0.00           C
ATOM    950  HD2 PHE A 645      34.075  32.375  69.605  1.00  0.00           H
ATOM    951  CE2 PHE A 645      32.815  30.825  68.825  1.00  0.00           C
ATOM    952  HE2 PHE A 645      31.965  31.105  69.445  1.00  0.00           H
ATOM    953  C   PHE A 645      36.215  32.865  65.845  1.00  0.00           C
ATOM    954  O   PHE A 645      35.825  32.195  64.885  1.00  0.00           O
ATOM    955  N   GLY A 646      35.885  34.175  65.965  1.00  0.00           N
ATOM    956  HN  GLY A 646      36.235  34.695  66.755  1.00  0.00           H
ATOM    957  CA  GLY A 646      35.005  34.875  65.045  1.00  0.00           C
ATOM    958  HA1 GLY A 646      34.865  35.875  65.425  1.00  0.00           H
ATOM    959  HA2 GLY A 646      34.085  34.325  64.965  1.00  0.00           H
ATOM    960  C   GLY A 646      35.565  35.005  63.665  1.00  0.00           C
ATOM    961  O   GLY A 646      34.875  34.725  62.685  1.00  0.00           O
ATOM    962  N   ALA A 647      36.855  35.405  63.555  1.00  0.00           N
ATOM    963  HN  ALA A 647      37.385  35.665  64.365  1.00  0.00           H
ATOM    964  CA  ALA A 647      37.565  35.475  62.285  1.00  0.00           C
ATOM    965  HA  ALA A 647      36.995  36.115  61.625  1.00  0.00           H
ATOM    966  CB  ALA A 647      38.955  36.095  62.505  1.00  0.00           C
ATOM    967  HB1 ALA A 647      39.595  35.455  63.145  1.00  0.00           H
ATOM    968  HB2 ALA A 647      38.845  37.075  63.015  1.00  0.00           H
ATOM    969  HB3 ALA A 647      39.475  36.275  61.535  1.00  0.00           H
ATOM    970  C   ALA A 647      37.705  34.115  61.605  1.00  0.00           C
ATOM    971  O   ALA A 647      37.435  33.975  60.415  1.00  0.00           O
ATOM    972  N   SER A 648      38.055  33.065  62.375  1.00  0.00           N
ATOM    973  HN  SER A 648      38.315  33.215  63.335  1.00  0.00           H
ATOM    974  CA  SER A 648      38.075  31.695  61.895  1.00  0.00           C
ATOM    975  HA  SER A 648      38.835  31.625  61.135  1.00  0.00           H
ATOM    976  CB  SER A 648      38.435  30.715  63.045  1.00  0.00           C
ATOM    977  HB1 SER A 648      37.705  30.815  63.875  1.00  0.00           H
ATOM    978  HB2 SER A 648      39.435  30.985  63.455  1.00  0.00           H
ATOM    979  OG  SER A 648      38.455  29.365  62.595  1.00  0.00           O
ATOM    980  HG1 SER A 648      39.195  29.315  61.975  1.00  0.00           H
ATOM    981  C   SER A 648      36.765  31.245  61.255  1.00  0.00           C
ATOM    982  O   SER A 648      36.705  30.925  60.075  1.00  0.00           O
ATOM    983  N   LEU A 649      35.675  31.305  62.035  1.00  0.00           N
ATOM    984  HN  LEU A 649      35.765  31.595  62.995  1.00  0.00           H
ATOM    985  CA  LEU A 649      34.345  30.885  61.635  1.00  0.00           C
ATOM    986  HA  LEU A 649      34.365  29.835  61.375  1.00  0.00           H
ATOM    987  CB  LEU A 649      33.425  31.135  62.855  1.00  0.00           C
ATOM    988  HB1 LEU A 649      33.435  32.225  63.095  1.00  0.00           H
ATOM    989  HB2 LEU A 649      33.875  30.625  63.735  1.00  0.00           H
ATOM    990  CG  LEU A 649      31.955  30.685  62.755  1.00  0.00           C
ATOM    991  HG  LEU A 649      31.515  31.035  61.795  1.00  0.00           H
ATOM    992  CD1 LEU A 649      31.855  29.155  62.835  1.00  0.00           C
ATOM    993 HD11 LEU A 649      32.185  28.805  63.835  1.00  0.00           H
ATOM    994 HD12 LEU A 649      32.495  28.665  62.075  1.00  0.00           H
ATOM    995 HD13 LEU A 649      30.795  28.835  62.695  1.00  0.00           H
ATOM    996  CD2 LEU A 649      31.125  31.285  63.895  1.00  0.00           C
ATOM    997 HD21 LEU A 649      31.205  32.395  63.885  1.00  0.00           H
ATOM    998 HD22 LEU A 649      31.505  30.925  64.885  1.00  0.00           H
ATOM    999 HD23 LEU A 649      30.065  31.005  63.805  1.00  0.00           H
ATOM   1000  C   LEU A 649      33.845  31.655  60.405  1.00  0.00           C
ATOM   1001  O   LEU A 649      33.395  31.065  59.425  1.00  0.00           O
ATOM   1002  N   THR A 650      33.995  32.995  60.445  1.00  0.00           N
ATOM   1003  HN  THR A 650      34.395  33.405  61.265  1.00  0.00           H
ATOM   1004  CA  THR A 650      33.595  33.925  59.385  1.00  0.00           C
ATOM   1005  HA  THR A 650      32.545  33.765  59.175  1.00  0.00           H
ATOM   1006  CB  THR A 650      33.775  35.395  59.805  1.00  0.00           C
ATOM   1007  HB  THR A 650      34.835  35.585  60.115  1.00  0.00           H
ATOM   1008  OG1 THR A 650      32.925  35.705  60.905  1.00  0.00           O
ATOM   1009  HG1 THR A 650      33.385  35.375  61.685  1.00  0.00           H
ATOM   1010  CG2 THR A 650      33.375  36.375  58.705  1.00  0.00           C
ATOM   1011 HG21 THR A 650      32.345  36.175  58.365  1.00  0.00           H
ATOM   1012 HG22 THR A 650      34.065  36.305  57.835  1.00  0.00           H
ATOM   1013 HG23 THR A 650      33.425  37.425  59.085  1.00  0.00           H
ATOM   1014  C   THR A 650      34.345  33.705  58.085  1.00  0.00           C
ATOM   1015  O   THR A 650      33.775  33.655  56.995  1.00  0.00           O
ATOM   1016  N   GLY A 651      35.675  33.525  58.185  1.00  0.00           N
ATOM   1017  HN  GLY A 651      36.135  33.575  59.085  1.00  0.00           H
ATOM   1018  CA  GLY A 651      36.555  33.335  57.035  1.00  0.00           C
ATOM   1019  HA1 GLY A 651      37.565  33.425  57.405  1.00  0.00           H
ATOM   1020  HA2 GLY A 651      36.325  34.095  56.295  1.00  0.00           H
ATOM   1021  C   GLY A 651      36.415  31.995  56.375  1.00  0.00           C
ATOM   1022  O   GLY A 651      36.435  31.895  55.155  1.00  0.00           O
ATOM   1023  N   ILE A 652      36.245  30.925  57.175  1.00  0.00           N
ATOM   1024  HN  ILE A 652      36.285  31.035  58.175  1.00  0.00           H
ATOM   1025  CA  ILE A 652      35.935  29.585  56.685  1.00  0.00           C
ATOM   1026  HA  ILE A 652      36.715  29.285  55.995  1.00  0.00           H
ATOM   1027  CB  ILE A 652      35.905  28.605  57.855  1.00  0.00           C
ATOM   1028  HB  ILE A 652      35.285  29.055  58.675  1.00  0.00           H
ATOM   1029  CG2 ILE A 652      35.255  27.275  57.445  1.00  0.00           C
ATOM   1030 HG21 ILE A 652      35.795  26.865  56.565  1.00  0.00           H
ATOM   1031 HG22 ILE A 652      34.185  27.385  57.215  1.00  0.00           H
ATOM   1032 HG23 ILE A 652      35.335  26.525  58.265  1.00  0.00           H
ATOM   1033  CG1 ILE A 652      37.315  28.345  58.425  1.00  0.00           C
ATOM   1034 HG11 ILE A 652      37.845  29.325  58.525  1.00  0.00           H
ATOM   1035 HG12 ILE A 652      37.905  27.735  57.705  1.00  0.00           H
ATOM   1036  CD  ILE A 652      37.315  27.685  59.815  1.00  0.00           C
ATOM   1037  HD1 ILE A 652      36.925  26.645  59.775  1.00  0.00           H
ATOM   1038  HD2 ILE A 652      36.685  28.275  60.515  1.00  0.00           H
ATOM   1039  HD3 ILE A 652      38.345  27.655  60.225  1.00  0.00           H
ATOM   1040  C   ILE A 652      34.635  29.565  55.895  1.00  0.00           C
ATOM   1041  O   ILE A 652      34.575  29.055  54.775  1.00  0.00           O
ATOM   1042  N   ALA A 653      33.575  30.195  56.445  1.00  0.00           N
ATOM   1043  HN  ALA A 653      33.635  30.585  57.365  1.00  0.00           H
ATOM   1044  CA  ALA A 653      32.295  30.345  55.775  1.00  0.00           C
ATOM   1045  HA  ALA A 653      31.875  29.365  55.585  1.00  0.00           H
ATOM   1046  CB  ALA A 653      31.385  31.205  56.675  1.00  0.00           C
ATOM   1047  HB1 ALA A 653      31.565  32.295  56.585  1.00  0.00           H
ATOM   1048  HB2 ALA A 653      31.565  30.965  57.735  1.00  0.00           H
ATOM   1049  HB3 ALA A 653      30.315  31.015  56.435  1.00  0.00           H
ATOM   1050  C   ALA A 653      32.375  31.095  54.465  1.00  0.00           C
ATOM   1051  O   ALA A 653      31.855  30.675  53.425  1.00  0.00           O
ATOM   1052  N   TYR A 654      33.075  32.255  54.505  1.00  0.00           N
ATOM   1053  HN  TYR A 654      33.455  32.565  55.385  1.00  0.00           H
ATOM   1054  CA  TYR A 654      33.245  33.125  53.365  1.00  0.00           C
ATOM   1055  HA  TYR A 654      32.265  33.365  52.985  1.00  0.00           H
ATOM   1056  CB  TYR A 654      33.945  34.425  53.845  1.00  0.00           C
ATOM   1057  HB1 TYR A 654      34.935  34.185  54.295  1.00  0.00           H
ATOM   1058  HB2 TYR A 654      33.325  34.905  54.635  1.00  0.00           H
ATOM   1059  CG  TYR A 654      34.155  35.425  52.735  1.00  0.00           C
ATOM   1060  CD1 TYR A 654      35.355  35.435  51.995  1.00  0.00           C
ATOM   1061  HD1 TYR A 654      36.135  34.725  52.205  1.00  0.00           H
ATOM   1062  CE1 TYR A 654      35.535  36.355  50.955  1.00  0.00           C
ATOM   1063  HE1 TYR A 654      36.445  36.345  50.365  1.00  0.00           H
ATOM   1064  CZ  TYR A 654      34.535  37.285  50.665  1.00  0.00           C
ATOM   1065  OH  TYR A 654      34.735  38.215  49.635  1.00  0.00           O
ATOM   1066  HH  TYR A 654      34.125  38.965  49.785  1.00  0.00           H
ATOM   1067  CD2 TYR A 654      33.155  36.355  52.425  1.00  0.00           C
ATOM   1068  HD2 TYR A 654      32.235  36.355  52.995  1.00  0.00           H
ATOM   1069  CE2 TYR A 654      33.345  37.295  51.405  1.00  0.00           C
ATOM   1070  HE2 TYR A 654      32.565  38.005  51.185  1.00  0.00           H
ATOM   1071  C   TYR A 654      34.005  32.455  52.225  1.00  0.00           C
ATOM   1072  O   TYR A 654      33.555  32.465  51.085  1.00  0.00           O
ATOM   1073  N   SER A 655      35.145  31.815  52.525  1.00  0.00           N
ATOM   1074  HN  SER A 655      35.415  31.755  53.495  1.00  0.00           H
ATOM   1075  CA  SER A 655      36.105  31.285  51.565  1.00  0.00           C
ATOM   1076  HA  SER A 655      36.435  32.105  50.945  1.00  0.00           H
ATOM   1077  CB  SER A 655      37.345  30.725  52.325  1.00  0.00           C
ATOM   1078  HB1 SER A 655      37.055  29.845  52.945  1.00  0.00           H
ATOM   1079  HB2 SER A 655      37.695  31.515  53.025  1.00  0.00           H
ATOM   1080  OG  SER A 655      38.455  30.405  51.485  1.00  0.00           O
ATOM   1081  HG1 SER A 655      38.195  29.705  50.875  1.00  0.00           H
ATOM   1082  C   SER A 655      35.525  30.235  50.635  1.00  0.00           C
ATOM   1083  O   SER A 655      35.825  30.165  49.435  1.00  0.00           O
ATOM   1084  N   LEU A 656      34.655  29.355  51.145  1.00  0.00           N
ATOM   1085  HN  LEU A 656      34.425  29.365  52.125  1.00  0.00           H
ATOM   1086  CA  LEU A 656      33.975  28.405  50.295  1.00  0.00           C
ATOM   1087  HA  LEU A 656      34.715  27.885  49.705  1.00  0.00           H
ATOM   1088  CB  LEU A 656      33.275  27.395  51.165  1.00  0.00           C
ATOM   1089  HB1 LEU A 656      32.535  26.765  50.615  1.00  0.00           H
ATOM   1090  HB2 LEU A 656      32.745  27.985  51.945  1.00  0.00           H
ATOM   1091  CG  LEU A 656      34.315  26.485  51.775  1.00  0.00           C
ATOM   1092  HG  LEU A 656      35.285  27.015  51.875  1.00  0.00           H
ATOM   1093  CD1 LEU A 656      33.865  26.105  53.135  1.00  0.00           C
ATOM   1094 HD11 LEU A 656      32.955  25.475  53.105  1.00  0.00           H
ATOM   1095 HD12 LEU A 656      33.695  26.995  53.775  1.00  0.00           H
ATOM   1096 HD13 LEU A 656      34.705  25.495  53.525  1.00  0.00           H
ATOM   1097  CD2 LEU A 656      34.565  25.215  50.945  1.00  0.00           C
ATOM   1098 HD21 LEU A 656      34.945  25.475  49.935  1.00  0.00           H
ATOM   1099 HD22 LEU A 656      33.625  24.635  50.825  1.00  0.00           H
ATOM   1100 HD23 LEU A 656      35.315  24.565  51.445  1.00  0.00           H
ATOM   1101  C   LEU A 656      32.965  28.925  49.325  1.00  0.00           C
ATOM   1102  O   LEU A 656      32.985  28.525  48.165  1.00  0.00           O
ATOM   1103  N   PHE A 657      32.065  29.815  49.765  1.00  0.00           N
ATOM   1104  HN  PHE A 657      32.085  30.125  50.715  1.00  0.00           H
ATOM   1105  CA  PHE A 657      30.925  30.215  48.965  1.00  0.00           C
ATOM   1106  HA  PHE A 657      30.705  29.465  48.225  1.00  0.00           H
ATOM   1107  CB  PHE A 657      29.695  30.455  49.885  1.00  0.00           C
ATOM   1108  HB1 PHE A 657      28.875  30.955  49.335  1.00  0.00           H
ATOM   1109  HB2 PHE A 657      30.005  31.115  50.735  1.00  0.00           H
ATOM   1110  CG  PHE A 657      29.115  29.185  50.435  1.00  0.00           C
ATOM   1111  CD1 PHE A 657      28.755  28.115  49.595  1.00  0.00           C
ATOM   1112  HD1 PHE A 657      29.005  28.145  48.545  1.00  0.00           H
ATOM   1113  CE1 PHE A 657      28.005  27.045  50.095  1.00  0.00           C
ATOM   1114  HE1 PHE A 657      27.695  26.275  49.405  1.00  0.00           H
ATOM   1115  CZ  PHE A 657      27.575  27.045  51.425  1.00  0.00           C
ATOM   1116  HZ  PHE A 657      26.925  26.275  51.805  1.00  0.00           H
ATOM   1117  CD2 PHE A 657      28.705  29.155  51.775  1.00  0.00           C
ATOM   1118  HD2 PHE A 657      28.925  29.995  52.415  1.00  0.00           H
ATOM   1119  CE2 PHE A 657      27.895  28.125  52.255  1.00  0.00           C
ATOM   1120  HE2 PHE A 657      27.515  28.155  53.265  1.00  0.00           H
ATOM   1121  C   PHE A 657      31.135  31.505  48.205  1.00  0.00           C
ATOM   1122  O   PHE A 657      30.495  31.745  47.185  1.00  0.00           O
ATOM   1123  N   ALA A 658      32.045  32.385  48.665  1.00  0.00           N
ATOM   1124  HN  ALA A 658      32.545  32.235  49.515  1.00  0.00           H
ATOM   1125  CA  ALA A 658      32.275  33.655  48.025  1.00  0.00           C
ATOM   1126  HA  ALA A 658      31.305  34.115  47.895  1.00  0.00           H
ATOM   1127  CB  ALA A 658      33.085  34.595  48.945  1.00  0.00           C
ATOM   1128  HB1 ALA A 658      34.085  34.175  49.145  1.00  0.00           H
ATOM   1129  HB2 ALA A 658      32.555  34.705  49.925  1.00  0.00           H
ATOM   1130  HB3 ALA A 658      33.215  35.605  48.505  1.00  0.00           H
ATOM   1131  C   ALA A 658      32.895  33.595  46.635  1.00  0.00           C
ATOM   1132  O   ALA A 658      33.705  32.735  46.285  1.00  0.00           O
ATOM   1133  N   GLY A 659      32.495  34.575  45.785  1.00  0.00           N
ATOM   1134  HN  GLY A 659      31.785  35.185  46.105  1.00  0.00           H
ATOM   1135  CA  GLY A 659      33.025  34.785  44.445  1.00  0.00           C
ATOM   1136  HA1 GLY A 659      32.565  35.685  44.065  1.00  0.00           H
ATOM   1137  HA2 GLY A 659      32.785  33.905  43.865  1.00  0.00           H
ATOM   1138  C   GLY A 659      34.515  34.985  44.385  1.00  0.00           C
ATOM   1139  O   GLY A 659      35.225  34.225  43.715  1.00  0.00           O
ATOM   1140  N   GLN A 660      35.045  35.985  45.125  1.00  0.00           N
ATOM   1141  HN  GLN A 660      34.465  36.565  45.695  1.00  0.00           H
ATOM   1142  CA  GLN A 660      36.475  36.195  45.295  1.00  0.00           C
ATOM   1143  HA  GLN A 660      37.005  35.645  44.535  1.00  0.00           H
ATOM   1144  CB  GLN A 660      36.925  37.685  45.105  1.00  0.00           C
ATOM   1145  HB1 GLN A 660      36.945  37.895  44.015  1.00  0.00           H
ATOM   1146  HB2 GLN A 660      37.965  37.795  45.485  1.00  0.00           H
ATOM   1147  CG  GLN A 660      36.015  38.745  45.775  1.00  0.00           C
ATOM   1148  HG1 GLN A 660      35.835  38.455  46.835  1.00  0.00           H
ATOM   1149  HG2 GLN A 660      35.035  38.815  45.265  1.00  0.00           H
ATOM   1150  CD  GLN A 660      36.605  40.155  45.835  1.00  0.00           C
ATOM   1151  OE1 GLN A 660      36.635  40.785  46.895  1.00  0.00           O
ATOM   1152  NE2 GLN A 660      37.025  40.725  44.685  1.00  0.00           N
ATOM   1153 HE21 GLN A 660      37.375  41.655  44.735  1.00  0.00           H
ATOM   1154 HE22 GLN A 660      37.085  40.225  43.825  1.00  0.00           H
ATOM   1155  C   GLN A 660      36.915  35.665  46.665  1.00  0.00           C
ATOM   1156  O   GLN A 660      36.395  36.145  47.665  1.00  0.00           O
ATOM   1157  N   PRO A 661      37.805  34.675  46.825  1.00  0.00           N
ATOM   1158  CD  PRO A 661      38.205  33.745  45.765  1.00  0.00           C
ATOM   1159  HD1 PRO A 661      38.765  34.265  44.965  1.00  0.00           H
ATOM   1160  HD2 PRO A 661      37.295  33.265  45.345  1.00  0.00           H
ATOM   1161  CA  PRO A 661      38.235  34.235  48.155  1.00  0.00           C
ATOM   1162  HA  PRO A 661      37.385  34.245  48.815  1.00  0.00           H
ATOM   1163  CB  PRO A 661      38.755  32.805  47.935  1.00  0.00           C
ATOM   1164  HB1 PRO A 661      37.925  32.105  48.175  1.00  0.00           H
ATOM   1165  HB2 PRO A 661      39.615  32.545  48.585  1.00  0.00           H
ATOM   1166  CG  PRO A 661      39.085  32.685  46.445  1.00  0.00           C
ATOM   1167  HG1 PRO A 661      40.155  32.925  46.265  1.00  0.00           H
ATOM   1168  HG2 PRO A 661      38.865  31.665  46.055  1.00  0.00           H
ATOM   1169  C   PRO A 661      39.275  35.165  48.755  1.00  0.00           C
ATOM   1170  O   PRO A 661      39.465  35.155  49.975  1.00  0.00           O
ATOM   1171  N   LEU A 662      40.015  35.935  47.935  1.00  0.00           N
ATOM   1172  HN  LEU A 662      39.805  35.915  46.965  1.00  0.00           H
ATOM   1173  CA  LEU A 662      41.185  36.705  48.325  1.00  0.00           C
ATOM   1174  HA  LEU A 662      41.715  36.165  49.085  1.00  0.00           H
ATOM   1175  CB  LEU A 662      42.115  36.925  47.105  1.00  0.00           C
ATOM   1176  HB1 LEU A 662      43.065  37.395  47.445  1.00  0.00           H
ATOM   1177  HB2 LEU A 662      41.635  37.625  46.395  1.00  0.00           H
ATOM   1178  CG  LEU A 662      42.485  35.645  46.325  1.00  0.00           C
ATOM   1179  HG  LEU A 662      41.565  35.205  45.885  1.00  0.00           H
ATOM   1180  CD1 LEU A 662      43.435  35.985  45.165  1.00  0.00           C
ATOM   1181 HD11 LEU A 662      44.355  36.485  45.555  1.00  0.00           H
ATOM   1182 HD12 LEU A 662      42.945  36.675  44.445  1.00  0.00           H
ATOM   1183 HD13 LEU A 662      43.745  35.065  44.625  1.00  0.00           H
ATOM   1184  CD2 LEU A 662      43.135  34.575  47.225  1.00  0.00           C
ATOM   1185 HD21 LEU A 662      42.445  34.255  48.035  1.00  0.00           H
ATOM   1186 HD22 LEU A 662      44.055  34.985  47.695  1.00  0.00           H
ATOM   1187 HD23 LEU A 662      43.415  33.685  46.625  1.00  0.00           H
ATOM   1188  C   LEU A 662      40.815  38.065  48.925  1.00  0.00           C
ATOM   1189  O   LEU A 662      41.325  39.105  48.535  1.00  0.00           O
ATOM   1190  N   THR A 663      39.905  38.055  49.905  1.00  0.00           N
ATOM   1191  HN  THR A 663      39.435  37.185  50.065  1.00  0.00           H
ATOM   1192  CA  THR A 663      39.295  39.275  50.415  1.00  0.00           C
ATOM   1193  HA  THR A 663      39.605  40.125  49.815  1.00  0.00           H
ATOM   1194  CB  THR A 663      37.785  39.205  50.375  1.00  0.00           C
ATOM   1195  HB  THR A 663      37.385  38.525  51.165  1.00  0.00           H
ATOM   1196  OG1 THR A 663      37.395  38.685  49.115  1.00  0.00           O
ATOM   1197  HG1 THR A 663      36.465  38.415  49.205  1.00  0.00           H
ATOM   1198  CG2 THR A 663      37.165  40.605  50.495  1.00  0.00           C
ATOM   1199 HG21 THR A 663      37.565  41.265  49.695  1.00  0.00           H
ATOM   1200 HG22 THR A 663      37.395  41.055  51.485  1.00  0.00           H
ATOM   1201 HG23 THR A 663      36.065  40.555  50.375  1.00  0.00           H
ATOM   1202  C   THR A 663      39.705  39.535  51.835  1.00  0.00           C
ATOM   1203  O   THR A 663      39.855  40.685  52.235  1.00  0.00           O
ATOM   1204  N   ILE A 664      39.925  38.475  52.645  1.00  0.00           N
ATOM   1205  HN  ILE A 664      39.795  37.565  52.245  1.00  0.00           H
ATOM   1206  CA  ILE A 664      40.345  38.525  54.045  1.00  0.00           C
ATOM   1207  HA  ILE A 664      40.165  37.535  54.425  1.00  0.00           H
ATOM   1208  CB  ILE A 664      41.865  38.715  54.245  1.00  0.00           C
ATOM   1209  HB  ILE A 664      42.165  39.705  53.845  1.00  0.00           H
ATOM   1210  CG2 ILE A 664      42.215  38.685  55.755  1.00  0.00           C
ATOM   1211 HG21 ILE A 664      41.995  37.695  56.205  1.00  0.00           H
ATOM   1212 HG22 ILE A 664      41.665  39.455  56.335  1.00  0.00           H
ATOM   1213 HG23 ILE A 664      43.285  38.905  55.915  1.00  0.00           H
ATOM   1214  CG1 ILE A 664      42.645  37.615  53.465  1.00  0.00           C
ATOM   1215 HG11 ILE A 664      42.455  37.745  52.375  1.00  0.00           H
ATOM   1216 HG12 ILE A 664      42.245  36.615  53.765  1.00  0.00           H
ATOM   1217  CD  ILE A 664      44.155  37.635  53.705  1.00  0.00           C
ATOM   1218  HD1 ILE A 664      44.405  37.415  54.765  1.00  0.00           H
ATOM   1219  HD2 ILE A 664      44.565  38.645  53.455  1.00  0.00           H
ATOM   1220  HD3 ILE A 664      44.665  36.875  53.095  1.00  0.00           H
ATOM   1221  C   ILE A 664      39.505  39.435  54.955  1.00  0.00           C
ATOM   1222  O   ILE A 664      39.755  40.615  55.145  1.00  0.00           O
ATOM   1223  N   LEU A 665      38.435  38.885  55.555  1.00  0.00           N
ATOM   1224  HN  LEU A 665      38.205  37.925  55.455  1.00  0.00           H
ATOM   1225  CA  LEU A 665      37.635  39.625  56.505  1.00  0.00           C
ATOM   1226  HA  LEU A 665      37.505  40.635  56.145  1.00  0.00           H
ATOM   1227  CB  LEU A 665      36.225  38.975  56.655  1.00  0.00           C
ATOM   1228  HB1 LEU A 665      35.605  39.595  57.335  1.00  0.00           H
ATOM   1229  HB2 LEU A 665      36.335  37.975  57.115  1.00  0.00           H
ATOM   1230  CG  LEU A 665      35.465  38.815  55.315  1.00  0.00           C
ATOM   1231  HG  LEU A 665      36.075  38.195  54.625  1.00  0.00           H
ATOM   1232  CD1 LEU A 665      34.135  38.065  55.525  1.00  0.00           C
ATOM   1233 HD11 LEU A 665      33.515  38.585  56.285  1.00  0.00           H
ATOM   1234 HD12 LEU A 665      34.315  37.025  55.855  1.00  0.00           H
ATOM   1235 HD13 LEU A 665      33.565  38.035  54.575  1.00  0.00           H
ATOM   1236  CD2 LEU A 665      35.195  40.155  54.635  1.00  0.00           C
ATOM   1237 HD21 LEU A 665      36.135  40.685  54.375  1.00  0.00           H
ATOM   1238 HD22 LEU A 665      34.585  40.815  55.295  1.00  0.00           H
ATOM   1239 HD23 LEU A 665      34.615  39.985  53.695  1.00  0.00           H
ATOM   1240  C   LEU A 665      38.335  39.705  57.855  1.00  0.00           C
ATOM   1241  O   LEU A 665      38.675  38.705  58.465  1.00  0.00           O
ATOM   1242  N   GLY A 666      38.565  40.935  58.345  1.00  0.00           N
ATOM   1243  HN  GLY A 666      38.235  41.755  57.865  1.00  0.00           H
ATOM   1244  CA  GLY A 666      39.255  41.165  59.615  1.00  0.00           C
ATOM   1245  HA1 GLY A 666      40.305  41.305  59.395  1.00  0.00           H
ATOM   1246  HA2 GLY A 666      39.055  40.345  60.285  1.00  0.00           H
ATOM   1247  C   GLY A 666      38.745  42.395  60.275  1.00  0.00           C
ATOM   1248  O   GLY A 666      37.685  42.925  59.955  1.00  0.00           O
ATOM   1249  N   SER A 667      39.495  42.915  61.255  1.00  0.00           N
ATOM   1250  HN  SER A 667      40.355  42.485  61.515  1.00  0.00           H
ATOM   1251  CA  SER A 667      39.105  44.065  62.045  1.00  0.00           C
ATOM   1252  HA  SER A 667      38.035  44.225  61.965  1.00  0.00           H
ATOM   1253  CB  SER A 667      39.435  43.885  63.555  1.00  0.00           C
ATOM   1254  HB1 SER A 667      39.115  44.775  64.135  1.00  0.00           H
ATOM   1255  HB2 SER A 667      40.535  43.775  63.695  1.00  0.00           H
ATOM   1256  OG  SER A 667      38.795  42.715  64.065  1.00  0.00           O
ATOM   1257  HG1 SER A 667      37.855  42.795  63.845  1.00  0.00           H
ATOM   1258  C   SER A 667      39.795  45.305  61.515  1.00  0.00           C
ATOM   1259  O   SER A 667      41.015  45.385  61.475  1.00  0.00           O
ATOM   1260  N   THR A 668      39.035  46.315  61.055  1.00  0.00           N
ATOM   1261  HN  THR A 668      38.035  46.255  61.075  1.00  0.00           H
ATOM   1262  CA  THR A 668      39.565  47.515  60.435  1.00  0.00           C
ATOM   1263  HA  THR A 668      40.615  47.365  60.215  1.00  0.00           H
ATOM   1264  CB  THR A 668      38.875  47.875  59.105  1.00  0.00           C
ATOM   1265  HB  THR A 668      39.405  48.735  58.615  1.00  0.00           H
ATOM   1266  OG1 THR A 668      37.505  48.225  59.275  1.00  0.00           O
ATOM   1267  HG1 THR A 668      37.145  48.235  58.365  1.00  0.00           H
ATOM   1268  CG2 THR A 668      38.935  46.675  58.145  1.00  0.00           C
ATOM   1269 HG21 THR A 668      38.335  45.825  58.535  1.00  0.00           H
ATOM   1270 HG22 THR A 668      39.975  46.335  58.005  1.00  0.00           H
ATOM   1271 HG23 THR A 668      38.515  46.955  57.155  1.00  0.00           H
ATOM   1272  C   THR A 668      39.485  48.695  61.385  1.00  0.00           C
ATOM   1273  O   THR A 668      38.765  48.685  62.385  1.00  0.00           O
ATOM   1274  N   GLY A 669      40.255  49.765  61.105  1.00  0.00           N
ATOM   1275  HN  GLY A 669      40.895  49.715  60.355  1.00  0.00           H
ATOM   1276  CA  GLY A 669      40.255  51.015  61.875  1.00  0.00           C
ATOM   1277  HA1 GLY A 669      40.855  51.735  61.325  1.00  0.00           H
ATOM   1278  HA2 GLY A 669      40.685  50.795  62.845  1.00  0.00           H
ATOM   1279  C   GLY A 669      38.915  51.685  62.145  1.00  0.00           C
ATOM   1280  O   GLY A 669      38.685  52.025  63.305  1.00  0.00           O
ATOM   1281  N   PRO A 670      37.995  51.885  61.195  1.00  0.00           N
ATOM   1282  CD  PRO A 670      38.255  51.825  59.755  1.00  0.00           C
ATOM   1283  HD1 PRO A 670      38.205  50.765  59.435  1.00  0.00           H
ATOM   1284  HD2 PRO A 670      39.245  52.255  59.515  1.00  0.00           H
ATOM   1285  CA  PRO A 670      36.715  52.525  61.505  1.00  0.00           C
ATOM   1286  HA  PRO A 670      36.905  53.405  62.105  1.00  0.00           H
ATOM   1287  CB  PRO A 670      36.065  52.865  60.155  1.00  0.00           C
ATOM   1288  HB1 PRO A 670      35.715  53.915  60.135  1.00  0.00           H
ATOM   1289  HB2 PRO A 670      35.185  52.215  59.925  1.00  0.00           H
ATOM   1290  CG  PRO A 670      37.135  52.625  59.075  1.00  0.00           C
ATOM   1291  HG1 PRO A 670      36.715  52.055  58.215  1.00  0.00           H
ATOM   1292  HG2 PRO A 670      37.525  53.595  58.715  1.00  0.00           H
ATOM   1293  C   PRO A 670      35.845  51.605  62.325  1.00  0.00           C
ATOM   1294  O   PRO A 670      35.125  52.095  63.185  1.00  0.00           O
ATOM   1295  N   VAL A 671      35.875  50.275  62.065  1.00  0.00           N
ATOM   1296  HN  VAL A 671      36.425  49.935  61.315  1.00  0.00           H
ATOM   1297  CA  VAL A 671      35.175  49.265  62.855  1.00  0.00           C
ATOM   1298  HA  VAL A 671      34.125  49.515  62.845  1.00  0.00           H
ATOM   1299  CB  VAL A 671      35.345  47.865  62.265  1.00  0.00           C
ATOM   1300  HB  VAL A 671      36.425  47.675  62.065  1.00  0.00           H
ATOM   1301  CG1 VAL A 671      34.815  46.755  63.195  1.00  0.00           C
ATOM   1302 HG11 VAL A 671      33.755  46.965  63.475  1.00  0.00           H
ATOM   1303 HG12 VAL A 671      35.415  46.665  64.125  1.00  0.00           H
ATOM   1304 HG13 VAL A 671      34.835  45.775  62.675  1.00  0.00           H
ATOM   1305  CG2 VAL A 671      34.595  47.805  60.915  1.00  0.00           C
ATOM   1306 HG21 VAL A 671      34.995  48.555  60.205  1.00  0.00           H
ATOM   1307 HG22 VAL A 671      33.515  48.005  61.055  1.00  0.00           H
ATOM   1308 HG23 VAL A 671      34.705  46.805  60.455  1.00  0.00           H
ATOM   1309  C   VAL A 671      35.585  49.285  64.325  1.00  0.00           C
ATOM   1310  O   VAL A 671      34.725  49.315  65.205  1.00  0.00           O
ATOM   1311  N   LEU A 672      36.905  49.335  64.625  1.00  0.00           N
ATOM   1312  HN  LEU A 672      37.575  49.335  63.885  1.00  0.00           H
ATOM   1313  CA  LEU A 672      37.415  49.395  65.985  1.00  0.00           C
ATOM   1314  HA  LEU A 672      37.105  48.515  66.525  1.00  0.00           H
ATOM   1315  CB  LEU A 672      38.975  49.485  65.925  1.00  0.00           C
ATOM   1316  HB1 LEU A 672      39.245  50.355  65.295  1.00  0.00           H
ATOM   1317  HB2 LEU A 672      39.345  48.585  65.385  1.00  0.00           H
ATOM   1318  CG  LEU A 672      39.725  49.595  67.265  1.00  0.00           C
ATOM   1319  HG  LEU A 672      39.255  50.385  67.895  1.00  0.00           H
ATOM   1320  CD1 LEU A 672      39.695  48.265  68.035  1.00  0.00           C
ATOM   1321 HD11 LEU A 672      40.095  47.455  67.395  1.00  0.00           H
ATOM   1322 HD12 LEU A 672      38.655  48.015  68.305  1.00  0.00           H
ATOM   1323 HD13 LEU A 672      40.315  48.315  68.955  1.00  0.00           H
ATOM   1324  CD2 LEU A 672      41.185  50.035  67.025  1.00  0.00           C
ATOM   1325 HD21 LEU A 672      41.205  51.005  66.475  1.00  0.00           H
ATOM   1326 HD22 LEU A 672      41.715  49.285  66.415  1.00  0.00           H
ATOM   1327 HD23 LEU A 672      41.735  50.155  67.975  1.00  0.00           H
ATOM   1328  C   LEU A 672      36.905  50.595  66.755  1.00  0.00           C
ATOM   1329  O   LEU A 672      36.455  50.485  67.905  1.00  0.00           O
ATOM   1330  N   VAL A 673      36.955  51.785  66.125  1.00  0.00           N
ATOM   1331  HN  VAL A 673      37.365  51.845  65.215  1.00  0.00           H
ATOM   1332  CA  VAL A 673      36.455  53.025  66.675  1.00  0.00           C
ATOM   1333  HA  VAL A 673      36.905  53.155  67.655  1.00  0.00           H
ATOM   1334  CB  VAL A 673      36.895  54.195  65.795  1.00  0.00           C
ATOM   1335  HB  VAL A 673      36.555  54.025  64.745  1.00  0.00           H
ATOM   1336  CG1 VAL A 673      36.315  55.525  66.305  1.00  0.00           C
ATOM   1337 HG11 VAL A 673      36.535  55.655  67.385  1.00  0.00           H
ATOM   1338 HG12 VAL A 673      35.215  55.565  66.145  1.00  0.00           H
ATOM   1339 HG13 VAL A 673      36.775  56.375  65.755  1.00  0.00           H
ATOM   1340  CG2 VAL A 673      38.435  54.255  65.805  1.00  0.00           C
ATOM   1341 HG21 VAL A 673      38.895  53.335  65.395  1.00  0.00           H
ATOM   1342 HG22 VAL A 673      38.805  54.395  66.845  1.00  0.00           H
ATOM   1343 HG23 VAL A 673      38.795  55.115  65.195  1.00  0.00           H
ATOM   1344  C   VAL A 673      34.955  53.015  66.905  1.00  0.00           C
ATOM   1345  O   VAL A 673      34.465  53.385  67.975  1.00  0.00           O
ATOM   1346  N   PHE A 674      34.175  52.555  65.905  1.00  0.00           N
ATOM   1347  HN  PHE A 674      34.595  52.275  65.045  1.00  0.00           H
ATOM   1348  CA  PHE A 674      32.725  52.485  65.955  1.00  0.00           C
ATOM   1349  HA  PHE A 674      32.375  53.475  66.215  1.00  0.00           H
ATOM   1350  CB  PHE A 674      32.215  52.145  64.525  1.00  0.00           C
ATOM   1351  HB1 PHE A 674      32.595  51.135  64.235  1.00  0.00           H
ATOM   1352  HB2 PHE A 674      32.625  52.885  63.805  1.00  0.00           H
ATOM   1353  CG  PHE A 674      30.715  52.175  64.355  1.00  0.00           C
ATOM   1354  CD1 PHE A 674      29.955  53.275  64.785  1.00  0.00           C
ATOM   1355  HD1 PHE A 674      30.445  54.095  65.295  1.00  0.00           H
ATOM   1356  CE1 PHE A 674      28.575  53.335  64.555  1.00  0.00           C
ATOM   1357  HE1 PHE A 674      28.015  54.195  64.895  1.00  0.00           H
ATOM   1358  CZ  PHE A 674      27.935  52.295  63.875  1.00  0.00           C
ATOM   1359  HZ  PHE A 674      26.875  52.335  63.685  1.00  0.00           H
ATOM   1360  CD2 PHE A 674      30.065  51.145  63.655  1.00  0.00           C
ATOM   1361  HD2 PHE A 674      30.635  50.295  63.305  1.00  0.00           H
ATOM   1362  CE2 PHE A 674      28.685  51.195  63.425  1.00  0.00           C
ATOM   1363  HE2 PHE A 674      28.205  50.385  62.895  1.00  0.00           H
ATOM   1364  C   PHE A 674      32.175  51.555  67.045  1.00  0.00           C
ATOM   1365  O   PHE A 674      31.275  51.935  67.795  1.00  0.00           O
ATOM   1366  N   GLU A 675      32.745  50.325  67.185  1.00  0.00           N
ATOM   1367  HN  GLU A 675      33.435  50.005  66.535  1.00  0.00           H
ATOM   1368  CA  GLU A 675      32.405  49.385  68.255  1.00  0.00           C
ATOM   1369  HA  GLU A 675      31.345  49.175  68.205  1.00  0.00           H
ATOM   1370  CB  GLU A 675      33.165  48.025  68.115  1.00  0.00           C
ATOM   1371  HB1 GLU A 675      33.135  47.455  69.075  1.00  0.00           H
ATOM   1372  HB2 GLU A 675      34.235  48.255  67.905  1.00  0.00           H
ATOM   1373  CG  GLU A 675      32.655  47.065  66.985  1.00  0.00           C
ATOM   1374  HG1 GLU A 675      33.515  46.495  66.585  1.00  0.00           H
ATOM   1375  HG2 GLU A 675      32.205  47.645  66.155  1.00  0.00           H
ATOM   1376  CD  GLU A 675      31.615  46.025  67.435  1.00  0.00           C
ATOM   1377  OE1 GLU A 675      30.795  46.365  68.325  1.00  0.00           O
ATOM   1378  OE2 GLU A 675      31.635  44.875  66.915  1.00  0.00           O
ATOM   1379  C   GLU A 675      32.665  49.975  69.645  1.00  0.00           C
ATOM   1380  O   GLU A 675      31.805  49.925  70.525  1.00  0.00           O
ATOM   1381  N   LYS A 676      33.835  50.625  69.845  1.00  0.00           N
ATOM   1382  HN  LYS A 676      34.525  50.665  69.115  1.00  0.00           H
ATOM   1383  CA  LYS A 676      34.145  51.355  71.065  1.00  0.00           C
ATOM   1384  HA  LYS A 676      34.025  50.665  71.885  1.00  0.00           H
ATOM   1385  CB  LYS A 676      35.625  51.825  71.075  1.00  0.00           C
ATOM   1386  HB1 LYS A 676      35.795  52.525  71.925  1.00  0.00           H
ATOM   1387  HB2 LYS A 676      35.835  52.385  70.125  1.00  0.00           H
ATOM   1388  CG  LYS A 676      36.635  50.675  71.225  1.00  0.00           C
ATOM   1389  HG1 LYS A 676      36.495  49.945  70.395  1.00  0.00           H
ATOM   1390  HG2 LYS A 676      36.395  50.125  72.175  1.00  0.00           H
ATOM   1391  CD  LYS A 676      38.095  51.145  71.255  1.00  0.00           C
ATOM   1392  HD1 LYS A 676      38.185  51.925  72.055  1.00  0.00           H
ATOM   1393  HD2 LYS A 676      38.335  51.625  70.275  1.00  0.00           H
ATOM   1394  CE  LYS A 676      39.065  49.985  71.525  1.00  0.00           C
ATOM   1395  HE1 LYS A 676      39.035  49.265  70.685  1.00  0.00           H
ATOM   1396  HE2 LYS A 676      38.755  49.455  72.455  1.00  0.00           H
ATOM   1397  NZ  LYS A 676      40.465  50.445  71.715  1.00  0.00           N
ATOM   1398  HZ1 LYS A 676      40.515  51.155  72.465  1.00  0.00           H
ATOM   1399  HZ2 LYS A 676      40.835  50.845  70.835  1.00  0.00           H
ATOM   1400  HZ3 LYS A 676      41.025  49.615  72.005  1.00  0.00           H
ATOM   1401  C   LYS A 676      33.225  52.535  71.395  1.00  0.00           C
ATOM   1402  O   LYS A 676      32.805  52.695  72.535  1.00  0.00           O
ATOM   1403  N   ILE A 677      32.885  53.375  70.395  1.00  0.00           N
ATOM   1404  HN  ILE A 677      33.305  53.255  69.495  1.00  0.00           H
ATOM   1405  CA  ILE A 677      31.915  54.465  70.525  1.00  0.00           C
ATOM   1406  HA  ILE A 677      32.225  55.095  71.345  1.00  0.00           H
ATOM   1407  CB  ILE A 677      31.905  55.325  69.255  1.00  0.00           C
ATOM   1408  HB  ILE A 677      31.865  54.645  68.365  1.00  0.00           H
ATOM   1409  CG2 ILE A 677      30.655  56.245  69.195  1.00  0.00           C
ATOM   1410 HG21 ILE A 677      30.615  56.885  70.105  1.00  0.00           H
ATOM   1411 HG22 ILE A 677      29.715  55.665  69.135  1.00  0.00           H
ATOM   1412 HG23 ILE A 677      30.695  56.905  68.305  1.00  0.00           H
ATOM   1413  CG1 ILE A 677      33.215  56.145  69.185  1.00  0.00           C
ATOM   1414 HG11 ILE A 677      34.085  55.465  69.315  1.00  0.00           H
ATOM   1415 HG12 ILE A 677      33.225  56.865  70.025  1.00  0.00           H
ATOM   1416  CD  ILE A 677      33.405  56.905  67.865  1.00  0.00           C
ATOM   1417  HD1 ILE A 677      32.645  57.705  67.755  1.00  0.00           H
ATOM   1418  HD2 ILE A 677      33.325  56.215  66.995  1.00  0.00           H
ATOM   1419  HD3 ILE A 677      34.405  57.385  67.845  1.00  0.00           H
ATOM   1420  C   ILE A 677      30.515  53.975  70.905  1.00  0.00           C
ATOM   1421  O   ILE A 677      29.865  54.515  71.795  1.00  0.00           O
ATOM   1422  N   LEU A 678      30.045  52.895  70.245  1.00  0.00           N
ATOM   1423  HN  LEU A 678      30.575  52.505  69.485  1.00  0.00           H
ATOM   1424  CA  LEU A 678      28.795  52.235  70.565  1.00  0.00           C
ATOM   1425  HA  LEU A 678      28.005  52.975  70.485  1.00  0.00           H
ATOM   1426  CB  LEU A 678      28.535  51.095  69.555  1.00  0.00           C
ATOM   1427  HB1 LEU A 678      29.415  50.405  69.575  1.00  0.00           H
ATOM   1428  HB2 LEU A 678      28.515  51.535  68.535  1.00  0.00           H
ATOM   1429  CG  LEU A 678      27.265  50.245  69.765  1.00  0.00           C
ATOM   1430  HG  LEU A 678      27.285  49.785  70.775  1.00  0.00           H
ATOM   1431  CD1 LEU A 678      25.975  51.095  69.655  1.00  0.00           C
ATOM   1432 HD11 LEU A 678      25.915  51.575  68.665  1.00  0.00           H
ATOM   1433 HD12 LEU A 678      25.965  51.885  70.435  1.00  0.00           H
ATOM   1434 HD13 LEU A 678      25.085  50.445  69.795  1.00  0.00           H
ATOM   1435  CD2 LEU A 678      27.225  49.105  68.735  1.00  0.00           C
ATOM   1436 HD21 LEU A 678      28.145  48.485  68.825  1.00  0.00           H
ATOM   1437 HD22 LEU A 678      27.185  49.515  67.705  1.00  0.00           H
ATOM   1438 HD23 LEU A 678      26.335  48.455  68.905  1.00  0.00           H
ATOM   1439  C   LEU A 678      28.755  51.705  71.985  1.00  0.00           C
ATOM   1440  O   LEU A 678      27.795  51.945  72.725  1.00  0.00           O
ATOM   1441  N   TYR A 679      29.835  51.015  72.425  1.00  0.00           N
ATOM   1442  HN  TYR A 679      30.555  50.755  71.785  1.00  0.00           H
ATOM   1443  CA  TYR A 679      29.985  50.595  73.805  1.00  0.00           C
ATOM   1444  HA  TYR A 679      29.115  49.995  74.055  1.00  0.00           H
ATOM   1445  CB  TYR A 679      31.245  49.695  73.985  1.00  0.00           C
ATOM   1446  HB1 TYR A 679      32.165  50.255  73.735  1.00  0.00           H
ATOM   1447  HB2 TYR A 679      31.185  48.815  73.305  1.00  0.00           H
ATOM   1448  CG  TYR A 679      31.355  49.185  75.405  1.00  0.00           C
ATOM   1449  CD1 TYR A 679      32.315  49.685  76.305  1.00  0.00           C
ATOM   1450  HD1 TYR A 679      32.995  50.455  75.975  1.00  0.00           H
ATOM   1451  CE1 TYR A 679      32.385  49.195  77.615  1.00  0.00           C
ATOM   1452  HE1 TYR A 679      33.155  49.565  78.285  1.00  0.00           H
ATOM   1453  CZ  TYR A 679      31.515  48.185  78.035  1.00  0.00           C
ATOM   1454  OH  TYR A 679      31.625  47.625  79.335  1.00  0.00           O
ATOM   1455  HH  TYR A 679      31.335  46.705  79.255  1.00  0.00           H
ATOM   1456  CD2 TYR A 679      30.475  48.185  75.855  1.00  0.00           C
ATOM   1457  HD2 TYR A 679      29.745  47.785  75.165  1.00  0.00           H
ATOM   1458  CE2 TYR A 679      30.555  47.685  77.155  1.00  0.00           C
ATOM   1459  HE2 TYR A 679      29.865  46.915  77.475  1.00  0.00           H
ATOM   1460  C   TYR A 679      29.995  51.755  74.805  1.00  0.00           C
ATOM   1461  O   TYR A 679      29.325  51.705  75.835  1.00  0.00           O
ATOM   1462  N   LYS A 680      30.725  52.855  74.505  1.00  0.00           N
ATOM   1463  HN  LYS A 680      31.295  52.865  73.675  1.00  0.00           H
ATOM   1464  CA  LYS A 680      30.815  54.015  75.355  1.00  0.00           C
ATOM   1465  HA  LYS A 680      31.205  53.705  76.315  1.00  0.00           H
ATOM   1466  CB  LYS A 680      31.785  55.065  74.725  1.00  0.00           C
ATOM   1467  HB1 LYS A 680      31.445  55.275  73.685  1.00  0.00           H
ATOM   1468  HB2 LYS A 680      32.785  54.595  74.655  1.00  0.00           H
ATOM   1469  CG  LYS A 680      31.895  56.395  75.495  1.00  0.00           C
ATOM   1470  HG1 LYS A 680      32.195  56.185  76.545  1.00  0.00           H
ATOM   1471  HG2 LYS A 680      30.885  56.875  75.495  1.00  0.00           H
ATOM   1472  CD  LYS A 680      32.875  57.395  74.845  1.00  0.00           C
ATOM   1473  HD1 LYS A 680      32.475  57.685  73.855  1.00  0.00           H
ATOM   1474  HD2 LYS A 680      33.845  56.865  74.665  1.00  0.00           H
ATOM   1475  CE  LYS A 680      33.185  58.645  75.685  1.00  0.00           C
ATOM   1476  HE1 LYS A 680      33.915  59.295  75.155  1.00  0.00           H
ATOM   1477  HE2 LYS A 680      33.605  58.365  76.675  1.00  0.00           H
ATOM   1478  NZ  LYS A 680      31.955  59.445  75.925  1.00  0.00           N
ATOM   1479  HZ1 LYS A 680      31.315  58.945  76.605  1.00  0.00           H
ATOM   1480  HZ2 LYS A 680      31.425  59.555  75.035  1.00  0.00           H
ATOM   1481  HZ3 LYS A 680      32.175  60.395  76.285  1.00  0.00           H
ATOM   1482  C   LYS A 680      29.475  54.675  75.645  1.00  0.00           C
ATOM   1483  O   LYS A 680      29.165  54.995  76.795  1.00  0.00           O
ATOM   1484  N   PHE A 681      28.635  54.865  74.615  1.00  0.00           N
ATOM   1485  HN  PHE A 681      28.945  54.645  73.685  1.00  0.00           H
ATOM   1486  CA  PHE A 681      27.255  55.305  74.765  1.00  0.00           C
ATOM   1487  HA  PHE A 681      27.255  56.185  75.395  1.00  0.00           H
ATOM   1488  CB  PHE A 681      26.625  55.615  73.385  1.00  0.00           C
ATOM   1489  HB1 PHE A 681      25.545  55.855  73.465  1.00  0.00           H
ATOM   1490  HB2 PHE A 681      26.735  54.725  72.725  1.00  0.00           H
ATOM   1491  CG  PHE A 681      27.275  56.795  72.715  1.00  0.00           C
ATOM   1492  CD1 PHE A 681      27.755  57.905  73.425  1.00  0.00           C
ATOM   1493  HD1 PHE A 681      27.735  57.935  74.505  1.00  0.00           H
ATOM   1494  CE1 PHE A 681      28.215  59.045  72.745  1.00  0.00           C
ATOM   1495  HE1 PHE A 681      28.565  59.895  73.295  1.00  0.00           H
ATOM   1496  CZ  PHE A 681      28.225  59.065  71.345  1.00  0.00           C
ATOM   1497  HZ  PHE A 681      28.555  59.955  70.815  1.00  0.00           H
ATOM   1498  CD2 PHE A 681      27.345  56.815  71.305  1.00  0.00           C
ATOM   1499  HD2 PHE A 681      26.995  55.965  70.745  1.00  0.00           H
ATOM   1500  CE2 PHE A 681      27.815  57.945  70.625  1.00  0.00           C
ATOM   1501  HE2 PHE A 681      27.845  57.955  69.545  1.00  0.00           H
ATOM   1502  C   PHE A 681      26.385  54.325  75.505  1.00  0.00           C
ATOM   1503  O   PHE A 681      25.645  54.705  76.415  1.00  0.00           O
ATOM   1504  N   CYS A 682      26.465  53.015  75.185  1.00  0.00           N
ATOM   1505  HN  CYS A 682      27.055  52.725  74.435  1.00  0.00           H
ATOM   1506  CA  CYS A 682      25.705  51.995  75.915  1.00  0.00           C
ATOM   1507  HA  CYS A 682      24.655  52.265  75.855  1.00  0.00           H
ATOM   1508  CB  CYS A 682      25.885  50.585  75.285  1.00  0.00           C
ATOM   1509  HB1 CYS A 682      25.415  49.825  75.945  1.00  0.00           H
ATOM   1510  HB2 CYS A 682      26.965  50.355  75.235  1.00  0.00           H
ATOM   1511  SG  CYS A 682      25.115  50.475  73.645  1.00  0.00           S
ATOM   1512  HG1 CYS A 682      25.985  51.275  73.055  1.00  0.00           H
ATOM   1513  C   CYS A 682      26.025  51.925  77.405  1.00  0.00           C
ATOM   1514  O   CYS A 682      25.135  51.835  78.245  1.00  0.00           O
ATOM   1515  N   ARG A 683      27.315  52.025  77.775  1.00  0.00           N
ATOM   1516  HN  ARG A 683      28.015  52.025  77.065  1.00  0.00           H
ATOM   1517  CA  ARG A 683      27.775  52.085  79.155  1.00  0.00           C
ATOM   1518  HA  ARG A 683      27.405  51.215  79.655  1.00  0.00           H
ATOM   1519  CB  ARG A 683      29.345  52.045  79.185  1.00  0.00           C
ATOM   1520  HB1 ARG A 683      29.715  52.905  78.595  1.00  0.00           H
ATOM   1521  HB2 ARG A 683      29.685  51.135  78.645  1.00  0.00           H
ATOM   1522  CG  ARG A 683      30.005  52.085  80.585  1.00  0.00           C
ATOM   1523  HG1 ARG A 683      29.525  52.885  81.195  1.00  0.00           H
ATOM   1524  HG2 ARG A 683      31.075  52.395  80.455  1.00  0.00           H
ATOM   1525  CD  ARG A 683      29.955  50.785  81.415  1.00  0.00           C
ATOM   1526  HD1 ARG A 683      29.025  50.215  81.185  1.00  0.00           H
ATOM   1527  HD2 ARG A 683      29.945  51.005  82.505  1.00  0.00           H
ATOM   1528  NE  ARG A 683      31.135  49.915  81.105  1.00  0.00           N
ATOM   1529  HE  ARG A 683      31.075  49.175  80.425  1.00  0.00           H
ATOM   1530  CZ  ARG A 683      32.375  50.105  81.555  1.00  0.00           C
ATOM   1531  NH1 ARG A 683      32.735  51.025  82.415  1.00  0.00           N
ATOM   1532 HH11 ARG A 683      32.015  51.485  82.905  1.00  0.00           H
ATOM   1533 HH12 ARG A 683      33.645  50.945  82.815  1.00  0.00           H
ATOM   1534  NH2 ARG A 683      33.315  49.285  81.145  1.00  0.00           N
ATOM   1535 HH21 ARG A 683      33.015  48.535  80.555  1.00  0.00           H
ATOM   1536 HH22 ARG A 683      34.165  49.255  81.665  1.00  0.00           H
ATOM   1537  C   ARG A 683      27.255  53.295  79.935  1.00  0.00           C
ATOM   1538  O   ARG A 683      26.795  53.125  81.065  1.00  0.00           O
ATOM   1539  N   ASP A 684      27.285  54.515  79.335  1.00  0.00           N
ATOM   1540  HN  ASP A 684      27.655  54.575  78.415  1.00  0.00           H
ATOM   1541  CA  ASP A 684      26.905  55.815  79.905  1.00  0.00           C
ATOM   1542  HA  ASP A 684      27.535  56.025  80.755  1.00  0.00           H
ATOM   1543  CB  ASP A 684      27.155  56.875  78.765  1.00  0.00           C
ATOM   1544  HB1 ASP A 684      26.365  56.795  77.995  1.00  0.00           H
ATOM   1545  HB2 ASP A 684      28.115  56.585  78.295  1.00  0.00           H
ATOM   1546  CG  ASP A 684      27.305  58.345  79.145  1.00  0.00           C
ATOM   1547  OD1 ASP A 684      27.475  58.695  80.335  1.00  0.00           O
ATOM   1548  OD2 ASP A 684      27.435  59.145  78.165  1.00  0.00           O
ATOM   1549  C   ASP A 684      25.445  55.855  80.405  1.00  0.00           C
ATOM   1550  O   ASP A 684      25.135  56.275  81.525  1.00  0.00           O
ATOM   1551  N   TYR A 685      24.525  55.275  79.585  1.00  0.00           N
ATOM   1552  HN  TYR A 685      24.825  54.925  78.695  1.00  0.00           H
ATOM   1553  CA  TYR A 685      23.105  55.205  79.885  1.00  0.00           C
ATOM   1554  HA  TYR A 685      22.865  55.955  80.635  1.00  0.00           H
ATOM   1555  CB  TYR A 685      22.205  55.395  78.645  1.00  0.00           C
ATOM   1556  HB1 TYR A 685      21.115  55.345  78.875  1.00  0.00           H
ATOM   1557  HB2 TYR A 685      22.435  54.645  77.855  1.00  0.00           H
ATOM   1558  CG  TYR A 685      22.485  56.755  78.165  1.00  0.00           C
ATOM   1559  CD1 TYR A 685      21.985  57.885  78.835  1.00  0.00           C
ATOM   1560  HD1 TYR A 685      21.295  57.765  79.655  1.00  0.00           H
ATOM   1561  CE1 TYR A 685      22.415  59.165  78.445  1.00  0.00           C
ATOM   1562  HE1 TYR A 685      21.965  60.045  78.895  1.00  0.00           H
ATOM   1563  CZ  TYR A 685      23.405  59.295  77.485  1.00  0.00           C
ATOM   1564  OH  TYR A 685      23.625  60.575  76.985  1.00  0.00           O
ATOM   1565  HH  TYR A 685      23.965  60.435  76.085  1.00  0.00           H
ATOM   1566  CD2 TYR A 685      23.435  56.895  77.175  1.00  0.00           C
ATOM   1567  HD2 TYR A 685      23.835  56.015  76.705  1.00  0.00           H
ATOM   1568  CE2 TYR A 685      24.005  58.135  76.965  1.00  0.00           C
ATOM   1569  HE2 TYR A 685      24.875  58.135  76.335  1.00  0.00           H
ATOM   1570  C   TYR A 685      22.675  53.895  80.465  1.00  0.00           C
ATOM   1571  O   TYR A 685      21.485  53.655  80.605  1.00  0.00           O
ATOM   1572  N   GLN A 686      23.605  52.985  80.805  1.00  0.00           N
ATOM   1573  HN  GLN A 686      24.555  53.205  80.605  1.00  0.00           H
ATOM   1574  CA  GLN A 686      23.295  51.675  81.375  1.00  0.00           C
ATOM   1575  HA  GLN A 686      24.225  51.145  81.415  1.00  0.00           H
ATOM   1576  CB  GLN A 686      22.765  51.795  82.855  1.00  0.00           C
ATOM   1577  HB1 GLN A 686      21.795  52.335  82.805  1.00  0.00           H
ATOM   1578  HB2 GLN A 686      23.475  52.435  83.425  1.00  0.00           H
ATOM   1579  CG  GLN A 686      22.585  50.455  83.635  1.00  0.00           C
ATOM   1580  HG1 GLN A 686      23.585  50.065  83.925  1.00  0.00           H
ATOM   1581  HG2 GLN A 686      22.095  49.685  83.005  1.00  0.00           H
ATOM   1582  CD  GLN A 686      21.745  50.575  84.915  1.00  0.00           C
ATOM   1583  OE1 GLN A 686      22.245  50.385  86.025  1.00  0.00           O
ATOM   1584  NE2 GLN A 686      20.415  50.805  84.775  1.00  0.00           N
ATOM   1585 HE21 GLN A 686      19.925  51.025  85.625  1.00  0.00           H
ATOM   1586 HE22 GLN A 686      20.045  51.015  83.875  1.00  0.00           H
ATOM   1587  C   GLN A 686      22.375  50.825  80.495  1.00  0.00           C
ATOM   1588  O   GLN A 686      21.275  50.405  80.875  1.00  0.00           O
ATOM   1589  N   LEU A 687      22.815  50.545  79.265  1.00  0.00           N
ATOM   1590  HN  LEU A 687      23.735  50.855  78.985  1.00  0.00           H
ATOM   1591  CA  LEU A 687      22.015  49.945  78.215  1.00  0.00           C
ATOM   1592  HA  LEU A 687      21.065  49.635  78.615  1.00  0.00           H
ATOM   1593  CB  LEU A 687      21.825  50.985  77.075  1.00  0.00           C
ATOM   1594  HB1 LEU A 687      22.755  51.045  76.465  1.00  0.00           H
ATOM   1595  HB2 LEU A 687      21.695  51.975  77.555  1.00  0.00           H
ATOM   1596  CG  LEU A 687      20.615  50.755  76.145  1.00  0.00           C
ATOM   1597  HG  LEU A 687      20.695  49.735  75.705  1.00  0.00           H
ATOM   1598  CD1 LEU A 687      19.275  50.875  76.895  1.00  0.00           C
ATOM   1599 HD11 LEU A 687      19.195  51.865  77.395  1.00  0.00           H
ATOM   1600 HD12 LEU A 687      19.185  50.085  77.675  1.00  0.00           H
ATOM   1601 HD13 LEU A 687      18.415  50.765  76.195  1.00  0.00           H
ATOM   1602  CD2 LEU A 687      20.625  51.765  74.985  1.00  0.00           C
ATOM   1603 HD21 LEU A 687      21.575  51.685  74.415  1.00  0.00           H
ATOM   1604 HD22 LEU A 687      20.545  52.805  75.365  1.00  0.00           H
ATOM   1605 HD23 LEU A 687      19.775  51.575  74.285  1.00  0.00           H
ATOM   1606  C   LEU A 687      22.745  48.705  77.735  1.00  0.00           C
ATOM   1607  O   LEU A 687      23.975  48.635  77.695  1.00  0.00           O
ATOM   1608  N   SER A 688      22.015  47.615  77.395  1.00  0.00           N
ATOM   1609  HN  SER A 688      21.015  47.655  77.365  1.00  0.00           H
ATOM   1610  CA  SER A 688      22.665  46.385  76.965  1.00  0.00           C
ATOM   1611  HA  SER A 688      23.475  46.195  77.645  1.00  0.00           H
ATOM   1612  CB  SER A 688      21.745  45.135  76.995  1.00  0.00           C
ATOM   1613  HB1 SER A 688      20.885  45.295  76.305  1.00  0.00           H
ATOM   1614  HB2 SER A 688      21.315  45.015  78.015  1.00  0.00           H
ATOM   1615  OG  SER A 688      22.435  43.935  76.625  1.00  0.00           O
ATOM   1616  HG1 SER A 688      21.775  43.395  76.125  1.00  0.00           H
ATOM   1617  C   SER A 688      23.275  46.495  75.585  1.00  0.00           C
ATOM   1618  O   SER A 688      22.565  46.505  74.575  1.00  0.00           O
ATOM   1619  N   TYR A 689      24.625  46.515  75.525  1.00  0.00           N
ATOM   1620  HN  TYR A 689      25.125  46.575  76.385  1.00  0.00           H
ATOM   1621  CA  TYR A 689      25.415  46.475  74.315  1.00  0.00           C
ATOM   1622  HA  TYR A 689      25.135  47.335  73.715  1.00  0.00           H
ATOM   1623  CB  TYR A 689      26.915  46.595  74.705  1.00  0.00           C
ATOM   1624  HB1 TYR A 689      27.125  45.865  75.525  1.00  0.00           H
ATOM   1625  HB2 TYR A 689      27.095  47.605  75.135  1.00  0.00           H
ATOM   1626  CG  TYR A 689      27.925  46.365  73.605  1.00  0.00           C
ATOM   1627  CD1 TYR A 689      28.215  47.365  72.655  1.00  0.00           C
ATOM   1628  HD1 TYR A 689      27.665  48.295  72.655  1.00  0.00           H
ATOM   1629  CE1 TYR A 689      29.245  47.175  71.705  1.00  0.00           C
ATOM   1630  HE1 TYR A 689      29.485  47.955  70.995  1.00  0.00           H
ATOM   1631  CZ  TYR A 689      29.995  45.995  71.725  1.00  0.00           C
ATOM   1632  OH  TYR A 689      31.075  45.765  70.845  1.00  0.00           O
ATOM   1633  HH  TYR A 689      30.925  46.225  69.975  1.00  0.00           H
ATOM   1634  CD2 TYR A 689      28.685  45.175  73.585  1.00  0.00           C
ATOM   1635  HD2 TYR A 689      28.505  44.415  74.325  1.00  0.00           H
ATOM   1636  CE2 TYR A 689      29.715  44.995  72.655  1.00  0.00           C
ATOM   1637  HE2 TYR A 689      30.325  44.105  72.665  1.00  0.00           H
ATOM   1638  C   TYR A 689      25.155  45.255  73.435  1.00  0.00           C
ATOM   1639  O   TYR A 689      25.005  45.375  72.225  1.00  0.00           O
ATOM   1640  N   LEU A 690      25.095  44.035  74.015  1.00  0.00           N
ATOM   1641  HN  LEU A 690      25.235  43.955  75.005  1.00  0.00           H
ATOM   1642  CA  LEU A 690      24.845  42.815  73.255  1.00  0.00           C
ATOM   1643  HA  LEU A 690      25.595  42.715  72.495  1.00  0.00           H
ATOM   1644  CB  LEU A 690      24.875  41.555  74.185  1.00  0.00           C
ATOM   1645  HB1 LEU A 690      24.525  40.655  73.615  1.00  0.00           H
ATOM   1646  HB2 LEU A 690      24.145  41.715  75.015  1.00  0.00           H
ATOM   1647  CG  LEU A 690      26.255  41.225  74.795  1.00  0.00           C
ATOM   1648  HG  LEU A 690      26.735  42.175  75.115  1.00  0.00           H
ATOM   1649  CD1 LEU A 690      26.095  40.335  76.045  1.00  0.00           C
ATOM   1650 HD11 LEU A 690      25.635  39.365  75.765  1.00  0.00           H
ATOM   1651 HD12 LEU A 690      25.435  40.825  76.795  1.00  0.00           H
ATOM   1652 HD13 LEU A 690      27.075  40.155  76.525  1.00  0.00           H
ATOM   1653  CD2 LEU A 690      27.155  40.515  73.765  1.00  0.00           C
ATOM   1654 HD21 LEU A 690      27.275  41.145  72.865  1.00  0.00           H
ATOM   1655 HD22 LEU A 690      26.685  39.555  73.455  1.00  0.00           H
ATOM   1656 HD23 LEU A 690      28.155  40.305  74.195  1.00  0.00           H
ATOM   1657  C   LEU A 690      23.495  42.835  72.545  1.00  0.00           C
ATOM   1658  O   LEU A 690      23.395  42.695  71.335  1.00  0.00           O
ATOM   1659  N   SER A 691      22.445  43.145  73.325  1.00  0.00           N
ATOM   1660  HN  SER A 691      22.595  43.285  74.295  1.00  0.00           H
ATOM   1661  CA  SER A 691      21.045  43.175  72.905  1.00  0.00           C
ATOM   1662  HA  SER A 691      20.815  42.205  72.485  1.00  0.00           H
ATOM   1663  CB  SER A 691      20.085  43.435  74.095  1.00  0.00           C
ATOM   1664  HB1 SER A 691      19.045  43.125  73.815  1.00  0.00           H
ATOM   1665  HB2 SER A 691      20.065  44.515  74.375  1.00  0.00           H
ATOM   1666  OG  SER A 691      20.505  42.695  75.245  1.00  0.00           O
ATOM   1667  HG1 SER A 691      19.745  42.105  75.495  1.00  0.00           H
ATOM   1668  C   SER A 691      20.805  44.215  71.845  1.00  0.00           C
ATOM   1669  O   SER A 691      20.115  43.955  70.865  1.00  0.00           O
ATOM   1670  N   LEU A 692      21.415  45.425  71.975  1.00  0.00           N
ATOM   1671  HN  LEU A 692      21.985  45.625  72.775  1.00  0.00           H
ATOM   1672  CA  LEU A 692      21.375  46.445  70.945  1.00  0.00           C
ATOM   1673  HA  LEU A 692      20.335  46.635  70.715  1.00  0.00           H
ATOM   1674  CB  LEU A 692      22.035  47.745  71.465  1.00  0.00           C
ATOM   1675  HB1 LEU A 692      23.135  47.725  71.365  1.00  0.00           H
ATOM   1676  HB2 LEU A 692      21.825  47.805  72.555  1.00  0.00           H
ATOM   1677  CG  LEU A 692      21.465  49.065  70.875  1.00  0.00           C
ATOM   1678  HG  LEU A 692      20.355  49.015  70.905  1.00  0.00           H
ATOM   1679  CD1 LEU A 692      21.895  50.255  71.735  1.00  0.00           C
ATOM   1680 HD11 LEU A 692      22.995  50.385  71.695  1.00  0.00           H
ATOM   1681 HD12 LEU A 692      21.595  50.085  72.795  1.00  0.00           H
ATOM   1682 HD13 LEU A 692      21.415  51.195  71.385  1.00  0.00           H
ATOM   1683  CD2 LEU A 692      21.885  49.315  69.415  1.00  0.00           C
ATOM   1684 HD21 LEU A 692      21.405  48.585  68.735  1.00  0.00           H
ATOM   1685 HD22 LEU A 692      22.985  49.235  69.305  1.00  0.00           H
ATOM   1686 HD23 LEU A 692      21.575  50.335  69.095  1.00  0.00           H
ATOM   1687  C   LEU A 692      22.045  45.995  69.655  1.00  0.00           C
ATOM   1688  O   LEU A 692      21.485  46.135  68.565  1.00  0.00           O
ATOM   1689  N   ARG A 693      23.245  45.385  69.765  1.00  0.00           N
ATOM   1690  HN  ARG A 693      23.665  45.235  70.665  1.00  0.00           H
ATOM   1691  CA  ARG A 693      24.055  45.015  68.625  1.00  0.00           C
ATOM   1692  HA  ARG A 693      24.065  45.865  67.965  1.00  0.00           H
ATOM   1693  CB  ARG A 693      25.525  44.725  69.055  1.00  0.00           C
ATOM   1694  HB1 ARG A 693      25.605  43.775  69.615  1.00  0.00           H
ATOM   1695  HB2 ARG A 693      25.815  45.545  69.755  1.00  0.00           H
ATOM   1696  CG  ARG A 693      26.535  44.755  67.885  1.00  0.00           C
ATOM   1697  HG1 ARG A 693      26.215  45.555  67.185  1.00  0.00           H
ATOM   1698  HG2 ARG A 693      26.505  43.795  67.325  1.00  0.00           H
ATOM   1699  CD  ARG A 693      27.995  45.095  68.265  1.00  0.00           C
ATOM   1700  HD1 ARG A 693      28.045  46.025  68.865  1.00  0.00           H
ATOM   1701  HD2 ARG A 693      28.635  45.255  67.365  1.00  0.00           H
ATOM   1702  NE  ARG A 693      28.545  43.975  69.095  1.00  0.00           N
ATOM   1703  HE  ARG A 693      28.755  44.175  70.045  1.00  0.00           H
ATOM   1704  CZ  ARG A 693      29.075  42.875  68.575  1.00  0.00           C
ATOM   1705  NH1 ARG A 693      29.215  42.675  67.295  1.00  0.00           N
ATOM   1706 HH11 ARG A 693      29.345  43.525  66.775  1.00  0.00           H
ATOM   1707 HH12 ARG A 693      29.745  41.875  67.025  1.00  0.00           H
ATOM   1708  NH2 ARG A 693      29.485  41.925  69.385  1.00  0.00           N
ATOM   1709 HH21 ARG A 693      29.435  42.065  70.355  1.00  0.00           H
ATOM   1710 HH22 ARG A 693      29.975  41.175  68.945  1.00  0.00           H
ATOM   1711  C   ARG A 693      23.445  43.865  67.815  1.00  0.00           C
ATOM   1712  O   ARG A 693      23.635  43.805  66.595  1.00  0.00           O
ATOM   1713  N   THR A 694      22.635  42.965  68.425  1.00  0.00           N
ATOM   1714  HN  THR A 694      22.595  42.945  69.425  1.00  0.00           H
ATOM   1715  CA  THR A 694      21.845  41.985  67.675  1.00  0.00           C
ATOM   1716  HA  THR A 694      22.545  41.365  67.125  1.00  0.00           H
ATOM   1717  CB  THR A 694      21.005  41.045  68.555  1.00  0.00           C
ATOM   1718  HB  THR A 694      20.605  40.215  67.915  1.00  0.00           H
ATOM   1719  OG1 THR A 694      19.885  41.695  69.155  1.00  0.00           O
ATOM   1720  HG1 THR A 694      20.205  42.245  69.875  1.00  0.00           H
ATOM   1721  CG2 THR A 694      21.835  40.395  69.675  1.00  0.00           C
ATOM   1722 HG21 THR A 694      21.915  41.065  70.555  1.00  0.00           H
ATOM   1723 HG22 THR A 694      22.855  40.155  69.335  1.00  0.00           H
ATOM   1724 HG23 THR A 694      21.345  39.465  70.025  1.00  0.00           H
ATOM   1725  C   THR A 694      20.895  42.605  66.645  1.00  0.00           C
ATOM   1726  O   THR A 694      20.825  42.175  65.495  1.00  0.00           O
ATOM   1727  N   SER A 695      20.145  43.675  67.035  1.00  0.00           N
ATOM   1728  HN  SER A 695      20.195  43.945  67.995  1.00  0.00           H
ATOM   1729  CA  SER A 695      19.215  44.395  66.175  1.00  0.00           C
ATOM   1730  HA  SER A 695      18.575  43.645  65.715  1.00  0.00           H
ATOM   1731  CB  SER A 695      18.265  45.375  66.935  1.00  0.00           C
ATOM   1732  HB1 SER A 695      17.825  44.835  67.815  1.00  0.00           H
ATOM   1733  HB2 SER A 695      17.425  45.655  66.265  1.00  0.00           H
ATOM   1734  OG  SER A 695      18.905  46.575  67.385  1.00  0.00           O
ATOM   1735  HG1 SER A 695      19.615  46.345  67.995  1.00  0.00           H
ATOM   1736  C   SER A 695      19.915  45.105  65.045  1.00  0.00           C
ATOM   1737  O   SER A 695      19.465  45.055  63.895  1.00  0.00           O
ATOM   1738  N   ILE A 696      21.095  45.725  65.325  1.00  0.00           N
ATOM   1739  HN  ILE A 696      21.355  45.855  66.275  1.00  0.00           H
ATOM   1740  CA  ILE A 696      21.975  46.295  64.305  1.00  0.00           C
ATOM   1741  HA  ILE A 696      21.425  47.055  63.775  1.00  0.00           H
ATOM   1742  CB  ILE A 696      23.255  46.885  64.895  1.00  0.00           C
ATOM   1743  HB  ILE A 696      23.825  46.075  65.425  1.00  0.00           H
ATOM   1744  CG2 ILE A 696      24.175  47.425  63.775  1.00  0.00           C
ATOM   1745 HG21 ILE A 696      23.615  48.115  63.105  1.00  0.00           H
ATOM   1746 HG22 ILE A 696      24.595  46.605  63.145  1.00  0.00           H
ATOM   1747 HG23 ILE A 696      25.035  47.985  64.205  1.00  0.00           H
ATOM   1748  CG1 ILE A 696      22.985  47.975  65.955  1.00  0.00           C
ATOM   1749 HG11 ILE A 696      23.965  48.325  66.365  1.00  0.00           H
ATOM   1750 HG12 ILE A 696      22.425  47.535  66.805  1.00  0.00           H
ATOM   1751  CD  ILE A 696      22.215  49.195  65.435  1.00  0.00           C
ATOM   1752  HD1 ILE A 696      21.175  48.925  65.175  1.00  0.00           H
ATOM   1753  HD2 ILE A 696      22.715  49.635  64.555  1.00  0.00           H
ATOM   1754  HD3 ILE A 696      22.165  49.985  66.225  1.00  0.00           H
ATOM   1755  C   ILE A 696      22.355  45.235  63.285  1.00  0.00           C
ATOM   1756  O   ILE A 696      22.245  45.455  62.075  1.00  0.00           O
ATOM   1757  N   GLY A 697      22.745  44.035  63.755  1.00  0.00           N
ATOM   1758  HN  GLY A 697      22.865  43.935  64.755  1.00  0.00           H
ATOM   1759  CA  GLY A 697      23.025  42.865  62.935  1.00  0.00           C
ATOM   1760  HA1 GLY A 697      23.295  42.055  63.585  1.00  0.00           H
ATOM   1761  HA2 GLY A 697      23.825  43.125  62.245  1.00  0.00           H
ATOM   1762  C   GLY A 697      21.865  42.385  62.105  1.00  0.00           C
ATOM   1763  O   GLY A 697      22.025  42.125  60.905  1.00  0.00           O
ATOM   1764  N   LEU A 698      20.655  42.255  62.685  1.00  0.00           N
ATOM   1765  HN  LEU A 698      20.575  42.355  63.675  1.00  0.00           H
ATOM   1766  CA  LEU A 698      19.445  41.905  61.945  1.00  0.00           C
ATOM   1767  HA  LEU A 698      19.615  40.955  61.455  1.00  0.00           H
ATOM   1768  CB  LEU A 698      18.245  41.765  62.925  1.00  0.00           C
ATOM   1769  HB1 LEU A 698      17.295  41.645  62.355  1.00  0.00           H
ATOM   1770  HB2 LEU A 698      18.175  42.695  63.525  1.00  0.00           H
ATOM   1771  CG  LEU A 698      18.335  40.565  63.895  1.00  0.00           C
ATOM   1772  HG  LEU A 698      19.325  40.565  64.395  1.00  0.00           H
ATOM   1773  CD1 LEU A 698      17.255  40.685  64.995  1.00  0.00           C
ATOM   1774 HD11 LEU A 698      16.245  40.745  64.535  1.00  0.00           H
ATOM   1775 HD12 LEU A 698      17.425  41.595  65.605  1.00  0.00           H
ATOM   1776 HD13 LEU A 698      17.285  39.805  65.665  1.00  0.00           H
ATOM   1777  CD2 LEU A 698      18.175  39.225  63.165  1.00  0.00           C
ATOM   1778 HD21 LEU A 698      19.005  39.075  62.435  1.00  0.00           H
ATOM   1779 HD22 LEU A 698      17.215  39.195  62.605  1.00  0.00           H
ATOM   1780 HD23 LEU A 698      18.195  38.385  63.885  1.00  0.00           H
ATOM   1781  C   LEU A 698      19.085  42.895  60.845  1.00  0.00           C
ATOM   1782  O   LEU A 698      18.865  42.515  59.695  1.00  0.00           O
ATOM   1783  N   TRP A 699      19.075  44.215  61.135  1.00  0.00           N
ATOM   1784  HN  TRP A 699      19.235  44.525  62.075  1.00  0.00           H
ATOM   1785  CA  TRP A 699      18.875  45.215  60.105  1.00  0.00           C
ATOM   1786  HA  TRP A 699      17.975  44.945  59.575  1.00  0.00           H
ATOM   1787  CB  TRP A 699      18.675  46.635  60.705  1.00  0.00           C
ATOM   1788  HB1 TRP A 699      18.915  47.425  59.955  1.00  0.00           H
ATOM   1789  HB2 TRP A 699      19.385  46.775  61.565  1.00  0.00           H
ATOM   1790  CG  TRP A 699      17.285  46.905  61.175  1.00  0.00           C
ATOM   1791  CD1 TRP A 699      16.175  46.825  60.365  1.00  0.00           C
ATOM   1792  HD1 TRP A 699      16.195  46.505  59.335  1.00  0.00           H
ATOM   1793  NE1 TRP A 699      15.065  47.225  61.075  1.00  0.00           N
ATOM   1794  HE1 TRP A 699      14.135  47.245  60.775  1.00  0.00           H
ATOM   1795  CE2 TRP A 699      15.435  47.575  62.345  1.00  0.00           C
ATOM   1796  CD2 TRP A 699      16.835  47.395  62.455  1.00  0.00           C
ATOM   1797  CE3 TRP A 699      17.475  47.695  63.655  1.00  0.00           C
ATOM   1798  HE3 TRP A 699      18.545  47.555  63.785  1.00  0.00           H
ATOM   1799  CZ3 TRP A 699      16.705  48.165  64.715  1.00  0.00           C
ATOM   1800  HZ3 TRP A 699      17.185  48.395  65.665  1.00  0.00           H
ATOM   1801  CZ2 TRP A 699      14.675  48.065  63.395  1.00  0.00           C
ATOM   1802  HZ2 TRP A 699      13.615  48.225  63.305  1.00  0.00           H
ATOM   1803  CH2 TRP A 699      15.335  48.365  64.585  1.00  0.00           C
ATOM   1804  HH2 TRP A 699      14.785  48.765  65.425  1.00  0.00           H
ATOM   1805  C   TRP A 699      19.935  45.255  59.025  1.00  0.00           C
ATOM   1806  O   TRP A 699      19.615  45.285  57.845  1.00  0.00           O
ATOM   1807  N   THR A 700      21.235  45.195  59.395  1.00  0.00           N
ATOM   1808  HN  THR A 700      21.455  45.135  60.365  1.00  0.00           H
ATOM   1809  CA  THR A 700      22.355  45.225  58.455  1.00  0.00           C
ATOM   1810  HA  THR A 700      22.265  46.105  57.845  1.00  0.00           H
ATOM   1811  CB  THR A 700      23.715  45.265  59.155  1.00  0.00           C
ATOM   1812  HB  THR A 700      23.865  44.345  59.775  1.00  0.00           H
ATOM   1813  OG1 THR A 700      23.815  46.395  60.015  1.00  0.00           O
ATOM   1814  HG1 THR A 700      23.165  46.245  60.725  1.00  0.00           H
ATOM   1815  CG2 THR A 700      24.875  45.395  58.155  1.00  0.00           C
ATOM   1816 HG21 THR A 700      24.715  46.275  57.505  1.00  0.00           H
ATOM   1817 HG22 THR A 700      24.985  44.495  57.515  1.00  0.00           H
ATOM   1818 HG23 THR A 700      25.835  45.545  58.705  1.00  0.00           H
ATOM   1819  C   THR A 700      22.365  44.035  57.495  1.00  0.00           C
ATOM   1820  O   THR A 700      22.545  44.165  56.285  1.00  0.00           O
ATOM   1821  N   SER A 701      22.145  42.815  58.035  1.00  0.00           N
ATOM   1822  HN  SER A 701      21.975  42.745  59.015  1.00  0.00           H
ATOM   1823  CA  SER A 701      22.085  41.585  57.265  1.00  0.00           C
ATOM   1824  HA  SER A 701      22.985  41.515  56.685  1.00  0.00           H
ATOM   1825  CB  SER A 701      22.025  40.325  58.195  1.00  0.00           C
ATOM   1826  HB1 SER A 701      22.945  40.315  58.815  1.00  0.00           H
ATOM   1827  HB2 SER A 701      22.035  39.395  57.585  1.00  0.00           H
ATOM   1828  OG  SER A 701      20.895  40.315  59.085  1.00  0.00           O
ATOM   1829  HG1 SER A 701      21.095  40.925  59.815  1.00  0.00           H
ATOM   1830  C   SER A 701      20.935  41.565  56.265  1.00  0.00           C
ATOM   1831  O   SER A 701      21.105  41.255  55.085  1.00  0.00           O
ATOM   1832  N   PHE A 702      19.745  41.985  56.735  1.00  0.00           N
ATOM   1833  HN  PHE A 702      19.635  42.145  57.715  1.00  0.00           H
ATOM   1834  CA  PHE A 702      18.555  42.145  55.915  1.00  0.00           C
ATOM   1835  HA  PHE A 702      18.355  41.185  55.455  1.00  0.00           H
ATOM   1836  CB  PHE A 702      17.375  42.525  56.845  1.00  0.00           C
ATOM   1837  HB1 PHE A 702      17.645  43.415  57.465  1.00  0.00           H
ATOM   1838  HB2 PHE A 702      17.135  41.695  57.545  1.00  0.00           H
ATOM   1839  CG  PHE A 702      16.145  42.855  56.045  1.00  0.00           C
ATOM   1840  CD1 PHE A 702      15.505  41.835  55.315  1.00  0.00           C
ATOM   1841  HD1 PHE A 702      15.875  40.825  55.375  1.00  0.00           H
ATOM   1842  CE1 PHE A 702      14.445  42.145  54.465  1.00  0.00           C
ATOM   1843  HE1 PHE A 702      13.975  41.375  53.865  1.00  0.00           H
ATOM   1844  CZ  PHE A 702      13.995  43.465  54.365  1.00  0.00           C
ATOM   1845  HZ  PHE A 702      13.165  43.675  53.705  1.00  0.00           H
ATOM   1846  CD2 PHE A 702      15.685  44.175  55.945  1.00  0.00           C
ATOM   1847  HD2 PHE A 702      16.165  44.955  56.515  1.00  0.00           H
ATOM   1848  CE2 PHE A 702      14.595  44.475  55.115  1.00  0.00           C
ATOM   1849  HE2 PHE A 702      14.245  45.495  55.035  1.00  0.00           H
ATOM   1850  C   PHE A 702      18.735  43.135  54.775  1.00  0.00           C
ATOM   1851  O   PHE A 702      18.395  42.885  53.625  1.00  0.00           O
ATOM   1852  N   LEU A 703      19.345  44.295  55.085  1.00  0.00           N
ATOM   1853  HN  LEU A 703      19.585  44.495  56.035  1.00  0.00           H
ATOM   1854  CA  LEU A 703      19.685  45.305  54.115  1.00  0.00           C
ATOM   1855  HA  LEU A 703      18.775  45.565  53.575  1.00  0.00           H
ATOM   1856  CB  LEU A 703      20.255  46.545  54.825  1.00  0.00           C
ATOM   1857  HB1 LEU A 703      21.125  46.975  54.285  1.00  0.00           H
ATOM   1858  HB2 LEU A 703      20.625  46.275  55.835  1.00  0.00           H
ATOM   1859  CG  LEU A 703      19.195  47.645  54.945  1.00  0.00           C
ATOM   1860  HG  LEU A 703      19.645  48.405  55.615  1.00  0.00           H
ATOM   1861  CD1 LEU A 703      18.965  48.285  53.565  1.00  0.00           C
ATOM   1862 HD11 LEU A 703      18.425  47.595  52.885  1.00  0.00           H
ATOM   1863 HD12 LEU A 703      19.935  48.545  53.085  1.00  0.00           H
ATOM   1864 HD13 LEU A 703      18.375  49.215  53.655  1.00  0.00           H
ATOM   1865  CD2 LEU A 703      17.875  47.125  55.555  1.00  0.00           C
ATOM   1866 HD21 LEU A 703      18.055  46.755  56.585  1.00  0.00           H
ATOM   1867 HD22 LEU A 703      17.455  46.285  54.955  1.00  0.00           H
ATOM   1868 HD23 LEU A 703      17.075  47.895  55.585  1.00  0.00           H
ATOM   1869  C   LEU A 703      20.625  44.865  53.025  1.00  0.00           C
ATOM   1870  O   LEU A 703      20.395  45.135  51.855  1.00  0.00           O
ATOM   1871  N   CYS A 704      21.675  44.115  53.375  1.00  0.00           N
ATOM   1872  HN  CYS A 704      21.865  43.975  54.345  1.00  0.00           H
ATOM   1873  CA  CYS A 704      22.595  43.525  52.415  1.00  0.00           C
ATOM   1874  HA  CYS A 704      23.015  44.325  51.825  1.00  0.00           H
ATOM   1875  CB  CYS A 704      23.765  42.775  53.115  1.00  0.00           C
ATOM   1876  HB1 CYS A 704      24.385  42.275  52.345  1.00  0.00           H
ATOM   1877  HB2 CYS A 704      23.345  41.985  53.775  1.00  0.00           H
ATOM   1878  SG  CYS A 704      24.825  43.905  54.075  1.00  0.00           S
ATOM   1879  HG1 CYS A 704      23.895  44.255  54.965  1.00  0.00           H
ATOM   1880  C   CYS A 704      21.905  42.595  51.425  1.00  0.00           C
ATOM   1881  O   CYS A 704      22.145  42.665  50.215  1.00  0.00           O
ATOM   1882  N   ILE A 705      20.975  41.755  51.895  1.00  0.00           N
ATOM   1883  HN  ILE A 705      20.795  41.705  52.875  1.00  0.00           H
ATOM   1884  CA  ILE A 705      20.115  40.945  51.045  1.00  0.00           C
ATOM   1885  HA  ILE A 705      20.755  40.375  50.375  1.00  0.00           H
ATOM   1886  CB  ILE A 705      19.355  39.955  51.925  1.00  0.00           C
ATOM   1887  HB  ILE A 705      19.125  40.435  52.905  1.00  0.00           H
ATOM   1888  CG2 ILE A 705      17.995  39.545  51.305  1.00  0.00           C
ATOM   1889 HG21 ILE A 705      18.125  39.175  50.265  1.00  0.00           H
ATOM   1890 HG22 ILE A 705      17.295  40.405  51.295  1.00  0.00           H
ATOM   1891 HG23 ILE A 705      17.515  38.765  51.925  1.00  0.00           H
ATOM   1892  CG1 ILE A 705      20.315  38.775  52.195  1.00  0.00           C
ATOM   1893 HG11 ILE A 705      21.175  39.125  52.805  1.00  0.00           H
ATOM   1894 HG12 ILE A 705      20.715  38.445  51.215  1.00  0.00           H
ATOM   1895  CD  ILE A 705      19.675  37.555  52.845  1.00  0.00           C
ATOM   1896  HD1 ILE A 705      19.055  37.015  52.095  1.00  0.00           H
ATOM   1897  HD2 ILE A 705      19.015  37.875  53.655  1.00  0.00           H
ATOM   1898  HD3 ILE A 705      20.445  36.855  53.235  1.00  0.00           H
ATOM   1899  C   ILE A 705      19.215  41.735  50.115  1.00  0.00           C
ATOM   1900  O   ILE A 705      19.115  41.455  48.915  1.00  0.00           O
ATOM   1901  N   VAL A 706      18.575  42.795  50.625  1.00  0.00           N
ATOM   1902  HN  VAL A 706      18.635  42.975  51.615  1.00  0.00           H
ATOM   1903  CA  VAL A 706      17.785  43.735  49.845  1.00  0.00           C
ATOM   1904  HA  VAL A 706      17.005  43.205  49.335  1.00  0.00           H
ATOM   1905  CB  VAL A 706      17.165  44.745  50.795  1.00  0.00           C
ATOM   1906  HB  VAL A 706      17.945  45.135  51.485  1.00  0.00           H
ATOM   1907  CG1 VAL A 706      16.545  45.955  50.065  1.00  0.00           C
ATOM   1908 HG11 VAL A 706      15.855  45.615  49.265  1.00  0.00           H
ATOM   1909 HG12 VAL A 706      17.325  46.605  49.595  1.00  0.00           H
ATOM   1910 HG13 VAL A 706      15.985  46.585  50.785  1.00  0.00           H
ATOM   1911  CG2 VAL A 706      16.115  44.005  51.625  1.00  0.00           C
ATOM   1912 HG21 VAL A 706      16.495  43.045  52.035  1.00  0.00           H
ATOM   1913 HG22 VAL A 706      15.205  43.785  51.035  1.00  0.00           H
ATOM   1914 HG23 VAL A 706      15.845  44.625  52.505  1.00  0.00           H
ATOM   1915  C   VAL A 706      18.595  44.435  48.765  1.00  0.00           C
ATOM   1916  O   VAL A 706      18.205  44.495  47.605  1.00  0.00           O
ATOM   1917  N   LEU A 707      19.795  44.945  49.105  1.00  0.00           N
ATOM   1918  HN  LEU A 707      20.085  44.895  50.065  1.00  0.00           H
ATOM   1919  CA  LEU A 707      20.745  45.575  48.205  1.00  0.00           C
ATOM   1920  HA  LEU A 707      20.245  46.385  47.705  1.00  0.00           H
ATOM   1921  CB  LEU A 707      21.945  46.145  49.015  1.00  0.00           C
ATOM   1922  HB1 LEU A 707      22.785  46.455  48.355  1.00  0.00           H
ATOM   1923  HB2 LEU A 707      22.335  45.335  49.675  1.00  0.00           H
ATOM   1924  CG  LEU A 707      21.585  47.365  49.905  1.00  0.00           C
ATOM   1925  HG  LEU A 707      20.605  47.165  50.405  1.00  0.00           H
ATOM   1926  CD1 LEU A 707      22.635  47.575  51.005  1.00  0.00           C
ATOM   1927 HD11 LEU A 707      23.635  47.745  50.545  1.00  0.00           H
ATOM   1928 HD12 LEU A 707      22.695  46.695  51.675  1.00  0.00           H
ATOM   1929 HD13 LEU A 707      22.375  48.465  51.615  1.00  0.00           H
ATOM   1930  CD2 LEU A 707      21.435  48.645  49.065  1.00  0.00           C
ATOM   1931 HD21 LEU A 707      20.675  48.515  48.275  1.00  0.00           H
ATOM   1932 HD22 LEU A 707      22.405  48.905  48.595  1.00  0.00           H
ATOM   1933 HD23 LEU A 707      21.135  49.495  49.715  1.00  0.00           H
ATOM   1934  C   LEU A 707      21.225  44.645  47.085  1.00  0.00           C
ATOM   1935  O   LEU A 707      21.345  45.045  45.935  1.00  0.00           O
ATOM   1936  N   VAL A 708      21.495  43.365  47.415  1.00  0.00           N
ATOM   1937  HN  VAL A 708      21.495  43.095  48.385  1.00  0.00           H
ATOM   1938  CA  VAL A 708      21.755  42.305  46.445  1.00  0.00           C
ATOM   1939  HA  VAL A 708      22.585  42.615  45.825  1.00  0.00           H
ATOM   1940  CB  VAL A 708      22.155  41.005  47.165  1.00  0.00           C
ATOM   1941  HB  VAL A 708      21.465  40.825  48.015  1.00  0.00           H
ATOM   1942  CG1 VAL A 708      22.095  39.775  46.225  1.00  0.00           C
ATOM   1943 HG11 VAL A 708      22.685  39.965  45.305  1.00  0.00           H
ATOM   1944 HG12 VAL A 708      21.055  39.525  45.945  1.00  0.00           H
ATOM   1945 HG13 VAL A 708      22.535  38.885  46.735  1.00  0.00           H
ATOM   1946  CG2 VAL A 708      23.585  41.155  47.725  1.00  0.00           C
ATOM   1947 HG21 VAL A 708      23.655  42.015  48.425  1.00  0.00           H
ATOM   1948 HG22 VAL A 708      24.305  41.315  46.895  1.00  0.00           H
ATOM   1949 HG23 VAL A 708      23.885  40.245  48.275  1.00  0.00           H
ATOM   1950  C   VAL A 708      20.595  42.065  45.485  1.00  0.00           C
ATOM   1951  O   VAL A 708      20.785  42.015  44.275  1.00  0.00           O
ATOM   1952  N   ALA A 709      19.355  41.965  46.005  1.00  0.00           N
ATOM   1953  HN  ALA A 709      19.225  41.995  47.005  1.00  0.00           H
ATOM   1954  CA  ALA A 709      18.155  41.765  45.195  1.00  0.00           C
ATOM   1955  HA  ALA A 709      18.305  40.875  44.595  1.00  0.00           H
ATOM   1956  CB  ALA A 709      16.925  41.575  46.115  1.00  0.00           C
ATOM   1957  HB1 ALA A 709      16.695  42.505  46.675  1.00  0.00           H
ATOM   1958  HB2 ALA A 709      17.135  40.775  46.855  1.00  0.00           H
ATOM   1959  HB3 ALA A 709      16.035  41.285  45.525  1.00  0.00           H
ATOM   1960  C   ALA A 709      17.865  42.895  44.215  1.00  0.00           C
ATOM   1961  O   ALA A 709      17.515  42.695  43.055  1.00  0.00           O
ATOM   1962  N   THR A 710      18.065  44.145  44.695  1.00  0.00           N
ATOM   1963  HN  THR A 710      18.325  44.215  45.655  1.00  0.00           H
ATOM   1964  CA  THR A 710      17.815  45.385  43.965  1.00  0.00           C
ATOM   1965  HA  THR A 710      16.865  45.295  43.445  1.00  0.00           H
ATOM   1966  CB  THR A 710      17.765  46.605  44.895  1.00  0.00           C
ATOM   1967  HB  THR A 710      18.795  46.925  45.205  1.00  0.00           H
ATOM   1968  OG1 THR A 710      17.035  46.345  46.075  1.00  0.00           O
ATOM   1969  HG1 THR A 710      17.465  45.615  46.555  1.00  0.00           H
ATOM   1970  CG2 THR A 710      17.055  47.785  44.215  1.00  0.00           C
ATOM   1971 HG21 THR A 710      16.085  47.455  43.785  1.00  0.00           H
ATOM   1972 HG22 THR A 710      17.675  48.215  43.395  1.00  0.00           H
ATOM   1973 HG23 THR A 710      16.845  48.595  44.935  1.00  0.00           H
ATOM   1974  C   THR A 710      18.885  45.685  42.935  1.00  0.00           C
ATOM   1975  O   THR A 710      18.685  46.485  42.025  1.00  0.00           O
ATOM   1976  N   ASP A 711      20.075  45.065  43.075  1.00  0.00           N
ATOM   1977  HN  ASP A 711      20.155  44.315  43.735  1.00  0.00           H
ATOM   1978  CA  ASP A 711      21.285  45.385  42.355  1.00  0.00           C
ATOM   1979  HA  ASP A 711      22.005  44.675  42.755  1.00  0.00           H
ATOM   1980  CB  ASP A 711      21.285  45.035  40.845  1.00  0.00           C
ATOM   1981  HB1 ASP A 711      20.655  45.755  40.295  1.00  0.00           H
ATOM   1982  HB2 ASP A 711      20.875  44.015  40.705  1.00  0.00           H
ATOM   1983  CG  ASP A 711      22.685  45.055  40.225  1.00  0.00           C
ATOM   1984  OD1 ASP A 711      23.345  46.135  40.265  1.00  0.00           O
ATOM   1985  OD2 ASP A 711      23.125  44.015  39.685  1.00  0.00           O
ATOM   1986  C   ASP A 711      21.855  46.745  42.755  1.00  0.00           C
ATOM   1987  O   ASP A 711      21.725  47.765  42.095  1.00  0.00           O
ATOM   1988  N   ALA A 712      22.535  46.765  43.925  1.00  0.00           N
ATOM   1989  HN  ALA A 712      22.445  45.995  44.565  1.00  0.00           H
ATOM   1990  CA  ALA A 712      23.345  47.895  44.305  1.00  0.00           C
ATOM   1991  HA  ALA A 712      22.925  48.815  43.895  1.00  0.00           H
ATOM   1992  CB  ALA A 712      23.365  48.005  45.845  1.00  0.00           C
ATOM   1993  HB1 ALA A 712      23.795  47.085  46.305  1.00  0.00           H
ATOM   1994  HB2 ALA A 712      22.325  48.135  46.215  1.00  0.00           H
ATOM   1995  HB3 ALA A 712      23.965  48.875  46.165  1.00  0.00           H
ATOM   1996  C   ALA A 712      24.755  47.745  43.725  1.00  0.00           C
ATOM   1997  O   ALA A 712      25.605  48.625  43.885  1.00  0.00           O
ATOM   1998  N   SER A 713      25.025  46.635  42.995  1.00  0.00           N
ATOM   1999  HN  SER A 713      24.295  45.975  42.835  1.00  0.00           H
ATOM   2000  CA  SER A 713      26.255  46.385  42.265  1.00  0.00           C
ATOM   2001  HA  SER A 713      27.075  46.445  42.965  1.00  0.00           H
ATOM   2002  CB  SER A 713      26.295  44.975  41.605  1.00  0.00           C
ATOM   2003  HB1 SER A 713      27.255  44.835  41.055  1.00  0.00           H
ATOM   2004  HB2 SER A 713      25.455  44.855  40.875  1.00  0.00           H
ATOM   2005  OG  SER A 713      26.205  43.955  42.595  1.00  0.00           O
ATOM   2006  HG1 SER A 713      25.425  43.405  42.355  1.00  0.00           H
ATOM   2007  C   SER A 713      26.505  47.415  41.185  1.00  0.00           C
ATOM   2008  O   SER A 713      27.625  47.875  40.985  1.00  0.00           O
ATOM   2009  N   SER A 714      25.435  47.875  40.515  1.00  0.00           N
ATOM   2010  HN  SER A 714      24.575  47.325  40.585  1.00  0.00           H
ATOM   2011  CA  SER A 714      25.425  48.975  39.545  1.00  0.00           C
ATOM   2012  HA  SER A 714      25.985  48.635  38.685  1.00  0.00           H
ATOM   2013  CB  SER A 714      23.975  49.285  39.095  1.00  0.00           C
ATOM   2014  HB1 SER A 714      23.965  50.135  38.365  1.00  0.00           H
ATOM   2015  HB2 SER A 714      23.345  49.565  39.965  1.00  0.00           H
ATOM   2016  OG  SER A 714      23.395  48.165  38.425  1.00  0.00           O
ATOM   2017  HG1 SER A 714      23.265  47.445  39.095  1.00  0.00           H
ATOM   2018  C   SER A 714      26.085  50.275  40.015  1.00  0.00           C
ATOM   2019  O   SER A 714      26.695  51.005  39.245  1.00  0.00           O
ATOM   2020  N   LEU A 715      26.005  50.615  41.325  1.00  0.00           N
ATOM   2021  HN  LEU A 715      25.555  49.985  41.965  1.00  0.00           H
ATOM   2022  CA  LEU A 715      26.585  51.795  41.935  1.00  0.00           C
ATOM   2023  HA  LEU A 715      26.195  52.665  41.415  1.00  0.00           H
ATOM   2024  CB  LEU A 715      26.165  51.885  43.425  1.00  0.00           C
ATOM   2025  HB1 LEU A 715      26.535  52.845  43.855  1.00  0.00           H
ATOM   2026  HB2 LEU A 715      26.655  51.055  43.995  1.00  0.00           H
ATOM   2027  CG  LEU A 715      24.655  51.785  43.705  1.00  0.00           C
ATOM   2028  HG  LEU A 715      24.285  50.795  43.325  1.00  0.00           H
ATOM   2029  CD1 LEU A 715      24.375  51.845  45.215  1.00  0.00           C
ATOM   2030 HD11 LEU A 715      24.715  52.815  45.635  1.00  0.00           H
ATOM   2031 HD12 LEU A 715      24.915  51.025  45.735  1.00  0.00           H
ATOM   2032 HD13 LEU A 715      23.285  51.735  45.415  1.00  0.00           H
ATOM   2033  CD2 LEU A 715      23.855  52.885  43.005  1.00  0.00           C
ATOM   2034 HD21 LEU A 715      24.055  52.915  41.915  1.00  0.00           H
ATOM   2035 HD22 LEU A 715      24.125  53.855  43.465  1.00  0.00           H
ATOM   2036 HD23 LEU A 715      22.765  52.725  43.175  1.00  0.00           H
ATOM   2037  C   LEU A 715      28.105  51.895  41.845  1.00  0.00           C
ATOM   2038  O   LEU A 715      28.665  52.975  41.645  1.00  0.00           O
ATOM   2039  N   VAL A 716      28.825  50.755  41.985  1.00  0.00           N
ATOM   2040  HN  VAL A 716      28.365  49.875  42.045  1.00  0.00           H
ATOM   2041  CA  VAL A 716      30.275  50.715  42.175  1.00  0.00           C
ATOM   2042  HA  VAL A 716      30.515  51.485  42.895  1.00  0.00           H
ATOM   2043  CB  VAL A 716      30.765  49.385  42.755  1.00  0.00           C
ATOM   2044  HB  VAL A 716      31.785  49.555  43.175  1.00  0.00           H
ATOM   2045  CG1 VAL A 716      29.845  48.945  43.915  1.00  0.00           C
ATOM   2046 HG11 VAL A 716      28.825  48.695  43.555  1.00  0.00           H
ATOM   2047 HG12 VAL A 716      29.775  49.745  44.685  1.00  0.00           H
ATOM   2048 HG13 VAL A 716      30.255  48.035  44.395  1.00  0.00           H
ATOM   2049  CG2 VAL A 716      30.895  48.275  41.695  1.00  0.00           C
ATOM   2050 HG21 VAL A 716      31.725  48.475  40.985  1.00  0.00           H
ATOM   2051 HG22 VAL A 716      29.955  48.155  41.115  1.00  0.00           H
ATOM   2052 HG23 VAL A 716      31.105  47.295  42.185  1.00  0.00           H
ATOM   2053  C   VAL A 716      31.045  51.065  40.905  1.00  0.00           C
ATOM   2054  O   VAL A 716      32.245  51.335  40.935  1.00  0.00           O
ATOM   2055  N   CYS A 717      30.335  51.115  39.765  1.00  0.00           N
ATOM   2056  HN  CYS A 717      29.365  50.875  39.795  1.00  0.00           H
ATOM   2057  CA  CYS A 717      30.865  51.565  38.485  1.00  0.00           C
ATOM   2058  HA  CYS A 717      31.715  50.945  38.245  1.00  0.00           H
ATOM   2059  CB  CYS A 717      29.795  51.455  37.365  1.00  0.00           C
ATOM   2060  HB1 CYS A 717      30.225  51.845  36.415  1.00  0.00           H
ATOM   2061  HB2 CYS A 717      28.925  52.095  37.615  1.00  0.00           H
ATOM   2062  SG  CYS A 717      29.235  49.735  37.105  1.00  0.00           S
ATOM   2063  HG1 CYS A 717      28.425  49.735  38.155  1.00  0.00           H
ATOM   2064  C   CYS A 717      31.365  53.005  38.525  1.00  0.00           C
ATOM   2065  O   CYS A 717      32.385  53.345  37.925  1.00  0.00           O
ATOM   2066  N   TYR A 718      30.685  53.885  39.275  1.00  0.00           N
ATOM   2067  HN  TYR A 718      29.915  53.605  39.845  1.00  0.00           H
ATOM   2068  CA  TYR A 718      30.955  55.315  39.225  1.00  0.00           C
ATOM   2069  HA  TYR A 718      31.375  55.565  38.255  1.00  0.00           H
ATOM   2070  CB  TYR A 718      29.645  56.085  39.415  1.00  0.00           C
ATOM   2071  HB1 TYR A 718      29.795  57.185  39.415  1.00  0.00           H
ATOM   2072  HB2 TYR A 718      29.265  55.765  40.415  1.00  0.00           H
ATOM   2073  CG  TYR A 718      28.635  55.735  38.355  1.00  0.00           C
ATOM   2074  CD1 TYR A 718      28.785  56.225  37.045  1.00  0.00           C
ATOM   2075  HD1 TYR A 718      29.685  56.775  36.785  1.00  0.00           H
ATOM   2076  CE1 TYR A 718      27.785  56.005  36.085  1.00  0.00           C
ATOM   2077  HE1 TYR A 718      27.895  56.375  35.065  1.00  0.00           H
ATOM   2078  CZ  TYR A 718      26.635  55.305  36.425  1.00  0.00           C
ATOM   2079  OH  TYR A 718      25.615  55.135  35.455  1.00  0.00           O
ATOM   2080  HH  TYR A 718      24.975  54.535  35.845  1.00  0.00           H
ATOM   2081  CD2 TYR A 718      27.485  54.985  38.665  1.00  0.00           C
ATOM   2082  HD2 TYR A 718      27.375  54.575  39.665  1.00  0.00           H
ATOM   2083  CE2 TYR A 718      26.485  54.765  37.705  1.00  0.00           C
ATOM   2084  HE2 TYR A 718      25.605  54.205  37.975  1.00  0.00           H
ATOM   2085  C   TYR A 718      31.965  55.765  40.265  1.00  0.00           C
ATOM   2086  O   TYR A 718      31.945  56.885  40.755  1.00  0.00           O
ATOM   2087  N   ILE A 719      32.865  54.835  40.645  1.00  0.00           N
ATOM   2088  HN  ILE A 719      32.785  53.925  40.245  1.00  0.00           H
ATOM   2089  CA  ILE A 719      33.925  55.025  41.615  1.00  0.00           C
ATOM   2090  HA  ILE A 719      33.545  55.655  42.405  1.00  0.00           H
ATOM   2091  CB  ILE A 719      34.285  53.655  42.195  1.00  0.00           C
ATOM   2092  HB  ILE A 719      34.255  52.915  41.355  1.00  0.00           H
ATOM   2093  CG2 ILE A 719      35.705  53.565  42.785  1.00  0.00           C
ATOM   2094 HG21 ILE A 719      35.855  54.295  43.605  1.00  0.00           H
ATOM   2095 HG22 ILE A 719      36.485  53.735  42.005  1.00  0.00           H
ATOM   2096 HG23 ILE A 719      35.885  52.535  43.175  1.00  0.00           H
ATOM   2097  CG1 ILE A 719      33.205  53.195  43.225  1.00  0.00           C
ATOM   2098 HG11 ILE A 719      33.415  52.135  43.475  1.00  0.00           H
ATOM   2099 HG12 ILE A 719      32.205  53.235  42.735  1.00  0.00           H
ATOM   2100  CD  ILE A 719      33.145  54.025  44.515  1.00  0.00           C
ATOM   2101  HD1 ILE A 719      32.865  55.075  44.305  1.00  0.00           H
ATOM   2102  HD2 ILE A 719      34.125  54.025  45.045  1.00  0.00           H
ATOM   2103  HD3 ILE A 719      32.385  53.595  45.205  1.00  0.00           H
ATOM   2104  C   ILE A 719      35.125  55.785  41.065  1.00  0.00           C
ATOM   2105  O   ILE A 719      35.625  56.715  41.705  1.00  0.00           O
ATOM   2106  N   THR A 720      35.595  55.435  39.835  1.00  0.00           N
ATOM   2107  HN  THR A 720      35.125  54.685  39.375  1.00  0.00           H
ATOM   2108  CA  THR A 720      36.795  55.965  39.165  1.00  0.00           C
ATOM   2109  HA  THR A 720      36.895  55.375  38.265  1.00  0.00           H
ATOM   2110  CB  THR A 720      36.675  57.425  38.715  1.00  0.00           C
ATOM   2111  HB  THR A 720      37.525  57.705  38.055  1.00  0.00           H
ATOM   2112  OG1 THR A 720      36.665  58.325  39.815  1.00  0.00           O
ATOM   2113  HG1 THR A 720      36.235  57.845  40.545  1.00  0.00           H
ATOM   2114  CG2 THR A 720      35.375  57.635  37.925  1.00  0.00           C
ATOM   2115 HG21 THR A 720      34.475  57.455  38.555  1.00  0.00           H
ATOM   2116 HG22 THR A 720      35.335  56.965  37.045  1.00  0.00           H
ATOM   2117 HG23 THR A 720      35.325  58.685  37.565  1.00  0.00           H
ATOM   2118  C   THR A 720      38.115  55.765  39.925  1.00  0.00           C
ATOM   2119  O   THR A 720      38.145  55.535  41.125  1.00  0.00           O
ATOM   2120  N   ARG A 721      39.275  55.855  39.225  1.00  0.00           N
ATOM   2121  HN  ARG A 721      39.305  56.085  38.255  1.00  0.00           H
ATOM   2122  CA  ARG A 721      40.565  55.725  39.885  1.00  0.00           C
ATOM   2123  HA  ARG A 721      40.585  54.765  40.385  1.00  0.00           H
ATOM   2124  CB  ARG A 721      41.775  55.795  38.925  1.00  0.00           C
ATOM   2125  HB1 ARG A 721      42.705  55.695  39.535  1.00  0.00           H
ATOM   2126  HB2 ARG A 721      41.815  56.785  38.425  1.00  0.00           H
ATOM   2127  CG  ARG A 721      41.805  54.695  37.845  1.00  0.00           C
ATOM   2128  HG1 ARG A 721      41.105  54.985  37.035  1.00  0.00           H
ATOM   2129  HG2 ARG A 721      41.445  53.725  38.265  1.00  0.00           H
ATOM   2130  CD  ARG A 721      43.215  54.535  37.265  1.00  0.00           C
ATOM   2131  HD1 ARG A 721      43.735  55.525  37.245  1.00  0.00           H
ATOM   2132  HD2 ARG A 721      43.205  54.155  36.235  1.00  0.00           H
ATOM   2133  NE  ARG A 721      43.985  53.615  38.165  1.00  0.00           N
ATOM   2134  HE  ARG A 721      44.325  53.915  39.065  1.00  0.00           H
ATOM   2135  CZ  ARG A 721      44.115  52.305  37.975  1.00  0.00           C
ATOM   2136  NH1 ARG A 721      43.745  51.655  36.905  1.00  0.00           N
ATOM   2137 HH11 ARG A 721      43.455  52.105  36.055  1.00  0.00           H
ATOM   2138 HH12 ARG A 721      44.005  50.685  36.905  1.00  0.00           H
ATOM   2139  NH2 ARG A 721      44.695  51.595  38.915  1.00  0.00           N
ATOM   2140 HH21 ARG A 721      45.055  52.085  39.725  1.00  0.00           H
ATOM   2141 HH22 ARG A 721      45.195  50.765  38.615  1.00  0.00           H
ATOM   2142  C   ARG A 721      40.815  56.775  40.955  1.00  0.00           C
ATOM   2143  O   ARG A 721      41.355  56.475  42.025  1.00  0.00           O
ATOM   2144  N   PHE A 722      40.415  58.035  40.685  1.00  0.00           N
ATOM   2145  HN  PHE A 722      40.095  58.255  39.755  1.00  0.00           H
ATOM   2146  CA  PHE A 722      40.455  59.165  41.585  1.00  0.00           C
ATOM   2147  HA  PHE A 722      41.485  59.505  41.595  1.00  0.00           H
ATOM   2148  CB  PHE A 722      39.575  60.295  40.985  1.00  0.00           C
ATOM   2149  HB1 PHE A 722      38.535  59.915  40.865  1.00  0.00           H
ATOM   2150  HB2 PHE A 722      39.945  60.555  39.965  1.00  0.00           H
ATOM   2151  CG  PHE A 722      39.515  61.555  41.815  1.00  0.00           C
ATOM   2152  CD1 PHE A 722      40.525  62.525  41.695  1.00  0.00           C
ATOM   2153  HD1 PHE A 722      41.355  62.355  41.025  1.00  0.00           H
ATOM   2154  CE1 PHE A 722      40.455  63.725  42.425  1.00  0.00           C
ATOM   2155  HE1 PHE A 722      41.225  64.475  42.315  1.00  0.00           H
ATOM   2156  CZ  PHE A 722      39.375  63.955  43.285  1.00  0.00           C
ATOM   2157  HZ  PHE A 722      39.315  64.875  43.845  1.00  0.00           H
ATOM   2158  CD2 PHE A 722      38.425  61.815  42.675  1.00  0.00           C
ATOM   2159  HD2 PHE A 722      37.645  61.075  42.755  1.00  0.00           H
ATOM   2160  CE2 PHE A 722      38.355  63.005  43.405  1.00  0.00           C
ATOM   2161  HE2 PHE A 722      37.515  63.185  44.065  1.00  0.00           H
ATOM   2162  C   PHE A 722      40.115  58.875  43.055  1.00  0.00           C
ATOM   2163  O   PHE A 722      40.935  59.155  43.935  1.00  0.00           O
ATOM   2164  N   THR A 723      38.925  58.315  43.355  1.00  0.00           N
ATOM   2165  HN  THR A 723      38.295  58.065  42.615  1.00  0.00           H
ATOM   2166  CA  THR A 723      38.545  57.965  44.725  1.00  0.00           C
ATOM   2167  HA  THR A 723      38.855  58.795  45.355  1.00  0.00           H
ATOM   2168  CB  THR A 723      37.035  57.825  44.945  1.00  0.00           C
ATOM   2169  HB  THR A 723      36.835  57.885  46.045  1.00  0.00           H
ATOM   2170  OG1 THR A 723      36.485  56.595  44.485  1.00  0.00           O
ATOM   2171  HG1 THR A 723      36.255  56.735  43.555  1.00  0.00           H
ATOM   2172  CG2 THR A 723      36.265  58.955  44.245  1.00  0.00           C
ATOM   2173 HG21 THR A 723      36.345  58.865  43.135  1.00  0.00           H
ATOM   2174 HG22 THR A 723      36.665  59.945  44.545  1.00  0.00           H
ATOM   2175 HG23 THR A 723      35.195  58.915  44.505  1.00  0.00           H
ATOM   2176  C   THR A 723      39.275  56.735  45.275  1.00  0.00           C
ATOM   2177  O   THR A 723      39.735  56.715  46.415  1.00  0.00           O
ATOM   2178  N   GLU A 724      39.405  55.675  44.435  1.00  0.00           N
ATOM   2179  HN  GLU A 724      39.045  55.745  43.515  1.00  0.00           H
ATOM   2180  CA  GLU A 724      39.945  54.365  44.755  1.00  0.00           C
ATOM   2181  HA  GLU A 724      39.375  53.955  45.585  1.00  0.00           H
ATOM   2182  CB  GLU A 724      39.735  53.475  43.515  1.00  0.00           C
ATOM   2183  HB1 GLU A 724      40.265  53.925  42.645  1.00  0.00           H
ATOM   2184  HB2 GLU A 724      38.655  53.485  43.255  1.00  0.00           H
ATOM   2185  CG  GLU A 724      40.175  51.995  43.655  1.00  0.00           C
ATOM   2186  HG1 GLU A 724      39.525  51.495  44.385  1.00  0.00           H
ATOM   2187  HG2 GLU A 724      41.235  51.905  43.985  1.00  0.00           H
ATOM   2188  CD  GLU A 724      40.045  51.245  42.325  1.00  0.00           C
ATOM   2189  OE1 GLU A 724      39.085  51.535  41.555  1.00  0.00           O
ATOM   2190  OE2 GLU A 724      40.915  50.375  42.075  1.00  0.00           O
ATOM   2191  C   GLU A 724      41.405  54.365  45.175  1.00  0.00           C
ATOM   2192  O   GLU A 724      41.775  53.875  46.245  1.00  0.00           O
ATOM   2193  N   GLU A 725      42.275  54.995  44.345  1.00  0.00           N
ATOM   2194  HN  GLU A 725      41.945  55.335  43.465  1.00  0.00           H
ATOM   2195  CA  GLU A 725      43.685  55.195  44.605  1.00  0.00           C
ATOM   2196  HA  GLU A 725      44.135  54.235  44.805  1.00  0.00           H
ATOM   2197  CB  GLU A 725      44.385  55.815  43.365  1.00  0.00           C
ATOM   2198  HB1 GLU A 725      45.435  56.055  43.625  1.00  0.00           H
ATOM   2199  HB2 GLU A 725      43.875  56.775  43.125  1.00  0.00           H
ATOM   2200  CG  GLU A 725      44.385  54.945  42.085  1.00  0.00           C
ATOM   2201  HG1 GLU A 725      44.585  55.605  41.215  1.00  0.00           H
ATOM   2202  HG2 GLU A 725      43.395  54.465  41.935  1.00  0.00           H
ATOM   2203  CD  GLU A 725      45.445  53.845  41.985  1.00  0.00           C
ATOM   2204  OE1 GLU A 725      46.515  53.895  42.645  1.00  0.00           O
ATOM   2205  OE2 GLU A 725      45.225  52.935  41.155  1.00  0.00           O
ATOM   2206  C   GLU A 725      43.945  56.055  45.845  1.00  0.00           C
ATOM   2207  O   GLU A 725      44.785  55.735  46.675  1.00  0.00           O
ATOM   2208  N   ALA A 726      43.175  57.165  45.995  1.00  0.00           N
ATOM   2209  HN  ALA A 726      42.525  57.415  45.285  1.00  0.00           H
ATOM   2210  CA  ALA A 726      43.215  58.035  47.155  1.00  0.00           C
ATOM   2211  HA  ALA A 726      44.235  58.405  47.265  1.00  0.00           H
ATOM   2212  CB  ALA A 726      42.275  59.235  46.915  1.00  0.00           C
ATOM   2213  HB1 ALA A 726      41.225  58.895  46.795  1.00  0.00           H
ATOM   2214  HB2 ALA A 726      42.555  59.755  45.975  1.00  0.00           H
ATOM   2215  HB3 ALA A 726      42.325  59.965  47.745  1.00  0.00           H
ATOM   2216  C   ALA A 726      42.845  57.355  48.465  1.00  0.00           C
ATOM   2217  O   ALA A 726      43.525  57.495  49.475  1.00  0.00           O
ATOM   2218  N   PHE A 727      41.755  56.555  48.455  1.00  0.00           N
ATOM   2219  HN  PHE A 727      41.185  56.505  47.635  1.00  0.00           H
ATOM   2220  CA  PHE A 727      41.325  55.755  49.595  1.00  0.00           C
ATOM   2221  HA  PHE A 727      41.155  56.405  50.435  1.00  0.00           H
ATOM   2222  CB  PHE A 727      39.975  55.065  49.195  1.00  0.00           C
ATOM   2223  HB1 PHE A 727      40.125  54.475  48.265  1.00  0.00           H
ATOM   2224  HB2 PHE A 727      39.225  55.855  48.955  1.00  0.00           H
ATOM   2225  CG  PHE A 727      39.385  54.155  50.245  1.00  0.00           C
ATOM   2226  CD1 PHE A 727      38.485  54.665  51.195  1.00  0.00           C
ATOM   2227  HD1 PHE A 727      38.255  55.715  51.205  1.00  0.00           H
ATOM   2228  CE1 PHE A 727      37.865  53.815  52.125  1.00  0.00           C
ATOM   2229  HE1 PHE A 727      37.165  54.215  52.835  1.00  0.00           H
ATOM   2230  CZ  PHE A 727      38.145  52.445  52.105  1.00  0.00           C
ATOM   2231  HZ  PHE A 727      37.665  51.775  52.815  1.00  0.00           H
ATOM   2232  CD2 PHE A 727      39.645  52.775  50.235  1.00  0.00           C
ATOM   2233  HD2 PHE A 727      40.315  52.355  49.495  1.00  0.00           H
ATOM   2234  CE2 PHE A 727      39.035  51.925  51.165  1.00  0.00           C
ATOM   2235  HE2 PHE A 727      39.255  50.865  51.155  1.00  0.00           H
ATOM   2236  C   PHE A 727      42.375  54.735  50.035  1.00  0.00           C
ATOM   2237  O   PHE A 727      42.745  54.665  51.205  1.00  0.00           O
ATOM   2238  N   ALA A 728      42.935  53.975  49.065  1.00  0.00           N
ATOM   2239  HN  ALA A 728      42.615  54.045  48.115  1.00  0.00           H
ATOM   2240  CA  ALA A 728      43.995  53.025  49.315  1.00  0.00           C
ATOM   2241  HA  ALA A 728      43.655  52.345  50.085  1.00  0.00           H
ATOM   2242  CB  ALA A 728      44.245  52.215  48.025  1.00  0.00           C
ATOM   2243  HB1 ALA A 728      44.615  52.875  47.205  1.00  0.00           H
ATOM   2244  HB2 ALA A 728      43.295  51.755  47.685  1.00  0.00           H
ATOM   2245  HB3 ALA A 728      44.985  51.405  48.195  1.00  0.00           H
ATOM   2246  C   ALA A 728      45.305  53.635  49.825  1.00  0.00           C
ATOM   2247  O   ALA A 728      45.925  53.125  50.755  1.00  0.00           O
ATOM   2248  N   ALA A 729      45.745  54.765  49.225  1.00  0.00           N
ATOM   2249  HN  ALA A 729      45.245  55.135  48.445  1.00  0.00           H
ATOM   2250  CA  ALA A 729      46.945  55.475  49.605  1.00  0.00           C
ATOM   2251  HA  ALA A 729      47.785  54.795  49.525  1.00  0.00           H
ATOM   2252  CB  ALA A 729      47.155  56.655  48.635  1.00  0.00           C
ATOM   2253  HB1 ALA A 729      46.325  57.385  48.705  1.00  0.00           H
ATOM   2254  HB2 ALA A 729      47.175  56.285  47.585  1.00  0.00           H
ATOM   2255  HB3 ALA A 729      48.115  57.185  48.835  1.00  0.00           H
ATOM   2256  C   ALA A 729      46.935  55.995  51.035  1.00  0.00           C
ATOM   2257  O   ALA A 729      47.905  55.815  51.785  1.00  0.00           O
ATOM   2258  N   LEU A 730      45.805  56.595  51.475  1.00  0.00           N
ATOM   2259  HN  LEU A 730      45.045  56.745  50.845  1.00  0.00           H
ATOM   2260  CA  LEU A 730      45.635  57.075  52.835  1.00  0.00           C
ATOM   2261  HA  LEU A 730      46.435  57.765  53.045  1.00  0.00           H
ATOM   2262  CB  LEU A 730      44.275  57.805  53.005  1.00  0.00           C
ATOM   2263  HB1 LEU A 730      43.445  57.065  53.035  1.00  0.00           H
ATOM   2264  HB2 LEU A 730      44.095  58.435  52.105  1.00  0.00           H
ATOM   2265  CG  LEU A 730      44.215  58.715  54.245  1.00  0.00           C
ATOM   2266  HG  LEU A 730      44.775  58.225  55.085  1.00  0.00           H
ATOM   2267  CD1 LEU A 730      44.875  60.065  53.965  1.00  0.00           C
ATOM   2268 HD11 LEU A 730      44.345  60.585  53.135  1.00  0.00           H
ATOM   2269 HD12 LEU A 730      45.945  59.945  53.675  1.00  0.00           H
ATOM   2270 HD13 LEU A 730      44.815  60.715  54.855  1.00  0.00           H
ATOM   2271  CD2 LEU A 730      42.775  58.935  54.735  1.00  0.00           C
ATOM   2272 HD21 LEU A 730      42.315  57.965  55.005  1.00  0.00           H
ATOM   2273 HD22 LEU A 730      42.175  59.395  53.925  1.00  0.00           H
ATOM   2274 HD23 LEU A 730      42.755  59.605  55.625  1.00  0.00           H
ATOM   2275  C   LEU A 730      45.715  55.955  53.865  1.00  0.00           C
ATOM   2276  O   LEU A 730      46.385  56.075  54.895  1.00  0.00           O
ATOM   2277  N   ILE A 731      45.075  54.805  53.585  1.00  0.00           N
ATOM   2278  HN  ILE A 731      44.515  54.745  52.755  1.00  0.00           H
ATOM   2279  CA  ILE A 731      45.115  53.605  54.405  1.00  0.00           C
ATOM   2280  HA  ILE A 731      44.795  53.885  55.405  1.00  0.00           H
ATOM   2281  CB  ILE A 731      44.115  52.565  53.885  1.00  0.00           C
ATOM   2282  HB  ILE A 731      44.265  52.455  52.785  1.00  0.00           H
ATOM   2283  CG2 ILE A 731      44.325  51.185  54.545  1.00  0.00           C
ATOM   2284 HG21 ILE A 731      44.215  51.255  55.645  1.00  0.00           H
ATOM   2285 HG22 ILE A 731      45.325  50.755  54.305  1.00  0.00           H
ATOM   2286 HG23 ILE A 731      43.575  50.465  54.155  1.00  0.00           H
ATOM   2287  CG1 ILE A 731      42.675  53.105  54.125  1.00  0.00           C
ATOM   2288 HG11 ILE A 731      42.585  54.135  53.705  1.00  0.00           H
ATOM   2289 HG12 ILE A 731      42.495  53.165  55.215  1.00  0.00           H
ATOM   2290  CD  ILE A 731      41.585  52.245  53.475  1.00  0.00           C
ATOM   2291  HD1 ILE A 731      41.525  51.245  53.945  1.00  0.00           H
ATOM   2292  HD2 ILE A 731      41.785  52.115  52.385  1.00  0.00           H
ATOM   2293  HD3 ILE A 731      40.595  52.735  53.575  1.00  0.00           H
ATOM   2294  C   ILE A 731      46.515  53.045  54.585  1.00  0.00           C
ATOM   2295  O   ILE A 731      46.935  52.715  55.695  1.00  0.00           O
ATOM   2296  N   CYS A 732      47.325  52.975  53.495  1.00  0.00           N
ATOM   2297  HN  CYS A 732      46.955  53.225  52.605  1.00  0.00           H
ATOM   2298  CA  CYS A 732      48.725  52.575  53.575  1.00  0.00           C
ATOM   2299  HA  CYS A 732      48.755  51.585  54.035  1.00  0.00           H
ATOM   2300  CB  CYS A 732      49.385  52.465  52.175  1.00  0.00           C
ATOM   2301  HB1 CYS A 732      50.465  52.195  52.295  1.00  0.00           H
ATOM   2302  HB2 CYS A 732      49.335  53.445  51.665  1.00  0.00           H
ATOM   2303  SG  CYS A 732      48.595  51.185  51.155  1.00  0.00           S
ATOM   2304  HG1 CYS A 732      47.435  51.835  51.025  1.00  0.00           H
ATOM   2305  C   CYS A 732      49.575  53.465  54.465  1.00  0.00           C
ATOM   2306  O   CYS A 732      50.355  52.965  55.265  1.00  0.00           O
ATOM   2307  N   ILE A 733      49.405  54.805  54.355  1.00  0.00           N
ATOM   2308  HN  ILE A 733      48.805  55.165  53.635  1.00  0.00           H
ATOM   2309  CA  ILE A 733      50.055  55.775  55.225  1.00  0.00           C
ATOM   2310  HA  ILE A 733      51.125  55.605  55.165  1.00  0.00           H
ATOM   2311  CB  ILE A 733      49.785  57.205  54.735  1.00  0.00           C
ATOM   2312  HB  ILE A 733      48.675  57.335  54.635  1.00  0.00           H
ATOM   2313  CG2 ILE A 733      50.295  58.255  55.755  1.00  0.00           C
ATOM   2314 HG21 ILE A 733      51.375  58.115  55.955  1.00  0.00           H
ATOM   2315 HG22 ILE A 733      49.745  58.205  56.715  1.00  0.00           H
ATOM   2316 HG23 ILE A 733      50.155  59.285  55.355  1.00  0.00           H
ATOM   2317  CG1 ILE A 733      50.415  57.435  53.345  1.00  0.00           C
ATOM   2318 HG11 ILE A 733      50.265  56.535  52.695  1.00  0.00           H
ATOM   2319 HG12 ILE A 733      51.515  57.565  53.475  1.00  0.00           H
ATOM   2320  CD  ILE A 733      49.835  58.635  52.595  1.00  0.00           C
ATOM   2321  HD1 ILE A 733      49.955  59.575  53.175  1.00  0.00           H
ATOM   2322  HD2 ILE A 733      48.755  58.485  52.395  1.00  0.00           H
ATOM   2323  HD3 ILE A 733      50.345  58.765  51.615  1.00  0.00           H
ATOM   2324  C   ILE A 733      49.675  55.615  56.685  1.00  0.00           C
ATOM   2325  O   ILE A 733      50.535  55.585  57.575  1.00  0.00           O
ATOM   2326  N   ILE A 734      48.375  55.435  56.975  1.00  0.00           N
ATOM   2327  HN  ILE A 734      47.685  55.525  56.245  1.00  0.00           H
ATOM   2328  CA  ILE A 734      47.855  55.155  58.315  1.00  0.00           C
ATOM   2329  HA  ILE A 734      48.185  55.945  58.975  1.00  0.00           H
ATOM   2330  CB  ILE A 734      46.315  55.145  58.305  1.00  0.00           C
ATOM   2331  HB  ILE A 734      45.985  54.485  57.475  1.00  0.00           H
ATOM   2332  CG2 ILE A 734      45.745  54.595  59.625  1.00  0.00           C
ATOM   2333 HG21 ILE A 734      46.145  55.155  60.495  1.00  0.00           H
ATOM   2334 HG22 ILE A 734      45.985  53.515  59.765  1.00  0.00           H
ATOM   2335 HG23 ILE A 734      44.635  54.675  59.645  1.00  0.00           H
ATOM   2336  CG1 ILE A 734      45.775  56.575  58.025  1.00  0.00           C
ATOM   2337 HG11 ILE A 734      46.385  57.065  57.235  1.00  0.00           H
ATOM   2338 HG12 ILE A 734      45.885  57.185  58.945  1.00  0.00           H
ATOM   2339  CD  ILE A 734      44.315  56.585  57.545  1.00  0.00           C
ATOM   2340  HD1 ILE A 734      43.655  56.125  58.315  1.00  0.00           H
ATOM   2341  HD2 ILE A 734      44.215  56.005  56.605  1.00  0.00           H
ATOM   2342  HD3 ILE A 734      43.995  57.625  57.355  1.00  0.00           H
ATOM   2343  C   ILE A 734      48.415  53.865  58.915  1.00  0.00           C
ATOM   2344  O   ILE A 734      48.875  53.835  60.055  1.00  0.00           O
ATOM   2345  N   PHE A 735      48.445  52.765  58.125  1.00  0.00           N
ATOM   2346  HN  PHE A 735      48.005  52.805  57.235  1.00  0.00           H
ATOM   2347  CA  PHE A 735      48.985  51.465  58.485  1.00  0.00           C
ATOM   2348  HA  PHE A 735      48.485  51.135  59.395  1.00  0.00           H
ATOM   2349  CB  PHE A 735      48.675  50.495  57.315  1.00  0.00           C
ATOM   2350  HB1 PHE A 735      49.245  50.775  56.405  1.00  0.00           H
ATOM   2351  HB2 PHE A 735      47.595  50.575  57.065  1.00  0.00           H
ATOM   2352  CG  PHE A 735      48.925  49.055  57.645  1.00  0.00           C
ATOM   2353  CD1 PHE A 735      48.065  48.375  58.525  1.00  0.00           C
ATOM   2354  HD1 PHE A 735      47.275  48.925  59.015  1.00  0.00           H
ATOM   2355  CE1 PHE A 735      48.225  47.005  58.775  1.00  0.00           C
ATOM   2356  HE1 PHE A 735      47.575  46.505  59.465  1.00  0.00           H
ATOM   2357  CZ  PHE A 735      49.255  46.305  58.135  1.00  0.00           C
ATOM   2358  HZ  PHE A 735      49.375  45.245  58.325  1.00  0.00           H
ATOM   2359  CD2 PHE A 735      49.955  48.335  57.005  1.00  0.00           C
ATOM   2360  HD2 PHE A 735      50.595  48.835  56.305  1.00  0.00           H
ATOM   2361  CE2 PHE A 735      50.115  46.965  57.255  1.00  0.00           C
ATOM   2362  HE2 PHE A 735      50.905  46.415  56.755  1.00  0.00           H
ATOM   2363  C   PHE A 735      50.485  51.495  58.805  1.00  0.00           C
ATOM   2364  O   PHE A 735      50.975  50.915  59.775  1.00  0.00           O
ATOM   2365  N   ILE A 736      51.275  52.225  57.985  1.00  0.00           N
ATOM   2366  HN  ILE A 736      50.885  52.645  57.155  1.00  0.00           H
ATOM   2367  CA  ILE A 736      52.685  52.505  58.255  1.00  0.00           C
ATOM   2368  HA  ILE A 736      53.185  51.565  58.425  1.00  0.00           H
ATOM   2369  CB  ILE A 736      53.335  53.165  57.045  1.00  0.00           C
ATOM   2370  HB  ILE A 736      52.635  53.955  56.665  1.00  0.00           H
ATOM   2371  CG2 ILE A 736      54.675  53.845  57.395  1.00  0.00           C
ATOM   2372 HG21 ILE A 736      55.365  53.125  57.885  1.00  0.00           H
ATOM   2373 HG22 ILE A 736      54.535  54.715  58.075  1.00  0.00           H
ATOM   2374 HG23 ILE A 736      55.175  54.235  56.485  1.00  0.00           H
ATOM   2375  CG1 ILE A 736      53.515  52.115  55.915  1.00  0.00           C
ATOM   2376 HG11 ILE A 736      52.625  51.455  55.885  1.00  0.00           H
ATOM   2377 HG12 ILE A 736      54.395  51.475  56.165  1.00  0.00           H
ATOM   2378  CD  ILE A 736      53.695  52.745  54.535  1.00  0.00           C
ATOM   2379  HD1 ILE A 736      54.585  53.405  54.505  1.00  0.00           H
ATOM   2380  HD2 ILE A 736      52.795  53.355  54.265  1.00  0.00           H
ATOM   2381  HD3 ILE A 736      53.815  51.955  53.765  1.00  0.00           H
ATOM   2382  C   ILE A 736      52.895  53.315  59.525  1.00  0.00           C
ATOM   2383  O   ILE A 736      53.735  52.975  60.365  1.00  0.00           O
ATOM   2384  N   TYR A 737      52.075  54.375  59.725  1.00  0.00           N
ATOM   2385  HN  TYR A 737      51.435  54.635  59.005  1.00  0.00           H
ATOM   2386  CA  TYR A 737      52.065  55.185  60.925  1.00  0.00           C
ATOM   2387  HA  TYR A 737      53.075  55.555  61.075  1.00  0.00           H
ATOM   2388  CB  TYR A 737      51.125  56.415  60.715  1.00  0.00           C
ATOM   2389  HB1 TYR A 737      50.125  56.065  60.375  1.00  0.00           H
ATOM   2390  HB2 TYR A 737      51.535  57.055  59.905  1.00  0.00           H
ATOM   2391  CG  TYR A 737      50.925  57.255  61.945  1.00  0.00           C
ATOM   2392  CD1 TYR A 737      51.825  58.295  62.265  1.00  0.00           C
ATOM   2393  HD1 TYR A 737      52.675  58.485  61.615  1.00  0.00           H
ATOM   2394  CE1 TYR A 737      51.655  59.055  63.435  1.00  0.00           C
ATOM   2395  HE1 TYR A 737      52.355  59.835  63.695  1.00  0.00           H
ATOM   2396  CZ  TYR A 737      50.585  58.785  64.295  1.00  0.00           C
ATOM   2397  OH  TYR A 737      50.445  59.455  65.525  1.00  0.00           O
ATOM   2398  HH  TYR A 737      50.045  58.795  66.135  1.00  0.00           H
ATOM   2399  CD2 TYR A 737      49.835  57.025  62.795  1.00  0.00           C
ATOM   2400  HD2 TYR A 737      49.125  56.245  62.565  1.00  0.00           H
ATOM   2401  CE2 TYR A 737      49.665  57.775  63.965  1.00  0.00           C
ATOM   2402  HE2 TYR A 737      48.855  57.555  64.635  1.00  0.00           H
ATOM   2403  C   TYR A 737      51.745  54.365  62.185  1.00  0.00           C
ATOM   2404  O   TYR A 737      52.435  54.495  63.195  1.00  0.00           O
ATOM   2405  N   GLU A 738      50.745  53.465  62.115  1.00  0.00           N
ATOM   2406  HN  GLU A 738      50.195  53.425  61.275  1.00  0.00           H
ATOM   2407  CA  GLU A 738      50.295  52.605  63.205  1.00  0.00           C
ATOM   2408  HA  GLU A 738      49.955  53.245  64.015  1.00  0.00           H
ATOM   2409  CB  GLU A 738      49.125  51.725  62.705  1.00  0.00           C
ATOM   2410  HB1 GLU A 738      49.465  51.115  61.835  1.00  0.00           H
ATOM   2411  HB2 GLU A 738      48.315  52.385  62.335  1.00  0.00           H
ATOM   2412  CG  GLU A 738      48.515  50.765  63.765  1.00  0.00           C
ATOM   2413  HG1 GLU A 738      47.975  51.345  64.525  1.00  0.00           H
ATOM   2414  HG2 GLU A 738      49.305  50.175  64.265  1.00  0.00           H
ATOM   2415  CD  GLU A 738      47.525  49.755  63.175  1.00  0.00           C
ATOM   2416  OE1 GLU A 738      46.855  50.065  62.155  1.00  0.00           O
ATOM   2417  OE2 GLU A 738      47.435  48.645  63.785  1.00  0.00           O
ATOM   2418  C   GLU A 738      51.405  51.725  63.765  1.00  0.00           C
ATOM   2419  O   GLU A 738      51.615  51.645  64.985  1.00  0.00           O
ATOM   2420  N   ALA A 739      52.195  51.075  62.875  1.00  0.00           N
ATOM   2421  HN  ALA A 739      51.935  51.125  61.905  1.00  0.00           H
ATOM   2422  CA  ALA A 739      53.365  50.295  63.215  1.00  0.00           C
ATOM   2423  HA  ALA A 739      53.055  49.525  63.905  1.00  0.00           H
ATOM   2424  CB  ALA A 739      53.925  49.645  61.935  1.00  0.00           C
ATOM   2425  HB1 ALA A 739      54.285  50.415  61.215  1.00  0.00           H
ATOM   2426  HB2 ALA A 739      53.115  49.065  61.425  1.00  0.00           H
ATOM   2427  HB3 ALA A 739      54.755  48.945  62.165  1.00  0.00           H
ATOM   2428  C   ALA A 739      54.465  51.095  63.905  1.00  0.00           C
ATOM   2429  O   ALA A 739      55.005  50.685  64.935  1.00  0.00           O
ATOM   2430  N   LEU A 740      54.815  52.295  63.385  1.00  0.00           N
ATOM   2431  HN  LEU A 740      54.385  52.605  62.545  1.00  0.00           H
ATOM   2432  CA  LEU A 740      55.755  53.205  64.015  1.00  0.00           C
ATOM   2433  HA  LEU A 740      56.675  52.665  64.195  1.00  0.00           H
ATOM   2434  CB  LEU A 740      56.065  54.405  63.075  1.00  0.00           C
ATOM   2435  HB1 LEU A 740      56.725  55.145  63.585  1.00  0.00           H
ATOM   2436  HB2 LEU A 740      55.105  54.915  62.835  1.00  0.00           H
ATOM   2437  CG  LEU A 740      56.745  54.015  61.745  1.00  0.00           C
ATOM   2438  HG  LEU A 740      56.215  53.135  61.305  1.00  0.00           H
ATOM   2439  CD1 LEU A 740      56.615  55.155  60.715  1.00  0.00           C
ATOM   2440 HD11 LEU A 740      57.065  56.095  61.115  1.00  0.00           H
ATOM   2441 HD12 LEU A 740      55.535  55.345  60.485  1.00  0.00           H
ATOM   2442 HD13 LEU A 740      57.125  54.885  59.775  1.00  0.00           H
ATOM   2443  CD2 LEU A 740      58.225  53.645  61.935  1.00  0.00           C
ATOM   2444 HD21 LEU A 740      58.315  52.755  62.595  1.00  0.00           H
ATOM   2445 HD22 LEU A 740      58.775  54.485  62.405  1.00  0.00           H
ATOM   2446 HD23 LEU A 740      58.705  53.415  60.965  1.00  0.00           H
ATOM   2447  C   LEU A 740      55.305  53.725  65.375  1.00  0.00           C
ATOM   2448  O   LEU A 740      56.075  53.725  66.345  1.00  0.00           O
ATOM   2449  N   GLU A 741      54.035  54.155  65.495  1.00  0.00           N
ATOM   2450  HN  GLU A 741      53.435  54.155  64.695  1.00  0.00           H
ATOM   2451  CA  GLU A 741      53.415  54.625  66.735  1.00  0.00           C
ATOM   2452  HA  GLU A 741      53.995  55.455  67.115  1.00  0.00           H
ATOM   2453  CB  GLU A 741      51.985  55.135  66.425  1.00  0.00           C
ATOM   2454  HB1 GLU A 741      51.365  54.305  66.005  1.00  0.00           H
ATOM   2455  HB2 GLU A 741      52.065  55.905  65.615  1.00  0.00           H
ATOM   2456  CG  GLU A 741      51.225  55.785  67.605  1.00  0.00           C
ATOM   2457  HG1 GLU A 741      51.785  56.655  67.995  1.00  0.00           H
ATOM   2458  HG2 GLU A 741      51.095  55.075  68.455  1.00  0.00           H
ATOM   2459  CD  GLU A 741      49.825  56.265  67.195  1.00  0.00           C
ATOM   2460  OE1 GLU A 741      48.945  55.385  67.005  1.00  0.00           O
ATOM   2461  OE2 GLU A 741      49.625  57.505  67.045  1.00  0.00           O
ATOM   2462  C   GLU A 741      53.425  53.555  67.825  1.00  0.00           C
ATOM   2463  O   GLU A 741      53.945  53.775  68.925  1.00  0.00           O
ATOM   2464  N   LYS A 742      53.015  52.315  67.465  1.00  0.00           N
ATOM   2465  HN  LYS A 742      52.635  52.155  66.545  1.00  0.00           H
ATOM   2466  CA  LYS A 742      53.115  51.145  68.335  1.00  0.00           C
ATOM   2467  HA  LYS A 742      52.545  51.355  69.225  1.00  0.00           H
ATOM   2468  CB  LYS A 742      52.565  49.875  67.615  1.00  0.00           C
ATOM   2469  HB1 LYS A 742      52.885  48.945  68.145  1.00  0.00           H
ATOM   2470  HB2 LYS A 742      53.005  49.835  66.595  1.00  0.00           H
ATOM   2471  CG  LYS A 742      51.035  49.815  67.505  1.00  0.00           C
ATOM   2472  HG1 LYS A 742      50.765  49.045  66.735  1.00  0.00           H
ATOM   2473  HG2 LYS A 742      50.685  50.805  67.135  1.00  0.00           H
ATOM   2474  CD  LYS A 742      50.355  49.425  68.825  1.00  0.00           C
ATOM   2475  HD1 LYS A 742      50.825  49.985  69.675  1.00  0.00           H
ATOM   2476  HD2 LYS A 742      50.555  48.345  69.005  1.00  0.00           H
ATOM   2477  CE  LYS A 742      48.845  49.655  68.825  1.00  0.00           C
ATOM   2478  HE1 LYS A 742      48.395  49.275  69.775  1.00  0.00           H
ATOM   2479  HE2 LYS A 742      48.365  49.145  67.965  1.00  0.00           H
ATOM   2480  NZ  LYS A 742      48.575  51.115  68.735  1.00  0.00           N
ATOM   2481  HZ1 LYS A 742      48.915  51.475  67.815  1.00  0.00           H
ATOM   2482  HZ2 LYS A 742      49.085  51.635  69.485  1.00  0.00           H
ATOM   2483  HZ3 LYS A 742      47.565  51.315  68.815  1.00  0.00           H
ATOM   2484  C   LYS A 742      54.525  50.835  68.815  1.00  0.00           C
ATOM   2485  O   LYS A 742      54.725  50.525  69.985  1.00  0.00           O
ATOM   2486  N   LEU A 743      55.525  50.915  67.925  1.00  0.00           N
ATOM   2487  HN  LEU A 743      55.335  51.095  66.955  1.00  0.00           H
ATOM   2488  CA  LEU A 743      56.925  50.775  68.305  1.00  0.00           C
ATOM   2489  HA  LEU A 743      57.035  49.825  68.815  1.00  0.00           H
ATOM   2490  CB  LEU A 743      57.825  50.775  67.045  1.00  0.00           C
ATOM   2491  HB1 LEU A 743      57.705  51.755  66.525  1.00  0.00           H
ATOM   2492  HB2 LEU A 743      57.455  49.995  66.345  1.00  0.00           H
ATOM   2493  CG  LEU A 743      59.335  50.555  67.275  1.00  0.00           C
ATOM   2494  HG  LEU A 743      59.705  51.235  68.085  1.00  0.00           H
ATOM   2495  CD1 LEU A 743      59.645  49.105  67.705  1.00  0.00           C
ATOM   2496 HD11 LEU A 743      59.255  48.395  66.935  1.00  0.00           H
ATOM   2497 HD12 LEU A 743      59.165  48.875  68.675  1.00  0.00           H
ATOM   2498 HD13 LEU A 743      60.735  48.955  67.805  1.00  0.00           H
ATOM   2499  CD2 LEU A 743      60.115  50.915  66.005  1.00  0.00           C
ATOM   2500 HD21 LEU A 743      59.965  51.985  65.745  1.00  0.00           H
ATOM   2501 HD22 LEU A 743      59.755  50.295  65.165  1.00  0.00           H
ATOM   2502 HD23 LEU A 743      61.205  50.735  66.135  1.00  0.00           H
ATOM   2503  C   LEU A 743      57.425  51.835  69.285  1.00  0.00           C
ATOM   2504  O   LEU A 743      58.055  51.515  70.285  1.00  0.00           O
ATOM   2505  N   PHE A 744      57.125  53.135  69.025  1.00  0.00           N
ATOM   2506  HN  PHE A 744      56.605  53.375  68.205  1.00  0.00           H
ATOM   2507  CA  PHE A 744      57.485  54.235  69.915  1.00  0.00           C
ATOM   2508  HA  PHE A 744      58.545  54.145  70.105  1.00  0.00           H
ATOM   2509  CB  PHE A 744      57.205  55.625  69.275  1.00  0.00           C
ATOM   2510  HB1 PHE A 744      57.305  56.435  70.035  1.00  0.00           H
ATOM   2511  HB2 PHE A 744      56.165  55.645  68.885  1.00  0.00           H
ATOM   2512  CG  PHE A 744      58.175  55.955  68.175  1.00  0.00           C
ATOM   2513  CD1 PHE A 744      59.545  56.115  68.475  1.00  0.00           C
ATOM   2514  HD1 PHE A 744      59.885  55.945  69.485  1.00  0.00           H
ATOM   2515  CE1 PHE A 744      60.455  56.505  67.485  1.00  0.00           C
ATOM   2516  HE1 PHE A 744      61.495  56.625  67.725  1.00  0.00           H
ATOM   2517  CZ  PHE A 744      60.005  56.735  66.175  1.00  0.00           C
ATOM   2518  HZ  PHE A 744      60.695  57.035  65.405  1.00  0.00           H
ATOM   2519  CD2 PHE A 744      57.735  56.225  66.865  1.00  0.00           C
ATOM   2520  HD2 PHE A 744      56.685  56.135  66.625  1.00  0.00           H
ATOM   2521  CE2 PHE A 744      58.645  56.595  65.865  1.00  0.00           C
ATOM   2522  HE2 PHE A 744      58.295  56.785  64.865  1.00  0.00           H
ATOM   2523  C   PHE A 744      56.825  54.185  71.275  1.00  0.00           C
ATOM   2524  O   PHE A 744      57.505  54.345  72.295  1.00  0.00           O
ATOM   2525  N   ASP A 745      55.495  53.945  71.335  1.00  0.00           N
ATOM   2526  HN  ASP A 745      54.945  53.895  70.495  1.00  0.00           H
ATOM   2527  CA  ASP A 745      54.725  53.815  72.575  1.00  0.00           C
ATOM   2528  HA  ASP A 745      54.765  54.735  73.125  1.00  0.00           H
ATOM   2529  CB  ASP A 745      53.265  53.405  72.245  1.00  0.00           C
ATOM   2530  HB1 ASP A 745      52.675  53.155  73.155  1.00  0.00           H
ATOM   2531  HB2 ASP A 745      53.245  52.525  71.565  1.00  0.00           H
ATOM   2532  CG  ASP A 745      52.495  54.505  71.555  1.00  0.00           C
ATOM   2533  OD1 ASP A 745      52.835  55.685  71.775  1.00  0.00           O
ATOM   2534  OD2 ASP A 745      51.465  54.155  70.925  1.00  0.00           O
ATOM   2535  C   ASP A 745      55.205  52.705  73.485  1.00  0.00           C
ATOM   2536  O   ASP A 745      55.385  52.885  74.695  1.00  0.00           O
ATOM   2537  N   LEU A 746      55.395  51.505  72.885  1.00  0.00           N
ATOM   2538  HN  LEU A 746      55.155  51.385  71.915  1.00  0.00           H
ATOM   2539  CA  LEU A 746      55.885  50.335  73.585  1.00  0.00           C
ATOM   2540  HA  LEU A 746      55.305  50.215  74.485  1.00  0.00           H
ATOM   2541  CB  LEU A 746      55.695  49.065  72.735  1.00  0.00           C
ATOM   2542  HB1 LEU A 746      56.235  49.165  71.765  1.00  0.00           H
ATOM   2543  HB2 LEU A 746      54.615  49.005  72.485  1.00  0.00           H
ATOM   2544  CG  LEU A 746      56.115  47.755  73.435  1.00  0.00           C
ATOM   2545  HG  LEU A 746      56.115  47.925  74.535  1.00  0.00           H
ATOM   2546  CD1 LEU A 746      55.075  46.655  73.165  1.00  0.00           C
ATOM   2547 HD11 LEU A 746      55.025  46.445  72.075  1.00  0.00           H
ATOM   2548 HD12 LEU A 746      54.065  46.985  73.495  1.00  0.00           H
ATOM   2549 HD13 LEU A 746      55.335  45.725  73.695  1.00  0.00           H
ATOM   2550  CD2 LEU A 746      57.515  47.285  73.015  1.00  0.00           C
ATOM   2551 HD21 LEU A 746      58.295  48.035  73.265  1.00  0.00           H
ATOM   2552 HD22 LEU A 746      57.545  47.105  71.915  1.00  0.00           H
ATOM   2553 HD23 LEU A 746      57.775  46.335  73.525  1.00  0.00           H
ATOM   2554  C   LEU A 746      57.315  50.505  74.035  1.00  0.00           C
ATOM   2555  O   LEU A 746      57.645  50.215  75.195  1.00  0.00           O
ATOM   2556  N   GLY A 747      58.175  51.035  73.135  1.00  0.00           N
ATOM   2557  HN  GLY A 747      57.845  51.245  72.205  1.00  0.00           H
ATOM   2558  CA  GLY A 747      59.595  51.235  73.395  1.00  0.00           C
ATOM   2559  HA1 GLY A 747      60.015  51.715  72.525  1.00  0.00           H
ATOM   2560  HA2 GLY A 747      60.035  50.275  73.615  1.00  0.00           H
ATOM   2561  C   GLY A 747      59.865  52.125  74.575  1.00  0.00           C
ATOM   2562  O   GLY A 747      60.755  51.815  75.365  1.00  0.00           O
ATOM   2563  N   GLU A 748      59.095  53.215  74.715  1.00  0.00           N
ATOM   2564  HN  GLU A 748      58.365  53.375  74.045  1.00  0.00           H
ATOM   2565  CA  GLU A 748      59.265  54.245  75.735  1.00  0.00           C
ATOM   2566  HA  GLU A 748      60.235  54.695  75.575  1.00  0.00           H
ATOM   2567  CB  GLU A 748      58.185  55.335  75.555  1.00  0.00           C
ATOM   2568  HB1 GLU A 748      57.165  54.895  75.655  1.00  0.00           H
ATOM   2569  HB2 GLU A 748      58.255  55.695  74.505  1.00  0.00           H
ATOM   2570  CG  GLU A 748      58.345  56.565  76.495  1.00  0.00           C
ATOM   2571  HG1 GLU A 748      58.145  57.485  75.925  1.00  0.00           H
ATOM   2572  HG2 GLU A 748      59.385  56.625  76.865  1.00  0.00           H
ATOM   2573  CD  GLU A 748      57.425  56.605  77.705  1.00  0.00           C
ATOM   2574  OE1 GLU A 748      56.665  55.625  77.935  1.00  0.00           O
ATOM   2575  OE2 GLU A 748      57.425  57.645  78.415  1.00  0.00           O
ATOM   2576  C   GLU A 748      59.265  53.725  77.175  1.00  0.00           C
ATOM   2577  O   GLU A 748      60.085  54.125  77.995  1.00  0.00           O
ATOM   2578  N   THR A 749      58.365  52.755  77.475  1.00  0.00           N
ATOM   2579  HN  THR A 749      57.675  52.535  76.795  1.00  0.00           H
ATOM   2580  CA  THR A 749      58.195  52.115  78.775  1.00  0.00           C
ATOM   2581  HA  THR A 749      58.235  52.905  79.515  1.00  0.00           H
ATOM   2582  CB  THR A 749      56.835  51.385  78.925  1.00  0.00           C
ATOM   2583  HB  THR A 749      56.665  51.215  80.015  1.00  0.00           H
ATOM   2584  OG1 THR A 749      56.765  50.105  78.285  1.00  0.00           O
ATOM   2585  HG1 THR A 749      57.145  50.225  77.395  1.00  0.00           H
ATOM   2586  CG2 THR A 749      55.685  52.245  78.365  1.00  0.00           C
ATOM   2587 HG21 THR A 749      55.735  52.305  77.265  1.00  0.00           H
ATOM   2588 HG22 THR A 749      55.745  53.275  78.775  1.00  0.00           H
ATOM   2589 HG23 THR A 749      54.705  51.795  78.645  1.00  0.00           H
ATOM   2590  C   THR A 749      59.285  51.125  79.125  1.00  0.00           C
ATOM   2591  O   THR A 749      59.365  50.645  80.255  1.00  0.00           O
ATOM   2592  N   TYR A 750      60.125  50.735  78.145  1.00  0.00           N
ATOM   2593  HN  TYR A 750      60.075  51.205  77.255  1.00  0.00           H
ATOM   2594  CA  TYR A 750      61.185  49.765  78.295  1.00  0.00           C
ATOM   2595  HA  TYR A 750      61.025  49.225  79.215  1.00  0.00           H
ATOM   2596  CB  TYR A 750      61.215  48.725  77.135  1.00  0.00           C
ATOM   2597  HB1 TYR A 750      62.205  48.265  77.015  1.00  0.00           H
ATOM   2598  HB2 TYR A 750      60.975  49.245  76.175  1.00  0.00           H
ATOM   2599  CG  TYR A 750      60.215  47.605  77.345  1.00  0.00           C
ATOM   2600  CD1 TYR A 750      60.495  46.575  78.265  1.00  0.00           C
ATOM   2601  HD1 TYR A 750      61.395  46.595  78.855  1.00  0.00           H
ATOM   2602  CE1 TYR A 750      59.585  45.525  78.445  1.00  0.00           C
ATOM   2603  HE1 TYR A 750      59.795  44.755  79.185  1.00  0.00           H
ATOM   2604  CZ  TYR A 750      58.395  45.485  77.705  1.00  0.00           C
ATOM   2605  OH  TYR A 750      57.455  44.475  77.975  1.00  0.00           O
ATOM   2606  HH  TYR A 750      57.515  44.315  78.935  1.00  0.00           H
ATOM   2607  CD2 TYR A 750      59.045  47.525  76.585  1.00  0.00           C
ATOM   2608  HD2 TYR A 750      58.845  48.285  75.845  1.00  0.00           H
ATOM   2609  CE2 TYR A 750      58.135  46.475  76.765  1.00  0.00           C
ATOM   2610  HE2 TYR A 750      57.225  46.435  76.175  1.00  0.00           H
ATOM   2611  C   TYR A 750      62.545  50.415  78.435  1.00  0.00           C
ATOM   2612  O   TYR A 750      62.835  51.485  77.915  1.00  0.00           O
ATOM   2613  N   ALA A 751      63.475  49.755  79.165  1.00  0.00           N
ATOM   2614  HN  ALA A 751      63.225  48.905  79.615  1.00  0.00           H
ATOM   2615  CA  ALA A 751      64.815  50.285  79.355  1.00  0.00           C
ATOM   2616  HA  ALA A 751      64.765  51.365  79.345  1.00  0.00           H
ATOM   2617  CB  ALA A 751      65.325  49.845  80.745  1.00  0.00           C
ATOM   2618  HB1 ALA A 751      65.425  48.745  80.825  1.00  0.00           H
ATOM   2619  HB2 ALA A 751      64.585  50.185  81.495  1.00  0.00           H
ATOM   2620  HB3 ALA A 751      66.275  50.325  81.025  1.00  0.00           H
ATOM   2621  C   ALA A 751      65.765  49.865  78.225  1.00  0.00           C
ATOM   2622  O   ALA A 751      65.675  50.355  77.105  1.00  0.00           O
ATOM   2623  N   ASP A 752      66.675  48.885  78.465  1.00  0.00           N
ATOM   2624  HN  ASP A 752      66.785  48.505  79.375  1.00  0.00           H
ATOM   2625  CA  ASP A 752      67.555  48.305  77.455  1.00  0.00           C
ATOM   2626  HA  ASP A 752      68.215  49.075  77.075  1.00  0.00           H
ATOM   2627  CB  ASP A 752      68.375  47.185  78.165  1.00  0.00           C
ATOM   2628  HB1 ASP A 752      67.735  46.315  78.395  1.00  0.00           H
ATOM   2629  HB2 ASP A 752      68.725  47.605  79.135  1.00  0.00           H
ATOM   2630  CG  ASP A 752      69.615  46.655  77.455  1.00  0.00           C
ATOM   2631  OD1 ASP A 752      70.035  45.525  77.835  1.00  0.00           O
ATOM   2632  OD2 ASP A 752      70.255  47.375  76.655  1.00  0.00           O
ATOM   2633  C   ASP A 752      66.765  47.715  76.275  1.00  0.00           C
ATOM   2634  O   ASP A 752      67.125  47.815  75.095  1.00  0.00           O
ATOM   2635  N   VAL A 753      65.605  47.105  76.585  1.00  0.00           N
ATOM   2636  HN  VAL A 753      65.365  47.035  77.545  1.00  0.00           H
ATOM   2637  CA  VAL A 753      64.715  46.435  75.655  1.00  0.00           C
ATOM   2638  HA  VAL A 753      65.295  45.675  75.155  1.00  0.00           H
ATOM   2639  CB  VAL A 753      63.615  45.715  76.445  1.00  0.00           C
ATOM   2640  HB  VAL A 753      63.205  46.385  77.225  1.00  0.00           H
ATOM   2641  CG1 VAL A 753      62.435  45.255  75.555  1.00  0.00           C
ATOM   2642 HG11 VAL A 753      62.815  44.695  74.675  1.00  0.00           H
ATOM   2643 HG12 VAL A 753      61.835  46.115  75.195  1.00  0.00           H
ATOM   2644 HG13 VAL A 753      61.755  44.585  76.125  1.00  0.00           H
ATOM   2645  CG2 VAL A 753      64.275  44.515  77.165  1.00  0.00           C
ATOM   2646 HG21 VAL A 753      65.005  44.845  77.935  1.00  0.00           H
ATOM   2647 HG22 VAL A 753      64.835  43.875  76.445  1.00  0.00           H
ATOM   2648 HG23 VAL A 753      63.505  43.885  77.655  1.00  0.00           H
ATOM   2649  C   VAL A 753      64.165  47.315  74.535  1.00  0.00           C
ATOM   2650  O   VAL A 753      63.835  46.835  73.455  1.00  0.00           O
ATOM   2651  N   LEU A 754      64.135  48.645  74.735  1.00  0.00           N
ATOM   2652  HN  LEU A 754      64.435  49.045  75.605  1.00  0.00           H
ATOM   2653  CA  LEU A 754      63.815  49.625  73.715  1.00  0.00           C
ATOM   2654  HA  LEU A 754      62.795  49.485  73.405  1.00  0.00           H
ATOM   2655  CB  LEU A 754      64.025  51.025  74.345  1.00  0.00           C
ATOM   2656  HB1 LEU A 754      65.075  51.175  74.655  1.00  0.00           H
ATOM   2657  HB2 LEU A 754      63.425  51.005  75.295  1.00  0.00           H
ATOM   2658  CG  LEU A 754      63.535  52.255  73.555  1.00  0.00           C
ATOM   2659  HG  LEU A 754      62.535  52.005  73.115  1.00  0.00           H
ATOM   2660  CD1 LEU A 754      63.335  53.405  74.545  1.00  0.00           C
ATOM   2661 HD11 LEU A 754      64.325  53.795  74.885  1.00  0.00           H
ATOM   2662 HD12 LEU A 754      62.805  53.055  75.455  1.00  0.00           H
ATOM   2663 HD13 LEU A 754      62.725  54.205  74.105  1.00  0.00           H
ATOM   2664  CD2 LEU A 754      64.475  52.715  72.415  1.00  0.00           C
ATOM   2665 HD21 LEU A 754      64.595  51.935  71.635  1.00  0.00           H
ATOM   2666 HD22 LEU A 754      65.465  52.965  72.845  1.00  0.00           H
ATOM   2667 HD23 LEU A 754      64.055  53.605  71.915  1.00  0.00           H
ATOM   2668  C   LEU A 754      64.715  49.505  72.495  1.00  0.00           C
ATOM   2669  O   LEU A 754      64.265  49.425  71.345  1.00  0.00           O
ATOM   2670  N   PHE A 755      66.045  49.425  72.715  1.00  0.00           N
ATOM   2671  HN  PHE A 755      66.375  49.445  73.655  1.00  0.00           H
ATOM   2672  CA  PHE A 755      67.055  49.275  71.685  1.00  0.00           C
ATOM   2673  HA  PHE A 755      66.935  50.075  70.965  1.00  0.00           H
ATOM   2674  CB  PHE A 755      68.475  49.335  72.335  1.00  0.00           C
ATOM   2675  HB1 PHE A 755      69.275  49.365  71.565  1.00  0.00           H
ATOM   2676  HB2 PHE A 755      68.635  48.445  72.995  1.00  0.00           H
ATOM   2677  CG  PHE A 755      68.605  50.565  73.195  1.00  0.00           C
ATOM   2678  CD1 PHE A 755      68.135  51.805  72.725  1.00  0.00           C
ATOM   2679  HD1 PHE A 755      67.675  51.885  71.755  1.00  0.00           H
ATOM   2680  CE1 PHE A 755      68.205  52.945  73.525  1.00  0.00           C
ATOM   2681  HE1 PHE A 755      67.885  53.905  73.145  1.00  0.00           H
ATOM   2682  CZ  PHE A 755      68.735  52.865  74.805  1.00  0.00           C
ATOM   2683  HZ  PHE A 755      68.815  53.745  75.415  1.00  0.00           H
ATOM   2684  CD2 PHE A 755      69.165  50.505  74.475  1.00  0.00           C
ATOM   2685  HD2 PHE A 755      69.545  49.565  74.865  1.00  0.00           H
ATOM   2686  CE2 PHE A 755      69.235  51.645  75.285  1.00  0.00           C
ATOM   2687  HE2 PHE A 755      69.705  51.605  76.255  1.00  0.00           H
ATOM   2688  C   PHE A 755      66.895  47.985  70.915  1.00  0.00           C
ATOM   2689  O   PHE A 755      66.905  47.955  69.685  1.00  0.00           O
ATOM   2690  N   TRP A 756      66.675  46.885  71.655  1.00  0.00           N
ATOM   2691  HN  TRP A 756      66.645  46.955  72.645  1.00  0.00           H
ATOM   2692  CA  TRP A 756      66.465  45.555  71.095  1.00  0.00           C
ATOM   2693  HA  TRP A 756      67.325  45.325  70.475  1.00  0.00           H
ATOM   2694  CB  TRP A 756      66.365  44.535  72.265  1.00  0.00           C
ATOM   2695  HB1 TRP A 756      65.445  44.725  72.865  1.00  0.00           H
ATOM   2696  HB2 TRP A 756      67.225  44.695  72.945  1.00  0.00           H
ATOM   2697  CG  TRP A 756      66.385  43.095  71.835  1.00  0.00           C
ATOM   2698  CD1 TRP A 756      65.395  42.155  71.905  1.00  0.00           C
ATOM   2699  HD1 TRP A 756      64.385  42.345  72.235  1.00  0.00           H
ATOM   2700  NE1 TRP A 756      65.865  40.945  71.475  1.00  0.00           N
ATOM   2701  HE1 TRP A 756      65.385  40.085  71.565  1.00  0.00           H
ATOM   2702  CE2 TRP A 756      67.155  41.095  71.065  1.00  0.00           C
ATOM   2703  CD2 TRP A 756      67.515  42.445  71.265  1.00  0.00           C
ATOM   2704  CE3 TRP A 756      68.785  42.895  70.915  1.00  0.00           C
ATOM   2705  HE3 TRP A 756      69.095  43.905  71.105  1.00  0.00           H
ATOM   2706  CZ3 TRP A 756      69.675  41.965  70.395  1.00  0.00           C
ATOM   2707  HZ3 TRP A 756      70.685  42.315  70.215  1.00  0.00           H
ATOM   2708  CZ2 TRP A 756      68.055  40.175  70.545  1.00  0.00           C
ATOM   2709  HZ2 TRP A 756      67.805  39.135  70.435  1.00  0.00           H
ATOM   2710  CH2 TRP A 756      69.325  40.635  70.205  1.00  0.00           C
ATOM   2711  HH2 TRP A 756      70.065  39.935  69.855  1.00  0.00           H
ATOM   2712  C   TRP A 756      65.235  45.475  70.205  1.00  0.00           C
ATOM   2713  O   TRP A 756      65.295  44.975  69.075  1.00  0.00           O
ATOM   2714  N   CYS A 757      64.085  46.005  70.665  1.00  0.00           N
ATOM   2715  HN  CYS A 757      64.065  46.395  71.595  1.00  0.00           H
ATOM   2716  CA  CYS A 757      62.855  46.065  69.895  1.00  0.00           C
ATOM   2717  HA  CYS A 757      62.615  45.055  69.595  1.00  0.00           H
ATOM   2718  CB  CYS A 757      61.665  46.605  70.735  1.00  0.00           C
ATOM   2719  HB1 CYS A 757      60.775  46.735  70.075  1.00  0.00           H
ATOM   2720  HB2 CYS A 757      61.915  47.615  71.135  1.00  0.00           H
ATOM   2721  SG  CYS A 757      61.205  45.485  72.095  1.00  0.00           S
ATOM   2722  HG1 CYS A 757      62.285  45.735  72.835  1.00  0.00           H
ATOM   2723  C   CYS A 757      62.975  46.865  68.615  1.00  0.00           C
ATOM   2724  O   CYS A 757      62.515  46.435  67.555  1.00  0.00           O
ATOM   2725  N   VAL A 758      63.645  48.045  68.665  1.00  0.00           N
ATOM   2726  HN  VAL A 758      63.975  48.415  69.535  1.00  0.00           H
ATOM   2727  CA  VAL A 758      63.955  48.835  67.485  1.00  0.00           C
ATOM   2728  HA  VAL A 758      63.025  49.005  66.955  1.00  0.00           H
ATOM   2729  CB  VAL A 758      64.525  50.195  67.845  1.00  0.00           C
ATOM   2730  HB  VAL A 758      65.455  50.085  68.455  1.00  0.00           H
ATOM   2731  CG1 VAL A 758      64.825  50.975  66.555  1.00  0.00           C
ATOM   2732 HG11 VAL A 758      63.965  50.905  65.855  1.00  0.00           H
ATOM   2733 HG12 VAL A 758      65.735  50.605  66.055  1.00  0.00           H
ATOM   2734 HG13 VAL A 758      64.975  52.055  66.795  1.00  0.00           H
ATOM   2735  CG2 VAL A 758      63.485  51.005  68.655  1.00  0.00           C
ATOM   2736 HG21 VAL A 758      63.105  50.435  69.525  1.00  0.00           H
ATOM   2737 HG22 VAL A 758      62.615  51.245  68.005  1.00  0.00           H
ATOM   2738 HG23 VAL A 758      63.925  51.955  69.015  1.00  0.00           H
ATOM   2739  C   VAL A 758      64.865  48.105  66.495  1.00  0.00           C
ATOM   2740  O   VAL A 758      64.585  48.065  65.285  1.00  0.00           O
ATOM   2741  N   ILE A 759      65.935  47.435  66.975  1.00  0.00           N
ATOM   2742  HN  ILE A 759      66.205  47.535  67.945  1.00  0.00           H
ATOM   2743  CA  ILE A 759      66.805  46.595  66.155  1.00  0.00           C
ATOM   2744  HA  ILE A 759      67.215  47.215  65.375  1.00  0.00           H
ATOM   2745  CB  ILE A 759      67.985  46.035  66.975  1.00  0.00           C
ATOM   2746  HB  ILE A 759      67.575  45.585  67.905  1.00  0.00           H
ATOM   2747  CG2 ILE A 759      68.745  44.925  66.205  1.00  0.00           C
ATOM   2748 HG21 ILE A 759      69.085  45.305  65.215  1.00  0.00           H
ATOM   2749 HG22 ILE A 759      68.125  44.015  66.045  1.00  0.00           H
ATOM   2750 HG23 ILE A 759      69.635  44.595  66.765  1.00  0.00           H
ATOM   2751  CG1 ILE A 759      68.965  47.165  67.385  1.00  0.00           C
ATOM   2752 HG11 ILE A 759      68.395  48.065  67.705  1.00  0.00           H
ATOM   2753 HG12 ILE A 759      69.555  47.445  66.485  1.00  0.00           H
ATOM   2754  CD  ILE A 759      69.895  46.755  68.525  1.00  0.00           C
ATOM   2755  HD1 ILE A 759      70.455  45.825  68.295  1.00  0.00           H
ATOM   2756  HD2 ILE A 759      69.325  46.595  69.465  1.00  0.00           H
ATOM   2757  HD3 ILE A 759      70.645  47.555  68.705  1.00  0.00           H
ATOM   2758  C   ILE A 759      66.075  45.455  65.465  1.00  0.00           C
ATOM   2759  O   ILE A 759      66.225  45.255  64.255  1.00  0.00           O
ATOM   2760  N   LEU A 760      65.205  44.705  66.185  1.00  0.00           N
ATOM   2761  HN  LEU A 760      65.135  44.845  67.185  1.00  0.00           H
ATOM   2762  CA  LEU A 760      64.405  43.635  65.615  1.00  0.00           C
ATOM   2763  HA  LEU A 760      65.075  42.905  65.165  1.00  0.00           H
ATOM   2764  CB  LEU A 760      63.545  42.935  66.705  1.00  0.00           C
ATOM   2765  HB1 LEU A 760      62.805  42.245  66.235  1.00  0.00           H
ATOM   2766  HB2 LEU A 760      62.965  43.725  67.245  1.00  0.00           H
ATOM   2767  CG  LEU A 760      64.305  42.115  67.755  1.00  0.00           C
ATOM   2768  HG  LEU A 760      65.135  42.725  68.185  1.00  0.00           H
ATOM   2769  CD1 LEU A 760      63.365  41.755  68.905  1.00  0.00           C
ATOM   2770 HD11 LEU A 760      62.485  41.185  68.525  1.00  0.00           H
ATOM   2771 HD12 LEU A 760      63.005  42.665  69.435  1.00  0.00           H
ATOM   2772 HD13 LEU A 760      63.885  41.105  69.645  1.00  0.00           H
ATOM   2773  CD2 LEU A 760      64.925  40.835  67.175  1.00  0.00           C
ATOM   2774 HD21 LEU A 760      65.735  41.095  66.465  1.00  0.00           H
ATOM   2775 HD22 LEU A 760      64.155  40.225  66.665  1.00  0.00           H
ATOM   2776 HD23 LEU A 760      65.375  40.225  67.995  1.00  0.00           H
ATOM   2777  C   LEU A 760      63.455  44.095  64.515  1.00  0.00           C
ATOM   2778  O   LEU A 760      63.365  43.475  63.445  1.00  0.00           O
ATOM   2779  N   PHE A 761      62.755  45.225  64.745  1.00  0.00           N
ATOM   2780  HN  PHE A 761      62.855  45.695  65.625  1.00  0.00           H
ATOM   2781  CA  PHE A 761      61.805  45.825  63.815  1.00  0.00           C
ATOM   2782  HA  PHE A 761      61.035  45.095  63.595  1.00  0.00           H
ATOM   2783  CB  PHE A 761      61.175  47.045  64.555  1.00  0.00           C
ATOM   2784  HB1 PHE A 761      61.975  47.715  64.915  1.00  0.00           H
ATOM   2785  HB2 PHE A 761      60.635  46.665  65.455  1.00  0.00           H
ATOM   2786  CG  PHE A 761      60.215  47.875  63.735  1.00  0.00           C
ATOM   2787  CD1 PHE A 761      58.835  47.595  63.795  1.00  0.00           C
ATOM   2788  HD1 PHE A 761      58.485  46.745  64.365  1.00  0.00           H
ATOM   2789  CE1 PHE A 761      57.915  48.425  63.135  1.00  0.00           C
ATOM   2790  HE1 PHE A 761      56.855  48.215  63.185  1.00  0.00           H
ATOM   2791  CZ  PHE A 761      58.365  49.545  62.425  1.00  0.00           C
ATOM   2792  HZ  PHE A 761      57.655  50.185  61.925  1.00  0.00           H
ATOM   2793  CD2 PHE A 761      60.655  48.995  63.025  1.00  0.00           C
ATOM   2794  HD2 PHE A 761      61.705  49.255  63.005  1.00  0.00           H
ATOM   2795  CE2 PHE A 761      59.735  49.835  62.365  1.00  0.00           C
ATOM   2796  HE2 PHE A 761      60.085  50.705  61.835  1.00  0.00           H
ATOM   2797  C   PHE A 761      62.425  46.225  62.475  1.00  0.00           C
ATOM   2798  O   PHE A 761      62.025  45.765  61.405  1.00  0.00           O
ATOM   2799  N   PHE A 762      63.505  47.045  62.515  1.00  0.00           N
ATOM   2800  HN  PHE A 762      63.805  47.445  63.385  1.00  0.00           H
ATOM   2801  CA  PHE A 762      64.245  47.415  61.325  1.00  0.00           C
ATOM   2802  HA  PHE A 762      63.525  47.785  60.605  1.00  0.00           H
ATOM   2803  CB  PHE A 762      65.275  48.535  61.615  1.00  0.00           C
ATOM   2804  HB1 PHE A 762      66.035  48.635  60.805  1.00  0.00           H
ATOM   2805  HB2 PHE A 762      65.805  48.335  62.575  1.00  0.00           H
ATOM   2806  CG  PHE A 762      64.565  49.865  61.705  1.00  0.00           C
ATOM   2807  CD1 PHE A 762      64.065  50.465  60.545  1.00  0.00           C
ATOM   2808  HD1 PHE A 762      64.125  49.945  59.595  1.00  0.00           H
ATOM   2809  CE1 PHE A 762      63.465  51.725  60.585  1.00  0.00           C
ATOM   2810  HE1 PHE A 762      63.095  52.175  59.685  1.00  0.00           H
ATOM   2811  CZ  PHE A 762      63.355  52.405  61.805  1.00  0.00           C
ATOM   2812  HZ  PHE A 762      62.895  53.385  61.845  1.00  0.00           H
ATOM   2813  CD2 PHE A 762      64.445  50.555  62.925  1.00  0.00           C
ATOM   2814  HD2 PHE A 762      64.835  50.095  63.825  1.00  0.00           H
ATOM   2815  CE2 PHE A 762      63.845  51.815  62.975  1.00  0.00           C
ATOM   2816  HE2 PHE A 762      63.755  52.335  63.925  1.00  0.00           H
ATOM   2817  C   PHE A 762      64.925  46.265  60.605  1.00  0.00           C
ATOM   2818  O   PHE A 762      64.825  46.155  59.385  1.00  0.00           O
ATOM   2819  N   THR A 763      65.595  45.355  61.345  1.00  0.00           N
ATOM   2820  HN  THR A 763      65.645  45.465  62.345  1.00  0.00           H
ATOM   2821  CA  THR A 763      66.305  44.215  60.755  1.00  0.00           C
ATOM   2822  HA  THR A 763      67.035  44.605  60.055  1.00  0.00           H
ATOM   2823  CB  THR A 763      67.065  43.365  61.775  1.00  0.00           C
ATOM   2824  HB  THR A 763      66.375  42.955  62.545  1.00  0.00           H
ATOM   2825  OG1 THR A 763      68.055  44.145  62.435  1.00  0.00           O
ATOM   2826  HG1 THR A 763      67.565  44.735  63.015  1.00  0.00           H
ATOM   2827  CG2 THR A 763      67.825  42.205  61.105  1.00  0.00           C
ATOM   2828 HG21 THR A 763      68.485  42.585  60.305  1.00  0.00           H
ATOM   2829 HG22 THR A 763      67.135  41.455  60.675  1.00  0.00           H
ATOM   2830 HG23 THR A 763      68.465  41.685  61.855  1.00  0.00           H
ATOM   2831  C   THR A 763      65.375  43.315  59.965  1.00  0.00           C
ATOM   2832  O   THR A 763      65.685  42.915  58.845  1.00  0.00           O
ATOM   2833  N   THR A 764      64.175  43.035  60.525  1.00  0.00           N
ATOM   2834  HN  THR A 764      63.965  43.405  61.435  1.00  0.00           H
ATOM   2835  CA  THR A 764      63.125  42.255  59.855  1.00  0.00           C
ATOM   2836  HA  THR A 764      63.545  41.295  59.615  1.00  0.00           H
ATOM   2837  CB  THR A 764      61.915  42.015  60.745  1.00  0.00           C
ATOM   2838  HB  THR A 764      61.435  42.985  61.045  1.00  0.00           H
ATOM   2839  OG1 THR A 764      62.315  41.335  61.925  1.00  0.00           O
ATOM   2840  HG1 THR A 764      62.825  41.965  62.445  1.00  0.00           H
ATOM   2841  CG2 THR A 764      60.865  41.135  60.045  1.00  0.00           C
ATOM   2842 HG21 THR A 764      61.315  40.165  59.735  1.00  0.00           H
ATOM   2843 HG22 THR A 764      60.415  41.635  59.165  1.00  0.00           H
ATOM   2844 HG23 THR A 764      60.035  40.905  60.755  1.00  0.00           H
ATOM   2845  C   THR A 764      62.645  42.865  58.555  1.00  0.00           C
ATOM   2846  O   THR A 764      62.505  42.155  57.545  1.00  0.00           O
ATOM   2847  N   PHE A 765      62.395  44.185  58.505  1.00  0.00           N
ATOM   2848  HN  PHE A 765      62.465  44.745  59.335  1.00  0.00           H
ATOM   2849  CA  PHE A 765      62.045  44.905  57.285  1.00  0.00           C
ATOM   2850  HA  PHE A 765      61.175  44.415  56.865  1.00  0.00           H
ATOM   2851  CB  PHE A 765      61.615  46.365  57.665  1.00  0.00           C
ATOM   2852  HB1 PHE A 765      62.395  46.805  58.325  1.00  0.00           H
ATOM   2853  HB2 PHE A 765      60.665  46.345  58.225  1.00  0.00           H
ATOM   2854  CG  PHE A 765      61.445  47.285  56.475  1.00  0.00           C
ATOM   2855  CD1 PHE A 765      60.365  47.125  55.605  1.00  0.00           C
ATOM   2856  HD1 PHE A 765      59.645  46.335  55.785  1.00  0.00           H
ATOM   2857  CE1 PHE A 765      60.195  47.975  54.505  1.00  0.00           C
ATOM   2858  HE1 PHE A 765      59.345  47.845  53.845  1.00  0.00           H
ATOM   2859  CZ  PHE A 765      61.115  48.995  54.265  1.00  0.00           C
ATOM   2860  HZ  PHE A 765      60.985  49.655  53.415  1.00  0.00           H
ATOM   2861  CD2 PHE A 765      62.365  48.315  56.225  1.00  0.00           C
ATOM   2862  HD2 PHE A 765      63.205  48.455  56.895  1.00  0.00           H
ATOM   2863  CE2 PHE A 765      62.205  49.175  55.125  1.00  0.00           C
ATOM   2864  HE2 PHE A 765      62.915  49.965  54.945  1.00  0.00           H
ATOM   2865  C   PHE A 765      63.105  44.875  56.185  1.00  0.00           C
ATOM   2866  O   PHE A 765      62.835  44.465  55.055  1.00  0.00           O
ATOM   2867  N   PHE A 766      64.375  45.245  56.505  1.00  0.00           N
ATOM   2868  HN  PHE A 766      64.575  45.615  57.415  1.00  0.00           H
ATOM   2869  CA  PHE A 766      65.465  45.235  55.545  1.00  0.00           C
ATOM   2870  HA  PHE A 766      65.135  45.795  54.685  1.00  0.00           H
ATOM   2871  CB  PHE A 766      66.775  45.875  56.085  1.00  0.00           C
ATOM   2872  HB1 PHE A 766      67.615  45.785  55.355  1.00  0.00           H
ATOM   2873  HB2 PHE A 766      67.075  45.405  57.045  1.00  0.00           H
ATOM   2874  CG  PHE A 766      66.545  47.335  56.285  1.00  0.00           C
ATOM   2875  CD1 PHE A 766      66.315  48.185  55.185  1.00  0.00           C
ATOM   2876  HD1 PHE A 766      66.355  47.775  54.185  1.00  0.00           H
ATOM   2877  CE1 PHE A 766      65.995  49.525  55.375  1.00  0.00           C
ATOM   2878  HE1 PHE A 766      65.795  50.175  54.535  1.00  0.00           H
ATOM   2879  CZ  PHE A 766      65.885  50.035  56.675  1.00  0.00           C
ATOM   2880  HZ  PHE A 766      65.595  51.065  56.835  1.00  0.00           H
ATOM   2881  CD2 PHE A 766      66.525  47.875  57.575  1.00  0.00           C
ATOM   2882  HD2 PHE A 766      66.735  47.245  58.425  1.00  0.00           H
ATOM   2883  CE2 PHE A 766      66.145  49.205  57.775  1.00  0.00           C
ATOM   2884  HE2 PHE A 766      66.085  49.585  58.775  1.00  0.00           H
ATOM   2885  C   PHE A 766      65.805  43.875  55.005  1.00  0.00           C
ATOM   2886  O   PHE A 766      65.995  43.695  53.795  1.00  0.00           O
ATOM   2887  N   LEU A 767      65.885  42.855  55.885  1.00  0.00           N
ATOM   2888  HN  LEU A 767      65.745  43.025  56.865  1.00  0.00           H
ATOM   2889  CA  LEU A 767      66.145  41.485  55.505  1.00  0.00           C
ATOM   2890  HA  LEU A 767      67.055  41.495  54.915  1.00  0.00           H
ATOM   2891  CB  LEU A 767      66.395  40.645  56.785  1.00  0.00           C
ATOM   2892  HB1 LEU A 767      65.455  40.585  57.375  1.00  0.00           H
ATOM   2893  HB2 LEU A 767      67.135  41.195  57.415  1.00  0.00           H
ATOM   2894  CG  LEU A 767      66.945  39.225  56.555  1.00  0.00           C
ATOM   2895  HG  LEU A 767      66.235  38.665  55.915  1.00  0.00           H
ATOM   2896  CD1 LEU A 767      68.305  39.245  55.835  1.00  0.00           C
ATOM   2897 HD11 LEU A 767      69.055  39.815  56.435  1.00  0.00           H
ATOM   2898 HD12 LEU A 767      68.225  39.705  54.835  1.00  0.00           H
ATOM   2899 HD13 LEU A 767      68.685  38.205  55.705  1.00  0.00           H
ATOM   2900  CD2 LEU A 767      67.085  38.485  57.905  1.00  0.00           C
ATOM   2901 HD21 LEU A 767      66.105  38.465  58.435  1.00  0.00           H
ATOM   2902 HD22 LEU A 767      67.825  39.005  58.555  1.00  0.00           H
ATOM   2903 HD23 LEU A 767      67.425  37.445  57.735  1.00  0.00           H
ATOM   2904  C   LEU A 767      65.055  40.885  54.625  1.00  0.00           C
ATOM   2905  O   LEU A 767      65.335  40.275  53.585  1.00  0.00           O
ATOM   2906  N   SER A 768      63.765  41.095  54.965  1.00  0.00           N
ATOM   2907  HN  SER A 768      63.555  41.585  55.815  1.00  0.00           H
ATOM   2908  CA  SER A 768      62.625  40.605  54.175  1.00  0.00           C
ATOM   2909  HA  SER A 768      62.755  39.535  54.045  1.00  0.00           H
ATOM   2910  CB  SER A 768      61.225  40.835  54.845  1.00  0.00           C
ATOM   2911  HB1 SER A 768      60.425  40.395  54.195  1.00  0.00           H
ATOM   2912  HB2 SER A 768      61.025  41.925  54.935  1.00  0.00           H
ATOM   2913  OG  SER A 768      61.115  40.235  56.135  1.00  0.00           O
ATOM   2914  HG1 SER A 768      61.505  40.895  56.745  1.00  0.00           H
ATOM   2915  C   SER A 768      62.595  41.215  52.785  1.00  0.00           C
ATOM   2916  O   SER A 768      62.405  40.535  51.775  1.00  0.00           O
ATOM   2917  N   SER A 769      62.865  42.545  52.715  1.00  0.00           N
ATOM   2918  HN  SER A 769      62.975  43.075  53.555  1.00  0.00           H
ATOM   2919  CA  SER A 769      63.065  43.285  51.475  1.00  0.00           C
ATOM   2920  HA  SER A 769      62.175  43.175  50.865  1.00  0.00           H
ATOM   2921  CB  SER A 769      63.275  44.795  51.785  1.00  0.00           C
ATOM   2922  HB1 SER A 769      64.185  44.925  52.425  1.00  0.00           H
ATOM   2923  HB2 SER A 769      62.405  45.145  52.375  1.00  0.00           H
ATOM   2924  OG  SER A 769      63.405  45.595  50.615  1.00  0.00           O
ATOM   2925  HG1 SER A 769      63.525  46.505  50.915  1.00  0.00           H
ATOM   2926  C   SER A 769      64.235  42.775  50.635  1.00  0.00           C
ATOM   2927  O   SER A 769      64.105  42.555  49.435  1.00  0.00           O
ATOM   2928  N   PHE A 770      65.405  42.515  51.265  1.00  0.00           N
ATOM   2929  HN  PHE A 770      65.525  42.745  52.235  1.00  0.00           H
ATOM   2930  CA  PHE A 770      66.575  41.965  50.605  1.00  0.00           C
ATOM   2931  HA  PHE A 770      66.815  42.625  49.785  1.00  0.00           H
ATOM   2932  CB  PHE A 770      67.795  41.945  51.585  1.00  0.00           C
ATOM   2933  HB1 PHE A 770      67.535  41.355  52.485  1.00  0.00           H
ATOM   2934  HB2 PHE A 770      68.045  42.975  51.895  1.00  0.00           H
ATOM   2935  CG  PHE A 770      69.035  41.335  50.955  1.00  0.00           C
ATOM   2936  CD1 PHE A 770      69.725  42.025  49.955  1.00  0.00           C
ATOM   2937  HD1 PHE A 770      69.365  43.005  49.655  1.00  0.00           H
ATOM   2938  CE1 PHE A 770      70.895  41.495  49.385  1.00  0.00           C
ATOM   2939  HE1 PHE A 770      71.455  42.065  48.655  1.00  0.00           H
ATOM   2940  CZ  PHE A 770      71.355  40.235  49.795  1.00  0.00           C
ATOM   2941  HZ  PHE A 770      72.255  39.825  49.365  1.00  0.00           H
ATOM   2942  CD2 PHE A 770      69.505  40.065  51.355  1.00  0.00           C
ATOM   2943  HD2 PHE A 770      68.975  39.515  52.115  1.00  0.00           H
ATOM   2944  CE2 PHE A 770      70.645  39.515  50.765  1.00  0.00           C
ATOM   2945  HE2 PHE A 770      70.995  38.545  51.075  1.00  0.00           H
ATOM   2946  C   PHE A 770      66.365  40.595  49.975  1.00  0.00           C
ATOM   2947  O   PHE A 770      66.765  40.355  48.835  1.00  0.00           O
ATOM   2948  N   LEU A 771      65.715  39.665  50.715  1.00  0.00           N
ATOM   2949  HN  LEU A 771      65.475  39.875  51.665  1.00  0.00           H
ATOM   2950  CA  LEU A 771      65.355  38.345  50.235  1.00  0.00           C
ATOM   2951  HA  LEU A 771      66.265  37.865  49.875  1.00  0.00           H
ATOM   2952  CB  LEU A 771      64.735  37.465  51.355  1.00  0.00           C
ATOM   2953  HB1 LEU A 771      64.375  36.505  50.915  1.00  0.00           H
ATOM   2954  HB2 LEU A 771      63.855  37.995  51.775  1.00  0.00           H
ATOM   2955  CG  LEU A 771      65.685  37.115  52.515  1.00  0.00           C
ATOM   2956  HG  LEU A 771      66.025  38.055  53.005  1.00  0.00           H
ATOM   2957  CD1 LEU A 771      64.935  36.275  53.555  1.00  0.00           C
ATOM   2958 HD11 LEU A 771      64.605  35.315  53.115  1.00  0.00           H
ATOM   2959 HD12 LEU A 771      64.035  36.815  53.905  1.00  0.00           H
ATOM   2960 HD13 LEU A 771      65.585  36.065  54.435  1.00  0.00           H
ATOM   2961  CD2 LEU A 771      66.945  36.355  52.055  1.00  0.00           C
ATOM   2962 HD21 LEU A 771      67.565  36.995  51.385  1.00  0.00           H
ATOM   2963 HD22 LEU A 771      66.665  35.435  51.495  1.00  0.00           H
ATOM   2964 HD23 LEU A 771      67.565  36.065  52.925  1.00  0.00           H
ATOM   2965  C   LEU A 771      64.425  38.385  49.035  1.00  0.00           C
ATOM   2966  O   LEU A 771      64.645  37.695  48.045  1.00  0.00           O
ATOM   2967  N   LYS A 772      63.395  39.255  49.055  1.00  0.00           N
ATOM   2968  HN  LYS A 772      63.225  39.795  49.875  1.00  0.00           H
ATOM   2969  CA  LYS A 772      62.515  39.485  47.925  1.00  0.00           C
ATOM   2970  HA  LYS A 772      62.085  38.525  47.645  1.00  0.00           H
ATOM   2971  CB  LYS A 772      61.405  40.475  48.345  1.00  0.00           C
ATOM   2972  HB1 LYS A 772      61.865  41.445  48.625  1.00  0.00           H
ATOM   2973  HB2 LYS A 772      60.935  40.055  49.275  1.00  0.00           H
ATOM   2974  CG  LYS A 772      60.295  40.715  47.305  1.00  0.00           C
ATOM   2975  HG1 LYS A 772      60.725  41.205  46.405  1.00  0.00           H
ATOM   2976  HG2 LYS A 772      59.575  41.425  47.765  1.00  0.00           H
ATOM   2977  CD  LYS A 772      59.605  39.395  46.895  1.00  0.00           C
ATOM   2978  HD1 LYS A 772      59.445  38.765  47.805  1.00  0.00           H
ATOM   2979  HD2 LYS A 772      60.285  38.815  46.235  1.00  0.00           H
ATOM   2980  CE  LYS A 772      58.265  39.575  46.165  1.00  0.00           C
ATOM   2981  HE1 LYS A 772      57.845  38.575  45.925  1.00  0.00           H
ATOM   2982  HE2 LYS A 772      58.405  40.135  45.215  1.00  0.00           H
ATOM   2983  NZ  LYS A 772      57.305  40.295  47.025  1.00  0.00           N
ATOM   2984  HZ1 LYS A 772      57.405  41.325  46.885  1.00  0.00           H
ATOM   2985  HZ2 LYS A 772      57.515  40.095  48.035  1.00  0.00           H
ATOM   2986  HZ3 LYS A 772      56.335  40.005  46.805  1.00  0.00           H
ATOM   2987  C   LYS A 772      63.255  40.005  46.685  1.00  0.00           C
ATOM   2988  O   LYS A 772      63.035  39.565  45.555  1.00  0.00           O
ATOM   2989  N   GLN A 773      64.215  40.915  46.905  1.00  0.00           N
ATOM   2990  HN  GLN A 773      64.345  41.275  47.835  1.00  0.00           H
ATOM   2991  CA  GLN A 773      64.985  41.535  45.855  1.00  0.00           C
ATOM   2992  HA  GLN A 773      64.365  41.655  44.965  1.00  0.00           H
ATOM   2993  CB  GLN A 773      65.445  42.925  46.395  1.00  0.00           C
ATOM   2994  HB1 GLN A 773      66.285  42.795  47.115  1.00  0.00           H
ATOM   2995  HB2 GLN A 773      64.595  43.335  46.985  1.00  0.00           H
ATOM   2996  CG  GLN A 773      65.825  43.995  45.335  1.00  0.00           C
ATOM   2997  HG1 GLN A 773      66.635  43.615  44.685  1.00  0.00           H
ATOM   2998  HG2 GLN A 773      66.185  44.915  45.845  1.00  0.00           H
ATOM   2999  CD  GLN A 773      64.665  44.385  44.415  1.00  0.00           C
ATOM   3000  OE1 GLN A 773      64.665  44.095  43.225  1.00  0.00           O
ATOM   3001  NE2 GLN A 773      63.655  45.095  44.965  1.00  0.00           N
ATOM   3002 HE21 GLN A 773      62.895  45.325  44.365  1.00  0.00           H
ATOM   3003 HE22 GLN A 773      63.635  45.225  45.955  1.00  0.00           H
ATOM   3004  C   GLN A 773      66.215  40.675  45.495  1.00  0.00           C
ATOM   3005  O   GLN A 773      67.105  41.075  44.755  1.00  0.00           O
ATOM   3006  N   PHE A 774      66.325  39.435  46.025  1.00  0.00           N
ATOM   3007  HN  PHE A 774      65.675  39.135  46.725  1.00  0.00           H
ATOM   3008  CA  PHE A 774      67.345  38.485  45.635  1.00  0.00           C
ATOM   3009  HA  PHE A 774      68.275  39.015  45.505  1.00  0.00           H
ATOM   3010  CB  PHE A 774      67.515  37.435  46.765  1.00  0.00           C
ATOM   3011  HB1 PHE A 774      66.575  36.855  46.885  1.00  0.00           H
ATOM   3012  HB2 PHE A 774      67.715  37.955  47.725  1.00  0.00           H
ATOM   3013  CG  PHE A 774      68.645  36.465  46.535  1.00  0.00           C
ATOM   3014  CD1 PHE A 774      69.975  36.915  46.435  1.00  0.00           C
ATOM   3015  HD1 PHE A 774      70.175  37.975  46.495  1.00  0.00           H
ATOM   3016  CE1 PHE A 774      71.035  36.005  46.335  1.00  0.00           C
ATOM   3017  HE1 PHE A 774      72.055  36.355  46.305  1.00  0.00           H
ATOM   3018  CZ  PHE A 774      70.775  34.635  46.335  1.00  0.00           C
ATOM   3019  HZ  PHE A 774      71.595  33.925  46.305  1.00  0.00           H
ATOM   3020  CD2 PHE A 774      68.405  35.075  46.515  1.00  0.00           C
ATOM   3021  HD2 PHE A 774      67.385  34.715  46.625  1.00  0.00           H
ATOM   3022  CE2 PHE A 774      69.455  34.165  46.415  1.00  0.00           C
ATOM   3023  HE2 PHE A 774      69.265  33.095  46.445  1.00  0.00           H
ATOM   3024  C   PHE A 774      67.025  37.815  44.305  1.00  0.00           C
ATOM   3025  O   PHE A 774      67.925  37.525  43.515  1.00  0.00           O
ATOM   3026  N   LYS A 775      65.715  37.595  44.035  1.00  0.00           N
ATOM   3027  HN  LYS A 775      65.045  37.865  44.725  1.00  0.00           H
ATOM   3028  CA  LYS A 775      65.145  37.005  42.835  1.00  0.00           C
ATOM   3029  HA  LYS A 775      65.645  36.065  42.695  1.00  0.00           H
ATOM   3030  CB  LYS A 775      63.645  36.715  43.095  1.00  0.00           C
ATOM   3031  HB1 LYS A 775      63.195  37.645  43.505  1.00  0.00           H
ATOM   3032  HB2 LYS A 775      63.565  35.945  43.885  1.00  0.00           H
ATOM   3033  CG  LYS A 775      62.755  36.295  41.905  1.00  0.00           C
ATOM   3034  HG1 LYS A 775      62.785  37.065  41.095  1.00  0.00           H
ATOM   3035  HG2 LYS A 775      61.705  36.315  42.285  1.00  0.00           H
ATOM   3036  CD  LYS A 775      63.005  34.885  41.325  1.00  0.00           C
ATOM   3037  HD1 LYS A 775      62.975  34.145  42.155  1.00  0.00           H
ATOM   3038  HD2 LYS A 775      64.005  34.865  40.845  1.00  0.00           H
ATOM   3039  CE  LYS A 775      61.915  34.505  40.295  1.00  0.00           C
ATOM   3040  HE1 LYS A 775      61.875  35.275  39.485  1.00  0.00           H
ATOM   3041  HE2 LYS A 775      60.925  34.465  40.795  1.00  0.00           H
ATOM   3042  NZ  LYS A 775      62.115  33.185  39.655  1.00  0.00           N
ATOM   3043  HZ1 LYS A 775      61.905  32.405  40.335  1.00  0.00           H
ATOM   3044  HZ2 LYS A 775      63.075  33.075  39.305  1.00  0.00           H
ATOM   3045  HZ3 LYS A 775      61.455  33.095  38.855  1.00  0.00           H
ATOM   3046  C   LYS A 775      65.385  37.765  41.535  1.00  0.00           C
ATOM   3047  O   LYS A 775      65.675  37.165  40.505  1.00  0.00           O
ATOM   3048  N   THR A 776      65.265  39.105  41.575  1.00  0.00           N
ATOM   3049  HN  THR A 776      65.045  39.555  42.435  1.00  0.00           H
ATOM   3050  CA  THR A 776      65.485  40.065  40.485  1.00  0.00           C
ATOM   3051  HA  THR A 776      64.885  39.745  39.645  1.00  0.00           H
ATOM   3052  CB  THR A 776      65.015  41.455  40.915  1.00  0.00           C
ATOM   3053  HB  THR A 776      65.335  42.245  40.185  1.00  0.00           H
ATOM   3054  OG1 THR A 776      65.515  41.765  42.215  1.00  0.00           O
ATOM   3055  HG1 THR A 776      65.225  42.675  42.405  1.00  0.00           H
ATOM   3056  CG2 THR A 776      63.485  41.455  41.005  1.00  0.00           C
ATOM   3057 HG21 THR A 776      63.135  40.765  41.795  1.00  0.00           H
ATOM   3058 HG22 THR A 776      63.035  41.135  40.035  1.00  0.00           H
ATOM   3059 HG23 THR A 776      63.115  42.475  41.245  1.00  0.00           H
ATOM   3060  C   THR A 776      66.915  40.195  39.965  1.00  0.00           C
ATOM   3061  O   THR A 776      67.165  40.465  38.785  1.00  0.00           O
ATOM   3062  N   LYS A 777      67.895  40.055  40.875  1.00  0.00           N
ATOM   3063  HN  LYS A 777      67.595  39.895  41.815  1.00  0.00           H
ATOM   3064  CA  LYS A 777      69.315  40.055  40.605  1.00  0.00           C
ATOM   3065  HA  LYS A 777      69.515  40.905  39.965  1.00  0.00           H
ATOM   3066  CB  LYS A 777      70.155  40.195  41.905  1.00  0.00           C
ATOM   3067  HB1 LYS A 777      71.235  40.075  41.655  1.00  0.00           H
ATOM   3068  HB2 LYS A 777      69.865  39.375  42.605  1.00  0.00           H
ATOM   3069  CG  LYS A 777      69.995  41.555  42.595  1.00  0.00           C
ATOM   3070  HG1 LYS A 777      68.935  41.705  42.915  1.00  0.00           H
ATOM   3071  HG2 LYS A 777      70.205  42.345  41.835  1.00  0.00           H
ATOM   3072  CD  LYS A 777      70.975  41.755  43.765  1.00  0.00           C
ATOM   3073  HD1 LYS A 777      71.085  42.845  43.985  1.00  0.00           H
ATOM   3074  HD2 LYS A 777      71.965  41.395  43.415  1.00  0.00           H
ATOM   3075  CE  LYS A 777      70.655  40.985  45.065  1.00  0.00           C
ATOM   3076  HE1 LYS A 777      71.525  41.045  45.765  1.00  0.00           H
ATOM   3077  HE2 LYS A 777      70.445  39.915  44.855  1.00  0.00           H
ATOM   3078  NZ  LYS A 777      69.495  41.585  45.735  1.00  0.00           N
ATOM   3079  HZ1 LYS A 777      68.625  41.375  45.165  1.00  0.00           H
ATOM   3080  HZ2 LYS A 777      69.605  42.615  45.775  1.00  0.00           H
ATOM   3081  HZ3 LYS A 777      69.345  41.205  46.695  1.00  0.00           H
ATOM   3082  C   LYS A 777      69.745  38.835  39.815  1.00  0.00           C
ATOM   3083  O   LYS A 777      69.035  37.825  39.775  1.00  0.00           O
ATOM   3084  N   ARG A 778      70.915  38.835  39.155  1.00  0.00           N
ATOM   3085  HN  ARG A 778      71.545  39.605  39.135  1.00  0.00           H
ATOM   3086  CA  ARG A 778      71.275  37.705  38.315  1.00  0.00           C
ATOM   3087  HA  ARG A 778      70.545  36.915  38.355  1.00  0.00           H
ATOM   3088  CB  ARG A 778      71.315  38.155  36.835  1.00  0.00           C
ATOM   3089  HB1 ARG A 778      71.505  37.255  36.225  1.00  0.00           H
ATOM   3090  HB2 ARG A 778      72.165  38.855  36.655  1.00  0.00           H
ATOM   3091  CG  ARG A 778      70.005  38.825  36.385  1.00  0.00           C
ATOM   3092  HG1 ARG A 778      70.035  39.895  36.675  1.00  0.00           H
ATOM   3093  HG2 ARG A 778      69.155  38.345  36.925  1.00  0.00           H
ATOM   3094  CD  ARG A 778      69.725  38.685  34.885  1.00  0.00           C
ATOM   3095  HD1 ARG A 778      69.525  37.605  34.675  1.00  0.00           H
ATOM   3096  HD2 ARG A 778      70.585  39.035  34.285  1.00  0.00           H
ATOM   3097  NE  ARG A 778      68.515  39.505  34.565  1.00  0.00           N
ATOM   3098  HE  ARG A 778      68.215  40.225  35.185  1.00  0.00           H
ATOM   3099  CZ  ARG A 778      67.755  39.325  33.495  1.00  0.00           C
ATOM   3100  NH1 ARG A 778      67.945  38.305  32.685  1.00  0.00           N
ATOM   3101 HH11 ARG A 778      68.525  37.605  33.045  1.00  0.00           H
ATOM   3102 HH12 ARG A 778      67.225  38.125  32.015  1.00  0.00           H
ATOM   3103  NH2 ARG A 778      66.745  40.115  33.225  1.00  0.00           N
ATOM   3104 HH21 ARG A 778      66.485  40.895  33.775  1.00  0.00           H
ATOM   3105 HH22 ARG A 778      66.105  39.885  32.475  1.00  0.00           H
ATOM   3106  C   ARG A 778      72.595  37.105  38.755  1.00  0.00           C
ATOM   3107  O   ARG A 778      73.625  37.745  38.645  1.00  0.00           O
ATOM   3108  N   TYR A 779      72.595  35.855  39.285  1.00  0.00           N
ATOM   3109  HN  TYR A 779      71.765  35.295  39.315  1.00  0.00           H
ATOM   3110  CA  TYR A 779      73.825  35.215  39.715  1.00  0.00           C
ATOM   3111  HA  TYR A 779      74.515  35.215  38.885  1.00  0.00           H
ATOM   3112  CB  TYR A 779      74.415  35.955  40.955  1.00  0.00           C
ATOM   3113  HB1 TYR A 779      73.895  35.725  41.905  1.00  0.00           H
ATOM   3114  HB2 TYR A 779      74.375  37.055  40.825  1.00  0.00           H
ATOM   3115  CG  TYR A 779      75.865  35.585  41.075  1.00  0.00           C
ATOM   3116  CD1 TYR A 779      76.825  36.325  40.365  1.00  0.00           C
ATOM   3117  HD1 TYR A 779      76.535  37.165  39.755  1.00  0.00           H
ATOM   3118  CE1 TYR A 779      78.175  35.925  40.395  1.00  0.00           C
ATOM   3119  HE1 TYR A 779      78.895  36.475  39.815  1.00  0.00           H
ATOM   3120  CZ  TYR A 779      78.525  34.805  41.135  1.00  0.00           C
ATOM   3121  OH  TYR A 779      79.815  34.335  41.085  1.00  0.00           O
ATOM   3122  HH  TYR A 779      80.365  34.995  40.645  1.00  0.00           H
ATOM   3123  CD2 TYR A 779      76.255  34.485  41.855  1.00  0.00           C
ATOM   3124  HD2 TYR A 779      75.515  33.905  42.385  1.00  0.00           H
ATOM   3125  CE2 TYR A 779      77.595  34.085  41.875  1.00  0.00           C
ATOM   3126  HE2 TYR A 779      77.895  33.195  42.415  1.00  0.00           H
ATOM   3127  C   TYR A 779      73.545  33.755  40.105  1.00  0.00           C
ATOM   3128  O   TYR A 779      74.105  32.815  39.565  1.00  0.00           O
ATOM   3129  N   PHE A 780      72.615  33.555  41.065  1.00  0.00           N
ATOM   3130  HN  PHE A 780      72.165  34.335  41.475  1.00  0.00           H
ATOM   3131  CA  PHE A 780      72.245  32.265  41.635  1.00  0.00           C
ATOM   3132  HA  PHE A 780      73.095  31.595  41.545  1.00  0.00           H
ATOM   3133  CB  PHE A 780      71.885  32.475  43.125  1.00  0.00           C
ATOM   3134  HB1 PHE A 780      71.395  31.625  43.625  1.00  0.00           H
ATOM   3135  HB2 PHE A 780      71.205  33.335  43.235  1.00  0.00           H
ATOM   3136  CG  PHE A 780      73.135  32.765  43.905  1.00  0.00           C
ATOM   3137  CD1 PHE A 780      73.445  34.075  44.305  1.00  0.00           C
ATOM   3138  HD1 PHE A 780      72.795  34.895  44.025  1.00  0.00           H
ATOM   3139  CE1 PHE A 780      74.585  34.335  45.075  1.00  0.00           C
ATOM   3140  HE1 PHE A 780      74.825  35.345  45.385  1.00  0.00           H
ATOM   3141  CZ  PHE A 780      75.415  33.275  45.455  1.00  0.00           C
ATOM   3142  HZ  PHE A 780      76.285  33.485  46.045  1.00  0.00           H
ATOM   3143  CD2 PHE A 780      73.965  31.705  44.305  1.00  0.00           C
ATOM   3144  HD2 PHE A 780      73.715  30.695  44.015  1.00  0.00           H
ATOM   3145  CE2 PHE A 780      75.105  31.965  45.075  1.00  0.00           C
ATOM   3146  HE2 PHE A 780      75.735  31.145  45.385  1.00  0.00           H
ATOM   3147  C   PHE A 780      71.095  31.615  40.865  1.00  0.00           C
ATOM   3148  O   PHE A 780      70.335  32.355  40.215  1.00  0.00           O
ATOM   3149  N   PRO A 781      70.925  30.275  40.855  1.00  0.00           N
ATOM   3150  CD  PRO A 781      71.385  29.395  41.935  1.00  0.00           C
ATOM   3151  HD1 PRO A 781      71.115  29.805  42.925  1.00  0.00           H
ATOM   3152  HD2 PRO A 781      72.475  29.255  41.875  1.00  0.00           H
ATOM   3153  CA  PRO A 781      69.885  29.615  40.075  1.00  0.00           C
ATOM   3154  HA  PRO A 781      70.045  29.865  39.035  1.00  0.00           H
ATOM   3155  CB  PRO A 781      70.035  28.125  40.365  1.00  0.00           C
ATOM   3156  HB1 PRO A 781      70.785  27.735  39.655  1.00  0.00           H
ATOM   3157  HB2 PRO A 781      69.095  27.545  40.235  1.00  0.00           H
ATOM   3158  CG  PRO A 781      70.585  28.075  41.785  1.00  0.00           C
ATOM   3159  HG1 PRO A 781      69.715  28.105  42.485  1.00  0.00           H
ATOM   3160  HG2 PRO A 781      71.165  27.175  42.035  1.00  0.00           H
ATOM   3161  C   PRO A 781      68.485  30.065  40.415  1.00  0.00           C
ATOM   3162  O   PRO A 781      68.185  30.505  41.515  1.00  0.00           O
ATOM   3163  N   THR A 782      67.585  29.915  39.435  1.00  0.00           N
ATOM   3164  HN  THR A 782      67.825  29.525  38.545  1.00  0.00           H
ATOM   3165  CA  THR A 782      66.205  30.315  39.515  1.00  0.00           C
ATOM   3166  HA  THR A 782      66.175  31.375  39.725  1.00  0.00           H
ATOM   3167  CB  THR A 782      65.575  30.085  38.145  1.00  0.00           C
ATOM   3168  HB  THR A 782      64.475  30.275  38.175  1.00  0.00           H
ATOM   3169  OG1 THR A 782      65.835  28.765  37.685  1.00  0.00           O
ATOM   3170  HG1 THR A 782      64.995  28.285  37.935  1.00  0.00           H
ATOM   3171  CG2 THR A 782      66.225  31.025  37.125  1.00  0.00           C
ATOM   3172 HG21 THR A 782      67.295  30.785  36.975  1.00  0.00           H
ATOM   3173 HG22 THR A 782      66.115  32.075  37.435  1.00  0.00           H
ATOM   3174 HG23 THR A 782      65.705  30.895  36.145  1.00  0.00           H
ATOM   3175  C   THR A 782      65.405  29.635  40.625  1.00  0.00           C
ATOM   3176  O   THR A 782      64.745  30.315  41.405  1.00  0.00           O
ATOM   3177  N   LYS A 783      65.495  28.295  40.755  1.00  0.00           N
ATOM   3178  HN  LYS A 783      65.895  27.825  39.985  1.00  0.00           H
ATOM   3179  CA  LYS A 783      64.705  27.495  41.675  1.00  0.00           C
ATOM   3180  HA  LYS A 783      63.665  27.705  41.455  1.00  0.00           H
ATOM   3181  CB  LYS A 783      64.925  25.975  41.425  1.00  0.00           C
ATOM   3182  HB1 LYS A 783      64.565  25.775  40.385  1.00  0.00           H
ATOM   3183  HB2 LYS A 783      64.255  25.385  42.085  1.00  0.00           H
ATOM   3184  CG  LYS A 783      66.375  25.495  41.565  1.00  0.00           C
ATOM   3185  HG1 LYS A 783      66.715  25.675  42.615  1.00  0.00           H
ATOM   3186  HG2 LYS A 783      67.015  26.095  40.875  1.00  0.00           H
ATOM   3187  CD  LYS A 783      66.545  23.985  41.275  1.00  0.00           C
ATOM   3188  HD1 LYS A 783      66.285  23.785  40.205  1.00  0.00           H
ATOM   3189  HD2 LYS A 783      65.795  23.435  41.895  1.00  0.00           H
ATOM   3190  CE  LYS A 783      67.935  23.445  41.615  1.00  0.00           C
ATOM   3191  HE1 LYS A 783      68.015  22.365  41.365  1.00  0.00           H
ATOM   3192  HE2 LYS A 783      68.135  23.585  42.705  1.00  0.00           H
ATOM   3193  NZ  LYS A 783      68.975  24.195  40.855  1.00  0.00           N
ATOM   3194  HZ1 LYS A 783      68.885  25.205  41.055  1.00  0.00           H
ATOM   3195  HZ2 LYS A 783      68.855  24.035  39.835  1.00  0.00           H
ATOM   3196  HZ3 LYS A 783      69.925  23.875  41.145  1.00  0.00           H
ATOM   3197  C   LYS A 783      64.885  27.815  43.165  1.00  0.00           C
ATOM   3198  O   LYS A 783      63.925  27.915  43.925  1.00  0.00           O
ATOM   3199  N   VAL A 784      66.145  28.025  43.635  1.00  0.00           N
ATOM   3200  HN  VAL A 784      66.905  28.005  42.995  1.00  0.00           H
ATOM   3201  CA  VAL A 784      66.415  28.475  44.995  1.00  0.00           C
ATOM   3202  HA  VAL A 784      65.855  27.825  45.645  1.00  0.00           H
ATOM   3203  CB  VAL A 784      67.885  28.335  45.395  1.00  0.00           C
ATOM   3204  HB  VAL A 784      68.225  27.305  45.125  1.00  0.00           H
ATOM   3205  CG1 VAL A 784      68.795  29.355  44.695  1.00  0.00           C
ATOM   3206 HG11 VAL A 784      68.655  30.375  45.125  1.00  0.00           H
ATOM   3207 HG12 VAL A 784      68.565  29.415  43.615  1.00  0.00           H
ATOM   3208 HG13 VAL A 784      69.855  29.085  44.825  1.00  0.00           H
ATOM   3209  CG2 VAL A 784      68.025  28.505  46.925  1.00  0.00           C
ATOM   3210 HG21 VAL A 784      67.335  27.815  47.465  1.00  0.00           H
ATOM   3211 HG22 VAL A 784      67.775  29.545  47.235  1.00  0.00           H
ATOM   3212 HG23 VAL A 784      69.065  28.285  47.255  1.00  0.00           H
ATOM   3213  C   VAL A 784      65.875  29.875  45.225  1.00  0.00           C
ATOM   3214  O   VAL A 784      65.245  30.155  46.235  1.00  0.00           O
ATOM   3215  N   ARG A 785      66.055  30.775  44.245  1.00  0.00           N
ATOM   3216  HN  ARG A 785      66.605  30.525  43.455  1.00  0.00           H
ATOM   3217  CA  ARG A 785      65.485  32.115  44.255  1.00  0.00           C
ATOM   3218  HA  ARG A 785      65.825  32.595  45.165  1.00  0.00           H
ATOM   3219  CB  ARG A 785      66.025  32.925  43.075  1.00  0.00           C
ATOM   3220  HB1 ARG A 785      65.365  33.785  42.825  1.00  0.00           H
ATOM   3221  HB2 ARG A 785      66.085  32.275  42.175  1.00  0.00           H
ATOM   3222  CG  ARG A 785      67.395  33.495  43.415  1.00  0.00           C
ATOM   3223  HG1 ARG A 785      68.045  32.695  43.845  1.00  0.00           H
ATOM   3224  HG2 ARG A 785      67.245  34.285  44.185  1.00  0.00           H
ATOM   3225  CD  ARG A 785      68.065  34.075  42.185  1.00  0.00           C
ATOM   3226  HD1 ARG A 785      67.375  34.775  41.655  1.00  0.00           H
ATOM   3227  HD2 ARG A 785      68.375  33.255  41.485  1.00  0.00           H
ATOM   3228  NE  ARG A 785      69.255  34.805  42.695  1.00  0.00           N
ATOM   3229  HE  ARG A 785      69.275  35.035  43.665  1.00  0.00           H
ATOM   3230  CZ  ARG A 785      69.955  35.585  41.895  1.00  0.00           C
ATOM   3231  NH1 ARG A 785      69.915  35.445  40.595  1.00  0.00           N
ATOM   3232 HH11 ARG A 785      69.535  36.285  40.165  1.00  0.00           H
ATOM   3233 HH12 ARG A 785      69.535  34.575  40.275  1.00  0.00           H
ATOM   3234  NH2 ARG A 785      70.645  36.585  42.405  1.00  0.00           N
ATOM   3235 HH21 ARG A 785      70.325  36.905  43.285  1.00  0.00           H
ATOM   3236 HH22 ARG A 785      71.045  37.185  41.725  1.00  0.00           H
ATOM   3237  C   ARG A 785      63.985  32.215  44.305  1.00  0.00           C
ATOM   3238  O   ARG A 785      63.445  33.005  45.065  1.00  0.00           O
ATOM   3239  N   SER A 786      63.275  31.395  43.525  1.00  0.00           N
ATOM   3240  HN  SER A 786      63.735  30.825  42.825  1.00  0.00           H
ATOM   3241  CA  SER A 786      61.825  31.285  43.585  1.00  0.00           C
ATOM   3242  HA  SER A 786      61.395  32.275  43.445  1.00  0.00           H
ATOM   3243  CB  SER A 786      61.295  30.375  42.465  1.00  0.00           C
ATOM   3244  HB1 SER A 786      60.175  30.315  42.475  1.00  0.00           H
ATOM   3245  HB2 SER A 786      61.695  29.335  42.585  1.00  0.00           H
ATOM   3246  OG  SER A 786      61.725  30.895  41.205  1.00  0.00           O
ATOM   3247  HG1 SER A 786      61.805  30.095  40.615  1.00  0.00           H
ATOM   3248  C   SER A 786      61.365  30.815  44.955  1.00  0.00           C
ATOM   3249  O   SER A 786      60.455  31.375  45.555  1.00  0.00           O
ATOM   3250  N   THR A 787      62.085  29.835  45.535  1.00  0.00           N
ATOM   3251  HN  THR A 787      62.815  29.395  45.005  1.00  0.00           H
ATOM   3252  CA  THR A 787      61.905  29.385  46.925  1.00  0.00           C
ATOM   3253  HA  THR A 787      60.865  29.095  47.045  1.00  0.00           H
ATOM   3254  CB  THR A 787      62.765  28.175  47.265  1.00  0.00           C
ATOM   3255  HB  THR A 787      63.845  28.435  47.315  1.00  0.00           H
ATOM   3256  OG1 THR A 787      62.595  27.195  46.255  1.00  0.00           O
ATOM   3257  HG1 THR A 787      63.055  27.505  45.445  1.00  0.00           H
ATOM   3258  CG2 THR A 787      62.345  27.535  48.595  1.00  0.00           C
ATOM   3259 HG21 THR A 787      61.275  27.235  48.545  1.00  0.00           H
ATOM   3260 HG22 THR A 787      62.475  28.225  49.445  1.00  0.00           H
ATOM   3261 HG23 THR A 787      62.945  26.625  48.785  1.00  0.00           H
ATOM   3262  C   THR A 787      62.175  30.455  47.975  1.00  0.00           C
ATOM   3263  O   THR A 787      61.395  30.655  48.905  1.00  0.00           O
ATOM   3264  N   ILE A 788      63.265  31.235  47.835  1.00  0.00           N
ATOM   3265  HN  ILE A 788      63.955  30.995  47.145  1.00  0.00           H
ATOM   3266  CA  ILE A 788      63.545  32.405  48.665  1.00  0.00           C
ATOM   3267  HA  ILE A 788      63.525  32.095  49.705  1.00  0.00           H
ATOM   3268  CB  ILE A 788      64.955  32.955  48.375  1.00  0.00           C
ATOM   3269  HB  ILE A 788      65.035  33.075  47.265  1.00  0.00           H
ATOM   3270  CG2 ILE A 788      65.175  34.355  48.995  1.00  0.00           C
ATOM   3271 HG21 ILE A 788      64.985  34.335  50.085  1.00  0.00           H
ATOM   3272 HG22 ILE A 788      64.505  35.115  48.535  1.00  0.00           H
ATOM   3273 HG23 ILE A 788      66.225  34.685  48.835  1.00  0.00           H
ATOM   3274  CG1 ILE A 788      66.085  31.975  48.805  1.00  0.00           C
ATOM   3275 HG11 ILE A 788      67.045  32.385  48.405  1.00  0.00           H
ATOM   3276 HG12 ILE A 788      65.935  30.985  48.325  1.00  0.00           H
ATOM   3277  CD  ILE A 788      66.235  31.765  50.315  1.00  0.00           C
ATOM   3278  HD1 ILE A 788      65.325  31.295  50.735  1.00  0.00           H
ATOM   3279  HD2 ILE A 788      66.415  32.725  50.835  1.00  0.00           H
ATOM   3280  HD3 ILE A 788      67.095  31.095  50.525  1.00  0.00           H
ATOM   3281  C   ILE A 788      62.475  33.485  48.565  1.00  0.00           C
ATOM   3282  O   ILE A 788      62.065  34.035  49.585  1.00  0.00           O
ATOM   3283  N   SER A 789      61.975  33.795  47.345  1.00  0.00           N
ATOM   3284  HN  SER A 789      62.355  33.375  46.515  1.00  0.00           H
ATOM   3285  CA  SER A 789      60.895  34.775  47.125  1.00  0.00           C
ATOM   3286  HA  SER A 789      61.205  35.705  47.565  1.00  0.00           H
ATOM   3287  CB  SER A 789      60.615  35.025  45.605  1.00  0.00           C
ATOM   3288  HB1 SER A 789      60.195  34.115  45.125  1.00  0.00           H
ATOM   3289  HB2 SER A 789      61.585  35.245  45.105  1.00  0.00           H
ATOM   3290  OG  SER A 789      59.735  36.135  45.375  1.00  0.00           O
ATOM   3291  HG1 SER A 789      59.465  36.075  44.425  1.00  0.00           H
ATOM   3292  C   SER A 789      59.575  34.395  47.795  1.00  0.00           C
ATOM   3293  O   SER A 789      59.025  35.175  48.575  1.00  0.00           O
ATOM   3294  N   ASP A 790      59.095  33.145  47.595  1.00  0.00           N
ATOM   3295  HN  ASP A 790      59.485  32.555  46.885  1.00  0.00           H
ATOM   3296  CA  ASP A 790      57.865  32.635  48.195  1.00  0.00           C
ATOM   3297  HA  ASP A 790      57.035  33.265  47.885  1.00  0.00           H
ATOM   3298  CB  ASP A 790      57.615  31.145  47.755  1.00  0.00           C
ATOM   3299  HB1 ASP A 790      57.145  30.545  48.555  1.00  0.00           H
ATOM   3300  HB2 ASP A 790      58.575  30.665  47.495  1.00  0.00           H
ATOM   3301  CG  ASP A 790      56.675  30.995  46.555  1.00  0.00           C
ATOM   3302  OD1 ASP A 790      56.475  31.965  45.785  1.00  0.00           O
ATOM   3303  OD2 ASP A 790      56.185  29.845  46.355  1.00  0.00           O
ATOM   3304  C   ASP A 790      57.895  32.675  49.725  1.00  0.00           C
ATOM   3305  O   ASP A 790      56.985  33.165  50.405  1.00  0.00           O
ATOM   3306  N   PHE A 791      58.985  32.185  50.335  1.00  0.00           N
ATOM   3307  HN  PHE A 791      59.695  31.775  49.765  1.00  0.00           H
ATOM   3308  CA  PHE A 791      59.045  32.005  51.765  1.00  0.00           C
ATOM   3309  HA  PHE A 791      58.055  32.005  52.175  1.00  0.00           H
ATOM   3310  CB  PHE A 791      59.675  30.645  52.105  1.00  0.00           C
ATOM   3311  HB1 PHE A 791      59.735  30.625  53.205  1.00  0.00           H
ATOM   3312  HB2 PHE A 791      60.695  30.565  51.655  1.00  0.00           H
ATOM   3313  CG  PHE A 791      58.865  29.435  51.745  1.00  0.00           C
ATOM   3314  CD1 PHE A 791      58.005  28.875  52.715  1.00  0.00           C
ATOM   3315  HD1 PHE A 791      57.865  29.375  53.665  1.00  0.00           H
ATOM   3316  CE1 PHE A 791      57.375  27.645  52.495  1.00  0.00           C
ATOM   3317  HE1 PHE A 791      56.745  27.215  53.255  1.00  0.00           H
ATOM   3318  CZ  PHE A 791      57.585  26.965  51.295  1.00  0.00           C
ATOM   3319  HZ  PHE A 791      57.105  26.005  51.125  1.00  0.00           H
ATOM   3320  CD2 PHE A 791      59.065  28.725  50.545  1.00  0.00           C
ATOM   3321  HD2 PHE A 791      59.735  29.125  49.805  1.00  0.00           H
ATOM   3322  CE2 PHE A 791      58.435  27.505  50.315  1.00  0.00           C
ATOM   3323  HE2 PHE A 791      58.605  26.965  49.395  1.00  0.00           H
ATOM   3324  C   PHE A 791      59.815  33.095  52.505  1.00  0.00           C
ATOM   3325  O   PHE A 791      60.205  32.925  53.665  1.00  0.00           O
ATOM   3326  N   ALA A 792      60.025  34.265  51.875  1.00  0.00           N
ATOM   3327  HN  ALA A 792      59.725  34.375  50.925  1.00  0.00           H
ATOM   3328  CA  ALA A 792      60.875  35.325  52.395  1.00  0.00           C
ATOM   3329  HA  ALA A 792      61.885  34.965  52.385  1.00  0.00           H
ATOM   3330  CB  ALA A 792      60.775  36.545  51.445  1.00  0.00           C
ATOM   3331  HB1 ALA A 792      59.735  36.945  51.415  1.00  0.00           H
ATOM   3332  HB2 ALA A 792      61.045  36.235  50.415  1.00  0.00           H
ATOM   3333  HB3 ALA A 792      61.465  37.355  51.755  1.00  0.00           H
ATOM   3334  C   ALA A 792      60.575  35.805  53.815  1.00  0.00           C
ATOM   3335  O   ALA A 792      61.455  35.845  54.665  1.00  0.00           O
ATOM   3336  N   VAL A 793      59.305  36.125  54.145  1.00  0.00           N
ATOM   3337  HN  VAL A 793      58.605  36.115  53.435  1.00  0.00           H
ATOM   3338  CA  VAL A 793      58.875  36.545  55.475  1.00  0.00           C
ATOM   3339  HA  VAL A 793      59.575  37.295  55.825  1.00  0.00           H
ATOM   3340  CB  VAL A 793      57.495  37.195  55.395  1.00  0.00           C
ATOM   3341  HB  VAL A 793      56.785  36.515  54.865  1.00  0.00           H
ATOM   3342  CG1 VAL A 793      56.935  37.505  56.795  1.00  0.00           C
ATOM   3343 HG11 VAL A 793      57.665  38.105  57.375  1.00  0.00           H
ATOM   3344 HG12 VAL A 793      56.695  36.585  57.355  1.00  0.00           H
ATOM   3345 HG13 VAL A 793      55.995  38.105  56.705  1.00  0.00           H
ATOM   3346  CG2 VAL A 793      57.635  38.505  54.585  1.00  0.00           C
ATOM   3347 HG21 VAL A 793      57.975  38.305  53.545  1.00  0.00           H
ATOM   3348 HG22 VAL A 793      58.375  39.175  55.065  1.00  0.00           H
ATOM   3349 HG23 VAL A 793      56.665  39.035  54.545  1.00  0.00           H
ATOM   3350  C   VAL A 793      58.945  35.415  56.495  1.00  0.00           C
ATOM   3351  O   VAL A 793      59.255  35.605  57.675  1.00  0.00           O
ATOM   3352  N   PHE A 794      58.655  34.175  56.075  1.00  0.00           N
ATOM   3353  HN  PHE A 794      58.415  34.015  55.125  1.00  0.00           H
ATOM   3354  CA  PHE A 794      58.775  33.005  56.925  1.00  0.00           C
ATOM   3355  HA  PHE A 794      58.235  33.215  57.845  1.00  0.00           H
ATOM   3356  CB  PHE A 794      58.085  31.805  56.235  1.00  0.00           C
ATOM   3357  HB1 PHE A 794      58.525  31.635  55.225  1.00  0.00           H
ATOM   3358  HB2 PHE A 794      57.005  32.045  56.095  1.00  0.00           H
ATOM   3359  CG  PHE A 794      58.155  30.515  57.015  1.00  0.00           C
ATOM   3360  CD1 PHE A 794      57.355  30.325  58.165  1.00  0.00           C
ATOM   3361  HD1 PHE A 794      56.745  31.135  58.525  1.00  0.00           H
ATOM   3362  CE1 PHE A 794      57.315  29.075  58.795  1.00  0.00           C
ATOM   3363  HE1 PHE A 794      56.665  28.935  59.645  1.00  0.00           H
ATOM   3364  CZ  PHE A 794      58.065  28.015  58.285  1.00  0.00           C
ATOM   3365  HZ  PHE A 794      57.985  27.035  58.735  1.00  0.00           H
ATOM   3366  CD2 PHE A 794      58.915  29.455  56.545  1.00  0.00           C
ATOM   3367  HD2 PHE A 794      59.465  29.585  55.635  1.00  0.00           H
ATOM   3368  CE2 PHE A 794      58.895  28.205  57.175  1.00  0.00           C
ATOM   3369  HE2 PHE A 794      59.445  27.375  56.765  1.00  0.00           H
ATOM   3370  C   PHE A 794      60.215  32.745  57.375  1.00  0.00           C
ATOM   3371  O   PHE A 794      60.475  32.525  58.555  1.00  0.00           O
ATOM   3372  N   LEU A 795      61.205  32.865  56.455  1.00  0.00           N
ATOM   3373  HN  LEU A 795      60.975  33.015  55.495  1.00  0.00           H
ATOM   3374  CA  LEU A 795      62.625  32.805  56.775  1.00  0.00           C
ATOM   3375  HA  LEU A 795      62.855  31.835  57.195  1.00  0.00           H
ATOM   3376  CB  LEU A 795      63.495  33.055  55.495  1.00  0.00           C
ATOM   3377  HB1 LEU A 795      64.545  33.325  55.765  1.00  0.00           H
ATOM   3378  HB2 LEU A 795      63.065  33.935  54.975  1.00  0.00           H
ATOM   3379  CG  LEU A 795      63.575  31.905  54.485  1.00  0.00           C
ATOM   3380  HG  LEU A 795      62.585  31.395  54.465  1.00  0.00           H
ATOM   3381  CD1 LEU A 795      63.835  32.415  53.055  1.00  0.00           C
ATOM   3382 HD11 LEU A 795      64.825  32.905  52.995  1.00  0.00           H
ATOM   3383 HD12 LEU A 795      63.065  33.145  52.745  1.00  0.00           H
ATOM   3384 HD13 LEU A 795      63.815  31.575  52.335  1.00  0.00           H
ATOM   3385  CD2 LEU A 795      64.705  30.925  54.855  1.00  0.00           C
ATOM   3386 HD21 LEU A 795      64.625  30.605  55.915  1.00  0.00           H
ATOM   3387 HD22 LEU A 795      65.685  31.415  54.725  1.00  0.00           H
ATOM   3388 HD23 LEU A 795      64.665  30.025  54.205  1.00  0.00           H
ATOM   3389  C   LEU A 795      63.065  33.865  57.785  1.00  0.00           C
ATOM   3390  O   LEU A 795      63.735  33.575  58.775  1.00  0.00           O
ATOM   3391  N   THR A 796      62.665  35.135  57.585  1.00  0.00           N
ATOM   3392  HN  THR A 796      62.095  35.375  56.795  1.00  0.00           H
ATOM   3393  CA  THR A 796      63.005  36.225  58.495  1.00  0.00           C
ATOM   3394  HA  THR A 796      64.075  36.175  58.645  1.00  0.00           H
ATOM   3395  CB  THR A 796      62.735  37.615  57.955  1.00  0.00           C
ATOM   3396  HB  THR A 796      63.035  38.395  58.695  1.00  0.00           H
ATOM   3397  OG1 THR A 796      61.375  37.785  57.595  1.00  0.00           O
ATOM   3398  HG1 THR A 796      61.315  38.635  57.135  1.00  0.00           H
ATOM   3399  CG2 THR A 796      63.555  37.785  56.675  1.00  0.00           C
ATOM   3400 HG21 THR A 796      63.155  37.145  55.865  1.00  0.00           H
ATOM   3401 HG22 THR A 796      64.615  37.505  56.855  1.00  0.00           H
ATOM   3402 HG23 THR A 796      63.515  38.845  56.335  1.00  0.00           H
ATOM   3403  C   THR A 796      62.415  36.065  59.875  1.00  0.00           C
ATOM   3404  O   THR A 796      63.115  36.265  60.865  1.00  0.00           O
ATOM   3405  N   ILE A 797      61.145  35.635  59.985  1.00  0.00           N
ATOM   3406  HN  ILE A 797      60.565  35.565  59.165  1.00  0.00           H
ATOM   3407  CA  ILE A 797      60.525  35.315  61.275  1.00  0.00           C
ATOM   3408  HA  ILE A 797      60.575  36.205  61.885  1.00  0.00           H
ATOM   3409  CB  ILE A 797      59.055  34.915  61.125  1.00  0.00           C
ATOM   3410  HB  ILE A 797      58.985  34.165  60.295  1.00  0.00           H
ATOM   3411  CG2 ILE A 797      58.505  34.265  62.415  1.00  0.00           C
ATOM   3412 HG21 ILE A 797      58.635  34.965  63.275  1.00  0.00           H
ATOM   3413 HG22 ILE A 797      59.005  33.305  62.655  1.00  0.00           H
ATOM   3414 HG23 ILE A 797      57.425  34.055  62.315  1.00  0.00           H
ATOM   3415  CG1 ILE A 797      58.215  36.145  60.705  1.00  0.00           C
ATOM   3416 HG11 ILE A 797      58.735  36.705  59.895  1.00  0.00           H
ATOM   3417 HG12 ILE A 797      58.135  36.825  61.585  1.00  0.00           H
ATOM   3418  CD  ILE A 797      56.805  35.785  60.195  1.00  0.00           C
ATOM   3419  HD1 ILE A 797      56.215  35.255  60.975  1.00  0.00           H
ATOM   3420  HD2 ILE A 797      56.885  35.135  59.305  1.00  0.00           H
ATOM   3421  HD3 ILE A 797      56.255  36.705  59.905  1.00  0.00           H
ATOM   3422  C   ILE A 797      61.305  34.255  62.025  1.00  0.00           C
ATOM   3423  O   ILE A 797      61.665  34.425  63.185  1.00  0.00           O
ATOM   3424  N   VAL A 798      61.665  33.145  61.355  1.00  0.00           N
ATOM   3425  HN  VAL A 798      61.355  33.035  60.415  1.00  0.00           H
ATOM   3426  CA  VAL A 798      62.465  32.055  61.895  1.00  0.00           C
ATOM   3427  HA  VAL A 798      61.945  31.615  62.725  1.00  0.00           H
ATOM   3428  CB  VAL A 798      62.605  31.045  60.755  1.00  0.00           C
ATOM   3429  HB  VAL A 798      62.785  31.595  59.805  1.00  0.00           H
ATOM   3430  CG1 VAL A 798      63.805  30.075  60.905  1.00  0.00           C
ATOM   3431 HG11 VAL A 798      63.995  29.755  61.945  1.00  0.00           H
ATOM   3432 HG12 VAL A 798      64.725  30.575  60.535  1.00  0.00           H
ATOM   3433 HG13 VAL A 798      63.645  29.175  60.275  1.00  0.00           H
ATOM   3434  CG2 VAL A 798      61.225  30.385  60.565  1.00  0.00           C
ATOM   3435 HG21 VAL A 798      60.425  31.135  60.375  1.00  0.00           H
ATOM   3436 HG22 VAL A 798      60.885  29.855  61.465  1.00  0.00           H
ATOM   3437 HG23 VAL A 798      61.245  29.695  59.705  1.00  0.00           H
ATOM   3438  C   VAL A 798      63.835  32.485  62.405  1.00  0.00           C
ATOM   3439  O   VAL A 798      64.265  32.135  63.515  1.00  0.00           O
ATOM   3440  N   ILE A 799      64.545  33.295  61.595  1.00  0.00           N
ATOM   3441  HN  ILE A 799      64.165  33.535  60.695  1.00  0.00           H
ATOM   3442  CA  ILE A 799      65.835  33.865  61.915  1.00  0.00           C
ATOM   3443  HA  ILE A 799      66.505  33.055  62.185  1.00  0.00           H
ATOM   3444  CB  ILE A 799      66.425  34.565  60.675  1.00  0.00           C
ATOM   3445  HB  ILE A 799      65.645  35.245  60.265  1.00  0.00           H
ATOM   3446  CG2 ILE A 799      67.665  35.405  61.045  1.00  0.00           C
ATOM   3447 HG21 ILE A 799      68.415  34.775  61.575  1.00  0.00           H
ATOM   3448 HG22 ILE A 799      67.405  36.255  61.695  1.00  0.00           H
ATOM   3449 HG23 ILE A 799      68.145  35.825  60.135  1.00  0.00           H
ATOM   3450  CG1 ILE A 799      66.775  33.515  59.585  1.00  0.00           C
ATOM   3451 HG11 ILE A 799      65.985  32.735  59.535  1.00  0.00           H
ATOM   3452 HG12 ILE A 799      67.715  33.005  59.885  1.00  0.00           H
ATOM   3453  CD  ILE A 799      66.925  34.115  58.185  1.00  0.00           C
ATOM   3454  HD1 ILE A 799      67.755  34.855  58.155  1.00  0.00           H
ATOM   3455  HD2 ILE A 799      65.995  34.625  57.865  1.00  0.00           H
ATOM   3456  HD3 ILE A 799      67.155  33.315  57.445  1.00  0.00           H
ATOM   3457  C   ILE A 799      65.785  34.785  63.125  1.00  0.00           C
ATOM   3458  O   ILE A 799      66.555  34.645  64.065  1.00  0.00           O
ATOM   3459  N   MET A 800      64.805  35.715  63.185  1.00  0.00           N
ATOM   3460  HN  MET A 800      64.165  35.865  62.435  1.00  0.00           H
ATOM   3461  CA  MET A 800      64.755  36.625  64.325  1.00  0.00           C
ATOM   3462  HA  MET A 800      65.775  36.915  64.565  1.00  0.00           H
ATOM   3463  CB  MET A 800      63.995  37.925  63.985  1.00  0.00           C
ATOM   3464  HB1 MET A 800      64.065  38.615  64.855  1.00  0.00           H
ATOM   3465  HB2 MET A 800      62.925  37.695  63.815  1.00  0.00           H
ATOM   3466  CG  MET A 800      64.515  38.685  62.735  1.00  0.00           C
ATOM   3467  HG1 MET A 800      64.005  39.665  62.705  1.00  0.00           H
ATOM   3468  HG2 MET A 800      64.175  38.135  61.835  1.00  0.00           H
ATOM   3469  SD  MET A 800      66.315  38.935  62.585  1.00  0.00           S
ATOM   3470  CE  MET A 800      66.545  40.005  64.025  1.00  0.00           C
ATOM   3471  HE1 MET A 800      66.355  39.445  64.965  1.00  0.00           H
ATOM   3472  HE2 MET A 800      65.855  40.875  63.985  1.00  0.00           H
ATOM   3473  HE3 MET A 800      67.585  40.385  64.065  1.00  0.00           H
ATOM   3474  C   MET A 800      64.205  35.985  65.595  1.00  0.00           C
ATOM   3475  O   MET A 800      64.605  36.365  66.695  1.00  0.00           O
ATOM   3476  N   VAL A 801      63.315  34.975  65.485  1.00  0.00           N
ATOM   3477  HN  VAL A 801      62.965  34.725  64.575  1.00  0.00           H
ATOM   3478  CA  VAL A 801      62.835  34.165  66.615  1.00  0.00           C
ATOM   3479  HA  VAL A 801      62.395  34.825  67.345  1.00  0.00           H
ATOM   3480  CB  VAL A 801      61.785  33.135  66.155  1.00  0.00           C
ATOM   3481  HB  VAL A 801      62.135  32.675  65.205  1.00  0.00           H
ATOM   3482  CG1 VAL A 801      61.555  32.015  67.195  1.00  0.00           C
ATOM   3483 HG11 VAL A 801      61.265  32.445  68.175  1.00  0.00           H
ATOM   3484 HG12 VAL A 801      62.455  31.385  67.335  1.00  0.00           H
ATOM   3485 HG13 VAL A 801      60.735  31.345  66.865  1.00  0.00           H
ATOM   3486  CG2 VAL A 801      60.425  33.815  65.895  1.00  0.00           C
ATOM   3487 HG21 VAL A 801      60.535  34.765  65.335  1.00  0.00           H
ATOM   3488 HG22 VAL A 801      59.945  34.025  66.875  1.00  0.00           H
ATOM   3489 HG23 VAL A 801      59.765  33.125  65.335  1.00  0.00           H
ATOM   3490  C   VAL A 801      63.955  33.435  67.325  1.00  0.00           C
ATOM   3491  O   VAL A 801      64.135  33.525  68.545  1.00  0.00           O
ATOM   3492  N   THR A 802      64.785  32.715  66.525  1.00  0.00           N
ATOM   3493  HN  THR A 802      64.605  32.675  65.545  1.00  0.00           H
ATOM   3494  CA  THR A 802      65.965  32.015  67.025  1.00  0.00           C
ATOM   3495  HA  THR A 802      65.655  31.385  67.845  1.00  0.00           H
ATOM   3496  CB  THR A 802      66.685  31.125  66.025  1.00  0.00           C
ATOM   3497  HB  THR A 802      67.695  30.805  66.395  1.00  0.00           H
ATOM   3498  OG1 THR A 802      66.835  31.765  64.765  1.00  0.00           O
ATOM   3499  HG1 THR A 802      65.945  31.805  64.395  1.00  0.00           H
ATOM   3500  CG2 THR A 802      65.855  29.855  65.775  1.00  0.00           C
ATOM   3501 HG21 THR A 802      64.845  30.105  65.415  1.00  0.00           H
ATOM   3502 HG22 THR A 802      65.765  29.275  66.715  1.00  0.00           H
ATOM   3503 HG23 THR A 802      66.355  29.215  65.015  1.00  0.00           H
ATOM   3504  C   THR A 802      66.975  32.965  67.625  1.00  0.00           C
ATOM   3505  O   THR A 802      67.495  32.715  68.705  1.00  0.00           O
ATOM   3506  N   ILE A 803      67.225  34.115  66.965  1.00  0.00           N
ATOM   3507  HN  ILE A 803      66.865  34.265  66.045  1.00  0.00           H
ATOM   3508  CA  ILE A 803      68.085  35.145  67.535  1.00  0.00           C
ATOM   3509  HA  ILE A 803      69.035  34.685  67.765  1.00  0.00           H
ATOM   3510  CB  ILE A 803      68.375  36.255  66.525  1.00  0.00           C
ATOM   3511  HB  ILE A 803      67.405  36.595  66.095  1.00  0.00           H
ATOM   3512  CG2 ILE A 803      69.055  37.485  67.175  1.00  0.00           C
ATOM   3513 HG21 ILE A 803      70.015  37.195  67.655  1.00  0.00           H
ATOM   3514 HG22 ILE A 803      68.415  37.985  67.935  1.00  0.00           H
ATOM   3515 HG23 ILE A 803      69.285  38.245  66.395  1.00  0.00           H
ATOM   3516  CG1 ILE A 803      69.255  35.695  65.375  1.00  0.00           C
ATOM   3517 HG11 ILE A 803      68.905  34.675  65.105  1.00  0.00           H
ATOM   3518 HG12 ILE A 803      70.295  35.605  65.735  1.00  0.00           H
ATOM   3519  CD  ILE A 803      69.205  36.555  64.105  1.00  0.00           C
ATOM   3520  HD1 ILE A 803      69.585  37.575  64.295  1.00  0.00           H
ATOM   3521  HD2 ILE A 803      68.155  36.645  63.745  1.00  0.00           H
ATOM   3522  HD3 ILE A 803      69.815  36.095  63.305  1.00  0.00           H
ATOM   3523  C   ILE A 803      67.585  35.705  68.865  1.00  0.00           C
ATOM   3524  O   ILE A 803      68.345  35.735  69.825  1.00  0.00           O
ATOM   3525  N   ASP A 804      66.305  36.095  69.045  1.00  0.00           N
ATOM   3526  HN  ASP A 804      65.655  36.085  68.285  1.00  0.00           H
ATOM   3527  CA  ASP A 804      65.805  36.575  70.345  1.00  0.00           C
ATOM   3528  HA  ASP A 804      66.435  37.395  70.645  1.00  0.00           H
ATOM   3529  CB  ASP A 804      64.365  37.145  70.155  1.00  0.00           C
ATOM   3530  HB1 ASP A 804      63.705  36.355  69.735  1.00  0.00           H
ATOM   3531  HB2 ASP A 804      64.415  37.965  69.405  1.00  0.00           H
ATOM   3532  CG  ASP A 804      63.665  37.705  71.395  1.00  0.00           C
ATOM   3533  OD1 ASP A 804      63.445  38.935  71.445  1.00  0.00           O
ATOM   3534  OD2 ASP A 804      63.245  36.915  72.275  1.00  0.00           O
ATOM   3535  C   ASP A 804      65.925  35.525  71.455  1.00  0.00           C
ATOM   3536  O   ASP A 804      66.485  35.775  72.535  1.00  0.00           O
ATOM   3537  N   TYR A 805      65.475  34.285  71.175  1.00  0.00           N
ATOM   3538  HN  TYR A 805      64.995  34.125  70.305  1.00  0.00           H
ATOM   3539  CA  TYR A 805      65.585  33.165  72.085  1.00  0.00           C
ATOM   3540  HA  TYR A 805      65.075  33.435  72.995  1.00  0.00           H
ATOM   3541  CB  TYR A 805      64.885  31.935  71.425  1.00  0.00           C
ATOM   3542  HB1 TYR A 805      65.275  31.785  70.395  1.00  0.00           H
ATOM   3543  HB2 TYR A 805      63.795  32.135  71.335  1.00  0.00           H
ATOM   3544  CG  TYR A 805      65.065  30.655  72.195  1.00  0.00           C
ATOM   3545  CD1 TYR A 805      64.455  30.555  73.445  1.00  0.00           C
ATOM   3546  HD1 TYR A 805      63.865  31.395  73.775  1.00  0.00           H
ATOM   3547  CE1 TYR A 805      64.595  29.395  74.215  1.00  0.00           C
ATOM   3548  HE1 TYR A 805      64.065  29.265  75.145  1.00  0.00           H
ATOM   3549  CZ  TYR A 805      65.355  28.335  73.735  1.00  0.00           C
ATOM   3550  OH  TYR A 805      65.275  27.115  74.435  1.00  0.00           O
ATOM   3551  HH  TYR A 805      64.315  27.015  74.515  1.00  0.00           H
ATOM   3552  CD2 TYR A 805      65.845  29.585  71.725  1.00  0.00           C
ATOM   3553  HD2 TYR A 805      66.315  29.655  70.755  1.00  0.00           H
ATOM   3554  CE2 TYR A 805      65.995  28.425  72.495  1.00  0.00           C
ATOM   3555  HE2 TYR A 805      66.545  27.585  72.105  1.00  0.00           H
ATOM   3556  C   TYR A 805      67.015  32.795  72.495  1.00  0.00           C
ATOM   3557  O   TYR A 805      67.345  32.695  73.675  1.00  0.00           O
ATOM   3558  N   LEU A 806      67.895  32.585  71.495  1.00  0.00           N
ATOM   3559  HN  LEU A 806      67.605  32.675  70.535  1.00  0.00           H
ATOM   3560  CA  LEU A 806      69.255  32.155  71.715  1.00  0.00           C
ATOM   3561  HA  LEU A 806      69.205  31.285  72.365  1.00  0.00           H
ATOM   3562  CB  LEU A 806      69.965  31.735  70.405  1.00  0.00           C
ATOM   3563  HB1 LEU A 806      71.045  31.575  70.575  1.00  0.00           H
ATOM   3564  HB2 LEU A 806      69.855  32.555  69.655  1.00  0.00           H
ATOM   3565  CG  LEU A 806      69.405  30.435  69.795  1.00  0.00           C
ATOM   3566  HG  LEU A 806      68.315  30.555  69.615  1.00  0.00           H
ATOM   3567  CD1 LEU A 806      70.055  30.165  68.425  1.00  0.00           C
ATOM   3568 HD11 LEU A 806      71.155  30.035  68.535  1.00  0.00           H
ATOM   3569 HD12 LEU A 806      69.865  31.015  67.735  1.00  0.00           H
ATOM   3570 HD13 LEU A 806      69.635  29.245  67.965  1.00  0.00           H
ATOM   3571  CD2 LEU A 806      69.595  29.235  70.735  1.00  0.00           C
ATOM   3572 HD21 LEU A 806      68.905  29.315  71.605  1.00  0.00           H
ATOM   3573 HD22 LEU A 806      70.635  29.225  71.125  1.00  0.00           H
ATOM   3574 HD23 LEU A 806      69.375  28.285  70.205  1.00  0.00           H
ATOM   3575  C   LEU A 806      70.085  33.135  72.495  1.00  0.00           C
ATOM   3576  O   LEU A 806      70.775  32.705  73.405  1.00  0.00           O
ATOM   3577  N   VAL A 807      69.975  34.445  72.175  1.00  0.00           N
ATOM   3578  HN  VAL A 807      69.385  34.675  71.395  1.00  0.00           H
ATOM   3579  CA  VAL A 807      70.525  35.615  72.825  1.00  0.00           C
ATOM   3580  HA  VAL A 807      71.595  35.535  72.835  1.00  0.00           H
ATOM   3581  CB  VAL A 807      70.235  36.795  71.925  1.00  0.00           C
ATOM   3582  HB  VAL A 807      69.135  36.845  71.715  1.00  0.00           H
ATOM   3583  CG1 VAL A 807      70.585  38.125  72.605  1.00  0.00           C
ATOM   3584 HG11 VAL A 807      71.505  38.035  73.215  1.00  0.00           H
ATOM   3585 HG12 VAL A 807      69.765  38.455  73.285  1.00  0.00           H
ATOM   3586 HG13 VAL A 807      70.725  38.935  71.865  1.00  0.00           H
ATOM   3587  CG2 VAL A 807      71.015  36.505  70.625  1.00  0.00           C
ATOM   3588 HG21 VAL A 807      70.605  35.645  70.065  1.00  0.00           H
ATOM   3589 HG22 VAL A 807      72.065  36.235  70.825  1.00  0.00           H
ATOM   3590 HG23 VAL A 807      70.945  37.385  69.955  1.00  0.00           H
ATOM   3591  C   VAL A 807      70.065  35.835  74.255  1.00  0.00           C
ATOM   3592  O   VAL A 807      70.845  36.205  75.145  1.00  0.00           O
ATOM   3593  N   GLY A 808      68.785  35.565  74.525  1.00  0.00           N
ATOM   3594  HN  GLY A 808      68.165  35.265  73.795  1.00  0.00           H
ATOM   3595  CA  GLY A 808      68.245  35.625  75.885  1.00  0.00           C
ATOM   3596  HA1 GLY A 808      68.985  35.265  76.595  1.00  0.00           H
ATOM   3597  HA2 GLY A 808      67.345  35.035  75.885  1.00  0.00           H
ATOM   3598  C   GLY A 808      67.855  37.005  76.325  1.00  0.00           C
ATOM   3599  O   GLY A 808      67.935  37.345  77.505  1.00  0.00           O
ATOM   3600  N   VAL A 809      67.385  37.835  75.385  1.00  0.00           N
ATOM   3601  HN  VAL A 809      67.345  37.555  74.415  1.00  0.00           H
ATOM   3602  CA  VAL A 809      66.845  39.135  75.705  1.00  0.00           C
ATOM   3603  HA  VAL A 809      66.885  39.345  76.765  1.00  0.00           H
ATOM   3604  CB  VAL A 809      67.655  40.235  75.025  1.00  0.00           C
ATOM   3605  HB  VAL A 809      67.705  40.065  73.925  1.00  0.00           H
ATOM   3606  CG1 VAL A 809      67.035  41.625  75.275  1.00  0.00           C
ATOM   3607 HG11 VAL A 809      66.865  41.775  76.365  1.00  0.00           H
ATOM   3608 HG12 VAL A 809      66.085  41.725  74.725  1.00  0.00           H
ATOM   3609 HG13 VAL A 809      67.725  42.425  74.915  1.00  0.00           H
ATOM   3610  CG2 VAL A 809      69.085  40.225  75.595  1.00  0.00           C
ATOM   3611 HG21 VAL A 809      69.615  39.275  75.335  1.00  0.00           H
ATOM   3612 HG22 VAL A 809      69.085  40.345  76.695  1.00  0.00           H
ATOM   3613 HG23 VAL A 809      69.675  41.055  75.155  1.00  0.00           H
ATOM   3614  C   VAL A 809      65.385  39.135  75.245  1.00  0.00           C
ATOM   3615  O   VAL A 809      65.115  39.355  74.065  1.00  0.00           O
ATOM   3616  N   PRO A 810      64.385  38.905  76.105  1.00  0.00           N
ATOM   3617  CD  PRO A 810      64.585  38.475  77.495  1.00  0.00           C
ATOM   3618  HD1 PRO A 810      64.905  39.345  78.115  1.00  0.00           H
ATOM   3619  HD2 PRO A 810      65.355  37.665  77.535  1.00  0.00           H
ATOM   3620  CA  PRO A 810      63.085  38.505  75.585  1.00  0.00           C
ATOM   3621  HA  PRO A 810      63.195  37.955  74.655  1.00  0.00           H
ATOM   3622  CB  PRO A 810      62.515  37.565  76.665  1.00  0.00           C
ATOM   3623  HB1 PRO A 810      62.785  36.515  76.385  1.00  0.00           H
ATOM   3624  HB2 PRO A 810      61.405  37.625  76.765  1.00  0.00           H
ATOM   3625  CG  PRO A 810      63.245  37.915  77.965  1.00  0.00           C
ATOM   3626  HG1 PRO A 810      62.695  38.705  78.515  1.00  0.00           H
ATOM   3627  HG2 PRO A 810      63.365  37.015  78.615  1.00  0.00           H
ATOM   3628  C   PRO A 810      62.195  39.695  75.295  1.00  0.00           C
ATOM   3629  O   PRO A 810      61.595  40.265  76.205  1.00  0.00           O
ATOM   3630  N   SER A 811      62.065  40.065  74.005  1.00  0.00           N
ATOM   3631  HN  SER A 811      62.605  39.605  73.285  1.00  0.00           H
ATOM   3632  CA  SER A 811      61.065  41.025  73.545  1.00  0.00           C
ATOM   3633  HA  SER A 811      61.195  41.895  74.175  1.00  0.00           H
ATOM   3634  CB  SER A 811      61.285  41.495  72.085  1.00  0.00           C
ATOM   3635  HB1 SER A 811      62.255  42.045  72.035  1.00  0.00           H
ATOM   3636  HB2 SER A 811      60.495  42.205  71.765  1.00  0.00           H
ATOM   3637  OG  SER A 811      61.335  40.415  71.165  1.00  0.00           O
ATOM   3638  HG1 SER A 811      62.195  39.935  71.285  1.00  0.00           H
ATOM   3639  C   SER A 811      59.625  40.515  73.745  1.00  0.00           C
ATOM   3640  O   SER A 811      59.425  39.295  73.755  1.00  0.00           O
ATOM   3641  N   PRO A 812      58.595  41.365  73.985  1.00  0.00           N
ATOM   3642  CD  PRO A 812      58.715  42.825  74.055  1.00  0.00           C
ATOM   3643  HD1 PRO A 812      59.235  43.225  73.155  1.00  0.00           H
ATOM   3644  HD2 PRO A 812      59.275  43.115  74.965  1.00  0.00           H
ATOM   3645  CA  PRO A 812      57.195  40.925  74.015  1.00  0.00           C
ATOM   3646  HA  PRO A 812      57.105  40.245  74.855  1.00  0.00           H
ATOM   3647  CB  PRO A 812      56.355  42.195  74.245  1.00  0.00           C
ATOM   3648  HB1 PRO A 812      55.945  42.175  75.275  1.00  0.00           H
ATOM   3649  HB2 PRO A 812      55.485  42.275  73.545  1.00  0.00           H
ATOM   3650  CG  PRO A 812      57.295  43.405  74.085  1.00  0.00           C
ATOM   3651  HG1 PRO A 812      57.075  43.935  73.135  1.00  0.00           H
ATOM   3652  HG2 PRO A 812      57.175  44.105  74.945  1.00  0.00           H
ATOM   3653  C   PRO A 812      56.755  40.115  72.815  1.00  0.00           C
ATOM   3654  O   PRO A 812      57.255  40.335  71.705  1.00  0.00           O
ATOM   3655  N   LYS A 813      55.845  39.145  73.005  1.00  0.00           N
ATOM   3656  HN  LYS A 813      55.365  39.045  73.885  1.00  0.00           H
ATOM   3657  CA  LYS A 813      55.585  38.125  72.035  1.00  0.00           C
ATOM   3658  HA  LYS A 813      55.925  38.435  71.065  1.00  0.00           H
ATOM   3659  CB  LYS A 813      56.275  36.775  72.415  1.00  0.00           C
ATOM   3660  HB1 LYS A 813      56.125  36.055  71.585  1.00  0.00           H
ATOM   3661  HB2 LYS A 813      55.805  36.335  73.315  1.00  0.00           H
ATOM   3662  CG  LYS A 813      57.785  36.955  72.645  1.00  0.00           C
ATOM   3663  HG1 LYS A 813      57.935  37.375  73.665  1.00  0.00           H
ATOM   3664  HG2 LYS A 813      58.165  37.695  71.905  1.00  0.00           H
ATOM   3665  CD  LYS A 813      58.605  35.655  72.495  1.00  0.00           C
ATOM   3666  HD1 LYS A 813      58.145  35.065  71.665  1.00  0.00           H
ATOM   3667  HD2 LYS A 813      58.515  35.045  73.415  1.00  0.00           H
ATOM   3668  CE  LYS A 813      60.075  35.885  72.105  1.00  0.00           C
ATOM   3669  HE1 LYS A 813      60.125  36.385  71.115  1.00  0.00           H
ATOM   3670  HE2 LYS A 813      60.625  34.925  72.055  1.00  0.00           H
ATOM   3671  NZ  LYS A 813      60.745  36.765  73.085  1.00  0.00           N
ATOM   3672  HZ1 LYS A 813      60.815  36.315  74.015  1.00  0.00           H
ATOM   3673  HZ2 LYS A 813      60.245  37.675  73.165  1.00  0.00           H
ATOM   3674  HZ3 LYS A 813      61.735  36.935  72.725  1.00  0.00           H
ATOM   3675  C   LYS A 813      54.085  37.945  71.905  1.00  0.00           C
ATOM   3676  O   LYS A 813      53.295  38.625  72.545  1.00  0.00           O
ATOM   3677  N   LEU A 814      53.645  37.015  71.035  1.00  0.00           N
ATOM   3678  HN  LEU A 814      54.295  36.575  70.415  1.00  0.00           H
ATOM   3679  CA  LEU A 814      52.265  36.585  70.995  1.00  0.00           C
ATOM   3680  HA  LEU A 814      51.645  37.465  70.935  1.00  0.00           H
ATOM   3681  CB  LEU A 814      51.965  35.705  69.755  1.00  0.00           C
ATOM   3682  HB1 LEU A 814      50.895  35.385  69.775  1.00  0.00           H
ATOM   3683  HB2 LEU A 814      52.585  34.775  69.805  1.00  0.00           H
ATOM   3684  CG  LEU A 814      52.215  36.365  68.375  1.00  0.00           C
ATOM   3685  HG  LEU A 814      53.295  36.625  68.295  1.00  0.00           H
ATOM   3686  CD1 LEU A 814      51.875  35.365  67.255  1.00  0.00           C
ATOM   3687 HD11 LEU A 814      50.815  35.055  67.335  1.00  0.00           H
ATOM   3688 HD12 LEU A 814      52.515  34.455  67.345  1.00  0.00           H
ATOM   3689 HD13 LEU A 814      52.045  35.825  66.265  1.00  0.00           H
ATOM   3690  CD2 LEU A 814      51.395  37.655  68.195  1.00  0.00           C
ATOM   3691 HD21 LEU A 814      51.745  38.435  68.895  1.00  0.00           H
ATOM   3692 HD22 LEU A 814      50.315  37.455  68.385  1.00  0.00           H
ATOM   3693 HD23 LEU A 814      51.505  38.045  67.165  1.00  0.00           H
ATOM   3694  C   LEU A 814      51.855  35.835  72.255  1.00  0.00           C
ATOM   3695  O   LEU A 814      51.955  34.605  72.345  1.00  0.00           O
ATOM   3696  N   HSD A 815      51.325  36.545  73.265  1.00  0.00           N
ATOM   3697  HN  HSD A 815      51.355  37.545  73.225  1.00  0.00           H
ATOM   3698  CA  HSD A 815      50.815  35.935  74.485  1.00  0.00           C
ATOM   3699  HA  HSD A 815      51.395  35.055  74.695  1.00  0.00           H
ATOM   3700  CB  HSD A 815      50.995  36.905  75.675  1.00  0.00           C
ATOM   3701  HB1 HSD A 815      50.685  36.425  76.615  1.00  0.00           H
ATOM   3702  HB2 HSD A 815      50.375  37.815  75.525  1.00  0.00           H
ATOM   3703  ND1 HSD A 815      53.475  36.415  76.035  1.00  0.00           N
ATOM   3704  HD1 HSD A 815      53.375  35.435  76.195  1.00  0.00           H
ATOM   3705  CG  HSD A 815      52.445  37.305  75.775  1.00  0.00           C
ATOM   3706  CE1 HSD A 815      54.635  37.095  75.905  1.00  0.00           C
ATOM   3707  HE1 HSD A 815      55.625  36.615  75.965  1.00  0.00           H
ATOM   3708  NE2 HSD A 815      54.425  38.365  75.615  1.00  0.00           N
ATOM   3709  CD2 HSD A 815      53.045  38.495  75.535  1.00  0.00           C
ATOM   3710  HD2 HSD A 815      52.615  39.445  75.215  1.00  0.00           H
ATOM   3711  C   HSD A 815      49.385  35.485  74.305  1.00  0.00           C
ATOM   3712  O   HSD A 815      48.435  36.075  74.825  1.00  0.00           O
ATOM   3713  N   VAL A 816      49.185  34.405  73.525  1.00  0.00           N
ATOM   3714  HN  VAL A 816      49.965  33.995  73.055  1.00  0.00           H
ATOM   3715  CA  VAL A 816      47.885  33.845  73.185  1.00  0.00           C
ATOM   3716  HA  VAL A 816      47.325  34.645  72.755  1.00  0.00           H
ATOM   3717  CB  VAL A 816      48.035  32.765  72.105  1.00  0.00           C
ATOM   3718  HB  VAL A 816      48.545  31.875  72.535  1.00  0.00           H
ATOM   3719  CG1 VAL A 816      46.655  32.325  71.565  1.00  0.00           C
ATOM   3720 HG11 VAL A 816      46.105  33.185  71.105  1.00  0.00           H
ATOM   3721 HG12 VAL A 816      46.025  31.895  72.365  1.00  0.00           H
ATOM   3722 HG13 VAL A 816      46.775  31.535  70.795  1.00  0.00           H
ATOM   3723  CG2 VAL A 816      48.905  33.295  70.945  1.00  0.00           C
ATOM   3724 HG21 VAL A 816      49.965  33.415  71.245  1.00  0.00           H
ATOM   3725 HG22 VAL A 816      48.525  34.265  70.575  1.00  0.00           H
ATOM   3726 HG23 VAL A 816      48.895  32.565  70.105  1.00  0.00           H
ATOM   3727  C   VAL A 816      47.145  33.305  74.435  1.00  0.00           C
ATOM   3728  O   VAL A 816      47.725  32.575  75.235  1.00  0.00           O
ATOM   3729  N   PRO A 817      45.875  33.625  74.695  1.00  0.00           N
ATOM   3730  CD  PRO A 817      45.135  34.685  74.035  1.00  0.00           C
ATOM   3731  HD1 PRO A 817      44.965  34.395  72.965  1.00  0.00           H
ATOM   3732  HD2 PRO A 817      45.695  35.635  74.095  1.00  0.00           H
ATOM   3733  CA  PRO A 817      45.055  32.845  75.605  1.00  0.00           C
ATOM   3734  HA  PRO A 817      45.555  32.825  76.565  1.00  0.00           H
ATOM   3735  CB  PRO A 817      43.705  33.585  75.715  1.00  0.00           C
ATOM   3736  HB1 PRO A 817      43.535  33.935  76.755  1.00  0.00           H
ATOM   3737  HB2 PRO A 817      42.845  32.935  75.425  1.00  0.00           H
ATOM   3738  CG  PRO A 817      43.795  34.795  74.775  1.00  0.00           C
ATOM   3739  HG1 PRO A 817      42.955  34.775  74.045  1.00  0.00           H
ATOM   3740  HG2 PRO A 817      43.755  35.745  75.355  1.00  0.00           H
ATOM   3741  C   PRO A 817      44.885  31.395  75.175  1.00  0.00           C
ATOM   3742  O   PRO A 817      44.385  31.125  74.085  1.00  0.00           O
ATOM   3743  N   GLU A 818      45.245  30.445  76.065  1.00  0.00           N
ATOM   3744  HN  GLU A 818      45.695  30.715  76.905  1.00  0.00           H
ATOM   3745  CA  GLU A 818      44.985  29.015  75.885  1.00  0.00           C
ATOM   3746  HA  GLU A 818      45.175  28.765  74.855  1.00  0.00           H
ATOM   3747  CB  GLU A 818      45.975  28.185  76.765  1.00  0.00           C
ATOM   3748  HB1 GLU A 818      45.875  28.545  77.815  1.00  0.00           H
ATOM   3749  HB2 GLU A 818      47.015  28.425  76.435  1.00  0.00           H
ATOM   3750  CG  GLU A 818      45.805  26.635  76.785  1.00  0.00           C
ATOM   3751  HG1 GLU A 818      44.745  26.335  76.855  1.00  0.00           H
ATOM   3752  HG2 GLU A 818      46.335  26.245  77.685  1.00  0.00           H
ATOM   3753  CD  GLU A 818      46.445  25.855  75.615  1.00  0.00           C
ATOM   3754  OE1 GLU A 818      45.905  24.755  75.305  1.00  0.00           O
ATOM   3755  OE2 GLU A 818      47.505  26.295  75.095  1.00  0.00           O
ATOM   3756  C   GLU A 818      43.525  28.655  76.165  1.00  0.00           C
ATOM   3757  O   GLU A 818      42.955  27.685  75.675  1.00  0.00           O
ATOM   3758  N   LYS A 819      42.815  29.475  76.985  1.00  0.00           N
ATOM   3759  HN  LYS A 819      43.235  30.305  77.335  1.00  0.00           H
ATOM   3760  CA  LYS A 819      41.395  29.315  77.185  1.00  0.00           C
ATOM   3761  HA  LYS A 819      41.235  28.285  77.465  1.00  0.00           H
ATOM   3762  CB  LYS A 819      40.875  30.195  78.345  1.00  0.00           C
ATOM   3763  HB1 LYS A 819      39.765  30.155  78.345  1.00  0.00           H
ATOM   3764  HB2 LYS A 819      41.145  31.255  78.165  1.00  0.00           H
ATOM   3765  CG  LYS A 819      41.395  29.735  79.715  1.00  0.00           C
ATOM   3766  HG1 LYS A 819      42.395  30.195  79.895  1.00  0.00           H
ATOM   3767  HG2 LYS A 819      41.525  28.635  79.705  1.00  0.00           H
ATOM   3768  CD  LYS A 819      40.445  30.085  80.875  1.00  0.00           C
ATOM   3769  HD1 LYS A 819      40.225  31.175  80.855  1.00  0.00           H
ATOM   3770  HD2 LYS A 819      40.965  29.855  81.815  1.00  0.00           H
ATOM   3771  CE  LYS A 819      39.165  29.245  80.875  1.00  0.00           C
ATOM   3772  HE1 LYS A 819      39.425  28.175  81.065  1.00  0.00           H
ATOM   3773  HE2 LYS A 819      38.635  29.295  79.905  1.00  0.00           H
ATOM   3774  NZ  LYS A 819      38.215  29.665  81.925  1.00  0.00           N
ATOM   3775  HZ1 LYS A 819      37.875  30.635  81.815  1.00  0.00           H
ATOM   3776  HZ2 LYS A 819      38.615  29.505  82.865  1.00  0.00           H
ATOM   3777  HZ3 LYS A 819      37.375  29.015  81.795  1.00  0.00           H
ATOM   3778  C   LYS A 819      40.535  29.545  75.955  1.00  0.00           C
ATOM   3779  O   LYS A 819      40.725  30.485  75.185  1.00  0.00           O
ATOM   3780  N   PHE A 820      39.515  28.695  75.775  1.00  0.00           N
ATOM   3781  HN  PHE A 820      39.445  27.875  76.325  1.00  0.00           H
ATOM   3782  CA  PHE A 820      38.545  28.835  74.705  1.00  0.00           C
ATOM   3783  HA  PHE A 820      38.915  29.485  73.925  1.00  0.00           H
ATOM   3784  CB  PHE A 820      38.265  27.415  74.145  1.00  0.00           C
ATOM   3785  HB1 PHE A 820      39.145  27.095  73.555  1.00  0.00           H
ATOM   3786  HB2 PHE A 820      37.385  27.395  73.465  1.00  0.00           H
ATOM   3787  CG  PHE A 820      38.055  26.435  75.275  1.00  0.00           C
ATOM   3788  CD1 PHE A 820      39.065  25.515  75.595  1.00  0.00           C
ATOM   3789  HD1 PHE A 820      39.995  25.515  75.035  1.00  0.00           H
ATOM   3790  CE1 PHE A 820      38.845  24.525  76.555  1.00  0.00           C
ATOM   3791  HE1 PHE A 820      39.605  23.775  76.735  1.00  0.00           H
ATOM   3792  CZ  PHE A 820      37.635  24.475  77.255  1.00  0.00           C
ATOM   3793  HZ  PHE A 820      37.485  23.725  78.015  1.00  0.00           H
ATOM   3794  CD2 PHE A 820      36.855  26.415  76.025  1.00  0.00           C
ATOM   3795  HD2 PHE A 820      36.065  27.115  75.815  1.00  0.00           H
ATOM   3796  CE2 PHE A 820      36.645  25.435  77.005  1.00  0.00           C
ATOM   3797  HE2 PHE A 820      35.725  25.425  77.585  1.00  0.00           H
ATOM   3798  C   PHE A 820      37.245  29.415  75.215  1.00  0.00           C
ATOM   3799  O   PHE A 820      36.335  29.715  74.445  1.00  0.00           O
ATOM   3800  N   GLU A 821      37.125  29.535  76.545  1.00  0.00           N
ATOM   3801  HN  GLU A 821      37.895  29.295  77.115  1.00  0.00           H
ATOM   3802  CA  GLU A 821      35.975  30.105  77.225  1.00  0.00           C
ATOM   3803  HA  GLU A 821      35.095  29.825  76.675  1.00  0.00           H
ATOM   3804  CB  GLU A 821      35.865  29.625  78.705  1.00  0.00           C
ATOM   3805  HB1 GLU A 821      34.945  30.075  79.155  1.00  0.00           H
ATOM   3806  HB2 GLU A 821      36.725  30.005  79.275  1.00  0.00           H
ATOM   3807  CG  GLU A 821      35.765  28.085  78.875  1.00  0.00           C
ATOM   3808  HG1 GLU A 821      36.705  27.625  78.505  1.00  0.00           H
ATOM   3809  HG2 GLU A 821      34.915  27.685  78.295  1.00  0.00           H
ATOM   3810  CD  GLU A 821      35.605  27.595  80.325  1.00  0.00           C
ATOM   3811  OE1 GLU A 821      36.485  27.945  81.165  1.00  0.00           O
ATOM   3812  OE2 GLU A 821      34.695  26.785  80.605  1.00  0.00           O
ATOM   3813  C   GLU A 821      36.185  31.605  77.215  1.00  0.00           C
ATOM   3814  O   GLU A 821      37.335  32.035  77.355  1.00  0.00           O
ATOM   3815  N   PRO A 822      35.155  32.445  77.075  1.00  0.00           N
ATOM   3816  CD  PRO A 822      33.765  32.005  76.925  1.00  0.00           C
ATOM   3817  HD1 PRO A 822      33.485  31.345  77.775  1.00  0.00           H
ATOM   3818  HD2 PRO A 822      33.665  31.465  75.955  1.00  0.00           H
ATOM   3819  CA  PRO A 822      35.275  33.895  77.115  1.00  0.00           C
ATOM   3820  HA  PRO A 822      35.885  34.175  76.255  1.00  0.00           H
ATOM   3821  CB  PRO A 822      33.845  34.455  76.985  1.00  0.00           C
ATOM   3822  HB1 PRO A 822      33.775  35.045  76.045  1.00  0.00           H
ATOM   3823  HB2 PRO A 822      33.575  35.105  77.835  1.00  0.00           H
ATOM   3824  CG  PRO A 822      32.885  33.255  76.915  1.00  0.00           C
ATOM   3825  HG1 PRO A 822      32.215  33.255  77.805  1.00  0.00           H
ATOM   3826  HG2 PRO A 822      32.265  33.305  75.995  1.00  0.00           H
ATOM   3827  C   PRO A 822      36.005  34.445  78.325  1.00  0.00           C
ATOM   3828  O   PRO A 822      36.155  33.775  79.355  1.00  0.00           O
ATOM   3829  N   THR A 823      36.445  35.705  78.245  1.00  0.00           N
ATOM   3830  HN  THR A 823      36.335  36.225  77.395  1.00  0.00           H
ATOM   3831  CA  THR A 823      37.305  36.335  79.245  1.00  0.00           C
ATOM   3832  HA  THR A 823      37.955  35.575  79.665  1.00  0.00           H
ATOM   3833  CB  THR A 823      38.165  37.445  78.645  1.00  0.00           C
ATOM   3834  HB  THR A 823      38.435  38.245  79.375  1.00  0.00           H
ATOM   3835  OG1 THR A 823      37.555  38.035  77.495  1.00  0.00           O
ATOM   3836  HG1 THR A 823      36.735  38.445  77.805  1.00  0.00           H
ATOM   3837  CG2 THR A 823      39.485  36.835  78.155  1.00  0.00           C
ATOM   3838 HG21 THR A 823      39.285  36.035  77.415  1.00  0.00           H
ATOM   3839 HG22 THR A 823      40.065  36.425  78.995  1.00  0.00           H
ATOM   3840 HG23 THR A 823      40.095  37.615  77.635  1.00  0.00           H
ATOM   3841  C   THR A 823      36.525  36.895  80.435  1.00  0.00           C
ATOM   3842  O   THR A 823      37.105  37.475  81.345  1.00  0.00           O
ATOM   3843  N   HSD A 824      35.195  36.725  80.475  1.00  0.00           N
ATOM   3844  HN  HSD A 824      34.735  36.185  79.765  1.00  0.00           H
ATOM   3845  CA  HSD A 824      34.385  37.115  81.615  1.00  0.00           C
ATOM   3846  HA  HSD A 824      34.985  36.975  82.505  1.00  0.00           H
ATOM   3847  CB  HSD A 824      33.985  38.615  81.545  1.00  0.00           C
ATOM   3848  HB1 HSD A 824      33.385  38.815  80.625  1.00  0.00           H
ATOM   3849  HB2 HSD A 824      34.925  39.205  81.455  1.00  0.00           H
ATOM   3850  ND1 HSD A 824      31.895  39.255  82.865  1.00  0.00           N
ATOM   3851  HD1 HSD A 824      31.225  39.095  82.145  1.00  0.00           H
ATOM   3852  CG  HSD A 824      33.265  39.125  82.765  1.00  0.00           C
ATOM   3853  CE1 HSD A 824      31.635  39.865  84.055  1.00  0.00           C
ATOM   3854  HE1 HSD A 824      30.625  40.125  84.385  1.00  0.00           H
ATOM   3855  NE2 HSD A 824      32.735  40.125  84.725  1.00  0.00           N
ATOM   3856  CD2 HSD A 824      33.765  39.685  83.905  1.00  0.00           C
ATOM   3857  HD2 HSD A 824      34.795  39.875  84.185  1.00  0.00           H
ATOM   3858  C   HSD A 824      33.145  36.225  81.675  1.00  0.00           C
ATOM   3859  O   HSD A 824      32.545  36.015  80.625  1.00  0.00           O
ATOM   3860  N   PRO A 825      32.675  35.675  82.805  1.00  0.00           N
ATOM   3861  CD  PRO A 825      33.335  35.875  84.095  1.00  0.00           C
ATOM   3862  HD1 PRO A 825      33.265  36.945  84.405  1.00  0.00           H
ATOM   3863  HD2 PRO A 825      34.395  35.565  84.015  1.00  0.00           H
ATOM   3864  CA  PRO A 825      31.755  34.525  82.795  1.00  0.00           C
ATOM   3865  HA  PRO A 825      32.055  33.845  82.015  1.00  0.00           H
ATOM   3866  CB  PRO A 825      31.945  33.895  84.185  1.00  0.00           C
ATOM   3867  HB1 PRO A 825      32.665  33.065  84.065  1.00  0.00           H
ATOM   3868  HB2 PRO A 825      31.025  33.485  84.625  1.00  0.00           H
ATOM   3869  CG  PRO A 825      32.595  34.965  85.065  1.00  0.00           C
ATOM   3870  HG1 PRO A 825      31.835  35.545  85.625  1.00  0.00           H
ATOM   3871  HG2 PRO A 825      33.265  34.485  85.805  1.00  0.00           H
ATOM   3872  C   PRO A 825      30.285  34.855  82.525  1.00  0.00           C
ATOM   3873  O   PRO A 825      29.455  33.955  82.515  1.00  0.00           O
ATOM   3874  N   GLU A 826      29.935  36.125  82.265  1.00  0.00           N
ATOM   3875  HN  GLU A 826      30.605  36.855  82.335  1.00  0.00           H
ATOM   3876  CA  GLU A 826      28.595  36.505  81.845  1.00  0.00           C
ATOM   3877  HA  GLU A 826      27.865  35.895  82.355  1.00  0.00           H
ATOM   3878  CB  GLU A 826      28.325  38.005  82.155  1.00  0.00           C
ATOM   3879  HB1 GLU A 826      27.345  38.305  81.725  1.00  0.00           H
ATOM   3880  HB2 GLU A 826      29.115  38.605  81.655  1.00  0.00           H
ATOM   3881  CG  GLU A 826      28.285  38.385  83.665  1.00  0.00           C
ATOM   3882  HG1 GLU A 826      29.205  38.045  84.165  1.00  0.00           H
ATOM   3883  HG2 GLU A 826      27.425  37.895  84.175  1.00  0.00           H
ATOM   3884  CD  GLU A 826      28.185  39.895  83.895  1.00  0.00           C
ATOM   3885  OE1 GLU A 826      28.935  40.615  83.185  1.00  0.00           O
ATOM   3886  OE2 GLU A 826      27.465  40.325  84.835  1.00  0.00           O
ATOM   3887  C   GLU A 826      28.415  36.285  80.345  1.00  0.00           C
ATOM   3888  O   GLU A 826      27.295  36.305  79.835  1.00  0.00           O
ATOM   3889  N   ARG A 827      29.525  36.105  79.605  1.00  0.00           N
ATOM   3890  HN  ARG A 827      30.405  35.975  80.065  1.00  0.00           H
ATOM   3891  CA  ARG A 827      29.535  35.875  78.175  1.00  0.00           C
ATOM   3892  HA  ARG A 827      28.685  36.405  77.755  1.00  0.00           H
ATOM   3893  CB  ARG A 827      30.825  36.425  77.485  1.00  0.00           C
ATOM   3894  HB1 ARG A 827      30.995  35.935  76.505  1.00  0.00           H
ATOM   3895  HB2 ARG A 827      31.675  36.135  78.135  1.00  0.00           H
ATOM   3896  CG  ARG A 827      30.895  37.955  77.245  1.00  0.00           C
ATOM   3897  HG1 ARG A 827      31.905  38.175  76.825  1.00  0.00           H
ATOM   3898  HG2 ARG A 827      30.815  38.465  78.225  1.00  0.00           H
ATOM   3899  CD  ARG A 827      29.845  38.555  76.275  1.00  0.00           C
ATOM   3900  HD1 ARG A 827      30.065  39.635  76.115  1.00  0.00           H
ATOM   3901  HD2 ARG A 827      28.835  38.455  76.715  1.00  0.00           H
ATOM   3902  NE  ARG A 827      29.965  37.865  74.945  1.00  0.00           N
ATOM   3903  HE  ARG A 827      30.835  37.905  74.445  1.00  0.00           H
ATOM   3904  CZ  ARG A 827      29.025  37.075  74.415  1.00  0.00           C
ATOM   3905  NH1 ARG A 827      27.835  36.945  74.945  1.00  0.00           N
ATOM   3906 HH11 ARG A 827      27.505  37.575  75.635  1.00  0.00           H
ATOM   3907 HH12 ARG A 827      27.165  36.335  74.525  1.00  0.00           H
ATOM   3908  NH2 ARG A 827      29.255  36.385  73.315  1.00  0.00           N
ATOM   3909 HH21 ARG A 827      30.095  36.565  72.815  1.00  0.00           H
ATOM   3910 HH22 ARG A 827      28.465  35.995  72.815  1.00  0.00           H
ATOM   3911  C   ARG A 827      29.325  34.425  77.775  1.00  0.00           C
ATOM   3912  O   ARG A 827      29.545  33.475  78.525  1.00  0.00           O
ATOM   3913  N   GLY A 828      28.875  34.225  76.525  1.00  0.00           N
ATOM   3914  HN  GLY A 828      28.655  34.995  75.935  1.00  0.00           H
ATOM   3915  CA  GLY A 828      28.685  32.905  75.975  1.00  0.00           C
ATOM   3916  HA1 GLY A 828      28.075  32.325  76.655  1.00  0.00           H
ATOM   3917  HA2 GLY A 828      29.655  32.485  75.765  1.00  0.00           H
ATOM   3918  C   GLY A 828      27.945  33.025  74.685  1.00  0.00           C
ATOM   3919  O   GLY A 828      27.295  34.035  74.405  1.00  0.00           O
ATOM   3920  N   TRP A 829      27.975  31.975  73.855  1.00  0.00           N
ATOM   3921  HN  TRP A 829      28.515  31.175  74.095  1.00  0.00           H
ATOM   3922  CA  TRP A 829      27.515  31.965  72.465  1.00  0.00           C
ATOM   3923  HA  TRP A 829      27.665  32.945  72.035  1.00  0.00           H
ATOM   3924  CB  TRP A 829      28.325  30.915  71.635  1.00  0.00           C
ATOM   3925  HB1 TRP A 829      28.295  31.225  70.565  1.00  0.00           H
ATOM   3926  HB2 TRP A 829      27.835  29.915  71.685  1.00  0.00           H
ATOM   3927  CG  TRP A 829      29.755  30.765  72.055  1.00  0.00           C
ATOM   3928  CD1 TRP A 829      30.325  29.635  72.575  1.00  0.00           C
ATOM   3929  HD1 TRP A 829      29.845  28.665  72.505  1.00  0.00           H
ATOM   3930  NE1 TRP A 829      31.615  29.895  72.975  1.00  0.00           N
ATOM   3931  HE1 TRP A 829      32.345  29.275  73.105  1.00  0.00           H
ATOM   3932  CE2 TRP A 829      31.915  31.205  72.705  1.00  0.00           C
ATOM   3933  CD2 TRP A 829      30.765  31.785  72.105  1.00  0.00           C
ATOM   3934  CE3 TRP A 829      30.795  33.125  71.715  1.00  0.00           C
ATOM   3935  HE3 TRP A 829      29.935  33.595  71.255  1.00  0.00           H
ATOM   3936  CZ3 TRP A 829      31.965  33.855  71.925  1.00  0.00           C
ATOM   3937  HZ3 TRP A 829      32.015  34.905  71.645  1.00  0.00           H
ATOM   3938  CZ2 TRP A 829      33.075  31.925  72.905  1.00  0.00           C
ATOM   3939  HZ2 TRP A 829      33.955  31.485  73.345  1.00  0.00           H
ATOM   3940  CH2 TRP A 829      33.085  33.265  72.515  1.00  0.00           C
ATOM   3941  HH2 TRP A 829      33.975  33.865  72.675  1.00  0.00           H
ATOM   3942  C   TRP A 829      26.025  31.645  72.355  1.00  0.00           C
ATOM   3943  O   TRP A 829      25.515  31.335  71.285  1.00  0.00           O
ATOM   3944  N   ILE A 830      25.345  31.755  73.495  1.00  0.00           N
ATOM   3945  HN  ILE A 830      25.885  32.035  74.275  1.00  0.00           H
ATOM   3946  CA  ILE A 830      23.995  31.325  73.825  1.00  0.00           C
ATOM   3947  HA  ILE A 830      23.425  31.245  72.925  1.00  0.00           H
ATOM   3948  CB  ILE A 830      24.205  29.895  74.475  1.00  0.00           C
ATOM   3949  HB  ILE A 830      24.795  29.325  73.715  1.00  0.00           H
ATOM   3950  CG2 ILE A 830      25.075  30.055  75.735  1.00  0.00           C
ATOM   3951 HG21 ILE A 830      24.495  30.575  76.525  1.00  0.00           H
ATOM   3952 HG22 ILE A 830      26.015  30.595  75.545  1.00  0.00           H
ATOM   3953 HG23 ILE A 830      25.375  29.065  76.145  1.00  0.00           H
ATOM   3954  CG1 ILE A 830      23.105  28.845  74.925  1.00  0.00           C
ATOM   3955 HG11 ILE A 830      22.345  29.265  75.585  1.00  0.00           H
ATOM   3956 HG12 ILE A 830      23.675  28.155  75.605  1.00  0.00           H
ATOM   3957  CD  ILE A 830      22.525  27.815  73.935  1.00  0.00           C
ATOM   3958  HD1 ILE A 830      23.255  27.545  73.135  1.00  0.00           H
ATOM   3959  HD2 ILE A 830      21.565  28.075  73.475  1.00  0.00           H
ATOM   3960  HD3 ILE A 830      22.305  26.865  74.485  1.00  0.00           H
ATOM   3961  C   ILE A 830      23.435  32.505  74.685  1.00  0.00           C
ATOM   3962  O   ILE A 830      22.245  32.825  74.775  1.00  0.00           O
ATOM   3963  N   ILE A 831      24.325  33.305  75.335  1.00  0.00           N
ATOM   3964  HN  ILE A 831      25.295  33.275  75.115  1.00  0.00           H
ATOM   3965  CA  ILE A 831      23.955  34.305  76.315  1.00  0.00           C
ATOM   3966  HA  ILE A 831      22.965  34.085  76.685  1.00  0.00           H
ATOM   3967  CB  ILE A 831      24.925  34.305  77.505  1.00  0.00           C
ATOM   3968  HB  ILE A 831      25.925  34.685  77.185  1.00  0.00           H
ATOM   3969  CG2 ILE A 831      24.375  35.255  78.585  1.00  0.00           C
ATOM   3970 HG21 ILE A 831      23.335  34.965  78.835  1.00  0.00           H
ATOM   3971 HG22 ILE A 831      24.385  36.305  78.225  1.00  0.00           H
ATOM   3972 HG23 ILE A 831      24.995  35.215  79.505  1.00  0.00           H
ATOM   3973  CG1 ILE A 831      25.165  32.865  78.045  1.00  0.00           C
ATOM   3974 HG11 ILE A 831      25.655  32.265  77.255  1.00  0.00           H
ATOM   3975 HG12 ILE A 831      24.195  32.385  78.285  1.00  0.00           H
ATOM   3976  CD  ILE A 831      26.075  32.795  79.275  1.00  0.00           C
ATOM   3977  HD1 ILE A 831      25.595  33.255  80.155  1.00  0.00           H
ATOM   3978  HD2 ILE A 831      27.025  33.345  79.085  1.00  0.00           H
ATOM   3979  HD3 ILE A 831      26.325  31.745  79.535  1.00  0.00           H
ATOM   3980  C   ILE A 831      23.895  35.665  75.635  1.00  0.00           C
ATOM   3981  O   ILE A 831      24.895  36.375  75.565  1.00  0.00           O
ATOM   3982  N   SER A 832      22.725  36.025  75.065  1.00  0.00           N
ATOM   3983  HN  SER A 832      21.965  35.365  75.065  1.00  0.00           H
ATOM   3984  CA  SER A 832      22.565  37.235  74.265  1.00  0.00           C
ATOM   3985  HA  SER A 832      22.995  38.075  74.795  1.00  0.00           H
ATOM   3986  CB  SER A 832      23.285  37.115  72.895  1.00  0.00           C
ATOM   3987  HB1 SER A 832      22.755  36.385  72.225  1.00  0.00           H
ATOM   3988  HB2 SER A 832      24.305  36.715  73.065  1.00  0.00           H
ATOM   3989  OG  SER A 832      23.425  38.375  72.255  1.00  0.00           O
ATOM   3990  HG1 SER A 832      23.655  38.185  71.325  1.00  0.00           H
ATOM   3991  C   SER A 832      21.075  37.495  74.045  1.00  0.00           C
ATOM   3992  O   SER A 832      20.535  37.235  72.955  1.00  0.00           O
ATOM   3993  N   PRO A 833      20.305  37.845  75.085  1.00  0.00           N
ATOM   3994  CD  PRO A 833      20.845  38.415  76.325  1.00  0.00           C
ATOM   3995  HD1 PRO A 833      21.305  39.405  76.085  1.00  0.00           H
ATOM   3996  HD2 PRO A 833      21.605  37.755  76.795  1.00  0.00           H
ATOM   3997  CA  PRO A 833      18.885  38.135  74.955  1.00  0.00           C
ATOM   3998  HA  PRO A 833      18.445  37.275  74.495  1.00  0.00           H
ATOM   3999  CB  PRO A 833      18.395  38.285  76.415  1.00  0.00           C
ATOM   4000  HB1 PRO A 833      17.985  37.315  76.765  1.00  0.00           H
ATOM   4001  HB2 PRO A 833      17.625  39.075  76.535  1.00  0.00           H
ATOM   4002  CG  PRO A 833      19.645  38.625  77.255  1.00  0.00           C
ATOM   4003  HG1 PRO A 833      19.615  39.685  77.585  1.00  0.00           H
ATOM   4004  HG2 PRO A 833      19.685  37.995  78.165  1.00  0.00           H
ATOM   4005  C   PRO A 833      18.555  39.335  74.065  1.00  0.00           C
ATOM   4006  O   PRO A 833      19.385  40.205  73.875  1.00  0.00           O
ATOM   4007  N   LEU A 834      17.335  39.395  73.465  1.00  0.00           N
ATOM   4008  HN  LEU A 834      16.815  38.545  73.425  1.00  0.00           H
ATOM   4009  CA  LEU A 834      16.875  40.605  72.775  1.00  0.00           C
ATOM   4010  HA  LEU A 834      17.725  41.155  72.395  1.00  0.00           H
ATOM   4011  CB  LEU A 834      15.895  40.295  71.605  1.00  0.00           C
ATOM   4012  HB1 LEU A 834      15.175  41.135  71.435  1.00  0.00           H
ATOM   4013  HB2 LEU A 834      15.265  39.435  71.895  1.00  0.00           H
ATOM   4014  CG  LEU A 834      16.555  40.085  70.215  1.00  0.00           C
ATOM   4015  HG  LEU A 834      15.875  39.445  69.615  1.00  0.00           H
ATOM   4016  CD1 LEU A 834      16.625  41.425  69.455  1.00  0.00           C
ATOM   4017 HD11 LEU A 834      17.305  42.135  69.975  1.00  0.00           H
ATOM   4018 HD12 LEU A 834      15.625  41.895  69.385  1.00  0.00           H
ATOM   4019 HD13 LEU A 834      17.015  41.265  68.425  1.00  0.00           H
ATOM   4020  CD2 LEU A 834      17.965  39.465  70.225  1.00  0.00           C
ATOM   4021 HD21 LEU A 834      18.005  38.455  70.675  1.00  0.00           H
ATOM   4022 HD22 LEU A 834      18.665  40.105  70.795  1.00  0.00           H
ATOM   4023 HD23 LEU A 834      18.355  39.395  69.185  1.00  0.00           H
ATOM   4024  C   LEU A 834      16.125  41.585  73.675  1.00  0.00           C
ATOM   4025  O   LEU A 834      16.125  42.795  73.445  1.00  0.00           O
ATOM   4026  N   GLY A 835      15.425  41.075  74.705  1.00  0.00           N
ATOM   4027  HN  GLY A 835      15.595  40.125  74.965  1.00  0.00           H
ATOM   4028  CA  GLY A 835      14.445  41.795  75.505  1.00  0.00           C
ATOM   4029  HA1 GLY A 835      13.725  41.065  75.865  1.00  0.00           H
ATOM   4030  HA2 GLY A 835      14.005  42.575  74.915  1.00  0.00           H
ATOM   4031  C   GLY A 835      14.925  42.475  76.735  1.00  0.00           C
ATOM   4032  O   GLY A 835      14.345  42.295  77.805  1.00  0.00           O
ATOM   4033  N   ASP A 836      15.955  43.305  76.605  1.00  0.00           N
ATOM   4034  HN  ASP A 836      16.475  43.255  75.755  1.00  0.00           H
ATOM   4035  CA  ASP A 836      16.555  44.015  77.705  1.00  0.00           C
ATOM   4036  HA  ASP A 836      16.135  43.685  78.645  1.00  0.00           H
ATOM   4037  CB  ASP A 836      18.075  43.745  77.695  1.00  0.00           C
ATOM   4038  HB1 ASP A 836      18.565  44.205  78.575  1.00  0.00           H
ATOM   4039  HB2 ASP A 836      18.545  44.145  76.775  1.00  0.00           H
ATOM   4040  CG  ASP A 836      18.335  42.245  77.735  1.00  0.00           C
ATOM   4041  OD1 ASP A 836      18.295  41.665  78.865  1.00  0.00           O
ATOM   4042  OD2 ASP A 836      18.555  41.655  76.645  1.00  0.00           O
ATOM   4043  C   ASP A 836      16.285  45.525  77.605  1.00  0.00           C
ATOM   4044  O   ASP A 836      15.965  46.175  78.605  1.00  0.00           O
ATOM   4045  N   ASN A 837      16.385  46.075  76.375  1.00  0.00           N
ATOM   4046  HN  ASN A 837      16.495  45.475  75.595  1.00  0.00           H
ATOM   4047  CA  ASN A 837      16.395  47.505  76.075  1.00  0.00           C
ATOM   4048  HA  ASN A 837      16.705  48.025  76.975  1.00  0.00           H
ATOM   4049  CB  ASN A 837      17.415  47.835  74.945  1.00  0.00           C
ATOM   4050  HB1 ASN A 837      17.425  48.925  74.745  1.00  0.00           H
ATOM   4051  HB2 ASN A 837      17.115  47.315  74.015  1.00  0.00           H
ATOM   4052  CG  ASN A 837      18.855  47.425  75.295  1.00  0.00           C
ATOM   4053  OD1 ASN A 837      19.205  47.125  76.435  1.00  0.00           O
ATOM   4054  ND2 ASN A 837      19.735  47.415  74.255  1.00  0.00           N
ATOM   4055 HD21 ASN A 837      20.705  47.255  74.455  1.00  0.00           H
ATOM   4056 HD22 ASN A 837      19.425  47.645  73.335  1.00  0.00           H
ATOM   4057  C   ASN A 837      14.985  47.955  75.655  1.00  0.00           C
ATOM   4058  O   ASN A 837      14.325  47.245  74.895  1.00  0.00           O
ATOM   4059  N   PRO A 838      14.415  49.085  76.145  1.00  0.00           N
ATOM   4060  CD  PRO A 838      15.085  50.025  77.045  1.00  0.00           C
ATOM   4061  HD1 PRO A 838      15.995  50.425  76.545  1.00  0.00           H
ATOM   4062  HD2 PRO A 838      15.365  49.525  77.995  1.00  0.00           H
ATOM   4063  CA  PRO A 838      13.075  49.535  75.745  1.00  0.00           C
ATOM   4064  HA  PRO A 838      12.395  48.755  76.045  1.00  0.00           H
ATOM   4065  CB  PRO A 838      12.815  50.845  76.525  1.00  0.00           C
ATOM   4066  HB1 PRO A 838      11.955  50.705  77.215  1.00  0.00           H
ATOM   4067  HB2 PRO A 838      12.595  51.695  75.845  1.00  0.00           H
ATOM   4068  CG  PRO A 838      14.085  51.165  77.335  1.00  0.00           C
ATOM   4069  HG1 PRO A 838      14.515  52.145  77.025  1.00  0.00           H
ATOM   4070  HG2 PRO A 838      13.855  51.195  78.415  1.00  0.00           H
ATOM   4071  C   PRO A 838      12.865  49.715  74.255  1.00  0.00           C
ATOM   4072  O   PRO A 838      13.815  50.005  73.515  1.00  0.00           O
ATOM   4073  N   TRP A 839      11.615  49.595  73.785  1.00  0.00           N
ATOM   4074  HN  TRP A 839      10.865  49.415  74.425  1.00  0.00           H
ATOM   4075  CA  TRP A 839      11.205  49.685  72.395  1.00  0.00           C
ATOM   4076  HA  TRP A 839      11.665  48.855  71.875  1.00  0.00           H
ATOM   4077  CB  TRP A 839       9.655  49.565  72.335  1.00  0.00           C
ATOM   4078  HB1 TRP A 839       9.405  48.505  72.585  1.00  0.00           H
ATOM   4079  HB2 TRP A 839       9.295  49.745  71.295  1.00  0.00           H
ATOM   4080  CG  TRP A 839       8.905  50.445  73.295  1.00  0.00           C
ATOM   4081  CD1 TRP A 839       8.545  51.755  73.065  1.00  0.00           C
ATOM   4082  HD1 TRP A 839       8.795  52.305  72.155  1.00  0.00           H
ATOM   4083  NE1 TRP A 839       7.975  52.285  74.195  1.00  0.00           N
ATOM   4084  HE1 TRP A 839       7.525  53.155  74.255  1.00  0.00           H
ATOM   4085  CE2 TRP A 839       7.945  51.355  75.185  1.00  0.00           C
ATOM   4086  CD2 TRP A 839       8.525  50.175  74.665  1.00  0.00           C
ATOM   4087  CE3 TRP A 839       8.635  49.055  75.485  1.00  0.00           C
ATOM   4088  HE3 TRP A 839       9.065  48.125  75.145  1.00  0.00           H
ATOM   4089  CZ3 TRP A 839       8.115  49.125  76.785  1.00  0.00           C
ATOM   4090  HZ3 TRP A 839       8.115  48.235  77.405  1.00  0.00           H
ATOM   4091  CZ2 TRP A 839       7.475  51.435  76.485  1.00  0.00           C
ATOM   4092  HZ2 TRP A 839       7.035  52.355  76.875  1.00  0.00           H
ATOM   4093  CH2 TRP A 839       7.545  50.295  77.285  1.00  0.00           C
ATOM   4094  HH2 TRP A 839       7.135  50.315  78.285  1.00  0.00           H
ATOM   4095  C   TRP A 839      11.645  50.945  71.665  1.00  0.00           C
ATOM   4096  O   TRP A 839      12.065  50.895  70.515  1.00  0.00           O
ATOM   4097  N   TRP A 840      11.555  52.125  72.305  1.00  0.00           N
ATOM   4098  HN  TRP A 840      11.245  52.155  73.255  1.00  0.00           H
ATOM   4099  CA  TRP A 840      11.935  53.395  71.725  1.00  0.00           C
ATOM   4100  HA  TRP A 840      11.445  53.455  70.755  1.00  0.00           H
ATOM   4101  CB  TRP A 840      11.395  54.585  72.565  1.00  0.00           C
ATOM   4102  HB1 TRP A 840      10.285  54.555  72.525  1.00  0.00           H
ATOM   4103  HB2 TRP A 840      11.685  55.545  72.075  1.00  0.00           H
ATOM   4104  CG  TRP A 840      11.815  54.625  73.995  1.00  0.00           C
ATOM   4105  CD1 TRP A 840      11.155  54.065  75.065  1.00  0.00           C
ATOM   4106  HD1 TRP A 840      10.175  53.605  74.995  1.00  0.00           H
ATOM   4107  NE1 TRP A 840      11.875  54.285  76.215  1.00  0.00           N
ATOM   4108  HE1 TRP A 840      11.695  53.985  77.125  1.00  0.00           H
ATOM   4109  CE2 TRP A 840      12.965  55.055  75.925  1.00  0.00           C
ATOM   4110  CD2 TRP A 840      12.965  55.295  74.535  1.00  0.00           C
ATOM   4111  CE3 TRP A 840      13.975  56.075  73.965  1.00  0.00           C
ATOM   4112  HE3 TRP A 840      13.985  56.285  72.905  1.00  0.00           H
ATOM   4113  CZ3 TRP A 840      14.955  56.595  74.805  1.00  0.00           C
ATOM   4114  HZ3 TRP A 840      15.745  57.205  74.385  1.00  0.00           H
ATOM   4115  CZ2 TRP A 840      13.935  55.575  76.755  1.00  0.00           C
ATOM   4116  HZ2 TRP A 840      13.925  55.385  77.815  1.00  0.00           H
ATOM   4117  CH2 TRP A 840      14.925  56.365  76.175  1.00  0.00           C
ATOM   4118  HH2 TRP A 840      15.695  56.795  76.805  1.00  0.00           H
ATOM   4119  C   TRP A 840      13.425  53.485  71.425  1.00  0.00           C
ATOM   4120  O   TRP A 840      13.845  54.025  70.405  1.00  0.00           O
ATOM   4121  N   THR A 841      14.285  52.895  72.265  1.00  0.00           N
ATOM   4122  HN  THR A 841      13.965  52.505  73.125  1.00  0.00           H
ATOM   4123  CA  THR A 841      15.725  52.765  71.995  1.00  0.00           C
ATOM   4124  HA  THR A 841      16.085  53.755  71.765  1.00  0.00           H
ATOM   4125  CB  THR A 841      16.545  52.285  73.185  1.00  0.00           C
ATOM   4126  HB  THR A 841      17.625  52.465  72.965  1.00  0.00           H
ATOM   4127  OG1 THR A 841      16.385  50.905  73.495  1.00  0.00           O
ATOM   4128  HG1 THR A 841      15.445  50.725  73.665  1.00  0.00           H
ATOM   4129  CG2 THR A 841      16.155  53.075  74.445  1.00  0.00           C
ATOM   4130 HG21 THR A 841      15.135  52.815  74.785  1.00  0.00           H
ATOM   4131 HG22 THR A 841      16.185  54.165  74.235  1.00  0.00           H
ATOM   4132 HG23 THR A 841      16.865  52.865  75.265  1.00  0.00           H
ATOM   4133  C   THR A 841      16.025  51.915  70.765  1.00  0.00           C
ATOM   4134  O   THR A 841      16.915  52.235  69.975  1.00  0.00           O
ATOM   4135  N   LEU A 842      15.275  50.815  70.565  1.00  0.00           N
ATOM   4136  HN  LEU A 842      14.615  50.555  71.255  1.00  0.00           H
ATOM   4137  CA  LEU A 842      15.315  49.955  69.395  1.00  0.00           C
ATOM   4138  HA  LEU A 842      16.335  49.625  69.275  1.00  0.00           H
ATOM   4139  CB  LEU A 842      14.405  48.735  69.625  1.00  0.00           C
ATOM   4140  HB1 LEU A 842      13.355  48.985  69.365  1.00  0.00           H
ATOM   4141  HB2 LEU A 842      14.405  48.485  70.705  1.00  0.00           H
ATOM   4142  CG  LEU A 842      14.855  47.475  68.865  1.00  0.00           C
ATOM   4143  HG  LEU A 842      15.315  47.775  67.895  1.00  0.00           H
ATOM   4144  CD1 LEU A 842      15.915  46.705  69.675  1.00  0.00           C
ATOM   4145 HD11 LEU A 842      15.515  46.425  70.675  1.00  0.00           H
ATOM   4146 HD12 LEU A 842      16.825  47.325  69.825  1.00  0.00           H
ATOM   4147 HD13 LEU A 842      16.215  45.775  69.145  1.00  0.00           H
ATOM   4148  CD2 LEU A 842      13.645  46.585  68.555  1.00  0.00           C
ATOM   4149 HD21 LEU A 842      13.035  47.065  67.745  1.00  0.00           H
ATOM   4150 HD22 LEU A 842      13.005  46.505  69.455  1.00  0.00           H
ATOM   4151 HD23 LEU A 842      13.965  45.585  68.205  1.00  0.00           H
ATOM   4152  C   LEU A 842      14.925  50.695  68.105  1.00  0.00           C
ATOM   4153  O   LEU A 842      15.575  50.565  67.065  1.00  0.00           O
ATOM   4154  N   LEU A 843      13.865  51.535  68.165  1.00  0.00           N
ATOM   4155  HN  LEU A 843      13.295  51.545  68.985  1.00  0.00           H
ATOM   4156  CA  LEU A 843      13.505  52.465  67.085  1.00  0.00           C
ATOM   4157  HA  LEU A 843      13.335  51.895  66.185  1.00  0.00           H
ATOM   4158  CB  LEU A 843      12.215  53.285  67.425  1.00  0.00           C
ATOM   4159  HB1 LEU A 843      12.265  54.295  66.975  1.00  0.00           H
ATOM   4160  HB2 LEU A 843      12.155  53.435  68.525  1.00  0.00           H
ATOM   4161  CG  LEU A 843      10.885  52.675  66.915  1.00  0.00           C
ATOM   4162  HG  LEU A 843      10.985  52.535  65.815  1.00  0.00           H
ATOM   4163  CD1 LEU A 843      10.555  51.315  67.545  1.00  0.00           C
ATOM   4164 HD11 LEU A 843      10.465  51.415  68.645  1.00  0.00           H
ATOM   4165 HD12 LEU A 843      11.355  50.575  67.315  1.00  0.00           H
ATOM   4166 HD13 LEU A 843       9.595  50.935  67.135  1.00  0.00           H
ATOM   4167  CD2 LEU A 843       9.735  53.675  67.155  1.00  0.00           C
ATOM   4168 HD21 LEU A 843       9.965  54.645  66.655  1.00  0.00           H
ATOM   4169 HD22 LEU A 843       9.605  53.875  68.235  1.00  0.00           H
ATOM   4170 HD23 LEU A 843       8.785  53.275  66.745  1.00  0.00           H
ATOM   4171  C   LEU A 843      14.615  53.445  66.745  1.00  0.00           C
ATOM   4172  O   LEU A 843      14.945  53.655  65.575  1.00  0.00           O
ATOM   4173  N   ILE A 844      15.275  54.035  67.765  1.00  0.00           N
ATOM   4174  HN  ILE A 844      14.915  53.965  68.705  1.00  0.00           H
ATOM   4175  CA  ILE A 844      16.465  54.865  67.595  1.00  0.00           C
ATOM   4176  HA  ILE A 844      16.205  55.665  66.905  1.00  0.00           H
ATOM   4177  CB  ILE A 844      16.885  55.535  68.905  1.00  0.00           C
ATOM   4178  HB  ILE A 844      16.955  54.745  69.685  1.00  0.00           H
ATOM   4179  CG2 ILE A 844      18.265  56.225  68.795  1.00  0.00           C
ATOM   4180 HG21 ILE A 844      18.255  56.975  67.975  1.00  0.00           H
ATOM   4181 HG22 ILE A 844      19.075  55.495  68.605  1.00  0.00           H
ATOM   4182 HG23 ILE A 844      18.505  56.755  69.735  1.00  0.00           H
ATOM   4183  CG1 ILE A 844      15.795  56.535  69.345  1.00  0.00           C
ATOM   4184 HG11 ILE A 844      14.775  56.185  69.055  1.00  0.00           H
ATOM   4185 HG12 ILE A 844      15.965  57.505  68.835  1.00  0.00           H
ATOM   4186  CD  ILE A 844      15.805  56.725  70.855  1.00  0.00           C
ATOM   4187  HD1 ILE A 844      16.795  57.105  71.195  1.00  0.00           H
ATOM   4188  HD2 ILE A 844      15.605  55.765  71.375  1.00  0.00           H
ATOM   4189  HD3 ILE A 844      15.005  57.435  71.155  1.00  0.00           H
ATOM   4190  C   ILE A 844      17.625  54.115  66.945  1.00  0.00           C
ATOM   4191  O   ILE A 844      18.315  54.655  66.085  1.00  0.00           O
ATOM   4192  N   ALA A 845      17.845  52.835  67.325  1.00  0.00           N
ATOM   4193  HN  ALA A 845      17.265  52.455  68.055  1.00  0.00           H
ATOM   4194  CA  ALA A 845      18.905  51.965  66.845  1.00  0.00           C
ATOM   4195  HA  ALA A 845      19.845  52.455  67.075  1.00  0.00           H
ATOM   4196  CB  ALA A 845      18.875  50.625  67.595  1.00  0.00           C
ATOM   4197  HB1 ALA A 845      17.965  50.045  67.365  1.00  0.00           H
ATOM   4198  HB2 ALA A 845      18.905  50.805  68.695  1.00  0.00           H
ATOM   4199  HB3 ALA A 845      19.755  49.995  67.325  1.00  0.00           H
ATOM   4200  C   ALA A 845      18.925  51.715  65.335  1.00  0.00           C
ATOM   4201  O   ALA A 845      19.975  51.425  64.755  1.00  0.00           O
ATOM   4202  N   ALA A 846      17.785  51.915  64.645  1.00  0.00           N
ATOM   4203  HN  ALA A 846      16.945  52.125  65.135  1.00  0.00           H
ATOM   4204  CA  ALA A 846      17.695  51.915  63.195  1.00  0.00           C
ATOM   4205  HA  ALA A 846      17.985  50.935  62.845  1.00  0.00           H
ATOM   4206  CB  ALA A 846      16.245  52.185  62.775  1.00  0.00           C
ATOM   4207  HB1 ALA A 846      15.905  53.185  63.135  1.00  0.00           H
ATOM   4208  HB2 ALA A 846      15.575  51.425  63.235  1.00  0.00           H
ATOM   4209  HB3 ALA A 846      16.125  52.135  61.675  1.00  0.00           H
ATOM   4210  C   ALA A 846      18.635  52.935  62.525  1.00  0.00           C
ATOM   4211  O   ALA A 846      19.215  52.655  61.475  1.00  0.00           O
ATOM   4212  N   ILE A 847      18.815  54.135  63.115  1.00  0.00           N
ATOM   4213  HN  ILE A 847      18.355  54.325  63.985  1.00  0.00           H
ATOM   4214  CA  ILE A 847      19.765  55.135  62.635  1.00  0.00           C
ATOM   4215  HA  ILE A 847      19.525  55.305  61.585  1.00  0.00           H
ATOM   4216  CB  ILE A 847      19.555  56.485  63.335  1.00  0.00           C
ATOM   4217  HB  ILE A 847      19.575  56.315  64.435  1.00  0.00           H
ATOM   4218  CG2 ILE A 847      20.675  57.485  62.975  1.00  0.00           C
ATOM   4219 HG21 ILE A 847      20.715  57.655  61.875  1.00  0.00           H
ATOM   4220 HG22 ILE A 847      21.675  57.145  63.315  1.00  0.00           H
ATOM   4221 HG23 ILE A 847      20.485  58.455  63.475  1.00  0.00           H
ATOM   4222  CG1 ILE A 847      18.155  57.065  63.015  1.00  0.00           C
ATOM   4223 HG11 ILE A 847      17.395  56.255  62.965  1.00  0.00           H
ATOM   4224 HG12 ILE A 847      18.185  57.545  62.005  1.00  0.00           H
ATOM   4225  CD  ILE A 847      17.665  58.065  64.065  1.00  0.00           C
ATOM   4226  HD1 ILE A 847      18.365  58.925  64.135  1.00  0.00           H
ATOM   4227  HD2 ILE A 847      17.595  57.585  65.065  1.00  0.00           H
ATOM   4228  HD3 ILE A 847      16.655  58.455  63.795  1.00  0.00           H
ATOM   4229  C   ILE A 847      21.225  54.675  62.625  1.00  0.00           C
ATOM   4230  O   ILE A 847      21.865  54.785  61.575  1.00  0.00           O
ATOM   4231  N   PRO A 848      21.825  54.065  63.665  1.00  0.00           N
ATOM   4232  CD  PRO A 848      21.495  54.395  65.045  1.00  0.00           C
ATOM   4233  HD1 PRO A 848      20.475  54.025  65.285  1.00  0.00           H
ATOM   4234  HD2 PRO A 848      21.545  55.495  65.195  1.00  0.00           H
ATOM   4235  CA  PRO A 848      23.165  53.505  63.555  1.00  0.00           C
ATOM   4236  HA  PRO A 848      23.805  54.245  63.095  1.00  0.00           H
ATOM   4237  CB  PRO A 848      23.625  53.175  64.995  1.00  0.00           C
ATOM   4238  HB1 PRO A 848      24.595  53.675  65.205  1.00  0.00           H
ATOM   4239  HB2 PRO A 848      23.755  52.085  65.175  1.00  0.00           H
ATOM   4240  CG  PRO A 848      22.535  53.715  65.945  1.00  0.00           C
ATOM   4241  HG1 PRO A 848      22.075  52.865  66.495  1.00  0.00           H
ATOM   4242  HG2 PRO A 848      22.955  54.435  66.675  1.00  0.00           H
ATOM   4243  C   PRO A 848      23.195  52.285  62.665  1.00  0.00           C
ATOM   4244  O   PRO A 848      24.225  52.045  62.025  1.00  0.00           O
ATOM   4245  N   ALA A 849      22.115  51.475  62.605  1.00  0.00           N
ATOM   4246  HN  ALA A 849      21.335  51.645  63.215  1.00  0.00           H
ATOM   4247  CA  ALA A 849      22.015  50.365  61.675  1.00  0.00           C
ATOM   4248  HA  ALA A 849      22.855  49.715  61.855  1.00  0.00           H
ATOM   4249  CB  ALA A 849      20.725  49.565  61.925  1.00  0.00           C
ATOM   4250  HB1 ALA A 849      19.825  50.155  61.675  1.00  0.00           H
ATOM   4251  HB2 ALA A 849      20.655  49.275  62.995  1.00  0.00           H
ATOM   4252  HB3 ALA A 849      20.725  48.635  61.315  1.00  0.00           H
ATOM   4253  C   ALA A 849      22.115  50.795  60.205  1.00  0.00           C
ATOM   4254  O   ALA A 849      22.825  50.175  59.405  1.00  0.00           O
ATOM   4255  N   LEU A 850      21.445  51.895  59.815  1.00  0.00           N
ATOM   4256  HN  LEU A 850      20.815  52.345  60.445  1.00  0.00           H
ATOM   4257  CA  LEU A 850      21.615  52.525  58.505  1.00  0.00           C
ATOM   4258  HA  LEU A 850      21.355  51.795  57.745  1.00  0.00           H
ATOM   4259  CB  LEU A 850      20.665  53.745  58.385  1.00  0.00           C
ATOM   4260  HB1 LEU A 850      20.805  54.385  59.285  1.00  0.00           H
ATOM   4261  HB2 LEU A 850      19.615  53.375  58.405  1.00  0.00           H
ATOM   4262  CG  LEU A 850      20.865  54.635  57.145  1.00  0.00           C
ATOM   4263  HG  LEU A 850      21.935  54.955  57.075  1.00  0.00           H
ATOM   4264  CD1 LEU A 850      20.555  53.875  55.835  1.00  0.00           C
ATOM   4265 HD11 LEU A 850      19.585  53.355  55.905  1.00  0.00           H
ATOM   4266 HD12 LEU A 850      21.335  53.105  55.645  1.00  0.00           H
ATOM   4267 HD13 LEU A 850      20.545  54.575  54.975  1.00  0.00           H
ATOM   4268  CD2 LEU A 850      20.085  55.945  57.305  1.00  0.00           C
ATOM   4269 HD21 LEU A 850      20.655  56.635  57.975  1.00  0.00           H
ATOM   4270 HD22 LEU A 850      19.115  55.785  57.805  1.00  0.00           H
ATOM   4271 HD23 LEU A 850      19.935  56.455  56.325  1.00  0.00           H
ATOM   4272  C   LEU A 850      23.035  52.975  58.215  1.00  0.00           C
ATOM   4273  O   LEU A 850      23.595  52.685  57.165  1.00  0.00           O
ATOM   4274  N   LEU A 851      23.685  53.665  59.175  1.00  0.00           N
ATOM   4275  HN  LEU A 851      23.205  53.935  60.015  1.00  0.00           H
ATOM   4276  CA  LEU A 851      25.085  54.055  59.055  1.00  0.00           C
ATOM   4277  HA  LEU A 851      25.195  54.615  58.135  1.00  0.00           H
ATOM   4278  CB  LEU A 851      25.565  54.885  60.245  1.00  0.00           C
ATOM   4279  HB1 LEU A 851      26.615  55.215  60.095  1.00  0.00           H
ATOM   4280  HB2 LEU A 851      25.545  54.255  61.165  1.00  0.00           H
ATOM   4281  CG  LEU A 851      24.705  56.115  60.495  1.00  0.00           C
ATOM   4282  HG  LEU A 851      23.645  55.805  60.565  1.00  0.00           H
ATOM   4283  CD1 LEU A 851      25.095  56.675  61.865  1.00  0.00           C
ATOM   4284 HD11 LEU A 851      26.085  57.185  61.795  1.00  0.00           H
ATOM   4285 HD12 LEU A 851      25.185  55.865  62.615  1.00  0.00           H
ATOM   4286 HD13 LEU A 851      24.325  57.385  62.225  1.00  0.00           H
ATOM   4287  CD2 LEU A 851      24.785  57.105  59.325  1.00  0.00           C
ATOM   4288 HD21 LEU A 851      24.625  56.595  58.345  1.00  0.00           H
ATOM   4289 HD22 LEU A 851      25.765  57.615  59.295  1.00  0.00           H
ATOM   4290 HD23 LEU A 851      23.965  57.845  59.435  1.00  0.00           H
ATOM   4291  C   LEU A 851      26.025  52.885  58.935  1.00  0.00           C
ATOM   4292  O   LEU A 851      26.895  52.875  58.075  1.00  0.00           O
ATOM   4293  N   CYS A 852      25.845  51.845  59.765  1.00  0.00           N
ATOM   4294  HN  CYS A 852      25.155  51.905  60.495  1.00  0.00           H
ATOM   4295  CA  CYS A 852      26.625  50.625  59.715  1.00  0.00           C
ATOM   4296  HA  CYS A 852      27.665  50.875  59.875  1.00  0.00           H
ATOM   4297  CB  CYS A 852      26.155  49.655  60.845  1.00  0.00           C
ATOM   4298  HB1 CYS A 852      25.095  49.355  60.655  1.00  0.00           H
ATOM   4299  HB2 CYS A 852      26.155  50.225  61.795  1.00  0.00           H
ATOM   4300  SG  CYS A 852      27.195  48.175  61.065  1.00  0.00           S
ATOM   4301  HG1 CYS A 852      26.795  47.535  59.965  1.00  0.00           H
ATOM   4302  C   CYS A 852      26.525  49.945  58.355  1.00  0.00           C
ATOM   4303  O   CYS A 852      27.525  49.575  57.745  1.00  0.00           O
ATOM   4304  N   THR A 853      25.285  49.885  57.805  1.00  0.00           N
ATOM   4305  HN  THR A 853      24.505  50.195  58.345  1.00  0.00           H
ATOM   4306  CA  THR A 853      25.015  49.355  56.465  1.00  0.00           C
ATOM   4307  HA  THR A 853      25.355  48.335  56.425  1.00  0.00           H
ATOM   4308  CB  THR A 853      23.525  49.405  56.115  1.00  0.00           C
ATOM   4309  HB  THR A 853      23.145  50.445  56.155  1.00  0.00           H
ATOM   4310  OG1 THR A 853      22.775  48.625  57.035  1.00  0.00           O
ATOM   4311  HG1 THR A 853      22.865  49.055  57.895  1.00  0.00           H
ATOM   4312  CG2 THR A 853      23.255  48.815  54.725  1.00  0.00           C
ATOM   4313 HG21 THR A 853      23.575  47.755  54.685  1.00  0.00           H
ATOM   4314 HG22 THR A 853      23.755  49.375  53.915  1.00  0.00           H
ATOM   4315 HG23 THR A 853      22.155  48.845  54.515  1.00  0.00           H
ATOM   4316  C   THR A 853      25.755  50.125  55.395  1.00  0.00           C
ATOM   4317  O   THR A 853      26.415  49.525  54.545  1.00  0.00           O
ATOM   4318  N   ILE A 854      25.725  51.465  55.445  1.00  0.00           N
ATOM   4319  HN  ILE A 854      25.165  51.915  56.145  1.00  0.00           H
ATOM   4320  CA  ILE A 854      26.485  52.335  54.565  1.00  0.00           C
ATOM   4321  HA  ILE A 854      26.235  52.105  53.535  1.00  0.00           H
ATOM   4322  CB  ILE A 854      26.075  53.775  54.855  1.00  0.00           C
ATOM   4323  HB  ILE A 854      26.055  53.915  55.965  1.00  0.00           H
ATOM   4324  CG2 ILE A 854      27.105  54.785  54.315  1.00  0.00           C
ATOM   4325 HG21 ILE A 854      27.195  54.675  53.205  1.00  0.00           H
ATOM   4326 HG22 ILE A 854      28.115  54.675  54.765  1.00  0.00           H
ATOM   4327 HG23 ILE A 854      26.775  55.815  54.555  1.00  0.00           H
ATOM   4328  CG1 ILE A 854      24.645  54.045  54.335  1.00  0.00           C
ATOM   4329 HG11 ILE A 854      23.995  53.185  54.605  1.00  0.00           H
ATOM   4330 HG12 ILE A 854      24.665  54.105  53.225  1.00  0.00           H
ATOM   4331  CD  ILE A 854      24.005  55.305  54.945  1.00  0.00           C
ATOM   4332  HD1 ILE A 854      24.585  56.205  54.695  1.00  0.00           H
ATOM   4333  HD2 ILE A 854      23.945  55.215  56.045  1.00  0.00           H
ATOM   4334  HD3 ILE A 854      22.965  55.435  54.545  1.00  0.00           H
ATOM   4335  C   ILE A 854      28.005  52.155  54.665  1.00  0.00           C
ATOM   4336  O   ILE A 854      28.695  51.985  53.665  1.00  0.00           O
ATOM   4337  N   LEU A 855      28.535  52.145  55.905  1.00  0.00           N
ATOM   4338  HN  LEU A 855      27.935  52.295  56.695  1.00  0.00           H
ATOM   4339  CA  LEU A 855      29.945  51.985  56.215  1.00  0.00           C
ATOM   4340  HA  LEU A 855      30.505  52.785  55.745  1.00  0.00           H
ATOM   4341  CB  LEU A 855      30.125  51.985  57.765  1.00  0.00           C
ATOM   4342  HB1 LEU A 855      30.835  51.205  58.115  1.00  0.00           H
ATOM   4343  HB2 LEU A 855      29.145  51.725  58.225  1.00  0.00           H
ATOM   4344  CG  LEU A 855      30.625  53.305  58.365  1.00  0.00           C
ATOM   4345  HG  LEU A 855      30.525  53.235  59.485  1.00  0.00           H
ATOM   4346  CD1 LEU A 855      32.105  53.515  58.055  1.00  0.00           C
ATOM   4347 HD11 LEU A 855      32.245  53.645  56.965  1.00  0.00           H
ATOM   4348 HD12 LEU A 855      32.715  52.655  58.395  1.00  0.00           H
ATOM   4349 HD13 LEU A 855      32.475  54.435  58.565  1.00  0.00           H
ATOM   4350  CD2 LEU A 855      29.825  54.525  57.895  1.00  0.00           C
ATOM   4351 HD21 LEU A 855      28.755  54.445  58.185  1.00  0.00           H
ATOM   4352 HD22 LEU A 855      29.885  54.625  56.795  1.00  0.00           H
ATOM   4353 HD23 LEU A 855      30.255  55.435  58.345  1.00  0.00           H
ATOM   4354  C   LEU A 855      30.535  50.695  55.685  1.00  0.00           C
ATOM   4355  O   LEU A 855      31.515  50.685  54.935  1.00  0.00           O
ATOM   4356  N   ILE A 856      29.895  49.575  56.055  1.00  0.00           N
ATOM   4357  HN  ILE A 856      29.095  49.655  56.655  1.00  0.00           H
ATOM   4358  CA  ILE A 856      30.275  48.235  55.655  1.00  0.00           C
ATOM   4359  HA  ILE A 856      31.325  48.125  55.855  1.00  0.00           H
ATOM   4360  CB  ILE A 856      29.535  47.185  56.485  1.00  0.00           C
ATOM   4361  HB  ILE A 856      28.435  47.375  56.425  1.00  0.00           H
ATOM   4362  CG2 ILE A 856      29.795  45.765  55.935  1.00  0.00           C
ATOM   4363 HG21 ILE A 856      30.885  45.535  55.975  1.00  0.00           H
ATOM   4364 HG22 ILE A 856      29.445  45.645  54.885  1.00  0.00           H
ATOM   4365 HG23 ILE A 856      29.265  45.005  56.535  1.00  0.00           H
ATOM   4366  CG1 ILE A 856      29.965  47.325  57.965  1.00  0.00           C
ATOM   4367 HG11 ILE A 856      29.655  48.325  58.345  1.00  0.00           H
ATOM   4368 HG12 ILE A 856      31.075  47.285  58.015  1.00  0.00           H
ATOM   4369  CD  ILE A 856      29.385  46.265  58.895  1.00  0.00           C
ATOM   4370  HD1 ILE A 856      29.855  45.275  58.715  1.00  0.00           H
ATOM   4371  HD2 ILE A 856      28.285  46.165  58.755  1.00  0.00           H
ATOM   4372  HD3 ILE A 856      29.565  46.535  59.965  1.00  0.00           H
ATOM   4373  C   ILE A 856      30.135  48.025  54.165  1.00  0.00           C
ATOM   4374  O   ILE A 856      31.025  47.475  53.515  1.00  0.00           O
ATOM   4375  N   PHE A 857      29.015  48.495  53.555  1.00  0.00           N
ATOM   4376  HN  PHE A 857      28.295  48.945  54.085  1.00  0.00           H
ATOM   4377  CA  PHE A 857      28.815  48.385  52.125  1.00  0.00           C
ATOM   4378  HA  PHE A 857      28.895  47.335  51.855  1.00  0.00           H
ATOM   4379  CB  PHE A 857      27.385  48.885  51.745  1.00  0.00           C
ATOM   4380  HB1 PHE A 857      27.235  49.905  52.155  1.00  0.00           H
ATOM   4381  HB2 PHE A 857      26.635  48.215  52.215  1.00  0.00           H
ATOM   4382  CG  PHE A 857      27.125  48.925  50.255  1.00  0.00           C
ATOM   4383  CD1 PHE A 857      26.755  47.765  49.555  1.00  0.00           C
ATOM   4384  HD1 PHE A 857      26.655  46.835  50.095  1.00  0.00           H
ATOM   4385  CE1 PHE A 857      26.515  47.805  48.175  1.00  0.00           C
ATOM   4386  HE1 PHE A 857      26.225  46.915  47.635  1.00  0.00           H
ATOM   4387  CZ  PHE A 857      26.635  49.015  47.485  1.00  0.00           C
ATOM   4388  HZ  PHE A 857      26.455  49.055  46.415  1.00  0.00           H
ATOM   4389  CD2 PHE A 857      27.225  50.145  49.545  1.00  0.00           C
ATOM   4390  HD2 PHE A 857      27.505  51.045  50.065  1.00  0.00           H
ATOM   4391  CE2 PHE A 857      26.995  50.185  48.165  1.00  0.00           C
ATOM   4392  HE2 PHE A 857      27.085  51.115  47.635  1.00  0.00           H
ATOM   4393  C   PHE A 857      29.895  49.105  51.325  1.00  0.00           C
ATOM   4394  O   PHE A 857      30.495  48.525  50.425  1.00  0.00           O
ATOM   4395  N   MET A 858      30.215  50.365  51.695  1.00  0.00           N
ATOM   4396  HN  MET A 858      29.735  50.835  52.435  1.00  0.00           H
ATOM   4397  CA  MET A 858      31.255  51.105  51.015  1.00  0.00           C
ATOM   4398  HA  MET A 858      31.035  51.075  49.955  1.00  0.00           H
ATOM   4399  CB  MET A 858      31.205  52.595  51.425  1.00  0.00           C
ATOM   4400  HB1 MET A 858      32.105  53.135  51.035  1.00  0.00           H
ATOM   4401  HB2 MET A 858      31.225  52.685  52.545  1.00  0.00           H
ATOM   4402  CG  MET A 858      29.965  53.305  50.875  1.00  0.00           C
ATOM   4403  HG1 MET A 858      29.045  52.775  51.225  1.00  0.00           H
ATOM   4404  HG2 MET A 858      29.995  53.205  49.765  1.00  0.00           H
ATOM   4405  SD  MET A 858      29.855  55.055  51.335  1.00  0.00           S
ATOM   4406  CE  MET A 858      28.605  55.425  50.085  1.00  0.00           C
ATOM   4407  HE1 MET A 858      27.625  54.965  50.335  1.00  0.00           H
ATOM   4408  HE2 MET A 858      28.905  55.045  49.085  1.00  0.00           H
ATOM   4409  HE3 MET A 858      28.455  56.515  49.995  1.00  0.00           H
ATOM   4410  C   MET A 858      32.655  50.535  51.145  1.00  0.00           C
ATOM   4411  O   MET A 858      33.305  50.305  50.125  1.00  0.00           O
ATOM   4412  N   ASP A 859      33.125  50.225  52.385  1.00  0.00           N
ATOM   4413  HN  ASP A 859      32.555  50.405  53.185  1.00  0.00           H
ATOM   4414  CA  ASP A 859      34.445  49.675  52.685  1.00  0.00           C
ATOM   4415  HA  ASP A 859      35.205  50.365  52.305  1.00  0.00           H
ATOM   4416  CB  ASP A 859      34.565  49.585  54.245  1.00  0.00           C
ATOM   4417  HB1 ASP A 859      33.875  48.815  54.635  1.00  0.00           H
ATOM   4418  HB2 ASP A 859      34.265  50.565  54.675  1.00  0.00           H
ATOM   4419  CG  ASP A 859      35.965  49.285  54.805  1.00  0.00           C
ATOM   4420  OD1 ASP A 859      36.955  49.455  54.065  1.00  0.00           O
ATOM   4421  OD2 ASP A 859      36.035  48.985  56.035  1.00  0.00           O
ATOM   4422  C   ASP A 859      34.685  48.315  52.005  1.00  0.00           C
ATOM   4423  O   ASP A 859      35.675  48.065  51.305  1.00  0.00           O
ATOM   4424  N   GLN A 860      33.695  47.415  52.135  1.00  0.00           N
ATOM   4425  HN  GLN A 860      32.915  47.635  52.715  1.00  0.00           H
ATOM   4426  CA  GLN A 860      33.715  46.095  51.545  1.00  0.00           C
ATOM   4427  HA  GLN A 860      34.635  45.615  51.865  1.00  0.00           H
ATOM   4428  CB  GLN A 860      32.485  45.305  52.065  1.00  0.00           C
ATOM   4429  HB1 GLN A 860      31.555  45.785  51.695  1.00  0.00           H
ATOM   4430  HB2 GLN A 860      32.475  45.405  53.175  1.00  0.00           H
ATOM   4431  CG  GLN A 860      32.455  43.795  51.715  1.00  0.00           C
ATOM   4432  HG1 GLN A 860      32.465  43.665  50.615  1.00  0.00           H
ATOM   4433  HG2 GLN A 860      31.525  43.345  52.125  1.00  0.00           H
ATOM   4434  CD  GLN A 860      33.635  43.065  52.345  1.00  0.00           C
ATOM   4435  OE1 GLN A 860      34.285  43.535  53.285  1.00  0.00           O
ATOM   4436  NE2 GLN A 860      33.975  41.865  51.825  1.00  0.00           N
ATOM   4437 HE21 GLN A 860      34.705  41.355  52.285  1.00  0.00           H
ATOM   4438 HE22 GLN A 860      33.545  41.475  51.015  1.00  0.00           H
ATOM   4439  C   GLN A 860      33.715  46.075  50.025  1.00  0.00           C
ATOM   4440  O   GLN A 860      34.505  45.365  49.405  1.00  0.00           O
ATOM   4441  N   GLN A 861      32.825  46.855  49.375  1.00  0.00           N
ATOM   4442  HN  GLN A 861      32.165  47.425  49.885  1.00  0.00           H
ATOM   4443  CA  GLN A 861      32.765  46.985  47.935  1.00  0.00           C
ATOM   4444  HA  GLN A 861      32.775  45.985  47.525  1.00  0.00           H
ATOM   4445  CB  GLN A 861      31.435  47.645  47.465  1.00  0.00           C
ATOM   4446  HB1 GLN A 861      31.505  47.885  46.385  1.00  0.00           H
ATOM   4447  HB2 GLN A 861      31.295  48.605  48.015  1.00  0.00           H
ATOM   4448  CG  GLN A 861      30.175  46.765  47.655  1.00  0.00           C
ATOM   4449  HG1 GLN A 861      29.295  47.305  47.235  1.00  0.00           H
ATOM   4450  HG2 GLN A 861      29.985  46.595  48.735  1.00  0.00           H
ATOM   4451  CD  GLN A 861      30.275  45.425  46.915  1.00  0.00           C
ATOM   4452  OE1 GLN A 861      30.365  45.365  45.695  1.00  0.00           O
ATOM   4453  NE2 GLN A 861      30.285  44.295  47.675  1.00  0.00           N
ATOM   4454 HE21 GLN A 861      30.345  43.415  47.205  1.00  0.00           H
ATOM   4455 HE22 GLN A 861      30.185  44.375  48.665  1.00  0.00           H
ATOM   4456  C   GLN A 861      33.975  47.645  47.295  1.00  0.00           C
ATOM   4457  O   GLN A 861      34.515  47.125  46.315  1.00  0.00           O
ATOM   4458  N   ILE A 862      34.485  48.765  47.845  1.00  0.00           N
ATOM   4459  HN  ILE A 862      34.075  49.185  48.665  1.00  0.00           H
ATOM   4460  CA  ILE A 862      35.685  49.405  47.315  1.00  0.00           C
ATOM   4461  HA  ILE A 862      35.505  49.555  46.265  1.00  0.00           H
ATOM   4462  CB  ILE A 862      35.955  50.795  47.925  1.00  0.00           C
ATOM   4463  HB  ILE A 862      34.995  51.365  47.885  1.00  0.00           H
ATOM   4464  CG2 ILE A 862      36.375  50.705  49.405  1.00  0.00           C
ATOM   4465 HG21 ILE A 862      37.375  50.255  49.515  1.00  0.00           H
ATOM   4466 HG22 ILE A 862      35.655  50.115  49.995  1.00  0.00           H
ATOM   4467 HG23 ILE A 862      36.425  51.725  49.845  1.00  0.00           H
ATOM   4468  CG1 ILE A 862      37.005  51.615  47.135  1.00  0.00           C
ATOM   4469 HG11 ILE A 862      37.985  51.085  47.145  1.00  0.00           H
ATOM   4470 HG12 ILE A 862      37.145  52.575  47.675  1.00  0.00           H
ATOM   4471  CD  ILE A 862      36.595  51.915  45.695  1.00  0.00           C
ATOM   4472  HD1 ILE A 862      35.575  52.365  45.665  1.00  0.00           H
ATOM   4473  HD2 ILE A 862      36.595  51.005  45.065  1.00  0.00           H
ATOM   4474  HD3 ILE A 862      37.315  52.635  45.235  1.00  0.00           H
ATOM   4475  C   ILE A 862      36.905  48.495  47.395  1.00  0.00           C
ATOM   4476  O   ILE A 862      37.665  48.365  46.435  1.00  0.00           O
ATOM   4477  N   THR A 863      37.065  47.765  48.505  1.00  0.00           N
ATOM   4478  HN  THR A 863      36.475  47.935  49.305  1.00  0.00           H
ATOM   4479  CA  THR A 863      38.105  46.755  48.675  1.00  0.00           C
ATOM   4480  HA  THR A 863      39.045  47.235  48.445  1.00  0.00           H
ATOM   4481  CB  THR A 863      38.205  46.225  50.095  1.00  0.00           C
ATOM   4482  HB  THR A 863      37.295  45.655  50.385  1.00  0.00           H
ATOM   4483  OG1 THR A 863      38.355  47.325  50.975  1.00  0.00           O
ATOM   4484  HG1 THR A 863      37.465  47.615  51.245  1.00  0.00           H
ATOM   4485  CG2 THR A 863      39.455  45.345  50.255  1.00  0.00           C
ATOM   4486 HG21 THR A 863      40.365  45.895  49.945  1.00  0.00           H
ATOM   4487 HG22 THR A 863      39.375  44.415  49.655  1.00  0.00           H
ATOM   4488 HG23 THR A 863      39.585  45.065  51.325  1.00  0.00           H
ATOM   4489  C   THR A 863      37.975  45.595  47.695  1.00  0.00           C
ATOM   4490  O   THR A 863      38.965  45.195  47.085  1.00  0.00           O
ATOM   4491  N   ALA A 864      36.755  45.085  47.455  1.00  0.00           N
ATOM   4492  HN  ALA A 864      35.965  45.375  48.005  1.00  0.00           H
ATOM   4493  CA  ALA A 864      36.485  44.095  46.415  1.00  0.00           C
ATOM   4494  HA  ALA A 864      37.095  43.225  46.635  1.00  0.00           H
ATOM   4495  CB  ALA A 864      34.995  43.695  46.455  1.00  0.00           C
ATOM   4496  HB1 ALA A 864      34.345  44.555  46.235  1.00  0.00           H
ATOM   4497  HB2 ALA A 864      34.745  43.305  47.465  1.00  0.00           H
ATOM   4498  HB3 ALA A 864      34.785  42.895  45.715  1.00  0.00           H
ATOM   4499  C   ALA A 864      36.845  44.555  44.995  1.00  0.00           C
ATOM   4500  O   ALA A 864      37.445  43.805  44.225  1.00  0.00           O
ATOM   4501  N   VAL A 865      36.515  45.815  44.625  1.00  0.00           N
ATOM   4502  HN  VAL A 865      35.945  46.365  45.235  1.00  0.00           H
ATOM   4503  CA  VAL A 865      36.935  46.445  43.375  1.00  0.00           C
ATOM   4504  HA  VAL A 865      36.605  45.815  42.565  1.00  0.00           H
ATOM   4505  CB  VAL A 865      36.285  47.815  43.205  1.00  0.00           C
ATOM   4506  HB  VAL A 865      36.435  48.425  44.125  1.00  0.00           H
ATOM   4507  CG1 VAL A 865      36.895  48.595  42.015  1.00  0.00           C
ATOM   4508 HG11 VAL A 865      36.825  48.005  41.085  1.00  0.00           H
ATOM   4509 HG12 VAL A 865      37.955  48.865  42.195  1.00  0.00           H
ATOM   4510 HG13 VAL A 865      36.345  49.555  41.865  1.00  0.00           H
ATOM   4511  CG2 VAL A 865      34.765  47.625  42.975  1.00  0.00           C
ATOM   4512 HG21 VAL A 865      34.285  47.105  43.825  1.00  0.00           H
ATOM   4513 HG22 VAL A 865      34.585  47.035  42.055  1.00  0.00           H
ATOM   4514 HG23 VAL A 865      34.275  48.615  42.845  1.00  0.00           H
ATOM   4515  C   VAL A 865      38.455  46.535  43.235  1.00  0.00           C
ATOM   4516  O   VAL A 865      39.015  46.125  42.215  1.00  0.00           O
ATOM   4517  N   ILE A 866      39.165  46.955  44.305  1.00  0.00           N
ATOM   4518  HN  ILE A 866      38.685  47.345  45.095  1.00  0.00           H
ATOM   4519  CA  ILE A 866      40.625  47.045  44.355  1.00  0.00           C
ATOM   4520  HA  ILE A 866      40.945  47.695  43.555  1.00  0.00           H
ATOM   4521  CB  ILE A 866      41.075  47.675  45.685  1.00  0.00           C
ATOM   4522  HB  ILE A 866      40.525  47.185  46.515  1.00  0.00           H
ATOM   4523  CG2 ILE A 866      42.595  47.475  45.935  1.00  0.00           C
ATOM   4524 HG21 ILE A 866      43.175  47.895  45.095  1.00  0.00           H
ATOM   4525 HG22 ILE A 866      42.855  46.405  46.075  1.00  0.00           H
ATOM   4526 HG23 ILE A 866      42.895  48.005  46.865  1.00  0.00           H
ATOM   4527  CG1 ILE A 866      40.715  49.185  45.685  1.00  0.00           C
ATOM   4528 HG11 ILE A 866      39.705  49.325  45.255  1.00  0.00           H
ATOM   4529 HG12 ILE A 866      41.425  49.705  45.005  1.00  0.00           H
ATOM   4530  CD  ILE A 866      40.735  49.845  47.075  1.00  0.00           C
ATOM   4531  HD1 ILE A 866      41.725  49.715  47.555  1.00  0.00           H
ATOM   4532  HD2 ILE A 866      39.965  49.395  47.725  1.00  0.00           H
ATOM   4533  HD3 ILE A 866      40.525  50.935  46.975  1.00  0.00           H
ATOM   4534  C   ILE A 866      41.305  45.695  44.115  1.00  0.00           C
ATOM   4535  O   ILE A 866      42.325  45.595  43.425  1.00  0.00           O
ATOM   4536  N   ILE A 867      40.755  44.605  44.665  1.00  0.00           N
ATOM   4537  HN  ILE A 867      39.965  44.715  45.275  1.00  0.00           H
ATOM   4538  CA  ILE A 867      41.165  43.245  44.355  1.00  0.00           C
ATOM   4539  HA  ILE A 867      42.235  43.185  44.505  1.00  0.00           H
ATOM   4540  CB  ILE A 867      40.505  42.245  45.305  1.00  0.00           C
ATOM   4541  HB  ILE A 867      39.405  42.405  45.285  1.00  0.00           H
ATOM   4542  CG2 ILE A 867      40.765  40.785  44.865  1.00  0.00           C
ATOM   4543 HG21 ILE A 867      41.855  40.595  44.745  1.00  0.00           H
ATOM   4544 HG22 ILE A 867      40.245  40.545  43.915  1.00  0.00           H
ATOM   4545 HG23 ILE A 867      40.385  40.085  45.645  1.00  0.00           H
ATOM   4546  CG1 ILE A 867      40.965  42.485  46.775  1.00  0.00           C
ATOM   4547 HG11 ILE A 867      40.375  41.795  47.425  1.00  0.00           H
ATOM   4548 HG12 ILE A 867      40.705  43.515  47.085  1.00  0.00           H
ATOM   4549  CD  ILE A 867      42.455  42.245  47.045  1.00  0.00           C
ATOM   4550  HD1 ILE A 867      43.095  42.845  46.375  1.00  0.00           H
ATOM   4551  HD2 ILE A 867      42.695  41.165  46.925  1.00  0.00           H
ATOM   4552  HD3 ILE A 867      42.705  42.525  48.085  1.00  0.00           H
ATOM   4553  C   ILE A 867      40.975  42.845  42.895  1.00  0.00           C
ATOM   4554  O   ILE A 867      41.895  42.325  42.275  1.00  0.00           O
ATOM   4555  N   ASN A 868      39.795  43.155  42.285  1.00  0.00           N
ATOM   4556  HN  ASN A 868      39.055  43.585  42.805  1.00  0.00           H
ATOM   4557  CA  ASN A 868      39.525  42.805  40.895  1.00  0.00           C
ATOM   4558  HA  ASN A 868      39.855  41.795  40.725  1.00  0.00           H
ATOM   4559  CB  ASN A 868      38.015  42.935  40.565  1.00  0.00           C
ATOM   4560  HB1 ASN A 868      37.835  42.645  39.505  1.00  0.00           H
ATOM   4561  HB2 ASN A 868      37.695  43.995  40.705  1.00  0.00           H
ATOM   4562  CG  ASN A 868      37.155  42.025  41.435  1.00  0.00           C
ATOM   4563  OD1 ASN A 868      37.515  40.915  41.825  1.00  0.00           O
ATOM   4564  ND2 ASN A 868      35.935  42.515  41.765  1.00  0.00           N
ATOM   4565 HD21 ASN A 868      35.605  43.375  41.375  1.00  0.00           H
ATOM   4566 HD22 ASN A 868      35.385  42.005  42.425  1.00  0.00           H
ATOM   4567  C   ASN A 868      40.255  43.675  39.865  1.00  0.00           C
ATOM   4568  O   ASN A 868      40.385  43.285  38.705  1.00  0.00           O
ATOM   4569  N   ARG A 869      40.685  44.895  40.265  1.00  0.00           N
ATOM   4570  HN  ARG A 869      40.425  45.185  41.185  1.00  0.00           H
ATOM   4571  CA  ARG A 869      41.455  45.905  39.545  1.00  0.00           C
ATOM   4572  HA  ARG A 869      40.735  46.525  39.035  1.00  0.00           H
ATOM   4573  CB  ARG A 869      42.175  46.785  40.605  1.00  0.00           C
ATOM   4574  HB1 ARG A 869      42.915  46.135  41.115  1.00  0.00           H
ATOM   4575  HB2 ARG A 869      41.415  47.085  41.355  1.00  0.00           H
ATOM   4576  CG  ARG A 869      42.865  48.075  40.115  1.00  0.00           C
ATOM   4577  HG1 ARG A 869      42.095  48.725  39.635  1.00  0.00           H
ATOM   4578  HG2 ARG A 869      43.625  47.825  39.345  1.00  0.00           H
ATOM   4579  CD  ARG A 869      43.525  48.925  41.235  1.00  0.00           C
ATOM   4580  HD1 ARG A 869      42.815  49.015  42.095  1.00  0.00           H
ATOM   4581  HD2 ARG A 869      43.765  49.935  40.855  1.00  0.00           H
ATOM   4582  NE  ARG A 869      44.745  48.205  41.715  1.00  0.00           N
ATOM   4583  HE  ARG A 869      44.695  47.225  41.785  1.00  0.00           H
ATOM   4584  CZ  ARG A 869      45.955  48.725  41.895  1.00  0.00           C
ATOM   4585  NH1 ARG A 869      46.245  50.015  41.875  1.00  0.00           N
ATOM   4586 HH11 ARG A 869      45.565  50.695  41.605  1.00  0.00           H
ATOM   4587 HH12 ARG A 869      47.205  50.285  42.015  1.00  0.00           H
ATOM   4588  NH2 ARG A 869      46.985  47.935  42.145  1.00  0.00           N
ATOM   4589 HH21 ARG A 869      47.855  48.395  42.235  1.00  0.00           H
ATOM   4590 HH22 ARG A 869      46.875  46.935  42.245  1.00  0.00           H
ATOM   4591  C   ARG A 869      42.455  45.435  38.485  1.00  0.00           C
ATOM   4592  O   ARG A 869      43.255  44.535  38.715  1.00  0.00           O
ATOM   4593  N   LYS A 870      42.475  46.105  37.315  1.00  0.00           N
ATOM   4594  HN  LYS A 870      41.805  46.825  37.185  1.00  0.00           H
ATOM   4595  CA  LYS A 870      43.295  45.845  36.125  1.00  0.00           C
ATOM   4596  HA  LYS A 870      42.765  45.115  35.545  1.00  0.00           H
ATOM   4597  CB  LYS A 870      43.335  47.185  35.355  1.00  0.00           C
ATOM   4598  HB1 LYS A 870      43.665  47.975  36.075  1.00  0.00           H
ATOM   4599  HB2 LYS A 870      42.285  47.405  35.095  1.00  0.00           H
ATOM   4600  CG  LYS A 870      44.245  47.275  34.115  1.00  0.00           C
ATOM   4601  HG1 LYS A 870      45.285  46.975  34.365  1.00  0.00           H
ATOM   4602  HG2 LYS A 870      44.315  48.355  33.825  1.00  0.00           H
ATOM   4603  CD  LYS A 870      43.755  46.455  32.915  1.00  0.00           C
ATOM   4604  HD1 LYS A 870      43.725  45.385  33.225  1.00  0.00           H
ATOM   4605  HD2 LYS A 870      44.515  46.555  32.105  1.00  0.00           H
ATOM   4606  CE  LYS A 870      42.375  46.845  32.365  1.00  0.00           C
ATOM   4607  HE1 LYS A 870      41.565  46.615  33.085  1.00  0.00           H
ATOM   4608  HE2 LYS A 870      42.185  46.295  31.415  1.00  0.00           H
ATOM   4609  NZ  LYS A 870      42.325  48.275  32.065  1.00  0.00           N
ATOM   4610  HZ1 LYS A 870      43.175  48.655  31.595  1.00  0.00           H
ATOM   4611  HZ2 LYS A 870      42.165  48.825  32.955  1.00  0.00           H
ATOM   4612  HZ3 LYS A 870      41.495  48.555  31.525  1.00  0.00           H
ATOM   4613  C   LYS A 870      44.715  45.295  36.275  1.00  0.00           C
ATOM   4614  O   LYS A 870      45.075  44.315  35.635  1.00  0.00           O
ATOM   4615  N   GLU A 871      45.535  45.925  37.135  1.00  0.00           N
ATOM   4616  HN  GLU A 871      45.235  46.775  37.585  1.00  0.00           H
ATOM   4617  CA  GLU A 871      46.855  45.515  37.535  1.00  0.00           C
ATOM   4618  HA  GLU A 871      47.485  45.505  36.655  1.00  0.00           H
ATOM   4619  CB  GLU A 871      47.425  46.535  38.565  1.00  0.00           C
ATOM   4620  HB1 GLU A 871      48.385  46.135  38.965  1.00  0.00           H
ATOM   4621  HB2 GLU A 871      46.725  46.635  39.425  1.00  0.00           H
ATOM   4622  CG  GLU A 871      47.765  47.935  37.985  1.00  0.00           C
ATOM   4623  HG1 GLU A 871      48.065  47.865  36.915  1.00  0.00           H
ATOM   4624  HG2 GLU A 871      48.625  48.345  38.555  1.00  0.00           H
ATOM   4625  CD  GLU A 871      46.665  48.995  38.085  1.00  0.00           C
ATOM   4626  OE1 GLU A 871      47.015  50.195  38.015  1.00  0.00           O
ATOM   4627  OE2 GLU A 871      45.455  48.665  38.205  1.00  0.00           O
ATOM   4628  C   GLU A 871      46.945  44.105  38.145  1.00  0.00           C
ATOM   4629  O   GLU A 871      47.925  43.375  37.985  1.00  0.00           O
ATOM   4630  N   HSD A 872      45.905  43.675  38.885  1.00  0.00           N
ATOM   4631  HN  HSD A 872      45.065  44.235  38.925  1.00  0.00           H
ATOM   4632  CA  HSD A 872      45.795  42.385  39.545  1.00  0.00           C
ATOM   4633  HA  HSD A 872      46.775  42.005  39.785  1.00  0.00           H
ATOM   4634  CB  HSD A 872      44.955  42.515  40.845  1.00  0.00           C
ATOM   4635  HB1 HSD A 872      44.895  41.535  41.385  1.00  0.00           H
ATOM   4636  HB2 HSD A 872      43.915  42.805  40.575  1.00  0.00           H
ATOM   4637  ND1 HSD A 872      44.705  44.135  42.775  1.00  0.00           N
ATOM   4638  HD1 HSD A 872      43.715  43.985  42.925  1.00  0.00           H
ATOM   4639  CG  HSD A 872      45.475  43.555  41.805  1.00  0.00           C
ATOM   4640  CE1 HSD A 872      45.465  45.055  43.415  1.00  0.00           C
ATOM   4641  HE1 HSD A 872      45.085  45.665  44.225  1.00  0.00           H
ATOM   4642  NE2 HSD A 872      46.685  45.125  42.895  1.00  0.00           N
ATOM   4643  CD2 HSD A 872      46.685  44.175  41.875  1.00  0.00           C
ATOM   4644  HD2 HSD A 872      47.575  44.035  41.265  1.00  0.00           H
ATOM   4645  C   HSD A 872      45.115  41.385  38.625  1.00  0.00           C
ATOM   4646  O   HSD A 872      44.095  40.795  38.965  1.00  0.00           O
ATOM   4647  N   LYS A 873      45.685  41.155  37.425  1.00  0.00           N
ATOM   4648  HN  LYS A 873      46.525  41.635  37.175  1.00  0.00           H
ATOM   4649  CA  LYS A 873      45.035  40.445  36.335  1.00  0.00           C
ATOM   4650  HA  LYS A 873      44.195  41.055  36.045  1.00  0.00           H
ATOM   4651  CB  LYS A 873      45.975  40.325  35.105  1.00  0.00           C
ATOM   4652  HB1 LYS A 873      45.465  39.705  34.325  1.00  0.00           H
ATOM   4653  HB2 LYS A 873      46.905  39.795  35.405  1.00  0.00           H
ATOM   4654  CG  LYS A 873      46.315  41.685  34.475  1.00  0.00           C
ATOM   4655  HG1 LYS A 873      46.885  42.305  35.195  1.00  0.00           H
ATOM   4656  HG2 LYS A 873      45.345  42.215  34.285  1.00  0.00           H
ATOM   4657  CD  LYS A 873      47.055  41.595  33.125  1.00  0.00           C
ATOM   4658  HD1 LYS A 873      47.175  42.645  32.745  1.00  0.00           H
ATOM   4659  HD2 LYS A 873      46.405  41.045  32.415  1.00  0.00           H
ATOM   4660  CE  LYS A 873      48.425  40.905  33.195  1.00  0.00           C
ATOM   4661  HE1 LYS A 873      48.315  39.835  33.465  1.00  0.00           H
ATOM   4662  HE2 LYS A 873      49.065  41.405  33.955  1.00  0.00           H
ATOM   4663  NZ  LYS A 873      49.105  40.995  31.885  1.00  0.00           N
ATOM   4664  HZ1 LYS A 873      49.095  41.985  31.565  1.00  0.00           H
ATOM   4665  HZ2 LYS A 873      48.575  40.415  31.175  1.00  0.00           H
ATOM   4666  HZ3 LYS A 873      50.085  40.665  31.945  1.00  0.00           H
ATOM   4667  C   LYS A 873      44.475  39.065  36.665  1.00  0.00           C
ATOM   4668  O   LYS A 873      45.205  38.085  36.745  1.00  0.00           O
ATOM   4669  N   LEU A 874      43.145  38.995  36.845  1.00  0.00           N
ATOM   4670  HN  LEU A 874      42.645  39.835  37.025  1.00  0.00           H
ATOM   4671  CA  LEU A 874      42.375  37.775  37.025  1.00  0.00           C
ATOM   4672  HA  LEU A 874      42.795  37.245  37.865  1.00  0.00           H
ATOM   4673  CB  LEU A 874      40.885  38.075  37.325  1.00  0.00           C
ATOM   4674  HB1 LEU A 874      40.295  37.135  37.305  1.00  0.00           H
ATOM   4675  HB2 LEU A 874      40.485  38.745  36.535  1.00  0.00           H
ATOM   4676  CG  LEU A 874      40.625  38.705  38.715  1.00  0.00           C
ATOM   4677  HG  LEU A 874      41.415  39.465  38.935  1.00  0.00           H
ATOM   4678  CD1 LEU A 874      39.265  39.435  38.765  1.00  0.00           C
ATOM   4679 HD11 LEU A 874      38.445  38.725  38.515  1.00  0.00           H
ATOM   4680 HD12 LEU A 874      39.245  40.285  38.055  1.00  0.00           H
ATOM   4681 HD13 LEU A 874      39.085  39.825  39.795  1.00  0.00           H
ATOM   4682  CD2 LEU A 874      40.665  37.625  39.815  1.00  0.00           C
ATOM   4683 HD21 LEU A 874      41.655  37.125  39.845  1.00  0.00           H
ATOM   4684 HD22 LEU A 874      39.895  36.855  39.615  1.00  0.00           H
ATOM   4685 HD23 LEU A 874      40.465  38.085  40.805  1.00  0.00           H
ATOM   4686  C   LEU A 874      42.455  36.825  35.845  1.00  0.00           C
ATOM   4687  O   LEU A 874      42.565  37.225  34.675  1.00  0.00           O
ATOM   4688  N   LYS A 875      42.365  35.515  36.125  1.00  0.00           N
ATOM   4689  HN  LYS A 875      42.325  35.185  37.095  1.00  0.00           H
ATOM   4690  CA  LYS A 875      42.165  34.495  35.135  1.00  0.00           C
ATOM   4691  HA  LYS A 875      42.275  34.915  34.135  1.00  0.00           H
ATOM   4692  CB  LYS A 875      43.205  33.365  35.335  1.00  0.00           C
ATOM   4693  HB1 LYS A 875      42.995  32.505  34.655  1.00  0.00           H
ATOM   4694  HB2 LYS A 875      43.085  32.985  36.385  1.00  0.00           H
ATOM   4695  CG  LYS A 875      44.665  33.815  35.185  1.00  0.00           C
ATOM   4696  HG1 LYS A 875      45.335  32.955  35.425  1.00  0.00           H
ATOM   4697  HG2 LYS A 875      44.875  34.595  35.965  1.00  0.00           H
ATOM   4698  CD  LYS A 875      45.065  34.385  33.805  1.00  0.00           C
ATOM   4699  HD1 LYS A 875      46.155  34.615  33.855  1.00  0.00           H
ATOM   4700  HD2 LYS A 875      44.525  35.345  33.645  1.00  0.00           H
ATOM   4701  CE  LYS A 875      44.805  33.425  32.635  1.00  0.00           C
ATOM   4702  HE1 LYS A 875      43.715  33.265  32.465  1.00  0.00           H
ATOM   4703  HE2 LYS A 875      45.285  32.445  32.855  1.00  0.00           H
ATOM   4704  NZ  LYS A 875      45.405  33.945  31.385  1.00  0.00           N
ATOM   4705  HZ1 LYS A 875      46.355  34.325  31.605  1.00  0.00           H
ATOM   4706  HZ2 LYS A 875      44.865  34.755  30.995  1.00  0.00           H
ATOM   4707  HZ3 LYS A 875      45.475  33.185  30.685  1.00  0.00           H
ATOM   4708  C   LYS A 875      40.755  33.955  35.225  1.00  0.00           C
ATOM   4709  O   LYS A 875      40.265  33.405  34.245  1.00  0.00           O
ATOM   4710  N   LYS A 876      40.075  34.135  36.375  1.00  0.00           N
ATOM   4711  HN  LYS A 876      40.575  34.475  37.185  1.00  0.00           H
ATOM   4712  CA  LYS A 876      38.735  33.635  36.615  1.00  0.00           C
ATOM   4713  HA  LYS A 876      38.335  33.215  35.705  1.00  0.00           H
ATOM   4714  CB  LYS A 876      38.765  32.535  37.705  1.00  0.00           C
ATOM   4715  HB1 LYS A 876      37.745  32.145  37.885  1.00  0.00           H
ATOM   4716  HB2 LYS A 876      39.115  33.005  38.655  1.00  0.00           H
ATOM   4717  CG  LYS A 876      39.705  31.365  37.375  1.00  0.00           C
ATOM   4718  HG1 LYS A 876      40.735  31.785  37.245  1.00  0.00           H
ATOM   4719  HG2 LYS A 876      39.415  30.885  36.425  1.00  0.00           H
ATOM   4720  CD  LYS A 876      39.805  30.315  38.505  1.00  0.00           C
ATOM   4721  HD1 LYS A 876      38.915  29.655  38.505  1.00  0.00           H
ATOM   4722  HD2 LYS A 876      39.805  30.865  39.465  1.00  0.00           H
ATOM   4723  CE  LYS A 876      41.085  29.475  38.405  1.00  0.00           C
ATOM   4724  HE1 LYS A 876      41.985  30.125  38.315  1.00  0.00           H
ATOM   4725  HE2 LYS A 876      41.045  28.805  37.505  1.00  0.00           H
ATOM   4726  NZ  LYS A 876      41.285  28.625  39.595  1.00  0.00           N
ATOM   4727  HZ1 LYS A 876      40.405  28.165  39.905  1.00  0.00           H
ATOM   4728  HZ2 LYS A 876      41.615  29.185  40.405  1.00  0.00           H
ATOM   4729  HZ3 LYS A 876      42.045  27.915  39.375  1.00  0.00           H
ATOM   4730  C   LYS A 876      37.775  34.745  37.055  1.00  0.00           C
ATOM   4731  O   LYS A 876      38.155  35.755  37.645  1.00  0.00           O
ATOM   4732  N   GLY A 877      36.455  34.575  36.795  1.00  0.00           N
ATOM   4733  HN  GLY A 877      36.165  33.785  36.255  1.00  0.00           H
ATOM   4734  CA  GLY A 877      35.425  35.495  37.285  1.00  0.00           C
ATOM   4735  HA1 GLY A 877      34.485  35.125  36.905  1.00  0.00           H
ATOM   4736  HA2 GLY A 877      35.665  36.485  36.905  1.00  0.00           H
ATOM   4737  C   GLY A 877      35.255  35.625  38.795  1.00  0.00           C
ATOM   4738  O   GLY A 877      35.435  34.665  39.555  1.00  0.00           O
ATOM   4739  N   ALA A 878      34.825  36.815  39.255  1.00  0.00           N
ATOM   4740  HN  ALA A 878      34.725  37.595  38.645  1.00  0.00           H
ATOM   4741  CA  ALA A 878      34.495  37.115  40.645  1.00  0.00           C
ATOM   4742  HA  ALA A 878      34.895  36.345  41.285  1.00  0.00           H
ATOM   4743  CB  ALA A 878      35.125  38.465  41.045  1.00  0.00           C
ATOM   4744  HB1 ALA A 878      34.725  39.305  40.435  1.00  0.00           H
ATOM   4745  HB2 ALA A 878      36.225  38.425  40.865  1.00  0.00           H
ATOM   4746  HB3 ALA A 878      34.975  38.705  42.115  1.00  0.00           H
ATOM   4747  C   ALA A 878      32.975  37.145  40.835  1.00  0.00           C
ATOM   4748  O   ALA A 878      32.205  36.695  39.975  1.00  0.00           O
ATOM   4749  N   GLY A 879      32.475  37.685  41.965  1.00  0.00           N
ATOM   4750  HN  GLY A 879      33.085  38.075  42.645  1.00  0.00           H
ATOM   4751  CA  GLY A 879      31.035  37.785  42.215  1.00  0.00           C
ATOM   4752  HA1 GLY A 879      30.665  36.795  42.445  1.00  0.00           H
ATOM   4753  HA2 GLY A 879      30.545  38.225  41.365  1.00  0.00           H
ATOM   4754  C   GLY A 879      30.765  38.655  43.405  1.00  0.00           C
ATOM   4755  O   GLY A 879      30.885  38.215  44.555  1.00  0.00           O
ATOM   4756  N   TYR A 880      30.375  39.915  43.165  1.00  0.00           N
ATOM   4757  HN  TYR A 880      30.285  40.225  42.225  1.00  0.00           H
ATOM   4758  CA  TYR A 880      29.985  40.925  44.135  1.00  0.00           C
ATOM   4759  HA  TYR A 880      30.815  41.085  44.805  1.00  0.00           H
ATOM   4760  CB  TYR A 880      29.615  42.265  43.425  1.00  0.00           C
ATOM   4761  HB1 TYR A 880      29.295  43.035  44.165  1.00  0.00           H
ATOM   4762  HB2 TYR A 880      28.775  42.115  42.705  1.00  0.00           H
ATOM   4763  CG  TYR A 880      30.805  42.825  42.685  1.00  0.00           C
ATOM   4764  CD1 TYR A 880      31.845  43.425  43.405  1.00  0.00           C
ATOM   4765  HD1 TYR A 880      31.785  43.465  44.485  1.00  0.00           H
ATOM   4766  CE1 TYR A 880      32.945  43.995  42.745  1.00  0.00           C
ATOM   4767  HE1 TYR A 880      33.725  44.465  43.325  1.00  0.00           H
ATOM   4768  CZ  TYR A 880      33.005  43.985  41.355  1.00  0.00           C
ATOM   4769  OH  TYR A 880      34.125  44.565  40.725  1.00  0.00           O
ATOM   4770  HH  TYR A 880      33.935  44.625  39.785  1.00  0.00           H
ATOM   4771  CD2 TYR A 880      30.865  42.845  41.275  1.00  0.00           C
ATOM   4772  HD2 TYR A 880      30.045  42.425  40.705  1.00  0.00           H
ATOM   4773  CE2 TYR A 880      31.965  43.415  40.615  1.00  0.00           C
ATOM   4774  HE2 TYR A 880      31.995  43.425  39.535  1.00  0.00           H
ATOM   4775  C   TYR A 880      28.795  40.525  44.995  1.00  0.00           C
ATOM   4776  O   TYR A 880      28.805  40.675  46.215  1.00  0.00           O
ATOM   4777  N   HSD A 881      27.755  39.935  44.375  1.00  0.00           N
ATOM   4778  HN  HSD A 881      27.785  39.805  43.385  1.00  0.00           H
ATOM   4779  CA  HSD A 881      26.555  39.485  45.055  1.00  0.00           C
ATOM   4780  HA  HSD A 881      26.145  40.325  45.595  1.00  0.00           H
ATOM   4781  CB  HSD A 881      25.515  39.005  44.025  1.00  0.00           C
ATOM   4782  HB1 HSD A 881      24.585  38.685  44.545  1.00  0.00           H
ATOM   4783  HB2 HSD A 881      25.905  38.135  43.455  1.00  0.00           H
ATOM   4784  ND1 HSD A 881      25.595  40.195  41.765  1.00  0.00           N
ATOM   4785  HD1 HSD A 881      26.255  39.565  41.325  1.00  0.00           H
ATOM   4786  CG  HSD A 881      25.175  40.115  43.085  1.00  0.00           C
ATOM   4787  CE1 HSD A 881      25.035  41.325  41.245  1.00  0.00           C
ATOM   4788  HE1 HSD A 881      25.185  41.675  40.225  1.00  0.00           H
ATOM   4789  NE2 HSD A 881      24.295  41.945  42.135  1.00  0.00           N
ATOM   4790  CD2 HSD A 881      24.375  41.205  43.285  1.00  0.00           C
ATOM   4791  HD2 HSD A 881      23.865  41.525  44.185  1.00  0.00           H
ATOM   4792  C   HSD A 881      26.795  38.395  46.085  1.00  0.00           C
ATOM   4793  O   HSD A 881      26.305  38.475  47.205  1.00  0.00           O
ATOM   4794  N   LEU A 882      27.615  37.375  45.745  1.00  0.00           N
ATOM   4795  HN  LEU A 882      28.005  37.335  44.825  1.00  0.00           H
ATOM   4796  CA  LEU A 882      28.045  36.325  46.645  1.00  0.00           C
ATOM   4797  HA  LEU A 882      27.165  35.855  47.075  1.00  0.00           H
ATOM   4798  CB  LEU A 882      28.875  35.245  45.895  1.00  0.00           C
ATOM   4799  HB1 LEU A 882      29.265  34.485  46.605  1.00  0.00           H
ATOM   4800  HB2 LEU A 882      29.745  35.735  45.405  1.00  0.00           H
ATOM   4801  CG  LEU A 882      28.085  34.475  44.805  1.00  0.00           C
ATOM   4802  HG  LEU A 882      27.545  35.205  44.155  1.00  0.00           H
ATOM   4803  CD1 LEU A 882      29.035  33.675  43.895  1.00  0.00           C
ATOM   4804 HD11 LEU A 882      29.615  32.935  44.495  1.00  0.00           H
ATOM   4805 HD12 LEU A 882      29.745  34.345  43.375  1.00  0.00           H
ATOM   4806 HD13 LEU A 882      28.455  33.125  43.125  1.00  0.00           H
ATOM   4807  CD2 LEU A 882      27.065  33.525  45.435  1.00  0.00           C
ATOM   4808 HD21 LEU A 882      26.275  34.085  45.975  1.00  0.00           H
ATOM   4809 HD22 LEU A 882      27.565  32.835  46.155  1.00  0.00           H
ATOM   4810 HD23 LEU A 882      26.575  32.905  44.655  1.00  0.00           H
ATOM   4811  C   LEU A 882      28.865  36.845  47.835  1.00  0.00           C
ATOM   4812  O   LEU A 882      28.665  36.435  48.975  1.00  0.00           O
ATOM   4813  N   ASP A 883      29.785  37.795  47.575  1.00  0.00           N
ATOM   4814  HN  ASP A 883      29.925  38.115  46.635  1.00  0.00           H
ATOM   4815  CA  ASP A 883      30.545  38.465  48.625  1.00  0.00           C
ATOM   4816  HA  ASP A 883      31.065  37.715  49.205  1.00  0.00           H
ATOM   4817  CB  ASP A 883      31.575  39.425  47.945  1.00  0.00           C
ATOM   4818  HB1 ASP A 883      31.085  39.975  47.115  1.00  0.00           H
ATOM   4819  HB2 ASP A 883      32.395  38.825  47.505  1.00  0.00           H
ATOM   4820  CG  ASP A 883      32.225  40.445  48.885  1.00  0.00           C
ATOM   4821  OD1 ASP A 883      33.075  40.245  49.735  1.00  0.00           O
ATOM   4822  OD2 ASP A 883      31.715  41.705  48.725  1.00  0.00           O
ATOM   4823  HD2 ASP A 883      32.195  42.305  49.295  1.00  0.00           H
ATOM   4824  C   ASP A 883      29.635  39.225  49.605  1.00  0.00           C
ATOM   4825  O   ASP A 883      29.775  39.095  50.815  1.00  0.00           O
ATOM   4826  N   LEU A 884      28.695  40.025  49.085  1.00  0.00           N
ATOM   4827  HN  LEU A 884      28.585  40.105  48.085  1.00  0.00           H
ATOM   4828  CA  LEU A 884      27.785  40.825  49.895  1.00  0.00           C
ATOM   4829  HA  LEU A 884      28.405  41.345  50.615  1.00  0.00           H
ATOM   4830  CB  LEU A 884      27.095  41.895  49.005  1.00  0.00           C
ATOM   4831  HB1 LEU A 884      26.445  41.385  48.265  1.00  0.00           H
ATOM   4832  HB2 LEU A 884      27.885  42.425  48.445  1.00  0.00           H
ATOM   4833  CG  LEU A 884      26.255  42.955  49.755  1.00  0.00           C
ATOM   4834  HG  LEU A 884      25.365  42.445  50.195  1.00  0.00           H
ATOM   4835  CD1 LEU A 884      27.045  43.635  50.895  1.00  0.00           C
ATOM   4836 HD11 LEU A 884      27.945  44.145  50.495  1.00  0.00           H
ATOM   4837 HD12 LEU A 884      27.355  42.905  51.665  1.00  0.00           H
ATOM   4838 HD13 LEU A 884      26.405  44.395  51.395  1.00  0.00           H
ATOM   4839  CD2 LEU A 884      25.745  44.035  48.785  1.00  0.00           C
ATOM   4840 HD21 LEU A 884      25.205  43.585  47.935  1.00  0.00           H
ATOM   4841 HD22 LEU A 884      26.605  44.615  48.375  1.00  0.00           H
ATOM   4842 HD23 LEU A 884      25.065  44.735  49.315  1.00  0.00           H
ATOM   4843  C   LEU A 884      26.805  39.995  50.715  1.00  0.00           C
ATOM   4844  O   LEU A 884      26.605  40.265  51.905  1.00  0.00           O
ATOM   4845  N   LEU A 885      26.215  38.925  50.125  1.00  0.00           N
ATOM   4846  HN  LEU A 885      26.345  38.765  49.145  1.00  0.00           H
ATOM   4847  CA  LEU A 885      25.395  37.965  50.855  1.00  0.00           C
ATOM   4848  HA  LEU A 885      24.555  38.485  51.285  1.00  0.00           H
ATOM   4849  CB  LEU A 885      24.895  36.825  49.925  1.00  0.00           C
ATOM   4850  HB1 LEU A 885      24.445  36.005  50.535  1.00  0.00           H
ATOM   4851  HB2 LEU A 885      25.765  36.395  49.375  1.00  0.00           H
ATOM   4852  CG  LEU A 885      23.835  37.195  48.875  1.00  0.00           C
ATOM   4853  HG  LEU A 885      24.215  38.035  48.255  1.00  0.00           H
ATOM   4854  CD1 LEU A 885      23.565  36.005  47.945  1.00  0.00           C
ATOM   4855 HD11 LEU A 885      23.215  35.125  48.535  1.00  0.00           H
ATOM   4856 HD12 LEU A 885      24.495  35.715  47.405  1.00  0.00           H
ATOM   4857 HD13 LEU A 885      22.785  36.265  47.195  1.00  0.00           H
ATOM   4858  CD2 LEU A 885      22.515  37.655  49.515  1.00  0.00           C
ATOM   4859 HD21 LEU A 885      22.675  38.585  50.105  1.00  0.00           H
ATOM   4860 HD22 LEU A 885      22.125  36.865  50.185  1.00  0.00           H
ATOM   4861 HD23 LEU A 885      21.755  37.855  48.735  1.00  0.00           H
ATOM   4862  C   LEU A 885      26.125  37.275  52.005  1.00  0.00           C
ATOM   4863  O   LEU A 885      25.655  37.295  53.135  1.00  0.00           O
ATOM   4864  N   MET A 886      27.325  36.705  51.745  1.00  0.00           N
ATOM   4865  HN  MET A 886      27.705  36.715  50.825  1.00  0.00           H
ATOM   4866  CA  MET A 886      28.085  36.045  52.785  1.00  0.00           C
ATOM   4867  HA  MET A 886      27.425  35.325  53.255  1.00  0.00           H
ATOM   4868  CB  MET A 886      29.305  35.275  52.225  1.00  0.00           C
ATOM   4869  HB1 MET A 886      29.955  34.905  53.055  1.00  0.00           H
ATOM   4870  HB2 MET A 886      29.935  35.965  51.615  1.00  0.00           H
ATOM   4871  CG  MET A 886      28.925  34.065  51.345  1.00  0.00           C
ATOM   4872  HG1 MET A 886      29.855  33.565  51.015  1.00  0.00           H
ATOM   4873  HG2 MET A 886      28.415  34.435  50.425  1.00  0.00           H
ATOM   4874  SD  MET A 886      27.825  32.835  52.135  1.00  0.00           S
ATOM   4875  CE  MET A 886      28.885  32.455  53.565  1.00  0.00           C
ATOM   4876  HE1 MET A 886      28.925  33.305  54.285  1.00  0.00           H
ATOM   4877  HE2 MET A 886      29.925  32.235  53.235  1.00  0.00           H
ATOM   4878  HE3 MET A 886      28.505  31.565  54.115  1.00  0.00           H
ATOM   4879  C   MET A 886      28.515  36.945  53.915  1.00  0.00           C
ATOM   4880  O   MET A 886      28.425  36.585  55.095  1.00  0.00           O
ATOM   4881  N   VAL A 887      28.965  38.175  53.595  1.00  0.00           N
ATOM   4882  HN  VAL A 887      29.045  38.435  52.625  1.00  0.00           H
ATOM   4883  CA  VAL A 887      29.315  39.195  54.565  1.00  0.00           C
ATOM   4884  HA  VAL A 887      30.045  38.785  55.255  1.00  0.00           H
ATOM   4885  CB  VAL A 887      29.955  40.385  53.845  1.00  0.00           C
ATOM   4886  HB  VAL A 887      29.335  40.655  52.955  1.00  0.00           H
ATOM   4887  CG1 VAL A 887      30.075  41.635  54.745  1.00  0.00           C
ATOM   4888 HG11 VAL A 887      30.565  41.375  55.705  1.00  0.00           H
ATOM   4889 HG12 VAL A 887      29.085  42.085  54.955  1.00  0.00           H
ATOM   4890 HG13 VAL A 887      30.705  42.405  54.255  1.00  0.00           H
ATOM   4891  CG2 VAL A 887      31.355  39.955  53.375  1.00  0.00           C
ATOM   4892 HG21 VAL A 887      31.315  39.025  52.785  1.00  0.00           H
ATOM   4893 HG22 VAL A 887      32.025  39.795  54.245  1.00  0.00           H
ATOM   4894 HG23 VAL A 887      31.795  40.745  52.745  1.00  0.00           H
ATOM   4895  C   VAL A 887      28.125  39.615  55.425  1.00  0.00           C
ATOM   4896  O   VAL A 887      28.205  39.595  56.655  1.00  0.00           O
ATOM   4897  N   GLY A 888      26.965  39.925  54.815  1.00  0.00           N
ATOM   4898  HN  GLY A 888      26.915  39.915  53.815  1.00  0.00           H
ATOM   4899  CA  GLY A 888      25.765  40.335  55.535  1.00  0.00           C
ATOM   4900  HA1 GLY A 888      24.995  40.525  54.805  1.00  0.00           H
ATOM   4901  HA2 GLY A 888      26.005  41.205  56.135  1.00  0.00           H
ATOM   4902  C   GLY A 888      25.245  39.275  56.465  1.00  0.00           C
ATOM   4903  O   GLY A 888      24.945  39.525  57.625  1.00  0.00           O
ATOM   4904  N   VAL A 889      25.165  38.035  55.965  1.00  0.00           N
ATOM   4905  HN  VAL A 889      25.415  37.845  55.015  1.00  0.00           H
ATOM   4906  CA  VAL A 889      24.755  36.885  56.765  1.00  0.00           C
ATOM   4907  HA  VAL A 889      23.775  37.085  57.175  1.00  0.00           H
ATOM   4908  CB  VAL A 889      24.685  35.675  55.845  1.00  0.00           C
ATOM   4909  HB  VAL A 889      25.605  35.625  55.215  1.00  0.00           H
ATOM   4910  CG1 VAL A 889      24.595  34.375  56.665  1.00  0.00           C
ATOM   4911 HG11 VAL A 889      23.745  34.445  57.365  1.00  0.00           H
ATOM   4912 HG12 VAL A 889      25.515  34.185  57.235  1.00  0.00           H
ATOM   4913 HG13 VAL A 889      24.475  33.505  55.985  1.00  0.00           H
ATOM   4914  CG2 VAL A 889      23.465  35.885  54.925  1.00  0.00           C
ATOM   4915 HG21 VAL A 889      23.625  36.725  54.215  1.00  0.00           H
ATOM   4916 HG22 VAL A 889      22.575  36.135  55.525  1.00  0.00           H
ATOM   4917 HG23 VAL A 889      23.275  34.965  54.325  1.00  0.00           H
ATOM   4918  C   VAL A 889      25.665  36.595  57.945  1.00  0.00           C
ATOM   4919  O   VAL A 889      25.195  36.445  59.075  1.00  0.00           O
ATOM   4920  N   MET A 890      26.985  36.545  57.735  1.00  0.00           N
ATOM   4921  HN  MET A 890      27.355  36.645  56.815  1.00  0.00           H
ATOM   4922  CA  MET A 890      27.965  36.325  58.795  1.00  0.00           C
ATOM   4923  HA  MET A 890      27.685  35.425  59.315  1.00  0.00           H
ATOM   4924  CB  MET A 890      29.385  36.105  58.205  1.00  0.00           C
ATOM   4925  HB1 MET A 890      30.145  36.165  59.025  1.00  0.00           H
ATOM   4926  HB2 MET A 890      29.605  36.925  57.485  1.00  0.00           H
ATOM   4927  CG  MET A 890      29.545  34.745  57.505  1.00  0.00           C
ATOM   4928  HG1 MET A 890      30.525  34.745  56.975  1.00  0.00           H
ATOM   4929  HG2 MET A 890      28.755  34.635  56.735  1.00  0.00           H
ATOM   4930  SD  MET A 890      29.525  33.335  58.665  1.00  0.00           S
ATOM   4931  CE  MET A 890      28.055  32.505  57.995  1.00  0.00           C
ATOM   4932  HE1 MET A 890      28.185  32.275  56.925  1.00  0.00           H
ATOM   4933  HE2 MET A 890      27.155  33.145  58.115  1.00  0.00           H
ATOM   4934  HE3 MET A 890      27.855  31.545  58.535  1.00  0.00           H
ATOM   4935  C   MET A 890      27.985  37.395  59.865  1.00  0.00           C
ATOM   4936  O   MET A 890      28.015  37.095  61.065  1.00  0.00           O
ATOM   4937  N   LEU A 891      27.895  38.685  59.475  1.00  0.00           N
ATOM   4938  HN  LEU A 891      27.895  38.915  58.495  1.00  0.00           H
ATOM   4939  CA  LEU A 891      27.775  39.805  60.405  1.00  0.00           C
ATOM   4940  HA  LEU A 891      28.635  39.805  61.045  1.00  0.00           H
ATOM   4941  CB  LEU A 891      27.685  41.155  59.645  1.00  0.00           C
ATOM   4942  HB1 LEU A 891      27.375  41.985  60.325  1.00  0.00           H
ATOM   4943  HB2 LEU A 891      26.905  41.055  58.855  1.00  0.00           H
ATOM   4944  CG  LEU A 891      29.005  41.585  58.975  1.00  0.00           C
ATOM   4945  HG  LEU A 891      29.455  40.715  58.445  1.00  0.00           H
ATOM   4946  CD1 LEU A 891      28.705  42.665  57.925  1.00  0.00           C
ATOM   4947 HD11 LEU A 891      28.235  43.545  58.405  1.00  0.00           H
ATOM   4948 HD12 LEU A 891      28.035  42.275  57.135  1.00  0.00           H
ATOM   4949 HD13 LEU A 891      29.655  42.995  57.445  1.00  0.00           H
ATOM   4950  CD2 LEU A 891      30.015  42.125  59.995  1.00  0.00           C
ATOM   4951 HD21 LEU A 891      30.285  41.345  60.735  1.00  0.00           H
ATOM   4952 HD22 LEU A 891      29.595  43.005  60.515  1.00  0.00           H
ATOM   4953 HD23 LEU A 891      30.945  42.445  59.475  1.00  0.00           H
ATOM   4954  C   LEU A 891      26.555  39.695  61.305  1.00  0.00           C
ATOM   4955  O   LEU A 891      26.645  39.935  62.515  1.00  0.00           O
ATOM   4956  N   GLY A 892      25.395  39.305  60.735  1.00  0.00           N
ATOM   4957  HN  GLY A 892      25.375  39.165  59.745  1.00  0.00           H
ATOM   4958  CA  GLY A 892      24.165  39.025  61.485  1.00  0.00           C
ATOM   4959  HA1 GLY A 892      23.435  38.665  60.775  1.00  0.00           H
ATOM   4960  HA2 GLY A 892      23.855  39.925  61.995  1.00  0.00           H
ATOM   4961  C   GLY A 892      24.335  37.955  62.525  1.00  0.00           C
ATOM   4962  O   GLY A 892      24.065  38.175  63.705  1.00  0.00           O
ATOM   4963  N   VAL A 893      24.835  36.765  62.135  1.00  0.00           N
ATOM   4964  HN  VAL A 893      25.035  36.605  61.165  1.00  0.00           H
ATOM   4965  CA  VAL A 893      25.115  35.665  63.055  1.00  0.00           C
ATOM   4966  HA  VAL A 893      24.195  35.405  63.555  1.00  0.00           H
ATOM   4967  CB  VAL A 893      25.615  34.465  62.265  1.00  0.00           C
ATOM   4968  HB  VAL A 893      26.545  34.725  61.705  1.00  0.00           H
ATOM   4969  CG1 VAL A 893      25.925  33.275  63.205  1.00  0.00           C
ATOM   4970 HG11 VAL A 893      25.045  33.035  63.835  1.00  0.00           H
ATOM   4971 HG12 VAL A 893      26.795  33.485  63.855  1.00  0.00           H
ATOM   4972 HG13 VAL A 893      26.165  32.375  62.595  1.00  0.00           H
ATOM   4973  CG2 VAL A 893      24.535  34.065  61.255  1.00  0.00           C
ATOM   4974 HG21 VAL A 893      24.355  34.845  60.495  1.00  0.00           H
ATOM   4975 HG22 VAL A 893      23.565  33.885  61.765  1.00  0.00           H
ATOM   4976 HG23 VAL A 893      24.855  33.155  60.715  1.00  0.00           H
ATOM   4977  C   VAL A 893      26.125  36.015  64.145  1.00  0.00           C
ATOM   4978  O   VAL A 893      25.895  35.765  65.335  1.00  0.00           O
ATOM   4979  N   CYS A 894      27.265  36.645  63.785  1.00  0.00           N
ATOM   4980  HN  CYS A 894      27.465  36.795  62.805  1.00  0.00           H
ATOM   4981  CA  CYS A 894      28.275  37.085  64.735  1.00  0.00           C
ATOM   4982  HA  CYS A 894      28.585  36.225  65.305  1.00  0.00           H
ATOM   4983  CB  CYS A 894      29.525  37.675  64.025  1.00  0.00           C
ATOM   4984  HB1 CYS A 894      30.185  38.175  64.765  1.00  0.00           H
ATOM   4985  HB2 CYS A 894      29.225  38.455  63.295  1.00  0.00           H
ATOM   4986  SG  CYS A 894      30.505  36.375  63.205  1.00  0.00           S
ATOM   4987  HG1 CYS A 894      29.725  36.265  62.135  1.00  0.00           H
ATOM   4988  C   CYS A 894      27.765  38.095  65.745  1.00  0.00           C
ATOM   4989  O   CYS A 894      28.035  37.985  66.945  1.00  0.00           O
ATOM   4990  N   SER A 895      26.985  39.095  65.305  1.00  0.00           N
ATOM   4991  HN  SER A 895      26.805  39.175  64.325  1.00  0.00           H
ATOM   4992  CA  SER A 895      26.375  40.095  66.185  1.00  0.00           C
ATOM   4993  HA  SER A 895      27.165  40.595  66.725  1.00  0.00           H
ATOM   4994  CB  SER A 895      25.555  41.155  65.405  1.00  0.00           C
ATOM   4995  HB1 SER A 895      25.195  41.935  66.115  1.00  0.00           H
ATOM   4996  HB2 SER A 895      24.675  40.695  64.905  1.00  0.00           H
ATOM   4997  OG  SER A 895      26.345  41.805  64.405  1.00  0.00           O
ATOM   4998  HG1 SER A 895      26.625  41.115  63.775  1.00  0.00           H
ATOM   4999  C   SER A 895      25.445  39.475  67.205  1.00  0.00           C
ATOM   5000  O   SER A 895      25.455  39.825  68.385  1.00  0.00           O
ATOM   5001  N   VAL A 896      24.615  38.525  66.745  1.00  0.00           N
ATOM   5002  HN  VAL A 896      24.595  38.305  65.765  1.00  0.00           H
ATOM   5003  CA  VAL A 896      23.705  37.795  67.585  1.00  0.00           C
ATOM   5004  HA  VAL A 896      23.145  38.515  68.145  1.00  0.00           H
ATOM   5005  CB  VAL A 896      22.705  37.045  66.735  1.00  0.00           C
ATOM   5006  HB  VAL A 896      23.215  36.275  66.115  1.00  0.00           H
ATOM   5007  CG1 VAL A 896      21.665  36.435  67.665  1.00  0.00           C
ATOM   5008 HG11 VAL A 896      21.065  37.235  68.145  1.00  0.00           H
ATOM   5009 HG12 VAL A 896      22.125  35.855  68.475  1.00  0.00           H
ATOM   5010 HG13 VAL A 896      20.965  35.815  67.075  1.00  0.00           H
ATOM   5011  CG2 VAL A 896      21.905  38.015  65.835  1.00  0.00           C
ATOM   5012 HG21 VAL A 896      22.535  38.765  65.325  1.00  0.00           H
ATOM   5013 HG22 VAL A 896      21.175  38.575  66.445  1.00  0.00           H
ATOM   5014 HG23 VAL A 896      21.345  37.445  65.065  1.00  0.00           H
ATOM   5015  C   VAL A 896      24.395  36.915  68.655  1.00  0.00           C
ATOM   5016  O   VAL A 896      24.045  36.955  69.835  1.00  0.00           O
ATOM   5017  N   MET A 897      25.455  36.145  68.305  1.00  0.00           N
ATOM   5018  HN  MET A 897      25.725  36.055  67.345  1.00  0.00           H
ATOM   5019  CA  MET A 897      26.165  35.335  69.285  1.00  0.00           C
ATOM   5020  HA  MET A 897      25.445  34.865  69.945  1.00  0.00           H
ATOM   5021  CB  MET A 897      26.985  34.195  68.615  1.00  0.00           C
ATOM   5022  HB1 MET A 897      27.535  33.645  69.405  1.00  0.00           H
ATOM   5023  HB2 MET A 897      27.725  34.645  67.915  1.00  0.00           H
ATOM   5024  CG  MET A 897      26.105  33.175  67.875  1.00  0.00           C
ATOM   5025  HG1 MET A 897      25.695  33.635  66.945  1.00  0.00           H
ATOM   5026  HG2 MET A 897      25.225  32.945  68.525  1.00  0.00           H
ATOM   5027  SD  MET A 897      26.915  31.585  67.485  1.00  0.00           S
ATOM   5028  CE  MET A 897      28.315  32.195  66.505  1.00  0.00           C
ATOM   5029  HE1 MET A 897      28.995  32.815  67.125  1.00  0.00           H
ATOM   5030  HE2 MET A 897      27.965  32.805  65.645  1.00  0.00           H
ATOM   5031  HE3 MET A 897      28.905  31.345  66.105  1.00  0.00           H
ATOM   5032  C   MET A 897      27.095  36.155  70.185  1.00  0.00           C
ATOM   5033  O   MET A 897      27.465  35.725  71.285  1.00  0.00           O
ATOM   5034  N   GLY A 898      27.455  37.385  69.755  1.00  0.00           N
ATOM   5035  HN  GLY A 898      27.115  37.705  68.865  1.00  0.00           H
ATOM   5036  CA  GLY A 898      28.255  38.315  70.545  1.00  0.00           C
ATOM   5037  HA1 GLY A 898      28.135  38.105  71.595  1.00  0.00           H
ATOM   5038  HA2 GLY A 898      27.905  39.305  70.295  1.00  0.00           H
ATOM   5039  C   GLY A 898      29.725  38.265  70.225  1.00  0.00           C
ATOM   5040  O   GLY A 898      30.575  38.265  71.115  1.00  0.00           O
ATOM   5041  N   LEU A 899      30.035  38.235  68.915  1.00  0.00           N
ATOM   5042  HN  LEU A 899      29.285  38.165  68.255  1.00  0.00           H
ATOM   5043  CA  LEU A 899      31.365  38.295  68.325  1.00  0.00           C
ATOM   5044  HA  LEU A 899      32.095  38.215  69.115  1.00  0.00           H
ATOM   5045  CB  LEU A 899      31.545  37.135  67.315  1.00  0.00           C
ATOM   5046  HB1 LEU A 899      32.425  37.285  66.645  1.00  0.00           H
ATOM   5047  HB2 LEU A 899      30.635  37.135  66.665  1.00  0.00           H
ATOM   5048  CG  LEU A 899      31.645  35.735  67.955  1.00  0.00           C
ATOM   5049  HG  LEU A 899      30.885  35.645  68.765  1.00  0.00           H
ATOM   5050  CD1 LEU A 899      31.335  34.645  66.915  1.00  0.00           C
ATOM   5051 HD11 LEU A 899      32.045  34.715  66.055  1.00  0.00           H
ATOM   5052 HD12 LEU A 899      30.305  34.765  66.525  1.00  0.00           H
ATOM   5053 HD13 LEU A 899      31.435  33.635  67.365  1.00  0.00           H
ATOM   5054  CD2 LEU A 899      33.035  35.495  68.575  1.00  0.00           C
ATOM   5055 HD21 LEU A 899      33.235  36.215  69.395  1.00  0.00           H
ATOM   5056 HD22 LEU A 899      33.825  35.595  67.805  1.00  0.00           H
ATOM   5057 HD23 LEU A 899      33.095  34.475  69.005  1.00  0.00           H
ATOM   5058  C   LEU A 899      31.545  39.645  67.625  1.00  0.00           C
ATOM   5059  O   LEU A 899      30.535  40.265  67.275  1.00  0.00           O
ATOM   5060  N   PRO A 900      32.735  40.225  67.445  1.00  0.00           N
ATOM   5061  CD  PRO A 900      34.005  39.615  67.845  1.00  0.00           C
[truncated: 7,490,555 more chars]
