# Supplementary material for: CryoEM and computational modeling structural insights into the pH regulator NBCn1
Source: Nat Commun. 2025 Nov 11;16:9932. doi: 10.1038/s41467-025-64868-z (PMC12606367; doi:10.1038/s41467-025-64868-z)
Supplement: Supplementary file 5 — Supplementary Data 3 [file 41467_2025_64868_MOESM5_ESM.zip › climber_beads_for_OF_IF_transition/transition_rep1_traj12_bead.pdb]

REMARK    GENERATED BY TRJCONV
TITLE     Title
REMARK    THIS IS A SIMULATION BOX
CRYST1   99.950   99.950  108.270  90.00  90.00  90.00 P 1           1
MODEL        1
ATOM      1  N   LEU A 585      22.990  37.180  39.075  1.00  0.00           N
ATOM      2  HT1 LEU A 585      23.890  37.020  38.525  1.00  0.00           H
ATOM      3  HT2 LEU A 585      23.210  37.990  39.695  1.00  0.00           H
ATOM      4  HT3 LEU A 585      22.210  37.440  38.465  1.00  0.00           H
ATOM      5  CA  LEU A 585      22.820  35.930  39.895  1.00  0.00           C
ATOM      6  HA  LEU A 585      23.780  35.820  40.375  1.00  0.00           H
ATOM      7  CB  LEU A 585      21.780  36.070  41.025  1.00  0.00           C
ATOM      8  HB1 LEU A 585      20.750  36.190  40.595  1.00  0.00           H
ATOM      9  HB2 LEU A 585      22.000  36.990  41.625  1.00  0.00           H
ATOM     10  CG  LEU A 585      21.760  34.870  41.995  1.00  0.00           C
ATOM     11  HG  LEU A 585      21.440  33.950  41.445  1.00  0.00           H
ATOM     12  CD1 LEU A 585      23.150  34.580  42.605  1.00  0.00           C
ATOM     13 HD11 LEU A 585      23.530  35.460  43.155  1.00  0.00           H
ATOM     14 HD12 LEU A 585      23.890  34.280  41.835  1.00  0.00           H
ATOM     15 HD13 LEU A 585      23.070  33.740  43.325  1.00  0.00           H
ATOM     16  CD2 LEU A 585      20.750  35.090  43.115  1.00  0.00           C
ATOM     17 HD21 LEU A 585      19.730  35.230  42.705  1.00  0.00           H
ATOM     18 HD22 LEU A 585      21.020  35.990  43.725  1.00  0.00           H
ATOM     19 HD23 LEU A 585      20.720  34.210  43.795  1.00  0.00           H
ATOM     20  C   LEU A 585      22.660  34.630  39.125  1.00  0.00           C
ATOM     21  O   LEU A 585      23.530  33.780  39.205  1.00  0.00           O
ATOM     22  N   ILE A 586      21.570  34.400  38.335  1.00  0.00           N
ATOM     23  HN  ILE A 586      20.740  34.950  38.345  1.00  0.00           H
ATOM     24  CA  ILE A 586      21.440  33.160  37.555  1.00  0.00           C
ATOM     25  HA  ILE A 586      21.340  32.320  38.235  1.00  0.00           H
ATOM     26  CB  ILE A 586      20.290  33.220  36.575  1.00  0.00           C
ATOM     27  HB  ILE A 586      20.490  33.990  35.785  1.00  0.00           H
ATOM     28  CG2 ILE A 586      20.120  31.900  35.805  1.00  0.00           C
ATOM     29 HG21 ILE A 586      20.110  31.020  36.495  1.00  0.00           H
ATOM     30 HG22 ILE A 586      20.930  31.730  35.055  1.00  0.00           H
ATOM     31 HG23 ILE A 586      19.170  31.910  35.235  1.00  0.00           H
ATOM     32  CG1 ILE A 586      19.000  33.660  37.255  1.00  0.00           C
ATOM     33 HG11 ILE A 586      19.080  33.720  38.365  1.00  0.00           H
ATOM     34 HG12 ILE A 586      18.260  32.860  37.035  1.00  0.00           H
ATOM     35  CD  ILE A 586      18.630  35.000  36.645  1.00  0.00           C
ATOM     36  HD1 ILE A 586      18.630  34.940  35.535  1.00  0.00           H
ATOM     37  HD2 ILE A 586      19.350  35.800  36.905  1.00  0.00           H
ATOM     38  HD3 ILE A 586      17.630  35.340  36.915  1.00  0.00           H
ATOM     39  C   ILE A 586      22.580  32.900  36.625  1.00  0.00           C
ATOM     40  O   ILE A 586      23.120  31.800  36.545  1.00  0.00           O
ATOM     41  N   LEU A 587      23.000  33.980  35.925  1.00  0.00           N
ATOM     42  HN  LEU A 587      22.480  34.820  35.985  1.00  0.00           H
ATOM     43  CA  LEU A 587      24.060  33.980  34.955  1.00  0.00           C
ATOM     44  HA  LEU A 587      23.810  33.270  34.185  1.00  0.00           H
ATOM     45  CB  LEU A 587      24.200  35.410  34.335  1.00  0.00           C
ATOM     46  HB1 LEU A 587      24.840  36.060  34.965  1.00  0.00           H
ATOM     47  HB2 LEU A 587      23.170  35.850  34.335  1.00  0.00           H
ATOM     48  CG  LEU A 587      24.660  35.480  32.865  1.00  0.00           C
ATOM     49  HG  LEU A 587      23.900  34.930  32.245  1.00  0.00           H
ATOM     50  CD1 LEU A 587      24.660  36.950  32.395  1.00  0.00           C
ATOM     51 HD11 LEU A 587      25.450  37.520  32.925  1.00  0.00           H
ATOM     52 HD12 LEU A 587      23.670  37.420  32.605  1.00  0.00           H
ATOM     53 HD13 LEU A 587      24.830  37.010  31.305  1.00  0.00           H
ATOM     54  CD2 LEU A 587      26.040  34.860  32.595  1.00  0.00           C
ATOM     55 HD21 LEU A 587      26.000  33.760  32.745  1.00  0.00           H
ATOM     56 HD22 LEU A 587      26.790  35.290  33.285  1.00  0.00           H
ATOM     57 HD23 LEU A 587      26.340  35.050  31.545  1.00  0.00           H
ATOM     58  C   LEU A 587      25.350  33.530  35.615  1.00  0.00           C
ATOM     59  O   LEU A 587      26.050  32.670  35.095  1.00  0.00           O
ATOM     60  N   ASP A 588      25.630  34.050  36.835  1.00  0.00           N
ATOM     61  HN  ASP A 588      25.100  34.790  37.245  1.00  0.00           H
ATOM     62  CA  ASP A 588      26.770  33.660  37.645  1.00  0.00           C
ATOM     63  HA  ASP A 588      27.660  33.850  37.075  1.00  0.00           H
ATOM     64  CB  ASP A 588      26.830  34.490  38.965  1.00  0.00           C
ATOM     65  HB1 ASP A 588      27.830  34.370  39.435  1.00  0.00           H
ATOM     66  HB2 ASP A 588      26.070  34.120  39.685  1.00  0.00           H
ATOM     67  CG  ASP A 588      26.540  35.980  38.815  1.00  0.00           C
ATOM     68  OD1 ASP A 588      25.420  36.370  38.365  1.00  0.00           O
ATOM     69  OD2 ASP A 588      27.370  36.790  39.305  1.00  0.00           O
ATOM     70  C   ASP A 588      26.780  32.160  37.995  1.00  0.00           C
ATOM     71  O   ASP A 588      27.780  31.480  37.795  1.00  0.00           O
ATOM     72  N   ILE A 589      25.630  31.610  38.455  1.00  0.00           N
ATOM     73  HN  ILE A 589      24.840  32.200  38.595  1.00  0.00           H
ATOM     74  CA  ILE A 589      25.470  30.190  38.765  1.00  0.00           C
ATOM     75  HA  ILE A 589      26.260  29.900  39.445  1.00  0.00           H
ATOM     76  CB  ILE A 589      24.130  29.930  39.455  1.00  0.00           C
ATOM     77  HB  ILE A 589      23.330  30.390  38.835  1.00  0.00           H
ATOM     78  CG2 ILE A 589      23.840  28.420  39.605  1.00  0.00           C
ATOM     79 HG21 ILE A 589      24.700  27.920  40.115  1.00  0.00           H
ATOM     80 HG22 ILE A 589      23.680  27.920  38.625  1.00  0.00           H
ATOM     81 HG23 ILE A 589      22.940  28.250  40.225  1.00  0.00           H
ATOM     82  CG1 ILE A 589      24.110  30.640  40.835  1.00  0.00           C
ATOM     83 HG11 ILE A 589      24.650  31.610  40.785  1.00  0.00           H
ATOM     84 HG12 ILE A 589      24.660  30.000  41.555  1.00  0.00           H
ATOM     85  CD  ILE A 589      22.710  30.930  41.345  1.00  0.00           C
ATOM     86  HD1 ILE A 589      22.120  29.990  41.395  1.00  0.00           H
ATOM     87  HD2 ILE A 589      22.200  31.650  40.675  1.00  0.00           H
ATOM     88  HD3 ILE A 589      22.740  31.370  42.365  1.00  0.00           H
ATOM     89  C   ILE A 589      25.620  29.280  37.545  1.00  0.00           C
ATOM     90  O   ILE A 589      26.390  28.320  37.555  1.00  0.00           O
ATOM     91  N   LYS A 590      24.930  29.620  36.445  1.00  0.00           N
ATOM     92  HN  LYS A 590      24.300  30.400  36.485  1.00  0.00           H
ATOM     93  CA  LYS A 590      25.010  28.920  35.175  1.00  0.00           C
ATOM     94  HA  LYS A 590      24.740  27.890  35.355  1.00  0.00           H
ATOM     95  CB  LYS A 590      24.000  29.570  34.185  1.00  0.00           C
ATOM     96  HB1 LYS A 590      24.230  29.320  33.135  1.00  0.00           H
ATOM     97  HB2 LYS A 590      24.110  30.680  34.275  1.00  0.00           H
ATOM     98  CG  LYS A 590      22.520  29.220  34.455  1.00  0.00           C
ATOM     99  HG1 LYS A 590      21.890  29.880  33.815  1.00  0.00           H
ATOM    100  HG2 LYS A 590      22.270  29.450  35.515  1.00  0.00           H
ATOM    101  CD  LYS A 590      22.180  27.750  34.125  1.00  0.00           C
ATOM    102  HD1 LYS A 590      22.710  27.090  34.855  1.00  0.00           H
ATOM    103  HD2 LYS A 590      22.550  27.530  33.105  1.00  0.00           H
ATOM    104  CE  LYS A 590      20.670  27.470  34.185  1.00  0.00           C
ATOM    105  HE1 LYS A 590      20.120  28.090  33.445  1.00  0.00           H
ATOM    106  HE2 LYS A 590      20.290  27.720  35.195  1.00  0.00           H
ATOM    107  NZ  LYS A 590      20.350  26.040  33.945  1.00  0.00           N
ATOM    108  HZ1 LYS A 590      20.970  25.390  34.485  1.00  0.00           H
ATOM    109  HZ2 LYS A 590      20.420  25.760  32.945  1.00  0.00           H
ATOM    110  HZ3 LYS A 590      19.370  25.880  34.275  1.00  0.00           H
ATOM    111  C   LYS A 590      26.400  28.880  34.555  1.00  0.00           C
ATOM    112  O   LYS A 590      26.850  27.840  34.055  1.00  0.00           O
ATOM    113  N   ARG A 591      27.080  30.030  34.575  1.00  0.00           N
ATOM    114  HN  ARG A 591      26.660  30.820  35.025  1.00  0.00           H
ATOM    115  CA  ARG A 591      28.460  30.220  34.165  1.00  0.00           C
ATOM    116  HA  ARG A 591      28.580  29.860  33.155  1.00  0.00           H
ATOM    117  CB  ARG A 591      28.750  31.740  34.235  1.00  0.00           C
ATOM    118  HB1 ARG A 591      28.490  32.050  35.275  1.00  0.00           H
ATOM    119  HB2 ARG A 591      28.040  32.260  33.555  1.00  0.00           H
ATOM    120  CG  ARG A 591      30.190  32.220  33.945  1.00  0.00           C
ATOM    121  HG1 ARG A 591      30.340  32.330  32.855  1.00  0.00           H
ATOM    122  HG2 ARG A 591      30.930  31.470  34.285  1.00  0.00           H
ATOM    123  CD  ARG A 591      30.510  33.530  34.695  1.00  0.00           C
ATOM    124  HD1 ARG A 591      31.570  33.830  34.525  1.00  0.00           H
ATOM    125  HD2 ARG A 591      30.330  33.370  35.785  1.00  0.00           H
ATOM    126  NE  ARG A 591      29.600  34.600  34.175  1.00  0.00           N
ATOM    127  HE  ARG A 591      29.010  34.370  33.405  1.00  0.00           H
ATOM    128  CZ  ARG A 591      29.630  35.870  34.575  1.00  0.00           C
ATOM    129  NH1 ARG A 591      30.320  36.210  35.645  1.00  0.00           N
ATOM    130 HH11 ARG A 591      30.070  37.060  36.095  1.00  0.00           H
ATOM    131 HH12 ARG A 591      30.650  35.460  36.235  1.00  0.00           H
ATOM    132  NH2 ARG A 591      29.010  36.850  33.945  1.00  0.00           N
ATOM    133 HH21 ARG A 591      28.440  36.660  33.165  1.00  0.00           H
ATOM    134 HH22 ARG A 591      29.140  37.800  34.225  1.00  0.00           H
ATOM    135  C   ARG A 591      29.460  29.460  35.015  1.00  0.00           C
ATOM    136  O   ARG A 591      30.360  28.800  34.505  1.00  0.00           O
ATOM    137  N   LYS A 592      29.330  29.530  36.365  1.00  0.00           N
ATOM    138  HN  LYS A 592      28.610  30.100  36.795  1.00  0.00           H
ATOM    139  CA  LYS A 592      30.260  28.890  37.275  1.00  0.00           C
ATOM    140  HA  LYS A 592      31.250  29.120  36.925  1.00  0.00           H
ATOM    141  CB  LYS A 592      30.120  29.420  38.725  1.00  0.00           C
ATOM    142  HB1 LYS A 592      30.570  28.720  39.465  1.00  0.00           H
ATOM    143  HB2 LYS A 592      29.030  29.490  38.975  1.00  0.00           H
ATOM    144  CG  LYS A 592      30.760  30.800  38.975  1.00  0.00           C
ATOM    145  HG1 LYS A 592      30.610  31.050  40.045  1.00  0.00           H
ATOM    146  HG2 LYS A 592      30.210  31.570  38.385  1.00  0.00           H
ATOM    147  CD  LYS A 592      32.260  30.910  38.635  1.00  0.00           C
ATOM    148  HD1 LYS A 592      32.630  31.860  39.085  1.00  0.00           H
ATOM    149  HD2 LYS A 592      32.360  31.020  37.525  1.00  0.00           H
ATOM    150  CE  LYS A 592      33.130  29.730  39.095  1.00  0.00           C
ATOM    151  HE1 LYS A 592      32.980  28.850  38.445  1.00  0.00           H
ATOM    152  HE2 LYS A 592      32.880  29.460  40.145  1.00  0.00           H
ATOM    153  NZ  LYS A 592      34.570  30.100  39.065  1.00  0.00           N
ATOM    154  HZ1 LYS A 592      34.740  30.740  39.875  1.00  0.00           H
ATOM    155  HZ2 LYS A 592      34.790  30.630  38.175  1.00  0.00           H
ATOM    156  HZ3 LYS A 592      35.200  29.270  39.145  1.00  0.00           H
ATOM    157  C   LYS A 592      30.200  27.390  37.295  1.00  0.00           C
ATOM    158  O   LYS A 592      31.210  26.730  37.555  1.00  0.00           O
ATOM    159  N   ALA A 593      29.000  26.850  37.035  1.00  0.00           N
ATOM    160  HN  ALA A 593      28.220  27.470  36.925  1.00  0.00           H
ATOM    161  CA  ALA A 593      28.670  25.450  36.945  1.00  0.00           C
ATOM    162  HA  ALA A 593      28.670  25.070  37.955  1.00  0.00           H
ATOM    163  CB  ALA A 593      27.210  25.410  36.435  1.00  0.00           C
ATOM    164  HB1 ALA A 593      27.110  25.970  35.485  1.00  0.00           H
ATOM    165  HB2 ALA A 593      26.560  25.920  37.175  1.00  0.00           H
ATOM    166  HB3 ALA A 593      26.800  24.400  36.275  1.00  0.00           H
ATOM    167  C   ALA A 593      29.710  24.600  36.205  1.00  0.00           C
ATOM    168  O   ALA A 593      30.310  23.780  36.885  1.00  0.00           O
ATOM    169  N   PRO A 594      30.100  24.740  34.925  1.00  0.00           N
ATOM    170  CD  PRO A 594      29.310  25.440  33.925  1.00  0.00           C
ATOM    171  HD1 PRO A 594      29.200  26.520  34.175  1.00  0.00           H
ATOM    172  HD2 PRO A 594      28.300  24.970  33.845  1.00  0.00           H
ATOM    173  CA  PRO A 594      31.070  23.830  34.335  1.00  0.00           C
ATOM    174  HA  PRO A 594      30.760  22.840  34.555  1.00  0.00           H
ATOM    175  CB  PRO A 594      31.000  24.070  32.815  1.00  0.00           C
ATOM    176  HB1 PRO A 594      30.570  23.160  32.325  1.00  0.00           H
ATOM    177  HB2 PRO A 594      31.980  24.300  32.345  1.00  0.00           H
ATOM    178  CG  PRO A 594      30.050  25.260  32.605  1.00  0.00           C
ATOM    179  HG1 PRO A 594      30.640  26.170  32.385  1.00  0.00           H
ATOM    180  HG2 PRO A 594      29.350  25.080  31.765  1.00  0.00           H
ATOM    181  C   PRO A 594      32.480  24.010  34.895  1.00  0.00           C
ATOM    182  O   PRO A 594      33.190  23.020  35.095  1.00  0.00           O
ATOM    183  N   PHE A 595      32.890  25.260  35.135  1.00  0.00           N
ATOM    184  HN  PHE A 595      32.300  26.010  34.835  1.00  0.00           H
ATOM    185  CA  PHE A 595      34.180  25.610  35.705  1.00  0.00           C
ATOM    186  HA  PHE A 595      34.930  25.180  35.065  1.00  0.00           H
ATOM    187  CB  PHE A 595      34.360  27.150  35.765  1.00  0.00           C
ATOM    188  HB1 PHE A 595      35.350  27.420  36.185  1.00  0.00           H
ATOM    189  HB2 PHE A 595      33.560  27.600  36.395  1.00  0.00           H
ATOM    190  CG  PHE A 595      34.280  27.740  34.375  1.00  0.00           C
ATOM    191  CD1 PHE A 595      35.080  27.230  33.335  1.00  0.00           C
ATOM    192  HD1 PHE A 595      35.790  26.450  33.545  1.00  0.00           H
ATOM    193  CE1 PHE A 595      34.950  27.710  32.025  1.00  0.00           C
ATOM    194  HE1 PHE A 595      35.540  27.260  31.235  1.00  0.00           H
ATOM    195  CZ  PHE A 595      34.020  28.710  31.745  1.00  0.00           C
ATOM    196  HZ  PHE A 595      33.890  29.030  30.715  1.00  0.00           H
ATOM    197  CD2 PHE A 595      33.380  28.780  34.075  1.00  0.00           C
ATOM    198  HD2 PHE A 595      32.760  29.190  34.865  1.00  0.00           H
ATOM    199  CE2 PHE A 595      33.240  29.260  32.765  1.00  0.00           C
ATOM    200  HE2 PHE A 595      32.510  30.020  32.555  1.00  0.00           H
ATOM    201  C   PHE A 595      34.450  25.010  37.075  1.00  0.00           C
ATOM    202  O   PHE A 595      35.550  24.520  37.325  1.00  0.00           O
ATOM    203  N   PHE A 596      33.440  25.000  37.975  1.00  0.00           N
ATOM    204  HN  PHE A 596      32.550  25.410  37.715  1.00  0.00           H
ATOM    205  CA  PHE A 596      33.530  24.560  39.355  1.00  0.00           C
ATOM    206  HA  PHE A 596      34.200  25.240  39.875  1.00  0.00           H
ATOM    207  CB  PHE A 596      32.100  24.640  39.975  1.00  0.00           C
ATOM    208  HB1 PHE A 596      31.400  24.010  39.395  1.00  0.00           H
ATOM    209  HB2 PHE A 596      31.730  25.690  39.915  1.00  0.00           H
ATOM    210  CG  PHE A 596      32.050  24.220  41.425  1.00  0.00           C
ATOM    211  CD1 PHE A 596      32.510  25.100  42.415  1.00  0.00           C
ATOM    212  HD1 PHE A 596      32.920  26.060  42.115  1.00  0.00           H
ATOM    213  CE1 PHE A 596      32.450  24.760  43.765  1.00  0.00           C
ATOM    214  HE1 PHE A 596      32.810  25.460  44.515  1.00  0.00           H
ATOM    215  CZ  PHE A 596      31.910  23.530  44.155  1.00  0.00           C
ATOM    216  HZ  PHE A 596      31.860  23.280  45.205  1.00  0.00           H
ATOM    217  CD2 PHE A 596      31.500  22.990  41.825  1.00  0.00           C
ATOM    218  HD2 PHE A 596      31.120  22.310  41.075  1.00  0.00           H
ATOM    219  CE2 PHE A 596      31.440  22.640  43.185  1.00  0.00           C
ATOM    220  HE2 PHE A 596      31.020  21.690  43.475  1.00  0.00           H
ATOM    221  C   PHE A 596      34.110  23.160  39.545  1.00  0.00           C
ATOM    222  O   PHE A 596      35.050  22.950  40.305  1.00  0.00           O
ATOM    223  N   LEU A 597      33.610  22.170  38.775  1.00  0.00           N
ATOM    224  HN  LEU A 597      32.810  22.330  38.195  1.00  0.00           H
ATOM    225  CA  LEU A 597      34.220  20.860  38.745  1.00  0.00           C
ATOM    226  HA  LEU A 597      34.230  20.480  39.755  1.00  0.00           H
ATOM    227  CB  LEU A 597      33.360  20.000  37.825  1.00  0.00           C
ATOM    228  HB1 LEU A 597      33.310  20.500  36.825  1.00  0.00           H
ATOM    229  HB2 LEU A 597      32.350  20.030  38.275  1.00  0.00           H
ATOM    230  CG  LEU A 597      33.790  18.550  37.625  1.00  0.00           C
ATOM    231  HG  LEU A 597      32.900  17.990  37.275  1.00  0.00           H
ATOM    232  CD1 LEU A 597      34.800  18.440  36.455  1.00  0.00           C
ATOM    233 HD11 LEU A 597      35.830  18.610  36.815  1.00  0.00           H
ATOM    234 HD12 LEU A 597      34.590  19.210  35.685  1.00  0.00           H
ATOM    235 HD13 LEU A 597      34.750  17.470  35.925  1.00  0.00           H
ATOM    236  CD2 LEU A 597      34.190  17.950  38.995  1.00  0.00           C
ATOM    237 HD21 LEU A 597      33.530  18.360  39.795  1.00  0.00           H
ATOM    238 HD22 LEU A 597      35.220  18.220  39.275  1.00  0.00           H
ATOM    239 HD23 LEU A 597      34.090  16.850  39.055  1.00  0.00           H
ATOM    240  C   LEU A 597      35.640  20.830  38.245  1.00  0.00           C
ATOM    241  O   LEU A 597      36.520  20.140  38.765  1.00  0.00           O
ATOM    242  N   SER A 598      35.910  21.620  37.195  1.00  0.00           N
ATOM    243  HN  SER A 598      35.190  22.250  36.905  1.00  0.00           H
ATOM    244  CA  SER A 598      37.220  21.730  36.575  1.00  0.00           C
ATOM    245  HA  SER A 598      37.530  20.730  36.315  1.00  0.00           H
ATOM    246  CB  SER A 598      37.210  22.540  35.255  1.00  0.00           C
ATOM    247  HB1 SER A 598      38.210  22.460  34.765  1.00  0.00           H
ATOM    248  HB2 SER A 598      37.000  23.610  35.445  1.00  0.00           H
ATOM    249  OG  SER A 598      36.230  22.020  34.355  1.00  0.00           O
ATOM    250  HG1 SER A 598      35.360  22.310  34.675  1.00  0.00           H
ATOM    251  C   SER A 598      38.290  22.240  37.545  1.00  0.00           C
ATOM    252  O   SER A 598      39.410  21.740  37.515  1.00  0.00           O
ATOM    253  N   ASP A 599      37.960  23.170  38.485  1.00  0.00           N
ATOM    254  HN  ASP A 599      37.050  23.600  38.475  1.00  0.00           H
ATOM    255  CA  ASP A 599      38.860  23.660  39.525  1.00  0.00           C
ATOM    256  HA  ASP A 599      39.670  24.200  39.055  1.00  0.00           H
ATOM    257  CB  ASP A 599      38.070  24.630  40.475  1.00  0.00           C
ATOM    258  HB1 ASP A 599      38.750  25.020  41.255  1.00  0.00           H
ATOM    259  HB2 ASP A 599      37.260  24.070  40.975  1.00  0.00           H
ATOM    260  CG  ASP A 599      37.430  25.830  39.785  1.00  0.00           C
ATOM    261  OD1 ASP A 599      37.750  26.110  38.595  1.00  0.00           O
ATOM    262  OD2 ASP A 599      36.620  26.540  40.455  1.00  0.00           O
ATOM    263  C   ASP A 599      39.520  22.530  40.345  1.00  0.00           C
ATOM    264  O   ASP A 599      40.740  22.470  40.495  1.00  0.00           O
ATOM    265  N   PHE A 600      38.730  21.540  40.795  1.00  0.00           N
ATOM    266  HN  PHE A 600      37.740  21.600  40.655  1.00  0.00           H
ATOM    267  CA  PHE A 600      39.190  20.340  41.495  1.00  0.00           C
ATOM    268  HA  PHE A 600      39.750  20.670  42.355  1.00  0.00           H
ATOM    269  CB  PHE A 600      37.980  19.490  41.995  1.00  0.00           C
ATOM    270  HB1 PHE A 600      38.330  18.570  42.515  1.00  0.00           H
ATOM    271  HB2 PHE A 600      37.330  19.200  41.145  1.00  0.00           H
ATOM    272  CG  PHE A 600      37.170  20.290  42.985  1.00  0.00           C
ATOM    273  CD1 PHE A 600      35.980  20.920  42.585  1.00  0.00           C
ATOM    274  HD1 PHE A 600      35.660  20.850  41.565  1.00  0.00           H
ATOM    275  CE1 PHE A 600      35.220  21.660  43.505  1.00  0.00           C
ATOM    276  HE1 PHE A 600      34.310  22.140  43.185  1.00  0.00           H
ATOM    277  CZ  PHE A 600      35.640  21.750  44.835  1.00  0.00           C
ATOM    278  HZ  PHE A 600      35.040  22.310  45.545  1.00  0.00           H
ATOM    279  CD2 PHE A 600      37.580  20.380  44.325  1.00  0.00           C
ATOM    280  HD2 PHE A 600      38.480  19.890  44.645  1.00  0.00           H
ATOM    281  CE2 PHE A 600      36.820  21.110  45.255  1.00  0.00           C
ATOM    282  HE2 PHE A 600      37.130  21.170  46.285  1.00  0.00           H
ATOM    283  C   PHE A 600      40.140  19.440  40.715  1.00  0.00           C
ATOM    284  O   PHE A 600      41.070  18.860  41.255  1.00  0.00           O
ATOM    285  N   LYS A 601      39.910  19.260  39.395  1.00  0.00           N
ATOM    286  HN  LYS A 601      39.170  19.790  38.965  1.00  0.00           H
ATOM    287  CA  LYS A 601      40.790  18.510  38.495  1.00  0.00           C
ATOM    288  HA  LYS A 601      40.980  17.550  38.955  1.00  0.00           H
ATOM    289  CB  LYS A 601      40.180  18.320  37.095  1.00  0.00           C
ATOM    290  HB1 LYS A 601      40.850  17.650  36.505  1.00  0.00           H
ATOM    291  HB2 LYS A 601      40.160  19.300  36.555  1.00  0.00           H
ATOM    292  CG  LYS A 601      38.770  17.740  37.095  1.00  0.00           C
ATOM    293  HG1 LYS A 601      38.500  17.600  36.025  1.00  0.00           H
ATOM    294  HG2 LYS A 601      38.090  18.500  37.525  1.00  0.00           H
ATOM    295  CD  LYS A 601      38.650  16.440  37.915  1.00  0.00           C
ATOM    296  HD1 LYS A 601      39.030  16.620  38.955  1.00  0.00           H
ATOM    297  HD2 LYS A 601      39.280  15.630  37.485  1.00  0.00           H
ATOM    298  CE  LYS A 601      37.200  16.020  38.055  1.00  0.00           C
ATOM    299  HE1 LYS A 601      36.650  16.840  38.565  1.00  0.00           H
ATOM    300  HE2 LYS A 601      37.060  15.090  38.625  1.00  0.00           H
ATOM    301  NZ  LYS A 601      36.660  15.890  36.695  1.00  0.00           N
ATOM    302  HZ1 LYS A 601      36.980  14.980  36.275  1.00  0.00           H
ATOM    303  HZ2 LYS A 601      36.990  16.690  36.125  1.00  0.00           H
ATOM    304  HZ3 LYS A 601      35.610  15.910  36.785  1.00  0.00           H
ATOM    305  C   LYS A 601      42.150  19.130  38.285  1.00  0.00           C
ATOM    306  O   LYS A 601      43.170  18.450  38.265  1.00  0.00           O
ATOM    307  N   ASP A 602      42.170  20.470  38.145  1.00  0.00           N
ATOM    308  HN  ASP A 602      41.310  20.990  38.095  1.00  0.00           H
ATOM    309  CA  ASP A 602      43.380  21.230  37.915  1.00  0.00           C
ATOM    310  HA  ASP A 602      43.980  20.720  37.165  1.00  0.00           H
ATOM    311  CB  ASP A 602      43.010  22.650  37.395  1.00  0.00           C
ATOM    312  HB1 ASP A 602      43.930  23.250  37.225  1.00  0.00           H
ATOM    313  HB2 ASP A 602      42.380  23.170  38.135  1.00  0.00           H
ATOM    314  CG  ASP A 602      42.260  22.600  36.075  1.00  0.00           C
ATOM    315  OD1 ASP A 602      42.550  21.720  35.225  1.00  0.00           O
ATOM    316  OD2 ASP A 602      41.460  23.530  35.835  1.00  0.00           O
ATOM    317  C   ASP A 602      44.210  21.330  39.185  1.00  0.00           C
ATOM    318  O   ASP A 602      45.430  21.520  39.155  1.00  0.00           O
ATOM    319  N   ALA A 603      43.590  21.130  40.365  1.00  0.00           N
ATOM    320  HN  ALA A 603      42.590  21.060  40.345  1.00  0.00           H
ATOM    321  CA  ALA A 603      44.170  21.120  41.695  1.00  0.00           C
ATOM    322  HA  ALA A 603      44.900  21.910  41.755  1.00  0.00           H
ATOM    323  CB  ALA A 603      43.070  21.410  42.735  1.00  0.00           C
ATOM    324  HB1 ALA A 603      42.350  20.560  42.775  1.00  0.00           H
ATOM    325  HB2 ALA A 603      42.520  22.320  42.455  1.00  0.00           H
ATOM    326  HB3 ALA A 603      43.520  21.540  43.735  1.00  0.00           H
ATOM    327  C   ALA A 603      44.900  19.840  42.075  1.00  0.00           C
ATOM    328  O   ALA A 603      44.930  19.400  43.225  1.00  0.00           O
ATOM    329  N   LEU A 604      45.550  19.220  41.075  1.00  0.00           N
ATOM    330  HN  LEU A 604      45.400  19.590  40.165  1.00  0.00           H
ATOM    331  CA  LEU A 604      46.290  17.990  41.185  1.00  0.00           C
ATOM    332  HA  LEU A 604      46.490  17.760  42.215  1.00  0.00           H
ATOM    333  CB  LEU A 604      45.400  16.910  40.515  1.00  0.00           C
ATOM    334  HB1 LEU A 604      45.160  17.230  39.475  1.00  0.00           H
ATOM    335  HB2 LEU A 604      44.430  16.900  41.075  1.00  0.00           H
ATOM    336  CG  LEU A 604      45.940  15.480  40.475  1.00  0.00           C
ATOM    337  HG  LEU A 604      46.900  15.480  39.895  1.00  0.00           H
ATOM    338  CD1 LEU A 604      46.230  14.950  41.895  1.00  0.00           C
ATOM    339 HD11 LEU A 604      45.310  14.970  42.505  1.00  0.00           H
ATOM    340 HD12 LEU A 604      47.010  15.560  42.395  1.00  0.00           H
ATOM    341 HD13 LEU A 604      46.610  13.900  41.845  1.00  0.00           H
ATOM    342  CD2 LEU A 604      44.930  14.580  39.745  1.00  0.00           C
ATOM    343 HD21 LEU A 604      44.760  14.950  38.715  1.00  0.00           H
ATOM    344 HD22 LEU A 604      43.960  14.580  40.285  1.00  0.00           H
ATOM    345 HD23 LEU A 604      45.290  13.540  39.685  1.00  0.00           H
ATOM    346  C   LEU A 604      47.640  18.130  40.465  1.00  0.00           C
ATOM    347  O   LEU A 604      48.610  17.450  40.775  1.00  0.00           O
ATOM    348  N   SER A 605      47.740  19.080  39.505  1.00  0.00           N
ATOM    349  HN  SER A 605      46.970  19.660  39.295  1.00  0.00           H
ATOM    350  CA  SER A 605      48.900  19.220  38.615  1.00  0.00           C
ATOM    351  HA  SER A 605      49.320  18.240  38.455  1.00  0.00           H
ATOM    352  CB  SER A 605      48.480  19.770  37.225  1.00  0.00           C
ATOM    353  HB1 SER A 605      49.390  19.940  36.605  1.00  0.00           H
ATOM    354  HB2 SER A 605      47.930  20.720  37.325  1.00  0.00           H
ATOM    355  OG  SER A 605      47.680  18.820  36.525  1.00  0.00           O
ATOM    356  HG1 SER A 605      46.750  18.970  36.725  1.00  0.00           H
ATOM    357  C   SER A 605      50.010  20.080  39.195  1.00  0.00           C
ATOM    358  O   SER A 605      50.480  21.040  38.575  1.00  0.00           O
ATOM    359  N   LEU A 606      50.480  19.700  40.405  1.00  0.00           N
ATOM    360  HN  LEU A 606      50.040  18.900  40.815  1.00  0.00           H
ATOM    361  CA  LEU A 606      51.480  20.380  41.215  1.00  0.00           C
ATOM    362  HA  LEU A 606      51.510  19.850  42.155  1.00  0.00           H
ATOM    363  CB  LEU A 606      52.890  20.300  40.585  1.00  0.00           C
ATOM    364  HB1 LEU A 606      53.670  20.740  41.245  1.00  0.00           H
ATOM    365  HB2 LEU A 606      52.890  20.870  39.625  1.00  0.00           H
ATOM    366  CG  LEU A 606      53.360  18.860  40.265  1.00  0.00           C
ATOM    367  HG  LEU A 606      52.580  18.350  39.635  1.00  0.00           H
ATOM    368  CD1 LEU A 606      54.640  18.870  39.405  1.00  0.00           C
ATOM    369 HD11 LEU A 606      55.460  19.390  39.935  1.00  0.00           H
ATOM    370 HD12 LEU A 606      54.470  19.390  38.445  1.00  0.00           H
ATOM    371 HD13 LEU A 606      54.960  17.840  39.185  1.00  0.00           H
ATOM    372  CD2 LEU A 606      53.560  18.020  41.535  1.00  0.00           C
ATOM    373 HD21 LEU A 606      52.590  17.870  42.065  1.00  0.00           H
ATOM    374 HD22 LEU A 606      54.270  18.520  42.235  1.00  0.00           H
ATOM    375 HD23 LEU A 606      53.960  17.010  41.285  1.00  0.00           H
ATOM    376  C   LEU A 606      51.090  21.810  41.585  1.00  0.00           C
ATOM    377  O   LEU A 606      49.910  22.170  41.515  1.00  0.00           O
ATOM    378  N   GLN A 607      52.040  22.660  42.045  1.00  0.00           N
ATOM    379  HN  GLN A 607      52.980  22.320  42.135  1.00  0.00           H
ATOM    380  CA  GLN A 607      51.860  24.090  42.245  1.00  0.00           C
ATOM    381  HA  GLN A 607      52.850  24.500  42.365  1.00  0.00           H
ATOM    382  CB  GLN A 607      51.250  24.780  40.995  1.00  0.00           C
ATOM    383  HB1 GLN A 607      50.210  24.410  40.845  1.00  0.00           H
ATOM    384  HB2 GLN A 607      51.850  24.470  40.115  1.00  0.00           H
ATOM    385  CG  GLN A 607      51.170  26.320  41.055  1.00  0.00           C
ATOM    386  HG1 GLN A 607      52.180  26.750  41.245  1.00  0.00           H
ATOM    387  HG2 GLN A 607      50.480  26.670  41.855  1.00  0.00           H
ATOM    388  CD  GLN A 607      50.640  26.810  39.705  1.00  0.00           C
ATOM    389  OE1 GLN A 607      49.810  26.150  39.075  1.00  0.00           O
ATOM    390  NE2 GLN A 607      51.150  27.960  39.215  1.00  0.00           N
ATOM    391 HE21 GLN A 607      50.840  28.240  38.305  1.00  0.00           H
ATOM    392 HE22 GLN A 607      51.770  28.520  39.765  1.00  0.00           H
ATOM    393  C   GLN A 607      51.120  24.470  43.525  1.00  0.00           C
ATOM    394  O   GLN A 607      51.530  25.350  44.265  1.00  0.00           O
ATOM    395  N   CYS A 608      50.040  23.740  43.845  1.00  0.00           N
ATOM    396  HN  CYS A 608      49.750  23.030  43.205  1.00  0.00           H
ATOM    397  CA  CYS A 608      49.150  23.970  44.975  1.00  0.00           C
ATOM    398  HA  CYS A 608      48.680  24.930  44.825  1.00  0.00           H
ATOM    399  CB  CYS A 608      48.040  22.870  44.995  1.00  0.00           C
ATOM    400  HB1 CYS A 608      47.360  23.110  44.145  1.00  0.00           H
ATOM    401  HB2 CYS A 608      47.430  22.950  45.915  1.00  0.00           H
ATOM    402  SG  CYS A 608      48.670  21.160  44.745  1.00  0.00           S
ATOM    403  HG1 CYS A 608      47.480  20.600  44.585  1.00  0.00           H
ATOM    404  C   CYS A 608      49.840  24.030  46.335  1.00  0.00           C
ATOM    405  O   CYS A 608      49.630  24.950  47.105  1.00  0.00           O
ATOM    406  N   LEU A 609      50.730  23.070  46.635  1.00  0.00           N
ATOM    407  HN  LEU A 609      50.830  22.310  45.995  1.00  0.00           H
ATOM    408  CA  LEU A 609      51.480  22.990  47.875  1.00  0.00           C
ATOM    409  HA  LEU A 609      50.770  22.950  48.685  1.00  0.00           H
ATOM    410  CB  LEU A 609      52.330  21.700  47.875  1.00  0.00           C
ATOM    411  HB1 LEU A 609      53.000  21.720  46.985  1.00  0.00           H
ATOM    412  HB2 LEU A 609      51.640  20.830  47.755  1.00  0.00           H
ATOM    413  CG  LEU A 609      53.200  21.470  49.125  1.00  0.00           C
ATOM    414  HG  LEU A 609      53.860  22.350  49.275  1.00  0.00           H
ATOM    415  CD1 LEU A 609      52.400  21.240  50.405  1.00  0.00           C
ATOM    416 HD11 LEU A 609      51.690  20.380  50.285  1.00  0.00           H
ATOM    417 HD12 LEU A 609      51.810  22.140  50.685  1.00  0.00           H
ATOM    418 HD13 LEU A 609      53.090  21.000  51.255  1.00  0.00           H
ATOM    419  CD2 LEU A 609      54.100  20.280  48.875  1.00  0.00           C
ATOM    420 HD21 LEU A 609      54.680  20.570  47.985  1.00  0.00           H
ATOM    421 HD22 LEU A 609      53.520  19.360  48.655  1.00  0.00           H
ATOM    422 HD23 LEU A 609      54.800  20.100  49.715  1.00  0.00           H
ATOM    423  C   LEU A 609      52.360  24.210  48.125  1.00  0.00           C
ATOM    424  O   LEU A 609      52.360  24.770  49.215  1.00  0.00           O
ATOM    425  N   ALA A 610      53.070  24.690  47.085  1.00  0.00           N
ATOM    426  HN  ALA A 610      53.000  24.250  46.195  1.00  0.00           H
ATOM    427  CA  ALA A 610      53.870  25.890  47.125  1.00  0.00           C
ATOM    428  HA  ALA A 610      54.680  25.780  47.845  1.00  0.00           H
ATOM    429  CB  ALA A 610      54.370  26.130  45.695  1.00  0.00           C
ATOM    430  HB1 ALA A 610      53.540  26.160  44.965  1.00  0.00           H
ATOM    431  HB2 ALA A 610      55.050  25.320  45.365  1.00  0.00           H
ATOM    432  HB3 ALA A 610      54.870  27.110  45.585  1.00  0.00           H
ATOM    433  C   ALA A 610      53.080  27.130  47.485  1.00  0.00           C
ATOM    434  O   ALA A 610      53.430  27.930  48.355  1.00  0.00           O
ATOM    435  N   SER A 611      51.930  27.260  46.795  1.00  0.00           N
ATOM    436  HN  SER A 611      51.710  26.600  46.085  1.00  0.00           H
ATOM    437  CA  SER A 611      50.970  28.320  47.015  1.00  0.00           C
ATOM    438  HA  SER A 611      51.490  29.270  46.925  1.00  0.00           H
ATOM    439  CB  SER A 611      49.840  28.280  45.955  1.00  0.00           C
ATOM    440  HB1 SER A 611      49.310  27.300  45.995  1.00  0.00           H
ATOM    441  HB2 SER A 611      50.290  28.370  44.935  1.00  0.00           H
ATOM    442  OG  SER A 611      48.890  29.320  46.155  1.00  0.00           O
ATOM    443  HG1 SER A 611      49.270  30.160  45.845  1.00  0.00           H
ATOM    444  C   SER A 611      50.380  28.280  48.405  1.00  0.00           C
ATOM    445  O   SER A 611      50.350  29.300  49.095  1.00  0.00           O
ATOM    446  N   ILE A 612      49.960  27.090  48.885  1.00  0.00           N
ATOM    447  HN  ILE A 612      49.990  26.270  48.305  1.00  0.00           H
ATOM    448  CA  ILE A 612      49.420  26.900  50.225  1.00  0.00           C
ATOM    449  HA  ILE A 612      48.570  27.560  50.335  1.00  0.00           H
ATOM    450  CB  ILE A 612      48.930  25.450  50.415  1.00  0.00           C
ATOM    451  HB  ILE A 612      49.730  24.770  50.035  1.00  0.00           H
ATOM    452  CG2 ILE A 612      48.660  25.110  51.895  1.00  0.00           C
ATOM    453 HG21 ILE A 612      47.960  25.840  52.345  1.00  0.00           H
ATOM    454 HG22 ILE A 612      49.600  25.090  52.495  1.00  0.00           H
ATOM    455 HG23 ILE A 612      48.210  24.100  51.985  1.00  0.00           H
ATOM    456  CG1 ILE A 612      47.660  25.200  49.565  1.00  0.00           C
ATOM    457 HG11 ILE A 612      47.750  25.750  48.605  1.00  0.00           H
ATOM    458 HG12 ILE A 612      46.790  25.630  50.105  1.00  0.00           H
ATOM    459  CD  ILE A 612      47.420  23.720  49.245  1.00  0.00           C
ATOM    460  HD1 ILE A 612      47.270  23.130  50.175  1.00  0.00           H
ATOM    461  HD2 ILE A 612      48.300  23.290  48.715  1.00  0.00           H
ATOM    462  HD3 ILE A 612      46.530  23.600  48.605  1.00  0.00           H
ATOM    463  C   ILE A 612      50.390  27.280  51.325  1.00  0.00           C
ATOM    464  O   ILE A 612      50.050  28.050  52.225  1.00  0.00           O
ATOM    465  N   LEU A 613      51.650  26.800  51.245  1.00  0.00           N
ATOM    466  HN  LEU A 613      51.890  26.170  50.505  1.00  0.00           H
ATOM    467  CA  LEU A 613      52.690  27.090  52.215  1.00  0.00           C
ATOM    468  HA  LEU A 613      52.330  26.790  53.195  1.00  0.00           H
ATOM    469  CB  LEU A 613      53.950  26.290  51.865  1.00  0.00           C
ATOM    470  HB1 LEU A 613      54.820  26.570  52.505  1.00  0.00           H
ATOM    471  HB2 LEU A 613      54.220  26.530  50.805  1.00  0.00           H
ATOM    472  CG  LEU A 613      53.770  24.760  51.945  1.00  0.00           C
ATOM    473  HG  LEU A 613      52.780  24.460  51.545  1.00  0.00           H
ATOM    474  CD1 LEU A 613      54.850  24.090  51.105  1.00  0.00           C
ATOM    475 HD11 LEU A 613      55.840  24.430  51.475  1.00  0.00           H
ATOM    476 HD12 LEU A 613      54.750  24.370  50.035  1.00  0.00           H
ATOM    477 HD13 LEU A 613      54.790  22.980  51.195  1.00  0.00           H
ATOM    478  CD2 LEU A 613      53.860  24.230  53.375  1.00  0.00           C
ATOM    479 HD21 LEU A 613      53.120  24.740  54.025  1.00  0.00           H
ATOM    480 HD22 LEU A 613      54.880  24.390  53.775  1.00  0.00           H
ATOM    481 HD23 LEU A 613      53.640  23.140  53.395  1.00  0.00           H
ATOM    482  C   LEU A 613      53.030  28.560  52.315  1.00  0.00           C
ATOM    483  O   LEU A 613      53.160  29.120  53.405  1.00  0.00           O
ATOM    484  N   PHE A 614      53.170  29.230  51.155  1.00  0.00           N
ATOM    485  HN  PHE A 614      53.060  28.750  50.275  1.00  0.00           H
ATOM    486  CA  PHE A 614      53.410  30.660  51.085  1.00  0.00           C
ATOM    487  HA  PHE A 614      54.270  30.890  51.695  1.00  0.00           H
ATOM    488  CB  PHE A 614      53.730  31.040  49.605  1.00  0.00           C
ATOM    489  HB1 PHE A 614      52.960  30.560  48.955  1.00  0.00           H
ATOM    490  HB2 PHE A 614      54.710  30.610  49.325  1.00  0.00           H
ATOM    491  CG  PHE A 614      53.780  32.510  49.265  1.00  0.00           C
ATOM    492  CD1 PHE A 614      54.330  33.470  50.145  1.00  0.00           C
ATOM    493  HD1 PHE A 614      54.690  33.170  51.115  1.00  0.00           H
ATOM    494  CE1 PHE A 614      54.460  34.800  49.745  1.00  0.00           C
ATOM    495  HE1 PHE A 614      54.910  35.520  50.425  1.00  0.00           H
ATOM    496  CZ  PHE A 614      54.070  35.200  48.465  1.00  0.00           C
ATOM    497  HZ  PHE A 614      54.210  36.220  48.145  1.00  0.00           H
ATOM    498  CD2 PHE A 614      53.380  32.930  47.985  1.00  0.00           C
ATOM    499  HD2 PHE A 614      53.000  32.200  47.275  1.00  0.00           H
ATOM    500  CE2 PHE A 614      53.530  34.260  47.585  1.00  0.00           C
ATOM    501  HE2 PHE A 614      53.270  34.560  46.575  1.00  0.00           H
ATOM    502  C   PHE A 614      52.270  31.500  51.655  1.00  0.00           C
ATOM    503  O   PHE A 614      52.460  32.320  52.555  1.00  0.00           O
ATOM    504  N   LEU A 615      51.030  31.260  51.175  1.00  0.00           N
ATOM    505  HN  LEU A 615      50.880  30.580  50.455  1.00  0.00           H
ATOM    506  CA  LEU A 615      49.840  31.990  51.595  1.00  0.00           C
ATOM    507  HA  LEU A 615      50.070  33.040  51.495  1.00  0.00           H
ATOM    508  CB  LEU A 615      48.610  31.680  50.705  1.00  0.00           C
ATOM    509  HB1 LEU A 615      47.670  31.780  51.305  1.00  0.00           H
ATOM    510  HB2 LEU A 615      48.660  30.630  50.355  1.00  0.00           H
ATOM    511  CG  LEU A 615      48.420  32.620  49.485  1.00  0.00           C
ATOM    512  HG  LEU A 615      47.560  32.200  48.895  1.00  0.00           H
ATOM    513  CD1 LEU A 615      48.010  34.040  49.925  1.00  0.00           C
ATOM    514 HD11 LEU A 615      48.860  34.550  50.425  1.00  0.00           H
ATOM    515 HD12 LEU A 615      47.160  34.000  50.645  1.00  0.00           H
ATOM    516 HD13 LEU A 615      47.710  34.650  49.055  1.00  0.00           H
ATOM    517  CD2 LEU A 615      49.630  32.680  48.545  1.00  0.00           C
ATOM    518 HD21 LEU A 615      49.890  31.660  48.195  1.00  0.00           H
ATOM    519 HD22 LEU A 615      50.520  33.100  49.075  1.00  0.00           H
ATOM    520 HD23 LEU A 615      49.410  33.310  47.665  1.00  0.00           H
ATOM    521  C   LEU A 615      49.500  31.820  53.065  1.00  0.00           C
ATOM    522  O   LEU A 615      49.130  32.780  53.735  1.00  0.00           O
ATOM    523  N   TYR A 616      49.620  30.580  53.595  1.00  0.00           N
ATOM    524  HN  TYR A 616      49.890  29.820  52.995  1.00  0.00           H
ATOM    525  CA  TYR A 616      49.450  30.250  54.995  1.00  0.00           C
ATOM    526  HA  TYR A 616      48.410  30.410  55.245  1.00  0.00           H
ATOM    527  CB  TYR A 616      49.780  28.740  55.185  1.00  0.00           C
ATOM    528  HB1 TYR A 616      50.780  28.530  54.745  1.00  0.00           H
ATOM    529  HB2 TYR A 616      49.040  28.130  54.625  1.00  0.00           H
ATOM    530  CG  TYR A 616      49.790  28.260  56.625  1.00  0.00           C
ATOM    531  CD1 TYR A 616      48.580  28.150  57.335  1.00  0.00           C
ATOM    532  HD1 TYR A 616      47.650  28.400  56.845  1.00  0.00           H
ATOM    533  CE1 TYR A 616      48.580  27.700  58.665  1.00  0.00           C
ATOM    534  HE1 TYR A 616      47.650  27.630  59.215  1.00  0.00           H
ATOM    535  CZ  TYR A 616      49.780  27.360  59.285  1.00  0.00           C
ATOM    536  OH  TYR A 616      49.730  26.910  60.625  1.00  0.00           O
ATOM    537  HH  TYR A 616      50.610  26.950  60.995  1.00  0.00           H
ATOM    538  CD2 TYR A 616      50.990  27.900  57.255  1.00  0.00           C
ATOM    539  HD2 TYR A 616      51.920  27.960  56.715  1.00  0.00           H
ATOM    540  CE2 TYR A 616      50.990  27.450  58.595  1.00  0.00           C
ATOM    541  HE2 TYR A 616      51.920  27.180  59.075  1.00  0.00           H
ATOM    542  C   TYR A 616      50.230  31.160  55.945  1.00  0.00           C
ATOM    543  O   TYR A 616      49.640  31.900  56.735  1.00  0.00           O
ATOM    544  N   CYS A 617      51.570  31.160  55.845  1.00  0.00           N
ATOM    545  HN  CYS A 617      52.020  30.540  55.205  1.00  0.00           H
ATOM    546  CA  CYS A 617      52.450  32.050  56.595  1.00  0.00           C
ATOM    547  HA  CYS A 617      52.190  31.930  57.645  1.00  0.00           H
ATOM    548  CB  CYS A 617      53.940  31.620  56.445  1.00  0.00           C
ATOM    549  HB1 CYS A 617      54.600  32.380  56.915  1.00  0.00           H
ATOM    550  HB2 CYS A 617      54.190  31.580  55.365  1.00  0.00           H
ATOM    551  SG  CYS A 617      54.260  30.010  57.245  1.00  0.00           S
ATOM    552  HG1 CYS A 617      55.530  29.890  56.855  1.00  0.00           H
ATOM    553  C   CYS A 617      52.270  33.530  56.305  1.00  0.00           C
ATOM    554  O   CYS A 617      52.260  34.360  57.215  1.00  0.00           O
ATOM    555  N   ALA A 618      52.080  33.920  55.025  1.00  0.00           N
ATOM    556  HN  ALA A 618      52.110  33.240  54.275  1.00  0.00           H
ATOM    557  CA  ALA A 618      51.790  35.280  54.625  1.00  0.00           C
ATOM    558  HA  ALA A 618      52.600  35.900  54.995  1.00  0.00           H
ATOM    559  CB  ALA A 618      51.770  35.380  53.085  1.00  0.00           C
ATOM    560  HB1 ALA A 618      50.920  34.810  52.665  1.00  0.00           H
ATOM    561  HB2 ALA A 618      52.710  34.950  52.665  1.00  0.00           H
ATOM    562  HB3 ALA A 618      51.700  36.440  52.745  1.00  0.00           H
ATOM    563  C   ALA A 618      50.510  35.880  55.195  1.00  0.00           C
ATOM    564  O   ALA A 618      50.460  37.040  55.575  1.00  0.00           O
ATOM    565  N   CYS A 619      49.420  35.090  55.285  1.00  0.00           N
ATOM    566  HN  CYS A 619      49.440  34.170  54.885  1.00  0.00           H
ATOM    567  CA  CYS A 619      48.140  35.480  55.865  1.00  0.00           C
ATOM    568  HA  CYS A 619      47.920  36.500  55.575  1.00  0.00           H
ATOM    569  CB  CYS A 619      47.050  34.520  55.305  1.00  0.00           C
ATOM    570  HB1 CYS A 619      47.300  33.480  55.615  1.00  0.00           H
ATOM    571  HB2 CYS A 619      47.140  34.540  54.195  1.00  0.00           H
ATOM    572  SG  CYS A 619      45.330  34.910  55.765  1.00  0.00           S
ATOM    573  HG1 CYS A 619      45.540  34.860  57.075  1.00  0.00           H
ATOM    574  C   CYS A 619      48.140  35.420  57.395  1.00  0.00           C
ATOM    575  O   CYS A 619      47.430  36.180  58.065  1.00  0.00           O
ATOM    576  N   MET A 620      48.960  34.530  57.985  1.00  0.00           N
ATOM    577  HN  MET A 620      49.480  33.890  57.405  1.00  0.00           H
ATOM    578  CA  MET A 620      49.050  34.300  59.415  1.00  0.00           C
ATOM    579  HA  MET A 620      48.070  34.000  59.765  1.00  0.00           H
ATOM    580  CB  MET A 620      50.070  33.160  59.695  1.00  0.00           C
ATOM    581  HB1 MET A 620      51.080  33.480  59.345  1.00  0.00           H
ATOM    582  HB2 MET A 620      49.780  32.290  59.075  1.00  0.00           H
ATOM    583  CG  MET A 620      50.160  32.700  61.165  1.00  0.00           C
ATOM    584  HG1 MET A 620      50.440  33.560  61.815  1.00  0.00           H
ATOM    585  HG2 MET A 620      51.000  31.960  61.235  1.00  0.00           H
ATOM    586  SD  MET A 620      48.650  31.920  61.795  1.00  0.00           S
ATOM    587  CE  MET A 620      48.650  30.390  60.825  1.00  0.00           C
ATOM    588  HE1 MET A 620      49.620  29.860  60.915  1.00  0.00           H
ATOM    589  HE2 MET A 620      48.470  30.590  59.745  1.00  0.00           H
ATOM    590  HE3 MET A 620      47.860  29.700  61.175  1.00  0.00           H
ATOM    591  C   MET A 620      49.440  35.530  60.205  1.00  0.00           C
ATOM    592  O   MET A 620      48.820  35.870  61.215  1.00  0.00           O
ATOM    593  N   SER A 621      50.470  36.270  59.735  1.00  0.00           N
ATOM    594  HN  SER A 621      50.940  35.970  58.895  1.00  0.00           H
ATOM    595  CA  SER A 621      50.900  37.530  60.355  1.00  0.00           C
ATOM    596  HA  SER A 621      51.080  37.290  61.395  1.00  0.00           H
ATOM    597  CB  SER A 621      52.270  38.060  59.815  1.00  0.00           C
ATOM    598  HB1 SER A 621      52.250  38.030  58.705  1.00  0.00           H
ATOM    599  HB2 SER A 621      53.080  37.370  60.145  1.00  0.00           H
ATOM    600  OG  SER A 621      52.580  39.400  60.225  1.00  0.00           O
ATOM    601  HG1 SER A 621      52.690  39.420  61.185  1.00  0.00           H
ATOM    602  C   SER A 621      49.840  38.630  60.405  1.00  0.00           C
ATOM    603  O   SER A 621      49.640  39.180  61.485  1.00  0.00           O
ATOM    604  N   PRO A 622      49.080  38.970  59.355  1.00  0.00           N
ATOM    605  CD  PRO A 622      49.560  38.880  57.985  1.00  0.00           C
ATOM    606  HD1 PRO A 622      49.710  37.810  57.705  1.00  0.00           H
ATOM    607  HD2 PRO A 622      50.520  39.440  57.875  1.00  0.00           H
ATOM    608  CA  PRO A 622      48.060  40.000  59.485  1.00  0.00           C
ATOM    609  HA  PRO A 622      48.470  40.850  59.995  1.00  0.00           H
ATOM    610  CB  PRO A 622      47.630  40.370  58.045  1.00  0.00           C
ATOM    611  HB1 PRO A 622      47.840  41.450  57.875  1.00  0.00           H
ATOM    612  HB2 PRO A 622      46.550  40.200  57.845  1.00  0.00           H
ATOM    613  CG  PRO A 622      48.480  39.510  57.105  1.00  0.00           C
ATOM    614  HG1 PRO A 622      47.860  38.710  56.655  1.00  0.00           H
ATOM    615  HG2 PRO A 622      48.940  40.110  56.285  1.00  0.00           H
ATOM    616  C   PRO A 622      46.900  39.490  60.315  1.00  0.00           C
ATOM    617  O   PRO A 622      46.440  40.220  61.185  1.00  0.00           O
ATOM    618  N   VAL A 623      46.430  38.250  60.105  1.00  0.00           N
ATOM    619  HN  VAL A 623      46.800  37.660  59.375  1.00  0.00           H
ATOM    620  CA  VAL A 623      45.320  37.710  60.895  1.00  0.00           C
ATOM    621  HA  VAL A 623      44.470  38.370  60.745  1.00  0.00           H
ATOM    622  CB  VAL A 623      44.930  36.310  60.405  1.00  0.00           C
ATOM    623  HB  VAL A 623      45.860  35.700  60.315  1.00  0.00           H
ATOM    624  CG1 VAL A 623      43.970  35.590  61.375  1.00  0.00           C
ATOM    625 HG11 VAL A 623      43.060  36.200  61.545  1.00  0.00           H
ATOM    626 HG12 VAL A 623      44.440  35.360  62.345  1.00  0.00           H
ATOM    627 HG13 VAL A 623      43.640  34.620  60.925  1.00  0.00           H
ATOM    628  CG2 VAL A 623      44.270  36.440  59.025  1.00  0.00           C
ATOM    629 HG21 VAL A 623      44.950  36.910  58.285  1.00  0.00           H
ATOM    630 HG22 VAL A 623      43.350  37.060  59.095  1.00  0.00           H
ATOM    631 HG23 VAL A 623      43.970  35.440  58.645  1.00  0.00           H
ATOM    632  C   VAL A 623      45.570  37.710  62.405  1.00  0.00           C
ATOM    633  O   VAL A 623      44.750  38.200  63.185  1.00  0.00           O
ATOM    634  N   ILE A 624      46.740  37.230  62.865  1.00  0.00           N
ATOM    635  HN  ILE A 624      47.400  36.790  62.235  1.00  0.00           H
ATOM    636  CA  ILE A 624      47.110  37.290  64.275  1.00  0.00           C
ATOM    637  HA  ILE A 624      46.290  36.880  64.845  1.00  0.00           H
ATOM    638  CB  ILE A 624      48.330  36.390  64.535  1.00  0.00           C
ATOM    639  HB  ILE A 624      49.090  36.580  63.745  1.00  0.00           H
ATOM    640  CG2 ILE A 624      49.000  36.690  65.895  1.00  0.00           C
ATOM    641 HG21 ILE A 624      48.300  36.510  66.735  1.00  0.00           H
ATOM    642 HG22 ILE A 624      49.380  37.740  65.965  1.00  0.00           H
ATOM    643 HG23 ILE A 624      49.890  36.040  66.035  1.00  0.00           H
ATOM    644  CG1 ILE A 624      47.870  34.910  64.435  1.00  0.00           C
ATOM    645 HG11 ILE A 624      47.500  34.720  63.405  1.00  0.00           H
ATOM    646 HG12 ILE A 624      47.020  34.750  65.135  1.00  0.00           H
ATOM    647  CD  ILE A 624      48.960  33.870  64.765  1.00  0.00           C
ATOM    648  HD1 ILE A 624      49.280  33.950  65.815  1.00  0.00           H
ATOM    649  HD2 ILE A 624      49.840  34.010  64.105  1.00  0.00           H
ATOM    650  HD3 ILE A 624      48.560  32.850  64.605  1.00  0.00           H
ATOM    651  C   ILE A 624      47.300  38.710  64.825  1.00  0.00           C
ATOM    652  O   ILE A 624      46.790  39.050  65.885  1.00  0.00           O
ATOM    653  N   THR A 625      48.050  39.570  64.105  1.00  0.00           N
ATOM    654  HN  THR A 625      48.460  39.270  63.245  1.00  0.00           H
ATOM    655  CA  THR A 625      48.400  40.920  64.565  1.00  0.00           C
ATOM    656  HA  THR A 625      48.780  40.820  65.565  1.00  0.00           H
ATOM    657  CB  THR A 625      49.530  41.560  63.755  1.00  0.00           C
ATOM    658  HB  THR A 625      49.160  41.880  62.755  1.00  0.00           H
ATOM    659  OG1 THR A 625      50.580  40.630  63.555  1.00  0.00           O
ATOM    660  HG1 THR A 625      50.290  40.070  62.815  1.00  0.00           H
ATOM    661  CG2 THR A 625      50.140  42.750  64.505  1.00  0.00           C
ATOM    662 HG21 THR A 625      50.480  42.440  65.515  1.00  0.00           H
ATOM    663 HG22 THR A 625      49.400  43.580  64.615  1.00  0.00           H
ATOM    664 HG23 THR A 625      51.020  43.150  63.945  1.00  0.00           H
ATOM    665  C   THR A 625      47.210  41.870  64.645  1.00  0.00           C
ATOM    666  O   THR A 625      47.040  42.590  65.625  1.00  0.00           O
ATOM    667  N   PHE A 626      46.310  41.830  63.625  1.00  0.00           N
ATOM    668  HN  PHE A 626      46.480  41.260  62.815  1.00  0.00           H
ATOM    669  CA  PHE A 626      45.030  42.530  63.665  1.00  0.00           C
ATOM    670  HA  PHE A 626      45.220  43.570  63.865  1.00  0.00           H
ATOM    671  CB  PHE A 626      44.250  42.410  62.325  1.00  0.00           C
ATOM    672  HB1 PHE A 626      43.160  42.590  62.485  1.00  0.00           H
ATOM    673  HB2 PHE A 626      44.360  41.400  61.885  1.00  0.00           H
ATOM    674  CG  PHE A 626      44.710  43.430  61.295  1.00  0.00           C
ATOM    675  CD1 PHE A 626      43.810  44.420  60.855  1.00  0.00           C
ATOM    676  HD1 PHE A 626      42.820  44.450  61.265  1.00  0.00           H
ATOM    677  CE1 PHE A 626      44.180  45.330  59.855  1.00  0.00           C
ATOM    678  HE1 PHE A 626      43.470  46.080  59.525  1.00  0.00           H
ATOM    679  CZ  PHE A 626      45.450  45.260  59.275  1.00  0.00           C
ATOM    680  HZ  PHE A 626      45.730  45.950  58.495  1.00  0.00           H
ATOM    681  CD2 PHE A 626      45.980  43.380  60.705  1.00  0.00           C
ATOM    682  HD2 PHE A 626      46.690  42.620  61.015  1.00  0.00           H
ATOM    683  CE2 PHE A 626      46.350  44.280  59.705  1.00  0.00           C
ATOM    684  HE2 PHE A 626      47.330  44.210  59.245  1.00  0.00           H
ATOM    685  C   PHE A 626      44.130  42.050  64.795  1.00  0.00           C
ATOM    686  O   PHE A 626      43.530  42.860  65.505  1.00  0.00           O
ATOM    687  N   GLY A 627      44.080  40.720  65.015  1.00  0.00           N
ATOM    688  HN  GLY A 627      44.520  40.100  64.365  1.00  0.00           H
ATOM    689  CA  GLY A 627      43.400  40.130  66.155  1.00  0.00           C
ATOM    690  HA1 GLY A 627      43.510  39.060  66.085  1.00  0.00           H
ATOM    691  HA2 GLY A 627      42.360  40.440  66.145  1.00  0.00           H
ATOM    692  C   GLY A 627      43.980  40.530  67.485  1.00  0.00           C
ATOM    693  O   GLY A 627      43.260  40.750  68.455  1.00  0.00           O
ATOM    694  N   GLY A 628      45.310  40.650  67.595  1.00  0.00           N
ATOM    695  HN  GLY A 628      45.880  40.360  66.815  1.00  0.00           H
ATOM    696  CA  GLY A 628      45.970  41.130  68.795  1.00  0.00           C
ATOM    697  HA1 GLY A 628      47.040  41.070  68.635  1.00  0.00           H
ATOM    698  HA2 GLY A 628      45.640  40.520  69.625  1.00  0.00           H
ATOM    699  C   GLY A 628      45.660  42.570  69.145  1.00  0.00           C
ATOM    700  O   GLY A 628      45.380  42.860  70.315  1.00  0.00           O
ATOM    701  N   LEU A 629      45.690  43.470  68.145  1.00  0.00           N
ATOM    702  HN  LEU A 629      46.010  43.160  67.245  1.00  0.00           H
ATOM    703  CA  LEU A 629      45.290  44.870  68.235  1.00  0.00           C
ATOM    704  HA  LEU A 629      45.860  45.330  69.025  1.00  0.00           H
ATOM    705  CB  LEU A 629      45.560  45.620  66.895  1.00  0.00           C
ATOM    706  HB1 LEU A 629      44.740  46.330  66.635  1.00  0.00           H
ATOM    707  HB2 LEU A 629      45.590  44.870  66.065  1.00  0.00           H
ATOM    708  CG  LEU A 629      46.860  46.440  66.865  1.00  0.00           C
ATOM    709  HG  LEU A 629      46.850  47.130  67.745  1.00  0.00           H
ATOM    710  CD1 LEU A 629      48.120  45.560  66.995  1.00  0.00           C
ATOM    711 HD11 LEU A 629      48.160  44.810  66.175  1.00  0.00           H
ATOM    712 HD12 LEU A 629      48.120  45.020  67.965  1.00  0.00           H
ATOM    713 HD13 LEU A 629      49.030  46.190  66.955  1.00  0.00           H
ATOM    714  CD2 LEU A 629      46.940  47.290  65.585  1.00  0.00           C
ATOM    715 HD21 LEU A 629      46.050  47.950  65.485  1.00  0.00           H
ATOM    716 HD22 LEU A 629      46.980  46.640  64.685  1.00  0.00           H
ATOM    717 HD23 LEU A 629      47.850  47.920  65.585  1.00  0.00           H
ATOM    718  C   LEU A 629      43.820  45.060  68.595  1.00  0.00           C
ATOM    719  O   LEU A 629      43.480  45.910  69.425  1.00  0.00           O
ATOM    720  N   LEU A 630      42.910  44.290  67.965  1.00  0.00           N
ATOM    721  HN  LEU A 630      43.200  43.670  67.225  1.00  0.00           H
ATOM    722  CA  LEU A 630      41.500  44.260  68.325  1.00  0.00           C
ATOM    723  HA  LEU A 630      41.130  45.270  68.285  1.00  0.00           H
ATOM    724  CB  LEU A 630      40.690  43.370  67.355  1.00  0.00           C
ATOM    725  HB1 LEU A 630      39.680  43.150  67.755  1.00  0.00           H
ATOM    726  HB2 LEU A 630      41.230  42.400  67.245  1.00  0.00           H
ATOM    727  CG  LEU A 630      40.480  43.980  65.945  1.00  0.00           C
ATOM    728  HG  LEU A 630      41.450  44.380  65.585  1.00  0.00           H
ATOM    729  CD1 LEU A 630      40.030  42.880  64.965  1.00  0.00           C
ATOM    730 HD11 LEU A 630      39.090  42.410  65.325  1.00  0.00           H
ATOM    731 HD12 LEU A 630      40.800  42.090  64.885  1.00  0.00           H
ATOM    732 HD13 LEU A 630      39.850  43.310  63.965  1.00  0.00           H
ATOM    733  CD2 LEU A 630      39.440  45.120  65.965  1.00  0.00           C
ATOM    734 HD21 LEU A 630      39.760  45.940  66.635  1.00  0.00           H
ATOM    735 HD22 LEU A 630      38.460  44.740  66.325  1.00  0.00           H
ATOM    736 HD23 LEU A 630      39.290  45.530  64.945  1.00  0.00           H
ATOM    737  C   LEU A 630      41.250  43.780  69.755  1.00  0.00           C
ATOM    738  O   LEU A 630      40.500  44.430  70.495  1.00  0.00           O
ATOM    739  N   GLY A 631      41.890  42.670  70.175  1.00  0.00           N
ATOM    740  HN  GLY A 631      42.420  42.150  69.505  1.00  0.00           H
ATOM    741  CA  GLY A 631      41.760  42.090  71.505  1.00  0.00           C
ATOM    742  HA1 GLY A 631      42.390  41.220  71.535  1.00  0.00           H
ATOM    743  HA2 GLY A 631      40.720  41.860  71.685  1.00  0.00           H
ATOM    744  C   GLY A 631      42.210  42.990  72.625  1.00  0.00           C
ATOM    745  O   GLY A 631      41.550  43.100  73.665  1.00  0.00           O
ATOM    746  N   GLU A 632      43.360  43.650  72.435  1.00  0.00           N
ATOM    747  HN  GLU A 632      43.920  43.460  71.625  1.00  0.00           H
ATOM    748  CA  GLU A 632      43.920  44.640  73.335  1.00  0.00           C
ATOM    749  HA  GLU A 632      44.080  44.190  74.305  1.00  0.00           H
ATOM    750  CB  GLU A 632      45.280  45.060  72.735  1.00  0.00           C
ATOM    751  HB1 GLU A 632      45.130  45.410  71.685  1.00  0.00           H
ATOM    752  HB2 GLU A 632      45.920  44.150  72.685  1.00  0.00           H
ATOM    753  CG  GLU A 632      46.040  46.150  73.515  1.00  0.00           C
ATOM    754  HG1 GLU A 632      46.220  45.820  74.555  1.00  0.00           H
ATOM    755  HG2 GLU A 632      45.440  47.080  73.545  1.00  0.00           H
ATOM    756  CD  GLU A 632      47.380  46.480  72.855  1.00  0.00           C
ATOM    757  OE1 GLU A 632      48.360  45.700  73.045  1.00  0.00           O
ATOM    758  OE2 GLU A 632      47.430  47.520  72.145  1.00  0.00           O
ATOM    759  C   GLU A 632      43.020  45.860  73.535  1.00  0.00           C
ATOM    760  O   GLU A 632      42.590  46.180  74.645  1.00  0.00           O
ATOM    761  N   ALA A 633      42.620  46.520  72.415  1.00  0.00           N
ATOM    762  HN  ALA A 633      43.000  46.230  71.535  1.00  0.00           H
ATOM    763  CA  ALA A 633      41.780  47.710  72.395  1.00  0.00           C
ATOM    764  HA  ALA A 633      42.250  48.440  73.045  1.00  0.00           H
ATOM    765  CB  ALA A 633      41.710  48.290  70.965  1.00  0.00           C
ATOM    766  HB1 ALA A 633      41.250  47.560  70.275  1.00  0.00           H
ATOM    767  HB2 ALA A 633      42.740  48.520  70.615  1.00  0.00           H
ATOM    768  HB3 ALA A 633      41.120  49.240  70.955  1.00  0.00           H
ATOM    769  C   ALA A 633      40.360  47.520  72.925  1.00  0.00           C
ATOM    770  O   ALA A 633      39.800  48.380  73.595  1.00  0.00           O
ATOM    771  N   THR A 634      39.750  46.360  72.615  1.00  0.00           N
ATOM    772  HN  THR A 634      40.230  45.670  72.065  1.00  0.00           H
ATOM    773  CA  THR A 634      38.340  46.090  72.895  1.00  0.00           C
ATOM    774  HA  THR A 634      37.790  47.020  72.925  1.00  0.00           H
ATOM    775  CB  THR A 634      37.710  45.200  71.815  1.00  0.00           C
ATOM    776  HB  THR A 634      38.080  44.150  71.895  1.00  0.00           H
ATOM    777  OG1 THR A 634      38.070  45.680  70.535  1.00  0.00           O
ATOM    778  HG1 THR A 634      38.980  45.390  70.405  1.00  0.00           H
ATOM    779  CG2 THR A 634      36.180  45.210  71.835  1.00  0.00           C
ATOM    780 HG21 THR A 634      35.810  46.240  71.645  1.00  0.00           H
ATOM    781 HG22 THR A 634      35.780  44.840  72.805  1.00  0.00           H
ATOM    782 HG23 THR A 634      35.790  44.560  71.025  1.00  0.00           H
ATOM    783  C   THR A 634      38.210  45.410  74.245  1.00  0.00           C
ATOM    784  O   THR A 634      37.120  45.180  74.755  1.00  0.00           O
ATOM    785  N   GLU A 635      39.370  45.100  74.875  1.00  0.00           N
ATOM    786  HN  GLU A 635      40.220  45.350  74.415  1.00  0.00           H
ATOM    787  CA  GLU A 635      39.500  44.560  76.225  1.00  0.00           C
ATOM    788  HA  GLU A 635      40.560  44.600  76.435  1.00  0.00           H
ATOM    789  CB  GLU A 635      38.810  45.420  77.325  1.00  0.00           C
ATOM    790  HB1 GLU A 635      37.710  45.350  77.215  1.00  0.00           H
ATOM    791  HB2 GLU A 635      39.100  46.480  77.125  1.00  0.00           H
ATOM    792  CG  GLU A 635      39.200  45.090  78.805  1.00  0.00           C
ATOM    793  HG1 GLU A 635      38.870  45.940  79.445  1.00  0.00           H
ATOM    794  HG2 GLU A 635      40.300  44.990  78.895  1.00  0.00           H
ATOM    795  CD  GLU A 635      38.540  43.830  79.365  1.00  0.00           C
ATOM    796  OE1 GLU A 635      37.300  43.720  79.215  1.00  0.00           O
ATOM    797  OE2 GLU A 635      39.260  42.980  79.935  1.00  0.00           O
ATOM    798  C   GLU A 635      39.120  43.090  76.275  1.00  0.00           C
ATOM    799  O   GLU A 635      38.030  42.680  76.665  1.00  0.00           O
ATOM    800  N   GLY A 636      40.020  42.210  75.815  1.00  0.00           N
ATOM    801  HN  GLY A 636      40.880  42.560  75.425  1.00  0.00           H
ATOM    802  CA  GLY A 636      39.850  40.770  75.955  1.00  0.00           C
ATOM    803  HA1 GLY A 636      39.590  40.580  76.995  1.00  0.00           H
ATOM    804  HA2 GLY A 636      40.780  40.300  75.695  1.00  0.00           H
ATOM    805  C   GLY A 636      38.750  40.120  75.145  1.00  0.00           C
ATOM    806  O   GLY A 636      38.300  39.030  75.495  1.00  0.00           O
ATOM    807  N   ARG A 637      38.270  40.770  74.065  1.00  0.00           N
ATOM    808  HN  ARG A 637      38.700  41.630  73.795  1.00  0.00           H
ATOM    809  CA  ARG A 637      37.020  40.360  73.415  1.00  0.00           C
ATOM    810  HA  ARG A 637      36.540  39.600  74.015  1.00  0.00           H
ATOM    811  CB  ARG A 637      36.030  41.540  73.235  1.00  0.00           C
ATOM    812  HB1 ARG A 637      35.070  41.170  72.805  1.00  0.00           H
ATOM    813  HB2 ARG A 637      36.460  42.280  72.505  1.00  0.00           H
ATOM    814  CG  ARG A 637      35.690  42.310  74.525  1.00  0.00           C
ATOM    815  HG1 ARG A 637      35.040  43.180  74.285  1.00  0.00           H
ATOM    816  HG2 ARG A 637      36.640  42.760  74.865  1.00  0.00           H
ATOM    817  CD  ARG A 637      35.030  41.510  75.655  1.00  0.00           C
ATOM    818  HD1 ARG A 637      35.530  40.530  75.805  1.00  0.00           H
ATOM    819  HD2 ARG A 637      33.950  41.360  75.435  1.00  0.00           H
ATOM    820  NE  ARG A 637      35.200  42.310  76.905  1.00  0.00           N
ATOM    821  HE  ARG A 637      36.100  42.750  77.075  1.00  0.00           H
ATOM    822  CZ  ARG A 637      34.530  42.110  78.025  1.00  0.00           C
ATOM    823  NH1 ARG A 637      33.460  41.380  78.115  1.00  0.00           N
ATOM    824 HH11 ARG A 637      33.090  41.330  79.065  1.00  0.00           H
ATOM    825 HH12 ARG A 637      32.790  41.480  77.385  1.00  0.00           H
ATOM    826  NH2 ARG A 637      34.910  42.670  79.145  1.00  0.00           N
ATOM    827 HH21 ARG A 637      35.840  43.110  79.155  1.00  0.00           H
ATOM    828 HH22 ARG A 637      34.470  42.340  79.975  1.00  0.00           H
ATOM    829  C   ARG A 637      37.190  39.730  72.045  1.00  0.00           C
ATOM    830  O   ARG A 637      36.570  38.700  71.795  1.00  0.00           O
ATOM    831  N   LEU A 638      37.950  40.360  71.135  1.00  0.00           N
ATOM    832  HN  LEU A 638      38.400  41.220  71.345  1.00  0.00           H
ATOM    833  CA  LEU A 638      38.140  39.850  69.775  1.00  0.00           C
ATOM    834  HA  LEU A 638      37.680  38.890  69.675  1.00  0.00           H
ATOM    835  CB  LEU A 638      37.570  40.800  68.685  1.00  0.00           C
ATOM    836  HB1 LEU A 638      37.740  40.340  67.685  1.00  0.00           H
ATOM    837  HB2 LEU A 638      38.110  41.770  68.705  1.00  0.00           H
ATOM    838  CG  LEU A 638      36.060  41.110  68.795  1.00  0.00           C
ATOM    839  HG  LEU A 638      35.890  41.650  69.755  1.00  0.00           H
ATOM    840  CD1 LEU A 638      35.640  42.040  67.645  1.00  0.00           C
ATOM    841 HD11 LEU A 638      35.790  41.560  66.655  1.00  0.00           H
ATOM    842 HD12 LEU A 638      36.240  42.980  67.665  1.00  0.00           H
ATOM    843 HD13 LEU A 638      34.570  42.340  67.735  1.00  0.00           H
ATOM    844  CD2 LEU A 638      35.190  39.850  68.805  1.00  0.00           C
ATOM    845 HD21 LEU A 638      35.450  39.200  69.665  1.00  0.00           H
ATOM    846 HD22 LEU A 638      35.350  39.250  67.885  1.00  0.00           H
ATOM    847 HD23 LEU A 638      34.120  40.110  68.875  1.00  0.00           H
ATOM    848  C   LEU A 638      39.620  39.630  69.505  1.00  0.00           C
ATOM    849  O   LEU A 638      40.270  40.450  68.855  1.00  0.00           O
ATOM    850  N   SER A 639      40.190  38.530  70.015  1.00  0.00           N
ATOM    851  HN  SER A 639      39.620  37.810  70.445  1.00  0.00           H
ATOM    852  CA  SER A 639      41.620  38.300  70.025  1.00  0.00           C
ATOM    853  HA  SER A 639      42.110  39.260  70.045  1.00  0.00           H
ATOM    854  CB  SER A 639      42.050  37.520  71.305  1.00  0.00           C
ATOM    855  HB1 SER A 639      41.510  37.970  72.165  1.00  0.00           H
ATOM    856  HB2 SER A 639      43.140  37.650  71.495  1.00  0.00           H
ATOM    857  OG  SER A 639      41.760  36.120  71.275  1.00  0.00           O
ATOM    858  HG1 SER A 639      40.780  36.050  71.135  1.00  0.00           H
ATOM    859  C   SER A 639      42.090  37.580  68.775  1.00  0.00           C
ATOM    860  O   SER A 639      41.370  37.420  67.785  1.00  0.00           O
ATOM    861  N   ALA A 640      43.360  37.110  68.785  1.00  0.00           N
ATOM    862  HN  ALA A 640      43.930  37.280  69.575  1.00  0.00           H
ATOM    863  CA  ALA A 640      43.940  36.250  67.765  1.00  0.00           C
ATOM    864  HA  ALA A 640      43.900  36.770  66.815  1.00  0.00           H
ATOM    865  CB  ALA A 640      45.410  35.970  68.135  1.00  0.00           C
ATOM    866  HB1 ALA A 640      45.500  35.460  69.115  1.00  0.00           H
ATOM    867  HB2 ALA A 640      45.980  36.930  68.185  1.00  0.00           H
ATOM    868  HB3 ALA A 640      45.900  35.340  67.355  1.00  0.00           H
ATOM    869  C   ALA A 640      43.190  34.930  67.585  1.00  0.00           C
ATOM    870  O   ALA A 640      43.060  34.400  66.485  1.00  0.00           O
ATOM    871  N   ILE A 641      42.660  34.360  68.695  1.00  0.00           N
ATOM    872  HN  ILE A 641      42.720  34.820  69.575  1.00  0.00           H
ATOM    873  CA  ILE A 641      41.800  33.180  68.645  1.00  0.00           C
ATOM    874  HA  ILE A 641      42.340  32.390  68.145  1.00  0.00           H
ATOM    875  CB  ILE A 641      41.480  32.710  70.075  1.00  0.00           C
ATOM    876  HB  ILE A 641      41.140  33.600  70.665  1.00  0.00           H
ATOM    877  CG2 ILE A 641      40.330  31.670  70.125  1.00  0.00           C
ATOM    878 HG21 ILE A 641      40.580  30.780  69.505  1.00  0.00           H
ATOM    879 HG22 ILE A 641      39.370  32.100  69.765  1.00  0.00           H
ATOM    880 HG23 ILE A 641      40.160  31.340  71.165  1.00  0.00           H
ATOM    881  CG1 ILE A 641      42.750  32.150  70.755  1.00  0.00           C
ATOM    882 HG11 ILE A 641      43.660  32.660  70.365  1.00  0.00           H
ATOM    883 HG12 ILE A 641      42.850  31.070  70.485  1.00  0.00           H
ATOM    884  CD  ILE A 641      42.750  32.290  72.275  1.00  0.00           C
ATOM    885  HD1 ILE A 641      41.850  31.820  72.715  1.00  0.00           H
ATOM    886  HD2 ILE A 641      42.750  33.360  72.565  1.00  0.00           H
ATOM    887  HD3 ILE A 641      43.640  31.790  72.715  1.00  0.00           H
ATOM    888  C   ILE A 641      40.530  33.410  67.845  1.00  0.00           C
ATOM    889  O   ILE A 641      40.200  32.630  66.945  1.00  0.00           O
ATOM    890  N   GLU A 642      39.820  34.540  68.085  1.00  0.00           N
ATOM    891  HN  GLU A 642      40.020  35.120  68.885  1.00  0.00           H
ATOM    892  CA  GLU A 642      38.660  34.950  67.315  1.00  0.00           C
ATOM    893  HA  GLU A 642      37.910  34.160  67.385  1.00  0.00           H
ATOM    894  CB  GLU A 642      38.040  36.270  67.835  1.00  0.00           C
ATOM    895  HB1 GLU A 642      37.340  36.710  67.085  1.00  0.00           H
ATOM    896  HB2 GLU A 642      38.850  37.020  67.995  1.00  0.00           H
ATOM    897  CG  GLU A 642      37.220  36.140  69.135  1.00  0.00           C
ATOM    898  HG1 GLU A 642      36.360  35.460  68.945  1.00  0.00           H
ATOM    899  HG2 GLU A 642      36.800  37.110  69.455  1.00  0.00           H
ATOM    900  CD  GLU A 642      38.020  35.570  70.295  1.00  0.00           C
ATOM    901  OE1 GLU A 642      39.180  36.000  70.535  1.00  0.00           O
ATOM    902  OE2 GLU A 642      37.450  34.680  70.965  1.00  0.00           O
ATOM    903  C   GLU A 642      38.940  35.170  65.845  1.00  0.00           C
ATOM    904  O   GLU A 642      38.200  34.700  64.975  1.00  0.00           O
ATOM    905  N   SER A 643      40.010  35.920  65.535  1.00  0.00           N
ATOM    906  HN  SER A 643      40.610  36.300  66.245  1.00  0.00           H
ATOM    907  CA  SER A 643      40.380  36.180  64.145  1.00  0.00           C
ATOM    908  HA  SER A 643      39.500  36.550  63.645  1.00  0.00           H
ATOM    909  CB  SER A 643      41.460  37.280  63.955  1.00  0.00           C
ATOM    910  HB1 SER A 643      41.080  38.220  64.415  1.00  0.00           H
ATOM    911  HB2 SER A 643      41.630  37.470  62.875  1.00  0.00           H
ATOM    912  OG  SER A 643      42.680  36.930  64.595  1.00  0.00           O
ATOM    913  HG1 SER A 643      43.390  37.430  64.145  1.00  0.00           H
ATOM    914  C   SER A 643      40.760  34.920  63.375  1.00  0.00           C
ATOM    915  O   SER A 643      40.240  34.710  62.275  1.00  0.00           O
ATOM    916  N   LEU A 644      41.600  34.020  63.935  1.00  0.00           N
ATOM    917  HN  LEU A 644      42.070  34.250  64.795  1.00  0.00           H
ATOM    918  CA  LEU A 644      41.910  32.730  63.325  1.00  0.00           C
ATOM    919  HA  LEU A 644      42.330  32.910  62.345  1.00  0.00           H
ATOM    920  CB  LEU A 644      42.950  31.960  64.205  1.00  0.00           C
ATOM    921  HB1 LEU A 644      43.040  30.900  63.885  1.00  0.00           H
ATOM    922  HB2 LEU A 644      42.580  31.970  65.255  1.00  0.00           H
ATOM    923  CG  LEU A 644      44.370  32.550  64.205  1.00  0.00           C
ATOM    924  HG  LEU A 644      44.310  33.660  64.295  1.00  0.00           H
ATOM    925  CD1 LEU A 644      45.180  32.020  65.405  1.00  0.00           C
ATOM    926 HD11 LEU A 644      45.240  30.910  65.375  1.00  0.00           H
ATOM    927 HD12 LEU A 644      44.700  32.320  66.355  1.00  0.00           H
ATOM    928 HD13 LEU A 644      46.210  32.430  65.375  1.00  0.00           H
ATOM    929  CD2 LEU A 644      45.100  32.210  62.895  1.00  0.00           C
ATOM    930 HD21 LEU A 644      44.540  32.600  62.025  1.00  0.00           H
ATOM    931 HD22 LEU A 644      45.210  31.110  62.775  1.00  0.00           H
ATOM    932 HD23 LEU A 644      46.110  32.670  62.885  1.00  0.00           H
ATOM    933  C   LEU A 644      40.720  31.790  63.125  1.00  0.00           C
ATOM    934  O   LEU A 644      40.510  31.270  62.035  1.00  0.00           O
ATOM    935  N   PHE A 645      39.900  31.590  64.175  1.00  0.00           N
ATOM    936  HN  PHE A 645      40.100  32.040  65.055  1.00  0.00           H
ATOM    937  CA  PHE A 645      38.730  30.720  64.135  1.00  0.00           C
ATOM    938  HA  PHE A 645      39.050  29.750  63.785  1.00  0.00           H
ATOM    939  CB  PHE A 645      38.170  30.550  65.585  1.00  0.00           C
ATOM    940  HB1 PHE A 645      38.040  31.560  66.035  1.00  0.00           H
ATOM    941  HB2 PHE A 645      38.910  30.000  66.205  1.00  0.00           H
ATOM    942  CG  PHE A 645      36.860  29.820  65.685  1.00  0.00           C
ATOM    943  CD1 PHE A 645      36.750  28.500  65.205  1.00  0.00           C
ATOM    944  HD1 PHE A 645      37.610  28.020  64.755  1.00  0.00           H
ATOM    945  CE1 PHE A 645      35.540  27.810  65.285  1.00  0.00           C
ATOM    946  HE1 PHE A 645      35.460  26.800  64.905  1.00  0.00           H
ATOM    947  CZ  PHE A 645      34.420  28.430  65.865  1.00  0.00           C
ATOM    948  HZ  PHE A 645      33.480  27.900  65.935  1.00  0.00           H
ATOM    949  CD2 PHE A 645      35.740  30.420  66.275  1.00  0.00           C
ATOM    950  HD2 PHE A 645      35.820  31.420  66.675  1.00  0.00           H
ATOM    951  CE2 PHE A 645      34.520  29.730  66.365  1.00  0.00           C
ATOM    952  HE2 PHE A 645      33.660  30.200  66.835  1.00  0.00           H
ATOM    953  C   PHE A 645      37.670  31.200  63.155  1.00  0.00           C
ATOM    954  O   PHE A 645      37.150  30.440  62.325  1.00  0.00           O
ATOM    955  N   GLY A 646      37.390  32.520  63.195  1.00  0.00           N
ATOM    956  HN  GLY A 646      37.860  33.090  63.875  1.00  0.00           H
ATOM    957  CA  GLY A 646      36.430  33.160  62.315  1.00  0.00           C
ATOM    958  HA1 GLY A 646      36.340  34.190  62.635  1.00  0.00           H
ATOM    959  HA2 GLY A 646      35.500  32.620  62.375  1.00  0.00           H
ATOM    960  C   GLY A 646      36.850  33.190  60.875  1.00  0.00           C
ATOM    961  O   GLY A 646      36.050  32.870  59.995  1.00  0.00           O
ATOM    962  N   ALA A 647      38.120  33.550  60.595  1.00  0.00           N
ATOM    963  HN  ALA A 647      38.740  33.850  61.325  1.00  0.00           H
ATOM    964  CA  ALA A 647      38.680  33.540  59.255  1.00  0.00           C
ATOM    965  HA  ALA A 647      38.060  34.170  58.625  1.00  0.00           H
ATOM    966  CB  ALA A 647      40.110  34.120  59.275  1.00  0.00           C
ATOM    967  HB1 ALA A 647      40.790  33.510  59.895  1.00  0.00           H
ATOM    968  HB2 ALA A 647      40.080  35.150  59.715  1.00  0.00           H
ATOM    969  HB3 ALA A 647      40.520  34.210  58.245  1.00  0.00           H
ATOM    970  C   ALA A 647      38.700  32.160  58.625  1.00  0.00           C
ATOM    971  O   ALA A 647      38.310  31.980  57.475  1.00  0.00           O
ATOM    972  N   SER A 648      39.090  31.140  59.415  1.00  0.00           N
ATOM    973  HN  SER A 648      39.460  31.330  60.325  1.00  0.00           H
ATOM    974  CA  SER A 648      38.960  29.740  59.045  1.00  0.00           C
ATOM    975  HA  SER A 648      39.580  29.560  58.185  1.00  0.00           H
ATOM    976  CB  SER A 648      39.440  28.820  60.205  1.00  0.00           C
ATOM    977  HB1 SER A 648      38.860  29.040  61.125  1.00  0.00           H
ATOM    978  HB2 SER A 648      40.500  29.050  60.425  1.00  0.00           H
ATOM    979  OG  SER A 648      39.290  27.440  59.875  1.00  0.00           O
ATOM    980  HG1 SER A 648      40.010  27.220  59.275  1.00  0.00           H
ATOM    981  C   SER A 648      37.540  29.370  58.635  1.00  0.00           C
ATOM    982  O   SER A 648      37.290  29.050  57.475  1.00  0.00           O
ATOM    983  N   LEU A 649      36.570  29.500  59.565  1.00  0.00           N
ATOM    984  HN  LEU A 649      36.830  29.790  60.495  1.00  0.00           H
ATOM    985  CA  LEU A 649      35.180  29.160  59.375  1.00  0.00           C
ATOM    986  HA  LEU A 649      35.080  28.100  59.235  1.00  0.00           H
ATOM    987  CB  LEU A 649      34.460  29.610  60.685  1.00  0.00           C
ATOM    988  HB1 LEU A 649      34.660  30.690  60.845  1.00  0.00           H
ATOM    989  HB2 LEU A 649      34.940  29.070  61.535  1.00  0.00           H
ATOM    990  CG  LEU A 649      32.950  29.370  60.775  1.00  0.00           C
ATOM    991  HG  LEU A 649      32.430  29.860  59.915  1.00  0.00           H
ATOM    992  CD1 LEU A 649      32.660  27.880  60.755  1.00  0.00           C
ATOM    993 HD11 LEU A 649      33.170  27.370  61.605  1.00  0.00           H
ATOM    994 HD12 LEU A 649      33.040  27.440  59.815  1.00  0.00           H
ATOM    995 HD13 LEU A 649      31.570  27.710  60.855  1.00  0.00           H
ATOM    996  CD2 LEU A 649      32.380  29.960  62.075  1.00  0.00           C
ATOM    997 HD21 LEU A 649      32.590  31.050  62.125  1.00  0.00           H
ATOM    998 HD22 LEU A 649      32.840  29.480  62.965  1.00  0.00           H
ATOM    999 HD23 LEU A 649      31.280  29.810  62.135  1.00  0.00           H
ATOM   1000  C   LEU A 649      34.540  29.850  58.165  1.00  0.00           C
ATOM   1001  O   LEU A 649      33.930  29.210  57.305  1.00  0.00           O
ATOM   1002  N   THR A 650      34.750  31.180  58.065  1.00  0.00           N
ATOM   1003  HN  THR A 650      35.280  31.620  58.785  1.00  0.00           H
ATOM   1004  CA  THR A 650      34.280  32.040  56.975  1.00  0.00           C
ATOM   1005  HA  THR A 650      33.210  31.890  56.895  1.00  0.00           H
ATOM   1006  CB  THR A 650      34.540  33.520  57.245  1.00  0.00           C
ATOM   1007  HB  THR A 650      35.640  33.730  57.285  1.00  0.00           H
ATOM   1008  OG1 THR A 650      33.980  33.930  58.475  1.00  0.00           O
ATOM   1009  HG1 THR A 650      34.530  33.510  59.145  1.00  0.00           H
ATOM   1010  CG2 THR A 650      33.890  34.420  56.185  1.00  0.00           C
ATOM   1011 HG21 THR A 650      32.800  34.250  56.165  1.00  0.00           H
ATOM   1012 HG22 THR A 650      34.290  34.210  55.175  1.00  0.00           H
ATOM   1013 HG23 THR A 650      34.080  35.490  56.415  1.00  0.00           H
ATOM   1014  C   THR A 650      34.870  31.670  55.635  1.00  0.00           C
ATOM   1015  O   THR A 650      34.170  31.570  54.625  1.00  0.00           O
ATOM   1016  N   GLY A 651      36.210  31.440  55.585  1.00  0.00           N
ATOM   1017  HN  GLY A 651      36.770  31.500  56.415  1.00  0.00           H
ATOM   1018  CA  GLY A 651      36.940  31.120  54.355  1.00  0.00           C
ATOM   1019  HA1 GLY A 651      37.980  31.090  54.625  1.00  0.00           H
ATOM   1020  HA2 GLY A 651      36.720  31.880  53.625  1.00  0.00           H
ATOM   1021  C   GLY A 651      36.590  29.790  53.755  1.00  0.00           C
ATOM   1022  O   GLY A 651      36.470  29.640  52.535  1.00  0.00           O
ATOM   1023  N   ILE A 652      36.380  28.780  54.615  1.00  0.00           N
ATOM   1024  HN  ILE A 652      36.530  28.950  55.595  1.00  0.00           H
ATOM   1025  CA  ILE A 652      35.880  27.470  54.245  1.00  0.00           C
ATOM   1026  HA  ILE A 652      36.560  27.000  53.545  1.00  0.00           H
ATOM   1027  CB  ILE A 652      35.740  26.650  55.515  1.00  0.00           C
ATOM   1028  HB  ILE A 652      35.220  27.300  56.265  1.00  0.00           H
ATOM   1029  CG2 ILE A 652      34.800  25.420  55.355  1.00  0.00           C
ATOM   1030 HG21 ILE A 652      34.980  24.870  54.415  1.00  0.00           H
ATOM   1031 HG22 ILE A 652      33.740  25.750  55.345  1.00  0.00           H
ATOM   1032 HG23 ILE A 652      34.880  24.730  56.215  1.00  0.00           H
ATOM   1033  CG1 ILE A 652      37.120  26.390  56.155  1.00  0.00           C
ATOM   1034 HG11 ILE A 652      37.770  27.280  56.055  1.00  0.00           H
ATOM   1035 HG12 ILE A 652      37.690  25.590  55.655  1.00  0.00           H
ATOM   1036  CD  ILE A 652      36.950  26.080  57.635  1.00  0.00           C
ATOM   1037  HD1 ILE A 652      36.370  25.150  57.745  1.00  0.00           H
ATOM   1038  HD2 ILE A 652      36.340  26.860  58.135  1.00  0.00           H
ATOM   1039  HD3 ILE A 652      37.910  26.010  58.175  1.00  0.00           H
ATOM   1040  C   ILE A 652      34.530  27.540  53.595  1.00  0.00           C
ATOM   1041  O   ILE A 652      34.330  27.080  52.475  1.00  0.00           O
ATOM   1042  N   ALA A 653      33.580  28.220  54.275  1.00  0.00           N
ATOM   1043  HN  ALA A 653      33.780  28.590  55.185  1.00  0.00           H
ATOM   1044  CA  ALA A 653      32.230  28.390  53.835  1.00  0.00           C
ATOM   1045  HA  ALA A 653      31.770  27.420  53.705  1.00  0.00           H
ATOM   1046  CB  ALA A 653      31.500  29.230  54.895  1.00  0.00           C
ATOM   1047  HB1 ALA A 653      31.860  30.280  54.915  1.00  0.00           H
ATOM   1048  HB2 ALA A 653      31.710  28.810  55.905  1.00  0.00           H
ATOM   1049  HB3 ALA A 653      30.410  29.210  54.715  1.00  0.00           H
ATOM   1050  C   ALA A 653      32.150  29.120  52.515  1.00  0.00           C
ATOM   1051  O   ALA A 653      31.460  28.700  51.595  1.00  0.00           O
ATOM   1052  N   TYR A 654      32.930  30.210  52.395  1.00  0.00           N
ATOM   1053  HN  TYR A 654      33.450  30.540  53.195  1.00  0.00           H
ATOM   1054  CA  TYR A 654      33.040  30.980  51.185  1.00  0.00           C
ATOM   1055  HA  TYR A 654      32.050  31.330  50.915  1.00  0.00           H
ATOM   1056  CB  TYR A 654      33.940  32.210  51.495  1.00  0.00           C
ATOM   1057  HB1 TYR A 654      34.940  31.870  51.865  1.00  0.00           H
ATOM   1058  HB2 TYR A 654      33.480  32.810  52.305  1.00  0.00           H
ATOM   1059  CG  TYR A 654      34.150  33.100  50.305  1.00  0.00           C
ATOM   1060  CD1 TYR A 654      35.260  32.920  49.465  1.00  0.00           C
ATOM   1061  HD1 TYR A 654      35.980  32.140  49.675  1.00  0.00           H
ATOM   1062  CE1 TYR A 654      35.410  33.700  48.315  1.00  0.00           C
ATOM   1063  HE1 TYR A 654      36.240  33.530  47.635  1.00  0.00           H
ATOM   1064  CZ  TYR A 654      34.480  34.700  48.015  1.00  0.00           C
ATOM   1065  OH  TYR A 654      34.630  35.460  46.845  1.00  0.00           O
ATOM   1066  HH  TYR A 654      34.120  36.280  46.955  1.00  0.00           H
ATOM   1067  CD2 TYR A 654      33.230  34.110  50.005  1.00  0.00           C
ATOM   1068  HD2 TYR A 654      32.370  34.250  50.655  1.00  0.00           H
ATOM   1069  CE2 TYR A 654      33.390  34.920  48.875  1.00  0.00           C
ATOM   1070  HE2 TYR A 654      32.660  35.690  48.655  1.00  0.00           H
ATOM   1071  C   TYR A 654      33.570  30.170  49.995  1.00  0.00           C
ATOM   1072  O   TYR A 654      32.940  30.090  48.945  1.00  0.00           O
ATOM   1073  N   SER A 655      34.730  29.500  50.145  1.00  0.00           N
ATOM   1074  HN  SER A 655      35.170  29.520  51.055  1.00  0.00           H
ATOM   1075  CA  SER A 655      35.490  28.850  49.085  1.00  0.00           C
ATOM   1076  HA  SER A 655      35.650  29.580  48.305  1.00  0.00           H
ATOM   1077  CB  SER A 655      36.870  28.390  49.605  1.00  0.00           C
ATOM   1078  HB1 SER A 655      36.730  27.680  50.455  1.00  0.00           H
ATOM   1079  HB2 SER A 655      37.410  29.280  50.005  1.00  0.00           H
ATOM   1080  OG  SER A 655      37.680  27.800  48.595  1.00  0.00           O
ATOM   1081  HG1 SER A 655      37.220  27.020  48.275  1.00  0.00           H
ATOM   1082  C   SER A 655      34.750  27.680  48.435  1.00  0.00           C
ATOM   1083  O   SER A 655      34.860  27.430  47.225  1.00  0.00           O
ATOM   1084  N   LEU A 656      33.970  26.960  49.245  1.00  0.00           N
ATOM   1085  HN  LEU A 656      33.940  27.170  50.225  1.00  0.00           H
ATOM   1086  CA  LEU A 656      33.120  25.870  48.815  1.00  0.00           C
ATOM   1087  HA  LEU A 656      33.750  25.130  48.335  1.00  0.00           H
ATOM   1088  CB  LEU A 656      32.450  25.210  50.045  1.00  0.00           C
ATOM   1089  HB1 LEU A 656      31.680  24.490  49.715  1.00  0.00           H
ATOM   1090  HB2 LEU A 656      31.930  26.000  50.635  1.00  0.00           H
ATOM   1091  CG  LEU A 656      33.440  24.460  50.965  1.00  0.00           C
ATOM   1092  HG  LEU A 656      34.320  25.120  51.145  1.00  0.00           H
ATOM   1093  CD1 LEU A 656      32.840  24.180  52.345  1.00  0.00           C
ATOM   1094 HD11 LEU A 656      31.900  23.610  52.265  1.00  0.00           H
ATOM   1095 HD12 LEU A 656      32.620  25.140  52.875  1.00  0.00           H
ATOM   1096 HD13 LEU A 656      33.560  23.610  52.965  1.00  0.00           H
ATOM   1097  CD2 LEU A 656      34.010  23.200  50.305  1.00  0.00           C
ATOM   1098 HD21 LEU A 656      34.770  23.460  49.545  1.00  0.00           H
ATOM   1099 HD22 LEU A 656      33.220  22.620  49.785  1.00  0.00           H
ATOM   1100 HD23 LEU A 656      34.490  22.540  51.055  1.00  0.00           H
ATOM   1101  C   LEU A 656      32.070  26.240  47.785  1.00  0.00           C
ATOM   1102  O   LEU A 656      31.840  25.480  46.855  1.00  0.00           O
ATOM   1103  N   PHE A 657      31.420  27.420  47.925  1.00  0.00           N
ATOM   1104  HN  PHE A 657      31.630  28.010  48.695  1.00  0.00           H
ATOM   1105  CA  PHE A 657      30.280  27.810  47.105  1.00  0.00           C
ATOM   1106  HA  PHE A 657      30.010  27.000  46.435  1.00  0.00           H
ATOM   1107  CB  PHE A 657      29.080  28.150  48.035  1.00  0.00           C
ATOM   1108  HB1 PHE A 657      28.200  28.470  47.435  1.00  0.00           H
ATOM   1109  HB2 PHE A 657      29.360  28.970  48.715  1.00  0.00           H
ATOM   1110  CG  PHE A 657      28.650  26.960  48.855  1.00  0.00           C
ATOM   1111  CD1 PHE A 657      27.960  25.890  48.255  1.00  0.00           C
ATOM   1112  HD1 PHE A 657      27.790  25.890  47.195  1.00  0.00           H
ATOM   1113  CE1 PHE A 657      27.440  24.860  49.045  1.00  0.00           C
ATOM   1114  HE1 PHE A 657      26.880  24.060  48.585  1.00  0.00           H
ATOM   1115  CZ  PHE A 657      27.610  24.880  50.435  1.00  0.00           C
ATOM   1116  HZ  PHE A 657      27.170  24.110  51.055  1.00  0.00           H
ATOM   1117  CD2 PHE A 657      28.840  26.950  50.245  1.00  0.00           C
ATOM   1118  HD2 PHE A 657      29.360  27.770  50.715  1.00  0.00           H
ATOM   1119  CE2 PHE A 657      28.340  25.910  51.035  1.00  0.00           C
ATOM   1120  HE2 PHE A 657      28.470  25.930  52.105  1.00  0.00           H
ATOM   1121  C   PHE A 657      30.520  29.040  46.215  1.00  0.00           C
ATOM   1122  O   PHE A 657      29.880  29.210  45.175  1.00  0.00           O
ATOM   1123  N   ALA A 658      31.440  29.950  46.585  1.00  0.00           N
ATOM   1124  HN  ALA A 658      31.980  29.830  47.425  1.00  0.00           H
ATOM   1125  CA  ALA A 658      31.640  31.220  45.925  1.00  0.00           C
ATOM   1126  HA  ALA A 658      30.670  31.670  45.815  1.00  0.00           H
ATOM   1127  CB  ALA A 658      32.490  32.180  46.785  1.00  0.00           C
ATOM   1128  HB1 ALA A 658      33.490  31.750  46.975  1.00  0.00           H
ATOM   1129  HB2 ALA A 658      31.990  32.340  47.765  1.00  0.00           H
ATOM   1130  HB3 ALA A 658      32.620  33.170  46.295  1.00  0.00           H
ATOM   1131  C   ALA A 658      32.220  31.170  44.515  1.00  0.00           C
ATOM   1132  O   ALA A 658      33.000  30.280  44.145  1.00  0.00           O
ATOM   1133  N   GLY A 659      31.830  32.170  43.695  1.00  0.00           N
ATOM   1134  HN  GLY A 659      31.160  32.820  44.045  1.00  0.00           H
ATOM   1135  CA  GLY A 659      32.250  32.330  42.305  1.00  0.00           C
ATOM   1136  HA1 GLY A 659      31.820  33.250  41.945  1.00  0.00           H
ATOM   1137  HA2 GLY A 659      31.890  31.470  41.765  1.00  0.00           H
ATOM   1138  C   GLY A 659      33.740  32.400  42.065  1.00  0.00           C
ATOM   1139  O   GLY A 659      34.310  31.520  41.415  1.00  0.00           O
ATOM   1140  N   GLN A 660      34.430  33.440  42.585  1.00  0.00           N
ATOM   1141  HN  GLN A 660      33.990  34.140  43.145  1.00  0.00           H
ATOM   1142  CA  GLN A 660      35.890  33.500  42.595  1.00  0.00           C
ATOM   1143  HA  GLN A 660      36.260  32.890  41.785  1.00  0.00           H
ATOM   1144  CB  GLN A 660      36.470  34.920  42.315  1.00  0.00           C
ATOM   1145  HB1 GLN A 660      36.360  35.130  41.225  1.00  0.00           H
ATOM   1146  HB2 GLN A 660      37.570  34.910  42.535  1.00  0.00           H
ATOM   1147  CG  GLN A 660      35.800  36.080  43.095  1.00  0.00           C
ATOM   1148  HG1 GLN A 660      35.690  35.800  44.155  1.00  0.00           H
ATOM   1149  HG2 GLN A 660      34.790  36.300  42.685  1.00  0.00           H
ATOM   1150  CD  GLN A 660      36.600  37.400  43.105  1.00  0.00           C
ATOM   1151  OE1 GLN A 660      36.690  38.080  44.125  1.00  0.00           O
ATOM   1152  NE2 GLN A 660      37.150  37.820  41.945  1.00  0.00           N
ATOM   1153 HE21 GLN A 660      37.660  38.680  41.965  1.00  0.00           H
ATOM   1154 HE22 GLN A 660      37.060  37.320  41.085  1.00  0.00           H
ATOM   1155  C   GLN A 660      36.430  32.940  43.915  1.00  0.00           C
ATOM   1156  O   GLN A 660      35.970  33.390  44.955  1.00  0.00           O
ATOM   1157  N   PRO A 661      37.350  31.970  43.985  1.00  0.00           N
ATOM   1158  CD  PRO A 661      37.630  31.020  42.905  1.00  0.00           C
ATOM   1159  HD1 PRO A 661      38.140  31.530  42.055  1.00  0.00           H
ATOM   1160  HD2 PRO A 661      36.670  30.580  42.555  1.00  0.00           H
ATOM   1161  CA  PRO A 661      37.900  31.540  45.265  1.00  0.00           C
ATOM   1162  HA  PRO A 661      37.140  31.600  46.035  1.00  0.00           H
ATOM   1163  CB  PRO A 661      38.350  30.080  45.025  1.00  0.00           C
ATOM   1164  HB1 PRO A 661      37.520  29.420  45.355  1.00  0.00           H
ATOM   1165  HB2 PRO A 661      39.260  29.810  45.585  1.00  0.00           H
ATOM   1166  CG  PRO A 661      38.530  29.940  43.505  1.00  0.00           C
ATOM   1167  HG1 PRO A 661      39.590  30.130  43.235  1.00  0.00           H
ATOM   1168  HG2 PRO A 661      38.230  28.930  43.165  1.00  0.00           H
ATOM   1169  C   PRO A 661      39.050  32.430  45.685  1.00  0.00           C
ATOM   1170  O   PRO A 661      39.440  32.410  46.855  1.00  0.00           O
ATOM   1171  N   LEU A 662      39.640  33.210  44.765  1.00  0.00           N
ATOM   1172  HN  LEU A 662      39.250  33.230  43.845  1.00  0.00           H
ATOM   1173  CA  LEU A 662      40.880  33.950  44.935  1.00  0.00           C
ATOM   1174  HA  LEU A 662      41.530  33.380  45.585  1.00  0.00           H
ATOM   1175  CB  LEU A 662      41.600  34.150  43.575  1.00  0.00           C
ATOM   1176  HB1 LEU A 662      42.620  34.580  43.755  1.00  0.00           H
ATOM   1177  HB2 LEU A 662      41.040  34.890  42.965  1.00  0.00           H
ATOM   1178  CG  LEU A 662      41.760  32.860  42.735  1.00  0.00           C
ATOM   1179  HG  LEU A 662      40.750  32.500  42.445  1.00  0.00           H
ATOM   1180  CD1 LEU A 662      42.520  33.180  41.445  1.00  0.00           C
ATOM   1181 HD11 LEU A 662      43.550  33.540  41.685  1.00  0.00           H
ATOM   1182 HD12 LEU A 662      42.000  33.950  40.855  1.00  0.00           H
ATOM   1183 HD13 LEU A 662      42.620  32.260  40.825  1.00  0.00           H
ATOM   1184  CD2 LEU A 662      42.460  31.750  43.525  1.00  0.00           C
ATOM   1185 HD21 LEU A 662      41.870  31.440  44.415  1.00  0.00           H
ATOM   1186 HD22 LEU A 662      43.460  32.100  43.875  1.00  0.00           H
ATOM   1187 HD23 LEU A 662      42.620  30.860  42.885  1.00  0.00           H
ATOM   1188  C   LEU A 662      40.670  35.310  45.615  1.00  0.00           C
ATOM   1189  O   LEU A 662      41.180  36.350  45.195  1.00  0.00           O
ATOM   1190  N   THR A 663      39.880  35.290  46.695  1.00  0.00           N
ATOM   1191  HN  THR A 663      39.420  34.420  46.885  1.00  0.00           H
ATOM   1192  CA  THR A 663      39.350  36.500  47.295  1.00  0.00           C
ATOM   1193  HA  THR A 663      39.520  37.350  46.645  1.00  0.00           H
ATOM   1194  CB  THR A 663      37.860  36.370  47.525  1.00  0.00           C
ATOM   1195  HB  THR A 663      37.620  35.580  48.275  1.00  0.00           H
ATOM   1196  OG1 THR A 663      37.280  35.970  46.295  1.00  0.00           O
ATOM   1197  HG1 THR A 663      36.370  35.680  46.475  1.00  0.00           H
ATOM   1198  CG2 THR A 663      37.230  37.710  47.935  1.00  0.00           C
ATOM   1199 HG21 THR A 663      37.400  38.460  47.145  1.00  0.00           H
ATOM   1200 HG22 THR A 663      37.650  38.070  48.895  1.00  0.00           H
ATOM   1201 HG23 THR A 663      36.130  37.590  48.065  1.00  0.00           H
ATOM   1202  C   THR A 663      39.990  36.780  48.625  1.00  0.00           C
ATOM   1203  O   THR A 663      40.420  37.900  48.865  1.00  0.00           O
ATOM   1204  N   ILE A 664      40.110  35.750  49.495  1.00  0.00           N
ATOM   1205  HN  ILE A 664      39.770  34.860  49.195  1.00  0.00           H
ATOM   1206  CA  ILE A 664      40.720  35.810  50.825  1.00  0.00           C
ATOM   1207  HA  ILE A 664      40.440  34.880  51.295  1.00  0.00           H
ATOM   1208  CB  ILE A 664      42.260  35.760  50.835  1.00  0.00           C
ATOM   1209  HB  ILE A 664      42.650  36.560  50.165  1.00  0.00           H
ATOM   1210  CG2 ILE A 664      42.810  36.000  52.265  1.00  0.00           C
ATOM   1211 HG21 ILE A 664      42.360  35.290  52.995  1.00  0.00           H
ATOM   1212 HG22 ILE A 664      42.610  37.030  52.605  1.00  0.00           H
ATOM   1213 HG23 ILE A 664      43.910  35.870  52.285  1.00  0.00           H
ATOM   1214  CG1 ILE A 664      42.740  34.390  50.285  1.00  0.00           C
ATOM   1215 HG11 ILE A 664      42.170  34.140  49.365  1.00  0.00           H
ATOM   1216 HG12 ILE A 664      42.520  33.600  51.045  1.00  0.00           H
ATOM   1217  CD  ILE A 664      44.240  34.350  49.945  1.00  0.00           C
ATOM   1218  HD1 ILE A 664      44.860  34.550  50.845  1.00  0.00           H
ATOM   1219  HD2 ILE A 664      44.480  35.130  49.185  1.00  0.00           H
ATOM   1220  HD3 ILE A 664      44.530  33.360  49.545  1.00  0.00           H
ATOM   1221  C   ILE A 664      40.120  36.870  51.745  1.00  0.00           C
ATOM   1222  O   ILE A 664      40.410  38.060  51.695  1.00  0.00           O
ATOM   1223  N   LEU A 665      39.220  36.440  52.645  1.00  0.00           N
ATOM   1224  HN  LEU A 665      39.020  35.480  52.785  1.00  0.00           H
ATOM   1225  CA  LEU A 665      38.510  37.340  53.515  1.00  0.00           C
ATOM   1226  HA  LEU A 665      38.440  38.320  53.055  1.00  0.00           H
ATOM   1227  CB  LEU A 665      37.070  36.830  53.785  1.00  0.00           C
ATOM   1228  HB1 LEU A 665      36.520  37.560  54.415  1.00  0.00           H
ATOM   1229  HB2 LEU A 665      37.130  35.870  54.355  1.00  0.00           H
ATOM   1230  CG  LEU A 665      36.220  36.560  52.525  1.00  0.00           C
ATOM   1231  HG  LEU A 665      36.780  35.880  51.835  1.00  0.00           H
ATOM   1232  CD1 LEU A 665      34.920  35.850  52.905  1.00  0.00           C
ATOM   1233 HD11 LEU A 665      34.370  36.430  53.675  1.00  0.00           H
ATOM   1234 HD12 LEU A 665      35.140  34.840  53.315  1.00  0.00           H
ATOM   1235 HD13 LEU A 665      34.270  35.730  52.015  1.00  0.00           H
ATOM   1236  CD2 LEU A 665      35.910  37.850  51.755  1.00  0.00           C
ATOM   1237 HD21 LEU A 665      36.830  38.340  51.395  1.00  0.00           H
ATOM   1238 HD22 LEU A 665      35.350  38.560  52.395  1.00  0.00           H
ATOM   1239 HD23 LEU A 665      35.270  37.620  50.875  1.00  0.00           H
ATOM   1240  C   LEU A 665      39.290  37.490  54.805  1.00  0.00           C
ATOM   1241  O   LEU A 665      39.610  36.500  55.465  1.00  0.00           O
ATOM   1242  N   GLY A 666      39.630  38.730  55.185  1.00  0.00           N
ATOM   1243  HN  GLY A 666      39.290  39.530  54.665  1.00  0.00           H
ATOM   1244  CA  GLY A 666      40.380  39.020  56.395  1.00  0.00           C
ATOM   1245  HA1 GLY A 666      41.420  39.100  56.115  1.00  0.00           H
ATOM   1246  HA2 GLY A 666      40.180  38.270  57.145  1.00  0.00           H
ATOM   1247  C   GLY A 666      39.950  40.340  56.965  1.00  0.00           C
ATOM   1248  O   GLY A 666      39.080  41.030  56.445  1.00  0.00           O
ATOM   1249  N   SER A 667      40.550  40.740  58.085  1.00  0.00           N
ATOM   1250  HN  SER A 667      41.240  40.190  58.535  1.00  0.00           H
ATOM   1251  CA  SER A 667      40.230  42.010  58.735  1.00  0.00           C
ATOM   1252  HA  SER A 667      39.170  42.220  58.625  1.00  0.00           H
ATOM   1253  CB  SER A 667      40.590  41.990  60.245  1.00  0.00           C
ATOM   1254  HB1 SER A 667      40.260  42.940  60.735  1.00  0.00           H
ATOM   1255  HB2 SER A 667      41.690  41.900  60.375  1.00  0.00           H
ATOM   1256  OG  SER A 667      39.990  40.870  60.905  1.00  0.00           O
ATOM   1257  HG1 SER A 667      39.030  40.960  60.795  1.00  0.00           H
ATOM   1258  C   SER A 667      41.010  43.120  58.065  1.00  0.00           C
ATOM   1259  O   SER A 667      42.230  43.210  58.205  1.00  0.00           O
ATOM   1260  N   THR A 668      40.370  43.970  57.255  1.00  0.00           N
ATOM   1261  HN  THR A 668      39.390  43.880  57.055  1.00  0.00           H
ATOM   1262  CA  THR A 668      41.040  45.000  56.475  1.00  0.00           C
ATOM   1263  HA  THR A 668      42.020  44.630  56.205  1.00  0.00           H
ATOM   1264  CB  THR A 668      40.340  45.330  55.145  1.00  0.00           C
ATOM   1265  HB  THR A 668      40.930  46.070  54.555  1.00  0.00           H
ATOM   1266  OG1 THR A 668      39.030  45.850  55.335  1.00  0.00           O
ATOM   1267  HG1 THR A 668      38.700  45.980  54.405  1.00  0.00           H
ATOM   1268  CG2 THR A 668      40.210  44.050  54.315  1.00  0.00           C
ATOM   1269 HG21 THR A 668      39.550  43.310  54.815  1.00  0.00           H
ATOM   1270 HG22 THR A 668      41.200  43.580  54.135  1.00  0.00           H
ATOM   1271 HG23 THR A 668      39.750  44.280  53.325  1.00  0.00           H
ATOM   1272  C   THR A 668      41.270  46.270  57.295  1.00  0.00           C
ATOM   1273  O   THR A 668      40.770  46.440  58.395  1.00  0.00           O
ATOM   1274  N   GLY A 669      42.080  47.220  56.765  1.00  0.00           N
ATOM   1275  HN  GLY A 669      42.510  47.060  55.885  1.00  0.00           H
ATOM   1276  CA  GLY A 669      42.310  48.540  57.375  1.00  0.00           C
ATOM   1277  HA1 GLY A 669      42.860  49.140  56.665  1.00  0.00           H
ATOM   1278  HA2 GLY A 669      42.870  48.370  58.285  1.00  0.00           H
ATOM   1279  C   GLY A 669      41.080  49.330  57.785  1.00  0.00           C
ATOM   1280  O   GLY A 669      41.050  49.820  58.915  1.00  0.00           O
ATOM   1281  N   PRO A 670      40.030  49.460  56.965  1.00  0.00           N
ATOM   1282  CD  PRO A 670      40.130  49.350  55.505  1.00  0.00           C
ATOM   1283  HD1 PRO A 670      40.170  48.270  55.225  1.00  0.00           H
ATOM   1284  HD2 PRO A 670      41.030  49.870  55.125  1.00  0.00           H
ATOM   1285  CA  PRO A 670      38.820  50.170  57.385  1.00  0.00           C
ATOM   1286  HA  PRO A 670      39.110  51.120  57.795  1.00  0.00           H
ATOM   1287  CB  PRO A 670      37.960  50.310  56.115  1.00  0.00           C
ATOM   1288  HB1 PRO A 670      37.570  51.340  56.025  1.00  0.00           H
ATOM   1289  HB2 PRO A 670      37.090  49.610  56.115  1.00  0.00           H
ATOM   1290  CG  PRO A 670      38.860  49.970  54.915  1.00  0.00           C
ATOM   1291  HG1 PRO A 670      38.360  49.240  54.245  1.00  0.00           H
ATOM   1292  HG2 PRO A 670      39.110  50.880  54.335  1.00  0.00           H
ATOM   1293  C   PRO A 670      38.060  49.420  58.455  1.00  0.00           C
ATOM   1294  O   PRO A 670      37.450  50.070  59.305  1.00  0.00           O
ATOM   1295  N   VAL A 671      38.050  48.060  58.435  1.00  0.00           N
ATOM   1296  HN  VAL A 671      38.520  47.580  57.695  1.00  0.00           H
ATOM   1297  CA  VAL A 671      37.410  47.260  59.475  1.00  0.00           C
ATOM   1298  HA  VAL A 671      36.370  47.560  59.535  1.00  0.00           H
ATOM   1299  CB  VAL A 671      37.470  45.760  59.195  1.00  0.00           C
ATOM   1300  HB  VAL A 671      38.520  45.470  58.945  1.00  0.00           H
ATOM   1301  CG1 VAL A 671      37.030  44.920  60.425  1.00  0.00           C
ATOM   1302 HG11 VAL A 671      36.030  45.250  60.785  1.00  0.00           H
ATOM   1303 HG12 VAL A 671      37.750  44.980  61.255  1.00  0.00           H
ATOM   1304 HG13 VAL A 671      36.950  43.850  60.135  1.00  0.00           H
ATOM   1305  CG2 VAL A 671      36.590  45.420  57.985  1.00  0.00           C
ATOM   1306 HG21 VAL A 671      36.910  45.990  57.085  1.00  0.00           H
ATOM   1307 HG22 VAL A 671      35.530  45.670  58.195  1.00  0.00           H
ATOM   1308 HG23 VAL A 671      36.660  44.340  57.745  1.00  0.00           H
ATOM   1309  C   VAL A 671      38.010  47.520  60.845  1.00  0.00           C
ATOM   1310  O   VAL A 671      37.300  47.770  61.815  1.00  0.00           O
ATOM   1311  N   LEU A 672      39.360  47.510  60.935  1.00  0.00           N
ATOM   1312  HN  LEU A 672      39.910  47.340  60.115  1.00  0.00           H
ATOM   1313  CA  LEU A 672      40.080  47.730  62.175  1.00  0.00           C
ATOM   1314  HA  LEU A 672      39.770  46.980  62.895  1.00  0.00           H
ATOM   1315  CB  LEU A 672      41.600  47.600  61.885  1.00  0.00           C
ATOM   1316  HB1 LEU A 672      41.870  48.350  61.105  1.00  0.00           H
ATOM   1317  HB2 LEU A 672      41.780  46.600  61.445  1.00  0.00           H
ATOM   1318  CG  LEU A 672      42.550  47.790  63.085  1.00  0.00           C
ATOM   1319  HG  LEU A 672      42.260  48.710  63.655  1.00  0.00           H
ATOM   1320  CD1 LEU A 672      42.520  46.580  64.025  1.00  0.00           C
ATOM   1321 HD11 LEU A 672      42.770  45.650  63.465  1.00  0.00           H
ATOM   1322 HD12 LEU A 672      41.510  46.460  64.465  1.00  0.00           H
ATOM   1323 HD13 LEU A 672      43.260  46.690  64.835  1.00  0.00           H
ATOM   1324  CD2 LEU A 672      43.990  48.030  62.585  1.00  0.00           C
ATOM   1325 HD21 LEU A 672      44.030  48.920  61.915  1.00  0.00           H
ATOM   1326 HD22 LEU A 672      44.360  47.150  62.025  1.00  0.00           H
ATOM   1327 HD23 LEU A 672      44.680  48.220  63.435  1.00  0.00           H
ATOM   1328  C   LEU A 672      39.780  49.090  62.785  1.00  0.00           C
ATOM   1329  O   LEU A 672      39.500  49.220  63.975  1.00  0.00           O
ATOM   1330  N   VAL A 673      39.810  50.130  61.935  1.00  0.00           N
ATOM   1331  HN  VAL A 673      40.050  49.970  60.975  1.00  0.00           H
ATOM   1332  CA  VAL A 673      39.490  51.500  62.295  1.00  0.00           C
ATOM   1333  HA  VAL A 673      40.110  51.780  63.135  1.00  0.00           H
ATOM   1334  CB  VAL A 673      39.830  52.410  61.115  1.00  0.00           C
ATOM   1335  HB  VAL A 673      39.360  51.990  60.185  1.00  0.00           H
ATOM   1336  CG1 VAL A 673      39.320  53.850  61.315  1.00  0.00           C
ATOM   1337 HG11 VAL A 673      39.670  54.240  62.295  1.00  0.00           H
ATOM   1338 HG12 VAL A 673      38.210  53.900  61.295  1.00  0.00           H
ATOM   1339 HG13 VAL A 673      39.710  54.510  60.515  1.00  0.00           H
ATOM   1340  CG2 VAL A 673      41.360  52.410  60.935  1.00  0.00           C
ATOM   1341 HG21 VAL A 673      41.750  51.390  60.745  1.00  0.00           H
ATOM   1342 HG22 VAL A 673      41.850  52.790  61.855  1.00  0.00           H
ATOM   1343 HG23 VAL A 673      41.650  53.060  60.085  1.00  0.00           H
ATOM   1344  C   VAL A 673      38.050  51.680  62.765  1.00  0.00           C
ATOM   1345  O   VAL A 673      37.800  52.260  63.825  1.00  0.00           O
ATOM   1346  N   PHE A 674      37.060  51.160  62.005  1.00  0.00           N
ATOM   1347  HN  PHE A 674      37.290  50.690  61.145  1.00  0.00           H
ATOM   1348  CA  PHE A 674      35.650  51.280  62.325  1.00  0.00           C
ATOM   1349  HA  PHE A 674      35.460  52.330  62.495  1.00  0.00           H
ATOM   1350  CB  PHE A 674      34.790  50.800  61.115  1.00  0.00           C
ATOM   1351  HB1 PHE A 674      34.740  49.700  61.055  1.00  0.00           H
ATOM   1352  HB2 PHE A 674      35.280  51.160  60.185  1.00  0.00           H
ATOM   1353  CG  PHE A 674      33.380  51.360  61.145  1.00  0.00           C
ATOM   1354  CD1 PHE A 674      33.040  52.430  60.305  1.00  0.00           C
ATOM   1355  HD1 PHE A 674      33.790  52.880  59.665  1.00  0.00           H
ATOM   1356  CE1 PHE A 674      31.720  52.920  60.255  1.00  0.00           C
ATOM   1357  HE1 PHE A 674      31.470  53.740  59.605  1.00  0.00           H
ATOM   1358  CZ  PHE A 674      30.740  52.340  61.055  1.00  0.00           C
ATOM   1359  HZ  PHE A 674      29.720  52.710  61.015  1.00  0.00           H
ATOM   1360  CD2 PHE A 674      32.380  50.790  61.955  1.00  0.00           C
ATOM   1361  HD2 PHE A 674      32.630  49.970  62.605  1.00  0.00           H
ATOM   1362  CE2 PHE A 674      31.070  51.280  61.915  1.00  0.00           C
ATOM   1363  HE2 PHE A 674      30.310  50.820  62.525  1.00  0.00           H
ATOM   1364  C   PHE A 674      35.260  50.550  63.615  1.00  0.00           C
ATOM   1365  O   PHE A 674      34.560  51.110  64.455  1.00  0.00           O
ATOM   1366  N   GLU A 675      35.740  49.290  63.815  1.00  0.00           N
ATOM   1367  HN  GLU A 675      36.280  48.830  63.115  1.00  0.00           H
ATOM   1368  CA  GLU A 675      35.490  48.500  65.015  1.00  0.00           C
ATOM   1369  HA  GLU A 675      34.420  48.410  65.145  1.00  0.00           H
ATOM   1370  CB  GLU A 675      36.070  47.050  64.905  1.00  0.00           C
ATOM   1371  HB1 GLU A 675      36.070  46.560  65.905  1.00  0.00           H
ATOM   1372  HB2 GLU A 675      37.120  47.130  64.565  1.00  0.00           H
ATOM   1373  CG  GLU A 675      35.320  46.100  63.915  1.00  0.00           C
ATOM   1374  HG1 GLU A 675      36.040  45.340  63.555  1.00  0.00           H
ATOM   1375  HG2 GLU A 675      34.940  46.660  63.045  1.00  0.00           H
ATOM   1376  CD  GLU A 675      34.150  45.320  64.535  1.00  0.00           C
ATOM   1377  OE1 GLU A 675      33.460  45.880  65.425  1.00  0.00           O
ATOM   1378  OE2 GLU A 675      33.910  44.150  64.135  1.00  0.00           O
ATOM   1379  C   GLU A 675      36.010  49.190  66.285  1.00  0.00           C
ATOM   1380  O   GLU A 675      35.300  49.300  67.285  1.00  0.00           O
ATOM   1381  N   LYS A 676      37.240  49.770  66.235  1.00  0.00           N
ATOM   1382  HN  LYS A 676      37.820  49.670  65.415  1.00  0.00           H
ATOM   1383  CA  LYS A 676      37.770  50.600  67.315  1.00  0.00           C
ATOM   1384  HA  LYS A 676      37.740  50.000  68.215  1.00  0.00           H
ATOM   1385  CB  LYS A 676      39.250  50.980  67.055  1.00  0.00           C
ATOM   1386  HB1 LYS A 676      39.580  51.740  67.815  1.00  0.00           H
ATOM   1387  HB2 LYS A 676      39.340  51.450  66.055  1.00  0.00           H
ATOM   1388  CG  LYS A 676      40.220  49.800  67.165  1.00  0.00           C
ATOM   1389  HG1 LYS A 676      39.960  49.030  66.405  1.00  0.00           H
ATOM   1390  HG2 LYS A 676      40.090  49.320  68.165  1.00  0.00           H
ATOM   1391  CD  LYS A 676      41.700  50.220  66.995  1.00  0.00           C
ATOM   1392  HD1 LYS A 676      41.930  50.950  67.805  1.00  0.00           H
ATOM   1393  HD2 LYS A 676      41.800  50.760  66.025  1.00  0.00           H
ATOM   1394  CE  LYS A 676      42.670  49.040  67.025  1.00  0.00           C
ATOM   1395  HE1 LYS A 676      42.530  48.400  66.135  1.00  0.00           H
ATOM   1396  HE2 LYS A 676      42.490  48.430  67.945  1.00  0.00           H
ATOM   1397  NZ  LYS A 676      44.080  49.500  67.055  1.00  0.00           N
ATOM   1398  HZ1 LYS A 676      44.170  50.290  67.715  1.00  0.00           H
ATOM   1399  HZ2 LYS A 676      44.440  49.880  66.135  1.00  0.00           H
ATOM   1400  HZ3 LYS A 676      44.720  48.740  67.335  1.00  0.00           H
ATOM   1401  C   LYS A 676      36.970  51.860  67.635  1.00  0.00           C
ATOM   1402  O   LYS A 676      36.690  52.140  68.805  1.00  0.00           O
ATOM   1403  N   ILE A 677      36.540  52.620  66.605  1.00  0.00           N
ATOM   1404  HN  ILE A 677      36.840  52.400  65.675  1.00  0.00           H
ATOM   1405  CA  ILE A 677      35.670  53.780  66.735  1.00  0.00           C
ATOM   1406  HA  ILE A 677      36.130  54.470  67.435  1.00  0.00           H
ATOM   1407  CB  ILE A 677      35.540  54.490  65.385  1.00  0.00           C
ATOM   1408  HB  ILE A 677      35.300  53.730  64.615  1.00  0.00           H
ATOM   1409  CG2 ILE A 677      34.400  55.540  65.385  1.00  0.00           C
ATOM   1410 HG21 ILE A 677      34.530  56.250  66.235  1.00  0.00           H
ATOM   1411 HG22 ILE A 677      33.400  55.060  65.485  1.00  0.00           H
ATOM   1412 HG23 ILE A 677      34.390  56.120  64.445  1.00  0.00           H
ATOM   1413  CG1 ILE A 677      36.890  55.150  65.005  1.00  0.00           C
ATOM   1414 HG11 ILE A 677      37.730  54.460  65.255  1.00  0.00           H
ATOM   1415 HG12 ILE A 677      37.020  56.060  65.625  1.00  0.00           H
ATOM   1416  CD  ILE A 677      36.980  55.490  63.515  1.00  0.00           C
ATOM   1417  HD1 ILE A 677      36.180  56.200  63.225  1.00  0.00           H
ATOM   1418  HD2 ILE A 677      36.860  54.560  62.915  1.00  0.00           H
ATOM   1419  HD3 ILE A 677      37.970  55.950  63.285  1.00  0.00           H
ATOM   1420  C   ILE A 677      34.300  53.450  67.325  1.00  0.00           C
ATOM   1421  O   ILE A 677      33.810  54.110  68.245  1.00  0.00           O
ATOM   1422  N   LEU A 678      33.670  52.350  66.855  1.00  0.00           N
ATOM   1423  HN  LEU A 678      34.070  51.860  66.075  1.00  0.00           H
ATOM   1424  CA  LEU A 678      32.400  51.850  67.355  1.00  0.00           C
ATOM   1425  HA  LEU A 678      31.670  52.640  67.265  1.00  0.00           H
ATOM   1426  CB  LEU A 678      31.980  50.640  66.485  1.00  0.00           C
ATOM   1427  HB1 LEU A 678      32.790  49.880  66.505  1.00  0.00           H
ATOM   1428  HB2 LEU A 678      31.890  50.980  65.425  1.00  0.00           H
ATOM   1429  CG  LEU A 678      30.660  49.920  66.865  1.00  0.00           C
ATOM   1430  HG  LEU A 678      30.750  49.540  67.915  1.00  0.00           H
ATOM   1431  CD1 LEU A 678      29.450  50.860  66.805  1.00  0.00           C
ATOM   1432 HD11 LEU A 678      29.320  51.270  65.775  1.00  0.00           H
ATOM   1433 HD12 LEU A 678      29.560  51.710  67.515  1.00  0.00           H
ATOM   1434 HD13 LEU A 678      28.520  50.310  67.075  1.00  0.00           H
ATOM   1435  CD2 LEU A 678      30.430  48.710  65.955  1.00  0.00           C
ATOM   1436 HD21 LEU A 678      31.290  48.000  66.015  1.00  0.00           H
ATOM   1437 HD22 LEU A 678      30.330  49.040  64.895  1.00  0.00           H
ATOM   1438 HD23 LEU A 678      29.510  48.170  66.245  1.00  0.00           H
ATOM   1439  C   LEU A 678      32.460  51.450  68.825  1.00  0.00           C
ATOM   1440  O   LEU A 678      31.610  51.840  69.625  1.00  0.00           O
ATOM   1441  N   TYR A 679      33.520  50.700  69.215  1.00  0.00           N
ATOM   1442  HN  TYR A 679      34.160  50.330  68.535  1.00  0.00           H
ATOM   1443  CA  TYR A 679      33.780  50.380  70.605  1.00  0.00           C
ATOM   1444  HA  TYR A 679      32.890  49.910  70.995  1.00  0.00           H
ATOM   1445  CB  TYR A 679      34.940  49.350  70.725  1.00  0.00           C
ATOM   1446  HB1 TYR A 679      35.870  49.780  70.295  1.00  0.00           H
ATOM   1447  HB2 TYR A 679      34.700  48.430  70.145  1.00  0.00           H
ATOM   1448  CG  TYR A 679      35.200  48.950  72.165  1.00  0.00           C
ATOM   1449  CD1 TYR A 679      36.350  49.410  72.835  1.00  0.00           C
ATOM   1450  HD1 TYR A 679      37.050  50.050  72.325  1.00  0.00           H
ATOM   1451  CE1 TYR A 679      36.600  49.020  74.155  1.00  0.00           C
ATOM   1452  HE1 TYR A 679      37.510  49.350  74.635  1.00  0.00           H
ATOM   1453  CZ  TYR A 679      35.730  48.160  74.805  1.00  0.00           C
ATOM   1454  OH  TYR A 679      36.050  47.710  76.105  1.00  0.00           O
ATOM   1455  HH  TYR A 679      35.670  46.820  76.185  1.00  0.00           H
ATOM   1456  CD2 TYR A 679      34.300  48.110  72.845  1.00  0.00           C
ATOM   1457  HD2 TYR A 679      33.410  47.760  72.345  1.00  0.00           H
ATOM   1458  CE2 TYR A 679      34.570  47.710  74.165  1.00  0.00           C
ATOM   1459  HE2 TYR A 679      33.880  47.060  74.685  1.00  0.00           H
ATOM   1460  C   TYR A 679      34.010  51.610  71.485  1.00  0.00           C
ATOM   1461  O   TYR A 679      33.450  51.700  72.575  1.00  0.00           O
ATOM   1462  N   LYS A 680      34.800  52.600  71.005  1.00  0.00           N
ATOM   1463  HN  LYS A 680      35.280  52.480  70.135  1.00  0.00           H
ATOM   1464  CA  LYS A 680      35.050  53.840  71.725  1.00  0.00           C
ATOM   1465  HA  LYS A 680      35.520  53.600  72.665  1.00  0.00           H
ATOM   1466  CB  LYS A 680      36.020  54.730  70.885  1.00  0.00           C
ATOM   1467  HB1 LYS A 680      35.560  54.940  69.895  1.00  0.00           H
ATOM   1468  HB2 LYS A 680      36.940  54.120  70.695  1.00  0.00           H
ATOM   1469  CG  LYS A 680      36.440  56.050  71.555  1.00  0.00           C
ATOM   1470  HG1 LYS A 680      36.980  55.800  72.485  1.00  0.00           H
ATOM   1471  HG2 LYS A 680      35.530  56.630  71.825  1.00  0.00           H
ATOM   1472  CD  LYS A 680      37.350  56.920  70.655  1.00  0.00           C
ATOM   1473  HD1 LYS A 680      36.780  57.190  69.725  1.00  0.00           H
ATOM   1474  HD2 LYS A 680      38.210  56.300  70.335  1.00  0.00           H
ATOM   1475  CE  LYS A 680      37.910  58.210  71.305  1.00  0.00           C
ATOM   1476  HE1 LYS A 680      38.500  58.780  70.565  1.00  0.00           H
ATOM   1477  HE2 LYS A 680      38.560  57.950  72.165  1.00  0.00           H
ATOM   1478  NZ  LYS A 680      36.820  59.080  71.805  1.00  0.00           N
ATOM   1479  HZ1 LYS A 680      36.370  58.570  72.605  1.00  0.00           H
ATOM   1480  HZ2 LYS A 680      36.130  59.280  71.055  1.00  0.00           H
ATOM   1481  HZ3 LYS A 680      37.170  59.990  72.205  1.00  0.00           H
ATOM   1482  C   LYS A 680      33.780  54.630  72.045  1.00  0.00           C
ATOM   1483  O   LYS A 680      33.590  55.040  73.195  1.00  0.00           O
ATOM   1484  N   PHE A 681      32.860  54.810  71.075  1.00  0.00           N
ATOM   1485  HN  PHE A 681      33.050  54.500  70.135  1.00  0.00           H
ATOM   1486  CA  PHE A 681      31.550  55.390  71.325  1.00  0.00           C
ATOM   1487  HA  PHE A 681      31.710  56.340  71.835  1.00  0.00           H
ATOM   1488  CB  PHE A 681      30.740  55.620  70.025  1.00  0.00           C
ATOM   1489  HB1 PHE A 681      29.700  55.940  70.265  1.00  0.00           H
ATOM   1490  HB2 PHE A 681      30.690  54.690  69.435  1.00  0.00           H
ATOM   1491  CG  PHE A 681      31.310  56.730  69.175  1.00  0.00           C
ATOM   1492  CD1 PHE A 681      31.440  58.020  69.695  1.00  0.00           C
ATOM   1493  HD1 PHE A 681      31.190  58.210  70.735  1.00  0.00           H
ATOM   1494  CE1 PHE A 681      31.850  59.090  68.885  1.00  0.00           C
ATOM   1495  HE1 PHE A 681      31.930  60.080  69.305  1.00  0.00           H
ATOM   1496  CZ  PHE A 681      32.130  58.870  67.535  1.00  0.00           C
ATOM   1497  HZ  PHE A 681      32.440  59.680  66.905  1.00  0.00           H
ATOM   1498  CD2 PHE A 681      31.590  56.520  67.815  1.00  0.00           C
ATOM   1499  HD2 PHE A 681      31.470  55.530  67.385  1.00  0.00           H
ATOM   1500  CE2 PHE A 681      31.990  57.580  66.995  1.00  0.00           C
ATOM   1501  HE2 PHE A 681      32.200  57.420  65.945  1.00  0.00           H
ATOM   1502  C   PHE A 681      30.680  54.580  72.275  1.00  0.00           C
ATOM   1503  O   PHE A 681      30.060  55.110  73.185  1.00  0.00           O
ATOM   1504  N   CYS A 682      30.630  53.250  72.085  1.00  0.00           N
ATOM   1505  HN  CYS A 682      31.130  52.820  71.325  1.00  0.00           H
ATOM   1506  CA  CYS A 682      29.870  52.350  72.955  1.00  0.00           C
ATOM   1507  HA  CYS A 682      28.850  52.700  72.975  1.00  0.00           H
ATOM   1508  CB  CYS A 682      29.890  50.900  72.425  1.00  0.00           C
ATOM   1509  HB1 CYS A 682      29.460  50.210  73.185  1.00  0.00           H
ATOM   1510  HB2 CYS A 682      30.940  50.590  72.265  1.00  0.00           H
ATOM   1511  SG  CYS A 682      28.920  50.710  70.895  1.00  0.00           S
ATOM   1512  HG1 CYS A 682      29.770  51.390  70.145  1.00  0.00           H
ATOM   1513  C   CYS A 682      30.330  52.370  74.415  1.00  0.00           C
ATOM   1514  O   CYS A 682      29.530  52.400  75.335  1.00  0.00           O
ATOM   1515  N   ARG A 683      31.650  52.360  74.655  1.00  0.00           N
ATOM   1516  HN  ARG A 683      32.300  52.270  73.895  1.00  0.00           H
ATOM   1517  CA  ARG A 683      32.250  52.510  75.965  1.00  0.00           C
ATOM   1518  HA  ARG A 683      31.830  51.740  76.605  1.00  0.00           H
ATOM   1519  CB  ARG A 683      33.790  52.310  75.865  1.00  0.00           C
ATOM   1520  HB1 ARG A 683      34.200  53.080  75.175  1.00  0.00           H
ATOM   1521  HB2 ARG A 683      33.980  51.320  75.385  1.00  0.00           H
ATOM   1522  CG  ARG A 683      34.570  52.390  77.195  1.00  0.00           C
ATOM   1523  HG1 ARG A 683      34.230  53.270  77.775  1.00  0.00           H
ATOM   1524  HG2 ARG A 683      35.640  52.560  76.975  1.00  0.00           H
ATOM   1525  CD  ARG A 683      34.430  51.140  78.085  1.00  0.00           C
ATOM   1526  HD1 ARG A 683      33.450  50.660  77.905  1.00  0.00           H
ATOM   1527  HD2 ARG A 683      34.480  51.410  79.165  1.00  0.00           H
ATOM   1528  NE  ARG A 683      35.510  50.160  77.735  1.00  0.00           N
ATOM   1529  HE  ARG A 683      35.380  49.520  76.965  1.00  0.00           H
ATOM   1530  CZ  ARG A 683      36.750  50.220  78.215  1.00  0.00           C
ATOM   1531  NH1 ARG A 683      37.160  51.150  79.065  1.00  0.00           N
ATOM   1532 HH11 ARG A 683      36.490  51.760  79.455  1.00  0.00           H
ATOM   1533 HH12 ARG A 683      38.140  51.360  79.135  1.00  0.00           H
ATOM   1534  NH2 ARG A 683      37.630  49.350  77.785  1.00  0.00           N
ATOM   1535 HH21 ARG A 683      37.320  48.680  77.105  1.00  0.00           H
ATOM   1536 HH22 ARG A 683      38.530  49.300  78.195  1.00  0.00           H
ATOM   1537  C   ARG A 683      31.950  53.860  76.635  1.00  0.00           C
ATOM   1538  O   ARG A 683      31.630  53.900  77.825  1.00  0.00           O
ATOM   1539  N   ASP A 684      32.050  54.980  75.875  1.00  0.00           N
ATOM   1540  HN  ASP A 684      32.340  54.900  74.915  1.00  0.00           H
ATOM   1541  CA  ASP A 684      31.840  56.350  76.305  1.00  0.00           C
ATOM   1542  HA  ASP A 684      32.540  56.570  77.095  1.00  0.00           H
ATOM   1543  CB  ASP A 684      32.150  57.280  75.085  1.00  0.00           C
ATOM   1544  HB1 ASP A 684      31.390  57.120  74.295  1.00  0.00           H
ATOM   1545  HB2 ASP A 684      33.140  57.010  74.675  1.00  0.00           H
ATOM   1546  CG  ASP A 684      32.210  58.790  75.365  1.00  0.00           C
ATOM   1547  OD1 ASP A 684      32.450  59.200  76.525  1.00  0.00           O
ATOM   1548  OD2 ASP A 684      32.120  59.560  74.365  1.00  0.00           O
ATOM   1549  C   ASP A 684      30.440  56.600  76.865  1.00  0.00           C
ATOM   1550  O   ASP A 684      30.250  57.180  77.925  1.00  0.00           O
ATOM   1551  N   TYR A 685      29.410  56.070  76.175  1.00  0.00           N
ATOM   1552  HN  TYR A 685      29.590  55.680  75.265  1.00  0.00           H
ATOM   1553  CA  TYR A 685      28.020  56.270  76.555  1.00  0.00           C
ATOM   1554  HA  TYR A 685      27.940  57.150  77.175  1.00  0.00           H
ATOM   1555  CB  TYR A 685      27.150  56.440  75.275  1.00  0.00           C
ATOM   1556  HB1 TYR A 685      26.090  56.630  75.535  1.00  0.00           H
ATOM   1557  HB2 TYR A 685      27.210  55.520  74.655  1.00  0.00           H
ATOM   1558  CG  TYR A 685      27.650  57.610  74.465  1.00  0.00           C
ATOM   1559  CD1 TYR A 685      27.860  58.860  75.075  1.00  0.00           C
ATOM   1560  HD1 TYR A 685      27.620  58.990  76.115  1.00  0.00           H
ATOM   1561  CE1 TYR A 685      28.460  59.910  74.375  1.00  0.00           C
ATOM   1562  HE1 TYR A 685      28.660  60.840  74.875  1.00  0.00           H
ATOM   1563  CZ  TYR A 685      28.860  59.730  73.055  1.00  0.00           C
ATOM   1564  OH  TYR A 685      29.650  60.730  72.455  1.00  0.00           O
ATOM   1565  HH  TYR A 685      30.430  60.770  73.035  1.00  0.00           H
ATOM   1566  CD2 TYR A 685      27.990  57.470  73.105  1.00  0.00           C
ATOM   1567  HD2 TYR A 685      27.860  56.510  72.625  1.00  0.00           H
ATOM   1568  CE2 TYR A 685      28.590  58.520  72.405  1.00  0.00           C
ATOM   1569  HE2 TYR A 685      28.910  58.380  71.375  1.00  0.00           H
ATOM   1570  C   TYR A 685      27.480  55.120  77.385  1.00  0.00           C
ATOM   1571  O   TYR A 685      26.310  55.120  77.775  1.00  0.00           O
ATOM   1572  N   GLN A 686      28.310  54.110  77.715  1.00  0.00           N
ATOM   1573  HN  GLN A 686      29.260  54.140  77.385  1.00  0.00           H
ATOM   1574  CA  GLN A 686      27.940  52.920  78.475  1.00  0.00           C
ATOM   1575  HA  GLN A 686      28.830  52.300  78.495  1.00  0.00           H
ATOM   1576  CB  GLN A 686      27.570  53.240  79.945  1.00  0.00           C
ATOM   1577  HB1 GLN A 686      26.650  53.860  79.945  1.00  0.00           H
ATOM   1578  HB2 GLN A 686      28.380  53.870  80.385  1.00  0.00           H
ATOM   1579  CG  GLN A 686      27.370  51.970  80.825  1.00  0.00           C
ATOM   1580  HG1 GLN A 686      28.380  51.540  81.035  1.00  0.00           H
ATOM   1581  HG2 GLN A 686      26.760  51.200  80.325  1.00  0.00           H
ATOM   1582  CD  GLN A 686      26.730  52.280  82.175  1.00  0.00           C
ATOM   1583  OE1 GLN A 686      27.440  52.320  83.175  1.00  0.00           O
ATOM   1584  NE2 GLN A 686      25.390  52.410  82.245  1.00  0.00           N
ATOM   1585 HE21 GLN A 686      24.990  52.540  83.145  1.00  0.00           H
ATOM   1586 HE22 GLN A 686      24.850  52.120  81.455  1.00  0.00           H
ATOM   1587  C   GLN A 686      26.850  52.080  77.795  1.00  0.00           C
ATOM   1588  O   GLN A 686      25.710  51.970  78.265  1.00  0.00           O
ATOM   1589  N   LEU A 687      27.190  51.470  76.655  1.00  0.00           N
ATOM   1590  HN  LEU A 687      28.120  51.560  76.285  1.00  0.00           H
ATOM   1591  CA  LEU A 687      26.230  50.880  75.755  1.00  0.00           C
ATOM   1592  HA  LEU A 687      25.310  50.670  76.285  1.00  0.00           H
ATOM   1593  CB  LEU A 687      26.000  51.860  74.565  1.00  0.00           C
ATOM   1594  HB1 LEU A 687      26.890  51.840  73.895  1.00  0.00           H
ATOM   1595  HB2 LEU A 687      25.940  52.890  74.975  1.00  0.00           H
ATOM   1596  CG  LEU A 687      24.720  51.630  73.725  1.00  0.00           C
ATOM   1597  HG  LEU A 687      24.700  50.570  73.395  1.00  0.00           H
ATOM   1598  CD1 LEU A 687      23.450  51.930  74.525  1.00  0.00           C
ATOM   1599 HD11 LEU A 687      23.460  52.980  74.905  1.00  0.00           H
ATOM   1600 HD12 LEU A 687      23.370  51.250  75.395  1.00  0.00           H
ATOM   1601 HD13 LEU A 687      22.550  51.800  73.895  1.00  0.00           H
ATOM   1602  CD2 LEU A 687      24.750  52.510  72.465  1.00  0.00           C
ATOM   1603 HD21 LEU A 687      25.660  52.300  71.865  1.00  0.00           H
ATOM   1604 HD22 LEU A 687      24.760  53.590  72.745  1.00  0.00           H
ATOM   1605 HD23 LEU A 687      23.860  52.310  71.825  1.00  0.00           H
ATOM   1606  C   LEU A 687      26.820  49.570  75.295  1.00  0.00           C
ATOM   1607  O   LEU A 687      28.010  49.480  74.985  1.00  0.00           O
ATOM   1608  N   SER A 688      26.020  48.490  75.285  1.00  0.00           N
ATOM   1609  HN  SER A 688      25.060  48.560  75.575  1.00  0.00           H
ATOM   1610  CA  SER A 688      26.470  47.170  74.865  1.00  0.00           C
ATOM   1611  HA  SER A 688      27.350  46.950  75.455  1.00  0.00           H
ATOM   1612  CB  SER A 688      25.470  46.020  75.175  1.00  0.00           C
ATOM   1613  HB1 SER A 688      24.510  46.210  74.645  1.00  0.00           H
ATOM   1614  HB2 SER A 688      25.250  46.020  76.275  1.00  0.00           H
ATOM   1615  OG  SER A 688      25.980  44.740  74.795  1.00  0.00           O
ATOM   1616  HG1 SER A 688      25.200  44.160  74.655  1.00  0.00           H
ATOM   1617  C   SER A 688      26.900  47.090  73.395  1.00  0.00           C
ATOM   1618  O   SER A 688      26.070  47.070  72.485  1.00  0.00           O
ATOM   1619  N   TYR A 689      28.220  46.990  73.175  1.00  0.00           N
ATOM   1620  HN  TYR A 689      28.820  47.120  73.975  1.00  0.00           H
ATOM   1621  CA  TYR A 689      28.860  46.760  71.895  1.00  0.00           C
ATOM   1622  HA  TYR A 689      28.590  47.580  71.245  1.00  0.00           H
ATOM   1623  CB  TYR A 689      30.410  46.790  72.105  1.00  0.00           C
ATOM   1624  HB1 TYR A 689      30.660  46.140  72.985  1.00  0.00           H
ATOM   1625  HB2 TYR A 689      30.710  47.830  72.375  1.00  0.00           H
ATOM   1626  CG  TYR A 689      31.260  46.330  70.935  1.00  0.00           C
ATOM   1627  CD1 TYR A 689      31.630  47.240  69.915  1.00  0.00           C
ATOM   1628  HD1 TYR A 689      31.250  48.250  69.935  1.00  0.00           H
ATOM   1629  CE1 TYR A 689      32.510  46.850  68.885  1.00  0.00           C
ATOM   1630  HE1 TYR A 689      32.790  47.550  68.115  1.00  0.00           H
ATOM   1631  CZ  TYR A 689      33.050  45.560  68.885  1.00  0.00           C
ATOM   1632  OH  TYR A 689      33.960  45.120  67.905  1.00  0.00           O
ATOM   1633  HH  TYR A 689      33.800  45.600  67.055  1.00  0.00           H
ATOM   1634  CD2 TYR A 689      31.790  45.030  70.895  1.00  0.00           C
ATOM   1635  HD2 TYR A 689      31.510  44.310  71.645  1.00  0.00           H
ATOM   1636  CE2 TYR A 689      32.690  44.650  69.885  1.00  0.00           C
ATOM   1637  HE2 TYR A 689      33.120  43.660  69.875  1.00  0.00           H
ATOM   1638  C   TYR A 689      28.410  45.490  71.195  1.00  0.00           C
ATOM   1639  O   TYR A 689      28.130  45.520  69.995  1.00  0.00           O
ATOM   1640  N   LEU A 690      28.300  44.340  71.905  1.00  0.00           N
ATOM   1641  HN  LEU A 690      28.450  44.340  72.895  1.00  0.00           H
ATOM   1642  CA  LEU A 690      27.850  43.090  71.315  1.00  0.00           C
ATOM   1643  HA  LEU A 690      28.470  42.860  70.455  1.00  0.00           H
ATOM   1644  CB  LEU A 690      27.930  41.930  72.355  1.00  0.00           C
ATOM   1645  HB1 LEU A 690      27.480  41.000  71.935  1.00  0.00           H
ATOM   1646  HB2 LEU A 690      27.310  42.210  73.235  1.00  0.00           H
ATOM   1647  CG  LEU A 690      29.340  41.590  72.865  1.00  0.00           C
ATOM   1648  HG  LEU A 690      29.860  42.530  73.165  1.00  0.00           H
ATOM   1649  CD1 LEU A 690      29.230  40.710  74.135  1.00  0.00           C
ATOM   1650 HD11 LEU A 690      28.720  39.750  73.915  1.00  0.00           H
ATOM   1651 HD12 LEU A 690      28.640  41.240  74.915  1.00  0.00           H
ATOM   1652 HD13 LEU A 690      30.240  40.510  74.565  1.00  0.00           H
ATOM   1653  CD2 LEU A 690      30.180  40.880  71.795  1.00  0.00           C
ATOM   1654 HD21 LEU A 690      30.260  41.510  70.885  1.00  0.00           H
ATOM   1655 HD22 LEU A 690      29.680  39.930  71.505  1.00  0.00           H
ATOM   1656 HD23 LEU A 690      31.200  40.650  72.165  1.00  0.00           H
ATOM   1657  C   LEU A 690      26.420  43.180  70.805  1.00  0.00           C
ATOM   1658  O   LEU A 690      26.150  42.930  69.635  1.00  0.00           O
ATOM   1659  N   SER A 691      25.500  43.650  71.665  1.00  0.00           N
ATOM   1660  HN  SER A 691      25.750  43.810  72.625  1.00  0.00           H
ATOM   1661  CA  SER A 691      24.090  43.770  71.355  1.00  0.00           C
ATOM   1662  HA  SER A 691      23.740  42.790  71.055  1.00  0.00           H
ATOM   1663  CB  SER A 691      23.250  44.200  72.595  1.00  0.00           C
ATOM   1664  HB1 SER A 691      22.170  43.960  72.425  1.00  0.00           H
ATOM   1665  HB2 SER A 691      23.350  45.280  72.805  1.00  0.00           H
ATOM   1666  OG  SER A 691      23.720  43.490  73.725  1.00  0.00           O
ATOM   1667  HG1 SER A 691      22.960  43.040  74.185  1.00  0.00           H
ATOM   1668  C   SER A 691      23.810  44.720  70.205  1.00  0.00           C
ATOM   1669  O   SER A 691      22.980  44.440  69.345  1.00  0.00           O
ATOM   1670  N   LEU A 692      24.540  45.860  70.125  1.00  0.00           N
ATOM   1671  HN  LEU A 692      25.220  46.080  70.825  1.00  0.00           H
ATOM   1672  CA  LEU A 692      24.470  46.780  68.995  1.00  0.00           C
ATOM   1673  HA  LEU A 692      23.430  47.060  68.865  1.00  0.00           H
ATOM   1674  CB  LEU A 692      25.300  48.050  69.295  1.00  0.00           C
ATOM   1675  HB1 LEU A 692      26.390  47.890  69.125  1.00  0.00           H
ATOM   1676  HB2 LEU A 692      25.200  48.240  70.395  1.00  0.00           H
ATOM   1677  CG  LEU A 692      24.830  49.350  68.605  1.00  0.00           C
ATOM   1678  HG  LEU A 692      23.720  49.410  68.685  1.00  0.00           H
ATOM   1679  CD1 LEU A 692      25.400  50.570  69.335  1.00  0.00           C
ATOM   1680 HD11 LEU A 692      26.510  50.600  69.225  1.00  0.00           H
ATOM   1681 HD12 LEU A 692      25.160  50.520  70.425  1.00  0.00           H
ATOM   1682 HD13 LEU A 692      24.980  51.510  68.935  1.00  0.00           H
ATOM   1683  CD2 LEU A 692      25.200  49.430  67.115  1.00  0.00           C
ATOM   1684 HD21 LEU A 692      24.640  48.680  66.525  1.00  0.00           H
ATOM   1685 HD22 LEU A 692      26.290  49.260  66.975  1.00  0.00           H
ATOM   1686 HD23 LEU A 692      24.950  50.430  66.705  1.00  0.00           H
ATOM   1687  C   LEU A 692      24.930  46.140  67.695  1.00  0.00           C
ATOM   1688  O   LEU A 692      24.270  46.250  66.655  1.00  0.00           O
ATOM   1689  N   ARG A 693      26.070  45.410  67.725  1.00  0.00           N
ATOM   1690  HN  ARG A 693      26.580  45.280  68.575  1.00  0.00           H
ATOM   1691  CA  ARG A 693      26.720  44.900  66.525  1.00  0.00           C
ATOM   1692  HA  ARG A 693      26.710  45.710  65.805  1.00  0.00           H
ATOM   1693  CB  ARG A 693      28.200  44.540  66.825  1.00  0.00           C
ATOM   1694  HB1 ARG A 693      28.270  43.590  67.395  1.00  0.00           H
ATOM   1695  HB2 ARG A 693      28.590  45.340  67.485  1.00  0.00           H
ATOM   1696  CG  ARG A 693      29.100  44.500  65.565  1.00  0.00           C
ATOM   1697  HG1 ARG A 693      28.780  45.340  64.905  1.00  0.00           H
ATOM   1698  HG2 ARG A 693      28.940  43.560  65.005  1.00  0.00           H
ATOM   1699  CD  ARG A 693      30.610  44.720  65.815  1.00  0.00           C
ATOM   1700  HD1 ARG A 693      30.790  45.640  66.425  1.00  0.00           H
ATOM   1701  HD2 ARG A 693      31.170  44.850  64.855  1.00  0.00           H
ATOM   1702  NE  ARG A 693      31.130  43.540  66.575  1.00  0.00           N
ATOM   1703  HE  ARG A 693      31.110  43.560  67.565  1.00  0.00           H
ATOM   1704  CZ  ARG A 693      31.610  42.460  65.975  1.00  0.00           C
ATOM   1705  NH1 ARG A 693      31.750  42.340  64.685  1.00  0.00           N
ATOM   1706 HH11 ARG A 693      32.100  43.180  64.255  1.00  0.00           H
ATOM   1707 HH12 ARG A 693      32.200  41.510  64.365  1.00  0.00           H
ATOM   1708  NH2 ARG A 693      32.020  41.440  66.695  1.00  0.00           N
ATOM   1709 HH21 ARG A 693      32.310  41.630  67.615  1.00  0.00           H
ATOM   1710 HH22 ARG A 693      32.440  40.730  66.125  1.00  0.00           H
ATOM   1711  C   ARG A 693      25.950  43.750  65.875  1.00  0.00           C
ATOM   1712  O   ARG A 693      26.050  43.510  64.675  1.00  0.00           O
ATOM   1713  N   THR A 694      25.080  43.040  66.625  1.00  0.00           N
ATOM   1714  HN  THR A 694      25.100  43.160  67.625  1.00  0.00           H
ATOM   1715  CA  THR A 694      24.130  42.080  66.055  1.00  0.00           C
ATOM   1716  HA  THR A 694      24.710  41.320  65.545  1.00  0.00           H
ATOM   1717  CB  THR A 694      23.240  41.360  67.095  1.00  0.00           C
ATOM   1718  HB  THR A 694      22.700  40.520  66.575  1.00  0.00           H
ATOM   1719  OG1 THR A 694      22.250  42.200  67.665  1.00  0.00           O
ATOM   1720  HG1 THR A 694      22.640  42.630  68.435  1.00  0.00           H
ATOM   1721  CG2 THR A 694      24.040  40.740  68.245  1.00  0.00           C
ATOM   1722 HG21 THR A 694      24.400  41.520  68.935  1.00  0.00           H
ATOM   1723 HG22 THR A 694      24.920  40.180  67.865  1.00  0.00           H
ATOM   1724 HG23 THR A 694      23.410  40.040  68.825  1.00  0.00           H
ATOM   1725  C   THR A 694      23.200  42.720  65.025  1.00  0.00           C
ATOM   1726  O   THR A 694      23.030  42.200  63.925  1.00  0.00           O
ATOM   1727  N   SER A 695      22.610  43.900  65.325  1.00  0.00           N
ATOM   1728  HN  SER A 695      22.750  44.260  66.245  1.00  0.00           H
ATOM   1729  CA  SER A 695      21.690  44.600  64.435  1.00  0.00           C
ATOM   1730  HA  SER A 695      21.020  43.860  64.015  1.00  0.00           H
ATOM   1731  CB  SER A 695      20.810  45.650  65.165  1.00  0.00           C
ATOM   1732  HB1 SER A 695      20.320  45.170  66.045  1.00  0.00           H
ATOM   1733  HB2 SER A 695      19.990  45.980  64.485  1.00  0.00           H
ATOM   1734  OG  SER A 695      21.540  46.790  65.585  1.00  0.00           O
ATOM   1735  HG1 SER A 695      22.270  46.490  66.155  1.00  0.00           H
ATOM   1736  C   SER A 695      22.390  45.240  63.255  1.00  0.00           C
ATOM   1737  O   SER A 695      21.860  45.290  62.155  1.00  0.00           O
ATOM   1738  N   ILE A 696      23.670  45.660  63.445  1.00  0.00           N
ATOM   1739  HN  ILE A 696      24.040  45.740  64.375  1.00  0.00           H
ATOM   1740  CA  ILE A 696      24.540  46.060  62.345  1.00  0.00           C
ATOM   1741  HA  ILE A 696      24.080  46.880  61.825  1.00  0.00           H
ATOM   1742  CB  ILE A 696      25.960  46.460  62.795  1.00  0.00           C
ATOM   1743  HB  ILE A 696      26.420  45.600  63.325  1.00  0.00           H
ATOM   1744  CG2 ILE A 696      26.860  46.780  61.565  1.00  0.00           C
ATOM   1745 HG21 ILE A 696      26.370  47.520  60.895  1.00  0.00           H
ATOM   1746 HG22 ILE A 696      27.080  45.870  60.975  1.00  0.00           H
ATOM   1747 HG23 ILE A 696      27.830  47.200  61.895  1.00  0.00           H
ATOM   1748  CG1 ILE A 696      25.950  47.630  63.815  1.00  0.00           C
ATOM   1749 HG11 ILE A 696      26.990  47.770  64.175  1.00  0.00           H
ATOM   1750 HG12 ILE A 696      25.340  47.350  64.695  1.00  0.00           H
ATOM   1751  CD  ILE A 696      25.450  48.970  63.265  1.00  0.00           C
ATOM   1752  HD1 ILE A 696      24.380  48.900  62.995  1.00  0.00           H
ATOM   1753  HD2 ILE A 696      26.030  49.280  62.365  1.00  0.00           H
ATOM   1754  HD3 ILE A 696      25.560  49.770  64.035  1.00  0.00           H
ATOM   1755  C   ILE A 696      24.670  44.910  61.345  1.00  0.00           C
ATOM   1756  O   ILE A 696      24.490  45.100  60.145  1.00  0.00           O
ATOM   1757  N   GLY A 697      24.890  43.680  61.855  1.00  0.00           N
ATOM   1758  HN  GLY A 697      25.060  43.560  62.835  1.00  0.00           H
ATOM   1759  CA  GLY A 697      24.910  42.460  61.055  1.00  0.00           C
ATOM   1760  HA1 GLY A 697      25.110  41.640  61.725  1.00  0.00           H
ATOM   1761  HA2 GLY A 697      25.670  42.570  60.295  1.00  0.00           H
ATOM   1762  C   GLY A 697      23.610  42.140  60.355  1.00  0.00           C
ATOM   1763  O   GLY A 697      23.620  41.750  59.185  1.00  0.00           O
ATOM   1764  N   LEU A 698      22.450  42.290  61.045  1.00  0.00           N
ATOM   1765  HN  LEU A 698      22.480  42.490  62.025  1.00  0.00           H
ATOM   1766  CA  LEU A 698      21.140  42.130  60.435  1.00  0.00           C
ATOM   1767  HA  LEU A 698      21.080  41.130  60.015  1.00  0.00           H
ATOM   1768  CB  LEU A 698      19.970  42.300  61.465  1.00  0.00           C
ATOM   1769  HB1 LEU A 698      19.000  42.140  60.945  1.00  0.00           H
ATOM   1770  HB2 LEU A 698      19.980  43.340  61.845  1.00  0.00           H
ATOM   1771  CG  LEU A 698      19.980  41.360  62.705  1.00  0.00           C
ATOM   1772  HG  LEU A 698      20.950  41.480  63.225  1.00  0.00           H
ATOM   1773  CD1 LEU A 698      18.890  41.770  63.715  1.00  0.00           C
ATOM   1774 HD11 LEU A 698      17.880  41.680  63.265  1.00  0.00           H
ATOM   1775 HD12 LEU A 698      19.030  42.820  64.055  1.00  0.00           H
ATOM   1776 HD13 LEU A 698      18.920  41.110  64.605  1.00  0.00           H
ATOM   1777  CD2 LEU A 698      19.810  39.880  62.365  1.00  0.00           C
ATOM   1778 HD21 LEU A 698      20.560  39.560  61.615  1.00  0.00           H
ATOM   1779 HD22 LEU A 698      18.790  39.710  61.975  1.00  0.00           H
ATOM   1780 HD23 LEU A 698      19.940  39.260  63.285  1.00  0.00           H
ATOM   1781  C   LEU A 698      20.920  43.100  59.285  1.00  0.00           C
ATOM   1782  O   LEU A 698      20.620  42.690  58.175  1.00  0.00           O
ATOM   1783  N   TRP A 699      21.150  44.430  59.465  1.00  0.00           N
ATOM   1784  HN  TRP A 699      21.380  44.770  60.385  1.00  0.00           H
ATOM   1785  CA  TRP A 699      21.070  45.390  58.375  1.00  0.00           C
ATOM   1786  HA  TRP A 699      20.100  45.250  57.925  1.00  0.00           H
ATOM   1787  CB  TRP A 699      21.130  46.870  58.875  1.00  0.00           C
ATOM   1788  HB1 TRP A 699      21.520  47.540  58.065  1.00  0.00           H
ATOM   1789  HB2 TRP A 699      21.840  46.940  59.725  1.00  0.00           H
ATOM   1790  CG  TRP A 699      19.810  47.430  59.275  1.00  0.00           C
ATOM   1791  CD1 TRP A 699      18.780  47.690  58.415  1.00  0.00           C
ATOM   1792  HD1 TRP A 699      18.810  47.490  57.345  1.00  0.00           H
ATOM   1793  NE1 TRP A 699      17.710  48.200  59.105  1.00  0.00           N
ATOM   1794  HE1 TRP A 699      16.800  48.320  58.785  1.00  0.00           H
ATOM   1795  CE2 TRP A 699      18.030  48.300  60.425  1.00  0.00           C
ATOM   1796  CD2 TRP A 699      19.360  47.840  60.585  1.00  0.00           C
ATOM   1797  CE3 TRP A 699      19.950  47.880  61.845  1.00  0.00           C
ATOM   1798  HE3 TRP A 699      20.980  47.590  62.005  1.00  0.00           H
ATOM   1799  CZ3 TRP A 699      19.190  48.340  62.925  1.00  0.00           C
ATOM   1800  HZ3 TRP A 699      19.640  48.390  63.915  1.00  0.00           H
ATOM   1801  CZ2 TRP A 699      17.280  48.750  61.495  1.00  0.00           C
ATOM   1802  HZ2 TRP A 699      16.270  49.100  61.375  1.00  0.00           H
ATOM   1803  CH2 TRP A 699      17.880  48.760  62.755  1.00  0.00           C
ATOM   1804  HH2 TRP A 699      17.320  49.110  63.615  1.00  0.00           H
ATOM   1805  C   TRP A 699      22.050  45.180  57.235  1.00  0.00           C
ATOM   1806  O   TRP A 699      21.680  45.290  56.065  1.00  0.00           O
ATOM   1807  N   THR A 700      23.320  44.860  57.535  1.00  0.00           N
ATOM   1808  HN  THR A 700      23.590  44.790  58.495  1.00  0.00           H
ATOM   1809  CA  THR A 700      24.370  44.640  56.525  1.00  0.00           C
ATOM   1810  HA  THR A 700      24.430  45.510  55.905  1.00  0.00           H
ATOM   1811  CB  THR A 700      25.750  44.430  57.185  1.00  0.00           C
ATOM   1812  HB  THR A 700      25.720  43.560  57.885  1.00  0.00           H
ATOM   1813  OG1 THR A 700      26.140  45.590  57.915  1.00  0.00           O
ATOM   1814  HG1 THR A 700      25.450  45.770  58.555  1.00  0.00           H
ATOM   1815  CG2 THR A 700      26.850  44.200  56.135  1.00  0.00           C
ATOM   1816 HG21 THR A 700      26.860  45.040  55.415  1.00  0.00           H
ATOM   1817 HG22 THR A 700      26.700  43.250  55.575  1.00  0.00           H
ATOM   1818 HG23 THR A 700      27.840  44.160  56.635  1.00  0.00           H
ATOM   1819  C   THR A 700      24.080  43.460  55.605  1.00  0.00           C
ATOM   1820  O   THR A 700      24.180  43.550  54.375  1.00  0.00           O
ATOM   1821  N   SER A 701      23.680  42.300  56.175  1.00  0.00           N
ATOM   1822  HN  SER A 701      23.570  42.260  57.165  1.00  0.00           H
ATOM   1823  CA  SER A 701      23.310  41.100  55.425  1.00  0.00           C
ATOM   1824  HA  SER A 701      24.130  40.860  54.765  1.00  0.00           H
ATOM   1825  CB  SER A 701      23.050  39.870  56.355  1.00  0.00           C
ATOM   1826  HB1 SER A 701      24.020  39.600  56.835  1.00  0.00           H
ATOM   1827  HB2 SER A 701      22.730  38.990  55.755  1.00  0.00           H
ATOM   1828  OG  SER A 701      22.100  40.140  57.385  1.00  0.00           O
ATOM   1829  HG1 SER A 701      22.530  40.660  58.065  1.00  0.00           H
ATOM   1830  C   SER A 701      22.110  41.340  54.545  1.00  0.00           C
ATOM   1831  O   SER A 701      22.100  41.030  53.355  1.00  0.00           O
ATOM   1832  N   PHE A 702      21.100  41.990  55.135  1.00  0.00           N
ATOM   1833  HN  PHE A 702      21.150  42.110  56.125  1.00  0.00           H
ATOM   1834  CA  PHE A 702      19.890  42.440  54.525  1.00  0.00           C
ATOM   1835  HA  PHE A 702      19.360  41.570  54.155  1.00  0.00           H
ATOM   1836  CB  PHE A 702      19.120  43.100  55.715  1.00  0.00           C
ATOM   1837  HB1 PHE A 702      19.740  43.900  56.165  1.00  0.00           H
ATOM   1838  HB2 PHE A 702      18.920  42.330  56.495  1.00  0.00           H
ATOM   1839  CG  PHE A 702      17.850  43.680  55.265  1.00  0.00           C
ATOM   1840  CD1 PHE A 702      16.980  42.740  54.755  1.00  0.00           C
ATOM   1841  HD1 PHE A 702      17.170  41.690  54.945  1.00  0.00           H
ATOM   1842  CE1 PHE A 702      16.100  43.140  53.785  1.00  0.00           C
ATOM   1843  HE1 PHE A 702      15.750  42.340  53.175  1.00  0.00           H
ATOM   1844  CZ  PHE A 702      15.870  44.490  53.495  1.00  0.00           C
ATOM   1845  HZ  PHE A 702      15.190  44.790  52.725  1.00  0.00           H
ATOM   1846  CD2 PHE A 702      17.670  45.050  55.025  1.00  0.00           C
ATOM   1847  HD2 PHE A 702      18.390  45.760  55.405  1.00  0.00           H
ATOM   1848  CE2 PHE A 702      16.650  45.460  54.155  1.00  0.00           C
ATOM   1849  HE2 PHE A 702      16.550  46.510  53.905  1.00  0.00           H
ATOM   1850  C   PHE A 702      20.070  43.380  53.325  1.00  0.00           C
ATOM   1851  O   PHE A 702      19.540  43.150  52.235  1.00  0.00           O
ATOM   1852  N   LEU A 703      20.890  44.450  53.465  1.00  0.00           N
ATOM   1853  HN  LEU A 703      21.290  44.660  54.365  1.00  0.00           H
ATOM   1854  CA  LEU A 703      21.260  45.360  52.385  1.00  0.00           C
ATOM   1855  HA  LEU A 703      20.360  45.740  51.945  1.00  0.00           H
ATOM   1856  CB  LEU A 703      22.120  46.550  52.915  1.00  0.00           C
ATOM   1857  HB1 LEU A 703      22.910  46.810  52.175  1.00  0.00           H
ATOM   1858  HB2 LEU A 703      22.640  46.240  53.845  1.00  0.00           H
ATOM   1859  CG  LEU A 703      21.350  47.870  53.165  1.00  0.00           C
ATOM   1860  HG  LEU A 703      22.060  48.550  53.705  1.00  0.00           H
ATOM   1861  CD1 LEU A 703      21.000  48.560  51.835  1.00  0.00           C
ATOM   1862 HD11 LEU A 703      20.280  47.930  51.255  1.00  0.00           H
ATOM   1863 HD12 LEU A 703      21.910  48.710  51.225  1.00  0.00           H
ATOM   1864 HD13 LEU A 703      20.530  49.550  52.025  1.00  0.00           H
ATOM   1865  CD2 LEU A 703      20.090  47.720  54.045  1.00  0.00           C
ATOM   1866 HD21 LEU A 703      20.360  47.230  55.005  1.00  0.00           H
ATOM   1867 HD22 LEU A 703      19.330  47.110  53.525  1.00  0.00           H
ATOM   1868 HD23 LEU A 703      19.650  48.720  54.265  1.00  0.00           H
ATOM   1869  C   LEU A 703      22.000  44.660  51.255  1.00  0.00           C
ATOM   1870  O   LEU A 703      21.680  44.870  50.085  1.00  0.00           O
ATOM   1871  N   CYS A 704      22.990  43.790  51.555  1.00  0.00           N
ATOM   1872  HN  CYS A 704      23.270  43.680  52.515  1.00  0.00           H
ATOM   1873  CA  CYS A 704      23.740  43.030  50.555  1.00  0.00           C
ATOM   1874  HA  CYS A 704      24.230  43.740  49.895  1.00  0.00           H
ATOM   1875  CB  CYS A 704      24.830  42.140  51.205  1.00  0.00           C
ATOM   1876  HB1 CYS A 704      25.280  41.480  50.425  1.00  0.00           H
ATOM   1877  HB2 CYS A 704      24.360  41.480  51.965  1.00  0.00           H
ATOM   1878  SG  CYS A 704      26.170  43.120  51.955  1.00  0.00           S
ATOM   1879  HG1 CYS A 704      25.440  43.590  52.955  1.00  0.00           H
ATOM   1880  C   CYS A 704      22.860  42.180  49.665  1.00  0.00           C
ATOM   1881  O   CYS A 704      23.000  42.140  48.445  1.00  0.00           O
ATOM   1882  N   ILE A 705      21.870  41.520  50.265  1.00  0.00           N
ATOM   1883  HN  ILE A 705      21.810  41.560  51.265  1.00  0.00           H
ATOM   1884  CA  ILE A 705      20.830  40.770  49.615  1.00  0.00           C
ATOM   1885  HA  ILE A 705      21.280  39.980  49.025  1.00  0.00           H
ATOM   1886  CB  ILE A 705      20.050  40.160  50.775  1.00  0.00           C
ATOM   1887  HB  ILE A 705      20.150  40.860  51.645  1.00  0.00           H
ATOM   1888  CG2 ILE A 705      18.530  40.180  50.505  1.00  0.00           C
ATOM   1889 HG21 ILE A 705      18.290  39.790  49.515  1.00  0.00           H
ATOM   1890 HG22 ILE A 705      18.170  41.230  50.535  1.00  0.00           H
ATOM   1891 HG23 ILE A 705      17.940  39.720  51.315  1.00  0.00           H
ATOM   1892  CG1 ILE A 705      20.820  38.890  51.275  1.00  0.00           C
ATOM   1893 HG11 ILE A 705      21.900  39.170  51.275  1.00  0.00           H
ATOM   1894 HG12 ILE A 705      20.780  38.020  50.595  1.00  0.00           H
ATOM   1895  CD  ILE A 705      20.510  38.450  52.705  1.00  0.00           C
ATOM   1896  HD1 ILE A 705      19.710  37.690  52.735  1.00  0.00           H
ATOM   1897  HD2 ILE A 705      20.210  39.310  53.335  1.00  0.00           H
ATOM   1898  HD3 ILE A 705      21.410  37.990  53.165  1.00  0.00           H
ATOM   1899  C   ILE A 705      19.970  41.590  48.645  1.00  0.00           C
ATOM   1900  O   ILE A 705      19.740  41.210  47.495  1.00  0.00           O
ATOM   1901  N   VAL A 706      19.520  42.800  49.075  1.00  0.00           N
ATOM   1902  HN  VAL A 706      19.680  43.070  50.025  1.00  0.00           H
ATOM   1903  CA  VAL A 706      18.790  43.750  48.245  1.00  0.00           C
ATOM   1904  HA  VAL A 706      17.950  43.230  47.805  1.00  0.00           H
ATOM   1905  CB  VAL A 706      18.250  44.910  49.075  1.00  0.00           C
ATOM   1906  HB  VAL A 706      19.080  45.360  49.675  1.00  0.00           H
ATOM   1907  CG1 VAL A 706      17.630  46.020  48.195  1.00  0.00           C
ATOM   1908 HG11 VAL A 706      16.850  45.600  47.535  1.00  0.00           H
ATOM   1909 HG12 VAL A 706      18.390  46.520  47.565  1.00  0.00           H
ATOM   1910 HG13 VAL A 706      17.160  46.800  48.835  1.00  0.00           H
ATOM   1911  CG2 VAL A 706      17.170  44.370  50.035  1.00  0.00           C
ATOM   1912 HG21 VAL A 706      17.590  43.620  50.735  1.00  0.00           H
ATOM   1913 HG22 VAL A 706      16.340  43.910  49.465  1.00  0.00           H
ATOM   1914 HG23 VAL A 706      16.760  45.200  50.645  1.00  0.00           H
ATOM   1915  C   VAL A 706      19.640  44.240  47.085  1.00  0.00           C
ATOM   1916  O   VAL A 706      19.210  44.260  45.935  1.00  0.00           O
ATOM   1917  N   LEU A 707      20.910  44.580  47.355  1.00  0.00           N
ATOM   1918  HN  LEU A 707      21.220  44.590  48.315  1.00  0.00           H
ATOM   1919  CA  LEU A 707      21.910  44.990  46.375  1.00  0.00           C
ATOM   1920  HA  LEU A 707      21.500  45.830  45.835  1.00  0.00           H
ATOM   1921  CB  LEU A 707      23.210  45.440  47.085  1.00  0.00           C
ATOM   1922  HB1 LEU A 707      24.040  45.590  46.365  1.00  0.00           H
ATOM   1923  HB2 LEU A 707      23.530  44.630  47.775  1.00  0.00           H
ATOM   1924  CG  LEU A 707      23.060  46.750  47.895  1.00  0.00           C
ATOM   1925  HG  LEU A 707      22.110  46.720  48.475  1.00  0.00           H
ATOM   1926  CD1 LEU A 707      24.210  46.900  48.905  1.00  0.00           C
ATOM   1927 HD11 LEU A 707      25.190  46.930  48.375  1.00  0.00           H
ATOM   1928 HD12 LEU A 707      24.230  46.060  49.625  1.00  0.00           H
ATOM   1929 HD13 LEU A 707      24.100  47.850  49.475  1.00  0.00           H
ATOM   1930  CD2 LEU A 707      23.010  47.990  46.985  1.00  0.00           C
ATOM   1931 HD21 LEU A 707      22.150  47.930  46.275  1.00  0.00           H
ATOM   1932 HD22 LEU A 707      23.950  48.090  46.405  1.00  0.00           H
ATOM   1933 HD23 LEU A 707      22.890  48.910  47.595  1.00  0.00           H
ATOM   1934  C   LEU A 707      22.200  43.920  45.325  1.00  0.00           C
ATOM   1935  O   LEU A 707      22.340  44.240  44.145  1.00  0.00           O
ATOM   1936  N   VAL A 708      22.290  42.630  45.705  1.00  0.00           N
ATOM   1937  HN  VAL A 708      22.340  42.400  46.685  1.00  0.00           H
ATOM   1938  CA  VAL A 708      22.350  41.510  44.765  1.00  0.00           C
ATOM   1939  HA  VAL A 708      23.200  41.670  44.115  1.00  0.00           H
ATOM   1940  CB  VAL A 708      22.530  40.180  45.505  1.00  0.00           C
ATOM   1941  HB  VAL A 708      21.820  40.120  46.355  1.00  0.00           H
ATOM   1942  CG1 VAL A 708      22.300  38.960  44.595  1.00  0.00           C
ATOM   1943 HG11 VAL A 708      22.940  39.020  43.695  1.00  0.00           H
ATOM   1944 HG12 VAL A 708      21.240  38.880  44.275  1.00  0.00           H
ATOM   1945 HG13 VAL A 708      22.550  38.020  45.135  1.00  0.00           H
ATOM   1946  CG2 VAL A 708      23.960  40.120  46.065  1.00  0.00           C
ATOM   1947 HG21 VAL A 708      24.180  40.980  46.735  1.00  0.00           H
ATOM   1948 HG22 VAL A 708      24.700  40.130  45.245  1.00  0.00           H
ATOM   1949 HG23 VAL A 708      24.120  39.190  46.655  1.00  0.00           H
ATOM   1950  C   VAL A 708      21.140  41.440  43.835  1.00  0.00           C
ATOM   1951  O   VAL A 708      21.290  41.360  42.625  1.00  0.00           O
ATOM   1952  N   ALA A 709      19.910  41.550  44.385  1.00  0.00           N
ATOM   1953  HN  ALA A 709      19.810  41.590  45.385  1.00  0.00           H
ATOM   1954  CA  ALA A 709      18.660  41.520  43.635  1.00  0.00           C
ATOM   1955  HA  ALA A 709      18.620  40.600  43.075  1.00  0.00           H
ATOM   1956  CB  ALA A 709      17.470  41.620  44.625  1.00  0.00           C
ATOM   1957  HB1 ALA A 709      17.450  42.610  45.125  1.00  0.00           H
ATOM   1958  HB2 ALA A 709      17.570  40.840  45.405  1.00  0.00           H
ATOM   1959  HB3 ALA A 709      16.510  41.470  44.095  1.00  0.00           H
ATOM   1960  C   ALA A 709      18.510  42.630  42.615  1.00  0.00           C
ATOM   1961  O   ALA A 709      18.040  42.450  41.495  1.00  0.00           O
ATOM   1962  N   THR A 710      18.950  43.840  43.025  1.00  0.00           N
ATOM   1963  HN  THR A 710      19.290  43.900  43.955  1.00  0.00           H
ATOM   1964  CA  THR A 710      18.880  45.080  42.265  1.00  0.00           C
ATOM   1965  HA  THR A 710      17.920  45.150  41.775  1.00  0.00           H
ATOM   1966  CB  THR A 710      19.060  46.270  43.215  1.00  0.00           C
ATOM   1967  HB  THR A 710      20.090  46.270  43.635  1.00  0.00           H
ATOM   1968  OG1 THR A 710      18.150  46.190  44.305  1.00  0.00           O
ATOM   1969  HG1 THR A 710      18.430  45.430  44.835  1.00  0.00           H
ATOM   1970  CG2 THR A 710      18.790  47.620  42.535  1.00  0.00           C
ATOM   1971 HG21 THR A 710      17.800  47.610  42.035  1.00  0.00           H
ATOM   1972 HG22 THR A 710      19.560  47.850  41.765  1.00  0.00           H
ATOM   1973 HG23 THR A 710      18.810  48.440  43.275  1.00  0.00           H
ATOM   1974  C   THR A 710      19.950  45.140  41.175  1.00  0.00           C
ATOM   1975  O   THR A 710      19.880  45.950  40.255  1.00  0.00           O
ATOM   1976  N   ASP A 711      20.980  44.270  41.245  1.00  0.00           N
ATOM   1977  HN  ASP A 711      20.920  43.510  41.895  1.00  0.00           H
ATOM   1978  CA  ASP A 711      22.180  44.320  40.445  1.00  0.00           C
ATOM   1979  HA  ASP A 711      22.800  43.530  40.865  1.00  0.00           H
ATOM   1980  CB  ASP A 711      21.990  43.880  38.965  1.00  0.00           C
ATOM   1981  HB1 ASP A 711      21.480  44.680  38.405  1.00  0.00           H
ATOM   1982  HB2 ASP A 711      21.360  42.970  38.935  1.00  0.00           H
ATOM   1983  CG  ASP A 711      23.310  43.570  38.255  1.00  0.00           C
ATOM   1984  OD1 ASP A 711      24.240  44.430  38.295  1.00  0.00           O
ATOM   1985  OD2 ASP A 711      23.400  42.480  37.615  1.00  0.00           O
ATOM   1986  C   ASP A 711      22.980  45.590  40.705  1.00  0.00           C
ATOM   1987  O   ASP A 711      23.080  46.540  39.925  1.00  0.00           O
ATOM   1988  N   ALA A 712      23.610  45.630  41.905  1.00  0.00           N
ATOM   1989  HN  ALA A 712      23.380  44.960  42.615  1.00  0.00           H
ATOM   1990  CA  ALA A 712      24.550  46.670  42.235  1.00  0.00           C
ATOM   1991  HA  ALA A 712      24.200  47.590  41.805  1.00  0.00           H
ATOM   1992  CB  ALA A 712      24.640  46.840  43.765  1.00  0.00           C
ATOM   1993  HB1 ALA A 712      25.040  45.930  44.255  1.00  0.00           H
ATOM   1994  HB2 ALA A 712      23.620  47.040  44.175  1.00  0.00           H
ATOM   1995  HB3 ALA A 712      25.290  47.710  44.025  1.00  0.00           H
ATOM   1996  C   ALA A 712      25.930  46.400  41.635  1.00  0.00           C
ATOM   1997  O   ALA A 712      26.810  47.260  41.655  1.00  0.00           O
ATOM   1998  N   SER A 713      26.130  45.200  41.035  1.00  0.00           N
ATOM   1999  HN  SER A 713      25.390  44.530  40.995  1.00  0.00           H
ATOM   2000  CA  SER A 713      27.330  44.820  40.285  1.00  0.00           C
ATOM   2001  HA  SER A 713      28.180  44.900  40.945  1.00  0.00           H
ATOM   2002  CB  SER A 713      27.240  43.380  39.745  1.00  0.00           C
ATOM   2003  HB1 SER A 713      28.180  43.100  39.225  1.00  0.00           H
ATOM   2004  HB2 SER A 713      26.390  43.270  39.035  1.00  0.00           H
ATOM   2005  OG  SER A 713      27.040  42.490  40.845  1.00  0.00           O
ATOM   2006  HG1 SER A 713      26.160  42.080  40.695  1.00  0.00           H
ATOM   2007  C   SER A 713      27.590  45.740  39.105  1.00  0.00           C
ATOM   2008  O   SER A 713      28.730  46.110  38.825  1.00  0.00           O
ATOM   2009  N   SER A 714      26.530  46.200  38.415  1.00  0.00           N
ATOM   2010  HN  SER A 714      25.640  45.740  38.545  1.00  0.00           H
ATOM   2011  CA  SER A 714      26.570  47.260  37.415  1.00  0.00           C
ATOM   2012  HA  SER A 714      27.140  46.880  36.585  1.00  0.00           H
ATOM   2013  CB  SER A 714      25.150  47.600  36.905  1.00  0.00           C
ATOM   2014  HB1 SER A 714      25.180  48.480  36.225  1.00  0.00           H
ATOM   2015  HB2 SER A 714      24.480  47.840  37.765  1.00  0.00           H
ATOM   2016  OG  SER A 714      24.600  46.500  36.175  1.00  0.00           O
ATOM   2017  HG1 SER A 714      24.310  45.850  36.855  1.00  0.00           H
ATOM   2018  C   SER A 714      27.250  48.570  37.825  1.00  0.00           C
ATOM   2019  O   SER A 714      27.790  49.290  36.995  1.00  0.00           O
ATOM   2020  N   LEU A 715      27.240  48.930  39.125  1.00  0.00           N
ATOM   2021  HN  LEU A 715      26.880  48.290  39.815  1.00  0.00           H
ATOM   2022  CA  LEU A 715      27.580  50.270  39.585  1.00  0.00           C
ATOM   2023  HA  LEU A 715      27.350  50.990  38.805  1.00  0.00           H
ATOM   2024  CB  LEU A 715      26.740  50.600  40.855  1.00  0.00           C
ATOM   2025  HB1 LEU A 715      27.000  51.620  41.225  1.00  0.00           H
ATOM   2026  HB2 LEU A 715      27.000  49.870  41.655  1.00  0.00           H
ATOM   2027  CG  LEU A 715      25.210  50.550  40.655  1.00  0.00           C
ATOM   2028  HG  LEU A 715      24.930  49.610  40.115  1.00  0.00           H
ATOM   2029  CD1 LEU A 715      24.500  50.500  42.015  1.00  0.00           C
ATOM   2030 HD11 LEU A 715      25.010  51.130  42.765  1.00  0.00           H
ATOM   2031 HD12 LEU A 715      24.520  49.470  42.425  1.00  0.00           H
ATOM   2032 HD13 LEU A 715      23.430  50.810  41.925  1.00  0.00           H
ATOM   2033  CD2 LEU A 715      24.710  51.730  39.815  1.00  0.00           C
ATOM   2034 HD21 LEU A 715      25.130  51.670  38.785  1.00  0.00           H
ATOM   2035 HD22 LEU A 715      25.020  52.690  40.275  1.00  0.00           H
ATOM   2036 HD23 LEU A 715      23.600  51.710  39.745  1.00  0.00           H
ATOM   2037  C   LEU A 715      29.050  50.450  39.935  1.00  0.00           C
ATOM   2038  O   LEU A 715      29.510  51.560  40.205  1.00  0.00           O
ATOM   2039  N   VAL A 716      29.850  49.360  39.865  1.00  0.00           N
ATOM   2040  HN  VAL A 716      29.470  48.480  39.605  1.00  0.00           H
ATOM   2041  CA  VAL A 716      31.240  49.350  40.315  1.00  0.00           C
ATOM   2042  HA  VAL A 716      31.280  49.840  41.275  1.00  0.00           H
ATOM   2043  CB  VAL A 716      31.800  47.940  40.475  1.00  0.00           C
ATOM   2044  HB  VAL A 716      32.820  48.000  40.925  1.00  0.00           H
ATOM   2045  CG1 VAL A 716      30.910  47.150  41.465  1.00  0.00           C
ATOM   2046 HG11 VAL A 716      29.870  47.040  41.095  1.00  0.00           H
ATOM   2047 HG12 VAL A 716      30.890  47.650  42.455  1.00  0.00           H
ATOM   2048 HG13 VAL A 716      31.320  46.120  41.605  1.00  0.00           H
ATOM   2049  CG2 VAL A 716      31.910  47.220  39.115  1.00  0.00           C
ATOM   2050 HG21 VAL A 716      32.670  47.690  38.455  1.00  0.00           H
ATOM   2051 HG22 VAL A 716      30.940  47.210  38.585  1.00  0.00           H
ATOM   2052 HG23 VAL A 716      32.220  46.160  39.275  1.00  0.00           H
ATOM   2053  C   VAL A 716      32.150  50.150  39.395  1.00  0.00           C
ATOM   2054  O   VAL A 716      33.220  50.610  39.775  1.00  0.00           O
ATOM   2055  N   CYS A 717      31.700  50.390  38.145  1.00  0.00           N
ATOM   2056  HN  CYS A 717      30.830  49.990  37.885  1.00  0.00           H
ATOM   2057  CA  CYS A 717      32.350  51.200  37.135  1.00  0.00           C
ATOM   2058  HA  CYS A 717      33.340  50.780  36.965  1.00  0.00           H
ATOM   2059  CB  CYS A 717      31.560  51.180  35.805  1.00  0.00           C
ATOM   2060  HB1 CYS A 717      32.100  51.800  35.055  1.00  0.00           H
ATOM   2061  HB2 CYS A 717      30.560  51.650  35.945  1.00  0.00           H
ATOM   2062  SG  CYS A 717      31.370  49.490  35.135  1.00  0.00           S
ATOM   2063  HG1 CYS A 717      30.350  49.140  35.915  1.00  0.00           H
ATOM   2064  C   CYS A 717      32.570  52.640  37.575  1.00  0.00           C
ATOM   2065  O   CYS A 717      33.550  53.270  37.205  1.00  0.00           O
ATOM   2066  N   TYR A 718      31.660  53.180  38.405  1.00  0.00           N
ATOM   2067  HN  TYR A 718      30.910  52.630  38.765  1.00  0.00           H
ATOM   2068  CA  TYR A 718      31.650  54.590  38.745  1.00  0.00           C
ATOM   2069  HA  TYR A 718      32.050  55.160  37.915  1.00  0.00           H
ATOM   2070  CB  TYR A 718      30.200  55.060  39.035  1.00  0.00           C
ATOM   2071  HB1 TYR A 718      30.160  56.160  39.205  1.00  0.00           H
ATOM   2072  HB2 TYR A 718      29.810  54.550  39.945  1.00  0.00           H
ATOM   2073  CG  TYR A 718      29.280  54.740  37.885  1.00  0.00           C
ATOM   2074  CD1 TYR A 718      29.500  55.290  36.605  1.00  0.00           C
ATOM   2075  HD1 TYR A 718      30.380  55.890  36.435  1.00  0.00           H
ATOM   2076  CE1 TYR A 718      28.600  55.040  35.555  1.00  0.00           C
ATOM   2077  HE1 TYR A 718      28.750  55.460  34.565  1.00  0.00           H
ATOM   2078  CZ  TYR A 718      27.470  54.250  35.785  1.00  0.00           C
ATOM   2079  OH  TYR A 718      26.530  54.020  34.765  1.00  0.00           O
ATOM   2080  HH  TYR A 718      25.750  53.640  35.165  1.00  0.00           H
ATOM   2081  CD2 TYR A 718      28.150  53.930  38.085  1.00  0.00           C
ATOM   2082  HD2 TYR A 718      27.960  53.520  39.065  1.00  0.00           H
ATOM   2083  CE2 TYR A 718      27.240  53.690  37.045  1.00  0.00           C
ATOM   2084  HE2 TYR A 718      26.370  53.080  37.225  1.00  0.00           H
ATOM   2085  C   TYR A 718      32.500  54.930  39.955  1.00  0.00           C
ATOM   2086  O   TYR A 718      32.620  56.090  40.335  1.00  0.00           O
ATOM   2087  N   ILE A 719      33.170  53.920  40.565  1.00  0.00           N
ATOM   2088  HN  ILE A 719      33.020  52.980  40.255  1.00  0.00           H
ATOM   2089  CA  ILE A 719      34.190  54.100  41.605  1.00  0.00           C
ATOM   2090  HA  ILE A 719      33.750  54.700  42.385  1.00  0.00           H
ATOM   2091  CB  ILE A 719      34.610  52.750  42.175  1.00  0.00           C
ATOM   2092  HB  ILE A 719      35.000  52.120  41.325  1.00  0.00           H
ATOM   2093  CG2 ILE A 719      35.770  52.890  43.195  1.00  0.00           C
ATOM   2094 HG21 ILE A 719      35.490  53.590  44.005  1.00  0.00           H
ATOM   2095 HG22 ILE A 719      36.700  53.250  42.715  1.00  0.00           H
ATOM   2096 HG23 ILE A 719      35.990  51.900  43.655  1.00  0.00           H
ATOM   2097  CG1 ILE A 719      33.420  51.960  42.785  1.00  0.00           C
ATOM   2098 HG11 ILE A 719      33.790  50.970  43.115  1.00  0.00           H
ATOM   2099 HG12 ILE A 719      32.660  51.770  41.995  1.00  0.00           H
ATOM   2100  CD  ILE A 719      32.730  52.650  43.975  1.00  0.00           C
ATOM   2101  HD1 ILE A 719      32.300  53.630  43.675  1.00  0.00           H
ATOM   2102  HD2 ILE A 719      33.450  52.820  44.805  1.00  0.00           H
ATOM   2103  HD3 ILE A 719      31.900  52.010  44.365  1.00  0.00           H
ATOM   2104  C   ILE A 719      35.390  54.900  41.085  1.00  0.00           C
ATOM   2105  O   ILE A 719      35.900  55.820  41.735  1.00  0.00           O
ATOM   2106  N   THR A 720      35.830  54.580  39.845  1.00  0.00           N
ATOM   2107  HN  THR A 720      35.310  53.880  39.355  1.00  0.00           H
ATOM   2108  CA  THR A 720      36.970  55.160  39.125  1.00  0.00           C
ATOM   2109  HA  THR A 720      37.060  54.550  38.235  1.00  0.00           H
ATOM   2110  CB  THR A 720      36.740  56.590  38.605  1.00  0.00           C
ATOM   2111  HB  THR A 720      37.550  56.890  37.885  1.00  0.00           H
ATOM   2112  OG1 THR A 720      36.710  57.540  39.665  1.00  0.00           O
ATOM   2113  HG1 THR A 720      36.230  57.080  40.375  1.00  0.00           H
ATOM   2114  CG2 THR A 720      35.400  56.680  37.865  1.00  0.00           C
ATOM   2115 HG21 THR A 720      34.550  56.560  38.555  1.00  0.00           H
ATOM   2116 HG22 THR A 720      35.340  55.910  37.065  1.00  0.00           H
ATOM   2117 HG23 THR A 720      35.320  57.680  37.375  1.00  0.00           H
ATOM   2118  C   THR A 720      38.330  55.060  39.825  1.00  0.00           C
ATOM   2119  O   THR A 720      38.450  54.660  40.985  1.00  0.00           O
ATOM   2120  N   ARG A 721      39.440  55.410  39.135  1.00  0.00           N
ATOM   2121  HN  ARG A 721      39.430  55.860  38.225  1.00  0.00           H
ATOM   2122  CA  ARG A 721      40.760  55.250  39.705  1.00  0.00           C
ATOM   2123  HA  ARG A 721      40.780  54.380  40.335  1.00  0.00           H
ATOM   2124  CB  ARG A 721      41.820  55.050  38.605  1.00  0.00           C
ATOM   2125  HB1 ARG A 721      42.790  54.800  39.095  1.00  0.00           H
ATOM   2126  HB2 ARG A 721      41.970  55.980  38.005  1.00  0.00           H
ATOM   2127  CG  ARG A 721      41.410  53.910  37.645  1.00  0.00           C
ATOM   2128  HG1 ARG A 721      40.740  54.330  36.865  1.00  0.00           H
ATOM   2129  HG2 ARG A 721      40.820  53.150  38.195  1.00  0.00           H
ATOM   2130  CD  ARG A 721      42.610  53.250  36.985  1.00  0.00           C
ATOM   2131  HD1 ARG A 721      43.330  54.000  36.615  1.00  0.00           H
ATOM   2132  HD2 ARG A 721      42.290  52.590  36.155  1.00  0.00           H
ATOM   2133  NE  ARG A 721      43.230  52.410  38.055  1.00  0.00           N
ATOM   2134  HE  ARG A 721      42.800  52.330  38.985  1.00  0.00           H
ATOM   2135  CZ  ARG A 721      44.410  51.810  37.965  1.00  0.00           C
ATOM   2136  NH1 ARG A 721      45.100  51.840  36.845  1.00  0.00           N
ATOM   2137 HH11 ARG A 721      45.940  51.330  36.755  1.00  0.00           H
ATOM   2138 HH12 ARG A 721      44.660  52.220  36.035  1.00  0.00           H
ATOM   2139  NH2 ARG A 721      44.830  51.210  39.045  1.00  0.00           N
ATOM   2140 HH21 ARG A 721      44.200  51.330  39.845  1.00  0.00           H
ATOM   2141 HH22 ARG A 721      45.770  50.950  39.155  1.00  0.00           H
ATOM   2142  C   ARG A 721      41.120  56.450  40.555  1.00  0.00           C
ATOM   2143  O   ARG A 721      41.960  56.400  41.455  1.00  0.00           O
ATOM   2144  N   PHE A 722      40.400  57.570  40.355  1.00  0.00           N
ATOM   2145  HN  PHE A 722      39.840  57.620  39.525  1.00  0.00           H
ATOM   2146  CA  PHE A 722      40.470  58.750  41.185  1.00  0.00           C
ATOM   2147  HA  PHE A 722      41.480  59.140  41.125  1.00  0.00           H
ATOM   2148  CB  PHE A 722      39.480  59.800  40.585  1.00  0.00           C
ATOM   2149  HB1 PHE A 722      38.470  59.320  40.505  1.00  0.00           H
ATOM   2150  HB2 PHE A 722      39.800  60.060  39.555  1.00  0.00           H
ATOM   2151  CG  PHE A 722      39.330  61.070  41.385  1.00  0.00           C
ATOM   2152  CD1 PHE A 722      40.350  62.040  41.345  1.00  0.00           C
ATOM   2153  HD1 PHE A 722      41.250  61.850  40.785  1.00  0.00           H
ATOM   2154  CE1 PHE A 722      40.210  63.240  42.045  1.00  0.00           C
ATOM   2155  HE1 PHE A 722      41.000  63.980  42.005  1.00  0.00           H
ATOM   2156  CZ  PHE A 722      39.050  63.490  42.795  1.00  0.00           C
ATOM   2157  HZ  PHE A 722      38.950  64.410  43.345  1.00  0.00           H
ATOM   2158  CD2 PHE A 722      38.170  61.330  42.125  1.00  0.00           C
ATOM   2159  HD2 PHE A 722      37.370  60.600  42.155  1.00  0.00           H
ATOM   2160  CE2 PHE A 722      38.030  62.540  42.825  1.00  0.00           C
ATOM   2161  HE2 PHE A 722      37.130  62.740  43.395  1.00  0.00           H
ATOM   2162  C   PHE A 722      40.200  58.500  42.675  1.00  0.00           C
ATOM   2163  O   PHE A 722      40.950  58.970  43.525  1.00  0.00           O
ATOM   2164  N   THR A 723      39.150  57.710  43.015  1.00  0.00           N
ATOM   2165  HN  THR A 723      38.560  57.310  42.315  1.00  0.00           H
ATOM   2166  CA  THR A 723      38.880  57.400  44.425  1.00  0.00           C
ATOM   2167  HA  THR A 723      39.160  58.260  45.015  1.00  0.00           H
ATOM   2168  CB  THR A 723      37.410  57.130  44.755  1.00  0.00           C
ATOM   2169  HB  THR A 723      37.280  57.170  45.865  1.00  0.00           H
ATOM   2170  OG1 THR A 723      36.970  55.850  44.325  1.00  0.00           O
ATOM   2171  HG1 THR A 723      36.650  55.940  43.415  1.00  0.00           H
ATOM   2172  CG2 THR A 723      36.510  58.190  44.105  1.00  0.00           C
ATOM   2173 HG21 THR A 723      36.530  58.120  43.005  1.00  0.00           H
ATOM   2174 HG22 THR A 723      36.840  59.210  44.405  1.00  0.00           H
ATOM   2175 HG23 THR A 723      35.460  58.050  44.435  1.00  0.00           H
ATOM   2176  C   THR A 723      39.720  56.240  44.935  1.00  0.00           C
ATOM   2177  O   THR A 723      40.120  56.230  46.095  1.00  0.00           O
ATOM   2178  N   GLU A 724      40.040  55.260  44.065  1.00  0.00           N
ATOM   2179  HN  GLU A 724      39.670  55.290  43.135  1.00  0.00           H
ATOM   2180  CA  GLU A 724      40.840  54.070  44.355  1.00  0.00           C
ATOM   2181  HA  GLU A 724      40.330  53.480  45.105  1.00  0.00           H
ATOM   2182  CB  GLU A 724      40.960  53.250  43.045  1.00  0.00           C
ATOM   2183  HB1 GLU A 724      41.330  53.950  42.265  1.00  0.00           H
ATOM   2184  HB2 GLU A 724      39.940  52.930  42.725  1.00  0.00           H
ATOM   2185  CG  GLU A 724      41.910  52.020  43.015  1.00  0.00           C
ATOM   2186  HG1 GLU A 724      41.500  51.220  43.665  1.00  0.00           H
ATOM   2187  HG2 GLU A 724      42.930  52.280  43.365  1.00  0.00           H
ATOM   2188  CD  GLU A 724      42.050  51.450  41.605  1.00  0.00           C
ATOM   2189  OE1 GLU A 724      41.380  50.430  41.305  1.00  0.00           O
ATOM   2190  OE2 GLU A 724      42.830  52.010  40.775  1.00  0.00           O
ATOM   2191  C   GLU A 724      42.230  54.380  44.895  1.00  0.00           C
ATOM   2192  O   GLU A 724      42.630  53.910  45.965  1.00  0.00           O
ATOM   2193  N   GLU A 725      42.940  55.290  44.195  1.00  0.00           N
ATOM   2194  HN  GLU A 725      42.590  55.610  43.315  1.00  0.00           H
ATOM   2195  CA  GLU A 725      44.240  55.800  44.585  1.00  0.00           C
ATOM   2196  HA  GLU A 725      44.910  54.970  44.725  1.00  0.00           H
ATOM   2197  CB  GLU A 725      44.790  56.690  43.445  1.00  0.00           C
ATOM   2198  HB1 GLU A 725      45.630  57.310  43.795  1.00  0.00           H
ATOM   2199  HB2 GLU A 725      43.980  57.370  43.115  1.00  0.00           H
ATOM   2200  CG  GLU A 725      45.270  55.870  42.205  1.00  0.00           C
ATOM   2201  HG1 GLU A 725      45.380  56.560  41.335  1.00  0.00           H
ATOM   2202  HG2 GLU A 725      44.540  55.090  41.925  1.00  0.00           H
ATOM   2203  CD  GLU A 725      46.640  55.230  42.385  1.00  0.00           C
ATOM   2204  OE1 GLU A 725      47.500  55.850  43.045  1.00  0.00           O
ATOM   2205  OE2 GLU A 725      46.890  54.140  41.795  1.00  0.00           O
ATOM   2206  C   GLU A 725      44.230  56.560  45.905  1.00  0.00           C
ATOM   2207  O   GLU A 725      45.050  56.320  46.785  1.00  0.00           O
ATOM   2208  N   ALA A 726      43.260  57.480  46.105  1.00  0.00           N
ATOM   2209  HN  ALA A 726      42.600  57.660  45.395  1.00  0.00           H
ATOM   2210  CA  ALA A 726      43.100  58.220  47.355  1.00  0.00           C
ATOM   2211  HA  ALA A 726      44.040  58.720  47.575  1.00  0.00           H
ATOM   2212  CB  ALA A 726      41.990  59.270  47.205  1.00  0.00           C
ATOM   2213  HB1 ALA A 726      41.010  58.790  46.955  1.00  0.00           H
ATOM   2214  HB2 ALA A 726      42.240  59.970  46.375  1.00  0.00           H
ATOM   2215  HB3 ALA A 726      41.870  59.870  48.135  1.00  0.00           H
ATOM   2216  C   ALA A 726      42.780  57.340  48.565  1.00  0.00           C
ATOM   2217  O   ALA A 726      43.380  57.470  49.635  1.00  0.00           O
ATOM   2218  N   PHE A 727      41.840  56.380  48.405  1.00  0.00           N
ATOM   2219  HN  PHE A 727      41.360  56.300  47.525  1.00  0.00           H
ATOM   2220  CA  PHE A 727      41.450  55.420  49.415  1.00  0.00           C
ATOM   2221  HA  PHE A 727      41.120  55.960  50.295  1.00  0.00           H
ATOM   2222  CB  PHE A 727      40.250  54.630  48.805  1.00  0.00           C
ATOM   2223  HB1 PHE A 727      40.570  54.150  47.855  1.00  0.00           H
ATOM   2224  HB2 PHE A 727      39.450  55.350  48.535  1.00  0.00           H
ATOM   2225  CG  PHE A 727      39.650  53.580  49.695  1.00  0.00           C
ATOM   2226  CD1 PHE A 727      38.710  53.950  50.675  1.00  0.00           C
ATOM   2227  HD1 PHE A 727      38.490  54.990  50.835  1.00  0.00           H
ATOM   2228  CE1 PHE A 727      38.050  52.970  51.425  1.00  0.00           C
ATOM   2229  HE1 PHE A 727      37.330  53.270  52.175  1.00  0.00           H
ATOM   2230  CZ  PHE A 727      38.310  51.610  51.195  1.00  0.00           C
ATOM   2231  HZ  PHE A 727      37.800  50.850  51.765  1.00  0.00           H
ATOM   2232  CD2 PHE A 727      39.900  52.220  49.465  1.00  0.00           C
ATOM   2233  HD2 PHE A 727      40.590  51.920  48.685  1.00  0.00           H
ATOM   2234  CE2 PHE A 727      39.230  51.240  50.215  1.00  0.00           C
ATOM   2235  HE2 PHE A 727      39.430  50.190  50.035  1.00  0.00           H
ATOM   2236  C   PHE A 727      42.590  54.510  49.855  1.00  0.00           C
ATOM   2237  O   PHE A 727      42.870  54.370  51.055  1.00  0.00           O
ATOM   2238  N   ALA A 728      43.320  53.920  48.885  1.00  0.00           N
ATOM   2239  HN  ALA A 728      43.060  54.040  47.925  1.00  0.00           H
ATOM   2240  CA  ALA A 728      44.470  53.080  49.125  1.00  0.00           C
ATOM   2241  HA  ALA A 728      44.170  52.280  49.795  1.00  0.00           H
ATOM   2242  CB  ALA A 728      44.930  52.470  47.785  1.00  0.00           C
ATOM   2243  HB1 ALA A 728      45.220  53.270  47.065  1.00  0.00           H
ATOM   2244  HB2 ALA A 728      44.090  51.900  47.325  1.00  0.00           H
ATOM   2245  HB3 ALA A 728      45.790  51.780  47.915  1.00  0.00           H
ATOM   2246  C   ALA A 728      45.630  53.800  49.805  1.00  0.00           C
ATOM   2247  O   ALA A 728      46.210  53.310  50.775  1.00  0.00           O
ATOM   2248  N   ALA A 729      45.980  55.010  49.325  1.00  0.00           N
ATOM   2249  HN  ALA A 729      45.530  55.380  48.505  1.00  0.00           H
ATOM   2250  CA  ALA A 729      47.000  55.860  49.925  1.00  0.00           C
ATOM   2251  HA  ALA A 729      47.920  55.290  49.955  1.00  0.00           H
ATOM   2252  CB  ALA A 729      47.210  57.110  49.055  1.00  0.00           C
ATOM   2253  HB1 ALA A 729      46.280  57.710  48.995  1.00  0.00           H
ATOM   2254  HB2 ALA A 729      47.490  56.810  48.025  1.00  0.00           H
ATOM   2255  HB3 ALA A 729      48.020  57.750  49.455  1.00  0.00           H
ATOM   2256  C   ALA A 729      46.700  56.260  51.365  1.00  0.00           C
ATOM   2257  O   ALA A 729      47.560  56.170  52.235  1.00  0.00           O
ATOM   2258  N   LEU A 730      45.440  56.670  51.655  1.00  0.00           N
ATOM   2259  HN  LEU A 730      44.760  56.760  50.925  1.00  0.00           H
ATOM   2260  CA  LEU A 730      45.000  57.000  53.005  1.00  0.00           C
ATOM   2261  HA  LEU A 730      45.630  57.790  53.365  1.00  0.00           H
ATOM   2262  CB  LEU A 730      43.530  57.480  52.955  1.00  0.00           C
ATOM   2263  HB1 LEU A 730      42.890  56.650  52.605  1.00  0.00           H
ATOM   2264  HB2 LEU A 730      43.450  58.290  52.195  1.00  0.00           H
ATOM   2265  CG  LEU A 730      42.970  58.030  54.285  1.00  0.00           C
ATOM   2266  HG  LEU A 730      43.180  57.300  55.105  1.00  0.00           H
ATOM   2267  CD1 LEU A 730      43.610  59.370  54.655  1.00  0.00           C
ATOM   2268 HD11 LEU A 730      43.440  60.120  53.845  1.00  0.00           H
ATOM   2269 HD12 LEU A 730      44.710  59.250  54.795  1.00  0.00           H
ATOM   2270 HD13 LEU A 730      43.180  59.770  55.595  1.00  0.00           H
ATOM   2271  CD2 LEU A 730      41.440  58.160  54.185  1.00  0.00           C
ATOM   2272 HD21 LEU A 730      40.980  57.170  53.985  1.00  0.00           H
ATOM   2273 HD22 LEU A 730      41.180  58.840  53.345  1.00  0.00           H
ATOM   2274 HD23 LEU A 730      41.010  58.580  55.115  1.00  0.00           H
ATOM   2275  C   LEU A 730      45.120  55.840  53.985  1.00  0.00           C
ATOM   2276  O   LEU A 730      45.630  55.990  55.095  1.00  0.00           O
ATOM   2277  N   ILE A 731      44.700  54.620  53.565  1.00  0.00           N
ATOM   2278  HN  ILE A 731      44.250  54.520  52.675  1.00  0.00           H
ATOM   2279  CA  ILE A 731      44.850  53.410  54.355  1.00  0.00           C
ATOM   2280  HA  ILE A 731      44.360  53.570  55.305  1.00  0.00           H
ATOM   2281  CB  ILE A 731      44.150  52.220  53.675  1.00  0.00           C
ATOM   2282  HB  ILE A 731      44.480  52.190  52.605  1.00  0.00           H
ATOM   2283  CG2 ILE A 731      44.540  50.870  54.325  1.00  0.00           C
ATOM   2284 HG21 ILE A 731      44.340  50.910  55.415  1.00  0.00           H
ATOM   2285 HG22 ILE A 731      45.610  50.630  54.165  1.00  0.00           H
ATOM   2286 HG23 ILE A 731      43.950  50.050  53.885  1.00  0.00           H
ATOM   2287  CG1 ILE A 731      42.610  52.420  53.695  1.00  0.00           C
ATOM   2288 HG11 ILE A 731      42.370  53.490  53.475  1.00  0.00           H
ATOM   2289 HG12 ILE A 731      42.240  52.200  54.715  1.00  0.00           H
ATOM   2290  CD  ILE A 731      41.870  51.580  52.655  1.00  0.00           C
ATOM   2291  HD1 ILE A 731      42.040  50.500  52.815  1.00  0.00           H
ATOM   2292  HD2 ILE A 731      42.210  51.830  51.625  1.00  0.00           H
ATOM   2293  HD3 ILE A 731      40.780  51.780  52.695  1.00  0.00           H
ATOM   2294  C   ILE A 731      46.300  53.090  54.675  1.00  0.00           C
ATOM   2295  O   ILE A 731      46.640  52.810  55.825  1.00  0.00           O
ATOM   2296  N   CYS A 732      47.210  53.190  53.685  1.00  0.00           N
ATOM   2297  HN  CYS A 732      46.910  53.390  52.755  1.00  0.00           H
ATOM   2298  CA  CYS A 732      48.650  53.010  53.905  1.00  0.00           C
ATOM   2299  HA  CYS A 732      48.780  52.030  54.345  1.00  0.00           H
ATOM   2300  CB  CYS A 732      49.450  53.060  52.585  1.00  0.00           C
ATOM   2301  HB1 CYS A 732      50.540  52.940  52.805  1.00  0.00           H
ATOM   2302  HB2 CYS A 732      49.320  54.050  52.095  1.00  0.00           H
ATOM   2303  SG  CYS A 732      48.940  51.730  51.465  1.00  0.00           S
ATOM   2304  HG1 CYS A 732      47.730  52.210  51.235  1.00  0.00           H
ATOM   2305  C   CYS A 732      49.250  53.990  54.885  1.00  0.00           C
ATOM   2306  O   CYS A 732      50.010  53.600  55.775  1.00  0.00           O
ATOM   2307  N   ILE A 733      48.890  55.290  54.785  1.00  0.00           N
ATOM   2308  HN  ILE A 733      48.300  55.590  54.035  1.00  0.00           H
ATOM   2309  CA  ILE A 733      49.330  56.320  55.725  1.00  0.00           C
ATOM   2310  HA  ILE A 733      50.410  56.320  55.745  1.00  0.00           H
ATOM   2311  CB  ILE A 733      48.850  57.700  55.275  1.00  0.00           C
ATOM   2312  HB  ILE A 733      47.760  57.650  55.075  1.00  0.00           H
ATOM   2313  CG2 ILE A 733      49.080  58.780  56.375  1.00  0.00           C
ATOM   2314 HG21 ILE A 733      50.150  58.800  56.675  1.00  0.00           H
ATOM   2315 HG22 ILE A 733      48.460  58.590  57.275  1.00  0.00           H
ATOM   2316 HG23 ILE A 733      48.800  59.780  55.995  1.00  0.00           H
ATOM   2317  CG1 ILE A 733      49.560  58.110  53.965  1.00  0.00           C
ATOM   2318 HG11 ILE A 733      49.660  57.230  53.295  1.00  0.00           H
ATOM   2319 HG12 ILE A 733      50.590  58.450  54.205  1.00  0.00           H
ATOM   2320  CD  ILE A 733      48.820  59.210  53.185  1.00  0.00           C
ATOM   2321  HD1 ILE A 733      48.700  60.120  53.805  1.00  0.00           H
ATOM   2322  HD2 ILE A 733      47.810  58.860  52.875  1.00  0.00           H
ATOM   2323  HD3 ILE A 733      49.390  59.480  52.265  1.00  0.00           H
ATOM   2324  C   ILE A 733      48.890  56.030  57.165  1.00  0.00           C
ATOM   2325  O   ILE A 733      49.710  56.080  58.085  1.00  0.00           O
ATOM   2326  N   ILE A 734      47.610  55.670  57.375  1.00  0.00           N
ATOM   2327  HN  ILE A 734      46.960  55.680  56.605  1.00  0.00           H
ATOM   2328  CA  ILE A 734      47.070  55.280  58.675  1.00  0.00           C
ATOM   2329  HA  ILE A 734      47.260  56.080  59.375  1.00  0.00           H
ATOM   2330  CB  ILE A 734      45.550  55.070  58.585  1.00  0.00           C
ATOM   2331  HB  ILE A 734      45.340  54.380  57.735  1.00  0.00           H
ATOM   2332  CG2 ILE A 734      44.980  54.440  59.875  1.00  0.00           C
ATOM   2333 HG21 ILE A 734      45.240  55.060  60.765  1.00  0.00           H
ATOM   2334 HG22 ILE A 734      45.360  53.410  60.045  1.00  0.00           H
ATOM   2335 HG23 ILE A 734      43.870  54.360  59.825  1.00  0.00           H
ATOM   2336  CG1 ILE A 734      44.850  56.420  58.265  1.00  0.00           C
ATOM   2337 HG11 ILE A 734      45.400  56.940  57.455  1.00  0.00           H
ATOM   2338 HG12 ILE A 734      44.920  57.070  59.175  1.00  0.00           H
ATOM   2339  CD  ILE A 734      43.390  56.280  57.825  1.00  0.00           C
ATOM   2340  HD1 ILE A 734      42.780  55.850  58.645  1.00  0.00           H
ATOM   2341  HD2 ILE A 734      43.330  55.600  56.945  1.00  0.00           H
ATOM   2342  HD3 ILE A 734      42.980  57.270  57.545  1.00  0.00           H
ATOM   2343  C   ILE A 734      47.750  54.040  59.255  1.00  0.00           C
ATOM   2344  O   ILE A 734      48.160  54.020  60.415  1.00  0.00           O
ATOM   2345  N   PHE A 735      47.920  53.000  58.425  1.00  0.00           N
ATOM   2346  HN  PHE A 735      47.570  53.080  57.485  1.00  0.00           H
ATOM   2347  CA  PHE A 735      48.530  51.730  58.775  1.00  0.00           C
ATOM   2348  HA  PHE A 735      47.960  51.310  59.595  1.00  0.00           H
ATOM   2349  CB  PHE A 735      48.390  50.830  57.505  1.00  0.00           C
ATOM   2350  HB1 PHE A 735      48.900  51.310  56.645  1.00  0.00           H
ATOM   2351  HB2 PHE A 735      47.310  50.750  57.235  1.00  0.00           H
ATOM   2352  CG  PHE A 735      48.910  49.430  57.655  1.00  0.00           C
ATOM   2353  CD1 PHE A 735      48.260  48.540  58.525  1.00  0.00           C
ATOM   2354  HD1 PHE A 735      47.430  48.880  59.125  1.00  0.00           H
ATOM   2355  CE1 PHE A 735      48.670  47.200  58.625  1.00  0.00           C
ATOM   2356  HE1 PHE A 735      48.180  46.530  59.305  1.00  0.00           H
ATOM   2357  CZ  PHE A 735      49.740  46.740  57.835  1.00  0.00           C
ATOM   2358  HZ  PHE A 735      50.060  45.720  57.915  1.00  0.00           H
ATOM   2359  CD2 PHE A 735      49.970  48.950  56.865  1.00  0.00           C
ATOM   2360  HD2 PHE A 735      50.460  49.620  56.165  1.00  0.00           H
ATOM   2361  CE2 PHE A 735      50.380  47.620  56.955  1.00  0.00           C
ATOM   2362  HE2 PHE A 735      51.200  47.260  56.335  1.00  0.00           H
ATOM   2363  C   PHE A 735      49.980  51.830  59.235  1.00  0.00           C
ATOM   2364  O   PHE A 735      50.380  51.320  60.285  1.00  0.00           O
ATOM   2365  N   ILE A 736      50.800  52.570  58.465  1.00  0.00           N
ATOM   2366  HN  ILE A 736      50.460  52.950  57.595  1.00  0.00           H
ATOM   2367  CA  ILE A 736      52.180  52.900  58.805  1.00  0.00           C
ATOM   2368  HA  ILE A 736      52.680  51.970  59.055  1.00  0.00           H
ATOM   2369  CB  ILE A 736      52.900  53.490  57.595  1.00  0.00           C
ATOM   2370  HB  ILE A 736      52.250  54.280  57.155  1.00  0.00           H
ATOM   2371  CG2 ILE A 736      54.250  54.140  57.975  1.00  0.00           C
ATOM   2372 HG21 ILE A 736      54.900  53.410  58.515  1.00  0.00           H
ATOM   2373 HG22 ILE A 736      54.100  55.030  58.625  1.00  0.00           H
ATOM   2374 HG23 ILE A 736      54.790  54.490  57.075  1.00  0.00           H
ATOM   2375  CG1 ILE A 736      53.110  52.390  56.515  1.00  0.00           C
ATOM   2376 HG11 ILE A 736      52.200  51.760  56.445  1.00  0.00           H
ATOM   2377 HG12 ILE A 736      53.940  51.730  56.835  1.00  0.00           H
ATOM   2378  CD  ILE A 736      53.380  52.960  55.125  1.00  0.00           C
ATOM   2379  HD1 ILE A 736      54.320  53.560  55.105  1.00  0.00           H
ATOM   2380  HD2 ILE A 736      52.540  53.620  54.805  1.00  0.00           H
ATOM   2381  HD3 ILE A 736      53.480  52.150  54.375  1.00  0.00           H
ATOM   2382  C   ILE A 736      52.290  53.760  60.055  1.00  0.00           C
ATOM   2383  O   ILE A 736      53.090  53.480  60.955  1.00  0.00           O
ATOM   2384  N   TYR A 737      51.430  54.800  60.175  1.00  0.00           N
ATOM   2385  HN  TYR A 737      50.780  55.000  59.435  1.00  0.00           H
ATOM   2386  CA  TYR A 737      51.360  55.640  61.355  1.00  0.00           C
ATOM   2387  HA  TYR A 737      52.350  56.050  61.525  1.00  0.00           H
ATOM   2388  CB  TYR A 737      50.370  56.830  61.105  1.00  0.00           C
ATOM   2389  HB1 TYR A 737      49.430  56.430  60.665  1.00  0.00           H
ATOM   2390  HB2 TYR A 737      50.810  57.530  60.365  1.00  0.00           H
ATOM   2391  CG  TYR A 737      50.000  57.600  62.355  1.00  0.00           C
ATOM   2392  CD1 TYR A 737      50.780  58.680  62.815  1.00  0.00           C
ATOM   2393  HD1 TYR A 737      51.650  58.990  62.265  1.00  0.00           H
ATOM   2394  CE1 TYR A 737      50.460  59.320  64.035  1.00  0.00           C
ATOM   2395  HE1 TYR A 737      51.090  60.110  64.415  1.00  0.00           H
ATOM   2396  CZ  TYR A 737      49.370  58.880  64.785  1.00  0.00           C
ATOM   2397  OH  TYR A 737      49.090  59.400  66.075  1.00  0.00           O
ATOM   2398  HH  TYR A 737      48.780  58.620  66.605  1.00  0.00           H
ATOM   2399  CD2 TYR A 737      48.860  57.220  63.095  1.00  0.00           C
ATOM   2400  HD2 TYR A 737      48.260  56.390  62.755  1.00  0.00           H
ATOM   2401  CE2 TYR A 737      48.560  57.840  64.305  1.00  0.00           C
ATOM   2402  HE2 TYR A 737      47.730  57.490  64.905  1.00  0.00           H
ATOM   2403  C   TYR A 737      51.040  54.850  62.625  1.00  0.00           C
ATOM   2404  O   TYR A 737      51.730  54.990  63.635  1.00  0.00           O
ATOM   2405  N   GLU A 738      50.030  53.950  62.565  1.00  0.00           N
ATOM   2406  HN  GLU A 738      49.480  53.850  61.735  1.00  0.00           H
ATOM   2407  CA  GLU A 738      49.650  53.120  63.695  1.00  0.00           C
ATOM   2408  HA  GLU A 738      49.430  53.790  64.515  1.00  0.00           H
ATOM   2409  CB  GLU A 738      48.360  52.300  63.425  1.00  0.00           C
ATOM   2410  HB1 GLU A 738      48.510  51.590  62.585  1.00  0.00           H
ATOM   2411  HB2 GLU A 738      47.560  53.000  63.115  1.00  0.00           H
ATOM   2412  CG  GLU A 738      47.900  51.530  64.695  1.00  0.00           C
ATOM   2413  HG1 GLU A 738      47.890  52.260  65.535  1.00  0.00           H
ATOM   2414  HG2 GLU A 738      48.620  50.710  64.935  1.00  0.00           H
ATOM   2415  CD  GLU A 738      46.520  50.900  64.615  1.00  0.00           C
ATOM   2416  OE1 GLU A 738      45.890  50.790  65.715  1.00  0.00           O
ATOM   2417  OE2 GLU A 738      46.070  50.480  63.535  1.00  0.00           O
ATOM   2418  C   GLU A 738      50.770  52.210  64.165  1.00  0.00           C
ATOM   2419  O   GLU A 738      51.060  52.140  65.355  1.00  0.00           O
ATOM   2420  N   ALA A 739      51.480  51.550  63.235  1.00  0.00           N
ATOM   2421  HN  ALA A 739      51.240  51.620  62.265  1.00  0.00           H
ATOM   2422  CA  ALA A 739      52.630  50.720  63.565  1.00  0.00           C
ATOM   2423  HA  ALA A 739      52.300  49.960  64.265  1.00  0.00           H
ATOM   2424  CB  ALA A 739      53.160  50.020  62.295  1.00  0.00           C
ATOM   2425  HB1 ALA A 739      53.560  50.760  61.575  1.00  0.00           H
ATOM   2426  HB2 ALA A 739      52.330  49.470  61.805  1.00  0.00           H
ATOM   2427  HB3 ALA A 739      53.970  49.290  62.545  1.00  0.00           H
ATOM   2428  C   ALA A 739      53.760  51.470  64.265  1.00  0.00           C
ATOM   2429  O   ALA A 739      54.320  51.010  65.265  1.00  0.00           O
ATOM   2430  N   LEU A 740      54.110  52.670  63.775  1.00  0.00           N
ATOM   2431  HN  LEU A 740      53.660  53.030  62.965  1.00  0.00           H
ATOM   2432  CA  LEU A 740      55.070  53.530  64.435  1.00  0.00           C
ATOM   2433  HA  LEU A 740      55.980  52.970  64.615  1.00  0.00           H
ATOM   2434  CB  LEU A 740      55.410  54.710  63.515  1.00  0.00           C
ATOM   2435  HB1 LEU A 740      56.090  55.430  64.025  1.00  0.00           H
ATOM   2436  HB2 LEU A 740      54.470  55.240  63.265  1.00  0.00           H
ATOM   2437  CG  LEU A 740      56.100  54.270  62.205  1.00  0.00           C
ATOM   2438  HG  LEU A 740      55.670  53.300  61.845  1.00  0.00           H
ATOM   2439  CD1 LEU A 740      55.790  55.290  61.125  1.00  0.00           C
ATOM   2440 HD11 LEU A 740      55.910  56.300  61.545  1.00  0.00           H
ATOM   2441 HD12 LEU A 740      54.750  55.200  60.765  1.00  0.00           H
ATOM   2442 HD13 LEU A 740      56.480  55.160  60.255  1.00  0.00           H
ATOM   2443  CD2 LEU A 740      57.610  54.090  62.385  1.00  0.00           C
ATOM   2444 HD21 LEU A 740      57.820  53.230  63.065  1.00  0.00           H
ATOM   2445 HD22 LEU A 740      58.060  55.010  62.815  1.00  0.00           H
ATOM   2446 HD23 LEU A 740      58.090  53.890  61.405  1.00  0.00           H
ATOM   2447  C   LEU A 740      54.630  54.030  65.805  1.00  0.00           C
ATOM   2448  O   LEU A 740      55.390  54.000  66.765  1.00  0.00           O
ATOM   2449  N   GLU A 741      53.360  54.470  65.935  1.00  0.00           N
ATOM   2450  HN  GLU A 741      52.770  54.510  65.125  1.00  0.00           H
ATOM   2451  CA  GLU A 741      52.770  54.940  67.175  1.00  0.00           C
ATOM   2452  HA  GLU A 741      53.340  55.780  67.545  1.00  0.00           H
ATOM   2453  CB  GLU A 741      51.320  55.400  66.865  1.00  0.00           C
ATOM   2454  HB1 GLU A 741      50.790  54.550  66.385  1.00  0.00           H
ATOM   2455  HB2 GLU A 741      51.360  56.220  66.115  1.00  0.00           H
ATOM   2456  CG  GLU A 741      50.480  55.890  68.075  1.00  0.00           C
ATOM   2457  HG1 GLU A 741      50.850  56.880  68.415  1.00  0.00           H
ATOM   2458  HG2 GLU A 741      50.540  55.210  68.945  1.00  0.00           H
ATOM   2459  CD  GLU A 741      49.010  56.030  67.685  1.00  0.00           C
ATOM   2460  OE1 GLU A 741      48.340  54.960  67.655  1.00  0.00           O
ATOM   2461  OE2 GLU A 741      48.540  57.170  67.405  1.00  0.00           O
ATOM   2462  C   GLU A 741      52.810  53.890  68.275  1.00  0.00           C
ATOM   2463  O   GLU A 741      53.320  54.130  69.375  1.00  0.00           O
ATOM   2464  N   LYS A 742      52.400  52.640  67.935  1.00  0.00           N
ATOM   2465  HN  LYS A 742      52.030  52.490  67.005  1.00  0.00           H
ATOM   2466  CA  LYS A 742      52.500  51.490  68.815  1.00  0.00           C
ATOM   2467  HA  LYS A 742      51.970  51.730  69.735  1.00  0.00           H
ATOM   2468  CB  LYS A 742      51.870  50.210  68.185  1.00  0.00           C
ATOM   2469  HB1 LYS A 742      51.990  49.340  68.865  1.00  0.00           H
ATOM   2470  HB2 LYS A 742      52.420  49.980  67.235  1.00  0.00           H
ATOM   2471  CG  LYS A 742      50.370  50.330  67.845  1.00  0.00           C
ATOM   2472  HG1 LYS A 742      50.070  49.460  67.215  1.00  0.00           H
ATOM   2473  HG2 LYS A 742      50.210  51.240  67.245  1.00  0.00           H
ATOM   2474  CD  LYS A 742      49.430  50.410  69.065  1.00  0.00           C
ATOM   2475  HD1 LYS A 742      49.890  51.020  69.865  1.00  0.00           H
ATOM   2476  HD2 LYS A 742      49.310  49.370  69.475  1.00  0.00           H
ATOM   2477  CE  LYS A 742      48.040  50.970  68.735  1.00  0.00           C
ATOM   2478  HE1 LYS A 742      47.360  50.850  69.605  1.00  0.00           H
ATOM   2479  HE2 LYS A 742      47.610  50.440  67.855  1.00  0.00           H
ATOM   2480  NZ  LYS A 742      48.090  52.420  68.415  1.00  0.00           N
ATOM   2481  HZ1 LYS A 742      48.790  52.670  67.685  1.00  0.00           H
ATOM   2482  HZ2 LYS A 742      48.320  53.040  69.225  1.00  0.00           H
ATOM   2483  HZ3 LYS A 742      47.200  52.800  68.035  1.00  0.00           H
ATOM   2484  C   LYS A 742      53.930  51.180  69.245  1.00  0.00           C
ATOM   2485  O   LYS A 742      54.190  50.920  70.425  1.00  0.00           O
ATOM   2486  N   LEU A 743      54.890  51.240  68.305  1.00  0.00           N
ATOM   2487  HN  LEU A 743      54.640  51.380  67.345  1.00  0.00           H
ATOM   2488  CA  LEU A 743      56.310  51.110  68.615  1.00  0.00           C
ATOM   2489  HA  LEU A 743      56.450  50.170  69.135  1.00  0.00           H
ATOM   2490  CB  LEU A 743      57.110  51.060  67.295  1.00  0.00           C
ATOM   2491  HB1 LEU A 743      56.910  51.990  66.715  1.00  0.00           H
ATOM   2492  HB2 LEU A 743      56.730  50.210  66.675  1.00  0.00           H
ATOM   2493  CG  LEU A 743      58.650  50.930  67.425  1.00  0.00           C
ATOM   2494  HG  LEU A 743      59.040  51.750  68.065  1.00  0.00           H
ATOM   2495  CD1 LEU A 743      59.080  49.590  68.035  1.00  0.00           C
ATOM   2496 HD11 LEU A 743      58.660  48.740  67.455  1.00  0.00           H
ATOM   2497 HD12 LEU A 743      58.730  49.510  69.085  1.00  0.00           H
ATOM   2498 HD13 LEU A 743      60.190  49.500  68.025  1.00  0.00           H
ATOM   2499  CD2 LEU A 743      59.290  51.110  66.035  1.00  0.00           C
ATOM   2500 HD21 LEU A 743      58.970  52.080  65.585  1.00  0.00           H
ATOM   2501 HD22 LEU A 743      58.970  50.290  65.365  1.00  0.00           H
ATOM   2502 HD23 LEU A 743      60.390  51.090  66.115  1.00  0.00           H
ATOM   2503  C   LEU A 743      56.870  52.190  69.535  1.00  0.00           C
ATOM   2504  O   LEU A 743      57.580  51.880  70.495  1.00  0.00           O
ATOM   2505  N   PHE A 744      56.570  53.480  69.305  1.00  0.00           N
ATOM   2506  HN  PHE A 744      56.030  53.720  68.485  1.00  0.00           H
ATOM   2507  CA  PHE A 744      56.950  54.590  70.175  1.00  0.00           C
ATOM   2508  HA  PHE A 744      58.020  54.510  70.345  1.00  0.00           H
ATOM   2509  CB  PHE A 744      56.630  55.970  69.565  1.00  0.00           C
ATOM   2510  HB1 PHE A 744      56.700  56.800  70.305  1.00  0.00           H
ATOM   2511  HB2 PHE A 744      55.590  55.950  69.145  1.00  0.00           H
ATOM   2512  CG  PHE A 744      57.610  56.290  68.475  1.00  0.00           C
ATOM   2513  CD1 PHE A 744      58.960  56.450  68.815  1.00  0.00           C
ATOM   2514  HD1 PHE A 744      59.250  56.450  69.855  1.00  0.00           H
ATOM   2515  CE1 PHE A 744      59.940  56.510  67.815  1.00  0.00           C
ATOM   2516  HE1 PHE A 744      60.980  56.550  68.085  1.00  0.00           H
ATOM   2517  CZ  PHE A 744      59.550  56.470  66.475  1.00  0.00           C
ATOM   2518  HZ  PHE A 744      60.300  56.390  65.715  1.00  0.00           H
ATOM   2519  CD2 PHE A 744      57.230  56.390  67.135  1.00  0.00           C
ATOM   2520  HD2 PHE A 744      56.190  56.300  66.865  1.00  0.00           H
ATOM   2521  CE2 PHE A 744      58.190  56.460  66.125  1.00  0.00           C
ATOM   2522  HE2 PHE A 744      57.900  56.450  65.085  1.00  0.00           H
ATOM   2523  C   PHE A 744      56.350  54.540  71.575  1.00  0.00           C
ATOM   2524  O   PHE A 744      57.050  54.660  72.575  1.00  0.00           O
ATOM   2525  N   ASP A 745      55.030  54.300  71.685  1.00  0.00           N
ATOM   2526  HN  ASP A 745      54.440  54.270  70.865  1.00  0.00           H
ATOM   2527  CA  ASP A 745      54.340  54.150  72.945  1.00  0.00           C
ATOM   2528  HA  ASP A 745      54.440  55.060  73.535  1.00  0.00           H
ATOM   2529  CB  ASP A 745      52.860  53.830  72.655  1.00  0.00           C
ATOM   2530  HB1 ASP A 745      52.330  53.430  73.535  1.00  0.00           H
ATOM   2531  HB2 ASP A 745      52.790  53.070  71.845  1.00  0.00           H
ATOM   2532  CG  ASP A 745      52.070  55.050  72.205  1.00  0.00           C
ATOM   2533  OD1 ASP A 745      52.570  56.200  72.295  1.00  0.00           O
ATOM   2534  OD2 ASP A 745      50.880  54.810  71.885  1.00  0.00           O
ATOM   2535  C   ASP A 745      54.890  53.020  73.805  1.00  0.00           C
ATOM   2536  O   ASP A 745      55.130  53.140  75.005  1.00  0.00           O
ATOM   2537  N   LEU A 746      55.100  51.850  73.165  1.00  0.00           N
ATOM   2538  HN  LEU A 746      54.850  51.730  72.205  1.00  0.00           H
ATOM   2539  CA  LEU A 746      55.730  50.720  73.835  1.00  0.00           C
ATOM   2540  HA  LEU A 746      55.190  50.540  74.765  1.00  0.00           H
ATOM   2541  CB  LEU A 746      55.610  49.450  72.975  1.00  0.00           C
ATOM   2542  HB1 LEU A 746      56.120  49.590  71.995  1.00  0.00           H
ATOM   2543  HB2 LEU A 746      54.530  49.330  72.755  1.00  0.00           H
ATOM   2544  CG  LEU A 746      56.110  48.150  73.645  1.00  0.00           C
ATOM   2545  HG  LEU A 746      56.090  48.310  74.755  1.00  0.00           H
ATOM   2546  CD1 LEU A 746      55.160  46.990  73.345  1.00  0.00           C
ATOM   2547 HD11 LEU A 746      55.140  46.790  72.245  1.00  0.00           H
ATOM   2548 HD12 LEU A 746      54.130  47.220  73.675  1.00  0.00           H
ATOM   2549 HD13 LEU A 746      55.490  46.070  73.865  1.00  0.00           H
ATOM   2550  CD2 LEU A 746      57.540  47.790  73.225  1.00  0.00           C
ATOM   2551 HD21 LEU A 746      58.250  48.610  73.475  1.00  0.00           H
ATOM   2552 HD22 LEU A 746      57.580  47.600  72.135  1.00  0.00           H
ATOM   2553 HD23 LEU A 746      57.880  46.880  73.755  1.00  0.00           H
ATOM   2554  C   LEU A 746      57.170  51.020  74.235  1.00  0.00           C
ATOM   2555  O   LEU A 746      57.580  50.800  75.375  1.00  0.00           O
ATOM   2556  N   GLY A 747      57.960  51.610  73.315  1.00  0.00           N
ATOM   2557  HN  GLY A 747      57.600  51.770  72.395  1.00  0.00           H
ATOM   2558  CA  GLY A 747      59.350  51.970  73.545  1.00  0.00           C
ATOM   2559  HA1 GLY A 747      59.710  52.460  72.655  1.00  0.00           H
ATOM   2560  HA2 GLY A 747      59.900  51.060  73.765  1.00  0.00           H
ATOM   2561  C   GLY A 747      59.580  52.900  74.695  1.00  0.00           C
ATOM   2562  O   GLY A 747      60.510  52.740  75.465  1.00  0.00           O
ATOM   2563  N   GLU A 748      58.690  53.890  74.895  1.00  0.00           N
ATOM   2564  HN  GLU A 748      57.930  54.010  74.245  1.00  0.00           H
ATOM   2565  CA  GLU A 748      58.770  54.860  75.985  1.00  0.00           C
ATOM   2566  HA  GLU A 748      59.690  55.410  75.875  1.00  0.00           H
ATOM   2567  CB  GLU A 748      57.590  55.850  75.885  1.00  0.00           C
ATOM   2568  HB1 GLU A 748      56.620  55.320  76.005  1.00  0.00           H
ATOM   2569  HB2 GLU A 748      57.600  56.250  74.845  1.00  0.00           H
ATOM   2570  CG  GLU A 748      57.690  57.070  76.855  1.00  0.00           C
ATOM   2571  HG1 GLU A 748      57.270  57.960  76.335  1.00  0.00           H
ATOM   2572  HG2 GLU A 748      58.750  57.280  77.085  1.00  0.00           H
ATOM   2573  CD  GLU A 748      56.920  56.980  78.175  1.00  0.00           C
ATOM   2574  OE1 GLU A 748      56.090  56.040  78.355  1.00  0.00           O
ATOM   2575  OE2 GLU A 748      57.110  57.900  79.015  1.00  0.00           O
ATOM   2576  C   GLU A 748      58.800  54.220  77.375  1.00  0.00           C
ATOM   2577  O   GLU A 748      59.560  54.630  78.255  1.00  0.00           O
ATOM   2578  N   THR A 749      58.000  53.160  77.585  1.00  0.00           N
ATOM   2579  HN  THR A 749      57.340  52.900  76.895  1.00  0.00           H
ATOM   2580  CA  THR A 749      57.900  52.450  78.865  1.00  0.00           C
ATOM   2581  HA  THR A 749      57.880  53.190  79.645  1.00  0.00           H
ATOM   2582  CB  THR A 749      56.620  51.620  78.955  1.00  0.00           C
ATOM   2583  HB  THR A 749      56.510  51.210  79.995  1.00  0.00           H
ATOM   2584  OG1 THR A 749      56.600  50.540  78.025  1.00  0.00           O
ATOM   2585  HG1 THR A 749      56.900  50.880  77.165  1.00  0.00           H
ATOM   2586  CG2 THR A 749      55.410  52.530  78.695  1.00  0.00           C
ATOM   2587 HG21 THR A 749      55.400  52.890  77.645  1.00  0.00           H
ATOM   2588 HG22 THR A 749      55.420  53.420  79.355  1.00  0.00           H
ATOM   2589 HG23 THR A 749      54.460  51.960  78.865  1.00  0.00           H
ATOM   2590  C   THR A 749      59.070  51.510  79.175  1.00  0.00           C
ATOM   2591  O   THR A 749      59.230  51.050  80.315  1.00  0.00           O
ATOM   2592  N   TYR A 750      59.920  51.220  78.165  1.00  0.00           N
ATOM   2593  HN  TYR A 750      59.830  51.730  77.305  1.00  0.00           H
ATOM   2594  CA  TYR A 750      60.990  50.240  78.205  1.00  0.00           C
ATOM   2595  HA  TYR A 750      60.950  49.720  79.145  1.00  0.00           H
ATOM   2596  CB  TYR A 750      60.850  49.210  77.035  1.00  0.00           C
ATOM   2597  HB1 TYR A 750      61.820  48.760  76.755  1.00  0.00           H
ATOM   2598  HB2 TYR A 750      60.450  49.730  76.145  1.00  0.00           H
ATOM   2599  CG  TYR A 750      59.940  48.050  77.385  1.00  0.00           C
ATOM   2600  CD1 TYR A 750      60.410  47.000  78.195  1.00  0.00           C
ATOM   2601  HD1 TYR A 750      61.390  47.060  78.635  1.00  0.00           H
ATOM   2602  CE1 TYR A 750      59.620  45.860  78.425  1.00  0.00           C
ATOM   2603  HE1 TYR A 750      59.990  45.050  79.035  1.00  0.00           H
ATOM   2604  CZ  TYR A 750      58.340  45.780  77.875  1.00  0.00           C
ATOM   2605  OH  TYR A 750      57.550  44.640  78.125  1.00  0.00           O
ATOM   2606  HH  TYR A 750      56.630  44.930  78.125  1.00  0.00           H
ATOM   2607  CD2 TYR A 750      58.660  47.940  76.825  1.00  0.00           C
ATOM   2608  HD2 TYR A 750      58.290  48.720  76.195  1.00  0.00           H
ATOM   2609  CE2 TYR A 750      57.850  46.830  77.085  1.00  0.00           C
ATOM   2610  HE2 TYR A 750      56.860  46.770  76.655  1.00  0.00           H
ATOM   2611  C   TYR A 750      62.380  50.870  78.115  1.00  0.00           C
ATOM   2612  O   TYR A 750      62.660  51.720  77.285  1.00  0.00           O
ATOM   2613  N   ALA A 751      63.310  50.400  78.975  1.00  0.00           N
ATOM   2614  HN  ALA A 751      63.000  49.850  79.755  1.00  0.00           H
ATOM   2615  CA  ALA A 751      64.680  50.870  79.035  1.00  0.00           C
ATOM   2616  HA  ALA A 751      64.670  51.950  78.945  1.00  0.00           H
ATOM   2617  CB  ALA A 751      65.190  50.480  80.435  1.00  0.00           C
ATOM   2618  HB1 ALA A 751      65.210  49.380  80.585  1.00  0.00           H
ATOM   2619  HB2 ALA A 751      64.490  50.910  81.195  1.00  0.00           H
ATOM   2620  HB3 ALA A 751      66.200  50.890  80.645  1.00  0.00           H
ATOM   2621  C   ALA A 751      65.590  50.340  77.895  1.00  0.00           C
ATOM   2622  O   ALA A 751      65.530  50.800  76.765  1.00  0.00           O
ATOM   2623  N   ASP A 752      66.480  49.350  78.155  1.00  0.00           N
ATOM   2624  HN  ASP A 752      66.670  49.040  79.075  1.00  0.00           H
ATOM   2625  CA  ASP A 752      67.370  48.770  77.135  1.00  0.00           C
ATOM   2626  HA  ASP A 752      67.970  49.580  76.755  1.00  0.00           H
ATOM   2627  CB  ASP A 752      68.230  47.680  77.825  1.00  0.00           C
ATOM   2628  HB1 ASP A 752      67.700  46.720  77.955  1.00  0.00           H
ATOM   2629  HB2 ASP A 752      68.550  48.040  78.815  1.00  0.00           H
ATOM   2630  CG  ASP A 752      69.500  47.430  77.025  1.00  0.00           C
ATOM   2631  OD1 ASP A 752      70.000  46.280  77.065  1.00  0.00           O
ATOM   2632  OD2 ASP A 752      70.050  48.440  76.515  1.00  0.00           O
ATOM   2633  C   ASP A 752      66.640  48.130  75.935  1.00  0.00           C
ATOM   2634  O   ASP A 752      67.000  48.240  74.765  1.00  0.00           O
ATOM   2635  N   VAL A 753      65.520  47.460  76.245  1.00  0.00           N
ATOM   2636  HN  VAL A 753      65.340  47.320  77.215  1.00  0.00           H
ATOM   2637  CA  VAL A 753      64.600  46.790  75.345  1.00  0.00           C
ATOM   2638  HA  VAL A 753      65.150  45.980  74.885  1.00  0.00           H
ATOM   2639  CB  VAL A 753      63.460  46.160  76.145  1.00  0.00           C
ATOM   2640  HB  VAL A 753      63.040  46.920  76.835  1.00  0.00           H
ATOM   2641  CG1 VAL A 753      62.330  45.620  75.255  1.00  0.00           C
ATOM   2642 HG11 VAL A 753      62.730  44.900  74.515  1.00  0.00           H
ATOM   2643 HG12 VAL A 753      61.790  46.430  74.725  1.00  0.00           H
ATOM   2644 HG13 VAL A 753      61.580  45.080  75.885  1.00  0.00           H
ATOM   2645  CG2 VAL A 753      64.050  45.010  76.995  1.00  0.00           C
ATOM   2646 HG21 VAL A 753      64.810  45.370  77.725  1.00  0.00           H
ATOM   2647 HG22 VAL A 753      64.530  44.240  76.355  1.00  0.00           H
ATOM   2648 HG23 VAL A 753      63.240  44.510  77.575  1.00  0.00           H
ATOM   2649  C   VAL A 753      64.100  47.640  74.175  1.00  0.00           C
ATOM   2650  O   VAL A 753      63.880  47.130  73.085  1.00  0.00           O
ATOM   2651  N   LEU A 754      63.970  48.980  74.355  1.00  0.00           N
ATOM   2652  HN  LEU A 754      64.170  49.410  75.235  1.00  0.00           H
ATOM   2653  CA  LEU A 754      63.670  49.930  73.295  1.00  0.00           C
ATOM   2654  HA  LEU A 754      62.660  49.760  72.945  1.00  0.00           H
ATOM   2655  CB  LEU A 754      63.810  51.350  73.915  1.00  0.00           C
ATOM   2656  HB1 LEU A 754      64.860  51.550  74.225  1.00  0.00           H
ATOM   2657  HB2 LEU A 754      63.210  51.310  74.865  1.00  0.00           H
ATOM   2658  CG  LEU A 754      63.260  52.570  73.145  1.00  0.00           C
ATOM   2659  HG  LEU A 754      62.220  52.330  72.815  1.00  0.00           H
ATOM   2660  CD1 LEU A 754      63.200  53.750  74.115  1.00  0.00           C
ATOM   2661 HD11 LEU A 754      64.230  54.100  74.325  1.00  0.00           H
ATOM   2662 HD12 LEU A 754      62.750  53.440  75.085  1.00  0.00           H
ATOM   2663 HD13 LEU A 754      62.590  54.570  73.705  1.00  0.00           H
ATOM   2664  CD2 LEU A 754      64.080  53.000  71.915  1.00  0.00           C
ATOM   2665 HD21 LEU A 754      64.090  52.220  71.125  1.00  0.00           H
ATOM   2666 HD22 LEU A 754      65.130  53.190  72.225  1.00  0.00           H
ATOM   2667 HD23 LEU A 754      63.670  53.930  71.465  1.00  0.00           H
ATOM   2668  C   LEU A 754      64.610  49.820  72.095  1.00  0.00           C
ATOM   2669  O   LEU A 754      64.180  49.660  70.955  1.00  0.00           O
ATOM   2670  N   PHE A 755      65.940  49.850  72.345  1.00  0.00           N
ATOM   2671  HN  PHE A 755      66.250  49.960  73.285  1.00  0.00           H
ATOM   2672  CA  PHE A 755      66.960  49.720  71.325  1.00  0.00           C
ATOM   2673  HA  PHE A 755      66.780  50.490  70.575  1.00  0.00           H
ATOM   2674  CB  PHE A 755      68.370  49.880  71.955  1.00  0.00           C
ATOM   2675  HB1 PHE A 755      69.150  49.940  71.165  1.00  0.00           H
ATOM   2676  HB2 PHE A 755      68.590  49.020  72.635  1.00  0.00           H
ATOM   2677  CG  PHE A 755      68.400  51.140  72.775  1.00  0.00           C
ATOM   2678  CD1 PHE A 755      68.070  52.370  72.175  1.00  0.00           C
ATOM   2679  HD1 PHE A 755      67.820  52.410  71.125  1.00  0.00           H
ATOM   2680  CE1 PHE A 755      67.910  53.510  72.965  1.00  0.00           C
ATOM   2681  HE1 PHE A 755      67.540  54.430  72.515  1.00  0.00           H
ATOM   2682  CZ  PHE A 755      68.230  53.480  74.325  1.00  0.00           C
ATOM   2683  HZ  PHE A 755      68.100  54.360  74.945  1.00  0.00           H
ATOM   2684  CD2 PHE A 755      68.650  51.100  74.155  1.00  0.00           C
ATOM   2685  HD2 PHE A 755      68.860  50.150  74.625  1.00  0.00           H
ATOM   2686  CE2 PHE A 755      68.600  52.270  74.925  1.00  0.00           C
ATOM   2687  HE2 PHE A 755      68.760  52.210  75.995  1.00  0.00           H
ATOM   2688  C   PHE A 755      66.910  48.400  70.615  1.00  0.00           C
ATOM   2689  O   PHE A 755      66.950  48.320  69.385  1.00  0.00           O
ATOM   2690  N   TRP A 756      66.750  47.310  71.395  1.00  0.00           N
ATOM   2691  HN  TRP A 756      66.720  47.430  72.385  1.00  0.00           H
ATOM   2692  CA  TRP A 756      66.620  45.960  70.885  1.00  0.00           C
ATOM   2693  HA  TRP A 756      67.490  45.740  70.295  1.00  0.00           H
ATOM   2694  CB  TRP A 756      66.590  45.040  72.135  1.00  0.00           C
ATOM   2695  HB1 TRP A 756      65.720  45.330  72.755  1.00  0.00           H
ATOM   2696  HB2 TRP A 756      67.500  45.240  72.735  1.00  0.00           H
ATOM   2697  CG  TRP A 756      66.520  43.570  71.885  1.00  0.00           C
ATOM   2698  CD1 TRP A 756      65.560  42.710  72.345  1.00  0.00           C
ATOM   2699  HD1 TRP A 756      64.730  43.020  72.965  1.00  0.00           H
ATOM   2700  NE1 TRP A 756      65.870  41.430  71.975  1.00  0.00           N
ATOM   2701  HE1 TRP A 756      65.420  40.600  72.265  1.00  0.00           H
ATOM   2702  CE2 TRP A 756      67.020  41.440  71.245  1.00  0.00           C
ATOM   2703  CD2 TRP A 756      67.470  42.770  71.165  1.00  0.00           C
ATOM   2704  CE3 TRP A 756      68.650  43.060  70.485  1.00  0.00           C
ATOM   2705  HE3 TRP A 756      69.020  44.070  70.375  1.00  0.00           H
ATOM   2706  CZ3 TRP A 756      69.320  42.020  69.855  1.00  0.00           C
ATOM   2707  HZ3 TRP A 756      70.230  42.230  69.295  1.00  0.00           H
ATOM   2708  CZ2 TRP A 756      67.710  40.400  70.655  1.00  0.00           C
ATOM   2709  HZ2 TRP A 756      67.370  39.380  70.745  1.00  0.00           H
ATOM   2710  CH2 TRP A 756      68.860  40.710  69.945  1.00  0.00           C
ATOM   2711  HH2 TRP A 756      69.410  39.910  69.465  1.00  0.00           H
ATOM   2712  C   TRP A 756      65.410  45.770  69.965  1.00  0.00           C
ATOM   2713  O   TRP A 756      65.510  45.230  68.865  1.00  0.00           O
ATOM   2714  N   CYS A 757      64.230  46.280  70.385  1.00  0.00           N
ATOM   2715  HN  CYS A 757      64.170  46.710  71.285  1.00  0.00           H
ATOM   2716  CA  CYS A 757      63.010  46.270  69.595  1.00  0.00           C
ATOM   2717  HA  CYS A 757      62.790  45.250  69.325  1.00  0.00           H
ATOM   2718  CB  CYS A 757      61.800  46.850  70.395  1.00  0.00           C
ATOM   2719  HB1 CYS A 757      60.920  46.940  69.715  1.00  0.00           H
ATOM   2720  HB2 CYS A 757      62.050  47.870  70.755  1.00  0.00           H
ATOM   2721  SG  CYS A 757      61.330  45.780  71.795  1.00  0.00           S
ATOM   2722  HG1 CYS A 757      62.450  46.030  72.475  1.00  0.00           H
ATOM   2723  C   CYS A 757      63.130  47.030  68.285  1.00  0.00           C
ATOM   2724  O   CYS A 757      62.730  46.540  67.225  1.00  0.00           O
ATOM   2725  N   VAL A 758      63.730  48.240  68.335  1.00  0.00           N
ATOM   2726  HN  VAL A 758      64.010  48.620  69.215  1.00  0.00           H
ATOM   2727  CA  VAL A 758      64.020  49.060  67.165  1.00  0.00           C
ATOM   2728  HA  VAL A 758      63.090  49.220  66.635  1.00  0.00           H
ATOM   2729  CB  VAL A 758      64.550  50.430  67.605  1.00  0.00           C
ATOM   2730  HB  VAL A 758      65.340  50.290  68.375  1.00  0.00           H
ATOM   2731  CG1 VAL A 758      65.140  51.240  66.435  1.00  0.00           C
ATOM   2732 HG11 VAL A 758      64.400  51.340  65.615  1.00  0.00           H
ATOM   2733 HG12 VAL A 758      66.070  50.770  66.025  1.00  0.00           H
ATOM   2734 HG13 VAL A 758      65.410  52.260  66.775  1.00  0.00           H
ATOM   2735  CG2 VAL A 758      63.380  51.230  68.225  1.00  0.00           C
ATOM   2736 HG21 VAL A 758      62.940  50.700  69.095  1.00  0.00           H
ATOM   2737 HG22 VAL A 758      62.570  51.380  67.475  1.00  0.00           H
ATOM   2738 HG23 VAL A 758      63.730  52.220  68.565  1.00  0.00           H
ATOM   2739  C   VAL A 758      64.950  48.370  66.175  1.00  0.00           C
ATOM   2740  O   VAL A 758      64.690  48.370  64.965  1.00  0.00           O
ATOM   2741  N   ILE A 759      66.020  47.720  66.665  1.00  0.00           N
ATOM   2742  HN  ILE A 759      66.220  47.780  67.655  1.00  0.00           H
ATOM   2743  CA  ILE A 759      66.940  46.930  65.855  1.00  0.00           C
ATOM   2744  HA  ILE A 759      67.320  47.570  65.065  1.00  0.00           H
ATOM   2745  CB  ILE A 759      68.130  46.470  66.705  1.00  0.00           C
ATOM   2746  HB  ILE A 759      67.720  46.060  67.665  1.00  0.00           H
ATOM   2747  CG2 ILE A 759      68.930  45.350  66.025  1.00  0.00           C
ATOM   2748 HG21 ILE A 759      69.230  45.660  64.995  1.00  0.00           H
ATOM   2749 HG22 ILE A 759      68.330  44.420  65.985  1.00  0.00           H
ATOM   2750 HG23 ILE A 759      69.850  45.100  66.595  1.00  0.00           H
ATOM   2751  CG1 ILE A 759      69.040  47.670  67.055  1.00  0.00           C
ATOM   2752 HG11 ILE A 759      68.420  48.550  67.345  1.00  0.00           H
ATOM   2753 HG12 ILE A 759      69.620  47.960  66.155  1.00  0.00           H
ATOM   2754  CD  ILE A 759      69.990  47.370  68.225  1.00  0.00           C
ATOM   2755  HD1 ILE A 759      70.700  46.550  67.965  1.00  0.00           H
ATOM   2756  HD2 ILE A 759      69.430  47.060  69.125  1.00  0.00           H
ATOM   2757  HD3 ILE A 759      70.600  48.270  68.475  1.00  0.00           H
ATOM   2758  C   ILE A 759      66.270  45.760  65.135  1.00  0.00           C
ATOM   2759  O   ILE A 759      66.400  45.600  63.925  1.00  0.00           O
ATOM   2760  N   LEU A 760      65.470  44.930  65.855  1.00  0.00           N
ATOM   2761  HN  LEU A 760      65.420  45.060  66.855  1.00  0.00           H
ATOM   2762  CA  LEU A 760      64.720  43.820  65.295  1.00  0.00           C
ATOM   2763  HA  LEU A 760      65.420  43.160  64.795  1.00  0.00           H
ATOM   2764  CB  LEU A 760      63.960  43.040  66.405  1.00  0.00           C
ATOM   2765  HB1 LEU A 760      63.290  42.270  65.955  1.00  0.00           H
ATOM   2766  HB2 LEU A 760      63.330  43.770  66.955  1.00  0.00           H
ATOM   2767  CG  LEU A 760      64.840  42.310  67.435  1.00  0.00           C
ATOM   2768  HG  LEU A 760      65.640  43.000  67.805  1.00  0.00           H
ATOM   2769  CD1 LEU A 760      63.990  41.930  68.655  1.00  0.00           C
ATOM   2770 HD11 LEU A 760      63.140  41.280  68.345  1.00  0.00           H
ATOM   2771 HD12 LEU A 760      63.580  42.840  69.155  1.00  0.00           H
ATOM   2772 HD13 LEU A 760      64.590  41.370  69.395  1.00  0.00           H
ATOM   2773  CD2 LEU A 760      65.530  41.060  66.855  1.00  0.00           C
ATOM   2774 HD21 LEU A 760      66.210  41.340  66.025  1.00  0.00           H
ATOM   2775 HD22 LEU A 760      64.770  40.340  66.485  1.00  0.00           H
ATOM   2776 HD23 LEU A 760      66.140  40.560  67.635  1.00  0.00           H
ATOM   2777  C   LEU A 760      63.700  44.250  64.235  1.00  0.00           C
ATOM   2778  O   LEU A 760      63.610  43.660  63.155  1.00  0.00           O
ATOM   2779  N   PHE A 761      62.940  45.320  64.525  1.00  0.00           N
ATOM   2780  HN  PHE A 761      63.030  45.740  65.435  1.00  0.00           H
ATOM   2781  CA  PHE A 761      61.980  45.950  63.645  1.00  0.00           C
ATOM   2782  HA  PHE A 761      61.210  45.230  63.425  1.00  0.00           H
ATOM   2783  CB  PHE A 761      61.350  47.130  64.435  1.00  0.00           C
ATOM   2784  HB1 PHE A 761      62.170  47.700  64.925  1.00  0.00           H
ATOM   2785  HB2 PHE A 761      60.720  46.720  65.255  1.00  0.00           H
ATOM   2786  CG  PHE A 761      60.520  48.110  63.655  1.00  0.00           C
ATOM   2787  CD1 PHE A 761      59.200  47.790  63.305  1.00  0.00           C
ATOM   2788  HD1 PHE A 761      58.820  46.810  63.535  1.00  0.00           H
ATOM   2789  CE1 PHE A 761      58.380  48.750  62.695  1.00  0.00           C
ATOM   2790  HE1 PHE A 761      57.360  48.500  62.425  1.00  0.00           H
ATOM   2791  CZ  PHE A 761      58.880  50.030  62.425  1.00  0.00           C
ATOM   2792  HZ  PHE A 761      58.240  50.770  61.965  1.00  0.00           H
ATOM   2793  CD2 PHE A 761      61.020  49.390  63.355  1.00  0.00           C
ATOM   2794  HD2 PHE A 761      62.030  49.660  63.645  1.00  0.00           H
ATOM   2795  CE2 PHE A 761      60.200  50.350  62.745  1.00  0.00           C
ATOM   2796  HE2 PHE A 761      60.600  51.330  62.535  1.00  0.00           H
ATOM   2797  C   PHE A 761      62.550  46.370  62.285  1.00  0.00           C
ATOM   2798  O   PHE A 761      62.110  45.880  61.235  1.00  0.00           O
ATOM   2799  N   PHE A 762      63.600  47.220  62.265  1.00  0.00           N
ATOM   2800  HN  PHE A 762      63.920  47.650  63.115  1.00  0.00           H
ATOM   2801  CA  PHE A 762      64.280  47.600  61.035  1.00  0.00           C
ATOM   2802  HA  PHE A 762      63.530  47.980  60.355  1.00  0.00           H
ATOM   2803  CB  PHE A 762      65.350  48.690  61.295  1.00  0.00           C
ATOM   2804  HB1 PHE A 762      66.090  48.760  60.465  1.00  0.00           H
ATOM   2805  HB2 PHE A 762      65.910  48.480  62.235  1.00  0.00           H
ATOM   2806  CG  PHE A 762      64.700  50.040  61.385  1.00  0.00           C
ATOM   2807  CD1 PHE A 762      64.160  50.610  60.215  1.00  0.00           C
ATOM   2808  HD1 PHE A 762      64.190  50.060  59.285  1.00  0.00           H
ATOM   2809  CE1 PHE A 762      63.590  51.890  60.245  1.00  0.00           C
ATOM   2810  HE1 PHE A 762      63.180  52.320  59.345  1.00  0.00           H
ATOM   2811  CZ  PHE A 762      63.560  52.610  61.445  1.00  0.00           C
ATOM   2812  HZ  PHE A 762      63.120  53.600  61.475  1.00  0.00           H
ATOM   2813  CD2 PHE A 762      64.670  50.780  62.575  1.00  0.00           C
ATOM   2814  HD2 PHE A 762      65.100  50.350  63.475  1.00  0.00           H
ATOM   2815  CE2 PHE A 762      64.100  52.060  62.615  1.00  0.00           C
ATOM   2816  HE2 PHE A 762      64.090  52.620  63.535  1.00  0.00           H
ATOM   2817  C   PHE A 762      64.920  46.450  60.285  1.00  0.00           C
ATOM   2818  O   PHE A 762      64.790  46.330  59.065  1.00  0.00           O
ATOM   2819  N   THR A 763      65.610  45.540  61.005  1.00  0.00           N
ATOM   2820  HN  THR A 763      65.690  45.650  61.995  1.00  0.00           H
ATOM   2821  CA  THR A 763      66.290  44.390  60.405  1.00  0.00           C
ATOM   2822  HA  THR A 763      67.000  44.770  59.685  1.00  0.00           H
ATOM   2823  CB  THR A 763      67.060  43.560  61.415  1.00  0.00           C
ATOM   2824  HB  THR A 763      66.390  43.100  62.175  1.00  0.00           H
ATOM   2825  OG1 THR A 763      67.990  44.400  62.075  1.00  0.00           O
ATOM   2826  HG1 THR A 763      67.480  44.980  62.655  1.00  0.00           H
ATOM   2827  CG2 THR A 763      67.880  42.460  60.695  1.00  0.00           C
ATOM   2828 HG21 THR A 763      68.500  42.910  59.895  1.00  0.00           H
ATOM   2829 HG22 THR A 763      67.220  41.690  60.245  1.00  0.00           H
ATOM   2830 HG23 THR A 763      68.560  41.940  61.395  1.00  0.00           H
ATOM   2831  C   THR A 763      65.350  43.480  59.665  1.00  0.00           C
ATOM   2832  O   THR A 763      65.640  43.070  58.535  1.00  0.00           O
ATOM   2833  N   THR A 764      64.170  43.190  60.255  1.00  0.00           N
ATOM   2834  HN  THR A 764      63.980  43.550  61.175  1.00  0.00           H
ATOM   2835  CA  THR A 764      63.130  42.370  59.635  1.00  0.00           C
ATOM   2836  HA  THR A 764      63.550  41.400  59.425  1.00  0.00           H
ATOM   2837  CB  THR A 764      61.910  42.190  60.555  1.00  0.00           C
ATOM   2838  HB  THR A 764      61.430  43.170  60.755  1.00  0.00           H
ATOM   2839  OG1 THR A 764      62.290  41.640  61.815  1.00  0.00           O
ATOM   2840  HG1 THR A 764      62.760  42.340  62.285  1.00  0.00           H
ATOM   2841  CG2 THR A 764      60.890  41.230  59.935  1.00  0.00           C
ATOM   2842 HG21 THR A 764      61.370  40.270  59.675  1.00  0.00           H
ATOM   2843 HG22 THR A 764      60.430  41.660  59.015  1.00  0.00           H
ATOM   2844 HG23 THR A 764      60.070  41.030  60.655  1.00  0.00           H
ATOM   2845  C   THR A 764      62.630  42.950  58.315  1.00  0.00           C
ATOM   2846  O   THR A 764      62.490  42.240  57.305  1.00  0.00           O
ATOM   2847  N   PHE A 765      62.370  44.270  58.285  1.00  0.00           N
ATOM   2848  HN  PHE A 765      62.480  44.810  59.115  1.00  0.00           H
ATOM   2849  CA  PHE A 765      61.980  45.020  57.105  1.00  0.00           C
ATOM   2850  HA  PHE A 765      61.090  44.550  56.695  1.00  0.00           H
ATOM   2851  CB  PHE A 765      61.580  46.450  57.575  1.00  0.00           C
ATOM   2852  HB1 PHE A 765      62.330  46.800  58.315  1.00  0.00           H
ATOM   2853  HB2 PHE A 765      60.600  46.430  58.105  1.00  0.00           H
ATOM   2854  CG  PHE A 765      61.510  47.480  56.485  1.00  0.00           C
ATOM   2855  CD1 PHE A 765      60.400  47.540  55.635  1.00  0.00           C
ATOM   2856  HD1 PHE A 765      59.590  46.850  55.775  1.00  0.00           H
ATOM   2857  CE1 PHE A 765      60.300  48.550  54.675  1.00  0.00           C
ATOM   2858  HE1 PHE A 765      59.400  48.650  54.095  1.00  0.00           H
ATOM   2859  CZ  PHE A 765      61.340  49.470  54.515  1.00  0.00           C
ATOM   2860  HZ  PHE A 765      61.260  50.270  53.795  1.00  0.00           H
ATOM   2861  CD2 PHE A 765      62.560  48.410  56.315  1.00  0.00           C
ATOM   2862  HD2 PHE A 765      63.420  48.360  56.955  1.00  0.00           H
ATOM   2863  CE2 PHE A 765      62.480  49.390  55.325  1.00  0.00           C
ATOM   2864  HE2 PHE A 765      63.290  50.100  55.205  1.00  0.00           H
ATOM   2865  C   PHE A 765      63.000  45.030  55.965  1.00  0.00           C
ATOM   2866  O   PHE A 765      62.710  44.650  54.835  1.00  0.00           O
ATOM   2867  N   PHE A 766      64.260  45.450  56.275  1.00  0.00           N
ATOM   2868  HN  PHE A 766      64.460  45.790  57.195  1.00  0.00           H
ATOM   2869  CA  PHE A 766      65.330  45.560  55.295  1.00  0.00           C
ATOM   2870  HA  PHE A 766      64.980  46.220  54.505  1.00  0.00           H
ATOM   2871  CB  PHE A 766      66.630  46.110  55.935  1.00  0.00           C
ATOM   2872  HB1 PHE A 766      67.510  45.980  55.255  1.00  0.00           H
ATOM   2873  HB2 PHE A 766      66.840  45.590  56.895  1.00  0.00           H
ATOM   2874  CG  PHE A 766      66.540  47.590  56.175  1.00  0.00           C
ATOM   2875  CD1 PHE A 766      66.410  48.450  55.075  1.00  0.00           C
ATOM   2876  HD1 PHE A 766      66.330  48.040  54.085  1.00  0.00           H
ATOM   2877  CE1 PHE A 766      66.410  49.830  55.245  1.00  0.00           C
ATOM   2878  HE1 PHE A 766      66.380  50.480  54.395  1.00  0.00           H
ATOM   2879  CZ  PHE A 766      66.520  50.390  56.525  1.00  0.00           C
ATOM   2880  HZ  PHE A 766      66.500  51.460  56.655  1.00  0.00           H
ATOM   2881  CD2 PHE A 766      66.720  48.160  57.455  1.00  0.00           C
ATOM   2882  HD2 PHE A 766      66.880  47.520  58.305  1.00  0.00           H
ATOM   2883  CE2 PHE A 766      66.680  49.550  57.635  1.00  0.00           C
ATOM   2884  HE2 PHE A 766      66.800  49.980  58.615  1.00  0.00           H
ATOM   2885  C   PHE A 766      65.670  44.250  54.615  1.00  0.00           C
ATOM   2886  O   PHE A 766      65.820  44.150  53.395  1.00  0.00           O
ATOM   2887  N   LEU A 767      65.760  43.200  55.425  1.00  0.00           N
ATOM   2888  HN  LEU A 767      65.660  43.330  56.405  1.00  0.00           H
ATOM   2889  CA  LEU A 767      65.980  41.860  54.975  1.00  0.00           C
ATOM   2890  HA  LEU A 767      66.880  41.850  54.385  1.00  0.00           H
ATOM   2891  CB  LEU A 767      66.140  41.070  56.265  1.00  0.00           C
ATOM   2892  HB1 LEU A 767      65.220  41.220  56.885  1.00  0.00           H
ATOM   2893  HB2 LEU A 767      66.990  41.490  56.845  1.00  0.00           H
ATOM   2894  CG  LEU A 767      66.360  39.580  56.065  1.00  0.00           C
ATOM   2895  HG  LEU A 767      65.550  39.160  55.425  1.00  0.00           H
ATOM   2896  CD1 LEU A 767      67.680  39.320  55.335  1.00  0.00           C
ATOM   2897 HD11 LEU A 767      68.540  39.490  56.005  1.00  0.00           H
ATOM   2898 HD12 LEU A 767      67.790  39.970  54.445  1.00  0.00           H
ATOM   2899 HD13 LEU A 767      67.680  38.280  54.955  1.00  0.00           H
ATOM   2900  CD2 LEU A 767      66.220  38.960  57.455  1.00  0.00           C
ATOM   2901 HD21 LEU A 767      65.240  39.240  57.895  1.00  0.00           H
ATOM   2902 HD22 LEU A 767      67.000  39.350  58.135  1.00  0.00           H
ATOM   2903 HD23 LEU A 767      66.240  37.860  57.405  1.00  0.00           H
ATOM   2904  C   LEU A 767      64.870  41.250  54.115  1.00  0.00           C
ATOM   2905  O   LEU A 767      65.130  40.670  53.065  1.00  0.00           O
ATOM   2906  N   SER A 768      63.590  41.420  54.535  1.00  0.00           N
ATOM   2907  HN  SER A 768      63.420  41.880  55.405  1.00  0.00           H
ATOM   2908  CA  SER A 768      62.430  40.960  53.775  1.00  0.00           C
ATOM   2909  HA  SER A 768      62.580  39.900  53.575  1.00  0.00           H
ATOM   2910  CB  SER A 768      61.060  41.110  54.505  1.00  0.00           C
ATOM   2911  HB1 SER A 768      60.260  40.640  53.895  1.00  0.00           H
ATOM   2912  HB2 SER A 768      60.810  42.190  54.635  1.00  0.00           H
ATOM   2913  OG  SER A 768      61.050  40.480  55.795  1.00  0.00           O
ATOM   2914  HG1 SER A 768      61.470  41.110  56.405  1.00  0.00           H
ATOM   2915  C   SER A 768      62.350  41.650  52.425  1.00  0.00           C
ATOM   2916  O   SER A 768      62.130  41.010  51.395  1.00  0.00           O
ATOM   2917  N   SER A 769      62.620  42.980  52.405  1.00  0.00           N
ATOM   2918  HN  SER A 769      62.740  43.470  53.275  1.00  0.00           H
ATOM   2919  CA  SER A 769      62.800  43.790  51.205  1.00  0.00           C
ATOM   2920  HA  SER A 769      61.870  43.770  50.635  1.00  0.00           H
ATOM   2921  CB  SER A 769      63.180  45.250  51.565  1.00  0.00           C
ATOM   2922  HB1 SER A 769      64.110  45.290  52.165  1.00  0.00           H
ATOM   2923  HB2 SER A 769      62.390  45.670  52.215  1.00  0.00           H
ATOM   2924  OG  SER A 769      63.360  46.080  50.405  1.00  0.00           O
ATOM   2925  HG1 SER A 769      63.820  45.550  49.735  1.00  0.00           H
ATOM   2926  C   SER A 769      63.910  43.320  50.285  1.00  0.00           C
ATOM   2927  O   SER A 769      63.750  43.280  49.065  1.00  0.00           O
ATOM   2928  N   PHE A 770      65.090  43.010  50.845  1.00  0.00           N
ATOM   2929  HN  PHE A 770      65.240  43.110  51.825  1.00  0.00           H
ATOM   2930  CA  PHE A 770      66.250  42.580  50.075  1.00  0.00           C
ATOM   2931  HA  PHE A 770      66.450  43.350  49.345  1.00  0.00           H
ATOM   2932  CB  PHE A 770      67.480  42.480  51.035  1.00  0.00           C
ATOM   2933  HB1 PHE A 770      67.210  41.800  51.875  1.00  0.00           H
ATOM   2934  HB2 PHE A 770      67.730  43.470  51.465  1.00  0.00           H
ATOM   2935  CG  PHE A 770      68.680  41.900  50.335  1.00  0.00           C
ATOM   2936  CD1 PHE A 770      69.070  42.380  49.075  1.00  0.00           C
ATOM   2937  HD1 PHE A 770      68.560  43.220  48.615  1.00  0.00           H
ATOM   2938  CE1 PHE A 770      69.990  41.650  48.305  1.00  0.00           C
ATOM   2939  HE1 PHE A 770      70.150  41.920  47.275  1.00  0.00           H
ATOM   2940  CZ  PHE A 770      70.650  40.550  48.855  1.00  0.00           C
ATOM   2941  HZ  PHE A 770      71.370  40.010  48.255  1.00  0.00           H
ATOM   2942  CD2 PHE A 770      69.330  40.780  50.865  1.00  0.00           C
ATOM   2943  HD2 PHE A 770      69.020  40.400  51.835  1.00  0.00           H
ATOM   2944  CE2 PHE A 770      70.340  40.130  50.145  1.00  0.00           C
ATOM   2945  HE2 PHE A 770      70.880  39.300  50.575  1.00  0.00           H
ATOM   2946  C   PHE A 770      66.000  41.290  49.295  1.00  0.00           C
ATOM   2947  O   PHE A 770      66.250  41.200  48.095  1.00  0.00           O
ATOM   2948  N   LEU A 771      65.430  40.280  49.995  1.00  0.00           N
ATOM   2949  HN  LEU A 771      65.290  40.390  50.985  1.00  0.00           H
ATOM   2950  CA  LEU A 771      65.040  38.990  49.455  1.00  0.00           C
ATOM   2951  HA  LEU A 771      65.920  38.540  48.995  1.00  0.00           H
ATOM   2952  CB  LEU A 771      64.530  38.040  50.575  1.00  0.00           C
ATOM   2953  HB1 LEU A 771      64.110  37.110  50.145  1.00  0.00           H
ATOM   2954  HB2 LEU A 771      63.710  38.560  51.125  1.00  0.00           H
ATOM   2955  CG  LEU A 771      65.620  37.640  51.595  1.00  0.00           C
ATOM   2956  HG  LEU A 771      66.220  38.540  51.865  1.00  0.00           H
ATOM   2957  CD1 LEU A 771      64.990  37.100  52.885  1.00  0.00           C
ATOM   2958 HD11 LEU A 771      64.430  36.160  52.685  1.00  0.00           H
ATOM   2959 HD12 LEU A 771      64.280  37.850  53.305  1.00  0.00           H
ATOM   2960 HD13 LEU A 771      65.770  36.890  53.645  1.00  0.00           H
ATOM   2961  CD2 LEU A 771      66.550  36.570  51.015  1.00  0.00           C
ATOM   2962 HD21 LEU A 771      67.010  36.930  50.075  1.00  0.00           H
ATOM   2963 HD22 LEU A 771      65.980  35.640  50.795  1.00  0.00           H
ATOM   2964 HD23 LEU A 771      67.350  36.320  51.735  1.00  0.00           H
ATOM   2965  C   LEU A 771      64.000  39.090  48.345  1.00  0.00           C
ATOM   2966  O   LEU A 771      64.080  38.410  47.325  1.00  0.00           O
ATOM   2967  N   LYS A 772      63.000  39.980  48.505  1.00  0.00           N
ATOM   2968  HN  LYS A 772      62.870  40.420  49.385  1.00  0.00           H
ATOM   2969  CA  LYS A 772      62.070  40.320  47.455  1.00  0.00           C
ATOM   2970  HA  LYS A 772      61.620  39.390  47.115  1.00  0.00           H
ATOM   2971  CB  LYS A 772      60.970  41.230  48.055  1.00  0.00           C
ATOM   2972  HB1 LYS A 772      61.440  42.180  48.415  1.00  0.00           H
ATOM   2973  HB2 LYS A 772      60.570  40.710  48.955  1.00  0.00           H
ATOM   2974  CG  LYS A 772      59.800  41.570  47.125  1.00  0.00           C
ATOM   2975  HG1 LYS A 772      60.160  42.170  46.255  1.00  0.00           H
ATOM   2976  HG2 LYS A 772      59.090  42.200  47.705  1.00  0.00           H
ATOM   2977  CD  LYS A 772      59.100  40.290  46.605  1.00  0.00           C
ATOM   2978  HD1 LYS A 772      58.950  39.580  47.455  1.00  0.00           H
ATOM   2979  HD2 LYS A 772      59.780  39.780  45.885  1.00  0.00           H
ATOM   2980  CE  LYS A 772      57.770  40.540  45.905  1.00  0.00           C
ATOM   2981  HE1 LYS A 772      57.350  39.580  45.525  1.00  0.00           H
ATOM   2982  HE2 LYS A 772      57.900  41.240  45.045  1.00  0.00           H
ATOM   2983  NZ  LYS A 772      56.790  41.130  46.835  1.00  0.00           N
ATOM   2984  HZ1 LYS A 772      56.950  42.160  46.915  1.00  0.00           H
ATOM   2985  HZ2 LYS A 772      56.930  40.720  47.795  1.00  0.00           H
ATOM   2986  HZ3 LYS A 772      55.830  40.940  46.505  1.00  0.00           H
ATOM   2987  C   LYS A 772      62.710  40.980  46.225  1.00  0.00           C
ATOM   2988  O   LYS A 772      62.400  40.650  45.075  1.00  0.00           O
ATOM   2989  N   GLN A 773      63.670  41.900  46.445  1.00  0.00           N
ATOM   2990  HN  GLN A 773      63.900  42.130  47.395  1.00  0.00           H
ATOM   2991  CA  GLN A 773      64.340  42.670  45.405  1.00  0.00           C
ATOM   2992  HA  GLN A 773      63.590  43.020  44.715  1.00  0.00           H
ATOM   2993  CB  GLN A 773      65.060  43.880  46.075  1.00  0.00           C
ATOM   2994  HB1 GLN A 773      65.750  43.490  46.855  1.00  0.00           H
ATOM   2995  HB2 GLN A 773      64.280  44.460  46.615  1.00  0.00           H
ATOM   2996  CG  GLN A 773      65.860  44.820  45.135  1.00  0.00           C
ATOM   2997  HG1 GLN A 773      66.780  44.300  44.785  1.00  0.00           H
ATOM   2998  HG2 GLN A 773      66.170  45.730  45.695  1.00  0.00           H
ATOM   2999  CD  GLN A 773      65.070  45.240  43.905  1.00  0.00           C
ATOM   3000  OE1 GLN A 773      65.420  44.990  42.745  1.00  0.00           O
ATOM   3001  NE2 GLN A 773      63.940  45.920  44.125  1.00  0.00           N
ATOM   3002 HE21 GLN A 773      63.410  46.210  43.325  1.00  0.00           H
ATOM   3003 HE22 GLN A 773      63.580  46.010  45.045  1.00  0.00           H
ATOM   3004  C   GLN A 773      65.340  41.850  44.585  1.00  0.00           C
ATOM   3005  O   GLN A 773      65.730  42.210  43.475  1.00  0.00           O
ATOM   3006  N   PHE A 774      65.770  40.690  45.095  1.00  0.00           N
ATOM   3007  HN  PHE A 774      65.530  40.480  46.045  1.00  0.00           H
ATOM   3008  CA  PHE A 774      66.600  39.710  44.425  1.00  0.00           C
ATOM   3009  HA  PHE A 774      67.540  40.180  44.175  1.00  0.00           H
ATOM   3010  CB  PHE A 774      66.850  38.600  45.485  1.00  0.00           C
ATOM   3011  HB1 PHE A 774      65.870  38.180  45.805  1.00  0.00           H
ATOM   3012  HB2 PHE A 774      67.320  39.050  46.385  1.00  0.00           H
ATOM   3013  CG  PHE A 774      67.700  37.460  45.025  1.00  0.00           C
ATOM   3014  CD1 PHE A 774      69.100  37.570  45.035  1.00  0.00           C
ATOM   3015  HD1 PHE A 774      69.560  38.500  45.345  1.00  0.00           H
ATOM   3016  CE1 PHE A 774      69.900  36.480  44.695  1.00  0.00           C
ATOM   3017  HE1 PHE A 774      70.980  36.560  44.705  1.00  0.00           H
ATOM   3018  CZ  PHE A 774      69.310  35.260  44.335  1.00  0.00           C
ATOM   3019  HZ  PHE A 774      69.930  34.420  44.065  1.00  0.00           H
ATOM   3020  CD2 PHE A 774      67.120  36.220  44.705  1.00  0.00           C
ATOM   3021  HD2 PHE A 774      66.040  36.110  44.755  1.00  0.00           H
ATOM   3022  CE2 PHE A 774      67.910  35.120  44.355  1.00  0.00           C
ATOM   3023  HE2 PHE A 774      67.460  34.170  44.125  1.00  0.00           H
ATOM   3024  C   PHE A 774      66.000  39.170  43.105  1.00  0.00           C
ATOM   3025  O   PHE A 774      66.700  39.000  42.095  1.00  0.00           O
ATOM   3026  N   LYS A 775      64.670  38.910  43.105  1.00  0.00           N
ATOM   3027  HN  LYS A 775      64.160  39.090  43.945  1.00  0.00           H
ATOM   3028  CA  LYS A 775      63.890  38.340  42.015  1.00  0.00           C
ATOM   3029  HA  LYS A 775      64.380  37.420  41.735  1.00  0.00           H
ATOM   3030  CB  LYS A 775      62.460  37.930  42.525  1.00  0.00           C
ATOM   3031  HB1 LYS A 775      62.060  38.840  43.025  1.00  0.00           H
ATOM   3032  HB2 LYS A 775      62.590  37.170  43.315  1.00  0.00           H
ATOM   3033  CG  LYS A 775      61.360  37.460  41.525  1.00  0.00           C
ATOM   3034  HG1 LYS A 775      61.280  38.190  40.695  1.00  0.00           H
ATOM   3035  HG2 LYS A 775      60.400  37.510  42.095  1.00  0.00           H
ATOM   3036  CD  LYS A 775      61.460  36.010  40.945  1.00  0.00           C
ATOM   3037  HD1 LYS A 775      61.610  35.310  41.795  1.00  0.00           H
ATOM   3038  HD2 LYS A 775      62.350  35.960  40.285  1.00  0.00           H
ATOM   3039  CE  LYS A 775      60.180  35.580  40.155  1.00  0.00           C
ATOM   3040  HE1 LYS A 775      60.020  36.310  39.335  1.00  0.00           H
ATOM   3041  HE2 LYS A 775      59.300  35.620  40.835  1.00  0.00           H
ATOM   3042  NZ  LYS A 775      60.200  34.210  39.525  1.00  0.00           N
ATOM   3043  HZ1 LYS A 775      60.160  33.440  40.235  1.00  0.00           H
ATOM   3044  HZ2 LYS A 775      61.030  34.070  38.935  1.00  0.00           H
ATOM   3045  HZ3 LYS A 775      59.360  34.040  38.905  1.00  0.00           H
ATOM   3046  C   LYS A 775      63.830  39.140  40.715  1.00  0.00           C
ATOM   3047  O   LYS A 775      63.840  38.560  39.635  1.00  0.00           O
ATOM   3048  N   THR A 776      63.770  40.500  40.805  1.00  0.00           N
ATOM   3049  HN  THR A 776      63.870  40.920  41.705  1.00  0.00           H
ATOM   3050  CA  THR A 776      63.360  41.430  39.745  1.00  0.00           C
ATOM   3051  HA  THR A 776      62.340  41.180  39.485  1.00  0.00           H
ATOM   3052  CB  THR A 776      63.370  42.900  40.205  1.00  0.00           C
ATOM   3053  HB  THR A 776      63.060  43.580  39.375  1.00  0.00           H
ATOM   3054  OG1 THR A 776      64.640  43.300  40.705  1.00  0.00           O
ATOM   3055  HG1 THR A 776      64.440  44.000  41.355  1.00  0.00           H
ATOM   3056  CG2 THR A 776      62.380  43.080  41.365  1.00  0.00           C
ATOM   3057 HG21 THR A 776      62.680  42.460  42.245  1.00  0.00           H
ATOM   3058 HG22 THR A 776      61.360  42.780  41.055  1.00  0.00           H
ATOM   3059 HG23 THR A 776      62.360  44.140  41.675  1.00  0.00           H
ATOM   3060  C   THR A 776      64.120  41.420  38.425  1.00  0.00           C
ATOM   3061  O   THR A 776      63.540  41.590  37.345  1.00  0.00           O
ATOM   3062  N   LYS A 777      65.450  41.280  38.485  1.00  0.00           N
ATOM   3063  HN  LYS A 777      65.820  41.200  39.395  1.00  0.00           H
ATOM   3064  CA  LYS A 777      66.350  41.410  37.355  1.00  0.00           C
ATOM   3065  HA  LYS A 777      65.940  42.120  36.645  1.00  0.00           H
ATOM   3066  CB  LYS A 777      67.730  41.920  37.855  1.00  0.00           C
ATOM   3067  HB1 LYS A 777      68.470  41.940  37.015  1.00  0.00           H
ATOM   3068  HB2 LYS A 777      68.110  41.200  38.615  1.00  0.00           H
ATOM   3069  CG  LYS A 777      67.680  43.340  38.455  1.00  0.00           C
ATOM   3070  HG1 LYS A 777      66.680  43.540  38.885  1.00  0.00           H
ATOM   3071  HG2 LYS A 777      67.800  44.060  37.615  1.00  0.00           H
ATOM   3072  CD  LYS A 777      68.770  43.620  39.515  1.00  0.00           C
ATOM   3073  HD1 LYS A 777      68.820  44.730  39.685  1.00  0.00           H
ATOM   3074  HD2 LYS A 777      69.750  43.320  39.095  1.00  0.00           H
ATOM   3075  CE  LYS A 777      68.570  42.920  40.885  1.00  0.00           C
ATOM   3076  HE1 LYS A 777      69.440  43.140  41.555  1.00  0.00           H
ATOM   3077  HE2 LYS A 777      68.500  41.820  40.755  1.00  0.00           H
ATOM   3078  NZ  LYS A 777      67.340  43.390  41.545  1.00  0.00           N
ATOM   3079  HZ1 LYS A 777      66.520  43.320  40.905  1.00  0.00           H
ATOM   3080  HZ2 LYS A 777      67.410  44.390  41.835  1.00  0.00           H
ATOM   3081  HZ3 LYS A 777      67.070  42.840  42.395  1.00  0.00           H
ATOM   3082  C   LYS A 777      66.470  40.080  36.615  1.00  0.00           C
ATOM   3083  O   LYS A 777      65.800  39.100  36.935  1.00  0.00           O
ATOM   3084  N   ARG A 778      67.340  39.950  35.585  1.00  0.00           N
ATOM   3085  HN  ARG A 778      67.820  40.720  35.175  1.00  0.00           H
ATOM   3086  CA  ARG A 778      67.660  38.650  35.035  1.00  0.00           C
ATOM   3087  HA  ARG A 778      67.000  37.880  35.405  1.00  0.00           H
ATOM   3088  CB  ARG A 778      67.570  38.610  33.495  1.00  0.00           C
ATOM   3089  HB1 ARG A 778      68.020  37.650  33.145  1.00  0.00           H
ATOM   3090  HB2 ARG A 778      68.180  39.450  33.065  1.00  0.00           H
ATOM   3091  CG  ARG A 778      66.150  38.680  32.925  1.00  0.00           C
ATOM   3092  HG1 ARG A 778      65.820  39.740  32.835  1.00  0.00           H
ATOM   3093  HG2 ARG A 778      65.440  38.190  33.625  1.00  0.00           H
ATOM   3094  CD  ARG A 778      66.070  37.940  31.575  1.00  0.00           C
ATOM   3095  HD1 ARG A 778      66.300  36.870  31.735  1.00  0.00           H
ATOM   3096  HD2 ARG A 778      66.790  38.380  30.855  1.00  0.00           H
ATOM   3097  NE  ARG A 778      64.700  38.090  31.035  1.00  0.00           N
ATOM   3098  HE  ARG A 778      64.250  38.980  31.155  1.00  0.00           H
ATOM   3099  CZ  ARG A 778      64.200  37.380  30.035  1.00  0.00           C
ATOM   3100  NH1 ARG A 778      64.820  36.360  29.475  1.00  0.00           N
ATOM   3101 HH11 ARG A 778      65.640  36.030  29.925  1.00  0.00           H
ATOM   3102 HH12 ARG A 778      64.380  35.960  28.665  1.00  0.00           H
ATOM   3103  NH2 ARG A 778      62.990  37.650  29.595  1.00  0.00           N
ATOM   3104 HH21 ARG A 778      62.380  38.230  30.155  1.00  0.00           H
ATOM   3105 HH22 ARG A 778      62.530  37.070  28.915  1.00  0.00           H
ATOM   3106  C   ARG A 778      69.070  38.280  35.455  1.00  0.00           C
ATOM   3107  O   ARG A 778      70.010  38.970  35.095  1.00  0.00           O
ATOM   3108  N   TYR A 779      69.250  37.210  36.255  1.00  0.00           N
ATOM   3109  HN  TYR A 779      68.480  36.650  36.575  1.00  0.00           H
ATOM   3110  CA  TYR A 779      70.590  36.820  36.635  1.00  0.00           C
ATOM   3111  HA  TYR A 779      71.220  36.840  35.755  1.00  0.00           H
ATOM   3112  CB  TYR A 779      71.130  37.790  37.745  1.00  0.00           C
ATOM   3113  HB1 TYR A 779      70.790  37.530  38.765  1.00  0.00           H
ATOM   3114  HB2 TYR A 779      70.800  38.830  37.535  1.00  0.00           H
ATOM   3115  CG  TYR A 779      72.620  37.760  37.685  1.00  0.00           C
ATOM   3116  CD1 TYR A 779      73.320  38.750  36.975  1.00  0.00           C
ATOM   3117  HD1 TYR A 779      72.780  39.570  36.525  1.00  0.00           H
ATOM   3118  CE1 TYR A 779      74.710  38.690  36.845  1.00  0.00           C
ATOM   3119  HE1 TYR A 779      75.220  39.480  36.305  1.00  0.00           H
ATOM   3120  CZ  TYR A 779      75.410  37.610  37.375  1.00  0.00           C
ATOM   3121  OH  TYR A 779      76.800  37.570  37.185  1.00  0.00           O
ATOM   3122  HH  TYR A 779      77.040  38.440  36.865  1.00  0.00           H
ATOM   3123  CD2 TYR A 779      73.330  36.690  38.245  1.00  0.00           C
ATOM   3124  HD2 TYR A 779      72.800  35.910  38.765  1.00  0.00           H
ATOM   3125  CE2 TYR A 779      74.710  36.600  38.045  1.00  0.00           C
ATOM   3126  HE2 TYR A 779      75.200  35.710  38.375  1.00  0.00           H
ATOM   3127  C   TYR A 779      70.560  35.380  37.125  1.00  0.00           C
ATOM   3128  O   TYR A 779      71.140  34.480  36.525  1.00  0.00           O
ATOM   3129  N   PHE A 780      69.860  35.110  38.245  1.00  0.00           N
ATOM   3130  HN  PHE A 780      69.380  35.830  38.725  1.00  0.00           H
ATOM   3131  CA  PHE A 780      69.790  33.790  38.845  1.00  0.00           C
ATOM   3132  HA  PHE A 780      70.750  33.320  38.675  1.00  0.00           H
ATOM   3133  CB  PHE A 780      69.510  33.840  40.365  1.00  0.00           C
ATOM   3134  HB1 PHE A 780      69.390  32.830  40.815  1.00  0.00           H
ATOM   3135  HB2 PHE A 780      68.590  34.420  40.575  1.00  0.00           H
ATOM   3136  CG  PHE A 780      70.670  34.510  41.015  1.00  0.00           C
ATOM   3137  CD1 PHE A 780      70.680  35.900  41.175  1.00  0.00           C
ATOM   3138  HD1 PHE A 780      69.830  36.480  40.845  1.00  0.00           H
ATOM   3139  CE1 PHE A 780      71.790  36.540  41.705  1.00  0.00           C
ATOM   3140  HE1 PHE A 780      71.790  37.610  41.765  1.00  0.00           H
ATOM   3141  CZ  PHE A 780      72.880  35.780  42.165  1.00  0.00           C
ATOM   3142  HZ  PHE A 780      73.720  36.270  42.615  1.00  0.00           H
ATOM   3143  CD2 PHE A 780      71.770  33.750  41.455  1.00  0.00           C
ATOM   3144  HD2 PHE A 780      71.750  32.680  41.345  1.00  0.00           H
ATOM   3145  CE2 PHE A 780      72.870  34.390  42.035  1.00  0.00           C
ATOM   3146  HE2 PHE A 780      73.700  33.800  42.385  1.00  0.00           H
ATOM   3147  C   PHE A 780      68.710  32.930  38.225  1.00  0.00           C
ATOM   3148  O   PHE A 780      67.730  33.490  37.715  1.00  0.00           O
ATOM   3149  N   PRO A 781      68.840  31.590  38.225  1.00  0.00           N
ATOM   3150  CD  PRO A 781      70.070  30.870  38.585  1.00  0.00           C
ATOM   3151  HD1 PRO A 781      70.520  31.260  39.515  1.00  0.00           H
ATOM   3152  HD2 PRO A 781      70.790  30.980  37.745  1.00  0.00           H
ATOM   3153  CA  PRO A 781      67.800  30.690  37.765  1.00  0.00           C
ATOM   3154  HA  PRO A 781      67.640  30.920  36.725  1.00  0.00           H
ATOM   3155  CB  PRO A 781      68.360  29.260  37.935  1.00  0.00           C
ATOM   3156  HB1 PRO A 781      68.610  28.870  36.915  1.00  0.00           H
ATOM   3157  HB2 PRO A 781      67.640  28.570  38.415  1.00  0.00           H
ATOM   3158  CG  PRO A 781      69.650  29.410  38.755  1.00  0.00           C
ATOM   3159  HG1 PRO A 781      69.420  29.240  39.825  1.00  0.00           H
ATOM   3160  HG2 PRO A 781      70.440  28.720  38.415  1.00  0.00           H
ATOM   3161  C   PRO A 781      66.440  30.860  38.425  1.00  0.00           C
ATOM   3162  O   PRO A 781      66.340  31.150  39.615  1.00  0.00           O
ATOM   3163  N   THR A 782      65.380  30.620  37.615  1.00  0.00           N
ATOM   3164  HN  THR A 782      65.540  30.350  36.675  1.00  0.00           H
ATOM   3165  CA  THR A 782      63.960  30.500  37.935  1.00  0.00           C
ATOM   3166  HA  THR A 782      63.540  31.490  37.945  1.00  0.00           H
ATOM   3167  CB  THR A 782      63.240  29.670  36.885  1.00  0.00           C
ATOM   3168  HB  THR A 782      62.210  29.370  37.195  1.00  0.00           H
ATOM   3169  OG1 THR A 782      64.010  28.510  36.595  1.00  0.00           O
ATOM   3170  HG1 THR A 782      63.490  28.020  35.905  1.00  0.00           H
ATOM   3171  CG2 THR A 782      63.130  30.490  35.595  1.00  0.00           C
ATOM   3172 HG21 THR A 782      64.130  30.730  35.175  1.00  0.00           H
ATOM   3173 HG22 THR A 782      62.580  31.430  35.765  1.00  0.00           H
ATOM   3174 HG23 THR A 782      62.570  29.910  34.825  1.00  0.00           H
ATOM   3175  C   THR A 782      63.640  29.900  39.285  1.00  0.00           C
ATOM   3176  O   THR A 782      63.100  30.580  40.155  1.00  0.00           O
ATOM   3177  N   LYS A 783      63.960  28.610  39.475  1.00  0.00           N
ATOM   3178  HN  LYS A 783      64.300  28.140  38.655  1.00  0.00           H
ATOM   3179  CA  LYS A 783      63.590  27.810  40.615  1.00  0.00           C
ATOM   3180  HA  LYS A 783      62.510  27.800  40.655  1.00  0.00           H
ATOM   3181  CB  LYS A 783      64.090  26.340  40.435  1.00  0.00           C
ATOM   3182  HB1 LYS A 783      63.500  25.920  39.585  1.00  0.00           H
ATOM   3183  HB2 LYS A 783      63.830  25.740  41.335  1.00  0.00           H
ATOM   3184  CG  LYS A 783      65.590  26.170  40.085  1.00  0.00           C
ATOM   3185  HG1 LYS A 783      66.200  26.660  40.885  1.00  0.00           H
ATOM   3186  HG2 LYS A 783      65.800  26.680  39.125  1.00  0.00           H
ATOM   3187  CD  LYS A 783      66.010  24.690  40.005  1.00  0.00           C
ATOM   3188  HD1 LYS A 783      65.420  24.180  39.205  1.00  0.00           H
ATOM   3189  HD2 LYS A 783      65.700  24.210  40.975  1.00  0.00           H
ATOM   3190  CE  LYS A 783      67.520  24.400  39.835  1.00  0.00           C
ATOM   3191  HE1 LYS A 783      67.710  23.320  39.985  1.00  0.00           H
ATOM   3192  HE2 LYS A 783      68.110  24.970  40.585  1.00  0.00           H
ATOM   3193  NZ  LYS A 783      68.010  24.760  38.485  1.00  0.00           N
ATOM   3194  HZ1 LYS A 783      67.960  25.790  38.325  1.00  0.00           H
ATOM   3195  HZ2 LYS A 783      67.420  24.290  37.775  1.00  0.00           H
ATOM   3196  HZ3 LYS A 783      69.000  24.440  38.365  1.00  0.00           H
ATOM   3197  C   LYS A 783      64.020  28.370  41.975  1.00  0.00           C
ATOM   3198  O   LYS A 783      63.210  28.520  42.875  1.00  0.00           O
ATOM   3199  N   VAL A 784      65.310  28.750  42.135  1.00  0.00           N
ATOM   3200  HN  VAL A 784      65.930  28.700  41.365  1.00  0.00           H
ATOM   3201  CA  VAL A 784      65.820  29.330  43.365  1.00  0.00           C
ATOM   3202  HA  VAL A 784      65.460  28.710  44.175  1.00  0.00           H
ATOM   3203  CB  VAL A 784      67.350  29.280  43.445  1.00  0.00           C
ATOM   3204  HB  VAL A 784      67.660  28.220  43.325  1.00  0.00           H
ATOM   3205  CG1 VAL A 784      68.040  30.110  42.335  1.00  0.00           C
ATOM   3206 HG11 VAL A 784      67.790  31.180  42.425  1.00  0.00           H
ATOM   3207 HG12 VAL A 784      67.740  29.750  41.335  1.00  0.00           H
ATOM   3208 HG13 VAL A 784      69.140  30.010  42.425  1.00  0.00           H
ATOM   3209  CG2 VAL A 784      67.820  29.740  44.845  1.00  0.00           C
ATOM   3210 HG21 VAL A 784      67.330  29.140  45.645  1.00  0.00           H
ATOM   3211 HG22 VAL A 784      67.590  30.810  45.025  1.00  0.00           H
ATOM   3212 HG23 VAL A 784      68.920  29.610  44.955  1.00  0.00           H
ATOM   3213  C   VAL A 784      65.250  30.710  43.635  1.00  0.00           C
ATOM   3214  O   VAL A 784      64.870  31.050  44.755  1.00  0.00           O
ATOM   3215  N   ARG A 785      65.120  31.550  42.585  1.00  0.00           N
ATOM   3216  HN  ARG A 785      65.420  31.260  41.675  1.00  0.00           H
ATOM   3217  CA  ARG A 785      64.490  32.850  42.695  1.00  0.00           C
ATOM   3218  HA  ARG A 785      65.010  33.410  43.455  1.00  0.00           H
ATOM   3219  CB  ARG A 785      64.600  33.620  41.365  1.00  0.00           C
ATOM   3220  HB1 ARG A 785      63.670  34.190  41.125  1.00  0.00           H
ATOM   3221  HB2 ARG A 785      64.740  32.890  40.535  1.00  0.00           H
ATOM   3222  CG  ARG A 785      65.750  34.610  41.415  1.00  0.00           C
ATOM   3223  HG1 ARG A 785      66.690  34.080  41.655  1.00  0.00           H
ATOM   3224  HG2 ARG A 785      65.550  35.350  42.225  1.00  0.00           H
ATOM   3225  CD  ARG A 785      65.880  35.310  40.075  1.00  0.00           C
ATOM   3226  HD1 ARG A 785      64.880  35.710  39.755  1.00  0.00           H
ATOM   3227  HD2 ARG A 785      66.260  34.600  39.315  1.00  0.00           H
ATOM   3228  NE  ARG A 785      66.820  36.450  40.255  1.00  0.00           N
ATOM   3229  HE  ARG A 785      66.950  36.860  41.155  1.00  0.00           H
ATOM   3230  CZ  ARG A 785      67.110  37.230  39.235  1.00  0.00           C
ATOM   3231  NH1 ARG A 785      66.800  36.910  38.005  1.00  0.00           N
ATOM   3232 HH11 ARG A 785      66.400  37.670  37.475  1.00  0.00           H
ATOM   3233 HH12 ARG A 785      66.400  36.010  37.895  1.00  0.00           H
ATOM   3234  NH2 ARG A 785      67.640  38.410  39.485  1.00  0.00           N
ATOM   3235 HH21 ARG A 785      67.590  39.040  38.725  1.00  0.00           H
ATOM   3236 HH22 ARG A 785      67.520  38.720  40.425  1.00  0.00           H
ATOM   3237  C   ARG A 785      63.040  32.860  43.125  1.00  0.00           C
ATOM   3238  O   ARG A 785      62.650  33.650  43.975  1.00  0.00           O
ATOM   3239  N   SER A 786      62.210  31.990  42.515  1.00  0.00           N
ATOM   3240  HN  SER A 786      62.540  31.400  41.775  1.00  0.00           H
ATOM   3241  CA  SER A 786      60.810  31.840  42.895  1.00  0.00           C
ATOM   3242  HA  SER A 786      60.360  32.820  42.905  1.00  0.00           H
ATOM   3243  CB  SER A 786      60.010  31.000  41.865  1.00  0.00           C
ATOM   3244  HB1 SER A 786      58.940  30.930  42.175  1.00  0.00           H
ATOM   3245  HB2 SER A 786      60.430  29.980  41.775  1.00  0.00           H
ATOM   3246  OG  SER A 786      60.080  31.680  40.615  1.00  0.00           O
ATOM   3247  HG1 SER A 786      59.450  31.260  39.965  1.00  0.00           H
ATOM   3248  C   SER A 786      60.670  31.320  44.305  1.00  0.00           C
ATOM   3249  O   SER A 786      59.860  31.810  45.075  1.00  0.00           O
ATOM   3250  N   THR A 787      61.560  30.370  44.695  1.00  0.00           N
ATOM   3251  HN  THR A 787      62.190  29.970  44.025  1.00  0.00           H
ATOM   3252  CA  THR A 787      61.690  29.930  46.085  1.00  0.00           C
ATOM   3253  HA  THR A 787      60.750  29.490  46.385  1.00  0.00           H
ATOM   3254  CB  THR A 787      62.810  28.900  46.335  1.00  0.00           C
ATOM   3255  HB  THR A 787      63.820  29.350  46.245  1.00  0.00           H
ATOM   3256  OG1 THR A 787      62.760  27.830  45.415  1.00  0.00           O
ATOM   3257  HG1 THR A 787      62.910  28.190  44.525  1.00  0.00           H
ATOM   3258  CG2 THR A 787      62.670  28.260  47.725  1.00  0.00           C
ATOM   3259 HG21 THR A 787      61.660  27.820  47.835  1.00  0.00           H
ATOM   3260 HG22 THR A 787      62.820  29.000  48.535  1.00  0.00           H
ATOM   3261 HG23 THR A 787      63.420  27.450  47.855  1.00  0.00           H
ATOM   3262  C   THR A 787      61.990  31.080  47.035  1.00  0.00           C
ATOM   3263  O   THR A 787      61.220  31.340  47.955  1.00  0.00           O
ATOM   3264  N   ILE A 788      63.060  31.860  46.785  1.00  0.00           N
ATOM   3265  HN  ILE A 788      63.670  31.630  46.015  1.00  0.00           H
ATOM   3266  CA  ILE A 788      63.480  32.990  47.595  1.00  0.00           C
ATOM   3267  HA  ILE A 788      63.590  32.640  48.615  1.00  0.00           H
ATOM   3268  CB  ILE A 788      64.840  33.520  47.135  1.00  0.00           C
ATOM   3269  HB  ILE A 788      64.800  33.640  46.025  1.00  0.00           H
ATOM   3270  CG2 ILE A 788      65.160  34.920  47.715  1.00  0.00           C
ATOM   3271 HG21 ILE A 788      65.020  34.910  48.815  1.00  0.00           H
ATOM   3272 HG22 ILE A 788      64.520  35.710  47.295  1.00  0.00           H
ATOM   3273 HG23 ILE A 788      66.220  35.190  47.505  1.00  0.00           H
ATOM   3274  CG1 ILE A 788      65.990  32.510  47.425  1.00  0.00           C
ATOM   3275 HG11 ILE A 788      66.910  32.900  46.925  1.00  0.00           H
ATOM   3276 HG12 ILE A 788      65.750  31.530  46.975  1.00  0.00           H
ATOM   3277  CD  ILE A 788      66.310  32.300  48.915  1.00  0.00           C
ATOM   3278  HD1 ILE A 788      65.430  31.880  49.455  1.00  0.00           H
ATOM   3279  HD2 ILE A 788      66.600  33.260  49.405  1.00  0.00           H
ATOM   3280  HD3 ILE A 788      67.150  31.590  49.035  1.00  0.00           H
ATOM   3281  C   ILE A 788      62.440  34.100  47.695  1.00  0.00           C
ATOM   3282  O   ILE A 788      62.190  34.610  48.785  1.00  0.00           O
ATOM   3283  N   SER A 789      61.790  34.470  46.575  1.00  0.00           N
ATOM   3284  HN  SER A 789      62.050  34.050  45.695  1.00  0.00           H
ATOM   3285  CA  SER A 789      60.720  35.470  46.515  1.00  0.00           C
ATOM   3286  HA  SER A 789      61.130  36.430  46.765  1.00  0.00           H
ATOM   3287  CB  SER A 789      60.080  35.510  45.085  1.00  0.00           C
ATOM   3288  HB1 SER A 789      59.920  34.470  44.735  1.00  0.00           H
ATOM   3289  HB2 SER A 789      60.820  35.990  44.395  1.00  0.00           H
ATOM   3290  OG  SER A 789      58.830  36.210  44.985  1.00  0.00           O
ATOM   3291  HG1 SER A 789      58.130  35.550  45.235  1.00  0.00           H
ATOM   3292  C   SER A 789      59.600  35.210  47.495  1.00  0.00           C
ATOM   3293  O   SER A 789      59.270  36.050  48.345  1.00  0.00           O
ATOM   3294  N   ASP A 790      59.030  34.000  47.425  1.00  0.00           N
ATOM   3295  HN  ASP A 790      59.260  33.390  46.665  1.00  0.00           H
ATOM   3296  CA  ASP A 790      57.810  33.670  48.105  1.00  0.00           C
ATOM   3297  HA  ASP A 790      57.190  34.560  48.185  1.00  0.00           H
ATOM   3298  CB  ASP A 790      57.060  32.610  47.255  1.00  0.00           C
ATOM   3299  HB1 ASP A 790      56.130  32.300  47.775  1.00  0.00           H
ATOM   3300  HB2 ASP A 790      57.700  31.710  47.105  1.00  0.00           H
ATOM   3301  CG  ASP A 790      56.660  33.130  45.875  1.00  0.00           C
ATOM   3302  OD1 ASP A 790      57.060  34.260  45.475  1.00  0.00           O
ATOM   3303  OD2 ASP A 790      55.970  32.340  45.175  1.00  0.00           O
ATOM   3304  C   ASP A 790      58.100  33.210  49.535  1.00  0.00           C
ATOM   3305  O   ASP A 790      57.360  33.470  50.475  1.00  0.00           O
ATOM   3306  N   PHE A 791      59.290  32.610  49.765  1.00  0.00           N
ATOM   3307  HN  PHE A 791      59.910  32.440  49.005  1.00  0.00           H
ATOM   3308  CA  PHE A 791      59.650  32.100  51.085  1.00  0.00           C
ATOM   3309  HA  PHE A 791      58.750  31.900  51.645  1.00  0.00           H
ATOM   3310  CB  PHE A 791      60.500  30.780  51.045  1.00  0.00           C
ATOM   3311  HB1 PHE A 791      61.030  30.600  52.005  1.00  0.00           H
ATOM   3312  HB2 PHE A 791      61.250  30.780  50.235  1.00  0.00           H
ATOM   3313  CG  PHE A 791      59.500  29.690  50.835  1.00  0.00           C
ATOM   3314  CD1 PHE A 791      59.040  28.970  51.945  1.00  0.00           C
ATOM   3315  HD1 PHE A 791      59.590  29.020  52.875  1.00  0.00           H
ATOM   3316  CE1 PHE A 791      57.790  28.350  51.905  1.00  0.00           C
ATOM   3317  HE1 PHE A 791      57.410  27.820  52.765  1.00  0.00           H
ATOM   3318  CZ  PHE A 791      57.000  28.480  50.765  1.00  0.00           C
ATOM   3319  HZ  PHE A 791      55.990  28.100  50.745  1.00  0.00           H
ATOM   3320  CD2 PHE A 791      58.800  29.630  49.625  1.00  0.00           C
ATOM   3321  HD2 PHE A 791      59.130  30.190  48.765  1.00  0.00           H
ATOM   3322  CE2 PHE A 791      57.520  29.100  49.615  1.00  0.00           C
ATOM   3323  HE2 PHE A 791      56.910  29.190  48.725  1.00  0.00           H
ATOM   3324  C   PHE A 791      60.350  33.140  51.915  1.00  0.00           C
ATOM   3325  O   PHE A 791      60.670  32.900  53.075  1.00  0.00           O
ATOM   3326  N   ALA A 792      60.510  34.360  51.385  1.00  0.00           N
ATOM   3327  HN  ALA A 792      60.280  34.520  50.425  1.00  0.00           H
ATOM   3328  CA  ALA A 792      61.130  35.480  52.065  1.00  0.00           C
ATOM   3329  HA  ALA A 792      62.170  35.210  52.265  1.00  0.00           H
ATOM   3330  CB  ALA A 792      61.070  36.710  51.145  1.00  0.00           C
ATOM   3331  HB1 ALA A 792      60.020  36.980  50.895  1.00  0.00           H
ATOM   3332  HB2 ALA A 792      61.580  36.490  50.185  1.00  0.00           H
ATOM   3333  HB3 ALA A 792      61.570  37.590  51.595  1.00  0.00           H
ATOM   3334  C   ALA A 792      60.490  35.820  53.405  1.00  0.00           C
ATOM   3335  O   ALA A 792      61.180  35.900  54.425  1.00  0.00           O
ATOM   3336  N   VAL A 793      59.140  35.910  53.465  1.00  0.00           N
ATOM   3337  HN  VAL A 793      58.630  35.820  52.615  1.00  0.00           H
ATOM   3338  CA  VAL A 793      58.380  36.150  54.685  1.00  0.00           C
ATOM   3339  HA  VAL A 793      58.750  37.060  55.145  1.00  0.00           H
ATOM   3340  CB  VAL A 793      56.890  36.330  54.345  1.00  0.00           C
ATOM   3341  HB  VAL A 793      56.540  35.460  53.755  1.00  0.00           H
ATOM   3342  CG1 VAL A 793      56.000  36.460  55.595  1.00  0.00           C
ATOM   3343 HG11 VAL A 793      56.350  37.300  56.245  1.00  0.00           H
ATOM   3344 HG12 VAL A 793      56.010  35.530  56.205  1.00  0.00           H
ATOM   3345 HG13 VAL A 793      54.950  36.670  55.305  1.00  0.00           H
ATOM   3346  CG2 VAL A 793      56.740  37.600  53.485  1.00  0.00           C
ATOM   3347 HG21 VAL A 793      57.310  37.530  52.535  1.00  0.00           H
ATOM   3348 HG22 VAL A 793      57.100  38.490  54.035  1.00  0.00           H
ATOM   3349 HG23 VAL A 793      55.670  37.760  53.225  1.00  0.00           H
ATOM   3350  C   VAL A 793      58.550  35.040  55.725  1.00  0.00           C
ATOM   3351  O   VAL A 793      58.720  35.260  56.925  1.00  0.00           O
ATOM   3352  N   PHE A 794      58.510  33.780  55.265  1.00  0.00           N
ATOM   3353  HN  PHE A 794      58.450  33.630  54.295  1.00  0.00           H
ATOM   3354  CA  PHE A 794      58.650  32.610  56.105  1.00  0.00           C
ATOM   3355  HA  PHE A 794      57.920  32.650  56.895  1.00  0.00           H
ATOM   3356  CB  PHE A 794      58.400  31.400  55.155  1.00  0.00           C
ATOM   3357  HB1 PHE A 794      59.280  31.200  54.505  1.00  0.00           H
ATOM   3358  HB2 PHE A 794      57.560  31.690  54.485  1.00  0.00           H
ATOM   3359  CG  PHE A 794      58.020  30.100  55.805  1.00  0.00           C
ATOM   3360  CD1 PHE A 794      57.140  29.270  55.095  1.00  0.00           C
ATOM   3361  HD1 PHE A 794      56.720  29.620  54.165  1.00  0.00           H
ATOM   3362  CE1 PHE A 794      56.890  27.970  55.535  1.00  0.00           C
ATOM   3363  HE1 PHE A 794      56.270  27.320  54.925  1.00  0.00           H
ATOM   3364  CZ  PHE A 794      57.470  27.500  56.715  1.00  0.00           C
ATOM   3365  HZ  PHE A 794      57.350  26.480  57.015  1.00  0.00           H
ATOM   3366  CD2 PHE A 794      58.550  29.640  57.025  1.00  0.00           C
ATOM   3367  HD2 PHE A 794      59.230  30.230  57.605  1.00  0.00           H
ATOM   3368  CE2 PHE A 794      58.260  28.350  57.485  1.00  0.00           C
ATOM   3369  HE2 PHE A 794      58.690  28.000  58.415  1.00  0.00           H
ATOM   3370  C   PHE A 794      60.040  32.550  56.725  1.00  0.00           C
ATOM   3371  O   PHE A 794      60.200  32.380  57.935  1.00  0.00           O
ATOM   3372  N   LEU A 795      61.090  32.730  55.885  1.00  0.00           N
ATOM   3373  HN  LEU A 795      60.930  32.870  54.905  1.00  0.00           H
ATOM   3374  CA  LEU A 795      62.470  32.740  56.325  1.00  0.00           C
ATOM   3375  HA  LEU A 795      62.680  31.800  56.825  1.00  0.00           H
ATOM   3376  CB  LEU A 795      63.420  32.910  55.105  1.00  0.00           C
ATOM   3377  HB1 LEU A 795      64.460  33.140  55.445  1.00  0.00           H
ATOM   3378  HB2 LEU A 795      63.070  33.790  54.515  1.00  0.00           H
ATOM   3379  CG  LEU A 795      63.510  31.690  54.165  1.00  0.00           C
ATOM   3380  HG  LEU A 795      62.480  31.300  53.995  1.00  0.00           H
ATOM   3381  CD1 LEU A 795      64.070  32.120  52.795  1.00  0.00           C
ATOM   3382 HD11 LEU A 795      65.090  32.540  52.915  1.00  0.00           H
ATOM   3383 HD12 LEU A 795      63.430  32.890  52.325  1.00  0.00           H
ATOM   3384 HD13 LEU A 795      64.130  31.240  52.105  1.00  0.00           H
ATOM   3385  CD2 LEU A 795      64.370  30.570  54.765  1.00  0.00           C
ATOM   3386 HD21 LEU A 795      63.940  30.210  55.725  1.00  0.00           H
ATOM   3387 HD22 LEU A 795      65.400  30.940  54.955  1.00  0.00           H
ATOM   3388 HD23 LEU A 795      64.430  29.710  54.065  1.00  0.00           H
ATOM   3389  C   LEU A 795      62.760  33.840  57.315  1.00  0.00           C
ATOM   3390  O   LEU A 795      63.260  33.580  58.405  1.00  0.00           O
ATOM   3391  N   THR A 796      62.390  35.100  56.995  1.00  0.00           N
ATOM   3392  HN  THR A 796      61.920  35.310  56.135  1.00  0.00           H
ATOM   3393  CA  THR A 796      62.650  36.240  57.875  1.00  0.00           C
ATOM   3394  HA  THR A 796      63.710  36.210  58.095  1.00  0.00           H
ATOM   3395  CB  THR A 796      62.400  37.620  57.275  1.00  0.00           C
ATOM   3396  HB  THR A 796      62.670  38.420  58.005  1.00  0.00           H
ATOM   3397  OG1 THR A 796      61.060  37.790  56.855  1.00  0.00           O
ATOM   3398  HG1 THR A 796      61.020  38.620  56.355  1.00  0.00           H
ATOM   3399  CG2 THR A 796      63.290  37.790  56.035  1.00  0.00           C
ATOM   3400 HG21 THR A 796      62.970  37.120  55.205  1.00  0.00           H
ATOM   3401 HG22 THR A 796      64.340  37.520  56.265  1.00  0.00           H
ATOM   3402 HG23 THR A 796      63.240  38.830  55.665  1.00  0.00           H
ATOM   3403  C   THR A 796      61.960  36.150  59.215  1.00  0.00           C
ATOM   3404  O   THR A 796      62.590  36.410  60.235  1.00  0.00           O
ATOM   3405  N   ILE A 797      60.680  35.720  59.265  1.00  0.00           N
ATOM   3406  HN  ILE A 797      60.160  35.590  58.415  1.00  0.00           H
ATOM   3407  CA  ILE A 797      60.000  35.490  60.535  1.00  0.00           C
ATOM   3408  HA  ILE A 797      60.000  36.420  61.085  1.00  0.00           H
ATOM   3409  CB  ILE A 797      58.540  35.060  60.325  1.00  0.00           C
ATOM   3410  HB  ILE A 797      58.520  34.260  59.545  1.00  0.00           H
ATOM   3411  CG2 ILE A 797      57.910  34.480  61.615  1.00  0.00           C
ATOM   3412 HG21 ILE A 797      57.980  35.210  62.445  1.00  0.00           H
ATOM   3413 HG22 ILE A 797      58.400  33.530  61.945  1.00  0.00           H
ATOM   3414 HG23 ILE A 797      56.840  34.230  61.455  1.00  0.00           H
ATOM   3415  CG1 ILE A 797      57.700  36.250  59.795  1.00  0.00           C
ATOM   3416 HG11 ILE A 797      58.260  36.740  58.965  1.00  0.00           H
ATOM   3417 HG12 ILE A 797      57.580  37.000  60.605  1.00  0.00           H
ATOM   3418  CD  ILE A 797      56.320  35.840  59.255  1.00  0.00           C
ATOM   3419  HD1 ILE A 797      55.680  35.440  60.065  1.00  0.00           H
ATOM   3420  HD2 ILE A 797      56.440  35.050  58.465  1.00  0.00           H
ATOM   3421  HD3 ILE A 797      55.820  36.710  58.795  1.00  0.00           H
ATOM   3422  C   ILE A 797      60.720  34.480  61.395  1.00  0.00           C
ATOM   3423  O   ILE A 797      61.080  34.740  62.545  1.00  0.00           O
ATOM   3424  N   VAL A 798      61.040  33.300  60.845  1.00  0.00           N
ATOM   3425  HN  VAL A 798      60.770  33.120  59.895  1.00  0.00           H
ATOM   3426  CA  VAL A 798      61.710  32.240  61.565  1.00  0.00           C
ATOM   3427  HA  VAL A 798      61.110  31.970  62.425  1.00  0.00           H
ATOM   3428  CB  VAL A 798      61.790  31.060  60.605  1.00  0.00           C
ATOM   3429  HB  VAL A 798      61.930  31.450  59.565  1.00  0.00           H
ATOM   3430  CG1 VAL A 798      63.000  30.160  60.885  1.00  0.00           C
ATOM   3431 HG11 VAL A 798      62.960  29.720  61.905  1.00  0.00           H
ATOM   3432 HG12 VAL A 798      63.970  30.680  60.765  1.00  0.00           H
ATOM   3433 HG13 VAL A 798      63.030  29.360  60.115  1.00  0.00           H
ATOM   3434  CG2 VAL A 798      60.410  30.380  60.685  1.00  0.00           C
ATOM   3435 HG21 VAL A 798      59.610  31.100  60.395  1.00  0.00           H
ATOM   3436 HG22 VAL A 798      60.200  30.030  61.715  1.00  0.00           H
ATOM   3437 HG23 VAL A 798      60.320  29.530  59.995  1.00  0.00           H
ATOM   3438  C   VAL A 798      63.070  32.610  62.105  1.00  0.00           C
ATOM   3439  O   VAL A 798      63.430  32.350  63.255  1.00  0.00           O
ATOM   3440  N   ILE A 799      63.840  33.270  61.245  1.00  0.00           N
ATOM   3441  HN  ILE A 799      63.520  33.420  60.315  1.00  0.00           H
ATOM   3442  CA  ILE A 799      65.160  33.740  61.555  1.00  0.00           C
ATOM   3443  HA  ILE A 799      65.770  32.910  61.875  1.00  0.00           H
ATOM   3444  CB  ILE A 799      65.690  34.280  60.245  1.00  0.00           C
ATOM   3445  HB  ILE A 799      64.880  34.860  59.725  1.00  0.00           H
ATOM   3446  CG2 ILE A 799      66.820  35.260  60.525  1.00  0.00           C
ATOM   3447 HG21 ILE A 799      67.600  34.750  61.125  1.00  0.00           H
ATOM   3448 HG22 ILE A 799      66.490  36.180  61.045  1.00  0.00           H
ATOM   3449 HG23 ILE A 799      67.230  35.580  59.565  1.00  0.00           H
ATOM   3450  CG1 ILE A 799      66.100  33.090  59.335  1.00  0.00           C
ATOM   3451 HG11 ILE A 799      65.260  32.360  59.315  1.00  0.00           H
ATOM   3452 HG12 ILE A 799      66.960  32.570  59.805  1.00  0.00           H
ATOM   3453  CD  ILE A 799      66.420  33.440  57.885  1.00  0.00           C
ATOM   3454  HD1 ILE A 799      67.440  33.860  57.805  1.00  0.00           H
ATOM   3455  HD2 ILE A 799      65.690  34.180  57.475  1.00  0.00           H
ATOM   3456  HD3 ILE A 799      66.390  32.530  57.245  1.00  0.00           H
ATOM   3457  C   ILE A 799      65.180  34.760  62.685  1.00  0.00           C
ATOM   3458  O   ILE A 799      65.910  34.610  63.675  1.00  0.00           O
ATOM   3459  N   MET A 800      64.330  35.800  62.615  1.00  0.00           N
ATOM   3460  HN  MET A 800      63.710  35.920  61.825  1.00  0.00           H
ATOM   3461  CA  MET A 800      64.310  36.830  63.615  1.00  0.00           C
ATOM   3462  HA  MET A 800      65.330  37.100  63.835  1.00  0.00           H
ATOM   3463  CB  MET A 800      63.620  38.110  63.055  1.00  0.00           C
ATOM   3464  HB1 MET A 800      63.590  38.890  63.845  1.00  0.00           H
ATOM   3465  HB2 MET A 800      62.570  37.860  62.795  1.00  0.00           H
ATOM   3466  CG  MET A 800      64.300  38.690  61.795  1.00  0.00           C
ATOM   3467  HG1 MET A 800      63.700  39.560  61.465  1.00  0.00           H
ATOM   3468  HG2 MET A 800      64.220  37.950  60.975  1.00  0.00           H
ATOM   3469  SD  MET A 800      66.050  39.180  61.905  1.00  0.00           S
ATOM   3470  CE  MET A 800      65.930  40.360  63.265  1.00  0.00           C
ATOM   3471  HE1 MET A 800      65.670  39.850  64.215  1.00  0.00           H
ATOM   3472  HE2 MET A 800      65.150  41.130  63.065  1.00  0.00           H
ATOM   3473  HE3 MET A 800      66.900  40.880  63.415  1.00  0.00           H
ATOM   3474  C   MET A 800      63.710  36.370  64.935  1.00  0.00           C
ATOM   3475  O   MET A 800      64.150  36.790  66.005  1.00  0.00           O
ATOM   3476  N   VAL A 801      62.710  35.450  64.905  1.00  0.00           N
ATOM   3477  HN  VAL A 801      62.330  35.170  64.015  1.00  0.00           H
ATOM   3478  CA  VAL A 801      62.160  34.790  66.085  1.00  0.00           C
ATOM   3479  HA  VAL A 801      61.810  35.540  66.785  1.00  0.00           H
ATOM   3480  CB  VAL A 801      60.990  33.870  65.685  1.00  0.00           C
ATOM   3481  HB  VAL A 801      61.310  33.240  64.825  1.00  0.00           H
ATOM   3482  CG1 VAL A 801      60.530  32.950  66.835  1.00  0.00           C
ATOM   3483 HG11 VAL A 801      60.310  33.560  67.745  1.00  0.00           H
ATOM   3484 HG12 VAL A 801      61.290  32.190  67.095  1.00  0.00           H
ATOM   3485 HG13 VAL A 801      59.600  32.420  66.545  1.00  0.00           H
ATOM   3486  CG2 VAL A 801      59.790  34.720  65.225  1.00  0.00           C
ATOM   3487 HG21 VAL A 801      60.090  35.590  64.605  1.00  0.00           H
ATOM   3488 HG22 VAL A 801      59.230  35.100  66.095  1.00  0.00           H
ATOM   3489 HG23 VAL A 801      59.090  34.090  64.625  1.00  0.00           H
ATOM   3490  C   VAL A 801      63.190  33.950  66.835  1.00  0.00           C
ATOM   3491  O   VAL A 801      63.380  34.070  68.045  1.00  0.00           O
ATOM   3492  N   THR A 802      63.920  33.080  66.105  1.00  0.00           N
ATOM   3493  HN  THR A 802      63.720  32.970  65.125  1.00  0.00           H
ATOM   3494  CA  THR A 802      64.990  32.260  66.675  1.00  0.00           C
ATOM   3495  HA  THR A 802      64.570  31.750  67.525  1.00  0.00           H
ATOM   3496  CB  THR A 802      65.540  31.170  65.775  1.00  0.00           C
ATOM   3497  HB  THR A 802      66.430  30.670  66.225  1.00  0.00           H
ATOM   3498  OG1 THR A 802      65.900  31.660  64.495  1.00  0.00           O
ATOM   3499  HG1 THR A 802      65.100  32.040  64.115  1.00  0.00           H
ATOM   3500  CG2 THR A 802      64.450  30.100  65.565  1.00  0.00           C
ATOM   3501 HG21 THR A 802      63.550  30.530  65.095  1.00  0.00           H
ATOM   3502 HG22 THR A 802      64.170  29.640  66.535  1.00  0.00           H
ATOM   3503 HG23 THR A 802      64.830  29.290  64.905  1.00  0.00           H
ATOM   3504  C   THR A 802      66.140  33.070  67.235  1.00  0.00           C
ATOM   3505  O   THR A 802      66.620  32.770  68.325  1.00  0.00           O
ATOM   3506  N   ILE A 803      66.560  34.160  66.525  1.00  0.00           N
ATOM   3507  HN  ILE A 803      66.200  34.300  65.595  1.00  0.00           H
ATOM   3508  CA  ILE A 803      67.470  35.180  67.045  1.00  0.00           C
ATOM   3509  HA  ILE A 803      68.440  34.740  67.095  1.00  0.00           H
ATOM   3510  CB  ILE A 803      67.590  36.400  66.125  1.00  0.00           C
ATOM   3511  HB  ILE A 803      66.560  36.680  65.805  1.00  0.00           H
ATOM   3512  CG2 ILE A 803      68.210  37.630  66.835  1.00  0.00           C
ATOM   3513 HG21 ILE A 803      69.170  37.360  67.325  1.00  0.00           H
ATOM   3514 HG22 ILE A 803      67.530  38.070  67.595  1.00  0.00           H
ATOM   3515 HG23 ILE A 803      68.420  38.440  66.105  1.00  0.00           H
ATOM   3516  CG1 ILE A 803      68.400  36.090  64.855  1.00  0.00           C
ATOM   3517 HG11 ILE A 803      68.140  35.080  64.475  1.00  0.00           H
ATOM   3518 HG12 ILE A 803      69.470  36.110  65.135  1.00  0.00           H
ATOM   3519  CD  ILE A 803      68.160  37.130  63.755  1.00  0.00           C
ATOM   3520  HD1 ILE A 803      69.030  37.790  63.595  1.00  0.00           H
ATOM   3521  HD2 ILE A 803      67.310  37.790  64.035  1.00  0.00           H
ATOM   3522  HD3 ILE A 803      67.890  36.640  62.795  1.00  0.00           H
ATOM   3523  C   ILE A 803      67.120  35.670  68.455  1.00  0.00           C
ATOM   3524  O   ILE A 803      67.880  35.490  69.405  1.00  0.00           O
ATOM   3525  N   ASP A 804      65.940  36.290  68.645  1.00  0.00           N
ATOM   3526  HN  ASP A 804      65.320  36.450  67.875  1.00  0.00           H
ATOM   3527  CA  ASP A 804      65.540  36.840  69.935  1.00  0.00           C
ATOM   3528  HA  ASP A 804      66.310  37.540  70.245  1.00  0.00           H
ATOM   3529  CB  ASP A 804      64.200  37.650  69.745  1.00  0.00           C
ATOM   3530  HB1 ASP A 804      63.560  37.050  69.065  1.00  0.00           H
ATOM   3531  HB2 ASP A 804      64.430  38.600  69.235  1.00  0.00           H
ATOM   3532  CG  ASP A 804      63.330  37.940  70.955  1.00  0.00           C
ATOM   3533  OD1 ASP A 804      63.020  39.140  71.225  1.00  0.00           O
ATOM   3534  OD2 ASP A 804      62.840  36.980  71.595  1.00  0.00           O
ATOM   3535  C   ASP A 804      65.510  35.780  71.045  1.00  0.00           C
ATOM   3536  O   ASP A 804      66.120  35.920  72.115  1.00  0.00           O
ATOM   3537  N   TYR A 805      64.860  34.640  70.745  1.00  0.00           N
ATOM   3538  HN  TYR A 805      64.360  34.580  69.885  1.00  0.00           H
ATOM   3539  CA  TYR A 805      64.640  33.550  71.675  1.00  0.00           C
ATOM   3540  HA  TYR A 805      64.130  33.970  72.535  1.00  0.00           H
ATOM   3541  CB  TYR A 805      63.720  32.540  70.955  1.00  0.00           C
ATOM   3542  HB1 TYR A 805      64.260  32.060  70.115  1.00  0.00           H
ATOM   3543  HB2 TYR A 805      62.850  33.070  70.525  1.00  0.00           H
ATOM   3544  CG  TYR A 805      63.180  31.480  71.885  1.00  0.00           C
ATOM   3545  CD1 TYR A 805      62.310  31.850  72.925  1.00  0.00           C
ATOM   3546  HD1 TYR A 805      62.080  32.900  73.085  1.00  0.00           H
ATOM   3547  CE1 TYR A 805      61.720  30.880  73.745  1.00  0.00           C
ATOM   3548  HE1 TYR A 805      61.060  31.170  74.555  1.00  0.00           H
ATOM   3549  CZ  TYR A 805      61.990  29.530  73.515  1.00  0.00           C
ATOM   3550  OH  TYR A 805      61.370  28.530  74.295  1.00  0.00           O
ATOM   3551  HH  TYR A 805      62.020  27.820  74.365  1.00  0.00           H
ATOM   3552  CD2 TYR A 805      63.460  30.120  71.685  1.00  0.00           C
ATOM   3553  HD2 TYR A 805      64.110  29.810  70.885  1.00  0.00           H
ATOM   3554  CE2 TYR A 805      62.880  29.150  72.505  1.00  0.00           C
ATOM   3555  HE2 TYR A 805      63.100  28.100  72.345  1.00  0.00           H
ATOM   3556  C   TYR A 805      65.910  32.870  72.195  1.00  0.00           C
ATOM   3557  O   TYR A 805      66.080  32.610  73.385  1.00  0.00           O
ATOM   3558  N   LEU A 806      66.860  32.570  71.295  1.00  0.00           N
ATOM   3559  HN  LEU A 806      66.710  32.780  70.325  1.00  0.00           H
ATOM   3560  CA  LEU A 806      68.050  31.840  71.695  1.00  0.00           C
ATOM   3561  HA  LEU A 806      67.810  31.180  72.515  1.00  0.00           H
ATOM   3562  CB  LEU A 806      68.500  30.980  70.505  1.00  0.00           C
ATOM   3563  HB1 LEU A 806      69.520  30.570  70.665  1.00  0.00           H
ATOM   3564  HB2 LEU A 806      68.480  31.710  69.685  1.00  0.00           H
ATOM   3565  CG  LEU A 806      67.590  29.840  69.995  1.00  0.00           C
ATOM   3566  HG  LEU A 806      66.530  30.200  69.955  1.00  0.00           H
ATOM   3567  CD1 LEU A 806      68.000  29.450  68.565  1.00  0.00           C
ATOM   3568 HD11 LEU A 806      69.090  29.220  68.535  1.00  0.00           H
ATOM   3569 HD12 LEU A 806      67.800  30.280  67.865  1.00  0.00           H
ATOM   3570 HD13 LEU A 806      67.440  28.550  68.225  1.00  0.00           H
ATOM   3571  CD2 LEU A 806      67.660  28.610  70.875  1.00  0.00           C
ATOM   3572 HD21 LEU A 806      67.200  28.820  71.865  1.00  0.00           H
ATOM   3573 HD22 LEU A 806      68.710  28.270  70.995  1.00  0.00           H
ATOM   3574 HD23 LEU A 806      67.070  27.780  70.415  1.00  0.00           H
ATOM   3575  C   LEU A 806      69.180  32.750  72.185  1.00  0.00           C
ATOM   3576  O   LEU A 806      70.030  32.300  72.945  1.00  0.00           O
ATOM   3577  N   VAL A 807      69.180  34.060  71.815  1.00  0.00           N
ATOM   3578  HN  VAL A 807      68.570  34.370  71.085  1.00  0.00           H
ATOM   3579  CA  VAL A 807      69.990  35.100  72.445  1.00  0.00           C
ATOM   3580  HA  VAL A 807      71.030  34.830  72.375  1.00  0.00           H
ATOM   3581  CB  VAL A 807      69.830  36.510  71.865  1.00  0.00           C
ATOM   3582  HB  VAL A 807      68.750  36.700  71.655  1.00  0.00           H
ATOM   3583  CG1 VAL A 807      70.330  37.640  72.795  1.00  0.00           C
ATOM   3584 HG11 VAL A 807      71.430  37.570  72.945  1.00  0.00           H
ATOM   3585 HG12 VAL A 807      69.820  37.640  73.775  1.00  0.00           H
ATOM   3586 HG13 VAL A 807      70.100  38.620  72.325  1.00  0.00           H
ATOM   3587  CG2 VAL A 807      70.630  36.640  70.565  1.00  0.00           C
ATOM   3588 HG21 VAL A 807      70.090  36.150  69.745  1.00  0.00           H
ATOM   3589 HG22 VAL A 807      71.650  36.210  70.675  1.00  0.00           H
ATOM   3590 HG23 VAL A 807      70.730  37.720  70.305  1.00  0.00           H
ATOM   3591  C   VAL A 807      69.630  35.200  73.905  1.00  0.00           C
ATOM   3592  O   VAL A 807      70.480  35.300  74.795  1.00  0.00           O
ATOM   3593  N   GLY A 808      68.310  35.150  74.195  1.00  0.00           N
ATOM   3594  HN  GLY A 808      67.650  35.010  73.455  1.00  0.00           H
ATOM   3595  CA  GLY A 808      67.810  35.180  75.565  1.00  0.00           C
ATOM   3596  HA1 GLY A 808      68.530  34.740  76.235  1.00  0.00           H
ATOM   3597  HA2 GLY A 808      66.870  34.630  75.575  1.00  0.00           H
ATOM   3598  C   GLY A 808      67.500  36.550  76.095  1.00  0.00           C
ATOM   3599  O   GLY A 808      67.510  36.790  77.305  1.00  0.00           O
ATOM   3600  N   VAL A 809      67.190  37.510  75.195  1.00  0.00           N
ATOM   3601  HN  VAL A 809      67.250  37.310  74.215  1.00  0.00           H
ATOM   3602  CA  VAL A 809      66.650  38.820  75.545  1.00  0.00           C
ATOM   3603  HA  VAL A 809      66.600  38.940  76.625  1.00  0.00           H
ATOM   3604  CB  VAL A 809      67.520  39.960  75.005  1.00  0.00           C
ATOM   3605  HB  VAL A 809      67.640  39.880  73.905  1.00  0.00           H
ATOM   3606  CG1 VAL A 809      66.920  41.340  75.365  1.00  0.00           C
ATOM   3607 HG11 VAL A 809      66.870  41.460  76.475  1.00  0.00           H
ATOM   3608 HG12 VAL A 809      65.910  41.490  74.945  1.00  0.00           H
ATOM   3609 HG13 VAL A 809      67.580  42.140  74.975  1.00  0.00           H
ATOM   3610  CG2 VAL A 809      68.890  39.830  75.675  1.00  0.00           C
ATOM   3611 HG21 VAL A 809      69.530  39.090  75.175  1.00  0.00           H
ATOM   3612 HG22 VAL A 809      68.740  39.510  76.715  1.00  0.00           H
ATOM   3613 HG23 VAL A 809      69.380  40.820  75.705  1.00  0.00           H
ATOM   3614  C   VAL A 809      65.260  38.950  74.965  1.00  0.00           C
ATOM   3615  O   VAL A 809      65.140  39.280  73.785  1.00  0.00           O
ATOM   3616  N   PRO A 810      64.170  38.700  75.675  1.00  0.00           N
ATOM   3617  CD  PRO A 810      64.200  38.090  77.005  1.00  0.00           C
ATOM   3618  HD1 PRO A 810      64.540  38.830  77.765  1.00  0.00           H
ATOM   3619  HD2 PRO A 810      64.870  37.200  77.005  1.00  0.00           H
ATOM   3620  CA  PRO A 810      62.910  38.490  74.995  1.00  0.00           C
ATOM   3621  HA  PRO A 810      63.060  38.070  74.005  1.00  0.00           H
ATOM   3622  CB  PRO A 810      62.170  37.460  75.875  1.00  0.00           C
ATOM   3623  HB1 PRO A 810      62.440  36.440  75.505  1.00  0.00           H
ATOM   3624  HB2 PRO A 810      61.070  37.560  75.865  1.00  0.00           H
ATOM   3625  CG  PRO A 810      62.760  37.640  77.275  1.00  0.00           C
ATOM   3626  HG1 PRO A 810      62.210  38.440  77.805  1.00  0.00           H
ATOM   3627  HG2 PRO A 810      62.720  36.700  77.875  1.00  0.00           H
ATOM   3628  C   PRO A 810      62.150  39.790  74.815  1.00  0.00           C
ATOM   3629  O   PRO A 810      61.520  40.270  75.755  1.00  0.00           O
ATOM   3630  N   SER A 811      62.120  40.330  73.585  1.00  0.00           N
ATOM   3631  HN  SER A 811      62.670  39.920  72.845  1.00  0.00           H
ATOM   3632  CA  SER A 811      61.190  41.400  73.205  1.00  0.00           C
ATOM   3633  HA  SER A 811      61.350  42.180  73.935  1.00  0.00           H
ATOM   3634  CB  SER A 811      61.490  42.000  71.805  1.00  0.00           C
ATOM   3635  HB1 SER A 811      62.550  42.340  71.785  1.00  0.00           H
ATOM   3636  HB2 SER A 811      60.850  42.890  71.605  1.00  0.00           H
ATOM   3637  OG  SER A 811      61.300  41.070  70.745  1.00  0.00           O
ATOM   3638  HG1 SER A 811      61.970  40.360  70.875  1.00  0.00           H
ATOM   3639  C   SER A 811      59.720  40.940  73.315  1.00  0.00           C
ATOM   3640  O   SER A 811      59.460  39.740  73.135  1.00  0.00           O
ATOM   3641  N   PRO A 812      58.740  41.790  73.665  1.00  0.00           N
ATOM   3642  CD  PRO A 812      58.950  43.220  73.955  1.00  0.00           C
ATOM   3643  HD1 PRO A 812      59.530  43.710  73.145  1.00  0.00           H
ATOM   3644  HD2 PRO A 812      59.490  43.320  74.915  1.00  0.00           H
ATOM   3645  CA  PRO A 812      57.370  41.390  73.955  1.00  0.00           C
ATOM   3646  HA  PRO A 812      57.430  40.800  74.855  1.00  0.00           H
ATOM   3647  CB  PRO A 812      56.580  42.680  74.215  1.00  0.00           C
ATOM   3648  HB1 PRO A 812      56.190  42.660  75.255  1.00  0.00           H
ATOM   3649  HB2 PRO A 812      55.710  42.800  73.525  1.00  0.00           H
ATOM   3650  CG  PRO A 812      57.560  43.850  74.045  1.00  0.00           C
ATOM   3651  HG1 PRO A 812      57.330  44.400  73.105  1.00  0.00           H
ATOM   3652  HG2 PRO A 812      57.500  44.560  74.905  1.00  0.00           H
ATOM   3653  C   PRO A 812      56.710  40.460  72.945  1.00  0.00           C
ATOM   3654  O   PRO A 812      57.060  40.480  71.765  1.00  0.00           O
ATOM   3655  N   LYS A 813      55.810  39.590  73.415  1.00  0.00           N
ATOM   3656  HN  LYS A 813      55.440  39.660  74.335  1.00  0.00           H
ATOM   3657  CA  LYS A 813      55.410  38.390  72.715  1.00  0.00           C
ATOM   3658  HA  LYS A 813      55.670  38.480  71.665  1.00  0.00           H
ATOM   3659  CB  LYS A 813      56.120  37.150  73.305  1.00  0.00           C
ATOM   3660  HB1 LYS A 813      55.510  36.220  73.225  1.00  0.00           H
ATOM   3661  HB2 LYS A 813      56.260  37.350  74.395  1.00  0.00           H
ATOM   3662  CG  LYS A 813      57.480  36.900  72.645  1.00  0.00           C
ATOM   3663  HG1 LYS A 813      57.940  37.890  72.445  1.00  0.00           H
ATOM   3664  HG2 LYS A 813      57.330  36.400  71.655  1.00  0.00           H
ATOM   3665  CD  LYS A 813      58.420  36.070  73.525  1.00  0.00           C
ATOM   3666  HD1 LYS A 813      57.960  35.070  73.695  1.00  0.00           H
ATOM   3667  HD2 LYS A 813      58.500  36.570  74.515  1.00  0.00           H
ATOM   3668  CE  LYS A 813      59.820  35.860  72.935  1.00  0.00           C
ATOM   3669  HE1 LYS A 813      59.750  35.320  71.965  1.00  0.00           H
ATOM   3670  HE2 LYS A 813      60.450  35.270  73.635  1.00  0.00           H
ATOM   3671  NZ  LYS A 813      60.490  37.150  72.675  1.00  0.00           N
ATOM   3672  HZ1 LYS A 813      60.610  37.720  73.535  1.00  0.00           H
ATOM   3673  HZ2 LYS A 813      59.960  37.760  72.035  1.00  0.00           H
ATOM   3674  HZ3 LYS A 813      61.450  37.010  72.255  1.00  0.00           H
ATOM   3675  C   LYS A 813      53.920  38.230  72.705  1.00  0.00           C
ATOM   3676  O   LYS A 813      53.180  38.910  73.425  1.00  0.00           O
ATOM   3677  N   LEU A 814      53.410  37.320  71.855  1.00  0.00           N
ATOM   3678  HN  LEU A 814      54.030  36.780  71.285  1.00  0.00           H
ATOM   3679  CA  LEU A 814      52.000  37.010  71.755  1.00  0.00           C
ATOM   3680  HA  LEU A 814      51.450  37.940  71.755  1.00  0.00           H
ATOM   3681  CB  LEU A 814      51.700  36.240  70.455  1.00  0.00           C
ATOM   3682  HB1 LEU A 814      50.640  35.900  70.435  1.00  0.00           H
ATOM   3683  HB2 LEU A 814      52.350  35.340  70.425  1.00  0.00           H
ATOM   3684  CG  LEU A 814      51.940  37.060  69.165  1.00  0.00           C
ATOM   3685  HG  LEU A 814      52.930  37.570  69.235  1.00  0.00           H
ATOM   3686  CD1 LEU A 814      52.010  36.100  67.965  1.00  0.00           C
ATOM   3687 HD11 LEU A 814      51.050  35.550  67.855  1.00  0.00           H
ATOM   3688 HD12 LEU A 814      52.820  35.360  68.105  1.00  0.00           H
ATOM   3689 HD13 LEU A 814      52.220  36.660  67.025  1.00  0.00           H
ATOM   3690  CD2 LEU A 814      50.860  38.120  68.955  1.00  0.00           C
ATOM   3691 HD21 LEU A 814      50.820  38.820  69.815  1.00  0.00           H
ATOM   3692 HD22 LEU A 814      49.860  37.640  68.835  1.00  0.00           H
ATOM   3693 HD23 LEU A 814      51.070  38.710  68.035  1.00  0.00           H
ATOM   3694  C   LEU A 814      51.500  36.220  72.955  1.00  0.00           C
ATOM   3695  O   LEU A 814      51.350  35.010  72.925  1.00  0.00           O
ATOM   3696  N   HSD A 815      51.200  36.920  74.075  1.00  0.00           N
ATOM   3697  HN  HSD A 815      51.410  37.900  74.085  1.00  0.00           H
ATOM   3698  CA  HSD A 815      50.710  36.320  75.305  1.00  0.00           C
ATOM   3699  HA  HSD A 815      51.260  35.400  75.475  1.00  0.00           H
ATOM   3700  CB  HSD A 815      51.000  37.260  76.505  1.00  0.00           C
ATOM   3701  HB1 HSD A 815      50.630  36.820  77.455  1.00  0.00           H
ATOM   3702  HB2 HSD A 815      50.470  38.230  76.335  1.00  0.00           H
ATOM   3703  ND1 HSD A 815      53.430  36.730  77.175  1.00  0.00           N
ATOM   3704  HD1 HSD A 815      53.310  35.820  77.565  1.00  0.00           H
ATOM   3705  CG  HSD A 815      52.470  37.590  76.645  1.00  0.00           C
ATOM   3706  CE1 HSD A 815      54.610  37.390  77.145  1.00  0.00           C
ATOM   3707  HE1 HSD A 815      55.550  36.940  77.485  1.00  0.00           H
ATOM   3708  NE2 HSD A 815      54.490  38.610  76.675  1.00  0.00           N
ATOM   3709  CD2 HSD A 815      53.140  38.750  76.375  1.00  0.00           C
ATOM   3710  HD2 HSD A 815      52.750  39.690  76.005  1.00  0.00           H
ATOM   3711  C   HSD A 815      49.230  35.950  75.225  1.00  0.00           C
ATOM   3712  O   HSD A 815      48.360  36.600  75.825  1.00  0.00           O
ATOM   3713  N   VAL A 816      48.920  34.900  74.435  1.00  0.00           N
ATOM   3714  HN  VAL A 816      49.660  34.440  73.935  1.00  0.00           H
ATOM   3715  CA  VAL A 816      47.580  34.420  74.105  1.00  0.00           C
ATOM   3716  HA  VAL A 816      46.860  35.130  74.485  1.00  0.00           H
ATOM   3717  CB  VAL A 816      47.380  34.300  72.585  1.00  0.00           C
ATOM   3718  HB  VAL A 816      48.120  33.570  72.185  1.00  0.00           H
ATOM   3719  CG1 VAL A 816      45.960  33.840  72.205  1.00  0.00           C
ATOM   3720 HG11 VAL A 816      45.200  34.530  72.605  1.00  0.00           H
ATOM   3721 HG12 VAL A 816      45.750  32.820  72.585  1.00  0.00           H
ATOM   3722 HG13 VAL A 816      45.850  33.800  71.095  1.00  0.00           H
ATOM   3723  CG2 VAL A 816      47.630  35.660  71.895  1.00  0.00           C
ATOM   3724 HG21 VAL A 816      48.630  36.070  72.115  1.00  0.00           H
ATOM   3725 HG22 VAL A 816      46.850  36.380  72.215  1.00  0.00           H
ATOM   3726 HG23 VAL A 816      47.530  35.540  70.795  1.00  0.00           H
ATOM   3727  C   VAL A 816      47.400  33.050  74.795  1.00  0.00           C
ATOM   3728  O   VAL A 816      48.340  32.240  74.775  1.00  0.00           O
ATOM   3729  N   PRO A 817      46.290  32.700  75.465  1.00  0.00           N
ATOM   3730  CD  PRO A 817      45.120  33.570  75.595  1.00  0.00           C
ATOM   3731  HD1 PRO A 817      44.590  33.600  74.615  1.00  0.00           H
ATOM   3732  HD2 PRO A 817      45.400  34.590  75.925  1.00  0.00           H
ATOM   3733  CA  PRO A 817      45.990  31.330  75.905  1.00  0.00           C
ATOM   3734  HA  PRO A 817      46.750  31.070  76.615  1.00  0.00           H
ATOM   3735  CB  PRO A 817      44.600  31.410  76.575  1.00  0.00           C
ATOM   3736  HB1 PRO A 817      44.630  30.980  77.605  1.00  0.00           H
ATOM   3737  HB2 PRO A 817      43.820  30.880  75.985  1.00  0.00           H
ATOM   3738  CG  PRO A 817      44.230  32.900  76.635  1.00  0.00           C
ATOM   3739  HG1 PRO A 817      43.150  33.050  76.415  1.00  0.00           H
ATOM   3740  HG2 PRO A 817      44.450  33.320  77.645  1.00  0.00           H
ATOM   3741  C   PRO A 817      46.020  30.250  74.815  1.00  0.00           C
ATOM   3742  O   PRO A 817      45.830  30.560  73.645  1.00  0.00           O
ATOM   3743  N   GLU A 818      46.210  28.960  75.185  1.00  0.00           N
ATOM   3744  HN  GLU A 818      46.350  28.710  76.135  1.00  0.00           H
ATOM   3745  CA  GLU A 818      46.130  27.840  74.235  1.00  0.00           C
ATOM   3746  HA  GLU A 818      46.510  28.160  73.265  1.00  0.00           H
ATOM   3747  CB  GLU A 818      47.020  26.690  74.785  1.00  0.00           C
ATOM   3748  HB1 GLU A 818      46.640  26.390  75.785  1.00  0.00           H
ATOM   3749  HB2 GLU A 818      48.050  27.090  74.925  1.00  0.00           H
ATOM   3750  CG  GLU A 818      47.110  25.420  73.895  1.00  0.00           C
ATOM   3751  HG1 GLU A 818      46.110  25.050  73.605  1.00  0.00           H
ATOM   3752  HG2 GLU A 818      47.620  24.620  74.485  1.00  0.00           H
ATOM   3753  CD  GLU A 818      47.930  25.640  72.635  1.00  0.00           C
ATOM   3754  OE1 GLU A 818      47.360  25.970  71.575  1.00  0.00           O
ATOM   3755  OE2 GLU A 818      49.180  25.470  72.715  1.00  0.00           O
ATOM   3756  C   GLU A 818      44.690  27.360  74.005  1.00  0.00           C
ATOM   3757  O   GLU A 818      44.320  26.630  73.085  1.00  0.00           O
ATOM   3758  N   LYS A 819      43.780  27.810  74.875  1.00  0.00           N
ATOM   3759  HN  LYS A 819      44.050  28.430  75.595  1.00  0.00           H
ATOM   3760  CA  LYS A 819      42.360  27.580  74.755  1.00  0.00           C
ATOM   3761  HA  LYS A 819      42.200  26.520  74.735  1.00  0.00           H
ATOM   3762  CB  LYS A 819      41.620  28.160  75.985  1.00  0.00           C
ATOM   3763  HB1 LYS A 819      40.530  28.050  75.815  1.00  0.00           H
ATOM   3764  HB2 LYS A 819      41.820  29.260  76.035  1.00  0.00           H
ATOM   3765  CG  LYS A 819      42.010  27.530  77.335  1.00  0.00           C
ATOM   3766  HG1 LYS A 819      43.070  27.800  77.555  1.00  0.00           H
ATOM   3767  HG2 LYS A 819      41.950  26.420  77.265  1.00  0.00           H
ATOM   3768  CD  LYS A 819      41.120  28.030  78.485  1.00  0.00           C
ATOM   3769  HD1 LYS A 819      41.130  29.150  78.435  1.00  0.00           H
ATOM   3770  HD2 LYS A 819      41.580  27.750  79.465  1.00  0.00           H
ATOM   3771  CE  LYS A 819      39.690  27.480  78.415  1.00  0.00           C
ATOM   3772  HE1 LYS A 819      39.640  26.460  78.845  1.00  0.00           H
ATOM   3773  HE2 LYS A 819      39.320  27.440  77.375  1.00  0.00           H
ATOM   3774  NZ  LYS A 819      38.760  28.340  79.145  1.00  0.00           N
ATOM   3775  HZ1 LYS A 819      38.940  29.340  78.965  1.00  0.00           H
ATOM   3776  HZ2 LYS A 819      38.760  28.160  80.175  1.00  0.00           H
ATOM   3777  HZ3 LYS A 819      37.770  28.120  78.785  1.00  0.00           H
ATOM   3778  C   LYS A 819      41.740  28.150  73.475  1.00  0.00           C
ATOM   3779  O   LYS A 819      42.080  29.220  72.995  1.00  0.00           O
ATOM   3780  N   PHE A 820      40.770  27.410  72.935  1.00  0.00           N
ATOM   3781  HN  PHE A 820      40.570  26.500  73.285  1.00  0.00           H
ATOM   3782  CA  PHE A 820      40.010  27.810  71.765  1.00  0.00           C
ATOM   3783  HA  PHE A 820      40.600  28.480  71.145  1.00  0.00           H
ATOM   3784  CB  PHE A 820      39.620  26.530  70.965  1.00  0.00           C
ATOM   3785  HB1 PHE A 820      40.550  26.070  70.555  1.00  0.00           H
ATOM   3786  HB2 PHE A 820      38.950  26.770  70.115  1.00  0.00           H
ATOM   3787  CG  PHE A 820      38.940  25.540  71.905  1.00  0.00           C
ATOM   3788  CD1 PHE A 820      39.680  24.530  72.545  1.00  0.00           C
ATOM   3789  HD1 PHE A 820      40.740  24.420  72.355  1.00  0.00           H
ATOM   3790  CE1 PHE A 820      39.060  23.690  73.475  1.00  0.00           C
ATOM   3791  HE1 PHE A 820      39.620  22.900  73.965  1.00  0.00           H
ATOM   3792  CZ  PHE A 820      37.690  23.820  73.735  1.00  0.00           C
ATOM   3793  HZ  PHE A 820      37.200  23.160  74.435  1.00  0.00           H
ATOM   3794  CD2 PHE A 820      37.560  25.650  72.165  1.00  0.00           C
ATOM   3795  HD2 PHE A 820      36.980  26.410  71.665  1.00  0.00           H
ATOM   3796  CE2 PHE A 820      36.940  24.790  73.065  1.00  0.00           C
ATOM   3797  HE2 PHE A 820      35.880  24.880  73.275  1.00  0.00           H
ATOM   3798  C   PHE A 820      38.750  28.560  72.165  1.00  0.00           C
ATOM   3799  O   PHE A 820      37.970  29.010  71.325  1.00  0.00           O
ATOM   3800  N   GLU A 821      38.500  28.670  73.485  1.00  0.00           N
ATOM   3801  HN  GLU A 821      39.190  28.350  74.115  1.00  0.00           H
ATOM   3802  CA  GLU A 821      37.420  29.450  74.055  1.00  0.00           C
ATOM   3803  HA  GLU A 821      36.560  29.350  73.415  1.00  0.00           H
ATOM   3804  CB  GLU A 821      37.060  28.980  75.505  1.00  0.00           C
ATOM   3805  HB1 GLU A 821      36.280  29.660  75.915  1.00  0.00           H
ATOM   3806  HB2 GLU A 821      37.960  29.090  76.155  1.00  0.00           H
ATOM   3807  CG  GLU A 821      36.520  27.540  75.585  1.00  0.00           C
ATOM   3808  HG1 GLU A 821      37.300  26.790  75.335  1.00  0.00           H
ATOM   3809  HG2 GLU A 821      35.680  27.430  74.865  1.00  0.00           H
ATOM   3810  CD  GLU A 821      35.980  27.210  76.975  1.00  0.00           C
ATOM   3811  OE1 GLU A 821      36.570  27.670  77.995  1.00  0.00           O
ATOM   3812  OE2 GLU A 821      34.990  26.430  77.035  1.00  0.00           O
ATOM   3813  C   GLU A 821      37.860  30.910  74.095  1.00  0.00           C
ATOM   3814  O   GLU A 821      39.070  31.140  74.205  1.00  0.00           O
ATOM   3815  N   PRO A 822      36.990  31.920  74.005  1.00  0.00           N
ATOM   3816  CD  PRO A 822      35.550  31.730  73.845  1.00  0.00           C
ATOM   3817  HD1 PRO A 822      35.130  31.160  74.705  1.00  0.00           H
ATOM   3818  HD2 PRO A 822      35.350  31.180  72.895  1.00  0.00           H
ATOM   3819  CA  PRO A 822      37.370  33.330  74.025  1.00  0.00           C
ATOM   3820  HA  PRO A 822      37.960  33.490  73.125  1.00  0.00           H
ATOM   3821  CB  PRO A 822      36.050  34.120  73.985  1.00  0.00           C
ATOM   3822  HB1 PRO A 822      36.080  34.850  73.145  1.00  0.00           H
ATOM   3823  HB2 PRO A 822      35.890  34.680  74.925  1.00  0.00           H
ATOM   3824  CG  PRO A 822      34.910  33.120  73.775  1.00  0.00           C
ATOM   3825  HG1 PRO A 822      34.150  33.220  74.585  1.00  0.00           H
ATOM   3826  HG2 PRO A 822      34.430  33.280  72.785  1.00  0.00           H
ATOM   3827  C   PRO A 822      38.240  33.780  75.185  1.00  0.00           C
ATOM   3828  O   PRO A 822      38.360  33.100  76.205  1.00  0.00           O
ATOM   3829  N   THR A 823      38.840  34.970  75.075  1.00  0.00           N
ATOM   3830  HN  THR A 823      38.760  35.510  74.235  1.00  0.00           H
ATOM   3831  CA  THR A 823      39.870  35.430  75.995  1.00  0.00           C
ATOM   3832  HA  THR A 823      40.420  34.580  76.365  1.00  0.00           H
ATOM   3833  CB  THR A 823      40.840  36.360  75.265  1.00  0.00           C
ATOM   3834  HB  THR A 823      41.420  37.020  75.955  1.00  0.00           H
ATOM   3835  OG1 THR A 823      40.170  37.140  74.275  1.00  0.00           O
ATOM   3836  HG1 THR A 823      39.610  37.760  74.755  1.00  0.00           H
ATOM   3837  CG2 THR A 823      41.840  35.470  74.515  1.00  0.00           C
ATOM   3838 HG21 THR A 823      41.310  34.860  73.735  1.00  0.00           H
ATOM   3839 HG22 THR A 823      42.350  34.780  75.215  1.00  0.00           H
ATOM   3840 HG23 THR A 823      42.600  36.090  74.005  1.00  0.00           H
ATOM   3841  C   THR A 823      39.330  36.130  77.235  1.00  0.00           C
ATOM   3842  O   THR A 823      40.110  36.660  78.035  1.00  0.00           O
ATOM   3843  N   HSD A 824      38.000  36.140  77.455  1.00  0.00           N
ATOM   3844  HN  HSD A 824      37.390  35.700  76.795  1.00  0.00           H
ATOM   3845  CA  HSD A 824      37.430  36.670  78.685  1.00  0.00           C
ATOM   3846  HA  HSD A 824      38.150  36.500  79.475  1.00  0.00           H
ATOM   3847  CB  HSD A 824      37.200  38.200  78.545  1.00  0.00           C
ATOM   3848  HB1 HSD A 824      36.460  38.430  77.755  1.00  0.00           H
ATOM   3849  HB2 HSD A 824      38.150  38.660  78.215  1.00  0.00           H
ATOM   3850  ND1 HSD A 824      35.560  39.320  80.145  1.00  0.00           N
ATOM   3851  HD1 HSD A 824      34.760  39.370  79.545  1.00  0.00           H
ATOM   3852  CG  HSD A 824      36.820  38.870  79.835  1.00  0.00           C
ATOM   3853  CE1 HSD A 824      35.610  39.840  81.395  1.00  0.00           C
ATOM   3854  HE1 HSD A 824      34.730  40.280  81.885  1.00  0.00           H
ATOM   3855  NE2 HSD A 824      36.830  39.770  81.915  1.00  0.00           N
ATOM   3856  CD2 HSD A 824      37.590  39.190  80.915  1.00  0.00           C
ATOM   3857  HD2 HSD A 824      38.660  39.060  81.055  1.00  0.00           H
ATOM   3858  C   HSD A 824      36.110  35.950  79.055  1.00  0.00           C
ATOM   3859  O   HSD A 824      35.290  35.780  78.145  1.00  0.00           O
ATOM   3860  N   PRO A 825      35.800  35.550  80.305  1.00  0.00           N
ATOM   3861  CD  PRO A 825      36.750  35.560  81.415  1.00  0.00           C
ATOM   3862  HD1 PRO A 825      36.990  36.600  81.725  1.00  0.00           H
ATOM   3863  HD2 PRO A 825      37.680  35.020  81.115  1.00  0.00           H
ATOM   3864  CA  PRO A 825      34.640  34.700  80.585  1.00  0.00           C
ATOM   3865  HA  PRO A 825      34.420  34.030  79.765  1.00  0.00           H
ATOM   3866  CB  PRO A 825      35.090  33.880  81.805  1.00  0.00           C
ATOM   3867  HB1 PRO A 825      35.630  32.990  81.415  1.00  0.00           H
ATOM   3868  HB2 PRO A 825      34.250  33.530  82.435  1.00  0.00           H
ATOM   3869  CG  PRO A 825      36.060  34.790  82.545  1.00  0.00           C
ATOM   3870  HG1 PRO A 825      35.490  35.500  83.195  1.00  0.00           H
ATOM   3871  HG2 PRO A 825      36.780  34.220  83.165  1.00  0.00           H
ATOM   3872  C   PRO A 825      33.390  35.550  80.815  1.00  0.00           C
ATOM   3873  O   PRO A 825      32.830  35.650  81.915  1.00  0.00           O
ATOM   3874  N   GLU A 826      32.950  36.120  79.685  1.00  0.00           N
ATOM   3875  HN  GLU A 826      33.580  35.960  78.925  1.00  0.00           H
ATOM   3876  CA  GLU A 826      31.730  36.870  79.445  1.00  0.00           C
ATOM   3877  HA  GLU A 826      30.920  36.460  80.025  1.00  0.00           H
ATOM   3878  CB  GLU A 826      31.900  38.400  79.695  1.00  0.00           C
ATOM   3879  HB1 GLU A 826      30.940  38.880  79.415  1.00  0.00           H
ATOM   3880  HB2 GLU A 826      32.690  38.800  79.035  1.00  0.00           H
ATOM   3881  CG  GLU A 826      32.210  38.820  81.155  1.00  0.00           C
ATOM   3882  HG1 GLU A 826      33.240  38.540  81.455  1.00  0.00           H
ATOM   3883  HG2 GLU A 826      31.510  38.300  81.835  1.00  0.00           H
ATOM   3884  CD  GLU A 826      32.040  40.320  81.335  1.00  0.00           C
ATOM   3885  OE1 GLU A 826      32.850  41.080  80.735  1.00  0.00           O
ATOM   3886  OE2 GLU A 826      31.040  40.730  81.975  1.00  0.00           O
ATOM   3887  C   GLU A 826      31.340  36.740  77.965  1.00  0.00           C
ATOM   3888  O   GLU A 826      30.200  36.990  77.575  1.00  0.00           O
ATOM   3889  N   ARG A 827      32.310  36.340  77.115  1.00  0.00           N
ATOM   3890  HN  ARG A 827      33.230  36.140  77.455  1.00  0.00           H
ATOM   3891  CA  ARG A 827      32.110  36.000  75.725  1.00  0.00           C
ATOM   3892  HA  ARG A 827      31.280  36.570  75.345  1.00  0.00           H
ATOM   3893  CB  ARG A 827      33.380  36.340  74.905  1.00  0.00           C
ATOM   3894  HB1 ARG A 827      33.380  35.810  73.925  1.00  0.00           H
ATOM   3895  HB2 ARG A 827      34.250  35.930  75.475  1.00  0.00           H
ATOM   3896  CG  ARG A 827      33.640  37.840  74.625  1.00  0.00           C
ATOM   3897  HG1 ARG A 827      34.650  37.930  74.155  1.00  0.00           H
ATOM   3898  HG2 ARG A 827      33.680  38.370  75.605  1.00  0.00           H
ATOM   3899  CD  ARG A 827      32.620  38.540  73.715  1.00  0.00           C
ATOM   3900  HD1 ARG A 827      32.960  39.580  73.495  1.00  0.00           H
ATOM   3901  HD2 ARG A 827      31.630  38.590  74.225  1.00  0.00           H
ATOM   3902  NE  ARG A 827      32.550  37.790  72.415  1.00  0.00           N
ATOM   3903  HE  ARG A 827      33.390  37.640  71.885  1.00  0.00           H
ATOM   3904  CZ  ARG A 827      31.490  37.100  71.995  1.00  0.00           C
ATOM   3905  NH1 ARG A 827      30.330  37.210  72.605  1.00  0.00           N
ATOM   3906 HH11 ARG A 827      30.170  37.940  73.255  1.00  0.00           H
ATOM   3907 HH12 ARG A 827      29.530  36.690  72.305  1.00  0.00           H
ATOM   3908  NH2 ARG A 827      31.580  36.280  70.965  1.00  0.00           N
ATOM   3909 HH21 ARG A 827      32.410  36.280  70.425  1.00  0.00           H
ATOM   3910 HH22 ARG A 827      30.730  35.930  70.535  1.00  0.00           H
ATOM   3911  C   ARG A 827      31.730  34.540  75.515  1.00  0.00           C
ATOM   3912  O   ARG A 827      31.910  33.670  76.365  1.00  0.00           O
ATOM   3913  N   GLY A 828      31.220  34.210  74.305  1.00  0.00           N
ATOM   3914  HN  GLY A 828      31.020  34.910  73.625  1.00  0.00           H
ATOM   3915  CA  GLY A 828      30.910  32.850  73.945  1.00  0.00           C
ATOM   3916  HA1 GLY A 828      30.270  32.410  74.695  1.00  0.00           H
ATOM   3917  HA2 GLY A 828      31.820  32.300  73.775  1.00  0.00           H
ATOM   3918  C   GLY A 828      30.150  32.930  72.665  1.00  0.00           C
ATOM   3919  O   GLY A 828      29.630  34.000  72.325  1.00  0.00           O
ATOM   3920  N   TRP A 829      30.020  31.830  71.915  1.00  0.00           N
ATOM   3921  HN  TRP A 829      30.410  30.950  72.185  1.00  0.00           H
ATOM   3922  CA  TRP A 829      29.540  31.860  70.535  1.00  0.00           C
ATOM   3923  HA  TRP A 829      29.870  32.770  70.065  1.00  0.00           H
ATOM   3924  CB  TRP A 829      30.120  30.640  69.775  1.00  0.00           C
ATOM   3925  HB1 TRP A 829      29.960  30.750  68.685  1.00  0.00           H
ATOM   3926  HB2 TRP A 829      29.610  29.710  70.095  1.00  0.00           H
ATOM   3927  CG  TRP A 829      31.590  30.480  70.035  1.00  0.00           C
ATOM   3928  CD1 TRP A 829      32.140  29.500  70.795  1.00  0.00           C
ATOM   3929  HD1 TRP A 829      31.580  28.720  71.285  1.00  0.00           H
ATOM   3930  NE1 TRP A 829      33.500  29.670  70.875  1.00  0.00           N
ATOM   3931  HE1 TRP A 829      34.130  29.110  71.365  1.00  0.00           H
ATOM   3932  CE2 TRP A 829      33.840  30.810  70.235  1.00  0.00           C
ATOM   3933  CD2 TRP A 829      32.660  31.380  69.715  1.00  0.00           C
ATOM   3934  CE3 TRP A 829      32.710  32.620  69.065  1.00  0.00           C
ATOM   3935  HE3 TRP A 829      31.820  33.070  68.665  1.00  0.00           H
ATOM   3936  CZ3 TRP A 829      33.950  33.260  68.975  1.00  0.00           C
ATOM   3937  HZ3 TRP A 829      34.020  34.240  68.505  1.00  0.00           H
ATOM   3938  CZ2 TRP A 829      35.070  31.430  70.095  1.00  0.00           C
ATOM   3939  HZ2 TRP A 829      35.990  31.000  70.475  1.00  0.00           H
ATOM   3940  CH2 TRP A 829      35.110  32.670  69.475  1.00  0.00           C
ATOM   3941  HH2 TRP A 829      36.050  33.190  69.395  1.00  0.00           H
ATOM   3942  C   TRP A 829      28.030  31.810  70.465  1.00  0.00           C
ATOM   3943  O   TRP A 829      27.420  31.620  69.425  1.00  0.00           O
ATOM   3944  N   ILE A 830      27.410  32.050  71.635  1.00  0.00           N
ATOM   3945  HN  ILE A 830      28.010  32.130  72.415  1.00  0.00           H
ATOM   3946  CA  ILE A 830      25.990  31.990  71.895  1.00  0.00           C
ATOM   3947  HA  ILE A 830      25.470  32.200  70.975  1.00  0.00           H
ATOM   3948  CB  ILE A 830      25.710  30.580  72.435  1.00  0.00           C
ATOM   3949  HB  ILE A 830      26.050  29.860  71.655  1.00  0.00           H
ATOM   3950  CG2 ILE A 830      26.500  30.270  73.725  1.00  0.00           C
ATOM   3951 HG21 ILE A 830      26.110  30.870  74.575  1.00  0.00           H
ATOM   3952 HG22 ILE A 830      27.590  30.460  73.615  1.00  0.00           H
ATOM   3953 HG23 ILE A 830      26.370  29.200  73.995  1.00  0.00           H
ATOM   3954  CG1 ILE A 830      24.230  30.300  72.695  1.00  0.00           C
ATOM   3955 HG11 ILE A 830      23.860  30.970  73.505  1.00  0.00           H
ATOM   3956 HG12 ILE A 830      24.090  29.260  73.075  1.00  0.00           H
ATOM   3957  CD  ILE A 830      23.400  30.460  71.445  1.00  0.00           C
ATOM   3958  HD1 ILE A 830      23.230  29.510  70.925  1.00  0.00           H
ATOM   3959  HD2 ILE A 830      23.820  31.150  70.695  1.00  0.00           H
ATOM   3960  HD3 ILE A 830      22.410  30.820  71.775  1.00  0.00           H
ATOM   3961  C   ILE A 830      25.620  33.090  72.885  1.00  0.00           C
ATOM   3962  O   ILE A 830      24.460  33.470  73.075  1.00  0.00           O
ATOM   3963  N   ILE A 831      26.630  33.720  73.525  1.00  0.00           N
ATOM   3964  HN  ILE A 831      27.570  33.530  73.285  1.00  0.00           H
ATOM   3965  CA  ILE A 831      26.450  34.760  74.505  1.00  0.00           C
ATOM   3966  HA  ILE A 831      25.480  34.670  74.975  1.00  0.00           H
ATOM   3967  CB  ILE A 831      27.500  34.700  75.615  1.00  0.00           C
ATOM   3968  HB  ILE A 831      28.520  34.920  75.215  1.00  0.00           H
ATOM   3969  CG2 ILE A 831      27.150  35.760  76.675  1.00  0.00           C
ATOM   3970 HG21 ILE A 831      26.110  35.610  77.035  1.00  0.00           H
ATOM   3971 HG22 ILE A 831      27.250  36.790  76.265  1.00  0.00           H
ATOM   3972 HG23 ILE A 831      27.840  35.700  77.545  1.00  0.00           H
ATOM   3973  CG1 ILE A 831      27.540  33.270  76.215  1.00  0.00           C
ATOM   3974 HG11 ILE A 831      27.880  32.550  75.445  1.00  0.00           H
ATOM   3975 HG12 ILE A 831      26.510  32.980  76.525  1.00  0.00           H
ATOM   3976  CD  ILE A 831      28.460  33.150  77.425  1.00  0.00           C
ATOM   3977  HD1 ILE A 831      28.130  33.790  78.265  1.00  0.00           H
ATOM   3978  HD2 ILE A 831      29.510  33.420  77.165  1.00  0.00           H
ATOM   3979  HD3 ILE A 831      28.470  32.120  77.805  1.00  0.00           H
ATOM   3980  C   ILE A 831      26.500  36.090  73.785  1.00  0.00           C
ATOM   3981  O   ILE A 831      27.560  36.650  73.505  1.00  0.00           O
ATOM   3982  N   SER A 832      25.310  36.610  73.445  1.00  0.00           N
ATOM   3983  HN  SER A 832      24.470  36.110  73.655  1.00  0.00           H
ATOM   3984  CA  SER A 832      25.150  37.800  72.625  1.00  0.00           C
ATOM   3985  HA  SER A 832      25.760  38.600  73.015  1.00  0.00           H
ATOM   3986  CB  SER A 832      25.570  37.530  71.155  1.00  0.00           C
ATOM   3987  HB1 SER A 832      24.900  36.800  70.665  1.00  0.00           H
ATOM   3988  HB2 SER A 832      26.600  37.090  71.145  1.00  0.00           H
ATOM   3989  OG  SER A 832      25.640  38.730  70.395  1.00  0.00           O
ATOM   3990  HG1 SER A 832      25.850  38.470  69.485  1.00  0.00           H
ATOM   3991  C   SER A 832      23.670  38.180  72.695  1.00  0.00           C
ATOM   3992  O   SER A 832      22.920  37.940  71.755  1.00  0.00           O
ATOM   3993  N   PRO A 833      23.160  38.650  73.845  1.00  0.00           N
ATOM   3994  CD  PRO A 833      24.000  39.170  74.935  1.00  0.00           C
ATOM   3995  HD1 PRO A 833      24.580  40.050  74.555  1.00  0.00           H
ATOM   3996  HD2 PRO A 833      24.680  38.400  75.335  1.00  0.00           H
ATOM   3997  CA  PRO A 833      21.780  39.110  73.945  1.00  0.00           C
ATOM   3998  HA  PRO A 833      21.140  38.310  73.605  1.00  0.00           H
ATOM   3999  CB  PRO A 833      21.620  39.380  75.455  1.00  0.00           C
ATOM   4000  HB1 PRO A 833      21.240  38.450  75.925  1.00  0.00           H
ATOM   4001  HB2 PRO A 833      20.930  40.220  75.685  1.00  0.00           H
ATOM   4002  CG  PRO A 833      23.030  39.630  76.015  1.00  0.00           C
ATOM   4003  HG1 PRO A 833      23.190  40.720  76.185  1.00  0.00           H
ATOM   4004  HG2 PRO A 833      23.190  39.100  76.975  1.00  0.00           H
ATOM   4005  C   PRO A 833      21.440  40.310  73.065  1.00  0.00           C
ATOM   4006  O   PRO A 833      22.340  41.010  72.605  1.00  0.00           O
ATOM   4007  N   LEU A 834      20.140  40.560  72.785  1.00  0.00           N
ATOM   4008  HN  LEU A 834      19.430  39.910  73.065  1.00  0.00           H
ATOM   4009  CA  LEU A 834      19.700  41.770  72.115  1.00  0.00           C
ATOM   4010  HA  LEU A 834      20.520  42.210  71.545  1.00  0.00           H
ATOM   4011  CB  LEU A 834      18.520  41.460  71.145  1.00  0.00           C
ATOM   4012  HB1 LEU A 834      17.790  42.300  71.095  1.00  0.00           H
ATOM   4013  HB2 LEU A 834      17.980  40.570  71.535  1.00  0.00           H
ATOM   4014  CG  LEU A 834      18.930  41.190  69.675  1.00  0.00           C
ATOM   4015  HG  LEU A 834      18.050  40.730  69.175  1.00  0.00           H
ATOM   4016  CD1 LEU A 834      19.250  42.510  68.955  1.00  0.00           C
ATOM   4017 HD11 LEU A 834      20.130  43.010  69.415  1.00  0.00           H
ATOM   4018 HD12 LEU A 834      18.390  43.210  69.015  1.00  0.00           H
ATOM   4019 HD13 LEU A 834      19.480  42.320  67.895  1.00  0.00           H
ATOM   4020  CD2 LEU A 834      20.110  40.220  69.535  1.00  0.00           C
ATOM   4021 HD21 LEU A 834      19.850  39.230  69.975  1.00  0.00           H
ATOM   4022 HD22 LEU A 834      21.010  40.610  70.055  1.00  0.00           H
ATOM   4023 HD23 LEU A 834      20.370  40.080  68.465  1.00  0.00           H
ATOM   4024  C   LEU A 834      19.230  42.840  73.095  1.00  0.00           C
ATOM   4025  O   LEU A 834      19.530  44.020  72.955  1.00  0.00           O
ATOM   4026  N   GLY A 835      18.490  42.420  74.145  1.00  0.00           N
ATOM   4027  HN  GLY A 835      18.390  41.430  74.255  1.00  0.00           H
ATOM   4028  CA  GLY A 835      17.800  43.300  75.075  1.00  0.00           C
ATOM   4029  HA1 GLY A 835      16.960  42.760  75.475  1.00  0.00           H
ATOM   4030  HA2 GLY A 835      17.480  44.190  74.545  1.00  0.00           H
ATOM   4031  C   GLY A 835      18.640  43.760  76.225  1.00  0.00           C
ATOM   4032  O   GLY A 835      18.380  43.430  77.385  1.00  0.00           O
ATOM   4033  N   ASP A 836      19.650  44.580  75.875  1.00  0.00           N
ATOM   4034  HN  ASP A 836      19.900  44.560  74.915  1.00  0.00           H
ATOM   4035  CA  ASP A 836      20.550  45.280  76.765  1.00  0.00           C
ATOM   4036  HA  ASP A 836      20.300  45.070  77.795  1.00  0.00           H
ATOM   4037  CB  ASP A 836      22.010  44.830  76.465  1.00  0.00           C
ATOM   4038  HB1 ASP A 836      22.700  45.260  77.215  1.00  0.00           H
ATOM   4039  HB2 ASP A 836      22.330  45.170  75.455  1.00  0.00           H
ATOM   4040  CG  ASP A 836      22.190  43.320  76.485  1.00  0.00           C
ATOM   4041  OD1 ASP A 836      22.610  42.790  77.555  1.00  0.00           O
ATOM   4042  OD2 ASP A 836      21.900  42.670  75.445  1.00  0.00           O
ATOM   4043  C   ASP A 836      20.450  46.790  76.525  1.00  0.00           C
ATOM   4044  O   ASP A 836      20.440  47.600  77.455  1.00  0.00           O
ATOM   4045  N   ASN A 837      20.310  47.200  75.235  1.00  0.00           N
ATOM   4046  HN  ASN A 837      20.100  46.510  74.555  1.00  0.00           H
ATOM   4047  CA  ASN A 837      20.320  48.580  74.775  1.00  0.00           C
ATOM   4048  HA  ASN A 837      20.810  49.170  75.535  1.00  0.00           H
ATOM   4049  CB  ASN A 837      21.070  48.720  73.415  1.00  0.00           C
ATOM   4050  HB1 ASN A 837      20.990  49.760  73.035  1.00  0.00           H
ATOM   4051  HB2 ASN A 837      20.620  48.030  72.665  1.00  0.00           H
ATOM   4052  CG  ASN A 837      22.570  48.420  73.545  1.00  0.00           C
ATOM   4053  OD1 ASN A 837      23.130  48.470  74.635  1.00  0.00           O
ATOM   4054  ND2 ASN A 837      23.250  48.110  72.415  1.00  0.00           N
ATOM   4055 HD21 ASN A 837      24.250  48.000  72.485  1.00  0.00           H
ATOM   4056 HD22 ASN A 837      22.780  48.070  71.545  1.00  0.00           H
ATOM   4057  C   ASN A 837      18.870  49.060  74.605  1.00  0.00           C
ATOM   4058  O   ASN A 837      18.020  48.270  74.185  1.00  0.00           O
ATOM   4059  N   PRO A 838      18.500  50.310  74.925  1.00  0.00           N
ATOM   4060  CD  PRO A 838      19.410  51.340  75.405  1.00  0.00           C
ATOM   4061  HD1 PRO A 838      20.190  51.540  74.625  1.00  0.00           H
ATOM   4062  HD2 PRO A 838      19.900  51.030  76.355  1.00  0.00           H
ATOM   4063  CA  PRO A 838      17.190  50.860  74.555  1.00  0.00           C
ATOM   4064  HA  PRO A 838      16.450  50.250  75.055  1.00  0.00           H
ATOM   4065  CB  PRO A 838      17.190  52.310  75.045  1.00  0.00           C
ATOM   4066  HB1 PRO A 838      16.400  52.450  75.815  1.00  0.00           H
ATOM   4067  HB2 PRO A 838      16.980  53.030  74.215  1.00  0.00           H
ATOM   4068  CG  PRO A 838      18.580  52.610  75.625  1.00  0.00           C
ATOM   4069  HG1 PRO A 838      19.050  53.480  75.115  1.00  0.00           H
ATOM   4070  HG2 PRO A 838      18.520  52.830  76.715  1.00  0.00           H
ATOM   4071  C   PRO A 838      16.860  50.790  73.065  1.00  0.00           C
ATOM   4072  O   PRO A 838      17.760  50.950  72.245  1.00  0.00           O
ATOM   4073  N   TRP A 839      15.560  50.640  72.725  1.00  0.00           N
ATOM   4074  HN  TRP A 839      14.870  50.590  73.435  1.00  0.00           H
ATOM   4075  CA  TRP A 839      15.030  50.430  71.385  1.00  0.00           C
ATOM   4076  HA  TRP A 839      15.450  49.500  71.005  1.00  0.00           H
ATOM   4077  CB  TRP A 839      13.460  50.300  71.425  1.00  0.00           C
ATOM   4078  HB1 TRP A 839      13.220  49.330  71.915  1.00  0.00           H
ATOM   4079  HB2 TRP A 839      13.070  50.230  70.395  1.00  0.00           H
ATOM   4080  CG  TRP A 839      12.720  51.380  72.175  1.00  0.00           C
ATOM   4081  CD1 TRP A 839      12.140  52.510  71.645  1.00  0.00           C
ATOM   4082  HD1 TRP A 839      12.030  52.730  70.585  1.00  0.00           H
ATOM   4083  NE1 TRP A 839      11.660  53.300  72.665  1.00  0.00           N
ATOM   4084  HE1 TRP A 839      11.160  54.140  72.535  1.00  0.00           H
ATOM   4085  CE2 TRP A 839      11.870  52.680  73.865  1.00  0.00           C
ATOM   4086  CD2 TRP A 839      12.530  51.460  73.595  1.00  0.00           C
ATOM   4087  CE3 TRP A 839      12.840  50.600  74.645  1.00  0.00           C
ATOM   4088  HE3 TRP A 839      13.250  49.630  74.435  1.00  0.00           H
ATOM   4089  CZ3 TRP A 839      12.490  50.990  75.935  1.00  0.00           C
ATOM   4090  HZ3 TRP A 839      12.670  50.310  76.755  1.00  0.00           H
ATOM   4091  CZ2 TRP A 839      11.550  53.080  75.155  1.00  0.00           C
ATOM   4092  HZ2 TRP A 839      11.030  54.000  75.355  1.00  0.00           H
ATOM   4093  CH2 TRP A 839      11.880  52.210  76.195  1.00  0.00           C
ATOM   4094  HH2 TRP A 839      11.630  52.470  77.225  1.00  0.00           H
ATOM   4095  C   TRP A 839      15.410  51.520  70.405  1.00  0.00           C
ATOM   4096  O   TRP A 839      15.790  51.280  69.265  1.00  0.00           O
ATOM   4097  N   TRP A 840      15.360  52.790  70.855  1.00  0.00           N
ATOM   4098  HN  TRP A 840      15.070  52.960  71.785  1.00  0.00           H
ATOM   4099  CA  TRP A 840      15.710  53.960  70.075  1.00  0.00           C
ATOM   4100  HA  TRP A 840      15.110  53.930  69.175  1.00  0.00           H
ATOM   4101  CB  TRP A 840      15.320  55.240  70.855  1.00  0.00           C
ATOM   4102  HB1 TRP A 840      14.210  55.250  70.905  1.00  0.00           H
ATOM   4103  HB2 TRP A 840      15.590  56.120  70.245  1.00  0.00           H
ATOM   4104  CG  TRP A 840      15.840  55.390  72.255  1.00  0.00           C
ATOM   4105  CD1 TRP A 840      15.160  55.070  73.395  1.00  0.00           C
ATOM   4106  HD1 TRP A 840      14.150  54.660  73.415  1.00  0.00           H
ATOM   4107  NE1 TRP A 840      15.920  55.420  74.495  1.00  0.00           N
ATOM   4108  HE1 TRP A 840      15.830  55.020  75.385  1.00  0.00           H
ATOM   4109  CE2 TRP A 840      17.070  56.030  74.075  1.00  0.00           C
ATOM   4110  CD2 TRP A 840      17.070  56.000  72.665  1.00  0.00           C
ATOM   4111  CE3 TRP A 840      18.160  56.520  71.965  1.00  0.00           C
ATOM   4112  HE3 TRP A 840      18.220  56.420  70.895  1.00  0.00           H
ATOM   4113  CZ3 TRP A 840      19.170  57.160  72.695  1.00  0.00           C
ATOM   4114  HZ3 TRP A 840      20.040  57.550  72.165  1.00  0.00           H
ATOM   4115  CZ2 TRP A 840      18.090  56.640  74.795  1.00  0.00           C
ATOM   4116  HZ2 TRP A 840      18.070  56.670  75.875  1.00  0.00           H
ATOM   4117  CH2 TRP A 840      19.130  57.220  74.075  1.00  0.00           C
ATOM   4118  HH2 TRP A 840      19.960  57.670  74.615  1.00  0.00           H
ATOM   4119  C   TRP A 840      17.170  53.990  69.595  1.00  0.00           C
ATOM   4120  O   TRP A 840      17.440  54.400  68.475  1.00  0.00           O
ATOM   4121  N   THR A 841      18.130  53.540  70.425  1.00  0.00           N
ATOM   4122  HN  THR A 841      17.890  53.210  71.335  1.00  0.00           H
ATOM   4123  CA  THR A 841      19.530  53.350  70.015  1.00  0.00           C
ATOM   4124  HA  THR A 841      19.860  54.280  69.565  1.00  0.00           H
ATOM   4125  CB  THR A 841      20.510  53.040  71.155  1.00  0.00           C
ATOM   4126  HB  THR A 841      21.550  53.030  70.745  1.00  0.00           H
ATOM   4127  OG1 THR A 841      20.300  51.790  71.795  1.00  0.00           O
ATOM   4128  HG1 THR A 841      19.350  51.700  71.995  1.00  0.00           H
ATOM   4129  CG2 THR A 841      20.430  54.110  72.235  1.00  0.00           C
ATOM   4130 HG21 THR A 841      19.440  54.130  72.735  1.00  0.00           H
ATOM   4131 HG22 THR A 841      20.630  55.110  71.785  1.00  0.00           H
ATOM   4132 HG23 THR A 841      21.210  53.940  73.015  1.00  0.00           H
ATOM   4133  C   THR A 841      19.690  52.300  68.935  1.00  0.00           C
ATOM   4134  O   THR A 841      20.440  52.460  67.975  1.00  0.00           O
ATOM   4135  N   LEU A 842      18.960  51.170  69.075  1.00  0.00           N
ATOM   4136  HN  LEU A 842      18.370  51.040  69.865  1.00  0.00           H
ATOM   4137  CA  LEU A 842      18.910  50.090  68.115  1.00  0.00           C
ATOM   4138  HA  LEU A 842      19.930  49.800  67.915  1.00  0.00           H
ATOM   4139  CB  LEU A 842      18.170  48.870  68.715  1.00  0.00           C
ATOM   4140  HB1 LEU A 842      17.070  48.970  68.585  1.00  0.00           H
ATOM   4141  HB2 LEU A 842      18.360  48.820  69.805  1.00  0.00           H
ATOM   4142  CG  LEU A 842      18.630  47.510  68.125  1.00  0.00           C
ATOM   4143  HG  LEU A 842      18.680  47.600  67.015  1.00  0.00           H
ATOM   4144  CD1 LEU A 842      20.020  47.120  68.655  1.00  0.00           C
ATOM   4145 HD11 LEU A 842      20.010  47.110  69.765  1.00  0.00           H
ATOM   4146 HD12 LEU A 842      20.800  47.830  68.295  1.00  0.00           H
ATOM   4147 HD13 LEU A 842      20.290  46.100  68.295  1.00  0.00           H
ATOM   4148  CD2 LEU A 842      17.610  46.420  68.455  1.00  0.00           C
ATOM   4149 HD21 LEU A 842      16.610  46.670  68.045  1.00  0.00           H
ATOM   4150 HD22 LEU A 842      17.500  46.310  69.555  1.00  0.00           H
ATOM   4151 HD23 LEU A 842      17.920  45.440  68.035  1.00  0.00           H
ATOM   4152  C   LEU A 842      18.310  50.500  66.775  1.00  0.00           C
ATOM   4153  O   LEU A 842      18.800  50.120  65.715  1.00  0.00           O
ATOM   4154  N   LEU A 843      17.260  51.350  66.765  1.00  0.00           N
ATOM   4155  HN  LEU A 843      16.780  51.530  67.625  1.00  0.00           H
ATOM   4156  CA  LEU A 843      16.780  52.030  65.555  1.00  0.00           C
ATOM   4157  HA  LEU A 843      16.550  51.280  64.815  1.00  0.00           H
ATOM   4158  CB  LEU A 843      15.500  52.870  65.855  1.00  0.00           C
ATOM   4159  HB1 LEU A 843      15.460  53.770  65.205  1.00  0.00           H
ATOM   4160  HB2 LEU A 843      15.540  53.230  66.905  1.00  0.00           H
ATOM   4161  CG  LEU A 843      14.150  52.140  65.615  1.00  0.00           C
ATOM   4162  HG  LEU A 843      14.150  51.790  64.555  1.00  0.00           H
ATOM   4163  CD1 LEU A 843      13.990  50.910  66.525  1.00  0.00           C
ATOM   4164 HD11 LEU A 843      13.950  51.230  67.585  1.00  0.00           H
ATOM   4165 HD12 LEU A 843      14.840  50.220  66.385  1.00  0.00           H
ATOM   4166 HD13 LEU A 843      13.050  50.370  66.275  1.00  0.00           H
ATOM   4167  CD2 LEU A 843      12.970  53.110  65.805  1.00  0.00           C
ATOM   4168 HD21 LEU A 843      13.070  53.980  65.125  1.00  0.00           H
ATOM   4169 HD22 LEU A 843      12.930  53.480  66.855  1.00  0.00           H
ATOM   4170 HD23 LEU A 843      12.010  52.600  65.585  1.00  0.00           H
ATOM   4171  C   LEU A 843      17.820  52.940  64.905  1.00  0.00           C
ATOM   4172  O   LEU A 843      18.030  52.910  63.695  1.00  0.00           O
ATOM   4173  N   ILE A 844      18.520  53.750  65.725  1.00  0.00           N
ATOM   4174  HN  ILE A 844      18.300  53.770  66.705  1.00  0.00           H
ATOM   4175  CA  ILE A 844      19.590  54.650  65.295  1.00  0.00           C
ATOM   4176  HA  ILE A 844      19.180  55.270  64.505  1.00  0.00           H
ATOM   4177  CB  ILE A 844      20.020  55.600  66.415  1.00  0.00           C
ATOM   4178  HB  ILE A 844      20.140  55.010  67.345  1.00  0.00           H
ATOM   4179  CG2 ILE A 844      21.370  56.300  66.105  1.00  0.00           C
ATOM   4180 HG21 ILE A 844      21.300  56.840  65.145  1.00  0.00           H
ATOM   4181 HG22 ILE A 844      22.200  55.570  66.045  1.00  0.00           H
ATOM   4182 HG23 ILE A 844      21.630  57.030  66.905  1.00  0.00           H
ATOM   4183  CG1 ILE A 844      18.900  56.650  66.635  1.00  0.00           C
ATOM   4184 HG11 ILE A 844      17.910  56.140  66.635  1.00  0.00           H
ATOM   4185 HG12 ILE A 844      18.900  57.360  65.775  1.00  0.00           H
ATOM   4186  CD  ILE A 844      19.030  57.410  67.955  1.00  0.00           C
ATOM   4187  HD1 ILE A 844      20.010  57.940  68.005  1.00  0.00           H
ATOM   4188  HD2 ILE A 844      18.960  56.710  68.805  1.00  0.00           H
ATOM   4189  HD3 ILE A 844      18.230  58.170  68.025  1.00  0.00           H
ATOM   4190  C   ILE A 844      20.750  53.930  64.635  1.00  0.00           C
ATOM   4191  O   ILE A 844      21.320  54.420  63.655  1.00  0.00           O
ATOM   4192  N   ALA A 845      21.090  52.710  65.115  1.00  0.00           N
ATOM   4193  HN  ALA A 845      20.620  52.370  65.935  1.00  0.00           H
ATOM   4194  CA  ALA A 845      22.100  51.800  64.585  1.00  0.00           C
ATOM   4195  HA  ALA A 845      23.060  52.260  64.785  1.00  0.00           H
ATOM   4196  CB  ALA A 845      22.050  50.450  65.335  1.00  0.00           C
ATOM   4197  HB1 ALA A 845      21.120  49.900  65.095  1.00  0.00           H
ATOM   4198  HB2 ALA A 845      22.080  50.620  66.435  1.00  0.00           H
ATOM   4199  HB3 ALA A 845      22.910  49.810  65.055  1.00  0.00           H
ATOM   4200  C   ALA A 845      22.060  51.550  63.075  1.00  0.00           C
ATOM   4201  O   ALA A 845      23.080  51.270  62.455  1.00  0.00           O
ATOM   4202  N   ALA A 846      20.880  51.710  62.425  1.00  0.00           N
ATOM   4203  HN  ALA A 846      20.040  51.860  62.955  1.00  0.00           H
ATOM   4204  CA  ALA A 846      20.710  51.670  60.995  1.00  0.00           C
ATOM   4205  HA  ALA A 846      20.950  50.660  60.665  1.00  0.00           H
ATOM   4206  CB  ALA A 846      19.240  51.970  60.655  1.00  0.00           C
ATOM   4207  HB1 ALA A 846      18.950  52.990  60.995  1.00  0.00           H
ATOM   4208  HB2 ALA A 846      18.580  51.250  61.185  1.00  0.00           H
ATOM   4209  HB3 ALA A 846      19.050  51.890  59.565  1.00  0.00           H
ATOM   4210  C   ALA A 846      21.620  52.630  60.225  1.00  0.00           C
ATOM   4211  O   ALA A 846      22.170  52.280  59.185  1.00  0.00           O
ATOM   4212  N   ILE A 847      21.840  53.860  60.735  1.00  0.00           N
ATOM   4213  HN  ILE A 847      21.410  54.110  61.605  1.00  0.00           H
ATOM   4214  CA  ILE A 847      22.770  54.830  60.175  1.00  0.00           C
ATOM   4215  HA  ILE A 847      22.520  54.940  59.125  1.00  0.00           H
ATOM   4216  CB  ILE A 847      22.580  56.210  60.815  1.00  0.00           C
ATOM   4217  HB  ILE A 847      22.630  56.100  61.915  1.00  0.00           H
ATOM   4218  CG2 ILE A 847      23.690  57.190  60.365  1.00  0.00           C
ATOM   4219 HG21 ILE A 847      23.720  57.260  59.255  1.00  0.00           H
ATOM   4220 HG22 ILE A 847      24.690  56.880  60.725  1.00  0.00           H
ATOM   4221 HG23 ILE A 847      23.490  58.210  60.765  1.00  0.00           H
ATOM   4222  CG1 ILE A 847      21.170  56.780  60.505  1.00  0.00           C
ATOM   4223 HG11 ILE A 847      20.430  55.960  60.445  1.00  0.00           H
ATOM   4224 HG12 ILE A 847      21.190  57.270  59.505  1.00  0.00           H
ATOM   4225  CD  ILE A 847      20.680  57.770  61.575  1.00  0.00           C
ATOM   4226  HD1 ILE A 847      21.380  58.630  61.665  1.00  0.00           H
ATOM   4227  HD2 ILE A 847      20.610  57.270  62.565  1.00  0.00           H
ATOM   4228  HD3 ILE A 847      19.680  58.160  61.305  1.00  0.00           H
ATOM   4229  C   ILE A 847      24.240  54.360  60.165  1.00  0.00           C
ATOM   4230  O   ILE A 847      24.860  54.410  59.095  1.00  0.00           O
ATOM   4231  N   PRO A 848      24.860  53.820  61.235  1.00  0.00           N
ATOM   4232  CD  PRO A 848      24.560  54.250  62.605  1.00  0.00           C
ATOM   4233  HD1 PRO A 848      23.550  53.910  62.895  1.00  0.00           H
ATOM   4234  HD2 PRO A 848      24.630  55.360  62.675  1.00  0.00           H
ATOM   4235  CA  PRO A 848      26.210  53.280  61.135  1.00  0.00           C
ATOM   4236  HA  PRO A 848      26.830  53.990  60.615  1.00  0.00           H
ATOM   4237  CB  PRO A 848      26.700  53.030  62.575  1.00  0.00           C
ATOM   4238  HB1 PRO A 848      27.680  53.540  62.735  1.00  0.00           H
ATOM   4239  HB2 PRO A 848      26.830  51.950  62.815  1.00  0.00           H
ATOM   4240  CG  PRO A 848      25.630  53.620  63.515  1.00  0.00           C
ATOM   4241  HG1 PRO A 848      25.170  52.800  64.115  1.00  0.00           H
ATOM   4242  HG2 PRO A 848      26.060  54.370  64.205  1.00  0.00           H
ATOM   4243  C   PRO A 848      26.220  52.000  60.325  1.00  0.00           C
ATOM   4244  O   PRO A 848      27.210  51.760  59.635  1.00  0.00           O
ATOM   4245  N   ALA A 849      25.160  51.170  60.385  1.00  0.00           N
ATOM   4246  HN  ALA A 849      24.410  51.350  61.015  1.00  0.00           H
ATOM   4247  CA  ALA A 849      25.060  49.970  59.565  1.00  0.00           C
ATOM   4248  HA  ALA A 849      25.920  49.350  59.785  1.00  0.00           H
ATOM   4249  CB  ALA A 849      23.760  49.210  59.895  1.00  0.00           C
ATOM   4250  HB1 ALA A 849      22.860  49.790  59.585  1.00  0.00           H
ATOM   4251  HB2 ALA A 849      23.690  49.030  60.985  1.00  0.00           H
ATOM   4252  HB3 ALA A 849      23.750  48.230  59.375  1.00  0.00           H
ATOM   4253  C   ALA A 849      25.100  50.260  58.065  1.00  0.00           C
ATOM   4254  O   ALA A 849      25.830  49.620  57.315  1.00  0.00           O
ATOM   4255  N   LEU A 850      24.350  51.280  57.605  1.00  0.00           N
ATOM   4256  HN  LEU A 850      23.720  51.750  58.225  1.00  0.00           H
ATOM   4257  CA  LEU A 850      24.380  51.760  56.235  1.00  0.00           C
ATOM   4258  HA  LEU A 850      24.160  50.930  55.585  1.00  0.00           H
ATOM   4259  CB  LEU A 850      23.290  52.840  56.085  1.00  0.00           C
ATOM   4260  HB1 LEU A 850      23.450  53.620  56.875  1.00  0.00           H
ATOM   4261  HB2 LEU A 850      22.300  52.360  56.305  1.00  0.00           H
ATOM   4262  CG  LEU A 850      23.190  53.540  54.725  1.00  0.00           C
ATOM   4263  HG  LEU A 850      24.170  54.020  54.485  1.00  0.00           H
ATOM   4264  CD1 LEU A 850      22.860  52.550  53.595  1.00  0.00           C
ATOM   4265 HD11 LEU A 850      21.900  52.040  53.805  1.00  0.00           H
ATOM   4266 HD12 LEU A 850      23.650  51.780  53.495  1.00  0.00           H
ATOM   4267 HD13 LEU A 850      22.770  53.080  52.625  1.00  0.00           H
ATOM   4268  CD2 LEU A 850      22.140  54.660  54.795  1.00  0.00           C
ATOM   4269 HD21 LEU A 850      22.370  55.340  55.645  1.00  0.00           H
ATOM   4270 HD22 LEU A 850      21.130  54.220  54.965  1.00  0.00           H
ATOM   4271 HD23 LEU A 850      22.130  55.260  53.865  1.00  0.00           H
ATOM   4272  C   LEU A 850      25.740  52.300  55.815  1.00  0.00           C
ATOM   4273  O   LEU A 850      26.270  51.920  54.765  1.00  0.00           O
ATOM   4274  N   LEU A 851      26.370  53.150  56.655  1.00  0.00           N
ATOM   4275  HN  LEU A 851      25.900  53.470  57.475  1.00  0.00           H
ATOM   4276  CA  LEU A 851      27.720  53.650  56.435  1.00  0.00           C
ATOM   4277  HA  LEU A 851      27.740  54.140  55.475  1.00  0.00           H
ATOM   4278  CB  LEU A 851      28.100  54.680  57.535  1.00  0.00           C
ATOM   4279  HB1 LEU A 851      29.170  54.970  57.445  1.00  0.00           H
ATOM   4280  HB2 LEU A 851      27.980  54.210  58.525  1.00  0.00           H
ATOM   4281  CG  LEU A 851      27.280  56.000  57.525  1.00  0.00           C
ATOM   4282  HG  LEU A 851      26.200  55.740  57.545  1.00  0.00           H
ATOM   4283  CD1 LEU A 851      27.600  56.830  58.775  1.00  0.00           C
ATOM   4284 HD11 LEU A 851      28.680  57.120  58.785  1.00  0.00           H
ATOM   4285 HD12 LEU A 851      27.380  56.260  59.695  1.00  0.00           H
ATOM   4286 HD13 LEU A 851      26.990  57.760  58.775  1.00  0.00           H
ATOM   4287  CD2 LEU A 851      27.530  56.840  56.265  1.00  0.00           C
ATOM   4288 HD21 LEU A 851      27.270  56.290  55.345  1.00  0.00           H
ATOM   4289 HD22 LEU A 851      28.600  57.140  56.205  1.00  0.00           H
ATOM   4290 HD23 LEU A 851      26.930  57.770  56.305  1.00  0.00           H
ATOM   4291  C   LEU A 851      28.790  52.560  56.365  1.00  0.00           C
ATOM   4292  O   LEU A 851      29.630  52.540  55.465  1.00  0.00           O
ATOM   4293  N   CYS A 852      28.760  51.570  57.285  1.00  0.00           N
ATOM   4294  HN  CYS A 852      28.120  51.630  58.055  1.00  0.00           H
ATOM   4295  CA  CYS A 852      29.620  50.400  57.255  1.00  0.00           C
ATOM   4296  HA  CYS A 852      30.650  50.740  57.245  1.00  0.00           H
ATOM   4297  CB  CYS A 852      29.390  49.540  58.535  1.00  0.00           C
ATOM   4298  HB1 CYS A 852      28.340  49.170  58.565  1.00  0.00           H
ATOM   4299  HB2 CYS A 852      29.500  50.220  59.415  1.00  0.00           H
ATOM   4300  SG  CYS A 852      30.550  48.140  58.735  1.00  0.00           S
ATOM   4301  HG1 CYS A 852      30.110  47.410  57.725  1.00  0.00           H
ATOM   4302  C   CYS A 852      29.420  49.550  56.005  1.00  0.00           C
ATOM   4303  O   CYS A 852      30.380  49.160  55.345  1.00  0.00           O
ATOM   4304  N   THR A 853      28.150  49.300  55.615  1.00  0.00           N
ATOM   4305  HN  THR A 853      27.400  49.630  56.185  1.00  0.00           H
ATOM   4306  CA  THR A 853      27.800  48.540  54.415  1.00  0.00           C
ATOM   4307  HA  THR A 853      28.250  47.560  54.515  1.00  0.00           H
ATOM   4308  CB  THR A 853      26.300  48.340  54.245  1.00  0.00           C
ATOM   4309  HB  THR A 853      25.760  49.310  54.145  1.00  0.00           H
ATOM   4310  OG1 THR A 853      25.770  47.650  55.365  1.00  0.00           O
ATOM   4311  HG1 THR A 853      25.900  48.220  56.145  1.00  0.00           H
ATOM   4312  CG2 THR A 853      25.990  47.450  53.025  1.00  0.00           C
ATOM   4313 HG21 THR A 853      26.560  46.500  53.095  1.00  0.00           H
ATOM   4314 HG22 THR A 853      26.230  47.950  52.075  1.00  0.00           H
ATOM   4315 HG23 THR A 853      24.910  47.190  53.015  1.00  0.00           H
ATOM   4316  C   THR A 853      28.350  49.140  53.145  1.00  0.00           C
ATOM   4317  O   THR A 853      28.880  48.440  52.285  1.00  0.00           O
ATOM   4318  N   ILE A 854      28.270  50.480  53.005  1.00  0.00           N
ATOM   4319  HN  ILE A 854      27.770  51.020  53.685  1.00  0.00           H
ATOM   4320  CA  ILE A 854      28.870  51.230  51.905  1.00  0.00           C
ATOM   4321  HA  ILE A 854      28.460  50.880  50.975  1.00  0.00           H
ATOM   4322  CB  ILE A 854      28.560  52.720  52.055  1.00  0.00           C
ATOM   4323  HB  ILE A 854      28.740  53.000  53.125  1.00  0.00           H
ATOM   4324  CG2 ILE A 854      29.480  53.630  51.205  1.00  0.00           C
ATOM   4325 HG21 ILE A 854      29.350  53.410  50.125  1.00  0.00           H
ATOM   4326 HG22 ILE A 854      30.560  53.510  51.465  1.00  0.00           H
ATOM   4327 HG23 ILE A 854      29.240  54.690  51.385  1.00  0.00           H
ATOM   4328  CG1 ILE A 854      27.060  52.990  51.755  1.00  0.00           C
ATOM   4329 HG11 ILE A 854      26.450  52.140  52.135  1.00  0.00           H
ATOM   4330 HG12 ILE A 854      26.920  53.040  50.655  1.00  0.00           H
ATOM   4331  CD  ILE A 854      26.530  54.270  52.415  1.00  0.00           C
ATOM   4332  HD1 ILE A 854      27.090  55.170  52.075  1.00  0.00           H
ATOM   4333  HD2 ILE A 854      26.610  54.210  53.525  1.00  0.00           H
ATOM   4334  HD3 ILE A 854      25.450  54.420  52.175  1.00  0.00           H
ATOM   4335  C   ILE A 854      30.380  51.020  51.805  1.00  0.00           C
ATOM   4336  O   ILE A 854      30.900  50.700  50.745  1.00  0.00           O
ATOM   4337  N   LEU A 855      31.090  51.140  52.945  1.00  0.00           N
ATOM   4338  HN  LEU A 855      30.640  51.410  53.795  1.00  0.00           H
ATOM   4339  CA  LEU A 855      32.530  50.910  53.005  1.00  0.00           C
ATOM   4340  HA  LEU A 855      32.980  51.530  52.245  1.00  0.00           H
ATOM   4341  CB  LEU A 855      33.060  51.330  54.405  1.00  0.00           C
ATOM   4342  HB1 LEU A 855      33.060  50.470  55.105  1.00  0.00           H
ATOM   4343  HB2 LEU A 855      32.350  52.080  54.835  1.00  0.00           H
ATOM   4344  CG  LEU A 855      34.460  52.010  54.415  1.00  0.00           C
ATOM   4345  HG  LEU A 855      34.760  52.100  55.495  1.00  0.00           H
ATOM   4346  CD1 LEU A 855      35.540  51.200  53.705  1.00  0.00           C
ATOM   4347 HD11 LEU A 855      35.340  51.130  52.615  1.00  0.00           H
ATOM   4348 HD12 LEU A 855      35.610  50.170  54.105  1.00  0.00           H
ATOM   4349 HD13 LEU A 855      36.530  51.690  53.825  1.00  0.00           H
ATOM   4350  CD2 LEU A 855      34.400  53.430  53.845  1.00  0.00           C
ATOM   4351 HD21 LEU A 855      33.710  54.060  54.445  1.00  0.00           H
ATOM   4352 HD22 LEU A 855      34.050  53.430  52.795  1.00  0.00           H
ATOM   4353 HD23 LEU A 855      35.400  53.900  53.875  1.00  0.00           H
ATOM   4354  C   LEU A 855      32.890  49.460  52.675  1.00  0.00           C
ATOM   4355  O   LEU A 855      33.780  49.210  51.865  1.00  0.00           O
ATOM   4356  N   ILE A 856      32.170  48.480  53.265  1.00  0.00           N
ATOM   4357  HN  ILE A 856      31.460  48.720  53.935  1.00  0.00           H
ATOM   4358  CA  ILE A 856      32.360  47.050  52.995  1.00  0.00           C
ATOM   4359  HA  ILE A 856      33.400  46.820  53.175  1.00  0.00           H
ATOM   4360  CB  ILE A 856      31.520  46.170  53.925  1.00  0.00           C
ATOM   4361  HB  ILE A 856      30.460  46.530  53.925  1.00  0.00           H
ATOM   4362  CG2 ILE A 856      31.510  44.700  53.445  1.00  0.00           C
ATOM   4363 HG21 ILE A 856      32.550  44.310  53.375  1.00  0.00           H
ATOM   4364 HG22 ILE A 856      31.020  44.580  52.455  1.00  0.00           H
ATOM   4365 HG23 ILE A 856      30.950  44.040  54.145  1.00  0.00           H
ATOM   4366  CG1 ILE A 856      32.060  46.280  55.375  1.00  0.00           C
ATOM   4367 HG11 ILE A 856      32.030  47.350  55.695  1.00  0.00           H
ATOM   4368 HG12 ILE A 856      33.120  45.970  55.385  1.00  0.00           H
ATOM   4369  CD  ILE A 856      31.280  45.440  56.395  1.00  0.00           C
ATOM   4370  HD1 ILE A 856      31.460  44.350  56.235  1.00  0.00           H
ATOM   4371  HD2 ILE A 856      30.190  45.640  56.335  1.00  0.00           H
ATOM   4372  HD3 ILE A 856      31.620  45.680  57.425  1.00  0.00           H
ATOM   4373  C   ILE A 856      32.110  46.710  51.535  1.00  0.00           C
ATOM   4374  O   ILE A 856      32.910  46.010  50.905  1.00  0.00           O
ATOM   4375  N   PHE A 857      31.030  47.240  50.935  1.00  0.00           N
ATOM   4376  HN  PHE A 857      30.390  47.800  51.465  1.00  0.00           H
ATOM   4377  CA  PHE A 857      30.730  47.090  49.525  1.00  0.00           C
ATOM   4378  HA  PHE A 857      30.670  46.030  49.315  1.00  0.00           H
ATOM   4379  CB  PHE A 857      29.350  47.740  49.215  1.00  0.00           C
ATOM   4380  HB1 PHE A 857      29.370  48.810  49.515  1.00  0.00           H
ATOM   4381  HB2 PHE A 857      28.570  47.240  49.825  1.00  0.00           H
ATOM   4382  CG  PHE A 857      28.950  47.660  47.755  1.00  0.00           C
ATOM   4383  CD1 PHE A 857      28.240  46.550  47.265  1.00  0.00           C
ATOM   4384  HD1 PHE A 857      27.990  45.750  47.945  1.00  0.00           H
ATOM   4385  CE1 PHE A 857      27.860  46.480  45.925  1.00  0.00           C
ATOM   4386  HE1 PHE A 857      27.320  45.620  45.555  1.00  0.00           H
ATOM   4387  CZ  PHE A 857      28.180  47.520  45.045  1.00  0.00           C
ATOM   4388  HZ  PHE A 857      27.900  47.460  44.005  1.00  0.00           H
ATOM   4389  CD2 PHE A 857      29.250  48.710  46.865  1.00  0.00           C
ATOM   4390  HD2 PHE A 857      29.770  49.580  47.235  1.00  0.00           H
ATOM   4391  CE2 PHE A 857      28.870  48.640  45.525  1.00  0.00           C
ATOM   4392  HE2 PHE A 857      29.110  49.460  44.845  1.00  0.00           H
ATOM   4393  C   PHE A 857      31.850  47.640  48.635  1.00  0.00           C
ATOM   4394  O   PHE A 857      32.280  46.960  47.705  1.00  0.00           O
ATOM   4395  N   MET A 858      32.370  48.850  48.935  1.00  0.00           N
ATOM   4396  HN  MET A 858      32.010  49.400  49.685  1.00  0.00           H
ATOM   4397  CA  MET A 858      33.480  49.390  48.165  1.00  0.00           C
ATOM   4398  HA  MET A 858      33.180  49.410  47.135  1.00  0.00           H
ATOM   4399  CB  MET A 858      33.790  50.840  48.595  1.00  0.00           C
ATOM   4400  HB1 MET A 858      34.750  51.190  48.145  1.00  0.00           H
ATOM   4401  HB2 MET A 858      33.900  50.880  49.705  1.00  0.00           H
ATOM   4402  CG  MET A 858      32.710  51.850  48.165  1.00  0.00           C
ATOM   4403  HG1 MET A 858      31.710  51.480  48.495  1.00  0.00           H
ATOM   4404  HG2 MET A 858      32.690  51.880  47.055  1.00  0.00           H
ATOM   4405  SD  MET A 858      33.000  53.510  48.825  1.00  0.00           S
ATOM   4406  CE  MET A 858      31.730  54.300  47.805  1.00  0.00           C
ATOM   4407  HE1 MET A 858      30.720  53.910  48.055  1.00  0.00           H
ATOM   4408  HE2 MET A 858      31.920  54.120  46.725  1.00  0.00           H
ATOM   4409  HE3 MET A 858      31.730  55.400  47.965  1.00  0.00           H
ATOM   4410  C   MET A 858      34.770  48.570  48.195  1.00  0.00           C
ATOM   4411  O   MET A 858      35.300  48.240  47.135  1.00  0.00           O
ATOM   4412  N   ASP A 859      35.260  48.180  49.405  1.00  0.00           N
ATOM   4413  HN  ASP A 859      34.790  48.460  50.245  1.00  0.00           H
ATOM   4414  CA  ASP A 859      36.490  47.410  49.625  1.00  0.00           C
ATOM   4415  HA  ASP A 859      37.310  47.950  49.165  1.00  0.00           H
ATOM   4416  CB  ASP A 859      36.690  47.310  51.175  1.00  0.00           C
ATOM   4417  HB1 ASP A 859      35.940  46.640  51.625  1.00  0.00           H
ATOM   4418  HB2 ASP A 859      36.570  48.320  51.615  1.00  0.00           H
ATOM   4419  CG  ASP A 859      38.080  46.820  51.615  1.00  0.00           C
ATOM   4420  OD1 ASP A 859      39.010  46.890  50.795  1.00  0.00           O
ATOM   4421  OD2 ASP A 859      38.230  46.470  52.825  1.00  0.00           O
ATOM   4422  C   ASP A 859      36.410  46.030  48.955  1.00  0.00           C
ATOM   4423  O   ASP A 859      37.280  45.580  48.205  1.00  0.00           O
ATOM   4424  N   GLN A 860      35.270  45.350  49.175  1.00  0.00           N
ATOM   4425  HN  GLN A 860      34.580  45.720  49.795  1.00  0.00           H
ATOM   4426  CA  GLN A 860      34.990  44.040  48.625  1.00  0.00           C
ATOM   4427  HA  GLN A 860      35.800  43.390  48.905  1.00  0.00           H
ATOM   4428  CB  GLN A 860      33.660  43.550  49.255  1.00  0.00           C
ATOM   4429  HB1 GLN A 860      32.840  44.230  48.945  1.00  0.00           H
ATOM   4430  HB2 GLN A 860      33.760  43.660  50.365  1.00  0.00           H
ATOM   4431  CG  GLN A 860      33.250  42.090  48.945  1.00  0.00           C
ATOM   4432  HG1 GLN A 860      33.120  41.960  47.855  1.00  0.00           H
ATOM   4433  HG2 GLN A 860      32.280  41.880  49.435  1.00  0.00           H
ATOM   4434  CD  GLN A 860      34.250  41.080  49.505  1.00  0.00           C
ATOM   4435  OE1 GLN A 860      34.660  41.110  50.665  1.00  0.00           O
ATOM   4436  NE2 GLN A 860      34.680  40.120  48.665  1.00  0.00           N
ATOM   4437 HE21 GLN A 860      35.070  39.290  49.045  1.00  0.00           H
ATOM   4438 HE22 GLN A 860      34.680  40.280  47.685  1.00  0.00           H
ATOM   4439  C   GLN A 860      34.880  43.990  47.105  1.00  0.00           C
ATOM   4440  O   GLN A 860      35.490  43.130  46.465  1.00  0.00           O
ATOM   4441  N   GLN A 861      34.090  44.900  46.495  1.00  0.00           N
ATOM   4442  HN  GLN A 861      33.600  45.600  47.025  1.00  0.00           H
ATOM   4443  CA  GLN A 861      33.920  44.980  45.055  1.00  0.00           C
ATOM   4444  HA  GLN A 861      33.730  43.970  44.705  1.00  0.00           H
ATOM   4445  CB  GLN A 861      32.680  45.840  44.675  1.00  0.00           C
ATOM   4446  HB1 GLN A 861      32.670  46.000  43.575  1.00  0.00           H
ATOM   4447  HB2 GLN A 861      32.760  46.840  45.155  1.00  0.00           H
ATOM   4448  CG  GLN A 861      31.310  45.200  45.045  1.00  0.00           C
ATOM   4449  HG1 GLN A 861      30.490  45.870  44.705  1.00  0.00           H
ATOM   4450  HG2 GLN A 861      31.240  45.110  46.155  1.00  0.00           H
ATOM   4451  CD  GLN A 861      31.110  43.820  44.405  1.00  0.00           C
ATOM   4452  OE1 GLN A 861      31.660  43.520  43.345  1.00  0.00           O
ATOM   4453  NE2 GLN A 861      30.320  42.940  45.055  1.00  0.00           N
ATOM   4454 HE21 GLN A 861      30.190  42.060  44.605  1.00  0.00           H
ATOM   4455 HE22 GLN A 861      29.750  43.280  45.795  1.00  0.00           H
ATOM   4456  C   GLN A 861      35.150  45.420  44.275  1.00  0.00           C
ATOM   4457  O   GLN A 861      35.520  44.810  43.275  1.00  0.00           O
ATOM   4458  N   ILE A 862      35.850  46.470  44.745  1.00  0.00           N
ATOM   4459  HN  ILE A 862      35.590  46.950  45.585  1.00  0.00           H
ATOM   4460  CA  ILE A 862      37.040  46.960  44.045  1.00  0.00           C
ATOM   4461  HA  ILE A 862      36.730  47.090  43.025  1.00  0.00           H
ATOM   4462  CB  ILE A 862      37.520  48.330  44.555  1.00  0.00           C
ATOM   4463  HB  ILE A 862      36.610  48.960  44.695  1.00  0.00           H
ATOM   4464  CG2 ILE A 862      38.240  48.230  45.915  1.00  0.00           C
ATOM   4465 HG21 ILE A 862      39.210  47.700  45.815  1.00  0.00           H
ATOM   4466 HG22 ILE A 862      37.620  47.690  46.655  1.00  0.00           H
ATOM   4467 HG23 ILE A 862      38.450  49.250  46.305  1.00  0.00           H
ATOM   4468  CG1 ILE A 862      38.410  49.050  43.515  1.00  0.00           C
ATOM   4469 HG11 ILE A 862      39.320  48.450  43.305  1.00  0.00           H
ATOM   4470 HG12 ILE A 862      38.760  50.010  43.955  1.00  0.00           H
ATOM   4471  CD  ILE A 862      37.720  49.370  42.185  1.00  0.00           C
ATOM   4472  HD1 ILE A 862      36.820  50.000  42.345  1.00  0.00           H
ATOM   4473  HD2 ILE A 862      37.420  48.450  41.645  1.00  0.00           H
ATOM   4474  HD3 ILE A 862      38.420  49.920  41.515  1.00  0.00           H
ATOM   4475  C   ILE A 862      38.130  45.900  44.005  1.00  0.00           C
ATOM   4476  O   ILE A 862      38.730  45.640  42.965  1.00  0.00           O
ATOM   4477  N   THR A 863      38.350  45.180  45.125  1.00  0.00           N
ATOM   4478  HN  THR A 863      37.900  45.440  45.985  1.00  0.00           H
ATOM   4479  CA  THR A 863      39.240  44.030  45.205  1.00  0.00           C
ATOM   4480  HA  THR A 863      40.220  44.370  44.875  1.00  0.00           H
ATOM   4481  CB  THR A 863      39.390  43.490  46.625  1.00  0.00           C
ATOM   4482  HB  THR A 863      38.410  43.150  47.025  1.00  0.00           H
ATOM   4483  OG1 THR A 863      39.920  44.500  47.465  1.00  0.00           O
ATOM   4484  HG1 THR A 863      39.170  44.900  47.945  1.00  0.00           H
ATOM   4485  CG2 THR A 863      40.400  42.330  46.685  1.00  0.00           C
ATOM   4486 HG21 THR A 863      41.380  42.640  46.255  1.00  0.00           H
ATOM   4487 HG22 THR A 863      40.040  41.440  46.135  1.00  0.00           H
ATOM   4488 HG23 THR A 863      40.580  42.030  47.745  1.00  0.00           H
ATOM   4489  C   THR A 863      38.850  42.910  44.255  1.00  0.00           C
ATOM   4490  O   THR A 863      39.690  42.380  43.535  1.00  0.00           O
ATOM   4491  N   ALA A 864      37.550  42.560  44.165  1.00  0.00           N
ATOM   4492  HN  ALA A 864      36.870  43.010  44.755  1.00  0.00           H
ATOM   4493  CA  ALA A 864      37.030  41.600  43.215  1.00  0.00           C
ATOM   4494  HA  ALA A 864      37.560  40.670  43.365  1.00  0.00           H
ATOM   4495  CB  ALA A 864      35.530  41.360  43.485  1.00  0.00           C
ATOM   4496  HB1 ALA A 864      34.940  42.280  43.315  1.00  0.00           H
ATOM   4497  HB2 ALA A 864      35.390  41.050  44.545  1.00  0.00           H
ATOM   4498  HB3 ALA A 864      35.130  40.550  42.845  1.00  0.00           H
ATOM   4499  C   ALA A 864      37.230  42.000  41.755  1.00  0.00           C
ATOM   4500  O   ALA A 864      37.660  41.190  40.935  1.00  0.00           O
ATOM   4501  N   VAL A 865      36.970  43.280  41.405  1.00  0.00           N
ATOM   4502  HN  VAL A 865      36.570  43.910  42.085  1.00  0.00           H
ATOM   4503  CA  VAL A 865      37.220  43.850  40.095  1.00  0.00           C
ATOM   4504  HA  VAL A 865      36.680  43.260  39.365  1.00  0.00           H
ATOM   4505  CB  VAL A 865      36.700  45.300  40.025  1.00  0.00           C
ATOM   4506  HB  VAL A 865      37.040  45.850  40.925  1.00  0.00           H
ATOM   4507  CG1 VAL A 865      37.230  46.040  38.775  1.00  0.00           C
ATOM   4508 HG11 VAL A 865      37.000  45.470  37.855  1.00  0.00           H
ATOM   4509 HG12 VAL A 865      38.320  46.230  38.835  1.00  0.00           H
ATOM   4510 HG13 VAL A 865      36.730  47.030  38.695  1.00  0.00           H
ATOM   4511  CG2 VAL A 865      35.160  45.280  40.005  1.00  0.00           C
ATOM   4512 HG21 VAL A 865      34.760  44.780  40.915  1.00  0.00           H
ATOM   4513 HG22 VAL A 865      34.790  44.730  39.125  1.00  0.00           H
ATOM   4514 HG23 VAL A 865      34.760  46.320  39.975  1.00  0.00           H
ATOM   4515  C   VAL A 865      38.680  43.780  39.705  1.00  0.00           C
ATOM   4516  O   VAL A 865      39.030  43.310  38.625  1.00  0.00           O
ATOM   4517  N   ILE A 866      39.580  44.160  40.635  1.00  0.00           N
ATOM   4518  HN  ILE A 866      39.260  44.570  41.495  1.00  0.00           H
ATOM   4519  CA  ILE A 866      41.030  44.090  40.475  1.00  0.00           C
ATOM   4520  HA  ILE A 866      41.290  44.630  39.585  1.00  0.00           H
ATOM   4521  CB  ILE A 866      41.740  44.770  41.645  1.00  0.00           C
ATOM   4522  HB  ILE A 866      41.270  44.430  42.595  1.00  0.00           H
ATOM   4523  CG2 ILE A 866      43.250  44.400  41.695  1.00  0.00           C
ATOM   4524 HG21 ILE A 866      43.730  44.620  40.725  1.00  0.00           H
ATOM   4525 HG22 ILE A 866      43.400  43.330  41.945  1.00  0.00           H
ATOM   4526 HG23 ILE A 866      43.770  45.000  42.475  1.00  0.00           H
ATOM   4527  CG1 ILE A 866      41.550  46.300  41.545  1.00  0.00           C
ATOM   4528 HG11 ILE A 866      40.490  46.540  41.295  1.00  0.00           H
ATOM   4529 HG12 ILE A 866      42.170  46.700  40.705  1.00  0.00           H
ATOM   4530  CD  ILE A 866      41.890  47.070  42.825  1.00  0.00           C
ATOM   4531  HD1 ILE A 866      42.940  46.910  43.135  1.00  0.00           H
ATOM   4532  HD2 ILE A 866      41.220  46.740  43.655  1.00  0.00           H
ATOM   4533  HD3 ILE A 866      41.740  48.160  42.675  1.00  0.00           H
ATOM   4534  C   ILE A 866      41.530  42.670  40.255  1.00  0.00           C
ATOM   4535  O   ILE A 866      42.380  42.440  39.405  1.00  0.00           O
ATOM   4536  N   ILE A 867      40.980  41.680  40.995  1.00  0.00           N
ATOM   4537  HN  ILE A 867      40.300  41.900  41.705  1.00  0.00           H
ATOM   4538  CA  ILE A 867      41.270  40.270  40.775  1.00  0.00           C
ATOM   4539  HA  ILE A 867      42.340  40.150  40.785  1.00  0.00           H
ATOM   4540  CB  ILE A 867      40.700  39.420  41.905  1.00  0.00           C
ATOM   4541  HB  ILE A 867      39.630  39.710  42.045  1.00  0.00           H
ATOM   4542  CG2 ILE A 867      40.720  37.910  41.565  1.00  0.00           C
ATOM   4543 HG21 ILE A 867      41.740  37.570  41.285  1.00  0.00           H
ATOM   4544 HG22 ILE A 867      40.030  37.650  40.745  1.00  0.00           H
ATOM   4545 HG23 ILE A 867      40.410  37.320  42.465  1.00  0.00           H
ATOM   4546  CG1 ILE A 867      41.430  39.700  43.245  1.00  0.00           C
ATOM   4547 HG11 ILE A 867      40.860  39.210  44.065  1.00  0.00           H
ATOM   4548 HG12 ILE A 867      41.440  40.790  43.445  1.00  0.00           H
ATOM   4549  CD  ILE A 867      42.880  39.190  43.295  1.00  0.00           C
ATOM   4550  HD1 ILE A 867      43.480  39.550  42.435  1.00  0.00           H
ATOM   4551  HD2 ILE A 867      42.890  38.080  43.305  1.00  0.00           H
ATOM   4552  HD3 ILE A 867      43.370  39.540  44.215  1.00  0.00           H
ATOM   4553  C   ILE A 867      40.840  39.750  39.415  1.00  0.00           C
ATOM   4554  O   ILE A 867      41.630  39.130  38.715  1.00  0.00           O
ATOM   4555  N   ASN A 868      39.590  40.040  38.985  1.00  0.00           N
ATOM   4556  HN  ASN A 868      38.970  40.550  39.585  1.00  0.00           H
ATOM   4557  CA  ASN A 868      39.030  39.540  37.725  1.00  0.00           C
ATOM   4558  HA  ASN A 868      39.270  38.490  37.635  1.00  0.00           H
ATOM   4559  CB  ASN A 868      37.490  39.760  37.665  1.00  0.00           C
ATOM   4560  HB1 ASN A 868      37.100  39.430  36.675  1.00  0.00           H
ATOM   4561  HB2 ASN A 868      37.270  40.840  37.795  1.00  0.00           H
ATOM   4562  CG  ASN A 868      36.730  38.950  38.715  1.00  0.00           C
ATOM   4563  OD1 ASN A 868      37.070  37.820  39.075  1.00  0.00           O
ATOM   4564  ND2 ASN A 868      35.650  39.560  39.255  1.00  0.00           N
ATOM   4565 HD21 ASN A 868      35.340  40.450  38.905  1.00  0.00           H
ATOM   4566 HD22 ASN A 868      35.190  39.120  40.035  1.00  0.00           H
ATOM   4567  C   ASN A 868      39.610  40.220  36.485  1.00  0.00           C
ATOM   4568  O   ASN A 868      39.560  39.680  35.385  1.00  0.00           O
ATOM   4569  N   ARG A 869      40.120  41.460  36.635  1.00  0.00           N
ATOM   4570  HN  ARG A 869      40.010  41.880  37.545  1.00  0.00           H
ATOM   4571  CA  ARG A 869      40.790  42.300  35.665  1.00  0.00           C
ATOM   4572  HA  ARG A 869      40.010  42.840  35.165  1.00  0.00           H
ATOM   4573  CB  ARG A 869      41.670  43.310  36.435  1.00  0.00           C
ATOM   4574  HB1 ARG A 869      42.420  42.700  36.995  1.00  0.00           H
ATOM   4575  HB2 ARG A 869      41.030  43.820  37.195  1.00  0.00           H
ATOM   4576  CG  ARG A 869      42.400  44.370  35.595  1.00  0.00           C
ATOM   4577  HG1 ARG A 869      41.640  44.970  35.045  1.00  0.00           H
ATOM   4578  HG2 ARG A 869      43.050  43.900  34.825  1.00  0.00           H
ATOM   4579  CD  ARG A 869      43.250  45.330  36.415  1.00  0.00           C
ATOM   4580  HD1 ARG A 869      42.650  45.790  37.235  1.00  0.00           H
ATOM   4581  HD2 ARG A 869      43.630  46.150  35.755  1.00  0.00           H
ATOM   4582  NE  ARG A 869      44.370  44.540  37.035  1.00  0.00           N
ATOM   4583  HE  ARG A 869      44.110  43.680  37.465  1.00  0.00           H
ATOM   4584  CZ  ARG A 869      45.500  45.080  37.435  1.00  0.00           C
ATOM   4585  NH1 ARG A 869      45.920  46.220  36.925  1.00  0.00           N
ATOM   4586 HH11 ARG A 869      46.790  46.600  37.185  1.00  0.00           H
ATOM   4587 HH12 ARG A 869      45.600  46.300  35.945  1.00  0.00           H
ATOM   4588  NH2 ARG A 869      46.250  44.430  38.295  1.00  0.00           N
ATOM   4589 HH21 ARG A 869      46.020  43.460  38.495  1.00  0.00           H
ATOM   4590 HH22 ARG A 869      47.160  44.740  38.515  1.00  0.00           H
ATOM   4591  C   ARG A 869      41.640  41.650  34.565  1.00  0.00           C
ATOM   4592  O   ARG A 869      42.490  40.800  34.835  1.00  0.00           O
ATOM   4593  N   LYS A 870      41.450  42.140  33.325  1.00  0.00           N
ATOM   4594  HN  LYS A 870      40.730  42.800  33.195  1.00  0.00           H
ATOM   4595  CA  LYS A 870      42.150  41.840  32.085  1.00  0.00           C
ATOM   4596  HA  LYS A 870      41.600  41.030  31.655  1.00  0.00           H
ATOM   4597  CB  LYS A 870      41.990  43.050  31.115  1.00  0.00           C
ATOM   4598  HB1 LYS A 870      42.130  43.970  31.735  1.00  0.00           H
ATOM   4599  HB2 LYS A 870      40.950  43.060  30.735  1.00  0.00           H
ATOM   4600  CG  LYS A 870      42.970  43.120  29.935  1.00  0.00           C
ATOM   4601  HG1 LYS A 870      42.920  42.170  29.345  1.00  0.00           H
ATOM   4602  HG2 LYS A 870      44.020  43.220  30.305  1.00  0.00           H
ATOM   4603  CD  LYS A 870      42.700  44.290  28.985  1.00  0.00           C
ATOM   4604  HD1 LYS A 870      41.710  44.130  28.495  1.00  0.00           H
ATOM   4605  HD2 LYS A 870      43.480  44.290  28.195  1.00  0.00           H
ATOM   4606  CE  LYS A 870      42.660  45.690  29.615  1.00  0.00           C
ATOM   4607  HE1 LYS A 870      41.830  45.780  30.345  1.00  0.00           H
ATOM   4608  HE2 LYS A 870      42.500  46.460  28.815  1.00  0.00           H
ATOM   4609  NZ  LYS A 870      43.910  46.050  30.315  1.00  0.00           N
ATOM   4610  HZ1 LYS A 870      44.780  45.990  29.765  1.00  0.00           H
ATOM   4611  HZ2 LYS A 870      44.010  45.490  31.205  1.00  0.00           H
ATOM   4612  HZ3 LYS A 870      43.730  47.050  30.635  1.00  0.00           H
ATOM   4613  C   LYS A 870      43.600  41.360  32.155  1.00  0.00           C
ATOM   4614  O   LYS A 870      43.950  40.320  31.595  1.00  0.00           O
ATOM   4615  N   GLU A 871      44.470  42.110  32.855  1.00  0.00           N
ATOM   4616  HN  GLU A 871      44.220  43.060  33.095  1.00  0.00           H
ATOM   4617  CA  GLU A 871      45.860  41.780  33.115  1.00  0.00           C
ATOM   4618  HA  GLU A 871      46.370  41.770  32.155  1.00  0.00           H
ATOM   4619  CB  GLU A 871      46.480  42.870  34.025  1.00  0.00           C
ATOM   4620  HB1 GLU A 871      47.500  42.530  34.315  1.00  0.00           H
ATOM   4621  HB2 GLU A 871      45.880  42.980  34.955  1.00  0.00           H
ATOM   4622  CG  GLU A 871      46.640  44.230  33.305  1.00  0.00           C
ATOM   4623  HG1 GLU A 871      46.940  44.100  32.245  1.00  0.00           H
ATOM   4624  HG2 GLU A 871      47.420  44.790  33.845  1.00  0.00           H
ATOM   4625  CD  GLU A 871      45.390  45.090  33.385  1.00  0.00           C
ATOM   4626  OE1 GLU A 871      45.430  46.000  34.245  1.00  0.00           O
ATOM   4627  OE2 GLU A 871      44.410  44.890  32.625  1.00  0.00           O
ATOM   4628  C   GLU A 871      46.100  40.430  33.765  1.00  0.00           C
ATOM   4629  O   GLU A 871      47.060  39.730  33.425  1.00  0.00           O
ATOM   4630  N   HSD A 872      45.260  40.030  34.725  1.00  0.00           N
ATOM   4631  HN  HSD A 872      44.440  40.580  34.915  1.00  0.00           H
ATOM   4632  CA  HSD A 872      45.340  38.770  35.435  1.00  0.00           C
ATOM   4633  HA  HSD A 872      46.370  38.500  35.585  1.00  0.00           H
ATOM   4634  CB  HSD A 872      44.620  38.830  36.815  1.00  0.00           C
ATOM   4635  HB1 HSD A 872      44.730  37.880  37.365  1.00  0.00           H
ATOM   4636  HB2 HSD A 872      43.530  39.000  36.645  1.00  0.00           H
ATOM   4637  ND1 HSD A 872      44.330  40.370  38.755  1.00  0.00           N
ATOM   4638  HD1 HSD A 872      43.370  40.090  38.905  1.00  0.00           H
ATOM   4639  CG  HSD A 872      45.120  39.910  37.715  1.00  0.00           C
ATOM   4640  CE1 HSD A 872      45.010  41.370  39.355  1.00  0.00           C
ATOM   4641  HE1 HSD A 872      44.570  41.930  40.185  1.00  0.00           H
ATOM   4642  NE2 HSD A 872      46.160  41.610  38.765  1.00  0.00           N
ATOM   4643  CD2 HSD A 872      46.240  40.680  37.735  1.00  0.00           C
ATOM   4644  HD2 HSD A 872      47.090  40.670  37.065  1.00  0.00           H
ATOM   4645  C   HSD A 872      44.690  37.630  34.675  1.00  0.00           C
ATOM   4646  O   HSD A 872      44.070  36.760  35.285  1.00  0.00           O
ATOM   4647  N   LYS A 873      44.810  37.620  33.325  1.00  0.00           N
ATOM   4648  HN  LYS A 873      45.360  38.340  32.905  1.00  0.00           H
ATOM   4649  CA  LYS A 873      44.140  36.720  32.385  1.00  0.00           C
ATOM   4650  HA  LYS A 873      43.270  37.280  32.055  1.00  0.00           H
ATOM   4651  CB  LYS A 873      45.010  36.460  31.135  1.00  0.00           C
ATOM   4652  HB1 LYS A 873      44.520  35.690  30.495  1.00  0.00           H
ATOM   4653  HB2 LYS A 873      45.980  36.040  31.475  1.00  0.00           H
ATOM   4654  CG  LYS A 873      45.220  37.720  30.295  1.00  0.00           C
ATOM   4655  HG1 LYS A 873      45.770  38.480  30.905  1.00  0.00           H
ATOM   4656  HG2 LYS A 873      44.230  38.160  30.045  1.00  0.00           H
ATOM   4657  CD  LYS A 873      45.980  37.470  28.985  1.00  0.00           C
ATOM   4658  HD1 LYS A 873      46.030  38.450  28.455  1.00  0.00           H
ATOM   4659  HD2 LYS A 873      45.380  36.770  28.365  1.00  0.00           H
ATOM   4660  CE  LYS A 873      47.390  36.920  29.195  1.00  0.00           C
ATOM   4661  HE1 LYS A 873      47.350  35.850  29.515  1.00  0.00           H
ATOM   4662  HE2 LYS A 873      47.930  37.500  29.975  1.00  0.00           H
ATOM   4663  NZ  LYS A 873      48.140  36.990  27.935  1.00  0.00           N
ATOM   4664  HZ1 LYS A 873      47.950  37.900  27.475  1.00  0.00           H
ATOM   4665  HZ2 LYS A 873      47.760  36.220  27.315  1.00  0.00           H
ATOM   4666  HZ3 LYS A 873      49.160  36.870  28.085  1.00  0.00           H
ATOM   4667  C   LYS A 873      43.590  35.400  32.885  1.00  0.00           C
ATOM   4668  O   LYS A 873      44.300  34.410  33.065  1.00  0.00           O
ATOM   4669  N   LEU A 874      42.260  35.370  33.035  1.00  0.00           N
ATOM   4670  HN  LEU A 874      41.700  36.180  32.865  1.00  0.00           H
ATOM   4671  CA  LEU A 874      41.510  34.210  33.455  1.00  0.00           C
ATOM   4672  HA  LEU A 874      42.040  33.740  34.275  1.00  0.00           H
ATOM   4673  CB  LEU A 874      40.090  34.600  33.955  1.00  0.00           C
ATOM   4674  HB1 LEU A 874      39.480  33.680  34.095  1.00  0.00           H
ATOM   4675  HB2 LEU A 874      39.590  35.220  33.175  1.00  0.00           H
ATOM   4676  CG  LEU A 874      40.080  35.340  35.305  1.00  0.00           C
ATOM   4677  HG  LEU A 874      40.930  36.060  35.335  1.00  0.00           H
ATOM   4678  CD1 LEU A 874      38.780  36.130  35.475  1.00  0.00           C
ATOM   4679 HD11 LEU A 874      37.910  35.450  35.405  1.00  0.00           H
ATOM   4680 HD12 LEU A 874      38.680  36.910  34.685  1.00  0.00           H
ATOM   4681 HD13 LEU A 874      38.770  36.630  36.465  1.00  0.00           H
ATOM   4682  CD2 LEU A 874      40.240  34.350  36.465  1.00  0.00           C
ATOM   4683 HD21 LEU A 874      41.180  33.760  36.385  1.00  0.00           H
ATOM   4684 HD22 LEU A 874      39.390  33.620  36.475  1.00  0.00           H
ATOM   4685 HD23 LEU A 874      40.240  34.880  37.435  1.00  0.00           H
ATOM   4686  C   LEU A 874      41.390  33.150  32.375  1.00  0.00           C
ATOM   4687  O   LEU A 874      41.490  33.380  31.165  1.00  0.00           O
ATOM   4688  N   LYS A 875      41.150  31.910  32.815  1.00  0.00           N
ATOM   4689  HN  LYS A 875      41.120  31.700  33.805  1.00  0.00           H
ATOM   4690  CA  LYS A 875      40.800  30.840  31.905  1.00  0.00           C
ATOM   4691  HA  LYS A 875      40.950  31.120  30.875  1.00  0.00           H
ATOM   4692  CB  LYS A 875      41.630  29.570  32.235  1.00  0.00           C
ATOM   4693  HB1 LYS A 875      41.480  28.790  31.455  1.00  0.00           H
ATOM   4694  HB2 LYS A 875      41.250  29.140  33.195  1.00  0.00           H
ATOM   4695  CG  LYS A 875      43.130  29.840  32.455  1.00  0.00           C
ATOM   4696  HG1 LYS A 875      43.640  28.900  32.745  1.00  0.00           H
ATOM   4697  HG2 LYS A 875      43.200  30.500  33.355  1.00  0.00           H
ATOM   4698  CD  LYS A 875      43.860  30.520  31.285  1.00  0.00           C
ATOM   4699  HD1 LYS A 875      44.870  30.810  31.675  1.00  0.00           H
ATOM   4700  HD2 LYS A 875      43.330  31.460  31.015  1.00  0.00           H
ATOM   4701  CE  LYS A 875      44.030  29.620  30.065  1.00  0.00           C
ATOM   4702  HE1 LYS A 875      43.040  29.340  29.635  1.00  0.00           H
ATOM   4703  HE2 LYS A 875      44.580  28.710  30.375  1.00  0.00           H
ATOM   4704  NZ  LYS A 875      44.810  30.310  29.025  1.00  0.00           N
ATOM   4705  HZ1 LYS A 875      45.650  30.780  29.435  1.00  0.00           H
ATOM   4706  HZ2 LYS A 875      44.210  31.030  28.555  1.00  0.00           H
ATOM   4707  HZ3 LYS A 875      45.100  29.620  28.305  1.00  0.00           H
ATOM   4708  C   LYS A 875      39.330  30.530  32.095  1.00  0.00           C
ATOM   4709  O   LYS A 875      38.670  30.020  31.185  1.00  0.00           O
ATOM   4710  N   LYS A 876      38.790  30.870  33.275  1.00  0.00           N
ATOM   4711  HN  LYS A 876      39.390  31.210  34.015  1.00  0.00           H
ATOM   4712  CA  LYS A 876      37.450  30.510  33.705  1.00  0.00           C
ATOM   4713  HA  LYS A 876      36.920  30.070  32.865  1.00  0.00           H
ATOM   4714  CB  LYS A 876      37.520  29.460  34.845  1.00  0.00           C
ATOM   4715  HB1 LYS A 876      36.500  29.180  35.175  1.00  0.00           H
ATOM   4716  HB2 LYS A 876      38.040  29.940  35.715  1.00  0.00           H
ATOM   4717  CG  LYS A 876      38.300  28.180  34.485  1.00  0.00           C
ATOM   4718  HG1 LYS A 876      39.350  28.490  34.235  1.00  0.00           H
ATOM   4719  HG2 LYS A 876      37.870  27.700  33.575  1.00  0.00           H
ATOM   4720  CD  LYS A 876      38.410  27.170  35.635  1.00  0.00           C
ATOM   4721  HD1 LYS A 876      37.470  26.590  35.745  1.00  0.00           H
ATOM   4722  HD2 LYS A 876      38.540  27.760  36.575  1.00  0.00           H
ATOM   4723  CE  LYS A 876      39.600  26.200  35.485  1.00  0.00           C
ATOM   4724  HE1 LYS A 876      40.530  26.760  35.235  1.00  0.00           H
ATOM   4725  HE2 LYS A 876      39.400  25.480  34.665  1.00  0.00           H
ATOM   4726  NZ  LYS A 876      39.840  25.440  36.715  1.00  0.00           N
ATOM   4727  HZ1 LYS A 876      38.960  25.220  37.225  1.00  0.00           H
ATOM   4728  HZ2 LYS A 876      40.440  25.960  37.395  1.00  0.00           H
ATOM   4729  HZ3 LYS A 876      40.380  24.560  36.435  1.00  0.00           H
ATOM   4730  C   LYS A 876      36.650  31.720  34.155  1.00  0.00           C
ATOM   4731  O   LYS A 876      37.130  32.830  34.385  1.00  0.00           O
ATOM   4732  N   GLY A 877      35.310  31.550  34.255  1.00  0.00           N
ATOM   4733  HN  GLY A 877      34.950  30.650  33.995  1.00  0.00           H
ATOM   4734  CA  GLY A 877      34.390  32.580  34.725  1.00  0.00           C
ATOM   4735  HA1 GLY A 877      33.400  32.220  34.495  1.00  0.00           H
ATOM   4736  HA2 GLY A 877      34.630  33.510  34.215  1.00  0.00           H
ATOM   4737  C   GLY A 877      34.410  32.860  36.215  1.00  0.00           C
ATOM   4738  O   GLY A 877      34.730  31.990  37.035  1.00  0.00           O
ATOM   4739  N   ALA A 878      33.990  34.070  36.615  1.00  0.00           N
ATOM   4740  HN  ALA A 878      33.810  34.770  35.925  1.00  0.00           H
ATOM   4741  CA  ALA A 878      33.860  34.520  37.995  1.00  0.00           C
ATOM   4742  HA  ALA A 878      34.180  33.730  38.665  1.00  0.00           H
ATOM   4743  CB  ALA A 878      34.720  35.780  38.225  1.00  0.00           C
ATOM   4744  HB1 ALA A 878      34.390  36.620  37.585  1.00  0.00           H
ATOM   4745  HB2 ALA A 878      35.780  35.560  37.975  1.00  0.00           H
ATOM   4746  HB3 ALA A 878      34.690  36.110  39.285  1.00  0.00           H
ATOM   4747  C   ALA A 878      32.390  34.820  38.305  1.00  0.00           C
ATOM   4748  O   ALA A 878      31.520  34.610  37.465  1.00  0.00           O
ATOM   4749  N   GLY A 879      32.070  35.300  39.535  1.00  0.00           N
ATOM   4750  HN  GLY A 879      32.780  35.480  40.205  1.00  0.00           H
ATOM   4751  CA  GLY A 879      30.690  35.610  39.925  1.00  0.00           C
ATOM   4752  HA1 GLY A 879      30.240  34.690  40.295  1.00  0.00           H
ATOM   4753  HA2 GLY A 879      30.140  36.030  39.095  1.00  0.00           H
ATOM   4754  C   GLY A 879      30.640  36.600  41.055  1.00  0.00           C
ATOM   4755  O   GLY A 879      30.900  36.260  42.215  1.00  0.00           O
ATOM   4756  N   TYR A 880      30.300  37.870  40.745  1.00  0.00           N
ATOM   4757  HN  TYR A 880      30.080  38.090  39.805  1.00  0.00           H
ATOM   4758  CA  TYR A 880      30.100  38.970  41.655  1.00  0.00           C
ATOM   4759  HA  TYR A 880      30.990  39.100  42.255  1.00  0.00           H
ATOM   4760  CB  TYR A 880      29.820  40.280  40.855  1.00  0.00           C
ATOM   4761  HB1 TYR A 880      29.580  41.120  41.535  1.00  0.00           H
ATOM   4762  HB2 TYR A 880      28.960  40.150  40.165  1.00  0.00           H
ATOM   4763  CG  TYR A 880      31.030  40.690  40.055  1.00  0.00           C
ATOM   4764  CD1 TYR A 880      32.110  41.300  40.705  1.00  0.00           C
ATOM   4765  HD1 TYR A 880      32.070  41.440  41.775  1.00  0.00           H
ATOM   4766  CE1 TYR A 880      33.220  41.770  39.995  1.00  0.00           C
ATOM   4767  HE1 TYR A 880      34.040  42.250  40.515  1.00  0.00           H
ATOM   4768  CZ  TYR A 880      33.250  41.650  38.605  1.00  0.00           C
ATOM   4769  OH  TYR A 880      34.370  42.130  37.905  1.00  0.00           O
ATOM   4770  HH  TYR A 880      34.050  42.420  37.045  1.00  0.00           H
ATOM   4771  CD2 TYR A 880      31.080  40.570  38.645  1.00  0.00           C
ATOM   4772  HD2 TYR A 880      30.240  40.130  38.125  1.00  0.00           H
ATOM   4773  CE2 TYR A 880      32.180  41.050  37.925  1.00  0.00           C
ATOM   4774  HE2 TYR A 880      32.200  40.950  36.845  1.00  0.00           H
ATOM   4775  C   TYR A 880      28.950  38.770  42.635  1.00  0.00           C
ATOM   4776  O   TYR A 880      29.080  38.980  43.845  1.00  0.00           O
ATOM   4777  N   HSD A 881      27.790  38.300  42.135  1.00  0.00           N
ATOM   4778  HN  HSD A 881      27.720  38.100  41.155  1.00  0.00           H
ATOM   4779  CA  HSD A 881      26.600  38.060  42.925  1.00  0.00           C
ATOM   4780  HA  HSD A 881      26.390  38.970  43.475  1.00  0.00           H
ATOM   4781  CB  HSD A 881      25.400  37.770  42.015  1.00  0.00           C
ATOM   4782  HB1 HSD A 881      24.480  37.590  42.625  1.00  0.00           H
ATOM   4783  HB2 HSD A 881      25.590  36.870  41.395  1.00  0.00           H
ATOM   4784  ND1 HSD A 881      25.410  39.010  39.775  1.00  0.00           N
ATOM   4785  HD1 HSD A 881      25.890  38.300  39.235  1.00  0.00           H
ATOM   4786  CG  HSD A 881      25.150  38.960  41.135  1.00  0.00           C
ATOM   4787  CE1 HSD A 881      25.080  40.270  39.365  1.00  0.00           C
ATOM   4788  HE1 HSD A 881      25.150  40.630  38.335  1.00  0.00           H
ATOM   4789  NE2 HSD A 881      24.650  41.000  40.375  1.00  0.00           N
ATOM   4790  CD2 HSD A 881      24.680  40.180  41.475  1.00  0.00           C
ATOM   4791  HD2 HSD A 881      24.380  40.570  42.445  1.00  0.00           H
ATOM   4792  C   HSD A 881      26.750  36.980  43.975  1.00  0.00           C
ATOM   4793  O   HSD A 881      26.330  37.140  45.125  1.00  0.00           O
ATOM   4794  N   LEU A 882      27.400  35.850  43.615  1.00  0.00           N
ATOM   4795  HN  LEU A 882      27.730  35.760  42.675  1.00  0.00           H
ATOM   4796  CA  LEU A 882      27.760  34.780  44.515  1.00  0.00           C
ATOM   4797  HA  LEU A 882      26.860  34.420  45.015  1.00  0.00           H
ATOM   4798  CB  LEU A 882      28.440  33.620  43.745  1.00  0.00           C
ATOM   4799  HB1 LEU A 882      28.840  32.860  44.465  1.00  0.00           H
ATOM   4800  HB2 LEU A 882      29.300  34.020  43.165  1.00  0.00           H
ATOM   4801  CG  LEU A 882      27.510  32.850  42.775  1.00  0.00           C
ATOM   4802  HG  LEU A 882      26.930  33.580  42.155  1.00  0.00           H
ATOM   4803  CD1 LEU A 882      28.330  31.980  41.815  1.00  0.00           C
ATOM   4804 HD11 LEU A 882      28.950  31.250  42.385  1.00  0.00           H
ATOM   4805 HD12 LEU A 882      29.000  32.600  41.185  1.00  0.00           H
ATOM   4806 HD13 LEU A 882      27.650  31.410  41.135  1.00  0.00           H
ATOM   4807  CD2 LEU A 882      26.510  31.990  43.565  1.00  0.00           C
ATOM   4808 HD21 LEU A 882      25.830  32.620  44.175  1.00  0.00           H
ATOM   4809 HD22 LEU A 882      27.040  31.290  44.245  1.00  0.00           H
ATOM   4810 HD23 LEU A 882      25.890  31.380  42.875  1.00  0.00           H
ATOM   4811  C   LEU A 882      28.700  35.230  45.625  1.00  0.00           C
ATOM   4812  O   LEU A 882      28.530  34.910  46.795  1.00  0.00           O
ATOM   4813  N   ASP A 883      29.720  36.030  45.255  1.00  0.00           N
ATOM   4814  HN  ASP A 883      29.830  36.290  44.295  1.00  0.00           H
ATOM   4815  CA  ASP A 883      30.650  36.620  46.195  1.00  0.00           C
ATOM   4816  HA  ASP A 883      31.130  35.820  46.755  1.00  0.00           H
ATOM   4817  CB  ASP A 883      31.720  37.380  45.345  1.00  0.00           C
ATOM   4818  HB1 ASP A 883      31.210  38.030  44.615  1.00  0.00           H
ATOM   4819  HB2 ASP A 883      32.320  36.640  44.775  1.00  0.00           H
ATOM   4820  CG  ASP A 883      32.690  38.220  46.165  1.00  0.00           C
ATOM   4821  OD1 ASP A 883      33.410  37.820  47.065  1.00  0.00           O
ATOM   4822  OD2 ASP A 883      32.680  39.540  45.805  1.00  0.00           O
ATOM   4823  HD2 ASP A 883      33.370  39.990  46.275  1.00  0.00           H
ATOM   4824  C   ASP A 883      29.960  37.530  47.215  1.00  0.00           C
ATOM   4825  O   ASP A 883      30.170  37.400  48.425  1.00  0.00           O
ATOM   4826  N   LEU A 884      29.100  38.440  46.735  1.00  0.00           N
ATOM   4827  HN  LEU A 884      28.940  38.510  45.745  1.00  0.00           H
ATOM   4828  CA  LEU A 884      28.350  39.360  47.565  1.00  0.00           C
ATOM   4829  HA  LEU A 884      29.060  39.810  48.235  1.00  0.00           H
ATOM   4830  CB  LEU A 884      27.730  40.490  46.705  1.00  0.00           C
ATOM   4831  HB1 LEU A 884      26.980  40.050  46.015  1.00  0.00           H
ATOM   4832  HB2 LEU A 884      28.540  40.920  46.075  1.00  0.00           H
ATOM   4833  CG  LEU A 884      27.080  41.670  47.475  1.00  0.00           C
ATOM   4834  HG  LEU A 884      26.200  41.260  48.045  1.00  0.00           H
ATOM   4835  CD1 LEU A 884      28.030  42.310  48.495  1.00  0.00           C
ATOM   4836 HD11 LEU A 884      28.930  42.710  47.995  1.00  0.00           H
ATOM   4837 HD12 LEU A 884      28.350  41.570  49.265  1.00  0.00           H
ATOM   4838 HD13 LEU A 884      27.520  43.140  49.025  1.00  0.00           H
ATOM   4839  CD2 LEU A 884      26.550  42.750  46.515  1.00  0.00           C
ATOM   4840 HD21 LEU A 884      25.870  42.310  45.755  1.00  0.00           H
ATOM   4841 HD22 LEU A 884      27.400  43.250  45.995  1.00  0.00           H
ATOM   4842 HD23 LEU A 884      25.980  43.520  47.095  1.00  0.00           H
ATOM   4843  C   LEU A 884      27.320  38.680  48.485  1.00  0.00           C
ATOM   4844  O   LEU A 884      27.220  39.030  49.665  1.00  0.00           O
ATOM   4845  N   LEU A 885      26.580  37.670  47.995  1.00  0.00           N
ATOM   4846  HN  LEU A 885      26.630  37.430  47.015  1.00  0.00           H
ATOM   4847  CA  LEU A 885      25.690  36.860  48.815  1.00  0.00           C
ATOM   4848  HA  LEU A 885      24.960  37.510  49.275  1.00  0.00           H
ATOM   4849  CB  LEU A 885      24.980  35.750  47.985  1.00  0.00           C
ATOM   4850  HB1 LEU A 885      24.520  34.980  48.665  1.00  0.00           H
ATOM   4851  HB2 LEU A 885      25.740  35.230  47.365  1.00  0.00           H
ATOM   4852  CG  LEU A 885      23.830  36.210  47.065  1.00  0.00           C
ATOM   4853  HG  LEU A 885      24.220  37.020  46.405  1.00  0.00           H
ATOM   4854  CD1 LEU A 885      23.400  35.040  46.165  1.00  0.00           C
ATOM   4855 HD11 LEU A 885      23.060  34.180  46.785  1.00  0.00           H
ATOM   4856 HD12 LEU A 885      24.240  34.700  45.535  1.00  0.00           H
ATOM   4857 HD13 LEU A 885      22.560  35.350  45.505  1.00  0.00           H
ATOM   4858  CD2 LEU A 885      22.630  36.740  47.855  1.00  0.00           C
ATOM   4859 HD21 LEU A 885      22.910  37.650  48.445  1.00  0.00           H
ATOM   4860 HD22 LEU A 885      22.250  35.980  48.565  1.00  0.00           H
ATOM   4861 HD23 LEU A 885      21.800  37.020  47.175  1.00  0.00           H
ATOM   4862  C   LEU A 885      26.400  36.130  49.945  1.00  0.00           C
ATOM   4863  O   LEU A 885      26.000  36.240  51.105  1.00  0.00           O
ATOM   4864  N   MET A 886      27.500  35.410  49.635  1.00  0.00           N
ATOM   4865  HN  MET A 886      27.820  35.340  48.685  1.00  0.00           H
ATOM   4866  CA  MET A 886      28.260  34.690  50.635  1.00  0.00           C
ATOM   4867  HA  MET A 886      27.570  34.060  51.175  1.00  0.00           H
ATOM   4868  CB  MET A 886      29.360  33.790  50.025  1.00  0.00           C
ATOM   4869  HB1 MET A 886      30.010  33.380  50.835  1.00  0.00           H
ATOM   4870  HB2 MET A 886      30.010  34.410  49.365  1.00  0.00           H
ATOM   4871  CG  MET A 886      28.830  32.600  49.205  1.00  0.00           C
ATOM   4872  HG1 MET A 886      29.700  32.040  48.775  1.00  0.00           H
ATOM   4873  HG2 MET A 886      28.250  33.000  48.335  1.00  0.00           H
ATOM   4874  SD  MET A 886      27.760  31.430  50.115  1.00  0.00           S
ATOM   4875  CE  MET A 886      28.990  30.810  51.295  1.00  0.00           C
ATOM   4876  HE1 MET A 886      29.240  31.580  52.055  1.00  0.00           H
ATOM   4877  HE2 MET A 886      29.920  30.510  50.775  1.00  0.00           H
ATOM   4878  HE3 MET A 886      28.610  29.910  51.835  1.00  0.00           H
ATOM   4879  C   MET A 886      28.870  35.590  51.695  1.00  0.00           C
ATOM   4880  O   MET A 886      28.770  35.320  52.885  1.00  0.00           O
ATOM   4881  N   VAL A 887      29.480  36.720  51.275  1.00  0.00           N
ATOM   4882  HN  VAL A 887      29.530  36.930  50.305  1.00  0.00           H
ATOM   4883  CA  VAL A 887      30.040  37.720  52.185  1.00  0.00           C
ATOM   4884  HA  VAL A 887      30.720  37.220  52.855  1.00  0.00           H
ATOM   4885  CB  VAL A 887      30.850  38.750  51.395  1.00  0.00           C
ATOM   4886  HB  VAL A 887      30.260  39.110  50.525  1.00  0.00           H
ATOM   4887  CG1 VAL A 887      31.250  39.970  52.255  1.00  0.00           C
ATOM   4888 HG11 VAL A 887      31.780  39.630  53.175  1.00  0.00           H
ATOM   4889 HG12 VAL A 887      30.370  40.570  52.555  1.00  0.00           H
ATOM   4890 HG13 VAL A 887      31.940  40.630  51.695  1.00  0.00           H
ATOM   4891  CG2 VAL A 887      32.140  38.060  50.885  1.00  0.00           C
ATOM   4892 HG21 VAL A 887      31.900  37.210  50.225  1.00  0.00           H
ATOM   4893 HG22 VAL A 887      32.730  37.670  51.745  1.00  0.00           H
ATOM   4894 HG23 VAL A 887      32.770  38.780  50.335  1.00  0.00           H
ATOM   4895  C   VAL A 887      28.980  38.360  53.075  1.00  0.00           C
ATOM   4896  O   VAL A 887      29.130  38.410  54.295  1.00  0.00           O
ATOM   4897  N   GLY A 888      27.830  38.790  52.515  1.00  0.00           N
ATOM   4898  HN  GLY A 888      27.710  38.730  51.515  1.00  0.00           H
ATOM   4899  CA  GLY A 888      26.750  39.400  53.275  1.00  0.00           C
ATOM   4900  HA1 GLY A 888      25.970  39.650  52.575  1.00  0.00           H
ATOM   4901  HA2 GLY A 888      27.140  40.260  53.795  1.00  0.00           H
ATOM   4902  C   GLY A 888      26.140  38.490  54.305  1.00  0.00           C
ATOM   4903  O   GLY A 888      25.950  38.880  55.465  1.00  0.00           O
ATOM   4904  N   VAL A 889      25.810  37.230  53.925  1.00  0.00           N
ATOM   4905  HN  VAL A 889      25.940  36.940  52.975  1.00  0.00           H
ATOM   4906  CA  VAL A 889      25.280  36.250  54.865  1.00  0.00           C
ATOM   4907  HA  VAL A 889      24.450  36.720  55.375  1.00  0.00           H
ATOM   4908  CB  VAL A 889      24.710  35.020  54.165  1.00  0.00           C
ATOM   4909  HB  VAL A 889      25.520  34.510  53.575  1.00  0.00           H
ATOM   4910  CG1 VAL A 889      24.120  34.040  55.195  1.00  0.00           C
ATOM   4911 HG11 VAL A 889      23.250  34.520  55.715  1.00  0.00           H
ATOM   4912 HG12 VAL A 889      24.850  33.750  55.965  1.00  0.00           H
ATOM   4913 HG13 VAL A 889      23.750  33.130  54.685  1.00  0.00           H
ATOM   4914  CG2 VAL A 889      23.570  35.440  53.215  1.00  0.00           C
ATOM   4915 HG21 VAL A 889      23.920  36.170  52.455  1.00  0.00           H
ATOM   4916 HG22 VAL A 889      22.740  35.900  53.785  1.00  0.00           H
ATOM   4917 HG23 VAL A 889      23.180  34.550  52.675  1.00  0.00           H
ATOM   4918  C   VAL A 889      26.280  35.880  55.975  1.00  0.00           C
ATOM   4919  O   VAL A 889      25.920  35.840  57.155  1.00  0.00           O
ATOM   4920  N   MET A 890      27.580  35.670  55.625  1.00  0.00           N
ATOM   4921  HN  MET A 890      27.850  35.690  54.665  1.00  0.00           H
ATOM   4922  CA  MET A 890      28.650  35.410  56.585  1.00  0.00           C
ATOM   4923  HA  MET A 890      28.400  34.520  57.145  1.00  0.00           H
ATOM   4924  CB  MET A 890      30.020  35.210  55.885  1.00  0.00           C
ATOM   4925  HB1 MET A 890      30.860  35.300  56.615  1.00  0.00           H
ATOM   4926  HB2 MET A 890      30.160  36.020  55.125  1.00  0.00           H
ATOM   4927  CG  MET A 890      30.180  33.840  55.205  1.00  0.00           C
ATOM   4928  HG1 MET A 890      31.090  33.870  54.565  1.00  0.00           H
ATOM   4929  HG2 MET A 890      29.310  33.690  54.525  1.00  0.00           H
ATOM   4930  SD  MET A 890      30.320  32.470  56.385  1.00  0.00           S
ATOM   4931  CE  MET A 890      29.100  31.530  55.465  1.00  0.00           C
ATOM   4932  HE1 MET A 890      29.370  31.470  54.385  1.00  0.00           H
ATOM   4933  HE2 MET A 890      28.110  32.020  55.555  1.00  0.00           H
ATOM   4934  HE3 MET A 890      29.040  30.490  55.835  1.00  0.00           H
ATOM   4935  C   MET A 890      28.850  36.510  57.615  1.00  0.00           C
ATOM   4936  O   MET A 890      28.900  36.260  58.815  1.00  0.00           O
ATOM   4937  N   LEU A 891      28.910  37.780  57.155  1.00  0.00           N
ATOM   4938  HN  LEU A 891      28.880  37.960  56.165  1.00  0.00           H
ATOM   4939  CA  LEU A 891      29.060  38.950  58.015  1.00  0.00           C
ATOM   4940  HA  LEU A 891      29.980  38.850  58.565  1.00  0.00           H
ATOM   4941  CB  LEU A 891      29.090  40.260  57.185  1.00  0.00           C
ATOM   4942  HB1 LEU A 891      28.980  41.150  57.845  1.00  0.00           H
ATOM   4943  HB2 LEU A 891      28.220  40.250  56.485  1.00  0.00           H
ATOM   4944  CG  LEU A 891      30.380  40.470  56.355  1.00  0.00           C
ATOM   4945  HG  LEU A 891      30.630  39.520  55.815  1.00  0.00           H
ATOM   4946  CD1 LEU A 891      30.140  41.560  55.305  1.00  0.00           C
ATOM   4947 HD11 LEU A 891      29.860  42.510  55.795  1.00  0.00           H
ATOM   4948 HD12 LEU A 891      29.340  41.260  54.605  1.00  0.00           H
ATOM   4949 HD13 LEU A 891      31.070  41.720  54.715  1.00  0.00           H
ATOM   4950  CD2 LEU A 891      31.580  40.840  57.235  1.00  0.00           C
ATOM   4951 HD21 LEU A 891      31.810  40.040  57.965  1.00  0.00           H
ATOM   4952 HD22 LEU A 891      31.360  41.780  57.785  1.00  0.00           H
ATOM   4953 HD23 LEU A 891      32.480  41.010  56.605  1.00  0.00           H
ATOM   4954  C   LEU A 891      27.950  39.070  59.045  1.00  0.00           C
ATOM   4955  O   LEU A 891      28.210  39.360  60.215  1.00  0.00           O
ATOM   4956  N   GLY A 892      26.690  38.800  58.635  1.00  0.00           N
ATOM   4957  HN  GLY A 892      26.550  38.570  57.665  1.00  0.00           H
ATOM   4958  CA  GLY A 892      25.520  38.790  59.515  1.00  0.00           C
ATOM   4959  HA1 GLY A 892      24.670  38.500  58.915  1.00  0.00           H
ATOM   4960  HA2 GLY A 892      25.420  39.760  59.965  1.00  0.00           H
ATOM   4961  C   GLY A 892      25.630  37.790  60.625  1.00  0.00           C
ATOM   4962  O   GLY A 892      25.520  38.130  61.805  1.00  0.00           O
ATOM   4963  N   VAL A 893      25.910  36.530  60.285  1.00  0.00           N
ATOM   4964  HN  VAL A 893      25.970  36.290  59.315  1.00  0.00           H
ATOM   4965  CA  VAL A 893      26.140  35.450  61.225  1.00  0.00           C
ATOM   4966  HA  VAL A 893      25.260  35.320  61.845  1.00  0.00           H
ATOM   4967  CB  VAL A 893      26.390  34.210  60.395  1.00  0.00           C
ATOM   4968  HB  VAL A 893      27.070  34.460  59.545  1.00  0.00           H
ATOM   4969  CG1 VAL A 893      27.080  33.070  61.175  1.00  0.00           C
ATOM   4970 HG11 VAL A 893      26.740  33.010  62.225  1.00  0.00           H
ATOM   4971 HG12 VAL A 893      28.180  33.230  61.195  1.00  0.00           H
ATOM   4972 HG13 VAL A 893      26.910  32.090  60.685  1.00  0.00           H
ATOM   4973  CG2 VAL A 893      25.040  33.830  59.765  1.00  0.00           C
ATOM   4974 HG21 VAL A 893      24.530  34.680  59.285  1.00  0.00           H
ATOM   4975 HG22 VAL A 893      24.360  33.410  60.535  1.00  0.00           H
ATOM   4976 HG23 VAL A 893      25.220  33.080  58.975  1.00  0.00           H
ATOM   4977  C   VAL A 893      27.310  35.670  62.175  1.00  0.00           C
ATOM   4978  O   VAL A 893      27.200  35.520  63.395  1.00  0.00           O
ATOM   4979  N   CYS A 894      28.470  36.090  61.625  1.00  0.00           N
ATOM   4980  HN  CYS A 894      28.530  36.200  60.635  1.00  0.00           H
ATOM   4981  CA  CYS A 894      29.670  36.370  62.395  1.00  0.00           C
ATOM   4982  HA  CYS A 894      29.900  35.490  62.975  1.00  0.00           H
ATOM   4983  CB  CYS A 894      30.860  36.660  61.455  1.00  0.00           C
ATOM   4984  HB1 CYS A 894      31.730  37.080  62.015  1.00  0.00           H
ATOM   4985  HB2 CYS A 894      30.570  37.430  60.705  1.00  0.00           H
ATOM   4986  SG  CYS A 894      31.410  35.140  60.615  1.00  0.00           S
ATOM   4987  HG1 CYS A 894      30.370  35.080  59.785  1.00  0.00           H
ATOM   4988  C   CYS A 894      29.490  37.480  63.415  1.00  0.00           C
ATOM   4989  O   CYS A 894      29.880  37.370  64.565  1.00  0.00           O
ATOM   4990  N   SER A 895      28.810  38.580  63.005  1.00  0.00           N
ATOM   4991  HN  SER A 895      28.540  38.650  62.055  1.00  0.00           H
ATOM   4992  CA  SER A 895      28.440  39.690  63.885  1.00  0.00           C
ATOM   4993  HA  SER A 895      29.350  40.070  64.325  1.00  0.00           H
ATOM   4994  CB  SER A 895      27.750  40.840  63.125  1.00  0.00           C
ATOM   4995  HB1 SER A 895      27.560  41.700  63.805  1.00  0.00           H
ATOM   4996  HB2 SER A 895      26.780  40.510  62.705  1.00  0.00           H
ATOM   4997  OG  SER A 895      28.570  41.310  62.055  1.00  0.00           O
ATOM   4998  HG1 SER A 895      28.640  40.580  61.415  1.00  0.00           H
ATOM   4999  C   SER A 895      27.530  39.300  65.035  1.00  0.00           C
ATOM   5000  O   SER A 895      27.720  39.740  66.165  1.00  0.00           O
ATOM   5001  N   VAL A 896      26.510  38.440  64.765  1.00  0.00           N
ATOM   5002  HN  VAL A 896      26.360  38.130  63.825  1.00  0.00           H
ATOM   5003  CA  VAL A 896      25.630  37.880  65.785  1.00  0.00           C
ATOM   5004  HA  VAL A 896      25.190  38.700  66.335  1.00  0.00           H
ATOM   5005  CB  VAL A 896      24.490  37.080  65.135  1.00  0.00           C
ATOM   5006  HB  VAL A 896      24.910  36.360  64.395  1.00  0.00           H
ATOM   5007  CG1 VAL A 896      23.670  36.290  66.175  1.00  0.00           C
ATOM   5008 HG11 VAL A 896      23.280  36.980  66.965  1.00  0.00           H
ATOM   5009 HG12 VAL A 896      24.260  35.490  66.665  1.00  0.00           H
ATOM   5010 HG13 VAL A 896      22.800  35.810  65.675  1.00  0.00           H
ATOM   5011  CG2 VAL A 896      23.550  38.060  64.395  1.00  0.00           C
ATOM   5012 HG21 VAL A 896      24.090  38.720  63.695  1.00  0.00           H
ATOM   5013 HG22 VAL A 896      23.020  38.700  65.135  1.00  0.00           H
ATOM   5014 HG23 VAL A 896      22.780  37.490  63.835  1.00  0.00           H
ATOM   5015  C   VAL A 896      26.350  37.030  66.835  1.00  0.00           C
ATOM   5016  O   VAL A 896      26.170  37.220  68.035  1.00  0.00           O
ATOM   5017  N   MET A 897      27.250  36.110  66.415  1.00  0.00           N
ATOM   5018  HN  MET A 897      27.330  35.910  65.435  1.00  0.00           H
ATOM   5019  CA  MET A 897      28.060  35.320  67.315  1.00  0.00           C
ATOM   5020  HA  MET A 897      27.420  34.900  68.075  1.00  0.00           H
ATOM   5021  CB  MET A 897      28.750  34.150  66.565  1.00  0.00           C
ATOM   5022  HB1 MET A 897      29.410  33.600  67.285  1.00  0.00           H
ATOM   5023  HB2 MET A 897      29.390  34.560  65.755  1.00  0.00           H
ATOM   5024  CG  MET A 897      27.740  33.150  65.995  1.00  0.00           C
ATOM   5025  HG1 MET A 897      27.190  33.610  65.135  1.00  0.00           H
ATOM   5026  HG2 MET A 897      26.980  32.950  66.785  1.00  0.00           H
ATOM   5027  SD  MET A 897      28.460  31.560  65.485  1.00  0.00           S
ATOM   5028  CE  MET A 897      29.600  32.170  64.215  1.00  0.00           C
ATOM   5029  HE1 MET A 897      30.420  32.760  64.685  1.00  0.00           H
ATOM   5030  HE2 MET A 897      29.080  32.820  63.475  1.00  0.00           H
ATOM   5031  HE3 MET A 897      30.070  31.320  63.675  1.00  0.00           H
ATOM   5032  C   MET A 897      29.120  36.120  68.065  1.00  0.00           C
ATOM   5033  O   MET A 897      29.480  35.800  69.195  1.00  0.00           O
ATOM   5034  N   GLY A 898      29.620  37.210  67.425  1.00  0.00           N
ATOM   5035  HN  GLY A 898      29.290  37.420  66.495  1.00  0.00           H
ATOM   5036  CA  GLY A 898      30.600  38.100  68.035  1.00  0.00           C
ATOM   5037  HA1 GLY A 898      30.600  37.990  69.105  1.00  0.00           H
ATOM   5038  HA2 GLY A 898      30.320  39.110  67.745  1.00  0.00           H
ATOM   5039  C   GLY A 898      32.010  37.890  67.545  1.00  0.00           C
ATOM   5040  O   GLY A 898      32.940  37.740  68.345  1.00  0.00           O
ATOM   5041  N   LEU A 899      32.180  37.850  66.215  1.00  0.00           N
ATOM   5042  HN  LEU A 899      31.360  37.870  65.635  1.00  0.00           H
ATOM   5043  CA  LEU A 899      33.450  37.770  65.485  1.00  0.00           C
ATOM   5044  HA  LEU A 899      34.240  37.630  66.205  1.00  0.00           H
ATOM   5045  CB  LEU A 899      33.410  36.570  64.505  1.00  0.00           C
ATOM   5046  HB1 LEU A 899      34.220  36.630  63.745  1.00  0.00           H
ATOM   5047  HB2 LEU A 899      32.450  36.640  63.955  1.00  0.00           H
ATOM   5048  CG  LEU A 899      33.490  35.180  65.175  1.00  0.00           C
ATOM   5049  HG  LEU A 899      32.810  35.160  66.065  1.00  0.00           H
ATOM   5050  CD1 LEU A 899      33.020  34.090  64.205  1.00  0.00           C
ATOM   5051 HD11 LEU A 899      33.630  34.100  63.275  1.00  0.00           H
ATOM   5052 HD12 LEU A 899      31.960  34.250  63.915  1.00  0.00           H
ATOM   5053 HD13 LEU A 899      33.110  33.080  64.675  1.00  0.00           H
ATOM   5054  CD2 LEU A 899      34.910  34.860  65.655  1.00  0.00           C
ATOM   5055 HD21 LEU A 899      35.220  35.560  66.465  1.00  0.00           H
ATOM   5056 HD22 LEU A 899      35.630  34.950  64.815  1.00  0.00           H
ATOM   5057 HD23 LEU A 899      34.970  33.830  66.065  1.00  0.00           H
ATOM   5058  C   LEU A 899      33.710  39.080  64.705  1.00  0.00           C
ATOM   5059  O   LEU A 899      32.750  39.810  64.455  1.00  0.00           O
ATOM   5060  N   PRO A 900      34.940  39.480  64.355  1.00  0.00           N
ATOM   5061  CD  PRO A 900      36.150  38.740  64.725  1.00  0.00           C
[truncated: 7,490,555 more chars]
