# Supplementary material for: CryoEM and computational modeling structural insights into the pH regulator NBCn1
Source: Nat Commun. 2025 Nov 11;16:9932. doi: 10.1038/s41467-025-64868-z (PMC12606367; doi:10.1038/s41467-025-64868-z)
Supplement: Supplementary file 5 — Supplementary Data 3 [file 41467_2025_64868_MOESM5_ESM.zip › climber_beads_for_OF_IF_transition/transition_rep2_traj13_bead.pdb]

REMARK    GENERATED BY TRJCONV
TITLE     Title
REMARK    THIS IS A SIMULATION BOX
CRYST1   99.960   99.960  108.270  90.00  90.00  90.00 P 1           1
MODEL        1
ATOM      1  N   LEU A 585      22.780  37.050  39.120  1.00  0.00           N
ATOM      2  HT1 LEU A 585      23.680  36.890  38.570  1.00  0.00           H
ATOM      3  HT2 LEU A 585      23.000  37.860  39.730  1.00  0.00           H
ATOM      4  HT3 LEU A 585      22.000  37.310  38.500  1.00  0.00           H
ATOM      5  CA  LEU A 585      22.600  35.810  39.950  1.00  0.00           C
ATOM      6  HA  LEU A 585      23.570  35.660  40.400  1.00  0.00           H
ATOM      7  CB  LEU A 585      21.580  35.990  41.100  1.00  0.00           C
ATOM      8  HB1 LEU A 585      20.560  36.170  40.710  1.00  0.00           H
ATOM      9  HB2 LEU A 585      21.870  36.880  41.710  1.00  0.00           H
ATOM     10  CG  LEU A 585      21.540  34.780  42.070  1.00  0.00           C
ATOM     11  HG  LEU A 585      21.190  33.870  41.520  1.00  0.00           H
ATOM     12  CD1 LEU A 585      22.920  34.470  42.670  1.00  0.00           C
ATOM     13 HD11 LEU A 585      23.320  35.350  43.220  1.00  0.00           H
ATOM     14 HD12 LEU A 585      23.650  34.160  41.900  1.00  0.00           H
ATOM     15 HD13 LEU A 585      22.840  33.630  43.400  1.00  0.00           H
ATOM     16  CD2 LEU A 585      20.540  35.030  43.210  1.00  0.00           C
ATOM     17 HD21 LEU A 585      19.510  35.180  42.810  1.00  0.00           H
ATOM     18 HD22 LEU A 585      20.830  35.920  43.800  1.00  0.00           H
ATOM     19 HD23 LEU A 585      20.510  34.150  43.890  1.00  0.00           H
ATOM     20  C   LEU A 585      22.350  34.530  39.180  1.00  0.00           C
ATOM     21  O   LEU A 585      23.180  33.630  39.230  1.00  0.00           O
ATOM     22  N   ILE A 586      21.230  34.380  38.430  1.00  0.00           N
ATOM     23  HN  ILE A 586      20.480  35.030  38.460  1.00  0.00           H
ATOM     24  CA  ILE A 586      20.940  33.170  37.660  1.00  0.00           C
ATOM     25  HA  ILE A 586      20.880  32.330  38.340  1.00  0.00           H
ATOM     26  CB  ILE A 586      19.620  33.310  36.900  1.00  0.00           C
ATOM     27  HB  ILE A 586      19.650  34.260  36.310  1.00  0.00           H
ATOM     28  CG2 ILE A 586      19.400  32.140  35.910  1.00  0.00           C
ATOM     29 HG21 ILE A 586      19.430  31.170  36.450  1.00  0.00           H
ATOM     30 HG22 ILE A 586      20.160  32.120  35.100  1.00  0.00           H
ATOM     31 HG23 ILE A 586      18.420  32.230  35.400  1.00  0.00           H
ATOM     32  CG1 ILE A 586      18.430  33.410  37.880  1.00  0.00           C
ATOM     33 HG11 ILE A 586      18.670  34.060  38.740  1.00  0.00           H
ATOM     34 HG12 ILE A 586      18.210  32.400  38.290  1.00  0.00           H
ATOM     35  CD  ILE A 586      17.180  33.970  37.190  1.00  0.00           C
ATOM     36  HD1 ILE A 586      16.860  33.310  36.360  1.00  0.00           H
ATOM     37  HD2 ILE A 586      17.390  34.980  36.770  1.00  0.00           H
ATOM     38  HD3 ILE A 586      16.350  34.040  37.910  1.00  0.00           H
ATOM     39  C   ILE A 586      22.040  32.830  36.660  1.00  0.00           C
ATOM     40  O   ILE A 586      22.490  31.690  36.580  1.00  0.00           O
ATOM     41  N   LEU A 587      22.530  33.860  35.940  1.00  0.00           N
ATOM     42  HN  LEU A 587      22.030  34.720  35.920  1.00  0.00           H
ATOM     43  CA  LEU A 587      23.650  33.790  35.030  1.00  0.00           C
ATOM     44  HA  LEU A 587      23.400  33.070  34.270  1.00  0.00           H
ATOM     45  CB  LEU A 587      23.870  35.200  34.400  1.00  0.00           C
ATOM     46  HB1 LEU A 587      24.600  35.800  34.980  1.00  0.00           H
ATOM     47  HB2 LEU A 587      22.890  35.740  34.460  1.00  0.00           H
ATOM     48  CG  LEU A 587      24.260  35.210  32.900  1.00  0.00           C
ATOM     49  HG  LEU A 587      23.430  34.720  32.340  1.00  0.00           H
ATOM     50  CD1 LEU A 587      24.370  36.660  32.410  1.00  0.00           C
ATOM     51 HD11 LEU A 587      25.220  37.170  32.920  1.00  0.00           H
ATOM     52 HD12 LEU A 587      23.440  37.220  32.640  1.00  0.00           H
ATOM     53 HD13 LEU A 587      24.510  36.690  31.320  1.00  0.00           H
ATOM     54  CD2 LEU A 587      25.560  34.440  32.610  1.00  0.00           C
ATOM     55 HD21 LEU A 587      25.420  33.370  32.840  1.00  0.00           H
ATOM     56 HD22 LEU A 587      26.370  34.830  33.260  1.00  0.00           H
ATOM     57 HD23 LEU A 587      25.860  34.540  31.550  1.00  0.00           H
ATOM     58  C   LEU A 587      24.940  33.340  35.720  1.00  0.00           C
ATOM     59  O   LEU A 587      25.650  32.480  35.200  1.00  0.00           O
ATOM     60  N   ASP A 588      25.260  33.880  36.920  1.00  0.00           N
ATOM     61  HN  ASP A 588      24.740  34.620  37.320  1.00  0.00           H
ATOM     62  CA  ASP A 588      26.440  33.530  37.700  1.00  0.00           C
ATOM     63  HA  ASP A 588      27.310  33.720  37.080  1.00  0.00           H
ATOM     64  CB  ASP A 588      26.540  34.380  39.010  1.00  0.00           C
ATOM     65  HB1 ASP A 588      27.550  34.220  39.460  1.00  0.00           H
ATOM     66  HB2 ASP A 588      25.780  34.040  39.740  1.00  0.00           H
ATOM     67  CG  ASP A 588      26.330  35.870  38.830  1.00  0.00           C
ATOM     68  OD1 ASP A 588      25.220  36.290  38.400  1.00  0.00           O
ATOM     69  OD2 ASP A 588      27.210  36.660  39.260  1.00  0.00           O
ATOM     70  C   ASP A 588      26.470  32.050  38.070  1.00  0.00           C
ATOM     71  O   ASP A 588      27.450  31.340  37.850  1.00  0.00           O
ATOM     72  N   ILE A 589      25.320  31.540  38.560  1.00  0.00           N
ATOM     73  HN  ILE A 589      24.560  32.160  38.710  1.00  0.00           H
ATOM     74  CA  ILE A 589      25.110  30.140  38.890  1.00  0.00           C
ATOM     75  HA  ILE A 589      25.850  29.850  39.620  1.00  0.00           H
ATOM     76  CB  ILE A 589      23.720  30.000  39.520  1.00  0.00           C
ATOM     77  HB  ILE A 589      22.980  30.500  38.840  1.00  0.00           H
ATOM     78  CG2 ILE A 589      23.320  28.530  39.660  1.00  0.00           C
ATOM     79 HG21 ILE A 589      24.100  27.990  40.220  1.00  0.00           H
ATOM     80 HG22 ILE A 589      23.210  28.070  38.660  1.00  0.00           H
ATOM     81 HG23 ILE A 589      22.360  28.410  40.190  1.00  0.00           H
ATOM     82  CG1 ILE A 589      23.630  30.730  40.880  1.00  0.00           C
ATOM     83 HG11 ILE A 589      24.120  31.730  40.820  1.00  0.00           H
ATOM     84 HG12 ILE A 589      24.180  30.130  41.630  1.00  0.00           H
ATOM     85  CD  ILE A 589      22.190  30.960  41.360  1.00  0.00           C
ATOM     86  HD1 ILE A 589      21.650  29.990  41.490  1.00  0.00           H
ATOM     87  HD2 ILE A 589      21.620  31.570  40.620  1.00  0.00           H
ATOM     88  HD3 ILE A 589      22.180  31.480  42.340  1.00  0.00           H
ATOM     89  C   ILE A 589      25.290  29.220  37.680  1.00  0.00           C
ATOM     90  O   ILE A 589      26.110  28.300  37.680  1.00  0.00           O
ATOM     91  N   LYS A 590      24.620  29.530  36.550  1.00  0.00           N
ATOM     92  HN  LYS A 590      23.990  30.310  36.570  1.00  0.00           H
ATOM     93  CA  LYS A 590      24.710  28.780  35.300  1.00  0.00           C
ATOM     94  HA  LYS A 590      24.420  27.760  35.500  1.00  0.00           H
ATOM     95  CB  LYS A 590      23.840  29.450  34.200  1.00  0.00           C
ATOM     96  HB1 LYS A 590      24.080  29.070  33.180  1.00  0.00           H
ATOM     97  HB2 LYS A 590      24.050  30.540  34.200  1.00  0.00           H
ATOM     98  CG  LYS A 590      22.330  29.300  34.390  1.00  0.00           C
ATOM     99  HG1 LYS A 590      21.790  29.940  33.650  1.00  0.00           H
ATOM    100  HG2 LYS A 590      22.080  29.690  35.400  1.00  0.00           H
ATOM    101  CD  LYS A 590      21.840  27.860  34.280  1.00  0.00           C
ATOM    102  HD1 LYS A 590      22.650  27.170  34.610  1.00  0.00           H
ATOM    103  HD2 LYS A 590      21.610  27.610  33.220  1.00  0.00           H
ATOM    104  CE  LYS A 590      20.640  27.660  35.180  1.00  0.00           C
ATOM    105  HE1 LYS A 590      19.810  28.340  34.890  1.00  0.00           H
ATOM    106  HE2 LYS A 590      20.910  27.880  36.240  1.00  0.00           H
ATOM    107  NZ  LYS A 590      20.200  26.270  35.110  1.00  0.00           N
ATOM    108  HZ1 LYS A 590      20.860  25.600  35.540  1.00  0.00           H
ATOM    109  HZ2 LYS A 590      19.960  26.040  34.110  1.00  0.00           H
ATOM    110  HZ3 LYS A 590      19.310  26.260  35.670  1.00  0.00           H
ATOM    111  C   LYS A 590      26.100  28.690  34.700  1.00  0.00           C
ATOM    112  O   LYS A 590      26.550  27.630  34.280  1.00  0.00           O
ATOM    113  N   ARG A 591      26.780  29.850  34.660  1.00  0.00           N
ATOM    114  HN  ARG A 591      26.350  30.660  35.060  1.00  0.00           H
ATOM    115  CA  ARG A 591      28.130  30.010  34.190  1.00  0.00           C
ATOM    116  HA  ARG A 591      28.190  29.660  33.170  1.00  0.00           H
ATOM    117  CB  ARG A 591      28.450  31.530  34.250  1.00  0.00           C
ATOM    118  HB1 ARG A 591      28.260  31.840  35.300  1.00  0.00           H
ATOM    119  HB2 ARG A 591      27.710  32.070  33.610  1.00  0.00           H
ATOM    120  CG  ARG A 591      29.880  31.990  33.870  1.00  0.00           C
ATOM    121  HG1 ARG A 591      29.990  32.110  32.770  1.00  0.00           H
ATOM    122  HG2 ARG A 591      30.620  31.210  34.170  1.00  0.00           H
ATOM    123  CD  ARG A 591      30.280  33.290  34.600  1.00  0.00           C
ATOM    124  HD1 ARG A 591      31.330  33.570  34.380  1.00  0.00           H
ATOM    125  HD2 ARG A 591      30.150  33.120  35.700  1.00  0.00           H
ATOM    126  NE  ARG A 591      29.350  34.380  34.140  1.00  0.00           N
ATOM    127  HE  ARG A 591      28.740  34.200  33.380  1.00  0.00           H
ATOM    128  CZ  ARG A 591      29.350  35.610  34.640  1.00  0.00           C
ATOM    129  NH1 ARG A 591      30.100  35.950  35.670  1.00  0.00           N
ATOM    130 HH11 ARG A 591      29.900  36.800  36.120  1.00  0.00           H
ATOM    131 HH12 ARG A 591      30.460  35.200  36.240  1.00  0.00           H
ATOM    132  NH2 ARG A 591      28.560  36.540  34.160  1.00  0.00           N
ATOM    133 HH21 ARG A 591      27.900  36.290  33.470  1.00  0.00           H
ATOM    134 HH22 ARG A 591      28.450  37.390  34.650  1.00  0.00           H
ATOM    135  C   ARG A 591      29.120  29.200  35.000  1.00  0.00           C
ATOM    136  O   ARG A 591      29.990  28.530  34.470  1.00  0.00           O
ATOM    137  N   LYS A 592      28.990  29.230  36.350  1.00  0.00           N
ATOM    138  HN  LYS A 592      28.260  29.740  36.810  1.00  0.00           H
ATOM    139  CA  LYS A 592      29.940  28.580  37.230  1.00  0.00           C
ATOM    140  HA  LYS A 592      30.930  28.790  36.870  1.00  0.00           H
ATOM    141  CB  LYS A 592      29.830  29.120  38.680  1.00  0.00           C
ATOM    142  HB1 LYS A 592      30.270  28.410  39.420  1.00  0.00           H
ATOM    143  HB2 LYS A 592      28.740  29.190  38.930  1.00  0.00           H
ATOM    144  CG  LYS A 592      30.460  30.500  38.910  1.00  0.00           C
ATOM    145  HG1 LYS A 592      30.310  30.760  39.990  1.00  0.00           H
ATOM    146  HG2 LYS A 592      29.910  31.260  38.310  1.00  0.00           H
ATOM    147  CD  LYS A 592      31.960  30.600  38.570  1.00  0.00           C
ATOM    148  HD1 LYS A 592      32.320  31.570  39.000  1.00  0.00           H
ATOM    149  HD2 LYS A 592      32.060  30.680  37.470  1.00  0.00           H
ATOM    150  CE  LYS A 592      32.840  29.440  39.080  1.00  0.00           C
ATOM    151  HE1 LYS A 592      32.690  28.540  38.440  1.00  0.00           H
ATOM    152  HE2 LYS A 592      32.580  29.190  40.130  1.00  0.00           H
ATOM    153  NZ  LYS A 592      34.270  29.810  39.040  1.00  0.00           N
ATOM    154  HZ1 LYS A 592      34.450  30.430  39.860  1.00  0.00           H
ATOM    155  HZ2 LYS A 592      34.480  30.360  38.170  1.00  0.00           H
ATOM    156  HZ3 LYS A 592      34.900  28.980  39.110  1.00  0.00           H
ATOM    157  C   LYS A 592      29.880  27.070  37.290  1.00  0.00           C
ATOM    158  O   LYS A 592      30.880  26.420  37.610  1.00  0.00           O
ATOM    159  N   ALA A 593      28.710  26.470  37.000  1.00  0.00           N
ATOM    160  HN  ALA A 593      27.920  27.020  36.740  1.00  0.00           H
ATOM    161  CA  ALA A 593      28.440  25.070  37.150  1.00  0.00           C
ATOM    162  HA  ALA A 593      28.540  24.840  38.200  1.00  0.00           H
ATOM    163  CB  ALA A 593      26.980  24.880  36.760  1.00  0.00           C
ATOM    164  HB1 ALA A 593      26.790  25.050  35.680  1.00  0.00           H
ATOM    165  HB2 ALA A 593      26.390  25.660  37.270  1.00  0.00           H
ATOM    166  HB3 ALA A 593      26.600  23.870  37.030  1.00  0.00           H
ATOM    167  C   ALA A 593      29.320  24.070  36.410  1.00  0.00           C
ATOM    168  O   ALA A 593      29.760  23.130  37.080  1.00  0.00           O
ATOM    169  N   PRO A 594      29.700  24.170  35.130  1.00  0.00           N
ATOM    170  CD  PRO A 594      29.010  24.970  34.110  1.00  0.00           C
ATOM    171  HD1 PRO A 594      29.050  26.050  34.350  1.00  0.00           H
ATOM    172  HD2 PRO A 594      27.950  24.630  34.040  1.00  0.00           H
ATOM    173  CA  PRO A 594      30.660  23.240  34.540  1.00  0.00           C
ATOM    174  HA  PRO A 594      30.410  22.230  34.850  1.00  0.00           H
ATOM    175  CB  PRO A 594      30.500  23.390  33.010  1.00  0.00           C
ATOM    176  HB1 PRO A 594      29.900  22.530  32.630  1.00  0.00           H
ATOM    177  HB2 PRO A 594      31.460  23.420  32.450  1.00  0.00           H
ATOM    178  CG  PRO A 594      29.700  24.680  32.780  1.00  0.00           C
ATOM    179  HG1 PRO A 594      30.380  25.510  32.510  1.00  0.00           H
ATOM    180  HG2 PRO A 594      28.960  24.540  31.960  1.00  0.00           H
ATOM    181  C   PRO A 594      32.070  23.520  35.030  1.00  0.00           C
ATOM    182  O   PRO A 594      32.820  22.580  35.290  1.00  0.00           O
ATOM    183  N   PHE A 595      32.450  24.800  35.190  1.00  0.00           N
ATOM    184  HN  PHE A 595      31.820  25.510  34.890  1.00  0.00           H
ATOM    185  CA  PHE A 595      33.750  25.210  35.700  1.00  0.00           C
ATOM    186  HA  PHE A 595      34.500  24.770  35.050  1.00  0.00           H
ATOM    187  CB  PHE A 595      33.920  26.750  35.720  1.00  0.00           C
ATOM    188  HB1 PHE A 595      34.900  27.040  36.150  1.00  0.00           H
ATOM    189  HB2 PHE A 595      33.110  27.190  36.340  1.00  0.00           H
ATOM    190  CG  PHE A 595      33.840  27.330  34.330  1.00  0.00           C
ATOM    191  CD1 PHE A 595      34.660  26.840  33.300  1.00  0.00           C
ATOM    192  HD1 PHE A 595      35.380  26.060  33.510  1.00  0.00           H
ATOM    193  CE1 PHE A 595      34.550  27.350  32.000  1.00  0.00           C
ATOM    194  HE1 PHE A 595      35.170  26.950  31.210  1.00  0.00           H
ATOM    195  CZ  PHE A 595      33.620  28.360  31.720  1.00  0.00           C
ATOM    196  HZ  PHE A 595      33.510  28.710  30.700  1.00  0.00           H
ATOM    197  CD2 PHE A 595      32.960  28.380  34.050  1.00  0.00           C
ATOM    198  HD2 PHE A 595      32.340  28.780  34.830  1.00  0.00           H
ATOM    199  CE2 PHE A 595      32.830  28.880  32.740  1.00  0.00           C
ATOM    200  HE2 PHE A 595      32.090  29.640  32.530  1.00  0.00           H
ATOM    201  C   PHE A 595      34.070  24.670  37.090  1.00  0.00           C
ATOM    202  O   PHE A 595      35.190  24.220  37.350  1.00  0.00           O
ATOM    203  N   PHE A 596      33.060  24.680  37.990  1.00  0.00           N
ATOM    204  HN  PHE A 596      32.190  25.110  37.740  1.00  0.00           H
ATOM    205  CA  PHE A 596      33.160  24.220  39.370  1.00  0.00           C
ATOM    206  HA  PHE A 596      33.870  24.850  39.890  1.00  0.00           H
ATOM    207  CB  PHE A 596      31.740  24.340  40.010  1.00  0.00           C
ATOM    208  HB1 PHE A 596      31.020  23.710  39.450  1.00  0.00           H
ATOM    209  HB2 PHE A 596      31.390  25.390  39.940  1.00  0.00           H
ATOM    210  CG  PHE A 596      31.710  23.940  41.470  1.00  0.00           C
ATOM    211  CD1 PHE A 596      32.180  24.840  42.430  1.00  0.00           C
ATOM    212  HD1 PHE A 596      32.590  25.790  42.120  1.00  0.00           H
ATOM    213  CE1 PHE A 596      32.120  24.530  43.800  1.00  0.00           C
ATOM    214  HE1 PHE A 596      32.490  25.240  44.530  1.00  0.00           H
ATOM    215  CZ  PHE A 596      31.580  23.310  44.210  1.00  0.00           C
ATOM    216  HZ  PHE A 596      31.530  23.080  45.270  1.00  0.00           H
ATOM    217  CD2 PHE A 596      31.160  22.710  41.900  1.00  0.00           C
ATOM    218  HD2 PHE A 596      30.770  22.020  41.170  1.00  0.00           H
ATOM    219  CE2 PHE A 596      31.100  22.400  43.260  1.00  0.00           C
ATOM    220  HE2 PHE A 596      30.680  21.460  43.590  1.00  0.00           H
ATOM    221  C   PHE A 596      33.680  22.790  39.500  1.00  0.00           C
ATOM    222  O   PHE A 596      34.590  22.500  40.270  1.00  0.00           O
ATOM    223  N   LEU A 597      33.140  21.850  38.690  1.00  0.00           N
ATOM    224  HN  LEU A 597      32.400  22.100  38.070  1.00  0.00           H
ATOM    225  CA  LEU A 597      33.630  20.490  38.610  1.00  0.00           C
ATOM    226  HA  LEU A 597      33.590  20.070  39.600  1.00  0.00           H
ATOM    227  CB  LEU A 597      32.690  19.720  37.650  1.00  0.00           C
ATOM    228  HB1 LEU A 597      32.710  20.180  36.640  1.00  0.00           H
ATOM    229  HB2 LEU A 597      31.660  19.860  38.050  1.00  0.00           H
ATOM    230  CG  LEU A 597      32.920  18.200  37.530  1.00  0.00           C
ATOM    231  HG  LEU A 597      31.970  17.780  37.090  1.00  0.00           H
ATOM    232  CD1 LEU A 597      34.050  17.840  36.540  1.00  0.00           C
ATOM    233 HD11 LEU A 597      35.030  18.220  36.870  1.00  0.00           H
ATOM    234 HD12 LEU A 597      33.830  18.250  35.530  1.00  0.00           H
ATOM    235 HD13 LEU A 597      34.150  16.750  36.450  1.00  0.00           H
ATOM    236  CD2 LEU A 597      33.100  17.540  38.910  1.00  0.00           C
ATOM    237 HD21 LEU A 597      32.320  17.920  39.610  1.00  0.00           H
ATOM    238 HD22 LEU A 597      34.100  17.780  39.330  1.00  0.00           H
ATOM    239 HD23 LEU A 597      32.990  16.440  38.840  1.00  0.00           H
ATOM    240  C   LEU A 597      35.090  20.410  38.140  1.00  0.00           C
ATOM    241  O   LEU A 597      35.920  19.690  38.700  1.00  0.00           O
ATOM    242  N   SER A 598      35.430  21.210  37.110  1.00  0.00           N
ATOM    243  HN  SER A 598      34.730  21.830  36.750  1.00  0.00           H
ATOM    244  CA  SER A 598      36.780  21.330  36.570  1.00  0.00           C
ATOM    245  HA  SER A 598      37.100  20.340  36.300  1.00  0.00           H
ATOM    246  CB  SER A 598      36.870  22.190  35.290  1.00  0.00           C
ATOM    247  HB1 SER A 598      37.930  22.240  34.940  1.00  0.00           H
ATOM    248  HB2 SER A 598      36.510  23.230  35.470  1.00  0.00           H
ATOM    249  OG  SER A 598      36.100  21.600  34.230  1.00  0.00           O
ATOM    250  HG1 SER A 598      35.240  21.380  34.590  1.00  0.00           H
ATOM    251  C   SER A 598      37.820  21.830  37.570  1.00  0.00           C
ATOM    252  O   SER A 598      38.940  21.320  37.550  1.00  0.00           O
ATOM    253  N   ASP A 599      37.500  22.780  38.480  1.00  0.00           N
ATOM    254  HN  ASP A 599      36.600  23.230  38.480  1.00  0.00           H
ATOM    255  CA  ASP A 599      38.430  23.280  39.490  1.00  0.00           C
ATOM    256  HA  ASP A 599      39.230  23.810  39.000  1.00  0.00           H
ATOM    257  CB  ASP A 599      37.670  24.270  40.450  1.00  0.00           C
ATOM    258  HB1 ASP A 599      38.360  24.640  41.240  1.00  0.00           H
ATOM    259  HB2 ASP A 599      36.840  23.730  40.950  1.00  0.00           H
ATOM    260  CG  ASP A 599      37.060  25.510  39.790  1.00  0.00           C
ATOM    261  OD1 ASP A 599      37.510  25.910  38.680  1.00  0.00           O
ATOM    262  OD2 ASP A 599      36.180  26.150  40.430  1.00  0.00           O
ATOM    263  C   ASP A 599      39.110  22.150  40.300  1.00  0.00           C
ATOM    264  O   ASP A 599      40.340  22.090  40.430  1.00  0.00           O
ATOM    265  N   PHE A 600      38.320  21.160  40.780  1.00  0.00           N
ATOM    266  HN  PHE A 600      37.330  21.240  40.670  1.00  0.00           H
ATOM    267  CA  PHE A 600      38.780  19.960  41.480  1.00  0.00           C
ATOM    268  HA  PHE A 600      39.370  20.300  42.320  1.00  0.00           H
ATOM    269  CB  PHE A 600      37.570  19.140  42.000  1.00  0.00           C
ATOM    270  HB1 PHE A 600      37.920  18.210  42.520  1.00  0.00           H
ATOM    271  HB2 PHE A 600      36.900  18.840  41.160  1.00  0.00           H
ATOM    272  CG  PHE A 600      36.790  19.950  42.990  1.00  0.00           C
ATOM    273  CD1 PHE A 600      35.600  20.580  42.610  1.00  0.00           C
ATOM    274  HD1 PHE A 600      35.240  20.480  41.600  1.00  0.00           H
ATOM    275  CE1 PHE A 600      34.860  21.340  43.530  1.00  0.00           C
ATOM    276  HE1 PHE A 600      33.940  21.820  43.220  1.00  0.00           H
ATOM    277  CZ  PHE A 600      35.310  21.470  44.850  1.00  0.00           C
ATOM    278  HZ  PHE A 600      34.730  22.050  45.560  1.00  0.00           H
ATOM    279  CD2 PHE A 600      37.230  20.080  44.330  1.00  0.00           C
ATOM    280  HD2 PHE A 600      38.140  19.590  44.630  1.00  0.00           H
ATOM    281  CE2 PHE A 600      36.500  20.840  45.250  1.00  0.00           C
ATOM    282  HE2 PHE A 600      36.840  20.920  46.270  1.00  0.00           H
ATOM    283  C   PHE A 600      39.710  19.030  40.680  1.00  0.00           C
ATOM    284  O   PHE A 600      40.690  18.530  41.220  1.00  0.00           O
ATOM    285  N   LYS A 601      39.410  18.800  39.380  1.00  0.00           N
ATOM    286  HN  LYS A 601      38.590  19.220  38.990  1.00  0.00           H
ATOM    287  CA  LYS A 601      40.250  18.080  38.430  1.00  0.00           C
ATOM    288  HA  LYS A 601      40.430  17.090  38.830  1.00  0.00           H
ATOM    289  CB  LYS A 601      39.550  18.000  37.040  1.00  0.00           C
ATOM    290  HB1 LYS A 601      40.230  17.460  36.340  1.00  0.00           H
ATOM    291  HB2 LYS A 601      39.450  19.040  36.630  1.00  0.00           H
ATOM    292  CG  LYS A 601      38.170  17.320  37.010  1.00  0.00           C
ATOM    293  HG1 LYS A 601      37.800  17.360  35.960  1.00  0.00           H
ATOM    294  HG2 LYS A 601      37.470  17.910  37.640  1.00  0.00           H
ATOM    295  CD  LYS A 601      38.270  15.880  37.510  1.00  0.00           C
ATOM    296  HD1 LYS A 601      38.570  15.940  38.580  1.00  0.00           H
ATOM    297  HD2 LYS A 601      39.100  15.370  36.960  1.00  0.00           H
ATOM    298  CE  LYS A 601      36.990  15.040  37.440  1.00  0.00           C
ATOM    299  HE1 LYS A 601      36.150  15.680  37.780  1.00  0.00           H
ATOM    300  HE2 LYS A 601      37.090  14.160  38.120  1.00  0.00           H
ATOM    301  NZ  LYS A 601      36.730  14.520  36.090  1.00  0.00           N
ATOM    302  HZ1 LYS A 601      37.510  13.950  35.710  1.00  0.00           H
ATOM    303  HZ2 LYS A 601      36.530  15.320  35.450  1.00  0.00           H
ATOM    304  HZ3 LYS A 601      35.870  13.900  36.060  1.00  0.00           H
ATOM    305  C   LYS A 601      41.620  18.710  38.220  1.00  0.00           C
ATOM    306  O   LYS A 601      42.640  18.020  38.170  1.00  0.00           O
ATOM    307  N   ASP A 602      41.650  20.060  38.080  1.00  0.00           N
ATOM    308  HN  ASP A 602      40.790  20.580  38.050  1.00  0.00           H
ATOM    309  CA  ASP A 602      42.860  20.810  37.830  1.00  0.00           C
ATOM    310  HA  ASP A 602      43.440  20.300  37.070  1.00  0.00           H
ATOM    311  CB  ASP A 602      42.480  22.230  37.320  1.00  0.00           C
ATOM    312  HB1 ASP A 602      43.390  22.830  37.150  1.00  0.00           H
ATOM    313  HB2 ASP A 602      41.840  22.740  38.070  1.00  0.00           H
ATOM    314  CG  ASP A 602      41.730  22.170  35.990  1.00  0.00           C
ATOM    315  OD1 ASP A 602      42.040  21.290  35.160  1.00  0.00           O
ATOM    316  OD2 ASP A 602      40.950  23.120  35.740  1.00  0.00           O
ATOM    317  C   ASP A 602      43.740  20.910  39.090  1.00  0.00           C
ATOM    318  O   ASP A 602      44.960  21.050  39.020  1.00  0.00           O
ATOM    319  N   ALA A 603      43.140  20.750  40.290  1.00  0.00           N
ATOM    320  HN  ALA A 603      42.130  20.710  40.290  1.00  0.00           H
ATOM    321  CA  ALA A 603      43.760  20.770  41.600  1.00  0.00           C
ATOM    322  HA  ALA A 603      44.500  21.550  41.620  1.00  0.00           H
ATOM    323  CB  ALA A 603      42.700  21.100  42.660  1.00  0.00           C
ATOM    324  HB1 ALA A 603      41.960  20.280  42.750  1.00  0.00           H
ATOM    325  HB2 ALA A 603      42.160  22.020  42.370  1.00  0.00           H
ATOM    326  HB3 ALA A 603      43.180  21.250  43.650  1.00  0.00           H
ATOM    327  C   ALA A 603      44.470  19.480  41.980  1.00  0.00           C
ATOM    328  O   ALA A 603      44.520  19.050  43.130  1.00  0.00           O
ATOM    329  N   LEU A 604      45.080  18.850  40.970  1.00  0.00           N
ATOM    330  HN  LEU A 604      44.950  19.220  40.070  1.00  0.00           H
ATOM    331  CA  LEU A 604      45.820  17.620  41.090  1.00  0.00           C
ATOM    332  HA  LEU A 604      45.990  17.380  42.130  1.00  0.00           H
ATOM    333  CB  LEU A 604      45.010  16.520  40.390  1.00  0.00           C
ATOM    334  HB1 LEU A 604      44.790  16.820  39.340  1.00  0.00           H
ATOM    335  HB2 LEU A 604      44.020  16.470  40.910  1.00  0.00           H
ATOM    336  CG  LEU A 604      45.610  15.100  40.380  1.00  0.00           C
ATOM    337  HG  LEU A 604      46.570  15.110  39.810  1.00  0.00           H
ATOM    338  CD1 LEU A 604      45.890  14.580  41.800  1.00  0.00           C
ATOM    339 HD11 LEU A 604      44.960  14.610  42.400  1.00  0.00           H
ATOM    340 HD12 LEU A 604      46.660  15.210  42.300  1.00  0.00           H
ATOM    341 HD13 LEU A 604      46.260  13.540  41.750  1.00  0.00           H
ATOM    342  CD2 LEU A 604      44.640  14.160  39.660  1.00  0.00           C
ATOM    343 HD21 LEU A 604      44.470  14.510  38.610  1.00  0.00           H
ATOM    344 HD22 LEU A 604      43.660  14.140  40.180  1.00  0.00           H
ATOM    345 HD23 LEU A 604      45.040  13.130  39.620  1.00  0.00           H
ATOM    346  C   LEU A 604      47.170  17.810  40.440  1.00  0.00           C
ATOM    347  O   LEU A 604      48.160  17.270  40.910  1.00  0.00           O
ATOM    348  N   SER A 605      47.270  18.670  39.390  1.00  0.00           N
ATOM    349  HN  SER A 605      46.460  19.170  39.110  1.00  0.00           H
ATOM    350  CA  SER A 605      48.420  18.830  38.510  1.00  0.00           C
ATOM    351  HA  SER A 605      48.830  17.860  38.310  1.00  0.00           H
ATOM    352  CB  SER A 605      48.000  19.400  37.130  1.00  0.00           C
ATOM    353  HB1 SER A 605      48.910  19.560  36.490  1.00  0.00           H
ATOM    354  HB2 SER A 605      47.470  20.370  37.240  1.00  0.00           H
ATOM    355  OG  SER A 605      47.180  18.480  36.410  1.00  0.00           O
ATOM    356  HG1 SER A 605      46.250  18.620  36.640  1.00  0.00           H
ATOM    357  C   SER A 605      49.560  19.680  39.070  1.00  0.00           C
ATOM    358  O   SER A 605      50.070  20.580  38.400  1.00  0.00           O
ATOM    359  N   LEU A 606      49.980  19.370  40.310  1.00  0.00           N
ATOM    360  HN  LEU A 606      49.490  18.640  40.790  1.00  0.00           H
ATOM    361  CA  LEU A 606      51.060  20.030  41.030  1.00  0.00           C
ATOM    362  HA  LEU A 606      51.120  19.510  41.980  1.00  0.00           H
ATOM    363  CB  LEU A 606      52.420  19.870  40.300  1.00  0.00           C
ATOM    364  HB1 LEU A 606      53.240  20.360  40.850  1.00  0.00           H
ATOM    365  HB2 LEU A 606      52.360  20.340  39.300  1.00  0.00           H
ATOM    366  CG  LEU A 606      52.790  18.370  40.110  1.00  0.00           C
ATOM    367  HG  LEU A 606      51.860  17.840  39.810  1.00  0.00           H
ATOM    368  CD1 LEU A 606      53.770  18.060  38.970  1.00  0.00           C
ATOM    369 HD11 LEU A 606      54.810  18.270  39.240  1.00  0.00           H
ATOM    370 HD12 LEU A 606      53.500  18.630  38.050  1.00  0.00           H
ATOM    371 HD13 LEU A 606      53.700  16.980  38.720  1.00  0.00           H
ATOM    372  CD2 LEU A 606      53.270  17.790  41.440  1.00  0.00           C
ATOM    373 HD21 LEU A 606      52.450  17.830  42.190  1.00  0.00           H
ATOM    374 HD22 LEU A 606      54.140  18.350  41.830  1.00  0.00           H
ATOM    375 HD23 LEU A 606      53.580  16.730  41.310  1.00  0.00           H
ATOM    376  C   LEU A 606      50.700  21.450  41.400  1.00  0.00           C
ATOM    377  O   LEU A 606      49.530  21.830  41.340  1.00  0.00           O
ATOM    378  N   GLN A 607      51.680  22.270  41.870  1.00  0.00           N
ATOM    379  HN  GLN A 607      52.600  21.910  41.960  1.00  0.00           H
ATOM    380  CA  GLN A 607      51.540  23.710  42.060  1.00  0.00           C
ATOM    381  HA  GLN A 607      52.540  24.100  42.160  1.00  0.00           H
ATOM    382  CB  GLN A 607      50.910  24.400  40.830  1.00  0.00           C
ATOM    383  HB1 GLN A 607      49.860  24.060  40.710  1.00  0.00           H
ATOM    384  HB2 GLN A 607      51.480  24.050  39.930  1.00  0.00           H
ATOM    385  CG  GLN A 607      50.890  25.940  40.850  1.00  0.00           C
ATOM    386  HG1 GLN A 607      51.920  26.340  40.990  1.00  0.00           H
ATOM    387  HG2 GLN A 607      50.240  26.330  41.660  1.00  0.00           H
ATOM    388  CD  GLN A 607      50.320  26.420  39.520  1.00  0.00           C
ATOM    389  OE1 GLN A 607      49.440  25.780  38.920  1.00  0.00           O
ATOM    390  NE2 GLN A 607      50.830  27.560  39.000  1.00  0.00           N
ATOM    391 HE21 GLN A 607      50.470  27.860  38.130  1.00  0.00           H
ATOM    392 HE22 GLN A 607      51.520  28.080  39.510  1.00  0.00           H
ATOM    393  C   GLN A 607      50.830  24.090  43.360  1.00  0.00           C
ATOM    394  O   GLN A 607      51.290  24.950  44.110  1.00  0.00           O
ATOM    395  N   CYS A 608      49.730  23.390  43.680  1.00  0.00           N
ATOM    396  HN  CYS A 608      49.420  22.700  43.010  1.00  0.00           H
ATOM    397  CA  CYS A 608      48.860  23.600  44.810  1.00  0.00           C
ATOM    398  HA  CYS A 608      48.390  24.570  44.690  1.00  0.00           H
ATOM    399  CB  CYS A 608      47.740  22.510  44.820  1.00  0.00           C
ATOM    400  HB1 CYS A 608      47.040  22.760  43.990  1.00  0.00           H
ATOM    401  HB2 CYS A 608      47.140  22.590  45.760  1.00  0.00           H
ATOM    402  SG  CYS A 608      48.370  20.800  44.570  1.00  0.00           S
ATOM    403  HG1 CYS A 608      47.180  20.210  44.550  1.00  0.00           H
ATOM    404  C   CYS A 608      49.560  23.630  46.160  1.00  0.00           C
ATOM    405  O   CYS A 608      49.340  24.540  46.960  1.00  0.00           O
ATOM    406  N   LEU A 609      50.470  22.670  46.430  1.00  0.00           N
ATOM    407  HN  LEU A 609      50.590  21.940  45.760  1.00  0.00           H
ATOM    408  CA  LEU A 609      51.220  22.540  47.660  1.00  0.00           C
ATOM    409  HA  LEU A 609      50.520  22.400  48.480  1.00  0.00           H
ATOM    410  CB  LEU A 609      52.130  21.290  47.540  1.00  0.00           C
ATOM    411  HB1 LEU A 609      52.750  21.380  46.620  1.00  0.00           H
ATOM    412  HB2 LEU A 609      51.480  20.390  47.420  1.00  0.00           H
ATOM    413  CG  LEU A 609      53.100  21.000  48.710  1.00  0.00           C
ATOM    414  HG  LEU A 609      53.780  21.880  48.840  1.00  0.00           H
ATOM    415  CD1 LEU A 609      52.370  20.770  50.040  1.00  0.00           C
ATOM    416 HD11 LEU A 609      51.680  19.900  49.950  1.00  0.00           H
ATOM    417 HD12 LEU A 609      51.780  21.660  50.330  1.00  0.00           H
ATOM    418 HD13 LEU A 609      53.100  20.560  50.850  1.00  0.00           H
ATOM    419  CD2 LEU A 609      53.990  19.790  48.400  1.00  0.00           C
ATOM    420 HD21 LEU A 609      54.550  19.950  47.450  1.00  0.00           H
ATOM    421 HD22 LEU A 609      53.380  18.870  48.300  1.00  0.00           H
ATOM    422 HD23 LEU A 609      54.730  19.630  49.210  1.00  0.00           H
ATOM    423  C   LEU A 609      52.050  23.780  47.990  1.00  0.00           C
ATOM    424  O   LEU A 609      52.020  24.300  49.100  1.00  0.00           O
ATOM    425  N   ALA A 610      52.750  24.330  46.990  1.00  0.00           N
ATOM    426  HN  ALA A 610      52.720  23.910  46.090  1.00  0.00           H
ATOM    427  CA  ALA A 610      53.490  25.560  47.100  1.00  0.00           C
ATOM    428  HA  ALA A 610      54.230  25.460  47.880  1.00  0.00           H
ATOM    429  CB  ALA A 610      54.060  25.860  45.730  1.00  0.00           C
ATOM    430  HB1 ALA A 610      53.320  26.170  44.960  1.00  0.00           H
ATOM    431  HB2 ALA A 610      54.440  24.880  45.420  1.00  0.00           H
ATOM    432  HB3 ALA A 610      54.880  26.610  45.780  1.00  0.00           H
ATOM    433  C   ALA A 610      52.680  26.770  47.390  1.00  0.00           C
ATOM    434  O   ALA A 610      53.030  27.600  48.240  1.00  0.00           O
ATOM    435  N   SER A 611      51.570  26.890  46.650  1.00  0.00           N
ATOM    436  HN  SER A 611      51.340  26.190  45.970  1.00  0.00           H
ATOM    437  CA  SER A 611      50.640  27.980  46.800  1.00  0.00           C
ATOM    438  HA  SER A 611      51.200  28.910  46.710  1.00  0.00           H
ATOM    439  CB  SER A 611      49.520  27.980  45.730  1.00  0.00           C
ATOM    440  HB1 SER A 611      48.950  27.020  45.770  1.00  0.00           H
ATOM    441  HB2 SER A 611      49.970  28.050  44.710  1.00  0.00           H
ATOM    442  OG  SER A 611      48.620  29.060  45.930  1.00  0.00           O
ATOM    443  HG1 SER A 611      49.060  29.880  45.670  1.00  0.00           H
ATOM    444  C   SER A 611      50.050  27.980  48.190  1.00  0.00           C
ATOM    445  O   SER A 611      50.030  29.000  48.870  1.00  0.00           O
ATOM    446  N   ILE A 612      49.630  26.790  48.680  1.00  0.00           N
ATOM    447  HN  ILE A 612      49.640  25.970  48.090  1.00  0.00           H
ATOM    448  CA  ILE A 612      49.130  26.600  50.030  1.00  0.00           C
ATOM    449  HA  ILE A 612      48.280  27.260  50.170  1.00  0.00           H
ATOM    450  CB  ILE A 612      48.660  25.150  50.230  1.00  0.00           C
ATOM    451  HB  ILE A 612      49.450  24.470  49.850  1.00  0.00           H
ATOM    452  CG2 ILE A 612      48.420  24.810  51.720  1.00  0.00           C
ATOM    453 HG21 ILE A 612      47.710  25.540  52.170  1.00  0.00           H
ATOM    454 HG22 ILE A 612      49.360  24.830  52.310  1.00  0.00           H
ATOM    455 HG23 ILE A 612      47.980  23.800  51.830  1.00  0.00           H
ATOM    456  CG1 ILE A 612      47.380  24.880  49.390  1.00  0.00           C
ATOM    457 HG11 ILE A 612      47.450  25.420  48.420  1.00  0.00           H
ATOM    458 HG12 ILE A 612      46.510  25.310  49.940  1.00  0.00           H
ATOM    459  CD  ILE A 612      47.140  23.400  49.110  1.00  0.00           C
ATOM    460  HD1 ILE A 612      46.980  22.830  50.050  1.00  0.00           H
ATOM    461  HD2 ILE A 612      48.010  22.950  48.590  1.00  0.00           H
ATOM    462  HD3 ILE A 612      46.240  23.260  48.470  1.00  0.00           H
ATOM    463  C   ILE A 612      50.130  26.980  51.100  1.00  0.00           C
ATOM    464  O   ILE A 612      49.820  27.770  51.990  1.00  0.00           O
ATOM    465  N   LEU A 613      51.380  26.480  51.020  1.00  0.00           N
ATOM    466  HN  LEU A 613      51.610  25.810  50.310  1.00  0.00           H
ATOM    467  CA  LEU A 613      52.420  26.780  51.990  1.00  0.00           C
ATOM    468  HA  LEU A 613      52.040  26.530  52.970  1.00  0.00           H
ATOM    469  CB  LEU A 613      53.670  25.920  51.700  1.00  0.00           C
ATOM    470  HB1 LEU A 613      54.560  26.260  52.270  1.00  0.00           H
ATOM    471  HB2 LEU A 613      53.900  26.030  50.610  1.00  0.00           H
ATOM    472  CG  LEU A 613      53.440  24.430  52.020  1.00  0.00           C
ATOM    473  HG  LEU A 613      52.400  24.150  51.730  1.00  0.00           H
ATOM    474  CD1 LEU A 613      54.370  23.540  51.210  1.00  0.00           C
ATOM    475 HD11 LEU A 613      55.410  23.750  51.510  1.00  0.00           H
ATOM    476 HD12 LEU A 613      54.250  23.740  50.130  1.00  0.00           H
ATOM    477 HD13 LEU A 613      54.170  22.470  51.410  1.00  0.00           H
ATOM    478  CD2 LEU A 613      53.630  24.140  53.510  1.00  0.00           C
ATOM    479 HD21 LEU A 613      52.870  24.680  54.120  1.00  0.00           H
ATOM    480 HD22 LEU A 613      54.640  24.470  53.830  1.00  0.00           H
ATOM    481 HD23 LEU A 613      53.540  23.050  53.710  1.00  0.00           H
ATOM    482  C   LEU A 613      52.800  28.250  52.080  1.00  0.00           C
ATOM    483  O   LEU A 613      52.920  28.820  53.160  1.00  0.00           O
ATOM    484  N   PHE A 614      52.960  28.910  50.910  1.00  0.00           N
ATOM    485  HN  PHE A 614      52.850  28.410  50.040  1.00  0.00           H
ATOM    486  CA  PHE A 614      53.200  30.340  50.830  1.00  0.00           C
ATOM    487  HA  PHE A 614      54.070  30.560  51.430  1.00  0.00           H
ATOM    488  CB  PHE A 614      53.530  30.680  49.340  1.00  0.00           C
ATOM    489  HB1 PHE A 614      52.750  30.210  48.700  1.00  0.00           H
ATOM    490  HB2 PHE A 614      54.510  30.230  49.070  1.00  0.00           H
ATOM    491  CG  PHE A 614      53.600  32.140  48.970  1.00  0.00           C
ATOM    492  CD1 PHE A 614      54.160  33.100  49.840  1.00  0.00           C
ATOM    493  HD1 PHE A 614      54.520  32.800  50.810  1.00  0.00           H
ATOM    494  CE1 PHE A 614      54.300  34.430  49.440  1.00  0.00           C
ATOM    495  HE1 PHE A 614      54.760  35.150  50.110  1.00  0.00           H
ATOM    496  CZ  PHE A 614      53.910  34.820  48.160  1.00  0.00           C
ATOM    497  HZ  PHE A 614      54.040  35.840  47.830  1.00  0.00           H
ATOM    498  CD2 PHE A 614      53.200  32.550  47.690  1.00  0.00           C
ATOM    499  HD2 PHE A 614      52.820  31.820  46.990  1.00  0.00           H
ATOM    500  CE2 PHE A 614      53.370  33.880  47.280  1.00  0.00           C
ATOM    501  HE2 PHE A 614      53.090  34.180  46.280  1.00  0.00           H
ATOM    502  C   PHE A 614      52.070  31.190  51.390  1.00  0.00           C
ATOM    503  O   PHE A 614      52.270  31.990  52.300  1.00  0.00           O
ATOM    504  N   LEU A 615      50.820  30.970  50.910  1.00  0.00           N
ATOM    505  HN  LEU A 615      50.670  30.320  50.170  1.00  0.00           H
ATOM    506  CA  LEU A 615      49.640  31.710  51.350  1.00  0.00           C
ATOM    507  HA  LEU A 615      49.880  32.760  51.250  1.00  0.00           H
ATOM    508  CB  LEU A 615      48.380  31.410  50.490  1.00  0.00           C
ATOM    509  HB1 LEU A 615      47.460  31.540  51.110  1.00  0.00           H
ATOM    510  HB2 LEU A 615      48.400  30.340  50.170  1.00  0.00           H
ATOM    511  CG  LEU A 615      48.170  32.310  49.250  1.00  0.00           C
ATOM    512  HG  LEU A 615      47.270  31.910  48.720  1.00  0.00           H
ATOM    513  CD1 LEU A 615      47.860  33.760  49.670  1.00  0.00           C
ATOM    514 HD11 LEU A 615      48.740  34.230  50.140  1.00  0.00           H
ATOM    515 HD12 LEU A 615      47.020  33.780  50.400  1.00  0.00           H
ATOM    516 HD13 LEU A 615      47.570  34.370  48.790  1.00  0.00           H
ATOM    517  CD2 LEU A 615      49.340  32.270  48.260  1.00  0.00           C
ATOM    518 HD21 LEU A 615      49.580  31.210  48.000  1.00  0.00           H
ATOM    519 HD22 LEU A 615      50.260  32.720  48.710  1.00  0.00           H
ATOM    520 HD23 LEU A 615      49.080  32.790  47.330  1.00  0.00           H
ATOM    521  C   LEU A 615      49.310  31.520  52.820  1.00  0.00           C
ATOM    522  O   LEU A 615      48.950  32.480  53.500  1.00  0.00           O
ATOM    523  N   TYR A 616      49.430  30.280  53.330  1.00  0.00           N
ATOM    524  HN  TYR A 616      49.710  29.520  52.740  1.00  0.00           H
ATOM    525  CA  TYR A 616      49.230  29.950  54.730  1.00  0.00           C
ATOM    526  HA  TYR A 616      48.190  30.150  54.970  1.00  0.00           H
ATOM    527  CB  TYR A 616      49.500  28.420  54.920  1.00  0.00           C
ATOM    528  HB1 TYR A 616      50.480  28.180  54.460  1.00  0.00           H
ATOM    529  HB2 TYR A 616      48.730  27.840  54.370  1.00  0.00           H
ATOM    530  CG  TYR A 616      49.530  27.950  56.350  1.00  0.00           C
ATOM    531  CD1 TYR A 616      48.340  27.890  57.110  1.00  0.00           C
ATOM    532  HD1 TYR A 616      47.400  28.190  56.660  1.00  0.00           H
ATOM    533  CE1 TYR A 616      48.370  27.460  58.440  1.00  0.00           C
ATOM    534  HE1 TYR A 616      47.460  27.440  59.030  1.00  0.00           H
ATOM    535  CZ  TYR A 616      49.570  27.070  59.030  1.00  0.00           C
ATOM    536  OH  TYR A 616      49.580  26.680  60.380  1.00  0.00           O
ATOM    537  HH  TYR A 616      50.490  26.570  60.660  1.00  0.00           H
ATOM    538  CD2 TYR A 616      50.730  27.530  56.950  1.00  0.00           C
ATOM    539  HD2 TYR A 616      51.650  27.540  56.370  1.00  0.00           H
ATOM    540  CE2 TYR A 616      50.760  27.100  58.280  1.00  0.00           C
ATOM    541  HE2 TYR A 616      51.690  26.800  58.740  1.00  0.00           H
ATOM    542  C   TYR A 616      50.030  30.830  55.690  1.00  0.00           C
ATOM    543  O   TYR A 616      49.470  31.570  56.500  1.00  0.00           O
ATOM    544  N   CYS A 617      51.370  30.800  55.570  1.00  0.00           N
ATOM    545  HN  CYS A 617      51.790  30.170  54.910  1.00  0.00           H
ATOM    546  CA  CYS A 617      52.290  31.640  56.320  1.00  0.00           C
ATOM    547  HA  CYS A 617      52.030  31.520  57.360  1.00  0.00           H
ATOM    548  CB  CYS A 617      53.750  31.160  56.150  1.00  0.00           C
ATOM    549  HB1 CYS A 617      54.440  31.880  56.640  1.00  0.00           H
ATOM    550  HB2 CYS A 617      54.010  31.150  55.060  1.00  0.00           H
ATOM    551  SG  CYS A 617      54.010  29.510  56.890  1.00  0.00           S
ATOM    552  HG1 CYS A 617      55.330  29.480  56.730  1.00  0.00           H
ATOM    553  C   CYS A 617      52.140  33.130  56.040  1.00  0.00           C
ATOM    554  O   CYS A 617      52.180  33.940  56.960  1.00  0.00           O
ATOM    555  N   ALA A 618      51.950  33.530  54.760  1.00  0.00           N
ATOM    556  HN  ALA A 618      51.980  32.870  54.010  1.00  0.00           H
ATOM    557  CA  ALA A 618      51.690  34.920  54.380  1.00  0.00           C
ATOM    558  HA  ALA A 618      52.500  35.510  54.780  1.00  0.00           H
ATOM    559  CB  ALA A 618      51.690  35.060  52.850  1.00  0.00           C
ATOM    560  HB1 ALA A 618      50.830  34.520  52.400  1.00  0.00           H
ATOM    561  HB2 ALA A 618      52.620  34.620  52.420  1.00  0.00           H
ATOM    562  HB3 ALA A 618      51.650  36.130  52.550  1.00  0.00           H
ATOM    563  C   ALA A 618      50.400  35.520  54.960  1.00  0.00           C
ATOM    564  O   ALA A 618      50.360  36.690  55.320  1.00  0.00           O
ATOM    565  N   CYS A 619      49.310  34.740  55.060  1.00  0.00           N
ATOM    566  HN  CYS A 619      49.310  33.820  54.660  1.00  0.00           H
ATOM    567  CA  CYS A 619      48.050  35.180  55.640  1.00  0.00           C
ATOM    568  HA  CYS A 619      47.850  36.200  55.350  1.00  0.00           H
ATOM    569  CB  CYS A 619      46.920  34.260  55.090  1.00  0.00           C
ATOM    570  HB1 CYS A 619      47.120  33.210  55.420  1.00  0.00           H
ATOM    571  HB2 CYS A 619      47.020  34.260  53.980  1.00  0.00           H
ATOM    572  SG  CYS A 619      45.220  34.750  55.530  1.00  0.00           S
ATOM    573  HG1 CYS A 619      45.430  34.710  56.840  1.00  0.00           H
ATOM    574  C   CYS A 619      48.060  35.130  57.170  1.00  0.00           C
ATOM    575  O   CYS A 619      47.400  35.920  57.850  1.00  0.00           O
ATOM    576  N   MET A 620      48.850  34.200  57.750  1.00  0.00           N
ATOM    577  HN  MET A 620      49.340  33.550  57.170  1.00  0.00           H
ATOM    578  CA  MET A 620      48.940  33.970  59.180  1.00  0.00           C
ATOM    579  HA  MET A 620      47.960  33.700  59.540  1.00  0.00           H
ATOM    580  CB  MET A 620      49.920  32.790  59.440  1.00  0.00           C
ATOM    581  HB1 MET A 620      50.940  33.060  59.070  1.00  0.00           H
ATOM    582  HB2 MET A 620      49.590  31.930  58.830  1.00  0.00           H
ATOM    583  CG  MET A 620      50.040  32.320  60.900  1.00  0.00           C
ATOM    584  HG1 MET A 620      50.380  33.160  61.550  1.00  0.00           H
ATOM    585  HG2 MET A 620      50.840  31.540  60.950  1.00  0.00           H
ATOM    586  SD  MET A 620      48.510  31.620  61.580  1.00  0.00           S
ATOM    587  CE  MET A 620      48.420  30.100  60.600  1.00  0.00           C
ATOM    588  HE1 MET A 620      49.370  29.520  60.660  1.00  0.00           H
ATOM    589  HE2 MET A 620      48.220  30.310  59.530  1.00  0.00           H
ATOM    590  HE3 MET A 620      47.610  29.430  60.960  1.00  0.00           H
ATOM    591  C   MET A 620      49.390  35.180  59.980  1.00  0.00           C
ATOM    592  O   MET A 620      48.770  35.530  60.980  1.00  0.00           O
ATOM    593  N   SER A 621      50.450  35.870  59.520  1.00  0.00           N
ATOM    594  HN  SER A 621      50.910  35.560  58.680  1.00  0.00           H
ATOM    595  CA  SER A 621      50.920  37.100  60.160  1.00  0.00           C
ATOM    596  HA  SER A 621      51.090  36.850  61.190  1.00  0.00           H
ATOM    597  CB  SER A 621      52.310  37.570  59.610  1.00  0.00           C
ATOM    598  HB1 SER A 621      52.290  37.570  58.500  1.00  0.00           H
ATOM    599  HB2 SER A 621      53.090  36.840  59.920  1.00  0.00           H
ATOM    600  OG  SER A 621      52.690  38.880  60.040  1.00  0.00           O
ATOM    601  HG1 SER A 621      52.830  38.860  61.000  1.00  0.00           H
ATOM    602  C   SER A 621      49.900  38.240  60.210  1.00  0.00           C
ATOM    603  O   SER A 621      49.700  38.790  61.300  1.00  0.00           O
ATOM    604  N   PRO A 622      49.160  38.620  59.160  1.00  0.00           N
ATOM    605  CD  PRO A 622      49.660  38.510  57.790  1.00  0.00           C
ATOM    606  HD1 PRO A 622      49.740  37.440  57.500  1.00  0.00           H
ATOM    607  HD2 PRO A 622      50.650  39.000  57.710  1.00  0.00           H
ATOM    608  CA  PRO A 622      48.170  39.670  59.280  1.00  0.00           C
ATOM    609  HA  PRO A 622      48.610  40.520  59.780  1.00  0.00           H
ATOM    610  CB  PRO A 622      47.740  40.040  57.840  1.00  0.00           C
ATOM    611  HB1 PRO A 622      47.880  41.130  57.670  1.00  0.00           H
ATOM    612  HB2 PRO A 622      46.680  39.780  57.620  1.00  0.00           H
ATOM    613  CG  PRO A 622      48.650  39.230  56.890  1.00  0.00           C
ATOM    614  HG1 PRO A 622      48.050  38.480  56.340  1.00  0.00           H
ATOM    615  HG2 PRO A 622      49.170  39.890  56.160  1.00  0.00           H
ATOM    616  C   PRO A 622      46.990  39.210  60.110  1.00  0.00           C
ATOM    617  O   PRO A 622      46.560  39.970  60.970  1.00  0.00           O
ATOM    618  N   VAL A 623      46.480  37.980  59.900  1.00  0.00           N
ATOM    619  HN  VAL A 623      46.840  37.390  59.180  1.00  0.00           H
ATOM    620  CA  VAL A 623      45.350  37.480  60.690  1.00  0.00           C
ATOM    621  HA  VAL A 623      44.520  38.160  60.530  1.00  0.00           H
ATOM    622  CB  VAL A 623      44.920  36.100  60.200  1.00  0.00           C
ATOM    623  HB  VAL A 623      45.830  35.450  60.100  1.00  0.00           H
ATOM    624  CG1 VAL A 623      43.940  35.400  61.160  1.00  0.00           C
ATOM    625 HG11 VAL A 623      43.050  36.040  61.350  1.00  0.00           H
ATOM    626 HG12 VAL A 623      44.420  35.140  62.130  1.00  0.00           H
ATOM    627 HG13 VAL A 623      43.580  34.440  60.710  1.00  0.00           H
ATOM    628  CG2 VAL A 623      44.270  36.250  58.810  1.00  0.00           C
ATOM    629 HG21 VAL A 623      44.970  36.690  58.080  1.00  0.00           H
ATOM    630 HG22 VAL A 623      43.370  36.910  58.880  1.00  0.00           H
ATOM    631 HG23 VAL A 623      43.930  35.260  58.420  1.00  0.00           H
ATOM    632  C   VAL A 623      45.600  37.480  62.190  1.00  0.00           C
ATOM    633  O   VAL A 623      44.790  38.000  62.960  1.00  0.00           O
ATOM    634  N   ILE A 624      46.750  36.960  62.650  1.00  0.00           N
ATOM    635  HN  ILE A 624      47.390  36.510  62.020  1.00  0.00           H
ATOM    636  CA  ILE A 624      47.130  37.010  64.060  1.00  0.00           C
ATOM    637  HA  ILE A 624      46.300  36.620  64.630  1.00  0.00           H
ATOM    638  CB  ILE A 624      48.330  36.090  64.320  1.00  0.00           C
ATOM    639  HB  ILE A 624      49.090  36.250  63.520  1.00  0.00           H
ATOM    640  CG2 ILE A 624      49.010  36.370  65.670  1.00  0.00           C
ATOM    641 HG21 ILE A 624      48.310  36.210  66.510  1.00  0.00           H
ATOM    642 HG22 ILE A 624      49.420  37.410  65.730  1.00  0.00           H
ATOM    643 HG23 ILE A 624      49.880  35.700  65.810  1.00  0.00           H
ATOM    644  CG1 ILE A 624      47.830  34.620  64.220  1.00  0.00           C
ATOM    645 HG11 ILE A 624      47.430  34.430  63.200  1.00  0.00           H
ATOM    646 HG12 ILE A 624      46.990  34.480  64.940  1.00  0.00           H
ATOM    647  CD  ILE A 624      48.900  33.560  64.530  1.00  0.00           C
ATOM    648  HD1 ILE A 624      49.260  33.640  65.570  1.00  0.00           H
ATOM    649  HD2 ILE A 624      49.770  33.670  63.840  1.00  0.00           H
ATOM    650  HD3 ILE A 624      48.470  32.540  64.400  1.00  0.00           H
ATOM    651  C   ILE A 624      47.360  38.420  64.600  1.00  0.00           C
ATOM    652  O   ILE A 624      46.860  38.780  65.670  1.00  0.00           O
ATOM    653  N   THR A 625      48.130  39.270  63.880  1.00  0.00           N
ATOM    654  HN  THR A 625      48.530  38.960  63.020  1.00  0.00           H
ATOM    655  CA  THR A 625      48.520  40.610  64.340  1.00  0.00           C
ATOM    656  HA  THR A 625      48.910  40.500  65.340  1.00  0.00           H
ATOM    657  CB  THR A 625      49.640  41.230  63.510  1.00  0.00           C
ATOM    658  HB  THR A 625      49.260  41.550  62.510  1.00  0.00           H
ATOM    659  OG1 THR A 625      50.670  40.290  63.300  1.00  0.00           O
ATOM    660  HG1 THR A 625      50.360  39.720  62.570  1.00  0.00           H
ATOM    661  CG2 THR A 625      50.280  42.420  64.230  1.00  0.00           C
ATOM    662 HG21 THR A 625      50.640  42.120  65.240  1.00  0.00           H
ATOM    663 HG22 THR A 625      49.550  43.260  64.350  1.00  0.00           H
ATOM    664 HG23 THR A 625      51.150  42.810  63.660  1.00  0.00           H
ATOM    665  C   THR A 625      47.360  41.580  64.430  1.00  0.00           C
ATOM    666  O   THR A 625      47.190  42.300  65.430  1.00  0.00           O
ATOM    667  N   PHE A 626      46.460  41.580  63.410  1.00  0.00           N
ATOM    668  HN  PHE A 626      46.620  41.020  62.600  1.00  0.00           H
ATOM    669  CA  PHE A 626      45.210  42.320  63.430  1.00  0.00           C
ATOM    670  HA  PHE A 626      45.430  43.360  63.630  1.00  0.00           H
ATOM    671  CB  PHE A 626      44.450  42.220  62.070  1.00  0.00           C
ATOM    672  HB1 PHE A 626      43.370  42.440  62.210  1.00  0.00           H
ATOM    673  HB2 PHE A 626      44.520  41.190  61.650  1.00  0.00           H
ATOM    674  CG  PHE A 626      44.980  43.200  61.030  1.00  0.00           C
ATOM    675  CD1 PHE A 626      44.120  44.190  60.550  1.00  0.00           C
ATOM    676  HD1 PHE A 626      43.110  44.260  60.940  1.00  0.00           H
ATOM    677  CE1 PHE A 626      44.510  45.070  59.530  1.00  0.00           C
ATOM    678  HE1 PHE A 626      43.820  45.810  59.160  1.00  0.00           H
ATOM    679  CZ  PHE A 626      45.790  44.950  58.970  1.00  0.00           C
ATOM    680  HZ  PHE A 626      46.100  45.620  58.180  1.00  0.00           H
ATOM    681  CD2 PHE A 626      46.260  43.100  60.470  1.00  0.00           C
ATOM    682  HD2 PHE A 626      46.940  42.340  60.810  1.00  0.00           H
ATOM    683  CE2 PHE A 626      46.670  43.960  59.440  1.00  0.00           C
ATOM    684  HE2 PHE A 626      47.650  43.870  59.010  1.00  0.00           H
ATOM    685  C   PHE A 626      44.280  41.890  64.550  1.00  0.00           C
ATOM    686  O   PHE A 626      43.710  42.720  65.250  1.00  0.00           O
ATOM    687  N   GLY A 627      44.170  40.560  64.770  1.00  0.00           N
ATOM    688  HN  GLY A 627      44.610  39.910  64.150  1.00  0.00           H
ATOM    689  CA  GLY A 627      43.460  39.990  65.920  1.00  0.00           C
ATOM    690  HA1 GLY A 627      43.540  38.920  65.850  1.00  0.00           H
ATOM    691  HA2 GLY A 627      42.440  40.340  65.910  1.00  0.00           H
ATOM    692  C   GLY A 627      44.060  40.380  67.240  1.00  0.00           C
ATOM    693  O   GLY A 627      43.350  40.640  68.210  1.00  0.00           O
ATOM    694  N   GLY A 628      45.390  40.450  67.350  1.00  0.00           N
ATOM    695  HN  GLY A 628      45.950  40.120  66.580  1.00  0.00           H
ATOM    696  CA  GLY A 628      46.080  40.930  68.550  1.00  0.00           C
ATOM    697  HA1 GLY A 628      47.140  40.870  68.350  1.00  0.00           H
ATOM    698  HA2 GLY A 628      45.760  40.320  69.380  1.00  0.00           H
ATOM    699  C   GLY A 628      45.770  42.370  68.900  1.00  0.00           C
ATOM    700  O   GLY A 628      45.450  42.670  70.050  1.00  0.00           O
ATOM    701  N   LEU A 629      45.840  43.260  67.880  1.00  0.00           N
ATOM    702  HN  LEU A 629      46.160  42.930  66.990  1.00  0.00           H
ATOM    703  CA  LEU A 629      45.480  44.670  67.920  1.00  0.00           C
ATOM    704  HA  LEU A 629      46.080  45.150  68.690  1.00  0.00           H
ATOM    705  CB  LEU A 629      45.770  45.340  66.540  1.00  0.00           C
ATOM    706  HB1 LEU A 629      44.930  45.990  66.200  1.00  0.00           H
ATOM    707  HB2 LEU A 629      45.860  44.540  65.760  1.00  0.00           H
ATOM    708  CG  LEU A 629      47.050  46.210  66.490  1.00  0.00           C
ATOM    709  HG  LEU A 629      47.020  46.920  67.350  1.00  0.00           H
ATOM    710  CD1 LEU A 629      48.320  45.360  66.620  1.00  0.00           C
ATOM    711 HD11 LEU A 629      48.380  44.600  65.810  1.00  0.00           H
ATOM    712 HD12 LEU A 629      48.340  44.830  67.600  1.00  0.00           H
ATOM    713 HD13 LEU A 629      49.230  46.000  66.570  1.00  0.00           H
ATOM    714  CD2 LEU A 629      47.100  47.030  65.190  1.00  0.00           C
ATOM    715 HD21 LEU A 629      46.220  47.690  65.080  1.00  0.00           H
ATOM    716 HD22 LEU A 629      47.150  46.360  64.310  1.00  0.00           H
ATOM    717 HD23 LEU A 629      48.010  47.670  65.180  1.00  0.00           H
ATOM    718  C   LEU A 629      44.030  44.940  68.270  1.00  0.00           C
ATOM    719  O   LEU A 629      43.710  45.850  69.040  1.00  0.00           O
ATOM    720  N   LEU A 630      43.090  44.170  67.690  1.00  0.00           N
ATOM    721  HN  LEU A 630      43.350  43.510  66.970  1.00  0.00           H
ATOM    722  CA  LEU A 630      41.690  44.180  68.070  1.00  0.00           C
ATOM    723  HA  LEU A 630      41.320  45.190  68.010  1.00  0.00           H
ATOM    724  CB  LEU A 630      40.840  43.280  67.130  1.00  0.00           C
ATOM    725  HB1 LEU A 630      39.830  43.090  67.560  1.00  0.00           H
ATOM    726  HB2 LEU A 630      41.350  42.290  67.050  1.00  0.00           H
ATOM    727  CG  LEU A 630      40.620  43.830  65.710  1.00  0.00           C
ATOM    728  HG  LEU A 630      41.600  44.190  65.310  1.00  0.00           H
ATOM    729  CD1 LEU A 630      40.140  42.710  64.780  1.00  0.00           C
ATOM    730 HD11 LEU A 630      39.190  42.270  65.170  1.00  0.00           H
ATOM    731 HD12 LEU A 630      40.890  41.900  64.710  1.00  0.00           H
ATOM    732 HD13 LEU A 630      39.940  43.110  63.760  1.00  0.00           H
ATOM    733  CD2 LEU A 630      39.620  45.000  65.690  1.00  0.00           C
ATOM    734 HD21 LEU A 630      39.990  45.850  66.300  1.00  0.00           H
ATOM    735 HD22 LEU A 630      38.640  44.670  66.110  1.00  0.00           H
ATOM    736 HD23 LEU A 630      39.440  45.370  64.660  1.00  0.00           H
ATOM    737  C   LEU A 630      41.460  43.730  69.510  1.00  0.00           C
ATOM    738  O   LEU A 630      40.760  44.410  70.280  1.00  0.00           O
ATOM    739  N   GLY A 631      42.100  42.610  69.930  1.00  0.00           N
ATOM    740  HN  GLY A 631      42.600  42.080  69.230  1.00  0.00           H
ATOM    741  CA  GLY A 631      42.000  42.030  71.260  1.00  0.00           C
ATOM    742  HA1 GLY A 631      42.640  41.160  71.270  1.00  0.00           H
ATOM    743  HA2 GLY A 631      40.960  41.800  71.460  1.00  0.00           H
ATOM    744  C   GLY A 631      42.480  42.920  72.370  1.00  0.00           C
ATOM    745  O   GLY A 631      41.860  43.000  73.430  1.00  0.00           O
ATOM    746  N   GLU A 632      43.610  43.610  72.130  1.00  0.00           N
ATOM    747  HN  GLU A 632      44.110  43.420  71.290  1.00  0.00           H
ATOM    748  CA  GLU A 632      44.180  44.630  72.980  1.00  0.00           C
ATOM    749  HA  GLU A 632      44.390  44.210  73.950  1.00  0.00           H
ATOM    750  CB  GLU A 632      45.520  45.080  72.310  1.00  0.00           C
ATOM    751  HB1 GLU A 632      45.310  45.350  71.250  1.00  0.00           H
ATOM    752  HB2 GLU A 632      46.210  44.200  72.290  1.00  0.00           H
ATOM    753  CG  GLU A 632      46.260  46.280  72.960  1.00  0.00           C
ATOM    754  HG1 GLU A 632      46.590  46.010  73.970  1.00  0.00           H
ATOM    755  HG2 GLU A 632      45.580  47.150  73.030  1.00  0.00           H
ATOM    756  CD  GLU A 632      47.490  46.760  72.170  1.00  0.00           C
ATOM    757  OE1 GLU A 632      48.550  46.070  72.260  1.00  0.00           O
ATOM    758  OE2 GLU A 632      47.400  47.850  71.520  1.00  0.00           O
ATOM    759  C   GLU A 632      43.260  45.830  73.200  1.00  0.00           C
ATOM    760  O   GLU A 632      42.880  46.150  74.330  1.00  0.00           O
ATOM    761  N   ALA A 633      42.820  46.490  72.100  1.00  0.00           N
ATOM    762  HN  ALA A 633      43.170  46.220  71.210  1.00  0.00           H
ATOM    763  CA  ALA A 633      41.970  47.680  72.120  1.00  0.00           C
ATOM    764  HA  ALA A 633      42.450  48.420  72.760  1.00  0.00           H
ATOM    765  CB  ALA A 633      41.850  48.260  70.690  1.00  0.00           C
ATOM    766  HB1 ALA A 633      41.360  47.520  70.020  1.00  0.00           H
ATOM    767  HB2 ALA A 633      42.860  48.480  70.300  1.00  0.00           H
ATOM    768  HB3 ALA A 633      41.250  49.200  70.690  1.00  0.00           H
ATOM    769  C   ALA A 633      40.580  47.490  72.700  1.00  0.00           C
ATOM    770  O   ALA A 633      40.030  48.380  73.370  1.00  0.00           O
ATOM    771  N   THR A 634      39.980  46.310  72.420  1.00  0.00           N
ATOM    772  HN  THR A 634      40.490  45.640  71.890  1.00  0.00           H
ATOM    773  CA  THR A 634      38.570  46.020  72.710  1.00  0.00           C
ATOM    774  HA  THR A 634      38.020  46.950  72.750  1.00  0.00           H
ATOM    775  CB  THR A 634      37.930  45.130  71.640  1.00  0.00           C
ATOM    776  HB  THR A 634      38.290  44.080  71.730  1.00  0.00           H
ATOM    777  OG1 THR A 634      38.280  45.600  70.360  1.00  0.00           O
ATOM    778  HG1 THR A 634      39.180  45.280  70.230  1.00  0.00           H
ATOM    779  CG2 THR A 634      36.390  45.160  71.650  1.00  0.00           C
ATOM    780 HG21 THR A 634      36.040  46.200  71.470  1.00  0.00           H
ATOM    781 HG22 THR A 634      35.980  44.790  72.600  1.00  0.00           H
ATOM    782 HG23 THR A 634      36.000  44.530  70.820  1.00  0.00           H
ATOM    783  C   THR A 634      38.450  45.340  74.060  1.00  0.00           C
ATOM    784  O   THR A 634      37.360  45.090  74.570  1.00  0.00           O
ATOM    785  N   GLU A 635      39.610  45.060  74.700  1.00  0.00           N
ATOM    786  HN  GLU A 635      40.460  45.390  74.300  1.00  0.00           H
ATOM    787  CA  GLU A 635      39.750  44.480  76.030  1.00  0.00           C
ATOM    788  HA  GLU A 635      40.810  44.510  76.240  1.00  0.00           H
ATOM    789  CB  GLU A 635      39.060  45.350  77.120  1.00  0.00           C
ATOM    790  HB1 GLU A 635      37.960  45.260  77.040  1.00  0.00           H
ATOM    791  HB2 GLU A 635      39.320  46.410  76.880  1.00  0.00           H
ATOM    792  CG  GLU A 635      39.530  45.100  78.570  1.00  0.00           C
ATOM    793  HG1 GLU A 635      39.190  45.930  79.220  1.00  0.00           H
ATOM    794  HG2 GLU A 635      40.630  45.040  78.620  1.00  0.00           H
ATOM    795  CD  GLU A 635      38.990  43.820  79.180  1.00  0.00           C
ATOM    796  OE1 GLU A 635      37.750  43.700  79.260  1.00  0.00           O
ATOM    797  OE2 GLU A 635      39.830  42.980  79.610  1.00  0.00           O
ATOM    798  C   GLU A 635      39.350  43.000  76.070  1.00  0.00           C
ATOM    799  O   GLU A 635      38.270  42.600  76.490  1.00  0.00           O
ATOM    800  N   GLY A 636      40.230  42.120  75.550  1.00  0.00           N
ATOM    801  HN  GLY A 636      41.090  42.490  75.180  1.00  0.00           H
ATOM    802  CA  GLY A 636      40.110  40.660  75.600  1.00  0.00           C
ATOM    803  HA1 GLY A 636      40.050  40.380  76.650  1.00  0.00           H
ATOM    804  HA2 GLY A 636      40.990  40.250  75.120  1.00  0.00           H
ATOM    805  C   GLY A 636      38.900  40.080  74.930  1.00  0.00           C
ATOM    806  O   GLY A 636      38.390  39.030  75.330  1.00  0.00           O
ATOM    807  N   ARG A 637      38.380  40.730  73.870  1.00  0.00           N
ATOM    808  HN  ARG A 637      38.840  41.560  73.560  1.00  0.00           H
ATOM    809  CA  ARG A 637      37.120  40.330  73.240  1.00  0.00           C
ATOM    810  HA  ARG A 637      36.640  39.570  73.840  1.00  0.00           H
ATOM    811  CB  ARG A 637      36.140  41.520  73.070  1.00  0.00           C
ATOM    812  HB1 ARG A 637      35.170  41.150  72.670  1.00  0.00           H
ATOM    813  HB2 ARG A 637      36.550  42.240  72.320  1.00  0.00           H
ATOM    814  CG  ARG A 637      35.860  42.310  74.360  1.00  0.00           C
ATOM    815  HG1 ARG A 637      35.210  43.180  74.150  1.00  0.00           H
ATOM    816  HG2 ARG A 637      36.840  42.730  74.670  1.00  0.00           H
ATOM    817  CD  ARG A 637      35.230  41.520  75.530  1.00  0.00           C
ATOM    818  HD1 ARG A 637      35.700  40.520  75.640  1.00  0.00           H
ATOM    819  HD2 ARG A 637      34.130  41.410  75.370  1.00  0.00           H
ATOM    820  NE  ARG A 637      35.510  42.310  76.770  1.00  0.00           N
ATOM    821  HE  ARG A 637      36.450  42.660  76.890  1.00  0.00           H
ATOM    822  CZ  ARG A 637      34.840  42.220  77.910  1.00  0.00           C
ATOM    823  NH1 ARG A 637      33.690  41.610  78.040  1.00  0.00           N
ATOM    824 HH11 ARG A 637      33.370  41.570  79.000  1.00  0.00           H
ATOM    825 HH12 ARG A 637      33.010  41.830  77.360  1.00  0.00           H
ATOM    826  NH2 ARG A 637      35.340  42.750  79.000  1.00  0.00           N
ATOM    827 HH21 ARG A 637      36.320  43.090  78.960  1.00  0.00           H
ATOM    828 HH22 ARG A 637      34.920  42.580  79.880  1.00  0.00           H
ATOM    829  C   ARG A 637      37.280  39.690  71.870  1.00  0.00           C
ATOM    830  O   ARG A 637      36.680  38.660  71.620  1.00  0.00           O
ATOM    831  N   LEU A 638      38.060  40.310  70.950  1.00  0.00           N
ATOM    832  HN  LEU A 638      38.510  41.170  71.160  1.00  0.00           H
ATOM    833  CA  LEU A 638      38.250  39.790  69.600  1.00  0.00           C
ATOM    834  HA  LEU A 638      37.790  38.820  69.510  1.00  0.00           H
ATOM    835  CB  LEU A 638      37.680  40.720  68.500  1.00  0.00           C
ATOM    836  HB1 LEU A 638      37.860  40.260  67.500  1.00  0.00           H
ATOM    837  HB2 LEU A 638      38.220  41.690  68.510  1.00  0.00           H
ATOM    838  CG  LEU A 638      36.170  41.050  68.600  1.00  0.00           C
ATOM    839  HG  LEU A 638      36.000  41.590  69.560  1.00  0.00           H
ATOM    840  CD1 LEU A 638      35.750  41.970  67.450  1.00  0.00           C
ATOM    841 HD11 LEU A 638      35.880  41.470  66.460  1.00  0.00           H
ATOM    842 HD12 LEU A 638      36.360  42.900  67.450  1.00  0.00           H
ATOM    843 HD13 LEU A 638      34.690  42.280  67.550  1.00  0.00           H
ATOM    844  CD2 LEU A 638      35.300  39.780  68.620  1.00  0.00           C
ATOM    845 HD21 LEU A 638      35.540  39.150  69.500  1.00  0.00           H
ATOM    846 HD22 LEU A 638      35.460  39.170  67.710  1.00  0.00           H
ATOM    847 HD23 LEU A 638      34.220  40.050  68.680  1.00  0.00           H
ATOM    848  C   LEU A 638      39.720  39.560  69.340  1.00  0.00           C
ATOM    849  O   LEU A 638      40.400  40.390  68.740  1.00  0.00           O
ATOM    850  N   SER A 639      40.280  38.450  69.840  1.00  0.00           N
ATOM    851  HN  SER A 639      39.700  37.720  70.250  1.00  0.00           H
ATOM    852  CA  SER A 639      41.700  38.190  69.840  1.00  0.00           C
ATOM    853  HA  SER A 639      42.220  39.140  69.850  1.00  0.00           H
ATOM    854  CB  SER A 639      42.140  37.400  71.120  1.00  0.00           C
ATOM    855  HB1 SER A 639      41.630  37.870  71.990  1.00  0.00           H
ATOM    856  HB2 SER A 639      43.230  37.490  71.280  1.00  0.00           H
ATOM    857  OG  SER A 639      41.800  36.010  71.100  1.00  0.00           O
ATOM    858  HG1 SER A 639      40.810  35.960  71.000  1.00  0.00           H
ATOM    859  C   SER A 639      42.140  37.460  68.580  1.00  0.00           C
ATOM    860  O   SER A 639      41.410  37.330  67.590  1.00  0.00           O
ATOM    861  N   ALA A 640      43.390  36.950  68.590  1.00  0.00           N
ATOM    862  HN  ALA A 640      43.940  37.090  69.400  1.00  0.00           H
ATOM    863  CA  ALA A 640      43.960  36.090  67.580  1.00  0.00           C
ATOM    864  HA  ALA A 640      43.920  36.600  66.630  1.00  0.00           H
ATOM    865  CB  ALA A 640      45.420  35.760  67.930  1.00  0.00           C
ATOM    866  HB1 ALA A 640      45.500  35.230  68.900  1.00  0.00           H
ATOM    867  HB2 ALA A 640      46.010  36.700  67.990  1.00  0.00           H
ATOM    868  HB3 ALA A 640      45.880  35.130  67.140  1.00  0.00           H
ATOM    869  C   ALA A 640      43.180  34.780  67.410  1.00  0.00           C
ATOM    870  O   ALA A 640      43.020  34.250  66.310  1.00  0.00           O
ATOM    871  N   ILE A 641      42.650  34.230  68.520  1.00  0.00           N
ATOM    872  HN  ILE A 641      42.710  34.700  69.400  1.00  0.00           H
ATOM    873  CA  ILE A 641      41.770  33.070  68.490  1.00  0.00           C
ATOM    874  HA  ILE A 641      42.280  32.270  67.980  1.00  0.00           H
ATOM    875  CB  ILE A 641      41.450  32.610  69.920  1.00  0.00           C
ATOM    876  HB  ILE A 641      41.120  33.500  70.510  1.00  0.00           H
ATOM    877  CG2 ILE A 641      40.290  31.580  69.960  1.00  0.00           C
ATOM    878 HG21 ILE A 641      40.520  30.690  69.340  1.00  0.00           H
ATOM    879 HG22 ILE A 641      39.330  32.020  69.620  1.00  0.00           H
ATOM    880 HG23 ILE A 641      40.130  31.240  71.010  1.00  0.00           H
ATOM    881  CG1 ILE A 641      42.720  32.030  70.590  1.00  0.00           C
ATOM    882 HG11 ILE A 641      43.630  32.520  70.190  1.00  0.00           H
ATOM    883 HG12 ILE A 641      42.800  30.950  70.320  1.00  0.00           H
ATOM    884  CD  ILE A 641      42.730  32.170  72.110  1.00  0.00           C
ATOM    885  HD1 ILE A 641      41.830  31.700  72.560  1.00  0.00           H
ATOM    886  HD2 ILE A 641      42.750  33.240  72.400  1.00  0.00           H
ATOM    887  HD3 ILE A 641      43.630  31.670  72.540  1.00  0.00           H
ATOM    888  C   ILE A 641      40.490  33.330  67.690  1.00  0.00           C
ATOM    889  O   ILE A 641      40.130  32.550  66.810  1.00  0.00           O
ATOM    890  N   GLU A 642      39.810  34.480  67.930  1.00  0.00           N
ATOM    891  HN  GLU A 642      40.040  35.060  68.720  1.00  0.00           H
ATOM    892  CA  GLU A 642      38.650  34.900  67.170  1.00  0.00           C
ATOM    893  HA  GLU A 642      37.900  34.120  67.250  1.00  0.00           H
ATOM    894  CB  GLU A 642      38.050  36.230  67.700  1.00  0.00           C
ATOM    895  HB1 GLU A 642      37.350  36.670  66.950  1.00  0.00           H
ATOM    896  HB2 GLU A 642      38.880  36.970  67.840  1.00  0.00           H
ATOM    897  CG  GLU A 642      37.250  36.100  69.010  1.00  0.00           C
ATOM    898  HG1 GLU A 642      36.390  35.420  68.830  1.00  0.00           H
ATOM    899  HG2 GLU A 642      36.840  37.070  69.330  1.00  0.00           H
ATOM    900  CD  GLU A 642      38.060  35.530  70.160  1.00  0.00           C
ATOM    901  OE1 GLU A 642      39.220  35.990  70.400  1.00  0.00           O
ATOM    902  OE2 GLU A 642      37.530  34.610  70.810  1.00  0.00           O
ATOM    903  C   GLU A 642      38.920  35.110  65.700  1.00  0.00           C
ATOM    904  O   GLU A 642      38.170  34.640  64.840  1.00  0.00           O
ATOM    905  N   SER A 643      40.010  35.830  65.360  1.00  0.00           N
ATOM    906  HN  SER A 643      40.620  36.210  66.070  1.00  0.00           H
ATOM    907  CA  SER A 643      40.380  36.070  63.970  1.00  0.00           C
ATOM    908  HA  SER A 643      39.500  36.470  63.480  1.00  0.00           H
ATOM    909  CB  SER A 643      41.500  37.130  63.770  1.00  0.00           C
ATOM    910  HB1 SER A 643      41.160  38.090  64.220  1.00  0.00           H
ATOM    911  HB2 SER A 643      41.670  37.300  62.680  1.00  0.00           H
ATOM    912  OG  SER A 643      42.710  36.750  64.410  1.00  0.00           O
ATOM    913  HG1 SER A 643      43.450  37.210  63.960  1.00  0.00           H
ATOM    914  C   SER A 643      40.720  34.800  63.200  1.00  0.00           C
ATOM    915  O   SER A 643      40.180  34.590  62.120  1.00  0.00           O
ATOM    916  N   LEU A 644      41.540  33.880  63.770  1.00  0.00           N
ATOM    917  HN  LEU A 644      42.020  34.100  64.620  1.00  0.00           H
ATOM    918  CA  LEU A 644      41.820  32.580  63.170  1.00  0.00           C
ATOM    919  HA  LEU A 644      42.240  32.740  62.190  1.00  0.00           H
ATOM    920  CB  LEU A 644      42.840  31.790  64.050  1.00  0.00           C
ATOM    921  HB1 LEU A 644      42.900  30.730  63.730  1.00  0.00           H
ATOM    922  HB2 LEU A 644      42.470  31.810  65.100  1.00  0.00           H
ATOM    923  CG  LEU A 644      44.280  32.350  64.040  1.00  0.00           C
ATOM    924  HG  LEU A 644      44.230  33.460  64.130  1.00  0.00           H
ATOM    925  CD1 LEU A 644      45.070  31.810  65.230  1.00  0.00           C
ATOM    926 HD11 LEU A 644      45.110  30.700  65.200  1.00  0.00           H
ATOM    927 HD12 LEU A 644      44.600  32.120  66.190  1.00  0.00           H
ATOM    928 HD13 LEU A 644      46.120  32.190  65.210  1.00  0.00           H
ATOM    929  CD2 LEU A 644      44.990  31.990  62.730  1.00  0.00           C
ATOM    930 HD21 LEU A 644      44.440  32.390  61.850  1.00  0.00           H
ATOM    931 HD22 LEU A 644      45.070  30.890  62.620  1.00  0.00           H
ATOM    932 HD23 LEU A 644      46.020  32.420  62.730  1.00  0.00           H
ATOM    933  C   LEU A 644      40.610  31.670  62.980  1.00  0.00           C
ATOM    934  O   LEU A 644      40.370  31.150  61.890  1.00  0.00           O
ATOM    935  N   PHE A 645      39.790  31.490  64.040  1.00  0.00           N
ATOM    936  HN  PHE A 645      40.000  31.940  64.910  1.00  0.00           H
ATOM    937  CA  PHE A 645      38.600  30.640  64.010  1.00  0.00           C
ATOM    938  HA  PHE A 645      38.900  29.660  63.660  1.00  0.00           H
ATOM    939  CB  PHE A 645      38.040  30.490  65.460  1.00  0.00           C
ATOM    940  HB1 PHE A 645      37.940  31.500  65.910  1.00  0.00           H
ATOM    941  HB2 PHE A 645      38.760  29.910  66.080  1.00  0.00           H
ATOM    942  CG  PHE A 645      36.700  29.800  65.560  1.00  0.00           C
ATOM    943  CD1 PHE A 645      36.500  28.520  65.000  1.00  0.00           C
ATOM    944  HD1 PHE A 645      37.310  28.030  64.490  1.00  0.00           H
ATOM    945  CE1 PHE A 645      35.260  27.880  65.100  1.00  0.00           C
ATOM    946  HE1 PHE A 645      35.110  26.910  64.660  1.00  0.00           H
ATOM    947  CZ  PHE A 645      34.200  28.520  65.760  1.00  0.00           C
ATOM    948  HZ  PHE A 645      33.230  28.030  65.830  1.00  0.00           H
ATOM    949  CD2 PHE A 645      35.630  30.410  66.240  1.00  0.00           C
ATOM    950  HD2 PHE A 645      35.770  31.380  66.700  1.00  0.00           H
ATOM    951  CE2 PHE A 645      34.380  29.780  66.340  1.00  0.00           C
ATOM    952  HE2 PHE A 645      33.570  30.260  66.860  1.00  0.00           H
ATOM    953  C   PHE A 645      37.550  31.130  63.020  1.00  0.00           C
ATOM    954  O   PHE A 645      37.030  30.390  62.190  1.00  0.00           O
ATOM    955  N   GLY A 646      37.300  32.460  63.060  1.00  0.00           N
ATOM    956  HN  GLY A 646      37.780  33.030  63.740  1.00  0.00           H
ATOM    957  CA  GLY A 646      36.350  33.120  62.180  1.00  0.00           C
ATOM    958  HA1 GLY A 646      36.290  34.150  62.490  1.00  0.00           H
ATOM    959  HA2 GLY A 646      35.400  32.600  62.240  1.00  0.00           H
ATOM    960  C   GLY A 646      36.770  33.120  60.740  1.00  0.00           C
ATOM    961  O   GLY A 646      35.970  32.800  59.860  1.00  0.00           O
ATOM    962  N   ALA A 647      38.050  33.440  60.460  1.00  0.00           N
ATOM    963  HN  ALA A 647      38.680  33.740  61.180  1.00  0.00           H
ATOM    964  CA  ALA A 647      38.600  33.400  59.120  1.00  0.00           C
ATOM    965  HA  ALA A 647      37.990  34.040  58.490  1.00  0.00           H
ATOM    966  CB  ALA A 647      40.040  33.940  59.120  1.00  0.00           C
ATOM    967  HB1 ALA A 647      40.710  33.310  59.740  1.00  0.00           H
ATOM    968  HB2 ALA A 647      40.060  34.970  59.550  1.00  0.00           H
ATOM    969  HB3 ALA A 647      40.460  34.000  58.090  1.00  0.00           H
ATOM    970  C   ALA A 647      38.580  32.020  58.490  1.00  0.00           C
ATOM    971  O   ALA A 647      38.170  31.840  57.340  1.00  0.00           O
ATOM    972  N   SER A 648      38.970  30.990  59.280  1.00  0.00           N
ATOM    973  HN  SER A 648      39.330  31.180  60.190  1.00  0.00           H
ATOM    974  CA  SER A 648      38.900  29.590  58.890  1.00  0.00           C
ATOM    975  HA  SER A 648      39.540  29.440  58.030  1.00  0.00           H
ATOM    976  CB  SER A 648      39.360  28.690  60.060  1.00  0.00           C
ATOM    977  HB1 SER A 648      38.780  28.940  60.980  1.00  0.00           H
ATOM    978  HB2 SER A 648      40.430  28.910  60.280  1.00  0.00           H
ATOM    979  OG  SER A 648      39.200  27.300  59.780  1.00  0.00           O
ATOM    980  HG1 SER A 648      39.930  27.060  59.180  1.00  0.00           H
ATOM    981  C   SER A 648      37.500  29.170  58.480  1.00  0.00           C
ATOM    982  O   SER A 648      37.240  28.750  57.360  1.00  0.00           O
ATOM    983  N   LEU A 649      36.540  29.390  59.390  1.00  0.00           N
ATOM    984  HN  LEU A 649      36.790  29.750  60.300  1.00  0.00           H
ATOM    985  CA  LEU A 649      35.160  29.040  59.200  1.00  0.00           C
ATOM    986  HA  LEU A 649      35.110  27.970  59.050  1.00  0.00           H
ATOM    987  CB  LEU A 649      34.460  29.470  60.510  1.00  0.00           C
ATOM    988  HB1 LEU A 649      34.760  30.520  60.740  1.00  0.00           H
ATOM    989  HB2 LEU A 649      34.860  28.840  61.340  1.00  0.00           H
ATOM    990  CG  LEU A 649      32.940  29.410  60.490  1.00  0.00           C
ATOM    991  HG  LEU A 649      32.550  30.110  59.710  1.00  0.00           H
ATOM    992  CD1 LEU A 649      32.490  28.000  60.140  1.00  0.00           C
ATOM    993 HD11 LEU A 649      32.550  27.340  61.030  1.00  0.00           H
ATOM    994 HD12 LEU A 649      33.100  27.540  59.330  1.00  0.00           H
ATOM    995 HD13 LEU A 649      31.460  28.060  59.750  1.00  0.00           H
ATOM    996  CD2 LEU A 649      32.370  29.880  61.830  1.00  0.00           C
ATOM    997 HD21 LEU A 649      32.760  30.890  62.080  1.00  0.00           H
ATOM    998 HD22 LEU A 649      32.660  29.190  62.650  1.00  0.00           H
ATOM    999 HD23 LEU A 649      31.260  29.950  61.780  1.00  0.00           H
ATOM   1000  C   LEU A 649      34.510  29.710  58.000  1.00  0.00           C
ATOM   1001  O   LEU A 649      33.890  29.070  57.150  1.00  0.00           O
ATOM   1002  N   THR A 650      34.700  31.040  57.910  1.00  0.00           N
ATOM   1003  HN  THR A 650      35.230  31.490  58.630  1.00  0.00           H
ATOM   1004  CA  THR A 650      34.170  31.900  56.850  1.00  0.00           C
ATOM   1005  HA  THR A 650      33.110  31.740  56.800  1.00  0.00           H
ATOM   1006  CB  THR A 650      34.420  33.390  57.110  1.00  0.00           C
ATOM   1007  HB  THR A 650      35.510  33.620  57.130  1.00  0.00           H
ATOM   1008  OG1 THR A 650      33.870  33.770  58.360  1.00  0.00           O
ATOM   1009  HG1 THR A 650      34.450  33.360  59.020  1.00  0.00           H
ATOM   1010  CG2 THR A 650      33.720  34.270  56.070  1.00  0.00           C
ATOM   1011 HG21 THR A 650      32.630  34.070  56.070  1.00  0.00           H
ATOM   1012 HG22 THR A 650      34.100  34.070  55.050  1.00  0.00           H
ATOM   1013 HG23 THR A 650      33.890  35.340  56.300  1.00  0.00           H
ATOM   1014  C   THR A 650      34.750  31.540  55.500  1.00  0.00           C
ATOM   1015  O   THR A 650      34.040  31.460  54.500  1.00  0.00           O
ATOM   1016  N   GLY A 651      36.080  31.280  55.460  1.00  0.00           N
ATOM   1017  HN  GLY A 651      36.620  31.300  56.300  1.00  0.00           H
ATOM   1018  CA  GLY A 651      36.810  30.980  54.230  1.00  0.00           C
ATOM   1019  HA1 GLY A 651      37.850  30.960  54.490  1.00  0.00           H
ATOM   1020  HA2 GLY A 651      36.570  31.730  53.490  1.00  0.00           H
ATOM   1021  C   GLY A 651      36.470  29.640  53.640  1.00  0.00           C
ATOM   1022  O   GLY A 651      36.300  29.500  52.430  1.00  0.00           O
ATOM   1023  N   ILE A 652      36.320  28.610  54.490  1.00  0.00           N
ATOM   1024  HN  ILE A 652      36.520  28.730  55.470  1.00  0.00           H
ATOM   1025  CA  ILE A 652      35.830  27.320  54.060  1.00  0.00           C
ATOM   1026  HA  ILE A 652      36.460  26.990  53.250  1.00  0.00           H
ATOM   1027  CB  ILE A 652      35.930  26.300  55.180  1.00  0.00           C
ATOM   1028  HB  ILE A 652      35.320  26.640  56.060  1.00  0.00           H
ATOM   1029  CG2 ILE A 652      35.380  24.990  54.640  1.00  0.00           C
ATOM   1030 HG21 ILE A 652      35.740  24.800  53.600  1.00  0.00           H
ATOM   1031 HG22 ILE A 652      34.270  24.970  54.620  1.00  0.00           H
ATOM   1032 HG23 ILE A 652      35.760  24.160  55.270  1.00  0.00           H
ATOM   1033  CG1 ILE A 652      37.380  26.100  55.670  1.00  0.00           C
ATOM   1034 HG11 ILE A 652      37.910  27.070  55.690  1.00  0.00           H
ATOM   1035 HG12 ILE A 652      37.920  25.460  54.940  1.00  0.00           H
ATOM   1036  CD  ILE A 652      37.440  25.520  57.080  1.00  0.00           C
ATOM   1037  HD1 ILE A 652      36.930  24.540  57.110  1.00  0.00           H
ATOM   1038  HD2 ILE A 652      36.950  26.200  57.810  1.00  0.00           H
ATOM   1039  HD3 ILE A 652      38.500  25.380  57.410  1.00  0.00           H
ATOM   1040  C   ILE A 652      34.410  27.360  53.520  1.00  0.00           C
ATOM   1041  O   ILE A 652      34.140  26.880  52.420  1.00  0.00           O
ATOM   1042  N   ALA A 653      33.480  28.010  54.260  1.00  0.00           N
ATOM   1043  HN  ALA A 653      33.710  28.380  55.160  1.00  0.00           H
ATOM   1044  CA  ALA A 653      32.110  28.180  53.830  1.00  0.00           C
ATOM   1045  HA  ALA A 653      31.680  27.200  53.660  1.00  0.00           H
ATOM   1046  CB  ALA A 653      31.310  28.910  54.930  1.00  0.00           C
ATOM   1047  HB1 ALA A 653      31.730  29.920  55.120  1.00  0.00           H
ATOM   1048  HB2 ALA A 653      31.370  28.330  55.880  1.00  0.00           H
ATOM   1049  HB3 ALA A 653      30.240  29.010  54.660  1.00  0.00           H
ATOM   1050  C   ALA A 653      32.000  28.940  52.520  1.00  0.00           C
ATOM   1051  O   ALA A 653      31.280  28.540  51.600  1.00  0.00           O
ATOM   1052  N   TYR A 654      32.790  30.020  52.370  1.00  0.00           N
ATOM   1053  HN  TYR A 654      33.330  30.350  53.150  1.00  0.00           H
ATOM   1054  CA  TYR A 654      32.880  30.780  51.140  1.00  0.00           C
ATOM   1055  HA  TYR A 654      31.890  31.140  50.880  1.00  0.00           H
ATOM   1056  CB  TYR A 654      33.800  32.020  51.410  1.00  0.00           C
ATOM   1057  HB1 TYR A 654      34.790  31.670  51.770  1.00  0.00           H
ATOM   1058  HB2 TYR A 654      33.350  32.630  52.220  1.00  0.00           H
ATOM   1059  CG  TYR A 654      34.000  32.890  50.200  1.00  0.00           C
ATOM   1060  CD1 TYR A 654      35.100  32.700  49.350  1.00  0.00           C
ATOM   1061  HD1 TYR A 654      35.810  31.910  49.550  1.00  0.00           H
ATOM   1062  CE1 TYR A 654      35.240  33.480  48.190  1.00  0.00           C
ATOM   1063  HE1 TYR A 654      36.060  33.300  47.510  1.00  0.00           H
ATOM   1064  CZ  TYR A 654      34.320  34.490  47.910  1.00  0.00           C
ATOM   1065  OH  TYR A 654      34.470  35.240  46.740  1.00  0.00           O
ATOM   1066  HH  TYR A 654      33.960  36.060  46.850  1.00  0.00           H
ATOM   1067  CD2 TYR A 654      33.090  33.930  49.920  1.00  0.00           C
ATOM   1068  HD2 TYR A 654      32.250  34.090  50.580  1.00  0.00           H
ATOM   1069  CE2 TYR A 654      33.250  34.720  48.780  1.00  0.00           C
ATOM   1070  HE2 TYR A 654      32.530  35.510  48.570  1.00  0.00           H
ATOM   1071  C   TYR A 654      33.390  29.970  49.940  1.00  0.00           C
ATOM   1072  O   TYR A 654      32.740  29.900  48.900  1.00  0.00           O
ATOM   1073  N   SER A 655      34.540  29.280  50.090  1.00  0.00           N
ATOM   1074  HN  SER A 655      34.990  29.320  50.980  1.00  0.00           H
ATOM   1075  CA  SER A 655      35.260  28.580  49.020  1.00  0.00           C
ATOM   1076  HA  SER A 655      35.440  29.290  48.230  1.00  0.00           H
ATOM   1077  CB  SER A 655      36.640  28.080  49.540  1.00  0.00           C
ATOM   1078  HB1 SER A 655      36.480  27.420  50.420  1.00  0.00           H
ATOM   1079  HB2 SER A 655      37.220  28.970  49.880  1.00  0.00           H
ATOM   1080  OG  SER A 655      37.410  27.390  48.560  1.00  0.00           O
ATOM   1081  HG1 SER A 655      36.950  26.570  48.340  1.00  0.00           H
ATOM   1082  C   SER A 655      34.480  27.430  48.390  1.00  0.00           C
ATOM   1083  O   SER A 655      34.560  27.170  47.180  1.00  0.00           O
ATOM   1084  N   LEU A 656      33.680  26.730  49.220  1.00  0.00           N
ATOM   1085  HN  LEU A 656      33.670  26.950  50.200  1.00  0.00           H
ATOM   1086  CA  LEU A 656      32.790  25.660  48.800  1.00  0.00           C
ATOM   1087  HA  LEU A 656      33.390  24.900  48.330  1.00  0.00           H
ATOM   1088  CB  LEU A 656      32.030  25.070  50.020  1.00  0.00           C
ATOM   1089  HB1 LEU A 656      31.210  24.400  49.680  1.00  0.00           H
ATOM   1090  HB2 LEU A 656      31.570  25.910  50.590  1.00  0.00           H
ATOM   1091  CG  LEU A 656      32.920  24.240  50.980  1.00  0.00           C
ATOM   1092  HG  LEU A 656      33.830  24.830  51.210  1.00  0.00           H
ATOM   1093  CD1 LEU A 656      32.170  23.970  52.290  1.00  0.00           C
ATOM   1094 HD11 LEU A 656      31.190  23.490  52.080  1.00  0.00           H
ATOM   1095 HD12 LEU A 656      31.980  24.920  52.840  1.00  0.00           H
ATOM   1096 HD13 LEU A 656      32.760  23.290  52.940  1.00  0.00           H
ATOM   1097  CD2 LEU A 656      33.370  22.930  50.320  1.00  0.00           C
ATOM   1098 HD21 LEU A 656      33.720  23.090  49.290  1.00  0.00           H
ATOM   1099 HD22 LEU A 656      32.530  22.210  50.290  1.00  0.00           H
ATOM   1100 HD23 LEU A 656      34.210  22.490  50.890  1.00  0.00           H
ATOM   1101  C   LEU A 656      31.760  26.060  47.760  1.00  0.00           C
ATOM   1102  O   LEU A 656      31.500  25.290  46.840  1.00  0.00           O
ATOM   1103  N   PHE A 657      31.170  27.270  47.890  1.00  0.00           N
ATOM   1104  HN  PHE A 657      31.440  27.860  48.640  1.00  0.00           H
ATOM   1105  CA  PHE A 657      30.000  27.660  47.100  1.00  0.00           C
ATOM   1106  HA  PHE A 657      29.710  26.860  46.440  1.00  0.00           H
ATOM   1107  CB  PHE A 657      28.830  28.020  48.060  1.00  0.00           C
ATOM   1108  HB1 PHE A 657      27.920  28.320  47.490  1.00  0.00           H
ATOM   1109  HB2 PHE A 657      29.130  28.870  48.720  1.00  0.00           H
ATOM   1110  CG  PHE A 657      28.470  26.840  48.910  1.00  0.00           C
ATOM   1111  CD1 PHE A 657      28.040  25.640  48.310  1.00  0.00           C
ATOM   1112  HD1 PHE A 657      27.930  25.590  47.230  1.00  0.00           H
ATOM   1113  CE1 PHE A 657      27.850  24.500  49.090  1.00  0.00           C
ATOM   1114  HE1 PHE A 657      27.650  23.560  48.610  1.00  0.00           H
ATOM   1115  CZ  PHE A 657      28.030  24.550  50.480  1.00  0.00           C
ATOM   1116  HZ  PHE A 657      27.920  23.650  51.070  1.00  0.00           H
ATOM   1117  CD2 PHE A 657      28.630  26.880  50.300  1.00  0.00           C
ATOM   1118  HD2 PHE A 657      28.980  27.790  50.770  1.00  0.00           H
ATOM   1119  CE2 PHE A 657      28.410  25.750  51.080  1.00  0.00           C
ATOM   1120  HE2 PHE A 657      28.590  25.800  52.140  1.00  0.00           H
ATOM   1121  C   PHE A 657      30.240  28.870  46.200  1.00  0.00           C
ATOM   1122  O   PHE A 657      29.610  29.030  45.160  1.00  0.00           O
ATOM   1123  N   ALA A 658      31.170  29.780  46.580  1.00  0.00           N
ATOM   1124  HN  ALA A 658      31.720  29.660  47.410  1.00  0.00           H
ATOM   1125  CA  ALA A 658      31.380  31.050  45.890  1.00  0.00           C
ATOM   1126  HA  ALA A 658      30.410  31.510  45.800  1.00  0.00           H
ATOM   1127  CB  ALA A 658      32.250  32.000  46.730  1.00  0.00           C
ATOM   1128  HB1 ALA A 658      33.260  31.560  46.890  1.00  0.00           H
ATOM   1129  HB2 ALA A 658      31.790  32.170  47.720  1.00  0.00           H
ATOM   1130  HB3 ALA A 658      32.390  32.980  46.230  1.00  0.00           H
ATOM   1131  C   ALA A 658      31.930  30.960  44.480  1.00  0.00           C
ATOM   1132  O   ALA A 658      32.690  30.050  44.110  1.00  0.00           O
ATOM   1133  N   GLY A 659      31.550  31.960  43.640  1.00  0.00           N
ATOM   1134  HN  GLY A 659      30.890  32.620  43.980  1.00  0.00           H
ATOM   1135  CA  GLY A 659      31.970  32.080  42.250  1.00  0.00           C
ATOM   1136  HA1 GLY A 659      31.560  33.000  41.870  1.00  0.00           H
ATOM   1137  HA2 GLY A 659      31.600  31.210  41.730  1.00  0.00           H
ATOM   1138  C   GLY A 659      33.470  32.130  42.020  1.00  0.00           C
ATOM   1139  O   GLY A 659      34.020  31.210  41.410  1.00  0.00           O
ATOM   1140  N   GLN A 660      34.170  33.170  42.500  1.00  0.00           N
ATOM   1141  HN  GLN A 660      33.750  33.890  43.050  1.00  0.00           H
ATOM   1142  CA  GLN A 660      35.630  33.210  42.480  1.00  0.00           C
ATOM   1143  HA  GLN A 660      35.980  32.580  41.680  1.00  0.00           H
ATOM   1144  CB  GLN A 660      36.230  34.620  42.160  1.00  0.00           C
ATOM   1145  HB1 GLN A 660      36.110  34.800  41.070  1.00  0.00           H
ATOM   1146  HB2 GLN A 660      37.320  34.600  42.370  1.00  0.00           H
ATOM   1147  CG  GLN A 660      35.570  35.800  42.910  1.00  0.00           C
ATOM   1148  HG1 GLN A 660      35.450  35.540  43.980  1.00  0.00           H
ATOM   1149  HG2 GLN A 660      34.570  36.030  42.500  1.00  0.00           H
ATOM   1150  CD  GLN A 660      36.400  37.100  42.910  1.00  0.00           C
ATOM   1151  OE1 GLN A 660      36.500  37.790  43.920  1.00  0.00           O
ATOM   1152  NE2 GLN A 660      36.970  37.490  41.750  1.00  0.00           N
ATOM   1153 HE21 GLN A 660      37.540  38.310  41.770  1.00  0.00           H
ATOM   1154 HE22 GLN A 660      36.850  36.990  40.890  1.00  0.00           H
ATOM   1155  C   GLN A 660      36.190  32.660  43.790  1.00  0.00           C
ATOM   1156  O   GLN A 660      35.760  33.130  44.840  1.00  0.00           O
ATOM   1157  N   PRO A 661      37.090  31.670  43.860  1.00  0.00           N
ATOM   1158  CD  PRO A 661      37.350  30.720  42.780  1.00  0.00           C
ATOM   1159  HD1 PRO A 661      37.890  31.220  41.940  1.00  0.00           H
ATOM   1160  HD2 PRO A 661      36.390  30.310  42.410  1.00  0.00           H
ATOM   1161  CA  PRO A 661      37.650  31.250  45.140  1.00  0.00           C
ATOM   1162  HA  PRO A 661      36.900  31.320  45.920  1.00  0.00           H
ATOM   1163  CB  PRO A 661      38.090  29.790  44.910  1.00  0.00           C
ATOM   1164  HB1 PRO A 661      37.270  29.130  45.290  1.00  0.00           H
ATOM   1165  HB2 PRO A 661      39.020  29.520  45.440  1.00  0.00           H
ATOM   1166  CG  PRO A 661      38.210  29.610  43.390  1.00  0.00           C
ATOM   1167  HG1 PRO A 661      39.280  29.740  43.080  1.00  0.00           H
ATOM   1168  HG2 PRO A 661      37.860  28.610  43.070  1.00  0.00           H
ATOM   1169  C   PRO A 661      38.810  32.140  45.550  1.00  0.00           C
ATOM   1170  O   PRO A 661      39.200  32.130  46.720  1.00  0.00           O
ATOM   1171  N   LEU A 662      39.410  32.890  44.610  1.00  0.00           N
ATOM   1172  HN  LEU A 662      39.000  32.910  43.700  1.00  0.00           H
ATOM   1173  CA  LEU A 662      40.660  33.620  44.760  1.00  0.00           C
ATOM   1174  HA  LEU A 662      41.300  33.050  45.420  1.00  0.00           H
ATOM   1175  CB  LEU A 662      41.370  33.790  43.400  1.00  0.00           C
ATOM   1176  HB1 LEU A 662      42.390  34.190  43.570  1.00  0.00           H
ATOM   1177  HB2 LEU A 662      40.820  34.540  42.790  1.00  0.00           H
ATOM   1178  CG  LEU A 662      41.500  32.500  42.570  1.00  0.00           C
ATOM   1179  HG  LEU A 662      40.480  32.140  42.290  1.00  0.00           H
ATOM   1180  CD1 LEU A 662      42.240  32.800  41.260  1.00  0.00           C
ATOM   1181 HD11 LEU A 662      43.280  33.140  41.470  1.00  0.00           H
ATOM   1182 HD12 LEU A 662      41.730  33.590  40.680  1.00  0.00           H
ATOM   1183 HD13 LEU A 662      42.310  31.890  40.620  1.00  0.00           H
ATOM   1184  CD2 LEU A 662      42.210  31.380  43.350  1.00  0.00           C
ATOM   1185 HD21 LEU A 662      41.630  31.080  44.250  1.00  0.00           H
ATOM   1186 HD22 LEU A 662      43.210  31.730  43.690  1.00  0.00           H
ATOM   1187 HD23 LEU A 662      42.350  30.490  42.710  1.00  0.00           H
ATOM   1188  C   LEU A 662      40.460  34.980  45.410  1.00  0.00           C
ATOM   1189  O   LEU A 662      40.930  36.020  44.940  1.00  0.00           O
ATOM   1190  N   THR A 663      39.730  34.980  46.530  1.00  0.00           N
ATOM   1191  HN  THR A 663      39.290  34.110  46.780  1.00  0.00           H
ATOM   1192  CA  THR A 663      39.210  36.210  47.120  1.00  0.00           C
ATOM   1193  HA  THR A 663      39.380  37.050  46.460  1.00  0.00           H
ATOM   1194  CB  THR A 663      37.710  36.110  47.350  1.00  0.00           C
ATOM   1195  HB  THR A 663      37.470  35.350  48.120  1.00  0.00           H
ATOM   1196  OG1 THR A 663      37.120  35.710  46.130  1.00  0.00           O
ATOM   1197  HG1 THR A 663      36.210  35.440  46.320  1.00  0.00           H
ATOM   1198  CG2 THR A 663      37.110  37.470  47.740  1.00  0.00           C
ATOM   1199 HG21 THR A 663      37.280  38.210  46.920  1.00  0.00           H
ATOM   1200 HG22 THR A 663      37.560  37.870  48.680  1.00  0.00           H
ATOM   1201 HG23 THR A 663      36.020  37.370  47.900  1.00  0.00           H
ATOM   1202  C   THR A 663      39.870  36.510  48.430  1.00  0.00           C
ATOM   1203  O   THR A 663      40.340  37.620  48.630  1.00  0.00           O
ATOM   1204  N   ILE A 664      39.950  35.510  49.340  1.00  0.00           N
ATOM   1205  HN  ILE A 664      39.560  34.630  49.090  1.00  0.00           H
ATOM   1206  CA  ILE A 664      40.590  35.580  50.660  1.00  0.00           C
ATOM   1207  HA  ILE A 664      40.310  34.670  51.150  1.00  0.00           H
ATOM   1208  CB  ILE A 664      42.130  35.530  50.630  1.00  0.00           C
ATOM   1209  HB  ILE A 664      42.500  36.320  49.930  1.00  0.00           H
ATOM   1210  CG2 ILE A 664      42.720  35.810  52.040  1.00  0.00           C
ATOM   1211 HG21 ILE A 664      42.300  35.110  52.790  1.00  0.00           H
ATOM   1212 HG22 ILE A 664      42.520  36.850  52.360  1.00  0.00           H
ATOM   1213 HG23 ILE A 664      43.820  35.690  52.030  1.00  0.00           H
ATOM   1214  CG1 ILE A 664      42.600  34.150  50.090  1.00  0.00           C
ATOM   1215 HG11 ILE A 664      42.000  33.880  49.190  1.00  0.00           H
ATOM   1216 HG12 ILE A 664      42.400  33.380  50.870  1.00  0.00           H
ATOM   1217  CD  ILE A 664      44.070  34.120  49.690  1.00  0.00           C
ATOM   1218  HD1 ILE A 664      44.730  34.340  50.570  1.00  0.00           H
ATOM   1219  HD2 ILE A 664      44.280  34.890  48.910  1.00  0.00           H
ATOM   1220  HD3 ILE A 664      44.360  33.120  49.290  1.00  0.00           H
ATOM   1221  C   ILE A 664      40.020  36.670  51.560  1.00  0.00           C
ATOM   1222  O   ILE A 664      40.280  37.870  51.430  1.00  0.00           O
ATOM   1223  N   LEU A 665      39.180  36.280  52.530  1.00  0.00           N
ATOM   1224  HN  LEU A 665      39.010  35.330  52.730  1.00  0.00           H
ATOM   1225  CA  LEU A 665      38.480  37.220  53.370  1.00  0.00           C
ATOM   1226  HA  LEU A 665      38.390  38.180  52.870  1.00  0.00           H
ATOM   1227  CB  LEU A 665      37.050  36.700  53.680  1.00  0.00           C
ATOM   1228  HB1 LEU A 665      36.500  37.470  54.270  1.00  0.00           H
ATOM   1229  HB2 LEU A 665      37.120  35.780  54.290  1.00  0.00           H
ATOM   1230  CG  LEU A 665      36.190  36.380  52.430  1.00  0.00           C
ATOM   1231  HG  LEU A 665      36.750  35.680  51.770  1.00  0.00           H
ATOM   1232  CD1 LEU A 665      34.900  35.670  52.850  1.00  0.00           C
ATOM   1233 HD11 LEU A 665      34.350  36.270  53.600  1.00  0.00           H
ATOM   1234 HD12 LEU A 665      35.120  34.670  53.280  1.00  0.00           H
ATOM   1235 HD13 LEU A 665      34.230  35.520  51.970  1.00  0.00           H
ATOM   1236  CD2 LEU A 665      35.870  37.640  51.610  1.00  0.00           C
ATOM   1237 HD21 LEU A 665      36.800  38.120  51.230  1.00  0.00           H
ATOM   1238 HD22 LEU A 665      35.320  38.370  52.230  1.00  0.00           H
ATOM   1239 HD23 LEU A 665      35.230  37.370  50.740  1.00  0.00           H
ATOM   1240  C   LEU A 665      39.270  37.440  54.650  1.00  0.00           C
ATOM   1241  O   LEU A 665      39.610  36.490  55.360  1.00  0.00           O
ATOM   1242  N   GLY A 666      39.600  38.700  54.970  1.00  0.00           N
ATOM   1243  HN  GLY A 666      39.250  39.460  54.410  1.00  0.00           H
ATOM   1244  CA  GLY A 666      40.380  39.060  56.140  1.00  0.00           C
ATOM   1245  HA1 GLY A 666      41.400  39.220  55.830  1.00  0.00           H
ATOM   1246  HA2 GLY A 666      40.270  38.310  56.910  1.00  0.00           H
ATOM   1247  C   GLY A 666      39.870  40.350  56.730  1.00  0.00           C
ATOM   1248  O   GLY A 666      39.010  41.030  56.190  1.00  0.00           O
ATOM   1249  N   SER A 667      40.400  40.740  57.890  1.00  0.00           N
ATOM   1250  HN  SER A 667      41.080  40.190  58.360  1.00  0.00           H
ATOM   1251  CA  SER A 667      39.990  41.960  58.580  1.00  0.00           C
ATOM   1252  HA  SER A 667      38.940  42.150  58.380  1.00  0.00           H
ATOM   1253  CB  SER A 667      40.190  41.850  60.110  1.00  0.00           C
ATOM   1254  HB1 SER A 667      39.780  42.750  60.630  1.00  0.00           H
ATOM   1255  HB2 SER A 667      41.270  41.780  60.360  1.00  0.00           H
ATOM   1256  OG  SER A 667      39.550  40.670  60.610  1.00  0.00           O
ATOM   1257  HG1 SER A 667      38.630  40.710  60.320  1.00  0.00           H
ATOM   1258  C   SER A 667      40.780  43.150  58.060  1.00  0.00           C
ATOM   1259  O   SER A 667      41.790  43.550  58.640  1.00  0.00           O
ATOM   1260  N   THR A 668      40.370  43.740  56.920  1.00  0.00           N
ATOM   1261  HN  THR A 668      39.550  43.410  56.450  1.00  0.00           H
ATOM   1262  CA  THR A 668      41.030  44.840  56.230  1.00  0.00           C
ATOM   1263  HA  THR A 668      42.020  44.480  56.000  1.00  0.00           H
ATOM   1264  CB  THR A 668      40.370  45.190  54.890  1.00  0.00           C
ATOM   1265  HB  THR A 668      40.960  45.970  54.350  1.00  0.00           H
ATOM   1266  OG1 THR A 668      39.050  45.670  55.050  1.00  0.00           O
ATOM   1267  HG1 THR A 668      38.720  45.780  54.120  1.00  0.00           H
ATOM   1268  CG2 THR A 668      40.320  43.940  54.010  1.00  0.00           C
ATOM   1269 HG21 THR A 668      39.620  43.180  54.420  1.00  0.00           H
ATOM   1270 HG22 THR A 668      41.320  43.470  53.910  1.00  0.00           H
ATOM   1271 HG23 THR A 668      39.960  44.210  52.990  1.00  0.00           H
ATOM   1272  C   THR A 668      41.260  46.110  57.060  1.00  0.00           C
ATOM   1273  O   THR A 668      40.680  46.320  58.120  1.00  0.00           O
ATOM   1274  N   GLY A 669      42.140  47.010  56.570  1.00  0.00           N
ATOM   1275  HN  GLY A 669      42.620  46.820  55.730  1.00  0.00           H
ATOM   1276  CA  GLY A 669      42.400  48.320  57.190  1.00  0.00           C
ATOM   1277  HA1 GLY A 669      42.960  48.910  56.480  1.00  0.00           H
ATOM   1278  HA2 GLY A 669      42.950  48.130  58.100  1.00  0.00           H
ATOM   1279  C   GLY A 669      41.180  49.140  57.590  1.00  0.00           C
ATOM   1280  O   GLY A 669      41.170  49.620  58.720  1.00  0.00           O
ATOM   1281  N   PRO A 670      40.120  49.300  56.790  1.00  0.00           N
ATOM   1282  CD  PRO A 670      40.190  49.170  55.330  1.00  0.00           C
ATOM   1283  HD1 PRO A 670      40.190  48.090  55.050  1.00  0.00           H
ATOM   1284  HD2 PRO A 670      41.110  49.660  54.930  1.00  0.00           H
ATOM   1285  CA  PRO A 670      38.940  50.030  57.220  1.00  0.00           C
ATOM   1286  HA  PRO A 670      39.250  50.970  57.640  1.00  0.00           H
ATOM   1287  CB  PRO A 670      38.060  50.200  55.960  1.00  0.00           C
ATOM   1288  HB1 PRO A 670      37.700  51.240  55.880  1.00  0.00           H
ATOM   1289  HB2 PRO A 670      37.180  49.530  55.970  1.00  0.00           H
ATOM   1290  CG  PRO A 670      38.940  49.830  54.750  1.00  0.00           C
ATOM   1291  HG1 PRO A 670      38.400  49.120  54.080  1.00  0.00           H
ATOM   1292  HG2 PRO A 670      39.210  50.740  54.170  1.00  0.00           H
ATOM   1293  C   PRO A 670      38.170  49.290  58.300  1.00  0.00           C
ATOM   1294  O   PRO A 670      37.590  49.950  59.160  1.00  0.00           O
ATOM   1295  N   VAL A 671      38.120  47.940  58.270  1.00  0.00           N
ATOM   1296  HN  VAL A 671      38.580  47.440  57.540  1.00  0.00           H
ATOM   1297  CA  VAL A 671      37.490  47.150  59.330  1.00  0.00           C
ATOM   1298  HA  VAL A 671      36.470  47.490  59.430  1.00  0.00           H
ATOM   1299  CB  VAL A 671      37.480  45.640  59.040  1.00  0.00           C
ATOM   1300  HB  VAL A 671      38.500  45.310  58.780  1.00  0.00           H
ATOM   1301  CG1 VAL A 671      37.000  44.820  60.270  1.00  0.00           C
ATOM   1302 HG11 VAL A 671      36.010  45.180  60.630  1.00  0.00           H
ATOM   1303 HG12 VAL A 671      37.720  44.860  61.110  1.00  0.00           H
ATOM   1304 HG13 VAL A 671      36.890  43.750  59.980  1.00  0.00           H
ATOM   1305  CG2 VAL A 671      36.560  45.380  57.840  1.00  0.00           C
ATOM   1306 HG21 VAL A 671      36.920  45.920  56.940  1.00  0.00           H
ATOM   1307 HG22 VAL A 671      35.520  45.690  58.050  1.00  0.00           H
ATOM   1308 HG23 VAL A 671      36.560  44.290  57.600  1.00  0.00           H
ATOM   1309  C   VAL A 671      38.150  47.380  60.680  1.00  0.00           C
ATOM   1310  O   VAL A 671      37.470  47.620  61.680  1.00  0.00           O
ATOM   1311  N   LEU A 672      39.490  47.340  60.730  1.00  0.00           N
ATOM   1312  HN  LEU A 672      40.000  47.180  59.880  1.00  0.00           H
ATOM   1313  CA  LEU A 672      40.260  47.540  61.940  1.00  0.00           C
ATOM   1314  HA  LEU A 672      39.970  46.780  62.660  1.00  0.00           H
ATOM   1315  CB  LEU A 672      41.770  47.410  61.600  1.00  0.00           C
ATOM   1316  HB1 LEU A 672      42.020  48.180  60.830  1.00  0.00           H
ATOM   1317  HB2 LEU A 672      41.930  46.420  61.120  1.00  0.00           H
ATOM   1318  CG  LEU A 672      42.760  47.560  62.770  1.00  0.00           C
ATOM   1319  HG  LEU A 672      42.500  48.450  63.380  1.00  0.00           H
ATOM   1320  CD1 LEU A 672      42.750  46.320  63.680  1.00  0.00           C
ATOM   1321 HD11 LEU A 672      42.970  45.400  63.080  1.00  0.00           H
ATOM   1322 HD12 LEU A 672      41.760  46.200  64.160  1.00  0.00           H
ATOM   1323 HD13 LEU A 672      43.530  46.390  64.460  1.00  0.00           H
ATOM   1324  CD2 LEU A 672      44.180  47.800  62.230  1.00  0.00           C
ATOM   1325 HD21 LEU A 672      44.200  48.720  61.610  1.00  0.00           H
ATOM   1326 HD22 LEU A 672      44.520  46.950  61.620  1.00  0.00           H
ATOM   1327 HD23 LEU A 672      44.900  47.950  63.070  1.00  0.00           H
ATOM   1328  C   LEU A 672      40.000  48.890  62.590  1.00  0.00           C
ATOM   1329  O   LEU A 672      39.750  48.990  63.790  1.00  0.00           O
ATOM   1330  N   VAL A 673      40.020  49.960  61.770  1.00  0.00           N
ATOM   1331  HN  VAL A 673      40.250  49.840  60.800  1.00  0.00           H
ATOM   1332  CA  VAL A 673      39.720  51.310  62.190  1.00  0.00           C
ATOM   1333  HA  VAL A 673      40.360  51.560  63.020  1.00  0.00           H
ATOM   1334  CB  VAL A 673      40.010  52.280  61.040  1.00  0.00           C
ATOM   1335  HB  VAL A 673      39.480  51.940  60.120  1.00  0.00           H
ATOM   1336  CG1 VAL A 673      39.570  53.720  61.370  1.00  0.00           C
ATOM   1337 HG11 VAL A 673      40.010  54.040  62.340  1.00  0.00           H
ATOM   1338 HG12 VAL A 673      38.470  53.810  61.430  1.00  0.00           H
ATOM   1339 HG13 VAL A 673      39.940  54.410  60.580  1.00  0.00           H
ATOM   1340  CG2 VAL A 673      41.530  52.230  60.760  1.00  0.00           C
ATOM   1341 HG21 VAL A 673      41.870  51.210  60.490  1.00  0.00           H
ATOM   1342 HG22 VAL A 673      42.090  52.550  61.660  1.00  0.00           H
ATOM   1343 HG23 VAL A 673      41.790  52.910  59.920  1.00  0.00           H
ATOM   1344  C   VAL A 673      38.290  51.490  62.680  1.00  0.00           C
ATOM   1345  O   VAL A 673      38.050  52.050  63.750  1.00  0.00           O
ATOM   1346  N   PHE A 674      37.290  50.980  61.910  1.00  0.00           N
ATOM   1347  HN  PHE A 674      37.510  50.530  61.050  1.00  0.00           H
ATOM   1348  CA  PHE A 674      35.880  51.130  62.250  1.00  0.00           C
ATOM   1349  HA  PHE A 674      35.700  52.180  62.420  1.00  0.00           H
ATOM   1350  CB  PHE A 674      35.010  50.670  61.040  1.00  0.00           C
ATOM   1351  HB1 PHE A 674      34.950  49.560  60.970  1.00  0.00           H
ATOM   1352  HB2 PHE A 674      35.490  51.030  60.110  1.00  0.00           H
ATOM   1353  CG  PHE A 674      33.600  51.230  61.090  1.00  0.00           C
ATOM   1354  CD1 PHE A 674      33.250  52.310  60.260  1.00  0.00           C
ATOM   1355  HD1 PHE A 674      34.000  52.760  59.620  1.00  0.00           H
ATOM   1356  CE1 PHE A 674      31.940  52.810  60.230  1.00  0.00           C
ATOM   1357  HE1 PHE A 674      31.690  53.640  59.590  1.00  0.00           H
ATOM   1358  CZ  PHE A 674      30.960  52.220  61.030  1.00  0.00           C
ATOM   1359  HZ  PHE A 674      29.940  52.590  61.000  1.00  0.00           H
ATOM   1360  CD2 PHE A 674      32.600  50.660  61.900  1.00  0.00           C
ATOM   1361  HD2 PHE A 674      32.850  49.830  62.540  1.00  0.00           H
ATOM   1362  CE2 PHE A 674      31.290  51.150  61.870  1.00  0.00           C
ATOM   1363  HE2 PHE A 674      30.530  50.690  62.490  1.00  0.00           H
ATOM   1364  C   PHE A 674      35.500  50.390  63.530  1.00  0.00           C
ATOM   1365  O   PHE A 674      34.830  50.960  64.390  1.00  0.00           O
ATOM   1366  N   GLU A 675      35.960  49.130  63.720  1.00  0.00           N
ATOM   1367  HN  GLU A 675      36.480  48.660  63.000  1.00  0.00           H
ATOM   1368  CA  GLU A 675      35.700  48.320  64.910  1.00  0.00           C
ATOM   1369  HA  GLU A 675      34.620  48.250  65.040  1.00  0.00           H
ATOM   1370  CB  GLU A 675      36.240  46.860  64.770  1.00  0.00           C
ATOM   1371  HB1 GLU A 675      36.260  46.350  65.760  1.00  0.00           H
ATOM   1372  HB2 GLU A 675      37.300  46.930  64.410  1.00  0.00           H
ATOM   1373  CG  GLU A 675      35.460  45.930  63.780  1.00  0.00           C
ATOM   1374  HG1 GLU A 675      36.160  45.160  63.400  1.00  0.00           H
ATOM   1375  HG2 GLU A 675      35.080  46.510  62.920  1.00  0.00           H
ATOM   1376  CD  GLU A 675      34.280  45.170  64.400  1.00  0.00           C
ATOM   1377  OE1 GLU A 675      33.620  45.740  65.310  1.00  0.00           O
ATOM   1378  OE2 GLU A 675      34.020  44.010  64.000  1.00  0.00           O
ATOM   1379  C   GLU A 675      36.230  48.970  66.180  1.00  0.00           C
ATOM   1380  O   GLU A 675      35.520  49.100  67.170  1.00  0.00           O
ATOM   1381  N   LYS A 676      37.490  49.490  66.150  1.00  0.00           N
ATOM   1382  HN  LYS A 676      38.060  49.400  65.340  1.00  0.00           H
ATOM   1383  CA  LYS A 676      38.050  50.250  67.270  1.00  0.00           C
ATOM   1384  HA  LYS A 676      37.980  49.640  68.150  1.00  0.00           H
ATOM   1385  CB  LYS A 676      39.550  50.590  67.030  1.00  0.00           C
ATOM   1386  HB1 LYS A 676      39.900  51.280  67.840  1.00  0.00           H
ATOM   1387  HB2 LYS A 676      39.660  51.110  66.060  1.00  0.00           H
ATOM   1388  CG  LYS A 676      40.460  49.360  67.070  1.00  0.00           C
ATOM   1389  HG1 LYS A 676      40.170  48.660  66.250  1.00  0.00           H
ATOM   1390  HG2 LYS A 676      40.310  48.820  68.030  1.00  0.00           H
ATOM   1391  CD  LYS A 676      41.950  49.730  66.920  1.00  0.00           C
ATOM   1392  HD1 LYS A 676      42.240  50.350  67.800  1.00  0.00           H
ATOM   1393  HD2 LYS A 676      42.070  50.370  66.010  1.00  0.00           H
ATOM   1394  CE  LYS A 676      42.860  48.500  66.790  1.00  0.00           C
ATOM   1395  HE1 LYS A 676      42.650  47.990  65.830  1.00  0.00           H
ATOM   1396  HE2 LYS A 676      42.650  47.800  67.620  1.00  0.00           H
ATOM   1397  NZ  LYS A 676      44.290  48.850  66.840  1.00  0.00           N
ATOM   1398  HZ1 LYS A 676      44.500  49.400  67.680  1.00  0.00           H
ATOM   1399  HZ2 LYS A 676      44.620  49.430  66.020  1.00  0.00           H
ATOM   1400  HZ3 LYS A 676      44.880  48.000  66.850  1.00  0.00           H
ATOM   1401  C   LYS A 676      37.310  51.540  67.610  1.00  0.00           C
ATOM   1402  O   LYS A 676      37.020  51.820  68.780  1.00  0.00           O
ATOM   1403  N   ILE A 677      36.970  52.360  66.600  1.00  0.00           N
ATOM   1404  HN  ILE A 677      37.270  52.140  65.670  1.00  0.00           H
ATOM   1405  CA  ILE A 677      36.190  53.580  66.730  1.00  0.00           C
ATOM   1406  HA  ILE A 677      36.660  54.170  67.510  1.00  0.00           H
ATOM   1407  CB  ILE A 677      36.280  54.400  65.440  1.00  0.00           C
ATOM   1408  HB  ILE A 677      36.050  53.740  64.580  1.00  0.00           H
ATOM   1409  CG2 ILE A 677      35.260  55.560  65.430  1.00  0.00           C
ATOM   1410 HG21 ILE A 677      35.420  56.230  66.300  1.00  0.00           H
ATOM   1411 HG22 ILE A 677      34.220  55.180  65.460  1.00  0.00           H
ATOM   1412 HG23 ILE A 677      35.350  56.170  64.500  1.00  0.00           H
ATOM   1413  CG1 ILE A 677      37.740  54.910  65.300  1.00  0.00           C
ATOM   1414 HG11 ILE A 677      38.430  54.040  65.290  1.00  0.00           H
ATOM   1415 HG12 ILE A 677      37.990  55.530  66.190  1.00  0.00           H
ATOM   1416  CD  ILE A 677      38.000  55.730  64.040  1.00  0.00           C
ATOM   1417  HD1 ILE A 677      37.480  56.710  64.090  1.00  0.00           H
ATOM   1418  HD2 ILE A 677      37.650  55.190  63.130  1.00  0.00           H
ATOM   1419  HD3 ILE A 677      39.090  55.930  63.930  1.00  0.00           H
ATOM   1420  C   ILE A 677      34.770  53.340  67.240  1.00  0.00           C
ATOM   1421  O   ILE A 677      34.280  54.040  68.130  1.00  0.00           O
ATOM   1422  N   LEU A 678      34.080  52.300  66.740  1.00  0.00           N
ATOM   1423  HN  LEU A 678      34.460  51.780  65.970  1.00  0.00           H
ATOM   1424  CA  LEU A 678      32.780  51.860  67.230  1.00  0.00           C
ATOM   1425  HA  LEU A 678      32.090  52.680  67.130  1.00  0.00           H
ATOM   1426  CB  LEU A 678      32.310  50.660  66.350  1.00  0.00           C
ATOM   1427  HB1 LEU A 678      33.090  49.870  66.370  1.00  0.00           H
ATOM   1428  HB2 LEU A 678      32.240  51.020  65.300  1.00  0.00           H
ATOM   1429  CG  LEU A 678      30.960  50.010  66.730  1.00  0.00           C
ATOM   1430  HG  LEU A 678      31.020  49.610  67.770  1.00  0.00           H
ATOM   1431  CD1 LEU A 678      29.790  51.010  66.660  1.00  0.00           C
ATOM   1432 HD11 LEU A 678      29.690  51.420  65.630  1.00  0.00           H
ATOM   1433 HD12 LEU A 678      29.950  51.850  67.360  1.00  0.00           H
ATOM   1434 HD13 LEU A 678      28.840  50.510  66.940  1.00  0.00           H
ATOM   1435  CD2 LEU A 678      30.680  48.820  65.790  1.00  0.00           C
ATOM   1436 HD21 LEU A 678      31.500  48.070  65.860  1.00  0.00           H
ATOM   1437 HD22 LEU A 678      30.610  49.160  64.740  1.00  0.00           H
ATOM   1438 HD23 LEU A 678      29.720  48.330  66.070  1.00  0.00           H
ATOM   1439  C   LEU A 678      32.800  51.460  68.700  1.00  0.00           C
ATOM   1440  O   LEU A 678      31.950  51.880  69.490  1.00  0.00           O
ATOM   1441  N   TYR A 679      33.810  50.670  69.110  1.00  0.00           N
ATOM   1442  HN  TYR A 679      34.440  50.260  68.440  1.00  0.00           H
ATOM   1443  CA  TYR A 679      34.050  50.330  70.500  1.00  0.00           C
ATOM   1444  HA  TYR A 679      33.140  49.870  70.870  1.00  0.00           H
ATOM   1445  CB  TYR A 679      35.190  49.280  70.620  1.00  0.00           C
ATOM   1446  HB1 TYR A 679      36.130  49.680  70.190  1.00  0.00           H
ATOM   1447  HB2 TYR A 679      34.930  48.360  70.040  1.00  0.00           H
ATOM   1448  CG  TYR A 679      35.440  48.870  72.050  1.00  0.00           C
ATOM   1449  CD1 TYR A 679      36.570  49.330  72.740  1.00  0.00           C
ATOM   1450  HD1 TYR A 679      37.280  49.980  72.250  1.00  0.00           H
ATOM   1451  CE1 TYR A 679      36.810  48.930  74.060  1.00  0.00           C
ATOM   1452  HE1 TYR A 679      37.710  49.260  74.560  1.00  0.00           H
ATOM   1453  CZ  TYR A 679      35.930  48.050  74.700  1.00  0.00           C
ATOM   1454  OH  TYR A 679      36.230  47.590  76.000  1.00  0.00           O
ATOM   1455  HH  TYR A 679      35.840  46.710  76.060  1.00  0.00           H
ATOM   1456  CD2 TYR A 679      34.540  48.020  72.710  1.00  0.00           C
ATOM   1457  HD2 TYR A 679      33.670  47.670  72.180  1.00  0.00           H
ATOM   1458  CE2 TYR A 679      34.790  47.600  74.030  1.00  0.00           C
ATOM   1459  HE2 TYR A 679      34.090  46.960  74.530  1.00  0.00           H
ATOM   1460  C   TYR A 679      34.290  51.550  71.390  1.00  0.00           C
ATOM   1461  O   TYR A 679      33.720  51.660  72.470  1.00  0.00           O
ATOM   1462  N   LYS A 680      35.120  52.520  70.930  1.00  0.00           N
ATOM   1463  HN  LYS A 680      35.620  52.380  70.070  1.00  0.00           H
ATOM   1464  CA  LYS A 680      35.420  53.760  71.630  1.00  0.00           C
ATOM   1465  HA  LYS A 680      35.870  53.500  72.580  1.00  0.00           H
ATOM   1466  CB  LYS A 680      36.420  54.610  70.800  1.00  0.00           C
ATOM   1467  HB1 LYS A 680      35.970  54.850  69.820  1.00  0.00           H
ATOM   1468  HB2 LYS A 680      37.320  53.990  70.610  1.00  0.00           H
ATOM   1469  CG  LYS A 680      36.870  55.930  71.470  1.00  0.00           C
ATOM   1470  HG1 LYS A 680      37.390  55.640  72.420  1.00  0.00           H
ATOM   1471  HG2 LYS A 680      35.970  56.530  71.740  1.00  0.00           H
ATOM   1472  CD  LYS A 680      37.810  56.790  70.600  1.00  0.00           C
ATOM   1473  HD1 LYS A 680      37.290  57.040  69.650  1.00  0.00           H
ATOM   1474  HD2 LYS A 680      38.690  56.160  70.330  1.00  0.00           H
ATOM   1475  CE  LYS A 680      38.370  58.090  71.240  1.00  0.00           C
ATOM   1476  HE1 LYS A 680      39.000  58.640  70.500  1.00  0.00           H
ATOM   1477  HE2 LYS A 680      38.990  57.850  72.130  1.00  0.00           H
ATOM   1478  NZ  LYS A 680      37.280  59.010  71.680  1.00  0.00           N
ATOM   1479  HZ1 LYS A 680      36.900  58.590  72.560  1.00  0.00           H
ATOM   1480  HZ2 LYS A 680      36.530  59.060  70.970  1.00  0.00           H
ATOM   1481  HZ3 LYS A 680      37.600  59.980  71.920  1.00  0.00           H
ATOM   1482  C   LYS A 680      34.170  54.580  71.940  1.00  0.00           C
ATOM   1483  O   LYS A 680      33.970  55.020  73.070  1.00  0.00           O
ATOM   1484  N   PHE A 681      33.270  54.770  70.950  1.00  0.00           N
ATOM   1485  HN  PHE A 681      33.460  54.450  70.010  1.00  0.00           H
ATOM   1486  CA  PHE A 681      31.960  55.380  71.160  1.00  0.00           C
ATOM   1487  HA  PHE A 681      32.120  56.330  71.660  1.00  0.00           H
ATOM   1488  CB  PHE A 681      31.210  55.600  69.820  1.00  0.00           C
ATOM   1489  HB1 PHE A 681      30.180  55.950  70.000  1.00  0.00           H
ATOM   1490  HB2 PHE A 681      31.160  54.650  69.250  1.00  0.00           H
ATOM   1491  CG  PHE A 681      31.870  56.650  68.970  1.00  0.00           C
ATOM   1492  CD1 PHE A 681      32.030  57.960  69.460  1.00  0.00           C
ATOM   1493  HD1 PHE A 681      31.730  58.200  70.470  1.00  0.00           H
ATOM   1494  CE1 PHE A 681      32.530  58.980  68.640  1.00  0.00           C
ATOM   1495  HE1 PHE A 681      32.620  59.990  69.030  1.00  0.00           H
ATOM   1496  CZ  PHE A 681      32.870  58.710  67.310  1.00  0.00           C
ATOM   1497  HZ  PHE A 681      33.260  59.490  66.670  1.00  0.00           H
ATOM   1498  CD2 PHE A 681      32.220  56.390  67.630  1.00  0.00           C
ATOM   1499  HD2 PHE A 681      32.100  55.400  67.230  1.00  0.00           H
ATOM   1500  CE2 PHE A 681      32.710  57.420  66.810  1.00  0.00           C
ATOM   1501  HE2 PHE A 681      32.960  57.210  65.780  1.00  0.00           H
ATOM   1502  C   PHE A 681      31.050  54.590  72.100  1.00  0.00           C
ATOM   1503  O   PHE A 681      30.410  55.150  72.980  1.00  0.00           O
ATOM   1504  N   CYS A 682      30.970  53.260  71.940  1.00  0.00           N
ATOM   1505  HN  CYS A 682      31.470  52.820  71.180  1.00  0.00           H
ATOM   1506  CA  CYS A 682      30.180  52.410  72.810  1.00  0.00           C
ATOM   1507  HA  CYS A 682      29.160  52.780  72.800  1.00  0.00           H
ATOM   1508  CB  CYS A 682      30.160  50.940  72.290  1.00  0.00           C
ATOM   1509  HB1 CYS A 682      29.680  50.290  73.050  1.00  0.00           H
ATOM   1510  HB2 CYS A 682      31.200  50.600  72.160  1.00  0.00           H
ATOM   1511  SG  CYS A 682      29.220  50.770  70.740  1.00  0.00           S
ATOM   1512  HG1 CYS A 682      30.110  51.430  70.000  1.00  0.00           H
ATOM   1513  C   CYS A 682      30.610  52.440  74.270  1.00  0.00           C
ATOM   1514  O   CYS A 682      29.790  52.530  75.180  1.00  0.00           O
ATOM   1515  N   ARG A 683      31.930  52.400  74.530  1.00  0.00           N
ATOM   1516  HN  ARG A 683      32.570  52.250  73.780  1.00  0.00           H
ATOM   1517  CA  ARG A 683      32.530  52.550  75.850  1.00  0.00           C
ATOM   1518  HA  ARG A 683      32.080  51.820  76.500  1.00  0.00           H
ATOM   1519  CB  ARG A 683      34.050  52.280  75.740  1.00  0.00           C
ATOM   1520  HB1 ARG A 683      34.490  53.010  75.030  1.00  0.00           H
ATOM   1521  HB2 ARG A 683      34.200  51.280  75.280  1.00  0.00           H
ATOM   1522  CG  ARG A 683      34.830  52.360  77.080  1.00  0.00           C
ATOM   1523  HG1 ARG A 683      34.490  53.240  77.660  1.00  0.00           H
ATOM   1524  HG2 ARG A 683      35.900  52.540  76.850  1.00  0.00           H
ATOM   1525  CD  ARG A 683      34.640  51.120  77.960  1.00  0.00           C
ATOM   1526  HD1 ARG A 683      33.660  50.650  77.750  1.00  0.00           H
ATOM   1527  HD2 ARG A 683      34.670  51.380  79.040  1.00  0.00           H
ATOM   1528  NE  ARG A 683      35.720  50.130  77.620  1.00  0.00           N
ATOM   1529  HE  ARG A 683      35.590  49.550  76.820  1.00  0.00           H
ATOM   1530  CZ  ARG A 683      36.950  50.160  78.110  1.00  0.00           C
ATOM   1531  NH1 ARG A 683      37.290  51.000  79.080  1.00  0.00           N
ATOM   1532 HH11 ARG A 683      36.590  51.560  79.500  1.00  0.00           H
ATOM   1533 HH12 ARG A 683      38.210  50.940  79.460  1.00  0.00           H
ATOM   1534  NH2 ARG A 683      37.860  49.360  77.590  1.00  0.00           N
ATOM   1535 HH21 ARG A 683      37.540  48.700  76.910  1.00  0.00           H
ATOM   1536 HH22 ARG A 683      38.790  49.330  77.930  1.00  0.00           H
ATOM   1537  C   ARG A 683      32.280  53.920  76.500  1.00  0.00           C
ATOM   1538  O   ARG A 683      32.020  54.020  77.700  1.00  0.00           O
ATOM   1539  N   ASP A 684      32.400  55.010  75.710  1.00  0.00           N
ATOM   1540  HN  ASP A 684      32.710  54.910  74.760  1.00  0.00           H
ATOM   1541  CA  ASP A 684      32.220  56.400  76.120  1.00  0.00           C
ATOM   1542  HA  ASP A 684      32.930  56.620  76.890  1.00  0.00           H
ATOM   1543  CB  ASP A 684      32.540  57.310  74.890  1.00  0.00           C
ATOM   1544  HB1 ASP A 684      31.770  57.190  74.100  1.00  0.00           H
ATOM   1545  HB2 ASP A 684      33.510  57.000  74.470  1.00  0.00           H
ATOM   1546  CG  ASP A 684      32.670  58.800  75.200  1.00  0.00           C
ATOM   1547  OD1 ASP A 684      33.250  59.170  76.250  1.00  0.00           O
ATOM   1548  OD2 ASP A 684      32.340  59.620  74.290  1.00  0.00           O
ATOM   1549  C   ASP A 684      30.830  56.700  76.690  1.00  0.00           C
ATOM   1550  O   ASP A 684      30.680  57.340  77.730  1.00  0.00           O
ATOM   1551  N   TYR A 685      29.780  56.170  76.020  1.00  0.00           N
ATOM   1552  HN  TYR A 685      29.950  55.740  75.130  1.00  0.00           H
ATOM   1553  CA  TYR A 685      28.390  56.390  76.370  1.00  0.00           C
ATOM   1554  HA  TYR A 685      28.310  57.260  76.990  1.00  0.00           H
ATOM   1555  CB  TYR A 685      27.510  56.610  75.090  1.00  0.00           C
ATOM   1556  HB1 TYR A 685      26.470  56.860  75.380  1.00  0.00           H
ATOM   1557  HB2 TYR A 685      27.510  55.690  74.470  1.00  0.00           H
ATOM   1558  CG  TYR A 685      28.060  57.760  74.270  1.00  0.00           C
ATOM   1559  CD1 TYR A 685      28.200  59.030  74.850  1.00  0.00           C
ATOM   1560  HD1 TYR A 685      27.870  59.180  75.850  1.00  0.00           H
ATOM   1561  CE1 TYR A 685      28.900  60.050  74.200  1.00  0.00           C
ATOM   1562  HE1 TYR A 685      29.090  60.980  74.680  1.00  0.00           H
ATOM   1563  CZ  TYR A 685      29.500  59.800  72.970  1.00  0.00           C
ATOM   1564  OH  TYR A 685      30.580  60.610  72.600  1.00  0.00           O
ATOM   1565  HH  TYR A 685      31.290  60.330  73.240  1.00  0.00           H
ATOM   1566  CD2 TYR A 685      28.520  57.580  72.950  1.00  0.00           C
ATOM   1567  HD2 TYR A 685      28.430  56.610  72.470  1.00  0.00           H
ATOM   1568  CE2 TYR A 685      29.270  58.580  72.320  1.00  0.00           C
ATOM   1569  HE2 TYR A 685      29.770  58.380  71.390  1.00  0.00           H
ATOM   1570  C   TYR A 685      27.800  55.240  77.180  1.00  0.00           C
ATOM   1571  O   TYR A 685      26.610  55.220  77.480  1.00  0.00           O
ATOM   1572  N   GLN A 686      28.630  54.240  77.570  1.00  0.00           N
ATOM   1573  HN  GLN A 686      29.600  54.280  77.340  1.00  0.00           H
ATOM   1574  CA  GLN A 686      28.230  53.080  78.370  1.00  0.00           C
ATOM   1575  HA  GLN A 686      29.100  52.430  78.410  1.00  0.00           H
ATOM   1576  CB  GLN A 686      27.900  53.460  79.850  1.00  0.00           C
ATOM   1577  HB1 GLN A 686      26.950  54.040  79.860  1.00  0.00           H
ATOM   1578  HB2 GLN A 686      28.710  54.150  80.200  1.00  0.00           H
ATOM   1579  CG  GLN A 686      27.820  52.260  80.830  1.00  0.00           C
ATOM   1580  HG1 GLN A 686      28.830  51.810  80.930  1.00  0.00           H
ATOM   1581  HG2 GLN A 686      27.130  51.480  80.430  1.00  0.00           H
ATOM   1582  CD  GLN A 686      27.330  52.630  82.240  1.00  0.00           C
ATOM   1583  OE1 GLN A 686      28.060  52.520  83.220  1.00  0.00           O
ATOM   1584  NE2 GLN A 686      26.030  52.930  82.360  1.00  0.00           N
ATOM   1585 HE21 GLN A 686      25.620  53.050  83.260  1.00  0.00           H
ATOM   1586 HE22 GLN A 686      25.450  52.870  81.550  1.00  0.00           H
ATOM   1587  C   GLN A 686      27.120  52.240  77.720  1.00  0.00           C
ATOM   1588  O   GLN A 686      25.980  52.160  78.180  1.00  0.00           O
ATOM   1589  N   LEU A 687      27.480  51.630  76.580  1.00  0.00           N
ATOM   1590  HN  LEU A 687      28.400  51.790  76.190  1.00  0.00           H
ATOM   1591  CA  LEU A 687      26.570  50.970  75.680  1.00  0.00           C
ATOM   1592  HA  LEU A 687      25.640  50.770  76.190  1.00  0.00           H
ATOM   1593  CB  LEU A 687      26.340  51.900  74.440  1.00  0.00           C
ATOM   1594  HB1 LEU A 687      27.240  51.850  73.790  1.00  0.00           H
ATOM   1595  HB2 LEU A 687      26.280  52.940  74.820  1.00  0.00           H
ATOM   1596  CG  LEU A 687      25.070  51.630  73.610  1.00  0.00           C
ATOM   1597  HG  LEU A 687      25.060  50.550  73.310  1.00  0.00           H
ATOM   1598  CD1 LEU A 687      23.800  51.930  74.420  1.00  0.00           C
ATOM   1599 HD11 LEU A 687      23.810  52.980  74.780  1.00  0.00           H
ATOM   1600 HD12 LEU A 687      23.720  51.270  75.310  1.00  0.00           H
ATOM   1601 HD13 LEU A 687      22.900  51.780  73.790  1.00  0.00           H
ATOM   1602  CD2 LEU A 687      25.090  52.470  72.330  1.00  0.00           C
ATOM   1603 HD21 LEU A 687      25.990  52.230  71.730  1.00  0.00           H
ATOM   1604 HD22 LEU A 687      25.110  53.550  72.560  1.00  0.00           H
ATOM   1605 HD23 LEU A 687      24.190  52.250  71.710  1.00  0.00           H
ATOM   1606  C   LEU A 687      27.160  49.640  75.240  1.00  0.00           C
ATOM   1607  O   LEU A 687      28.350  49.500  74.960  1.00  0.00           O
ATOM   1608  N   SER A 688      26.320  48.590  75.200  1.00  0.00           N
ATOM   1609  HN  SER A 688      25.350  48.700  75.440  1.00  0.00           H
ATOM   1610  CA  SER A 688      26.760  47.250  74.810  1.00  0.00           C
ATOM   1611  HA  SER A 688      27.650  47.040  75.380  1.00  0.00           H
ATOM   1612  CB  SER A 688      25.740  46.130  75.160  1.00  0.00           C
ATOM   1613  HB1 SER A 688      24.790  46.300  74.620  1.00  0.00           H
ATOM   1614  HB2 SER A 688      25.520  46.170  76.250  1.00  0.00           H
ATOM   1615  OG  SER A 688      26.240  44.820  74.830  1.00  0.00           O
ATOM   1616  HG1 SER A 688      25.460  44.280  74.610  1.00  0.00           H
ATOM   1617  C   SER A 688      27.140  47.160  73.340  1.00  0.00           C
ATOM   1618  O   SER A 688      26.290  47.110  72.450  1.00  0.00           O
ATOM   1619  N   TYR A 689      28.460  47.070  73.080  1.00  0.00           N
ATOM   1620  HN  TYR A 689      29.070  47.290  73.840  1.00  0.00           H
ATOM   1621  CA  TYR A 689      29.070  46.810  71.790  1.00  0.00           C
ATOM   1622  HA  TYR A 689      28.790  47.610  71.120  1.00  0.00           H
ATOM   1623  CB  TYR A 689      30.620  46.830  71.980  1.00  0.00           C
ATOM   1624  HB1 TYR A 689      30.870  46.190  72.860  1.00  0.00           H
ATOM   1625  HB2 TYR A 689      30.940  47.870  72.230  1.00  0.00           H
ATOM   1626  CG  TYR A 689      31.450  46.350  70.810  1.00  0.00           C
ATOM   1627  CD1 TYR A 689      31.840  47.240  69.790  1.00  0.00           C
ATOM   1628  HD1 TYR A 689      31.480  48.260  69.800  1.00  0.00           H
ATOM   1629  CE1 TYR A 689      32.710  46.820  68.760  1.00  0.00           C
ATOM   1630  HE1 TYR A 689      33.020  47.510  67.990  1.00  0.00           H
ATOM   1631  CZ  TYR A 689      33.200  45.510  68.770  1.00  0.00           C
ATOM   1632  OH  TYR A 689      34.110  45.040  67.810  1.00  0.00           O
ATOM   1633  HH  TYR A 689      33.960  45.500  66.950  1.00  0.00           H
ATOM   1634  CD2 TYR A 689      31.920  45.030  70.770  1.00  0.00           C
ATOM   1635  HD2 TYR A 689      31.610  44.320  71.520  1.00  0.00           H
ATOM   1636  CE2 TYR A 689      32.810  44.620  69.770  1.00  0.00           C
ATOM   1637  HE2 TYR A 689      33.210  43.610  69.760  1.00  0.00           H
ATOM   1638  C   TYR A 689      28.610  45.520  71.120  1.00  0.00           C
ATOM   1639  O   TYR A 689      28.320  45.530  69.930  1.00  0.00           O
ATOM   1640  N   LEU A 690      28.510  44.380  71.840  1.00  0.00           N
ATOM   1641  HN  LEU A 690      28.710  44.370  72.810  1.00  0.00           H
ATOM   1642  CA  LEU A 690      28.040  43.130  71.260  1.00  0.00           C
ATOM   1643  HA  LEU A 690      28.660  42.890  70.400  1.00  0.00           H
ATOM   1644  CB  LEU A 690      28.100  41.990  72.300  1.00  0.00           C
ATOM   1645  HB1 LEU A 690      27.650  41.060  71.880  1.00  0.00           H
ATOM   1646  HB2 LEU A 690      27.490  42.280  73.190  1.00  0.00           H
ATOM   1647  CG  LEU A 690      29.520  41.640  72.810  1.00  0.00           C
ATOM   1648  HG  LEU A 690      30.030  42.580  73.120  1.00  0.00           H
ATOM   1649  CD1 LEU A 690      29.430  40.750  74.060  1.00  0.00           C
ATOM   1650 HD11 LEU A 690      28.950  39.780  73.820  1.00  0.00           H
ATOM   1651 HD12 LEU A 690      28.830  41.250  74.850  1.00  0.00           H
ATOM   1652 HD13 LEU A 690      30.440  40.560  74.480  1.00  0.00           H
ATOM   1653  CD2 LEU A 690      30.350  40.940  71.720  1.00  0.00           C
ATOM   1654 HD21 LEU A 690      30.450  41.600  70.840  1.00  0.00           H
ATOM   1655 HD22 LEU A 690      29.840  40.010  71.400  1.00  0.00           H
ATOM   1656 HD23 LEU A 690      31.360  40.690  72.100  1.00  0.00           H
ATOM   1657  C   LEU A 690      26.610  43.230  70.750  1.00  0.00           C
ATOM   1658  O   LEU A 690      26.320  42.970  69.580  1.00  0.00           O
ATOM   1659  N   SER A 691      25.710  43.720  71.620  1.00  0.00           N
ATOM   1660  HN  SER A 691      25.980  43.910  72.560  1.00  0.00           H
ATOM   1661  CA  SER A 691      24.290  43.870  71.340  1.00  0.00           C
ATOM   1662  HA  SER A 691      23.910  42.890  71.070  1.00  0.00           H
ATOM   1663  CB  SER A 691      23.500  44.340  72.590  1.00  0.00           C
ATOM   1664  HB1 SER A 691      22.410  44.140  72.450  1.00  0.00           H
ATOM   1665  HB2 SER A 691      23.640  45.420  72.780  1.00  0.00           H
ATOM   1666  OG  SER A 691      23.970  43.630  73.730  1.00  0.00           O
ATOM   1667  HG1 SER A 691      23.190  43.240  74.210  1.00  0.00           H
ATOM   1668  C   SER A 691      24.010  44.800  70.180  1.00  0.00           C
ATOM   1669  O   SER A 691      23.160  44.520  69.350  1.00  0.00           O
ATOM   1670  N   LEU A 692      24.750  45.930  70.070  1.00  0.00           N
ATOM   1671  HN  LEU A 692      25.450  46.140  70.760  1.00  0.00           H
ATOM   1672  CA  LEU A 692      24.670  46.830  68.930  1.00  0.00           C
ATOM   1673  HA  LEU A 692      23.640  47.130  68.820  1.00  0.00           H
ATOM   1674  CB  LEU A 692      25.550  48.080  69.200  1.00  0.00           C
ATOM   1675  HB1 LEU A 692      26.620  47.900  68.970  1.00  0.00           H
ATOM   1676  HB2 LEU A 692      25.490  48.270  70.300  1.00  0.00           H
ATOM   1677  CG  LEU A 692      25.070  49.390  68.520  1.00  0.00           C
ATOM   1678  HG  LEU A 692      23.970  49.480  68.690  1.00  0.00           H
ATOM   1679  CD1 LEU A 692      25.740  50.590  69.210  1.00  0.00           C
ATOM   1680 HD11 LEU A 692      26.840  50.570  69.040  1.00  0.00           H
ATOM   1681 HD12 LEU A 692      25.550  50.560  70.300  1.00  0.00           H
ATOM   1682 HD13 LEU A 692      25.330  51.540  68.810  1.00  0.00           H
ATOM   1683  CD2 LEU A 692      25.330  49.440  67.010  1.00  0.00           C
ATOM   1684 HD21 LEU A 692      24.710  48.710  66.470  1.00  0.00           H
ATOM   1685 HD22 LEU A 692      26.400  49.230  66.790  1.00  0.00           H
ATOM   1686 HD23 LEU A 692      25.090  50.450  66.610  1.00  0.00           H
ATOM   1687  C   LEU A 692      25.090  46.160  67.620  1.00  0.00           C
ATOM   1688  O   LEU A 692      24.400  46.260  66.600  1.00  0.00           O
ATOM   1689  N   ARG A 693      26.220  45.400  67.640  1.00  0.00           N
ATOM   1690  HN  ARG A 693      26.740  45.290  68.490  1.00  0.00           H
ATOM   1691  CA  ARG A 693      26.840  44.870  66.450  1.00  0.00           C
ATOM   1692  HA  ARG A 693      26.840  45.660  65.710  1.00  0.00           H
ATOM   1693  CB  ARG A 693      28.320  44.480  66.740  1.00  0.00           C
ATOM   1694  HB1 ARG A 693      28.390  43.530  67.310  1.00  0.00           H
ATOM   1695  HB2 ARG A 693      28.730  45.280  67.410  1.00  0.00           H
ATOM   1696  CG  ARG A 693      29.220  44.450  65.480  1.00  0.00           C
ATOM   1697  HG1 ARG A 693      28.890  45.280  64.820  1.00  0.00           H
ATOM   1698  HG2 ARG A 693      29.050  43.500  64.930  1.00  0.00           H
ATOM   1699  CD  ARG A 693      30.730  44.670  65.730  1.00  0.00           C
ATOM   1700  HD1 ARG A 693      30.920  45.590  66.330  1.00  0.00           H
ATOM   1701  HD2 ARG A 693      31.280  44.790  64.770  1.00  0.00           H
ATOM   1702  NE  ARG A 693      31.250  43.490  66.490  1.00  0.00           N
ATOM   1703  HE  ARG A 693      31.330  43.560  67.470  1.00  0.00           H
ATOM   1704  CZ  ARG A 693      31.680  42.390  65.890  1.00  0.00           C
ATOM   1705  NH1 ARG A 693      31.740  42.240  64.590  1.00  0.00           N
ATOM   1706 HH11 ARG A 693      32.060  43.080  64.130  1.00  0.00           H
ATOM   1707 HH12 ARG A 693      32.180  41.410  64.260  1.00  0.00           H
ATOM   1708  NH2 ARG A 693      32.130  41.380  66.600  1.00  0.00           N
ATOM   1709 HH21 ARG A 693      32.450  41.580  67.510  1.00  0.00           H
ATOM   1710 HH22 ARG A 693      32.520  40.660  66.030  1.00  0.00           H
ATOM   1711  C   ARG A 693      26.060  43.700  65.830  1.00  0.00           C
ATOM   1712  O   ARG A 693      26.170  43.440  64.630  1.00  0.00           O
ATOM   1713  N   THR A 694      25.180  43.020  66.600  1.00  0.00           N
ATOM   1714  HN  THR A 694      25.230  43.140  67.590  1.00  0.00           H
ATOM   1715  CA  THR A 694      24.200  42.080  66.070  1.00  0.00           C
ATOM   1716  HA  THR A 694      24.750  41.300  65.560  1.00  0.00           H
ATOM   1717  CB  THR A 694      23.310  41.400  67.140  1.00  0.00           C
ATOM   1718  HB  THR A 694      22.750  40.570  66.650  1.00  0.00           H
ATOM   1719  OG1 THR A 694      22.350  42.280  67.710  1.00  0.00           O
ATOM   1720  HG1 THR A 694      22.780  42.730  68.460  1.00  0.00           H
ATOM   1721  CG2 THR A 694      24.130  40.800  68.290  1.00  0.00           C
ATOM   1722 HG21 THR A 694      24.510  41.590  68.960  1.00  0.00           H
ATOM   1723 HG22 THR A 694      24.990  40.220  67.900  1.00  0.00           H
ATOM   1724 HG23 THR A 694      23.490  40.120  68.900  1.00  0.00           H
ATOM   1725  C   THR A 694      23.250  42.720  65.040  1.00  0.00           C
ATOM   1726  O   THR A 694      23.010  42.160  63.970  1.00  0.00           O
ATOM   1727  N   SER A 695      22.720  43.930  65.320  1.00  0.00           N
ATOM   1728  HN  SER A 695      22.920  44.330  66.200  1.00  0.00           H
ATOM   1729  CA  SER A 695      21.780  44.610  64.440  1.00  0.00           C
ATOM   1730  HA  SER A 695      21.100  43.870  64.040  1.00  0.00           H
ATOM   1731  CB  SER A 695      20.900  45.670  65.180  1.00  0.00           C
ATOM   1732  HB1 SER A 695      20.430  45.190  66.060  1.00  0.00           H
ATOM   1733  HB2 SER A 695      20.080  46.000  64.500  1.00  0.00           H
ATOM   1734  OG  SER A 695      21.640  46.810  65.590  1.00  0.00           O
ATOM   1735  HG1 SER A 695      22.360  46.510  66.170  1.00  0.00           H
ATOM   1736  C   SER A 695      22.470  45.250  63.260  1.00  0.00           C
ATOM   1737  O   SER A 695      21.930  45.270  62.150  1.00  0.00           O
ATOM   1738  N   ILE A 696      23.750  45.670  63.430  1.00  0.00           N
ATOM   1739  HN  ILE A 696      24.120  45.770  64.350  1.00  0.00           H
ATOM   1740  CA  ILE A 696      24.630  46.020  62.310  1.00  0.00           C
ATOM   1741  HA  ILE A 696      24.180  46.850  61.790  1.00  0.00           H
ATOM   1742  CB  ILE A 696      26.060  46.390  62.760  1.00  0.00           C
ATOM   1743  HB  ILE A 696      26.500  45.520  63.290  1.00  0.00           H
ATOM   1744  CG2 ILE A 696      26.960  46.670  61.530  1.00  0.00           C
ATOM   1745 HG21 ILE A 696      26.490  47.400  60.840  1.00  0.00           H
ATOM   1746 HG22 ILE A 696      27.170  45.740  60.950  1.00  0.00           H
ATOM   1747 HG23 ILE A 696      27.940  47.080  61.850  1.00  0.00           H
ATOM   1748  CG1 ILE A 696      26.090  47.570  63.750  1.00  0.00           C
ATOM   1749 HG11 ILE A 696      27.130  47.690  64.120  1.00  0.00           H
ATOM   1750 HG12 ILE A 696      25.460  47.330  64.640  1.00  0.00           H
ATOM   1751  CD  ILE A 696      25.640  48.920  63.170  1.00  0.00           C
ATOM   1752  HD1 ILE A 696      24.560  48.870  62.890  1.00  0.00           H
ATOM   1753  HD2 ILE A 696      26.230  49.190  62.280  1.00  0.00           H
ATOM   1754  HD3 ILE A 696      25.750  49.730  63.930  1.00  0.00           H
ATOM   1755  C   ILE A 696      24.720  44.860  61.330  1.00  0.00           C
ATOM   1756  O   ILE A 696      24.520  45.040  60.130  1.00  0.00           O
ATOM   1757  N   GLY A 697      24.930  43.620  61.840  1.00  0.00           N
ATOM   1758  HN  GLY A 697      25.130  43.520  62.820  1.00  0.00           H
ATOM   1759  CA  GLY A 697      24.910  42.400  61.050  1.00  0.00           C
ATOM   1760  HA1 GLY A 697      25.070  41.580  61.720  1.00  0.00           H
ATOM   1761  HA2 GLY A 697      25.680  42.490  60.290  1.00  0.00           H
ATOM   1762  C   GLY A 697      23.610  42.130  60.330  1.00  0.00           C
ATOM   1763  O   GLY A 697      23.610  41.810  59.150  1.00  0.00           O
ATOM   1764  N   LEU A 698      22.450  42.260  61.020  1.00  0.00           N
ATOM   1765  HN  LEU A 698      22.470  42.440  62.010  1.00  0.00           H
ATOM   1766  CA  LEU A 698      21.140  42.120  60.390  1.00  0.00           C
ATOM   1767  HA  LEU A 698      21.080  41.140  59.940  1.00  0.00           H
ATOM   1768  CB  LEU A 698      19.990  42.260  61.430  1.00  0.00           C
ATOM   1769  HB1 LEU A 698      19.010  42.200  60.910  1.00  0.00           H
ATOM   1770  HB2 LEU A 698      20.060  43.260  61.900  1.00  0.00           H
ATOM   1771  CG  LEU A 698      19.960  41.200  62.550  1.00  0.00           C
ATOM   1772  HG  LEU A 698      20.950  41.170  63.060  1.00  0.00           H
ATOM   1773  CD1 LEU A 698      18.910  41.590  63.610  1.00  0.00           C
ATOM   1774 HD11 LEU A 698      17.900  41.610  63.150  1.00  0.00           H
ATOM   1775 HD12 LEU A 698      19.120  42.590  64.030  1.00  0.00           H
ATOM   1776 HD13 LEU A 698      18.900  40.850  64.440  1.00  0.00           H
ATOM   1777  CD2 LEU A 698      19.670  39.780  62.030  1.00  0.00           C
ATOM   1778 HD21 LEU A 698      20.480  39.430  61.360  1.00  0.00           H
ATOM   1779 HD22 LEU A 698      18.710  39.770  61.470  1.00  0.00           H
ATOM   1780 HD23 LEU A 698      19.580  39.060  62.880  1.00  0.00           H
ATOM   1781  C   LEU A 698      20.880  43.120  59.260  1.00  0.00           C
ATOM   1782  O   LEU A 698      20.510  42.730  58.150  1.00  0.00           O
ATOM   1783  N   TRP A 699      21.150  44.430  59.460  1.00  0.00           N
ATOM   1784  HN  TRP A 699      21.400  44.760  60.370  1.00  0.00           H
ATOM   1785  CA  TRP A 699      21.070  45.400  58.380  1.00  0.00           C
ATOM   1786  HA  TRP A 699      20.100  45.280  57.930  1.00  0.00           H
ATOM   1787  CB  TRP A 699      21.170  46.870  58.890  1.00  0.00           C
ATOM   1788  HB1 TRP A 699      21.580  47.540  58.100  1.00  0.00           H
ATOM   1789  HB2 TRP A 699      21.860  46.920  59.760  1.00  0.00           H
ATOM   1790  CG  TRP A 699      19.840  47.450  59.280  1.00  0.00           C
ATOM   1791  CD1 TRP A 699      18.820  47.690  58.410  1.00  0.00           C
ATOM   1792  HD1 TRP A 699      18.870  47.540  57.340  1.00  0.00           H
ATOM   1793  NE1 TRP A 699      17.730  48.170  59.100  1.00  0.00           N
ATOM   1794  HE1 TRP A 699      16.830  48.310  58.760  1.00  0.00           H
ATOM   1795  CE2 TRP A 699      18.040  48.270  60.430  1.00  0.00           C
ATOM   1796  CD2 TRP A 699      19.380  47.830  60.590  1.00  0.00           C
ATOM   1797  CE3 TRP A 699      19.960  47.860  61.850  1.00  0.00           C
ATOM   1798  HE3 TRP A 699      20.990  47.580  62.020  1.00  0.00           H
ATOM   1799  CZ3 TRP A 699      19.190  48.310  62.930  1.00  0.00           C
ATOM   1800  HZ3 TRP A 699      19.630  48.350  63.920  1.00  0.00           H
ATOM   1801  CZ2 TRP A 699      17.280  48.710  61.500  1.00  0.00           C
ATOM   1802  HZ2 TRP A 699      16.260  49.040  61.370  1.00  0.00           H
ATOM   1803  CH2 TRP A 699      17.870  48.710  62.760  1.00  0.00           C
ATOM   1804  HH2 TRP A 699      17.300  49.050  63.620  1.00  0.00           H
ATOM   1805  C   TRP A 699      22.040  45.170  57.230  1.00  0.00           C
ATOM   1806  O   TRP A 699      21.660  45.280  56.070  1.00  0.00           O
ATOM   1807  N   THR A 700      23.310  44.840  57.530  1.00  0.00           N
ATOM   1808  HN  THR A 700      23.580  44.770  58.490  1.00  0.00           H
ATOM   1809  CA  THR A 700      24.350  44.590  56.530  1.00  0.00           C
ATOM   1810  HA  THR A 700      24.450  45.470  55.900  1.00  0.00           H
ATOM   1811  CB  THR A 700      25.710  44.310  57.180  1.00  0.00           C
ATOM   1812  HB  THR A 700      25.620  43.460  57.900  1.00  0.00           H
ATOM   1813  OG1 THR A 700      26.160  45.450  57.900  1.00  0.00           O
ATOM   1814  HG1 THR A 700      25.480  45.670  58.540  1.00  0.00           H
ATOM   1815  CG2 THR A 700      26.790  43.980  56.140  1.00  0.00           C
ATOM   1816 HG21 THR A 700      26.840  44.800  55.390  1.00  0.00           H
ATOM   1817 HG22 THR A 700      26.610  43.020  55.620  1.00  0.00           H
ATOM   1818 HG23 THR A 700      27.780  43.920  56.640  1.00  0.00           H
ATOM   1819  C   THR A 700      24.030  43.430  55.600  1.00  0.00           C
ATOM   1820  O   THR A 700      24.130  43.520  54.370  1.00  0.00           O
ATOM   1821  N   SER A 701      23.590  42.290  56.190  1.00  0.00           N
ATOM   1822  HN  SER A 701      23.500  42.260  57.190  1.00  0.00           H
ATOM   1823  CA  SER A 701      23.140  41.120  55.450  1.00  0.00           C
ATOM   1824  HA  SER A 701      23.920  40.850  54.760  1.00  0.00           H
ATOM   1825  CB  SER A 701      22.850  39.890  56.360  1.00  0.00           C
ATOM   1826  HB1 SER A 701      23.820  39.520  56.760  1.00  0.00           H
ATOM   1827  HB2 SER A 701      22.400  39.070  55.770  1.00  0.00           H
ATOM   1828  OG  SER A 701      22.020  40.220  57.470  1.00  0.00           O
ATOM   1829  HG1 SER A 701      22.540  40.770  58.090  1.00  0.00           H
ATOM   1830  C   SER A 701      21.930  41.440  54.620  1.00  0.00           C
ATOM   1831  O   SER A 701      21.930  41.190  53.410  1.00  0.00           O
ATOM   1832  N   PHE A 702      20.930  42.130  55.220  1.00  0.00           N
ATOM   1833  HN  PHE A 702      20.960  42.260  56.210  1.00  0.00           H
ATOM   1834  CA  PHE A 702      19.740  42.630  54.570  1.00  0.00           C
ATOM   1835  HA  PHE A 702      19.240  41.780  54.210  1.00  0.00           H
ATOM   1836  CB  PHE A 702      18.790  43.280  55.630  1.00  0.00           C
ATOM   1837  HB1 PHE A 702      19.410  43.950  56.260  1.00  0.00           H
ATOM   1838  HB2 PHE A 702      18.380  42.500  56.310  1.00  0.00           H
ATOM   1839  CG  PHE A 702      17.650  44.110  55.080  1.00  0.00           C
ATOM   1840  CD1 PHE A 702      16.380  43.580  54.770  1.00  0.00           C
ATOM   1841  HD1 PHE A 702      16.180  42.550  54.990  1.00  0.00           H
ATOM   1842  CE1 PHE A 702      15.440  44.380  54.110  1.00  0.00           C
ATOM   1843  HE1 PHE A 702      14.480  44.050  53.800  1.00  0.00           H
ATOM   1844  CZ  PHE A 702      15.680  45.730  53.880  1.00  0.00           C
ATOM   1845  HZ  PHE A 702      14.950  46.360  53.390  1.00  0.00           H
ATOM   1846  CD2 PHE A 702      17.840  45.490  54.900  1.00  0.00           C
ATOM   1847  HD2 PHE A 702      18.790  45.910  55.200  1.00  0.00           H
ATOM   1848  CE2 PHE A 702      16.870  46.300  54.310  1.00  0.00           C
ATOM   1849  HE2 PHE A 702      17.060  47.350  54.180  1.00  0.00           H
ATOM   1850  C   PHE A 702      20.000  43.500  53.330  1.00  0.00           C
ATOM   1851  O   PHE A 702      19.510  43.200  52.240  1.00  0.00           O
ATOM   1852  N   LEU A 703      20.850  44.540  53.470  1.00  0.00           N
ATOM   1853  HN  LEU A 703      21.220  44.770  54.370  1.00  0.00           H
ATOM   1854  CA  LEU A 703      21.260  45.410  52.380  1.00  0.00           C
ATOM   1855  HA  LEU A 703      20.370  45.830  51.940  1.00  0.00           H
ATOM   1856  CB  LEU A 703      22.190  46.560  52.870  1.00  0.00           C
ATOM   1857  HB1 LEU A 703      22.970  46.780  52.120  1.00  0.00           H
ATOM   1858  HB2 LEU A 703      22.720  46.220  53.790  1.00  0.00           H
ATOM   1859  CG  LEU A 703      21.510  47.920  53.150  1.00  0.00           C
ATOM   1860  HG  LEU A 703      22.280  48.560  53.660  1.00  0.00           H
ATOM   1861  CD1 LEU A 703      21.130  48.640  51.840  1.00  0.00           C
ATOM   1862 HD11 LEU A 703      20.370  48.050  51.280  1.00  0.00           H
ATOM   1863 HD12 LEU A 703      22.020  48.770  51.190  1.00  0.00           H
ATOM   1864 HD13 LEU A 703      20.700  49.640  52.060  1.00  0.00           H
ATOM   1865  CD2 LEU A 703      20.290  47.840  54.070  1.00  0.00           C
ATOM   1866 HD21 LEU A 703      20.560  47.320  55.010  1.00  0.00           H
ATOM   1867 HD22 LEU A 703      19.480  47.290  53.560  1.00  0.00           H
ATOM   1868 HD23 LEU A 703      19.920  48.860  54.330  1.00  0.00           H
ATOM   1869  C   LEU A 703      21.950  44.650  51.250  1.00  0.00           C
ATOM   1870  O   LEU A 703      21.610  44.840  50.090  1.00  0.00           O
ATOM   1871  N   CYS A 704      22.890  43.740  51.570  1.00  0.00           N
ATOM   1872  HN  CYS A 704      23.160  43.630  52.530  1.00  0.00           H
ATOM   1873  CA  CYS A 704      23.600  42.950  50.570  1.00  0.00           C
ATOM   1874  HA  CYS A 704      24.110  43.640  49.910  1.00  0.00           H
ATOM   1875  CB  CYS A 704      24.680  42.030  51.200  1.00  0.00           C
ATOM   1876  HB1 CYS A 704      25.080  41.350  50.420  1.00  0.00           H
ATOM   1877  HB2 CYS A 704      24.200  41.400  51.980  1.00  0.00           H
ATOM   1878  SG  CYS A 704      26.070  42.980  51.910  1.00  0.00           S
ATOM   1879  HG1 CYS A 704      25.370  43.500  52.910  1.00  0.00           H
ATOM   1880  C   CYS A 704      22.700  42.120  49.660  1.00  0.00           C
ATOM   1881  O   CYS A 704      22.870  42.110  48.440  1.00  0.00           O
ATOM   1882  N   ILE A 705      21.670  41.430  50.190  1.00  0.00           N
ATOM   1883  HN  ILE A 705      21.510  41.450  51.170  1.00  0.00           H
ATOM   1884  CA  ILE A 705      20.710  40.710  49.360  1.00  0.00           C
ATOM   1885  HA  ILE A 705      21.280  40.150  48.630  1.00  0.00           H
ATOM   1886  CB  ILE A 705      19.930  39.680  50.140  1.00  0.00           C
ATOM   1887  HB  ILE A 705      19.420  40.250  50.940  1.00  0.00           H
ATOM   1888  CG2 ILE A 705      18.850  38.950  49.320  1.00  0.00           C
ATOM   1889 HG21 ILE A 705      19.320  38.340  48.520  1.00  0.00           H
ATOM   1890 HG22 ILE A 705      18.140  39.650  48.850  1.00  0.00           H
ATOM   1891 HG23 ILE A 705      18.270  38.270  49.990  1.00  0.00           H
ATOM   1892  CG1 ILE A 705      20.910  38.660  50.740  1.00  0.00           C
ATOM   1893 HG11 ILE A 705      21.960  38.940  50.500  1.00  0.00           H
ATOM   1894 HG12 ILE A 705      20.760  37.660  50.260  1.00  0.00           H
ATOM   1895  CD  ILE A 705      20.750  38.540  52.240  1.00  0.00           C
ATOM   1896  HD1 ILE A 705      19.850  37.960  52.510  1.00  0.00           H
ATOM   1897  HD2 ILE A 705      20.640  39.550  52.670  1.00  0.00           H
ATOM   1898  HD3 ILE A 705      21.670  38.110  52.680  1.00  0.00           H
ATOM   1899  C   ILE A 705      19.810  41.600  48.530  1.00  0.00           C
ATOM   1900  O   ILE A 705      19.530  41.280  47.370  1.00  0.00           O
ATOM   1901  N   VAL A 706      19.360  42.770  49.060  1.00  0.00           N
ATOM   1902  HN  VAL A 706      19.520  42.980  50.030  1.00  0.00           H
ATOM   1903  CA  VAL A 706      18.670  43.780  48.260  1.00  0.00           C
ATOM   1904  HA  VAL A 706      17.790  43.330  47.820  1.00  0.00           H
ATOM   1905  CB  VAL A 706      18.230  45.020  49.070  1.00  0.00           C
ATOM   1906  HB  VAL A 706      19.100  45.450  49.610  1.00  0.00           H
ATOM   1907  CG1 VAL A 706      17.640  46.120  48.160  1.00  0.00           C
ATOM   1908 HG11 VAL A 706      16.820  45.720  47.530  1.00  0.00           H
ATOM   1909 HG12 VAL A 706      18.410  46.580  47.510  1.00  0.00           H
ATOM   1910 HG13 VAL A 706      17.220  46.940  48.790  1.00  0.00           H
ATOM   1911  CG2 VAL A 706      17.170  44.610  50.100  1.00  0.00           C
ATOM   1912 HG21 VAL A 706      17.620  44.010  50.900  1.00  0.00           H
ATOM   1913 HG22 VAL A 706      16.350  44.030  49.610  1.00  0.00           H
ATOM   1914 HG23 VAL A 706      16.720  45.520  50.570  1.00  0.00           H
ATOM   1915  C   VAL A 706      19.530  44.260  47.100  1.00  0.00           C
ATOM   1916  O   VAL A 706      19.090  44.290  45.940  1.00  0.00           O
ATOM   1917  N   LEU A 707      20.810  44.590  47.370  1.00  0.00           N
ATOM   1918  HN  LEU A 707      21.120  44.600  48.330  1.00  0.00           H
ATOM   1919  CA  LEU A 707      21.810  44.970  46.390  1.00  0.00           C
ATOM   1920  HA  LEU A 707      21.420  45.820  45.840  1.00  0.00           H
ATOM   1921  CB  LEU A 707      23.120  45.400  47.090  1.00  0.00           C
ATOM   1922  HB1 LEU A 707      23.960  45.530  46.360  1.00  0.00           H
ATOM   1923  HB2 LEU A 707      23.420  44.580  47.780  1.00  0.00           H
ATOM   1924  CG  LEU A 707      23.020  46.710  47.900  1.00  0.00           C
ATOM   1925  HG  LEU A 707      22.080  46.690  48.500  1.00  0.00           H
ATOM   1926  CD1 LEU A 707      24.200  46.830  48.880  1.00  0.00           C
ATOM   1927 HD11 LEU A 707      25.160  46.850  48.320  1.00  0.00           H
ATOM   1928 HD12 LEU A 707      24.220  45.980  49.590  1.00  0.00           H
ATOM   1929 HD13 LEU A 707      24.120  47.780  49.450  1.00  0.00           H
ATOM   1930  CD2 LEU A 707      22.970  47.950  46.990  1.00  0.00           C
ATOM   1931 HD21 LEU A 707      22.100  47.910  46.310  1.00  0.00           H
ATOM   1932 HD22 LEU A 707      23.900  48.030  46.390  1.00  0.00           H
ATOM   1933 HD23 LEU A 707      22.880  48.870  47.610  1.00  0.00           H
ATOM   1934  C   LEU A 707      22.100  43.910  45.330  1.00  0.00           C
ATOM   1935  O   LEU A 707      22.220  44.230  44.150  1.00  0.00           O
ATOM   1936  N   VAL A 708      22.190  42.620  45.720  1.00  0.00           N
ATOM   1937  HN  VAL A 708      22.230  42.390  46.690  1.00  0.00           H
ATOM   1938  CA  VAL A 708      22.290  41.490  44.790  1.00  0.00           C
ATOM   1939  HA  VAL A 708      23.160  41.640  44.160  1.00  0.00           H
ATOM   1940  CB  VAL A 708      22.440  40.170  45.550  1.00  0.00           C
ATOM   1941  HB  VAL A 708      21.730  40.160  46.400  1.00  0.00           H
ATOM   1942  CG1 VAL A 708      22.160  38.920  44.680  1.00  0.00           C
ATOM   1943 HG11 VAL A 708      22.810  38.930  43.780  1.00  0.00           H
ATOM   1944 HG12 VAL A 708      21.100  38.870  44.360  1.00  0.00           H
ATOM   1945 HG13 VAL A 708      22.380  38.000  45.260  1.00  0.00           H
ATOM   1946  CG2 VAL A 708      23.870  40.070  46.120  1.00  0.00           C
ATOM   1947 HG21 VAL A 708      24.120  40.930  46.760  1.00  0.00           H
ATOM   1948 HG22 VAL A 708      24.610  40.010  45.290  1.00  0.00           H
ATOM   1949 HG23 VAL A 708      23.980  39.150  46.730  1.00  0.00           H
ATOM   1950  C   VAL A 708      21.100  41.410  43.840  1.00  0.00           C
ATOM   1951  O   VAL A 708      21.260  41.330  42.620  1.00  0.00           O
ATOM   1952  N   ALA A 709      19.870  41.490  44.350  1.00  0.00           N
ATOM   1953  HN  ALA A 709      19.730  41.530  45.340  1.00  0.00           H
ATOM   1954  CA  ALA A 709      18.700  41.450  43.520  1.00  0.00           C
ATOM   1955  HA  ALA A 709      18.730  40.560  42.910  1.00  0.00           H
ATOM   1956  CB  ALA A 709      17.500  41.400  44.430  1.00  0.00           C
ATOM   1957  HB1 ALA A 709      17.490  42.230  45.170  1.00  0.00           H
ATOM   1958  HB2 ALA A 709      17.480  40.430  44.970  1.00  0.00           H
ATOM   1959  HB3 ALA A 709      16.610  41.480  43.770  1.00  0.00           H
ATOM   1960  C   ALA A 709      18.500  42.620  42.580  1.00  0.00           C
ATOM   1961  O   ALA A 709      18.040  42.480  41.460  1.00  0.00           O
ATOM   1962  N   THR A 710      18.880  43.820  43.050  1.00  0.00           N
ATOM   1963  HN  THR A 710      19.210  43.870  43.990  1.00  0.00           H
ATOM   1964  CA  THR A 710      18.780  45.070  42.300  1.00  0.00           C
ATOM   1965  HA  THR A 710      17.820  45.120  41.810  1.00  0.00           H
ATOM   1966  CB  THR A 710      18.930  46.270  43.240  1.00  0.00           C
ATOM   1967  HB  THR A 710      19.950  46.270  43.700  1.00  0.00           H
ATOM   1968  OG1 THR A 710      17.970  46.180  44.290  1.00  0.00           O
ATOM   1969  HG1 THR A 710      18.250  45.440  44.860  1.00  0.00           H
ATOM   1970  CG2 THR A 710      18.670  47.620  42.570  1.00  0.00           C
ATOM   1971 HG21 THR A 710      17.680  47.630  42.070  1.00  0.00           H
ATOM   1972 HG22 THR A 710      19.450  47.860  41.810  1.00  0.00           H
ATOM   1973 HG23 THR A 710      18.690  48.440  43.330  1.00  0.00           H
ATOM   1974  C   THR A 710      19.840  45.150  41.200  1.00  0.00           C
ATOM   1975  O   THR A 710      19.760  45.980  40.290  1.00  0.00           O
ATOM   1976  N   ASP A 711      20.860  44.270  41.250  1.00  0.00           N
ATOM   1977  HN  ASP A 711      20.810  43.510  41.890  1.00  0.00           H
ATOM   1978  CA  ASP A 711      22.050  44.300  40.430  1.00  0.00           C
ATOM   1979  HA  ASP A 711      22.670  43.520  40.840  1.00  0.00           H
ATOM   1980  CB  ASP A 711      21.820  43.870  38.960  1.00  0.00           C
ATOM   1981  HB1 ASP A 711      21.310  44.680  38.400  1.00  0.00           H
ATOM   1982  HB2 ASP A 711      21.170  42.970  38.940  1.00  0.00           H
ATOM   1983  CG  ASP A 711      23.120  43.520  38.230  1.00  0.00           C
ATOM   1984  OD1 ASP A 711      24.070  44.360  38.250  1.00  0.00           O
ATOM   1985  OD2 ASP A 711      23.170  42.430  37.590  1.00  0.00           O
ATOM   1986  C   ASP A 711      22.850  45.580  40.670  1.00  0.00           C
ATOM   1987  O   ASP A 711      22.970  46.510  39.880  1.00  0.00           O
ATOM   1988  N   ALA A 712      23.460  45.620  41.870  1.00  0.00           N
ATOM   1989  HN  ALA A 712      23.210  44.950  42.580  1.00  0.00           H
ATOM   1990  CA  ALA A 712      24.430  46.650  42.210  1.00  0.00           C
ATOM   1991  HA  ALA A 712      24.090  47.590  41.800  1.00  0.00           H
ATOM   1992  CB  ALA A 712      24.550  46.790  43.730  1.00  0.00           C
ATOM   1993  HB1 ALA A 712      24.950  45.870  44.200  1.00  0.00           H
ATOM   1994  HB2 ALA A 712      23.540  46.990  44.160  1.00  0.00           H
ATOM   1995  HB3 ALA A 712      25.210  47.650  43.990  1.00  0.00           H
ATOM   1996  C   ALA A 712      25.800  46.360  41.580  1.00  0.00           C
ATOM   1997  O   ALA A 712      26.680  47.210  41.570  1.00  0.00           O
ATOM   1998  N   SER A 713      25.990  45.150  41.000  1.00  0.00           N
ATOM   1999  HN  SER A 713      25.250  44.480  41.000  1.00  0.00           H
ATOM   2000  CA  SER A 713      27.170  44.750  40.230  1.00  0.00           C
ATOM   2001  HA  SER A 713      28.030  44.820  40.880  1.00  0.00           H
ATOM   2002  CB  SER A 713      27.060  43.310  39.700  1.00  0.00           C
ATOM   2003  HB1 SER A 713      27.990  43.010  39.170  1.00  0.00           H
ATOM   2004  HB2 SER A 713      26.200  43.210  39.000  1.00  0.00           H
ATOM   2005  OG  SER A 713      26.870  42.420  40.800  1.00  0.00           O
ATOM   2006  HG1 SER A 713      25.970  42.030  40.660  1.00  0.00           H
ATOM   2007  C   SER A 713      27.430  45.650  39.050  1.00  0.00           C
ATOM   2008  O   SER A 713      28.570  46.000  38.740  1.00  0.00           O
ATOM   2009  N   SER A 714      26.360  46.130  38.380  1.00  0.00           N
ATOM   2010  HN  SER A 714      25.460  45.690  38.530  1.00  0.00           H
ATOM   2011  CA  SER A 714      26.420  47.180  37.370  1.00  0.00           C
ATOM   2012  HA  SER A 714      27.010  46.790  36.550  1.00  0.00           H
ATOM   2013  CB  SER A 714      25.010  47.510  36.820  1.00  0.00           C
ATOM   2014  HB1 SER A 714      25.050  48.390  36.140  1.00  0.00           H
ATOM   2015  HB2 SER A 714      24.320  47.740  37.660  1.00  0.00           H
ATOM   2016  OG  SER A 714      24.490  46.410  36.070  1.00  0.00           O
ATOM   2017  HG1 SER A 714      24.220  45.740  36.730  1.00  0.00           H
ATOM   2018  C   SER A 714      27.110  48.490  37.780  1.00  0.00           C
ATOM   2019  O   SER A 714      27.650  49.200  36.930  1.00  0.00           O
ATOM   2020  N   LEU A 715      27.110  48.860  39.080  1.00  0.00           N
ATOM   2021  HN  LEU A 715      26.760  48.230  39.780  1.00  0.00           H
ATOM   2022  CA  LEU A 715      27.500  50.190  39.510  1.00  0.00           C
ATOM   2023  HA  LEU A 715      27.300  50.900  38.730  1.00  0.00           H
ATOM   2024  CB  LEU A 715      26.700  50.590  40.780  1.00  0.00           C
ATOM   2025  HB1 LEU A 715      27.010  51.610  41.120  1.00  0.00           H
ATOM   2026  HB2 LEU A 715      26.950  49.870  41.600  1.00  0.00           H
ATOM   2027  CG  LEU A 715      25.160  50.610  40.630  1.00  0.00           C
ATOM   2028  HG  LEU A 715      24.830  49.600  40.270  1.00  0.00           H
ATOM   2029  CD1 LEU A 715      24.500  50.870  41.990  1.00  0.00           C
ATOM   2030 HD11 LEU A 715      24.790  51.870  42.370  1.00  0.00           H
ATOM   2031 HD12 LEU A 715      24.810  50.100  42.730  1.00  0.00           H
ATOM   2032 HD13 LEU A 715      23.390  50.840  41.890  1.00  0.00           H
ATOM   2033  CD2 LEU A 715      24.690  51.650  39.610  1.00  0.00           C
ATOM   2034 HD21 LEU A 715      25.050  51.410  38.590  1.00  0.00           H
ATOM   2035 HD22 LEU A 715      25.050  52.660  39.900  1.00  0.00           H
ATOM   2036 HD23 LEU A 715      23.580  51.680  39.580  1.00  0.00           H
ATOM   2037  C   LEU A 715      28.990  50.320  39.830  1.00  0.00           C
ATOM   2038  O   LEU A 715      29.480  51.420  40.110  1.00  0.00           O
ATOM   2039  N   VAL A 716      29.770  49.220  39.750  1.00  0.00           N
ATOM   2040  HN  VAL A 716      29.370  48.350  39.470  1.00  0.00           H
ATOM   2041  CA  VAL A 716      31.170  49.190  40.170  1.00  0.00           C
ATOM   2042  HA  VAL A 716      31.230  49.670  41.140  1.00  0.00           H
ATOM   2043  CB  VAL A 716      31.710  47.770  40.320  1.00  0.00           C
ATOM   2044  HB  VAL A 716      32.740  47.810  40.740  1.00  0.00           H
ATOM   2045  CG1 VAL A 716      30.830  46.990  41.330  1.00  0.00           C
ATOM   2046 HG11 VAL A 716      29.780  46.910  40.980  1.00  0.00           H
ATOM   2047 HG12 VAL A 716      30.840  47.490  42.320  1.00  0.00           H
ATOM   2048 HG13 VAL A 716      31.210  45.950  41.440  1.00  0.00           H
ATOM   2049  CG2 VAL A 716      31.780  47.050  38.950  1.00  0.00           C
ATOM   2050 HG21 VAL A 716      32.520  47.520  38.280  1.00  0.00           H
ATOM   2051 HG22 VAL A 716      30.790  47.040  38.450  1.00  0.00           H
ATOM   2052 HG23 VAL A 716      32.090  45.990  39.100  1.00  0.00           H
ATOM   2053  C   VAL A 716      32.080  49.980  39.240  1.00  0.00           C
ATOM   2054  O   VAL A 716      33.160  50.420  39.620  1.00  0.00           O
ATOM   2055  N   CYS A 717      31.610  50.240  38.010  1.00  0.00           N
ATOM   2056  HN  CYS A 717      30.750  49.850  37.720  1.00  0.00           H
ATOM   2057  CA  CYS A 717      32.270  51.060  37.010  1.00  0.00           C
ATOM   2058  HA  CYS A 717      33.240  50.630  36.820  1.00  0.00           H
ATOM   2059  CB  CYS A 717      31.460  51.050  35.680  1.00  0.00           C
ATOM   2060  HB1 CYS A 717      31.980  51.690  34.940  1.00  0.00           H
ATOM   2061  HB2 CYS A 717      30.450  51.490  35.840  1.00  0.00           H
ATOM   2062  SG  CYS A 717      31.310  49.360  34.990  1.00  0.00           S
ATOM   2063  HG1 CYS A 717      30.270  48.970  35.710  1.00  0.00           H
ATOM   2064  C   CYS A 717      32.500  52.490  37.460  1.00  0.00           C
ATOM   2065  O   CYS A 717      33.500  53.110  37.100  1.00  0.00           O
ATOM   2066  N   TYR A 718      31.610  53.050  38.300  1.00  0.00           N
ATOM   2067  HN  TYR A 718      30.840  52.510  38.650  1.00  0.00           H
ATOM   2068  CA  TYR A 718      31.620  54.460  38.650  1.00  0.00           C
ATOM   2069  HA  TYR A 718      32.030  55.030  37.830  1.00  0.00           H
ATOM   2070  CB  TYR A 718      30.190  54.950  38.980  1.00  0.00           C
ATOM   2071  HB1 TYR A 718      30.180  56.040  39.200  1.00  0.00           H
ATOM   2072  HB2 TYR A 718      29.800  54.410  39.880  1.00  0.00           H
ATOM   2073  CG  TYR A 718      29.260  54.710  37.830  1.00  0.00           C
ATOM   2074  CD1 TYR A 718      29.520  55.270  36.560  1.00  0.00           C
ATOM   2075  HD1 TYR A 718      30.430  55.830  36.420  1.00  0.00           H
ATOM   2076  CE1 TYR A 718      28.620  55.090  35.500  1.00  0.00           C
ATOM   2077  HE1 TYR A 718      28.840  55.480  34.510  1.00  0.00           H
ATOM   2078  CZ  TYR A 718      27.450  54.340  35.710  1.00  0.00           C
ATOM   2079  OH  TYR A 718      26.530  54.150  34.670  1.00  0.00           O
ATOM   2080  HH  TYR A 718      26.430  53.200  34.600  1.00  0.00           H
ATOM   2081  CD2 TYR A 718      28.100  53.950  38.010  1.00  0.00           C
ATOM   2082  HD2 TYR A 718      27.890  53.510  38.970  1.00  0.00           H
ATOM   2083  CE2 TYR A 718      27.200  53.750  36.950  1.00  0.00           C
ATOM   2084  HE2 TYR A 718      26.320  53.160  37.100  1.00  0.00           H
ATOM   2085  C   TYR A 718      32.490  54.770  39.850  1.00  0.00           C
ATOM   2086  O   TYR A 718      32.600  55.920  40.250  1.00  0.00           O
ATOM   2087  N   ILE A 719      33.170  53.750  40.430  1.00  0.00           N
ATOM   2088  HN  ILE A 719      33.030  52.820  40.100  1.00  0.00           H
ATOM   2089  CA  ILE A 719      34.180  53.930  41.470  1.00  0.00           C
ATOM   2090  HA  ILE A 719      33.730  54.500  42.270  1.00  0.00           H
ATOM   2091  CB  ILE A 719      34.640  52.570  42.010  1.00  0.00           C
ATOM   2092  HB  ILE A 719      35.030  51.970  41.140  1.00  0.00           H
ATOM   2093  CG2 ILE A 719      35.800  52.710  43.020  1.00  0.00           C
ATOM   2094 HG21 ILE A 719      35.520  53.380  43.860  1.00  0.00           H
ATOM   2095 HG22 ILE A 719      36.720  53.120  42.540  1.00  0.00           H
ATOM   2096 HG23 ILE A 719      36.060  51.720  43.440  1.00  0.00           H
ATOM   2097  CG1 ILE A 719      33.460  51.770  42.610  1.00  0.00           C
ATOM   2098 HG11 ILE A 719      33.850  50.770  42.910  1.00  0.00           H
ATOM   2099 HG12 ILE A 719      32.690  51.580  41.830  1.00  0.00           H
ATOM   2100  CD  ILE A 719      32.770  52.410  43.820  1.00  0.00           C
ATOM   2101  HD1 ILE A 719      32.320  53.390  43.550  1.00  0.00           H
ATOM   2102  HD2 ILE A 719      33.500  52.580  44.640  1.00  0.00           H
ATOM   2103  HD3 ILE A 719      31.960  51.750  44.210  1.00  0.00           H
ATOM   2104  C   ILE A 719      35.360  54.770  40.970  1.00  0.00           C
ATOM   2105  O   ILE A 719      35.840  55.700  41.630  1.00  0.00           O
ATOM   2106  N   THR A 720      35.820  54.470  39.730  1.00  0.00           N
ATOM   2107  HN  THR A 720      35.320  53.760  39.230  1.00  0.00           H
ATOM   2108  CA  THR A 720      36.940  55.100  39.010  1.00  0.00           C
ATOM   2109  HA  THR A 720      37.040  54.520  38.110  1.00  0.00           H
ATOM   2110  CB  THR A 720      36.690  56.550  38.540  1.00  0.00           C
ATOM   2111  HB  THR A 720      37.490  56.880  37.830  1.00  0.00           H
ATOM   2112  OG1 THR A 720      36.640  57.460  39.620  1.00  0.00           O
ATOM   2113  HG1 THR A 720      36.090  57.000  40.280  1.00  0.00           H
ATOM   2114  CG2 THR A 720      35.340  56.640  37.810  1.00  0.00           C
ATOM   2115 HG21 THR A 720      34.490  56.460  38.500  1.00  0.00           H
ATOM   2116 HG22 THR A 720      35.300  55.920  36.970  1.00  0.00           H
ATOM   2117 HG23 THR A 720      35.230  57.670  37.390  1.00  0.00           H
ATOM   2118  C   THR A 720      38.300  55.010  39.710  1.00  0.00           C
ATOM   2119  O   THR A 720      38.420  54.600  40.860  1.00  0.00           O
ATOM   2120  N   ARG A 721      39.410  55.380  39.020  1.00  0.00           N
ATOM   2121  HN  ARG A 721      39.410  55.830  38.110  1.00  0.00           H
ATOM   2122  CA  ARG A 721      40.730  55.220  39.610  1.00  0.00           C
ATOM   2123  HA  ARG A 721      40.740  54.330  40.220  1.00  0.00           H
ATOM   2124  CB  ARG A 721      41.810  55.060  38.520  1.00  0.00           C
ATOM   2125  HB1 ARG A 721      42.770  54.820  39.030  1.00  0.00           H
ATOM   2126  HB2 ARG A 721      41.950  56.000  37.950  1.00  0.00           H
ATOM   2127  CG  ARG A 721      41.460  53.930  37.530  1.00  0.00           C
ATOM   2128  HG1 ARG A 721      40.830  54.360  36.720  1.00  0.00           H
ATOM   2129  HG2 ARG A 721      40.840  53.160  38.040  1.00  0.00           H
ATOM   2130  CD  ARG A 721      42.680  53.250  36.910  1.00  0.00           C
ATOM   2131  HD1 ARG A 721      43.420  54.000  36.530  1.00  0.00           H
ATOM   2132  HD2 ARG A 721      42.380  52.590  36.070  1.00  0.00           H
ATOM   2133  NE  ARG A 721      43.280  52.420  38.000  1.00  0.00           N
ATOM   2134  HE  ARG A 721      42.830  52.360  38.920  1.00  0.00           H
ATOM   2135  CZ  ARG A 721      44.420  51.770  37.940  1.00  0.00           C
ATOM   2136  NH1 ARG A 721      45.140  51.710  36.840  1.00  0.00           N
ATOM   2137 HH11 ARG A 721      46.070  51.390  36.880  1.00  0.00           H
ATOM   2138 HH12 ARG A 721      44.740  52.060  35.980  1.00  0.00           H
ATOM   2139  NH2 ARG A 721      44.810  51.180  39.050  1.00  0.00           N
ATOM   2140 HH21 ARG A 721      44.160  51.320  39.830  1.00  0.00           H
ATOM   2141 HH22 ARG A 721      45.580  50.570  39.090  1.00  0.00           H
ATOM   2142  C   ARG A 721      41.050  56.400  40.500  1.00  0.00           C
ATOM   2143  O   ARG A 721      41.900  56.340  41.390  1.00  0.00           O
ATOM   2144  N   PHE A 722      40.320  57.510  40.330  1.00  0.00           N
ATOM   2145  HN  PHE A 722      39.680  57.550  39.560  1.00  0.00           H
ATOM   2146  CA  PHE A 722      40.400  58.710  41.150  1.00  0.00           C
ATOM   2147  HA  PHE A 722      41.410  59.090  41.080  1.00  0.00           H
ATOM   2148  CB  PHE A 722      39.410  59.750  40.550  1.00  0.00           C
ATOM   2149  HB1 PHE A 722      38.400  59.280  40.470  1.00  0.00           H
ATOM   2150  HB2 PHE A 722      39.730  60.010  39.510  1.00  0.00           H
ATOM   2151  CG  PHE A 722      39.280  61.030  41.340  1.00  0.00           C
ATOM   2152  CD1 PHE A 722      40.280  62.010  41.270  1.00  0.00           C
ATOM   2153  HD1 PHE A 722      41.170  61.830  40.680  1.00  0.00           H
ATOM   2154  CE1 PHE A 722      40.140  63.230  41.950  1.00  0.00           C
ATOM   2155  HE1 PHE A 722      40.920  63.980  41.870  1.00  0.00           H
ATOM   2156  CZ  PHE A 722      38.990  63.470  42.710  1.00  0.00           C
ATOM   2157  HZ  PHE A 722      38.890  64.410  43.240  1.00  0.00           H
ATOM   2158  CD2 PHE A 722      38.120  61.290  42.100  1.00  0.00           C
ATOM   2159  HD2 PHE A 722      37.330  60.560  42.150  1.00  0.00           H
ATOM   2160  CE2 PHE A 722      37.980  62.510  42.780  1.00  0.00           C
ATOM   2161  HE2 PHE A 722      37.090  62.710  43.360  1.00  0.00           H
ATOM   2162  C   PHE A 722      40.140  58.450  42.630  1.00  0.00           C
ATOM   2163  O   PHE A 722      40.890  58.930  43.490  1.00  0.00           O
ATOM   2164  N   THR A 723      39.100  57.650  42.960  1.00  0.00           N
ATOM   2165  HN  THR A 723      38.530  57.250  42.240  1.00  0.00           H
ATOM   2166  CA  THR A 723      38.820  57.320  44.360  1.00  0.00           C
ATOM   2167  HA  THR A 723      39.080  58.180  44.960  1.00  0.00           H
ATOM   2168  CB  THR A 723      37.350  57.030  44.670  1.00  0.00           C
ATOM   2169  HB  THR A 723      37.210  57.070  45.780  1.00  0.00           H
ATOM   2170  OG1 THR A 723      36.920  55.740  44.250  1.00  0.00           O
ATOM   2171  HG1 THR A 723      36.570  55.840  43.350  1.00  0.00           H
ATOM   2172  CG2 THR A 723      36.430  58.070  44.010  1.00  0.00           C
ATOM   2173 HG21 THR A 723      36.460  57.990  42.910  1.00  0.00           H
ATOM   2174 HG22 THR A 723      36.740  59.090  44.300  1.00  0.00           H
ATOM   2175 HG23 THR A 723      35.380  57.910  44.340  1.00  0.00           H
ATOM   2176  C   THR A 723      39.670  56.170  44.860  1.00  0.00           C
ATOM   2177  O   THR A 723      40.090  56.170  46.020  1.00  0.00           O
ATOM   2178  N   GLU A 724      40.000  55.200  43.980  1.00  0.00           N
ATOM   2179  HN  GLU A 724      39.620  55.220  43.060  1.00  0.00           H
ATOM   2180  CA  GLU A 724      40.810  54.020  44.280  1.00  0.00           C
ATOM   2181  HA  GLU A 724      40.300  53.420  45.020  1.00  0.00           H
ATOM   2182  CB  GLU A 724      40.940  53.210  42.960  1.00  0.00           C
ATOM   2183  HB1 GLU A 724      41.330  53.910  42.180  1.00  0.00           H
ATOM   2184  HB2 GLU A 724      39.920  52.900  42.630  1.00  0.00           H
ATOM   2185  CG  GLU A 724      41.870  51.970  42.960  1.00  0.00           C
ATOM   2186  HG1 GLU A 724      41.440  51.190  43.620  1.00  0.00           H
ATOM   2187  HG2 GLU A 724      42.890  52.220  43.310  1.00  0.00           H
ATOM   2188  CD  GLU A 724      42.010  51.380  41.550  1.00  0.00           C
ATOM   2189  OE1 GLU A 724      41.370  50.340  41.290  1.00  0.00           O
ATOM   2190  OE2 GLU A 724      42.760  51.950  40.710  1.00  0.00           O
ATOM   2191  C   GLU A 724      42.190  54.340  44.810  1.00  0.00           C
ATOM   2192  O   GLU A 724      42.610  53.870  45.870  1.00  0.00           O
ATOM   2193  N   GLU A 725      42.900  55.250  44.110  1.00  0.00           N
ATOM   2194  HN  GLU A 725      42.540  55.580  43.230  1.00  0.00           H
ATOM   2195  CA  GLU A 725      44.190  55.770  44.500  1.00  0.00           C
ATOM   2196  HA  GLU A 725      44.880  54.940  44.620  1.00  0.00           H
ATOM   2197  CB  GLU A 725      44.720  56.680  43.360  1.00  0.00           C
ATOM   2198  HB1 GLU A 725      45.570  57.310  43.710  1.00  0.00           H
ATOM   2199  HB2 GLU A 725      43.900  57.370  43.060  1.00  0.00           H
ATOM   2200  CG  GLU A 725      45.180  55.880  42.110  1.00  0.00           C
ATOM   2201  HG1 GLU A 725      45.260  56.580  41.240  1.00  0.00           H
ATOM   2202  HG2 GLU A 725      44.460  55.090  41.840  1.00  0.00           H
ATOM   2203  CD  GLU A 725      46.560  55.250  42.260  1.00  0.00           C
ATOM   2204  OE1 GLU A 725      47.430  55.890  42.910  1.00  0.00           O
ATOM   2205  OE2 GLU A 725      46.800  54.160  41.670  1.00  0.00           O
ATOM   2206  C   GLU A 725      44.190  56.530  45.820  1.00  0.00           C
ATOM   2207  O   GLU A 725      45.020  56.280  46.700  1.00  0.00           O
ATOM   2208  N   ALA A 726      43.220  57.440  46.040  1.00  0.00           N
ATOM   2209  HN  ALA A 726      42.540  57.600  45.330  1.00  0.00           H
ATOM   2210  CA  ALA A 726      43.060  58.170  47.290  1.00  0.00           C
ATOM   2211  HA  ALA A 726      43.990  58.680  47.500  1.00  0.00           H
ATOM   2212  CB  ALA A 726      41.930  59.210  47.140  1.00  0.00           C
ATOM   2213  HB1 ALA A 726      40.960  58.730  46.900  1.00  0.00           H
ATOM   2214  HB2 ALA A 726      42.180  59.910  46.310  1.00  0.00           H
ATOM   2215  HB3 ALA A 726      41.820  59.810  48.070  1.00  0.00           H
ATOM   2216  C   ALA A 726      42.750  57.280  48.490  1.00  0.00           C
ATOM   2217  O   ALA A 726      43.340  57.410  49.560  1.00  0.00           O
ATOM   2218  N   PHE A 727      41.820  56.320  48.320  1.00  0.00           N
ATOM   2219  HN  PHE A 727      41.340  56.240  47.440  1.00  0.00           H
ATOM   2220  CA  PHE A 727      41.420  55.350  49.320  1.00  0.00           C
ATOM   2221  HA  PHE A 727      41.080  55.870  50.200  1.00  0.00           H
ATOM   2222  CB  PHE A 727      40.240  54.550  48.680  1.00  0.00           C
ATOM   2223  HB1 PHE A 727      40.570  54.110  47.720  1.00  0.00           H
ATOM   2224  HB2 PHE A 727      39.420  55.260  48.440  1.00  0.00           H
ATOM   2225  CG  PHE A 727      39.660  53.460  49.530  1.00  0.00           C
ATOM   2226  CD1 PHE A 727      38.730  53.770  50.530  1.00  0.00           C
ATOM   2227  HD1 PHE A 727      38.490  54.800  50.730  1.00  0.00           H
ATOM   2228  CE1 PHE A 727      38.100  52.760  51.260  1.00  0.00           C
ATOM   2229  HE1 PHE A 727      37.380  53.010  52.020  1.00  0.00           H
ATOM   2230  CZ  PHE A 727      38.390  51.410  50.990  1.00  0.00           C
ATOM   2231  HZ  PHE A 727      37.910  50.620  51.540  1.00  0.00           H
ATOM   2232  CD2 PHE A 727      39.940  52.110  49.260  1.00  0.00           C
ATOM   2233  HD2 PHE A 727      40.630  51.850  48.470  1.00  0.00           H
ATOM   2234  CE2 PHE A 727      39.310  51.090  49.990  1.00  0.00           C
ATOM   2235  HE2 PHE A 727      39.530  50.050  49.780  1.00  0.00           H
ATOM   2236  C   PHE A 727      42.570  54.440  49.760  1.00  0.00           C
ATOM   2237  O   PHE A 727      42.850  54.300  50.950  1.00  0.00           O
ATOM   2238  N   ALA A 728      43.300  53.850  48.790  1.00  0.00           N
ATOM   2239  HN  ALA A 728      43.040  53.980  47.830  1.00  0.00           H
ATOM   2240  CA  ALA A 728      44.450  53.010  49.020  1.00  0.00           C
ATOM   2241  HA  ALA A 728      44.150  52.210  49.680  1.00  0.00           H
ATOM   2242  CB  ALA A 728      44.900  52.420  47.660  1.00  0.00           C
ATOM   2243  HB1 ALA A 728      45.210  53.220  46.960  1.00  0.00           H
ATOM   2244  HB2 ALA A 728      44.040  51.890  47.190  1.00  0.00           H
ATOM   2245  HB3 ALA A 728      45.730  51.700  47.790  1.00  0.00           H
ATOM   2246  C   ALA A 728      45.610  53.720  49.700  1.00  0.00           C
ATOM   2247  O   ALA A 728      46.190  53.230  50.670  1.00  0.00           O
ATOM   2248  N   ALA A 729      45.950  54.950  49.240  1.00  0.00           N
ATOM   2249  HN  ALA A 729      45.510  55.320  48.420  1.00  0.00           H
ATOM   2250  CA  ALA A 729      46.970  55.790  49.840  1.00  0.00           C
ATOM   2251  HA  ALA A 729      47.890  55.230  49.870  1.00  0.00           H
ATOM   2252  CB  ALA A 729      47.180  57.050  48.980  1.00  0.00           C
ATOM   2253  HB1 ALA A 729      46.240  57.640  48.910  1.00  0.00           H
ATOM   2254  HB2 ALA A 729      47.460  56.760  47.940  1.00  0.00           H
ATOM   2255  HB3 ALA A 729      47.980  57.700  49.390  1.00  0.00           H
ATOM   2256  C   ALA A 729      46.670  56.180  51.280  1.00  0.00           C
ATOM   2257  O   ALA A 729      47.530  56.080  52.150  1.00  0.00           O
ATOM   2258  N   LEU A 730      45.410  56.580  51.580  1.00  0.00           N
ATOM   2259  HN  LEU A 730      44.720  56.680  50.860  1.00  0.00           H
ATOM   2260  CA  LEU A 730      44.970  56.900  52.930  1.00  0.00           C
ATOM   2261  HA  LEU A 730      45.590  57.700  53.300  1.00  0.00           H
ATOM   2262  CB  LEU A 730      43.490  57.370  52.890  1.00  0.00           C
ATOM   2263  HB1 LEU A 730      42.850  56.520  52.550  1.00  0.00           H
ATOM   2264  HB2 LEU A 730      43.390  58.170  52.120  1.00  0.00           H
ATOM   2265  CG  LEU A 730      42.930  57.920  54.220  1.00  0.00           C
ATOM   2266  HG  LEU A 730      43.180  57.210  55.050  1.00  0.00           H
ATOM   2267  CD1 LEU A 730      43.550  59.290  54.570  1.00  0.00           C
ATOM   2268 HD11 LEU A 730      43.330  60.030  53.780  1.00  0.00           H
ATOM   2269 HD12 LEU A 730      44.650  59.200  54.670  1.00  0.00           H
ATOM   2270 HD13 LEU A 730      43.130  59.660  55.530  1.00  0.00           H
ATOM   2271  CD2 LEU A 730      41.400  58.010  54.150  1.00  0.00           C
ATOM   2272 HD21 LEU A 730      40.970  57.000  54.000  1.00  0.00           H
ATOM   2273 HD22 LEU A 730      41.100  58.650  53.290  1.00  0.00           H
ATOM   2274 HD23 LEU A 730      40.990  58.460  55.080  1.00  0.00           H
ATOM   2275  C   LEU A 730      45.100  55.740  53.910  1.00  0.00           C
ATOM   2276  O   LEU A 730      45.600  55.900  55.020  1.00  0.00           O
ATOM   2277  N   ILE A 731      44.680  54.520  53.490  1.00  0.00           N
ATOM   2278  HN  ILE A 731      44.230  54.430  52.600  1.00  0.00           H
ATOM   2279  CA  ILE A 731      44.830  53.310  54.270  1.00  0.00           C
ATOM   2280  HA  ILE A 731      44.340  53.460  55.220  1.00  0.00           H
ATOM   2281  CB  ILE A 731      44.150  52.130  53.570  1.00  0.00           C
ATOM   2282  HB  ILE A 731      44.490  52.110  52.500  1.00  0.00           H
ATOM   2283  CG2 ILE A 731      44.530  50.770  54.210  1.00  0.00           C
ATOM   2284 HG21 ILE A 731      44.310  50.780  55.300  1.00  0.00           H
ATOM   2285 HG22 ILE A 731      45.610  50.540  54.070  1.00  0.00           H
ATOM   2286 HG23 ILE A 731      43.960  49.950  53.740  1.00  0.00           H
ATOM   2287  CG1 ILE A 731      42.610  52.320  53.570  1.00  0.00           C
ATOM   2288 HG11 ILE A 731      42.370  53.390  53.370  1.00  0.00           H
ATOM   2289 HG12 ILE A 731      42.220  52.080  54.580  1.00  0.00           H
ATOM   2290  CD  ILE A 731      41.890  51.490  52.500  1.00  0.00           C
ATOM   2291  HD1 ILE A 731      42.070  50.400  52.640  1.00  0.00           H
ATOM   2292  HD2 ILE A 731      42.240  51.780  51.490  1.00  0.00           H
ATOM   2293  HD3 ILE A 731      40.800  51.680  52.540  1.00  0.00           H
ATOM   2294  C   ILE A 731      46.280  52.990  54.600  1.00  0.00           C
ATOM   2295  O   ILE A 731      46.620  52.710  55.750  1.00  0.00           O
ATOM   2296  N   CYS A 732      47.200  53.100  53.610  1.00  0.00           N
ATOM   2297  HN  CYS A 732      46.900  53.290  52.680  1.00  0.00           H
ATOM   2298  CA  CYS A 732      48.630  52.910  53.830  1.00  0.00           C
ATOM   2299  HA  CYS A 732      48.770  51.940  54.270  1.00  0.00           H
ATOM   2300  CB  CYS A 732      49.440  52.970  52.510  1.00  0.00           C
ATOM   2301  HB1 CYS A 732      50.530  52.850  52.740  1.00  0.00           H
ATOM   2302  HB2 CYS A 732      49.310  53.960  52.020  1.00  0.00           H
ATOM   2303  SG  CYS A 732      48.960  51.640  51.370  1.00  0.00           S
ATOM   2304  HG1 CYS A 732      47.740  52.120  51.130  1.00  0.00           H
ATOM   2305  C   CYS A 732      49.230  53.900  54.820  1.00  0.00           C
ATOM   2306  O   CYS A 732      49.990  53.510  55.700  1.00  0.00           O
ATOM   2307  N   ILE A 733      48.860  55.200  54.720  1.00  0.00           N
ATOM   2308  HN  ILE A 733      48.270  55.490  53.960  1.00  0.00           H
ATOM   2309  CA  ILE A 733      49.290  56.230  55.660  1.00  0.00           C
ATOM   2310  HA  ILE A 733      50.370  56.230  55.670  1.00  0.00           H
ATOM   2311  CB  ILE A 733      48.820  57.610  55.200  1.00  0.00           C
ATOM   2312  HB  ILE A 733      47.720  57.550  54.990  1.00  0.00           H
ATOM   2313  CG2 ILE A 733      49.030  58.680  56.290  1.00  0.00           C
ATOM   2314 HG21 ILE A 733      50.100  58.700  56.610  1.00  0.00           H
ATOM   2315 HG22 ILE A 733      48.400  58.500  57.190  1.00  0.00           H
ATOM   2316 HG23 ILE A 733      48.770  59.690  55.910  1.00  0.00           H
ATOM   2317  CG1 ILE A 733      49.530  58.020  53.880  1.00  0.00           C
ATOM   2318 HG11 ILE A 733      49.630  57.130  53.210  1.00  0.00           H
ATOM   2319 HG12 ILE A 733      50.560  58.360  54.130  1.00  0.00           H
ATOM   2320  CD  ILE A 733      48.780  59.110  53.110  1.00  0.00           C
ATOM   2321  HD1 ILE A 733      48.680  60.030  53.720  1.00  0.00           H
ATOM   2322  HD2 ILE A 733      47.760  58.760  52.820  1.00  0.00           H
ATOM   2323  HD3 ILE A 733      49.330  59.360  52.180  1.00  0.00           H
ATOM   2324  C   ILE A 733      48.850  55.950  57.090  1.00  0.00           C
ATOM   2325  O   ILE A 733      49.660  55.990  58.020  1.00  0.00           O
ATOM   2326  N   ILE A 734      47.570  55.590  57.300  1.00  0.00           N
ATOM   2327  HN  ILE A 734      46.920  55.590  56.530  1.00  0.00           H
ATOM   2328  CA  ILE A 734      47.030  55.210  58.600  1.00  0.00           C
ATOM   2329  HA  ILE A 734      47.220  56.020  59.290  1.00  0.00           H
ATOM   2330  CB  ILE A 734      45.500  55.010  58.510  1.00  0.00           C
ATOM   2331  HB  ILE A 734      45.290  54.320  57.660  1.00  0.00           H
ATOM   2332  CG2 ILE A 734      44.920  54.380  59.790  1.00  0.00           C
ATOM   2333 HG21 ILE A 734      45.190  54.980  60.690  1.00  0.00           H
ATOM   2334 HG22 ILE A 734      45.290  53.340  59.950  1.00  0.00           H
ATOM   2335 HG23 ILE A 734      43.820  54.320  59.740  1.00  0.00           H
ATOM   2336  CG1 ILE A 734      44.810  56.370  58.200  1.00  0.00           C
ATOM   2337 HG11 ILE A 734      45.380  56.900  57.400  1.00  0.00           H
ATOM   2338 HG12 ILE A 734      44.860  57.000  59.120  1.00  0.00           H
ATOM   2339  CD  ILE A 734      43.360  56.230  57.740  1.00  0.00           C
ATOM   2340  HD1 ILE A 734      42.730  55.780  58.530  1.00  0.00           H
ATOM   2341  HD2 ILE A 734      43.310  55.590  56.830  1.00  0.00           H
ATOM   2342  HD3 ILE A 734      42.950  57.240  57.490  1.00  0.00           H
ATOM   2343  C   ILE A 734      47.710  53.980  59.180  1.00  0.00           C
ATOM   2344  O   ILE A 734      48.120  53.970  60.350  1.00  0.00           O
ATOM   2345  N   PHE A 735      47.890  52.940  58.360  1.00  0.00           N
ATOM   2346  HN  PHE A 735      47.530  52.990  57.420  1.00  0.00           H
ATOM   2347  CA  PHE A 735      48.510  51.670  58.720  1.00  0.00           C
ATOM   2348  HA  PHE A 735      47.950  51.250  59.540  1.00  0.00           H
ATOM   2349  CB  PHE A 735      48.370  50.760  57.460  1.00  0.00           C
ATOM   2350  HB1 PHE A 735      48.880  51.250  56.600  1.00  0.00           H
ATOM   2351  HB2 PHE A 735      47.290  50.680  57.200  1.00  0.00           H
ATOM   2352  CG  PHE A 735      48.890  49.370  57.620  1.00  0.00           C
ATOM   2353  CD1 PHE A 735      48.270  48.490  58.520  1.00  0.00           C
ATOM   2354  HD1 PHE A 735      47.460  48.840  59.140  1.00  0.00           H
ATOM   2355  CE1 PHE A 735      48.700  47.160  58.630  1.00  0.00           C
ATOM   2356  HE1 PHE A 735      48.230  46.500  59.340  1.00  0.00           H
ATOM   2357  CZ  PHE A 735      49.740  46.700  57.810  1.00  0.00           C
ATOM   2358  HZ  PHE A 735      50.070  45.670  57.910  1.00  0.00           H
ATOM   2359  CD2 PHE A 735      49.930  48.890  56.800  1.00  0.00           C
ATOM   2360  HD2 PHE A 735      50.400  49.550  56.080  1.00  0.00           H
ATOM   2361  CE2 PHE A 735      50.350  47.560  56.900  1.00  0.00           C
ATOM   2362  HE2 PHE A 735      51.160  47.190  56.270  1.00  0.00           H
ATOM   2363  C   PHE A 735      49.970  51.790  59.170  1.00  0.00           C
ATOM   2364  O   PHE A 735      50.360  51.270  60.220  1.00  0.00           O
ATOM   2365  N   ILE A 736      50.790  52.530  58.400  1.00  0.00           N
ATOM   2366  HN  ILE A 736      50.450  52.910  57.540  1.00  0.00           H
ATOM   2367  CA  ILE A 736      52.160  52.870  58.750  1.00  0.00           C
ATOM   2368  HA  ILE A 736      52.670  51.940  59.000  1.00  0.00           H
ATOM   2369  CB  ILE A 736      52.890  53.460  57.540  1.00  0.00           C
ATOM   2370  HB  ILE A 736      52.240  54.260  57.110  1.00  0.00           H
ATOM   2371  CG2 ILE A 736      54.240  54.090  57.930  1.00  0.00           C
ATOM   2372 HG21 ILE A 736      54.880  53.340  58.440  1.00  0.00           H
ATOM   2373 HG22 ILE A 736      54.110  54.960  58.600  1.00  0.00           H
ATOM   2374 HG23 ILE A 736      54.780  54.450  57.020  1.00  0.00           H
ATOM   2375  CG1 ILE A 736      53.080  52.360  56.460  1.00  0.00           C
ATOM   2376 HG11 ILE A 736      52.170  51.730  56.390  1.00  0.00           H
ATOM   2377 HG12 ILE A 736      53.920  51.700  56.760  1.00  0.00           H
ATOM   2378  CD  ILE A 736      53.340  52.940  55.060  1.00  0.00           C
ATOM   2379  HD1 ILE A 736      54.260  53.560  55.050  1.00  0.00           H
ATOM   2380  HD2 ILE A 736      52.490  53.580  54.740  1.00  0.00           H
ATOM   2381  HD3 ILE A 736      53.470  52.130  54.310  1.00  0.00           H
ATOM   2382  C   ILE A 736      52.260  53.740  59.990  1.00  0.00           C
ATOM   2383  O   ILE A 736      53.090  53.490  60.880  1.00  0.00           O
ATOM   2384  N   TYR A 737      51.380  54.760  60.120  1.00  0.00           N
ATOM   2385  HN  TYR A 737      50.740  54.960  59.380  1.00  0.00           H
ATOM   2386  CA  TYR A 737      51.290  55.590  61.300  1.00  0.00           C
ATOM   2387  HA  TYR A 737      52.270  56.020  61.470  1.00  0.00           H
ATOM   2388  CB  TYR A 737      50.290  56.760  61.050  1.00  0.00           C
ATOM   2389  HB1 TYR A 737      49.330  56.350  60.660  1.00  0.00           H
ATOM   2390  HB2 TYR A 737      50.700  57.440  60.260  1.00  0.00           H
ATOM   2391  CG  TYR A 737      49.980  57.580  62.280  1.00  0.00           C
ATOM   2392  CD1 TYR A 737      50.770  58.690  62.650  1.00  0.00           C
ATOM   2393  HD1 TYR A 737      51.600  58.990  62.040  1.00  0.00           H
ATOM   2394  CE1 TYR A 737      50.490  59.390  63.840  1.00  0.00           C
ATOM   2395  HE1 TYR A 737      51.110  60.210  64.150  1.00  0.00           H
ATOM   2396  CZ  TYR A 737      49.440  58.960  64.670  1.00  0.00           C
ATOM   2397  OH  TYR A 737      49.210  59.540  65.940  1.00  0.00           O
ATOM   2398  HH  TYR A 737      48.870  58.800  66.490  1.00  0.00           H
ATOM   2399  CD2 TYR A 737      48.900  57.210  63.090  1.00  0.00           C
ATOM   2400  HD2 TYR A 737      48.290  56.360  62.820  1.00  0.00           H
ATOM   2401  CE2 TYR A 737      48.640  57.890  64.290  1.00  0.00           C
ATOM   2402  HE2 TYR A 737      47.850  57.540  64.940  1.00  0.00           H
ATOM   2403  C   TYR A 737      50.970  54.790  62.570  1.00  0.00           C
ATOM   2404  O   TYR A 737      51.660  54.930  63.570  1.00  0.00           O
ATOM   2405  N   GLU A 738      49.980  53.870  62.520  1.00  0.00           N
ATOM   2406  HN  GLU A 738      49.410  53.760  61.690  1.00  0.00           H
ATOM   2407  CA  GLU A 738      49.630  53.040  63.660  1.00  0.00           C
ATOM   2408  HA  GLU A 738      49.410  53.720  64.480  1.00  0.00           H
ATOM   2409  CB  GLU A 738      48.360  52.160  63.450  1.00  0.00           C
ATOM   2410  HB1 GLU A 738      48.520  51.430  62.620  1.00  0.00           H
ATOM   2411  HB2 GLU A 738      47.520  52.820  63.150  1.00  0.00           H
ATOM   2412  CG  GLU A 738      47.980  51.410  64.760  1.00  0.00           C
ATOM   2413  HG1 GLU A 738      47.960  52.200  65.550  1.00  0.00           H
ATOM   2414  HG2 GLU A 738      48.760  50.660  65.020  1.00  0.00           H
ATOM   2415  CD  GLU A 738      46.630  50.680  64.870  1.00  0.00           C
ATOM   2416  OE1 GLU A 738      46.220  50.500  66.060  1.00  0.00           O
ATOM   2417  OE2 GLU A 738      46.010  50.250  63.890  1.00  0.00           O
ATOM   2418  C   GLU A 738      50.780  52.170  64.140  1.00  0.00           C
ATOM   2419  O   GLU A 738      51.090  52.120  65.330  1.00  0.00           O
ATOM   2420  N   ALA A 739      51.500  51.500  63.210  1.00  0.00           N
ATOM   2421  HN  ALA A 739      51.230  51.550  62.250  1.00  0.00           H
ATOM   2422  CA  ALA A 739      52.670  50.690  63.520  1.00  0.00           C
ATOM   2423  HA  ALA A 739      52.370  49.930  64.230  1.00  0.00           H
ATOM   2424  CB  ALA A 739      53.200  50.010  62.250  1.00  0.00           C
ATOM   2425  HB1 ALA A 739      53.570  50.760  61.520  1.00  0.00           H
ATOM   2426  HB2 ALA A 739      52.380  49.440  61.760  1.00  0.00           H
ATOM   2427  HB3 ALA A 739      54.030  49.300  62.480  1.00  0.00           H
ATOM   2428  C   ALA A 739      53.800  51.480  64.180  1.00  0.00           C
ATOM   2429  O   ALA A 739      54.380  51.050  65.180  1.00  0.00           O
ATOM   2430  N   LEU A 740      54.120  52.670  63.660  1.00  0.00           N
ATOM   2431  HN  LEU A 740      53.680  53.010  62.830  1.00  0.00           H
ATOM   2432  CA  LEU A 740      55.070  53.540  64.310  1.00  0.00           C
ATOM   2433  HA  LEU A 740      55.980  52.980  64.480  1.00  0.00           H
ATOM   2434  CB  LEU A 740      55.410  54.720  63.390  1.00  0.00           C
ATOM   2435  HB1 LEU A 740      56.160  55.300  63.950  1.00  0.00           H
ATOM   2436  HB2 LEU A 740      54.490  55.320  63.210  1.00  0.00           H
ATOM   2437  CG  LEU A 740      56.070  54.400  62.030  1.00  0.00           C
ATOM   2438  HG  LEU A 740      55.580  53.490  61.590  1.00  0.00           H
ATOM   2439  CD1 LEU A 740      55.850  55.550  61.040  1.00  0.00           C
ATOM   2440 HD11 LEU A 740      56.320  56.480  61.420  1.00  0.00           H
ATOM   2441 HD12 LEU A 740      54.770  55.740  60.880  1.00  0.00           H
ATOM   2442 HD13 LEU A 740      56.320  55.310  60.060  1.00  0.00           H
ATOM   2443  CD2 LEU A 740      57.570  54.130  62.200  1.00  0.00           C
ATOM   2444 HD21 LEU A 740      57.730  53.240  62.850  1.00  0.00           H
ATOM   2445 HD22 LEU A 740      58.060  55.010  62.670  1.00  0.00           H
ATOM   2446 HD23 LEU A 740      58.050  53.940  61.220  1.00  0.00           H
ATOM   2447  C   LEU A 740      54.630  54.050  65.680  1.00  0.00           C
ATOM   2448  O   LEU A 740      55.380  54.010  66.650  1.00  0.00           O
ATOM   2449  N   GLU A 741      53.360  54.500  65.830  1.00  0.00           N
ATOM   2450  HN  GLU A 741      52.750  54.530  65.030  1.00  0.00           H
ATOM   2451  CA  GLU A 741      52.790  54.980  67.080  1.00  0.00           C
ATOM   2452  HA  GLU A 741      53.350  55.820  67.430  1.00  0.00           H
ATOM   2453  CB  GLU A 741      51.330  55.430  66.800  1.00  0.00           C
ATOM   2454  HB1 GLU A 741      50.780  54.560  66.360  1.00  0.00           H
ATOM   2455  HB2 GLU A 741      51.340  56.220  66.030  1.00  0.00           H
ATOM   2456  CG  GLU A 741      50.530  55.960  68.020  1.00  0.00           C
ATOM   2457  HG1 GLU A 741      50.930  56.940  68.340  1.00  0.00           H
ATOM   2458  HG2 GLU A 741      50.570  55.270  68.890  1.00  0.00           H
ATOM   2459  CD  GLU A 741      49.060  56.120  67.640  1.00  0.00           C
ATOM   2460  OE1 GLU A 741      48.360  55.070  67.550  1.00  0.00           O
ATOM   2461  OE2 GLU A 741      48.620  57.280  67.410  1.00  0.00           O
ATOM   2462  C   GLU A 741      52.840  53.920  68.190  1.00  0.00           C
ATOM   2463  O   GLU A 741      53.350  54.150  69.280  1.00  0.00           O
ATOM   2464  N   LYS A 742      52.440  52.670  67.850  1.00  0.00           N
ATOM   2465  HN  LYS A 742      52.030  52.520  66.940  1.00  0.00           H
ATOM   2466  CA  LYS A 742      52.560  51.510  68.720  1.00  0.00           C
ATOM   2467  HA  LYS A 742      51.990  51.710  69.620  1.00  0.00           H
ATOM   2468  CB  LYS A 742      52.030  50.230  68.000  1.00  0.00           C
ATOM   2469  HB1 LYS A 742      52.270  49.320  68.600  1.00  0.00           H
ATOM   2470  HB2 LYS A 742      52.570  50.140  67.030  1.00  0.00           H
ATOM   2471  CG  LYS A 742      50.530  50.230  67.710  1.00  0.00           C
ATOM   2472  HG1 LYS A 742      50.310  49.430  66.960  1.00  0.00           H
ATOM   2473  HG2 LYS A 742      50.260  51.200  67.260  1.00  0.00           H
ATOM   2474  CD  LYS A 742      49.640  50.000  68.950  1.00  0.00           C
ATOM   2475  HD1 LYS A 742      49.970  50.650  69.790  1.00  0.00           H
ATOM   2476  HD2 LYS A 742      49.780  48.940  69.280  1.00  0.00           H
ATOM   2477  CE  LYS A 742      48.150  50.240  68.680  1.00  0.00           C
ATOM   2478  HE1 LYS A 742      47.550  50.010  69.590  1.00  0.00           H
ATOM   2479  HE2 LYS A 742      47.810  49.570  67.860  1.00  0.00           H
ATOM   2480  NZ  LYS A 742      47.880  51.650  68.280  1.00  0.00           N
ATOM   2481  HZ1 LYS A 742      48.580  52.000  67.600  1.00  0.00           H
ATOM   2482  HZ2 LYS A 742      47.910  52.290  69.100  1.00  0.00           H
ATOM   2483  HZ3 LYS A 742      46.960  51.710  67.810  1.00  0.00           H
ATOM   2484  C   LYS A 742      53.980  51.220  69.180  1.00  0.00           C
ATOM   2485  O   LYS A 742      54.220  50.960  70.360  1.00  0.00           O
ATOM   2486  N   LEU A 743      54.950  51.280  68.250  1.00  0.00           N
ATOM   2487  HN  LEU A 743      54.720  51.440  67.290  1.00  0.00           H
ATOM   2488  CA  LEU A 743      56.370  51.140  68.570  1.00  0.00           C
ATOM   2489  HA  LEU A 743      56.500  50.190  69.070  1.00  0.00           H
ATOM   2490  CB  LEU A 743      57.190  51.130  67.250  1.00  0.00           C
ATOM   2491  HB1 LEU A 743      56.960  52.050  66.680  1.00  0.00           H
ATOM   2492  HB2 LEU A 743      56.840  50.270  66.630  1.00  0.00           H
ATOM   2493  CG  LEU A 743      58.730  51.050  67.390  1.00  0.00           C
ATOM   2494  HG  LEU A 743      59.090  51.890  68.030  1.00  0.00           H
ATOM   2495  CD1 LEU A 743      59.190  49.720  68.030  1.00  0.00           C
ATOM   2496 HD11 LEU A 743      58.790  48.860  67.450  1.00  0.00           H
ATOM   2497 HD12 LEU A 743      58.830  49.640  69.070  1.00  0.00           H
ATOM   2498 HD13 LEU A 743      60.300  49.660  68.020  1.00  0.00           H
ATOM   2499  CD2 LEU A 743      59.370  51.230  66.010  1.00  0.00           C
ATOM   2500 HD21 LEU A 743      59.040  52.180  65.550  1.00  0.00           H
ATOM   2501 HD22 LEU A 743      59.060  50.390  65.340  1.00  0.00           H
ATOM   2502 HD23 LEU A 743      60.470  51.230  66.080  1.00  0.00           H
ATOM   2503  C   LEU A 743      56.910  52.210  69.500  1.00  0.00           C
ATOM   2504  O   LEU A 743      57.620  51.910  70.460  1.00  0.00           O
ATOM   2505  N   PHE A 744      56.600  53.490  69.250  1.00  0.00           N
ATOM   2506  HN  PHE A 744      56.060  53.720  68.440  1.00  0.00           H
ATOM   2507  CA  PHE A 744      56.980  54.560  70.140  1.00  0.00           C
ATOM   2508  HA  PHE A 744      58.040  54.470  70.330  1.00  0.00           H
ATOM   2509  CB  PHE A 744      56.710  55.940  69.520  1.00  0.00           C
ATOM   2510  HB1 PHE A 744      56.880  56.650  70.350  1.00  0.00           H
ATOM   2511  HB2 PHE A 744      55.680  56.040  69.130  1.00  0.00           H
ATOM   2512  CG  PHE A 744      57.720  56.320  68.470  1.00  0.00           C
ATOM   2513  CD1 PHE A 744      58.980  56.770  68.870  1.00  0.00           C
ATOM   2514  HD1 PHE A 744      59.230  56.790  69.930  1.00  0.00           H
ATOM   2515  CE1 PHE A 744      59.910  57.240  67.940  1.00  0.00           C
ATOM   2516  HE1 PHE A 744      60.880  57.590  68.270  1.00  0.00           H
ATOM   2517  CZ  PHE A 744      59.600  57.220  66.580  1.00  0.00           C
ATOM   2518  HZ  PHE A 744      60.340  57.560  65.870  1.00  0.00           H
ATOM   2519  CD2 PHE A 744      57.410  56.330  67.100  1.00  0.00           C
ATOM   2520  HD2 PHE A 744      56.440  56.020  66.760  1.00  0.00           H
ATOM   2521  CE2 PHE A 744      58.360  56.750  66.150  1.00  0.00           C
ATOM   2522  HE2 PHE A 744      58.150  56.710  65.090  1.00  0.00           H
ATOM   2523  C   PHE A 744      56.340  54.520  71.530  1.00  0.00           C
ATOM   2524  O   PHE A 744      57.020  54.690  72.550  1.00  0.00           O
ATOM   2525  N   ASP A 745      55.030  54.260  71.620  1.00  0.00           N
ATOM   2526  HN  ASP A 745      54.450  54.190  70.800  1.00  0.00           H
ATOM   2527  CA  ASP A 745      54.310  54.110  72.870  1.00  0.00           C
ATOM   2528  HA  ASP A 745      54.370  55.030  73.440  1.00  0.00           H
ATOM   2529  CB  ASP A 745      52.860  53.720  72.550  1.00  0.00           C
ATOM   2530  HB1 ASP A 745      52.320  53.340  73.440  1.00  0.00           H
ATOM   2531  HB2 ASP A 745      52.840  52.930  71.770  1.00  0.00           H
ATOM   2532  CG  ASP A 745      52.060  54.900  72.060  1.00  0.00           C
ATOM   2533  OD1 ASP A 745      52.530  56.070  72.130  1.00  0.00           O
ATOM   2534  OD2 ASP A 745      50.880  54.600  71.750  1.00  0.00           O
ATOM   2535  C   ASP A 745      54.860  53.000  73.740  1.00  0.00           C
ATOM   2536  O   ASP A 745      55.100  53.140  74.940  1.00  0.00           O
ATOM   2537  N   LEU A 746      55.090  51.830  73.120  1.00  0.00           N
ATOM   2538  HN  LEU A 746      54.900  51.740  72.140  1.00  0.00           H
ATOM   2539  CA  LEU A 746      55.730  50.720  73.790  1.00  0.00           C
ATOM   2540  HA  LEU A 746      55.180  50.510  74.700  1.00  0.00           H
ATOM   2541  CB  LEU A 746      55.660  49.470  72.880  1.00  0.00           C
ATOM   2542  HB1 LEU A 746      56.200  49.630  71.920  1.00  0.00           H
ATOM   2543  HB2 LEU A 746      54.580  49.350  72.630  1.00  0.00           H
ATOM   2544  CG  LEU A 746      56.130  48.160  73.550  1.00  0.00           C
ATOM   2545  HG  LEU A 746      56.030  48.270  74.650  1.00  0.00           H
ATOM   2546  CD1 LEU A 746      55.210  47.000  73.130  1.00  0.00           C
ATOM   2547 HD11 LEU A 746      55.260  46.860  72.030  1.00  0.00           H
ATOM   2548 HD12 LEU A 746      54.160  47.200  73.420  1.00  0.00           H
ATOM   2549 HD13 LEU A 746      55.540  46.060  73.620  1.00  0.00           H
ATOM   2550  CD2 LEU A 746      57.600  47.830  73.210  1.00  0.00           C
ATOM   2551 HD21 LEU A 746      58.270  48.650  73.530  1.00  0.00           H
ATOM   2552 HD22 LEU A 746      57.720  47.670  72.120  1.00  0.00           H
ATOM   2553 HD23 LEU A 746      57.920  46.910  73.740  1.00  0.00           H
ATOM   2554  C   LEU A 746      57.150  51.050  74.210  1.00  0.00           C
ATOM   2555  O   LEU A 746      57.550  50.810  75.350  1.00  0.00           O
ATOM   2556  N   GLY A 747      57.930  51.700  73.310  1.00  0.00           N
ATOM   2557  HN  GLY A 747      57.580  51.860  72.390  1.00  0.00           H
ATOM   2558  CA  GLY A 747      59.310  52.110  73.580  1.00  0.00           C
ATOM   2559  HA1 GLY A 747      59.650  52.660  72.710  1.00  0.00           H
ATOM   2560  HA2 GLY A 747      59.900  51.230  73.780  1.00  0.00           H
ATOM   2561  C   GLY A 747      59.480  53.020  74.760  1.00  0.00           C
ATOM   2562  O   GLY A 747      60.390  52.830  75.550  1.00  0.00           O
ATOM   2563  N   GLU A 748      58.580  54.000  74.950  1.00  0.00           N
ATOM   2564  HN  GLU A 748      57.850  54.110  74.270  1.00  0.00           H
ATOM   2565  CA  GLU A 748      58.610  54.960  76.040  1.00  0.00           C
ATOM   2566  HA  GLU A 748      59.520  55.530  75.950  1.00  0.00           H
ATOM   2567  CB  GLU A 748      57.390  55.920  75.880  1.00  0.00           C
ATOM   2568  HB1 GLU A 748      56.440  55.350  75.970  1.00  0.00           H
ATOM   2569  HB2 GLU A 748      57.440  56.310  74.840  1.00  0.00           H
ATOM   2570  CG  GLU A 748      57.390  57.160  76.830  1.00  0.00           C
ATOM   2571  HG1 GLU A 748      56.870  58.000  76.330  1.00  0.00           H
ATOM   2572  HG2 GLU A 748      58.430  57.480  77.040  1.00  0.00           H
ATOM   2573  CD  GLU A 748      56.670  56.980  78.170  1.00  0.00           C
ATOM   2574  OE1 GLU A 748      55.820  56.060  78.280  1.00  0.00           O
ATOM   2575  OE2 GLU A 748      56.920  57.810  79.080  1.00  0.00           O
ATOM   2576  C   GLU A 748      58.630  54.310  77.440  1.00  0.00           C
ATOM   2577  O   GLU A 748      59.360  54.710  78.350  1.00  0.00           O
ATOM   2578  N   THR A 749      57.840  53.230  77.600  1.00  0.00           N
ATOM   2579  HN  THR A 749      57.230  52.990  76.860  1.00  0.00           H
ATOM   2580  CA  THR A 749      57.710  52.440  78.830  1.00  0.00           C
ATOM   2581  HA  THR A 749      57.670  53.140  79.650  1.00  0.00           H
ATOM   2582  CB  THR A 749      56.420  51.610  78.850  1.00  0.00           C
ATOM   2583  HB  THR A 749      56.290  51.150  79.870  1.00  0.00           H
ATOM   2584  OG1 THR A 749      56.430  50.560  77.870  1.00  0.00           O
ATOM   2585  HG1 THR A 749      56.850  50.900  77.070  1.00  0.00           H
ATOM   2586  CG2 THR A 749      55.210  52.510  78.600  1.00  0.00           C
ATOM   2587 HG21 THR A 749      55.230  52.910  77.560  1.00  0.00           H
ATOM   2588 HG22 THR A 749      55.190  53.380  79.290  1.00  0.00           H
ATOM   2589 HG23 THR A 749      54.270  51.930  78.720  1.00  0.00           H
ATOM   2590  C   THR A 749      58.850  51.470  79.110  1.00  0.00           C
ATOM   2591  O   THR A 749      58.980  50.940  80.220  1.00  0.00           O
ATOM   2592  N   TYR A 750      59.720  51.210  78.110  1.00  0.00           N
ATOM   2593  HN  TYR A 750      59.670  51.750  77.280  1.00  0.00           H
ATOM   2594  CA  TYR A 750      60.760  50.200  78.120  1.00  0.00           C
ATOM   2595  HA  TYR A 750      60.720  49.670  79.060  1.00  0.00           H
ATOM   2596  CB  TYR A 750      60.560  49.180  76.950  1.00  0.00           C
ATOM   2597  HB1 TYR A 750      61.520  48.750  76.600  1.00  0.00           H
ATOM   2598  HB2 TYR A 750      60.100  49.720  76.090  1.00  0.00           H
ATOM   2599  CG  TYR A 750      59.680  48.020  77.340  1.00  0.00           C
ATOM   2600  CD1 TYR A 750      60.210  46.960  78.120  1.00  0.00           C
ATOM   2601  HD1 TYR A 750      61.210  47.030  78.500  1.00  0.00           H
ATOM   2602  CE1 TYR A 750      59.430  45.820  78.390  1.00  0.00           C
ATOM   2603  HE1 TYR A 750      59.830  45.020  78.980  1.00  0.00           H
ATOM   2604  CZ  TYR A 750      58.120  45.740  77.910  1.00  0.00           C
ATOM   2605  OH  TYR A 750      57.330  44.620  78.220  1.00  0.00           O
ATOM   2606  HH  TYR A 750      56.420  44.900  78.070  1.00  0.00           H
ATOM   2607  CD2 TYR A 750      58.370  47.910  76.860  1.00  0.00           C
ATOM   2608  HD2 TYR A 750      57.940  48.690  76.270  1.00  0.00           H
ATOM   2609  CE2 TYR A 750      57.580  46.780  77.150  1.00  0.00           C
ATOM   2610  HE2 TYR A 750      56.570  46.730  76.790  1.00  0.00           H
ATOM   2611  C   TYR A 750      62.160  50.800  78.020  1.00  0.00           C
ATOM   2612  O   TYR A 750      62.440  51.630  77.170  1.00  0.00           O
ATOM   2613  N   ALA A 751      63.090  50.360  78.880  1.00  0.00           N
ATOM   2614  HN  ALA A 751      62.770  49.800  79.650  1.00  0.00           H
ATOM   2615  CA  ALA A 751      64.450  50.880  78.980  1.00  0.00           C
ATOM   2616  HA  ALA A 751      64.410  51.950  78.860  1.00  0.00           H
ATOM   2617  CB  ALA A 751      64.930  50.540  80.410  1.00  0.00           C
ATOM   2618  HB1 ALA A 751      64.980  49.450  80.580  1.00  0.00           H
ATOM   2619  HB2 ALA A 751      64.200  50.960  81.140  1.00  0.00           H
ATOM   2620  HB3 ALA A 751      65.920  51.000  80.640  1.00  0.00           H
ATOM   2621  C   ALA A 751      65.390  50.340  77.880  1.00  0.00           C
ATOM   2622  O   ALA A 751      65.290  50.720  76.710  1.00  0.00           O
ATOM   2623  N   ASP A 752      66.300  49.390  78.160  1.00  0.00           N
ATOM   2624  HN  ASP A 752      66.540  49.190  79.110  1.00  0.00           H
ATOM   2625  CA  ASP A 752      67.190  48.770  77.170  1.00  0.00           C
ATOM   2626  HA  ASP A 752      67.810  49.560  76.760  1.00  0.00           H
ATOM   2627  CB  ASP A 752      68.070  47.770  77.940  1.00  0.00           C
ATOM   2628  HB1 ASP A 752      67.520  46.870  78.290  1.00  0.00           H
ATOM   2629  HB2 ASP A 752      68.500  48.280  78.830  1.00  0.00           H
ATOM   2630  CG  ASP A 752      69.270  47.320  77.120  1.00  0.00           C
ATOM   2631  OD1 ASP A 752      69.690  46.150  77.280  1.00  0.00           O
ATOM   2632  OD2 ASP A 752      69.860  48.210  76.460  1.00  0.00           O
ATOM   2633  C   ASP A 752      66.470  48.090  75.980  1.00  0.00           C
ATOM   2634  O   ASP A 752      66.860  48.160  74.810  1.00  0.00           O
ATOM   2635  N   VAL A 753      65.330  47.430  76.270  1.00  0.00           N
ATOM   2636  HN  VAL A 753      65.110  47.340  77.240  1.00  0.00           H
ATOM   2637  CA  VAL A 753      64.440  46.760  75.350  1.00  0.00           C
ATOM   2638  HA  VAL A 753      65.000  45.940  74.910  1.00  0.00           H
ATOM   2639  CB  VAL A 753      63.270  46.150  76.130  1.00  0.00           C
ATOM   2640  HB  VAL A 753      62.850  46.930  76.820  1.00  0.00           H
ATOM   2641  CG1 VAL A 753      62.130  45.650  75.230  1.00  0.00           C
ATOM   2642 HG11 VAL A 753      62.510  44.950  74.460  1.00  0.00           H
ATOM   2643 HG12 VAL A 753      61.600  46.490  74.730  1.00  0.00           H
ATOM   2644 HG13 VAL A 753      61.370  45.100  75.840  1.00  0.00           H
ATOM   2645  CG2 VAL A 753      63.820  44.990  76.990  1.00  0.00           C
ATOM   2646 HG21 VAL A 753      64.610  45.320  77.690  1.00  0.00           H
ATOM   2647 HG22 VAL A 753      64.250  44.190  76.350  1.00  0.00           H
ATOM   2648 HG23 VAL A 753      63.000  44.540  77.590  1.00  0.00           H
ATOM   2649  C   VAL A 753      63.970  47.610  74.160  1.00  0.00           C
ATOM   2650  O   VAL A 753      63.770  47.080  73.070  1.00  0.00           O
ATOM   2651  N   LEU A 754      63.820  48.950  74.340  1.00  0.00           N
ATOM   2652  HN  LEU A 754      64.000  49.360  75.220  1.00  0.00           H
ATOM   2653  CA  LEU A 754      63.520  49.920  73.290  1.00  0.00           C
ATOM   2654  HA  LEU A 754      62.510  49.750  72.940  1.00  0.00           H
ATOM   2655  CB  LEU A 754      63.620  51.310  73.990  1.00  0.00           C
ATOM   2656  HB1 LEU A 754      64.660  51.470  74.360  1.00  0.00           H
ATOM   2657  HB2 LEU A 754      62.970  51.250  74.890  1.00  0.00           H
ATOM   2658  CG  LEU A 754      63.160  52.580  73.250  1.00  0.00           C
ATOM   2659  HG  LEU A 754      62.110  52.450  72.900  1.00  0.00           H
ATOM   2660  CD1 LEU A 754      63.210  53.830  74.130  1.00  0.00           C
ATOM   2661 HD11 LEU A 754      64.250  54.060  74.430  1.00  0.00           H
ATOM   2662 HD12 LEU A 754      62.610  53.700  75.050  1.00  0.00           H
ATOM   2663 HD13 LEU A 754      62.800  54.700  73.570  1.00  0.00           H
ATOM   2664  CD2 LEU A 754      64.060  52.850  72.070  1.00  0.00           C
ATOM   2665 HD21 LEU A 754      63.750  52.160  71.260  1.00  0.00           H
ATOM   2666 HD22 LEU A 754      65.120  52.640  72.330  1.00  0.00           H
ATOM   2667 HD23 LEU A 754      64.000  53.900  71.710  1.00  0.00           H
ATOM   2668  C   LEU A 754      64.470  49.790  72.100  1.00  0.00           C
ATOM   2669  O   LEU A 754      64.060  49.620  70.950  1.00  0.00           O
ATOM   2670  N   PHE A 755      65.780  49.780  72.380  1.00  0.00           N
ATOM   2671  HN  PHE A 755      66.060  49.900  73.330  1.00  0.00           H
ATOM   2672  CA  PHE A 755      66.840  49.630  71.410  1.00  0.00           C
ATOM   2673  HA  PHE A 755      66.740  50.420  70.680  1.00  0.00           H
ATOM   2674  CB  PHE A 755      68.160  49.710  72.200  1.00  0.00           C
ATOM   2675  HB1 PHE A 755      69.040  49.580  71.570  1.00  0.00           H
ATOM   2676  HB2 PHE A 755      68.210  48.920  72.980  1.00  0.00           H
ATOM   2677  CG  PHE A 755      68.310  51.040  72.890  1.00  0.00           C
ATOM   2678  CD1 PHE A 755      68.090  52.240  72.180  1.00  0.00           C
ATOM   2679  HD1 PHE A 755      67.740  52.220  71.160  1.00  0.00           H
ATOM   2680  CE1 PHE A 755      68.390  53.480  72.760  1.00  0.00           C
ATOM   2681  HE1 PHE A 755      68.300  54.380  72.190  1.00  0.00           H
ATOM   2682  CZ  PHE A 755      68.840  53.530  74.090  1.00  0.00           C
ATOM   2683  HZ  PHE A 755      69.080  54.490  74.540  1.00  0.00           H
ATOM   2684  CD2 PHE A 755      68.760  51.110  74.220  1.00  0.00           C
ATOM   2685  HD2 PHE A 755      68.940  50.200  74.780  1.00  0.00           H
ATOM   2686  CE2 PHE A 755      69.000  52.350  74.820  1.00  0.00           C
ATOM   2687  HE2 PHE A 755      69.350  52.390  75.850  1.00  0.00           H
ATOM   2688  C   PHE A 755      66.800  48.320  70.640  1.00  0.00           C
ATOM   2689  O   PHE A 755      66.800  48.300  69.410  1.00  0.00           O
ATOM   2690  N   TRP A 756      66.680  47.210  71.380  1.00  0.00           N
ATOM   2691  HN  TRP A 756      66.680  47.290  72.380  1.00  0.00           H
ATOM   2692  CA  TRP A 756      66.590  45.860  70.860  1.00  0.00           C
ATOM   2693  HA  TRP A 756      67.460  45.660  70.260  1.00  0.00           H
ATOM   2694  CB  TRP A 756      66.560  44.880  72.070  1.00  0.00           C
ATOM   2695  HB1 TRP A 756      65.680  45.130  72.700  1.00  0.00           H
ATOM   2696  HB2 TRP A 756      67.450  45.090  72.700  1.00  0.00           H
ATOM   2697  CG  TRP A 756      66.540  43.410  71.780  1.00  0.00           C
ATOM   2698  CD1 TRP A 756      65.580  42.540  72.210  1.00  0.00           C
ATOM   2699  HD1 TRP A 756      64.730  42.840  72.820  1.00  0.00           H
ATOM   2700  NE1 TRP A 756      65.910  41.260  71.870  1.00  0.00           N
ATOM   2701  HE1 TRP A 756      65.450  40.430  72.160  1.00  0.00           H
ATOM   2702  CE2 TRP A 756      67.090  41.260  71.190  1.00  0.00           C
ATOM   2703  CD2 TRP A 756      67.540  42.600  71.110  1.00  0.00           C
ATOM   2704  CE3 TRP A 756      68.740  42.890  70.460  1.00  0.00           C
ATOM   2705  HE3 TRP A 756      69.100  43.900  70.350  1.00  0.00           H
ATOM   2706  CZ3 TRP A 756      69.450  41.840  69.890  1.00  0.00           C
ATOM   2707  HZ3 TRP A 756      70.340  42.040  69.300  1.00  0.00           H
ATOM   2708  CZ2 TRP A 756      67.840  40.210  70.680  1.00  0.00           C
ATOM   2709  HZ2 TRP A 756      67.510  39.190  70.760  1.00  0.00           H
ATOM   2710  CH2 TRP A 756      69.030  40.520  70.010  1.00  0.00           C
ATOM   2711  HH2 TRP A 756      69.620  39.730  69.550  1.00  0.00           H
ATOM   2712  C   TRP A 756      65.380  45.660  69.960  1.00  0.00           C
ATOM   2713  O   TRP A 756      65.480  45.130  68.850  1.00  0.00           O
ATOM   2714  N   CYS A 757      64.200  46.170  70.370  1.00  0.00           N
ATOM   2715  HN  CYS A 757      64.130  46.600  71.280  1.00  0.00           H
ATOM   2716  CA  CYS A 757      62.980  46.140  69.570  1.00  0.00           C
ATOM   2717  HA  CYS A 757      62.770  45.110  69.330  1.00  0.00           H
ATOM   2718  CB  CYS A 757      61.770  46.740  70.330  1.00  0.00           C
ATOM   2719  HB1 CYS A 757      60.900  46.820  69.640  1.00  0.00           H
ATOM   2720  HB2 CYS A 757      62.020  47.780  70.670  1.00  0.00           H
ATOM   2721  SG  CYS A 757      61.260  45.720  71.750  1.00  0.00           S
ATOM   2722  HG1 CYS A 757      62.340  46.020  72.470  1.00  0.00           H
ATOM   2723  C   CYS A 757      63.110  46.870  68.250  1.00  0.00           C
ATOM   2724  O   CYS A 757      62.690  46.380  67.200  1.00  0.00           O
ATOM   2725  N   VAL A 758      63.730  48.060  68.260  1.00  0.00           N
ATOM   2726  HN  VAL A 758      64.050  48.470  69.120  1.00  0.00           H
ATOM   2727  CA  VAL A 758      63.940  48.850  67.060  1.00  0.00           C
ATOM   2728  HA  VAL A 758      63.000  48.900  66.530  1.00  0.00           H
ATOM   2729  CB  VAL A 758      64.270  50.270  67.440  1.00  0.00           C
ATOM   2730  HB  VAL A 758      65.090  50.300  68.190  1.00  0.00           H
ATOM   2731  CG1 VAL A 758      64.640  51.100  66.200  1.00  0.00           C
ATOM   2732 HG11 VAL A 758      63.980  50.820  65.350  1.00  0.00           H
ATOM   2733 HG12 VAL A 758      65.690  50.940  65.890  1.00  0.00           H
ATOM   2734 HG13 VAL A 758      64.460  52.170  66.390  1.00  0.00           H
ATOM   2735  CG2 VAL A 758      62.970  50.810  68.080  1.00  0.00           C
ATOM   2736 HG21 VAL A 758      62.460  50.070  68.720  1.00  0.00           H
ATOM   2737 HG22 VAL A 758      62.260  51.130  67.290  1.00  0.00           H
ATOM   2738 HG23 VAL A 758      63.190  51.650  68.740  1.00  0.00           H
ATOM   2739  C   VAL A 758      64.900  48.230  66.080  1.00  0.00           C
ATOM   2740  O   VAL A 758      64.670  48.250  64.870  1.00  0.00           O
ATOM   2741  N   ILE A 759      65.970  47.600  66.590  1.00  0.00           N
ATOM   2742  HN  ILE A 759      66.140  47.660  67.570  1.00  0.00           H
ATOM   2743  CA  ILE A 759      66.880  46.800  65.790  1.00  0.00           C
ATOM   2744  HA  ILE A 759      67.290  47.430  65.000  1.00  0.00           H
ATOM   2745  CB  ILE A 759      68.030  46.310  66.660  1.00  0.00           C
ATOM   2746  HB  ILE A 759      67.590  45.910  67.610  1.00  0.00           H
ATOM   2747  CG2 ILE A 759      68.840  45.160  66.000  1.00  0.00           C
ATOM   2748 HG21 ILE A 759      69.300  45.510  65.050  1.00  0.00           H
ATOM   2749 HG22 ILE A 759      68.220  44.260  65.790  1.00  0.00           H
ATOM   2750 HG23 ILE A 759      69.650  44.830  66.690  1.00  0.00           H
ATOM   2751  CG1 ILE A 759      68.950  47.500  67.020  1.00  0.00           C
ATOM   2752 HG11 ILE A 759      68.360  48.440  67.110  1.00  0.00           H
ATOM   2753 HG12 ILE A 759      69.670  47.640  66.180  1.00  0.00           H
ATOM   2754  CD  ILE A 759      69.690  47.280  68.330  1.00  0.00           C
ATOM   2755  HD1 ILE A 759      69.770  46.200  68.560  1.00  0.00           H
ATOM   2756  HD2 ILE A 759      69.150  47.750  69.180  1.00  0.00           H
ATOM   2757  HD3 ILE A 759      70.710  47.710  68.280  1.00  0.00           H
ATOM   2758  C   ILE A 759      66.210  45.630  65.080  1.00  0.00           C
ATOM   2759  O   ILE A 759      66.360  45.460  63.870  1.00  0.00           O
ATOM   2760  N   LEU A 760      65.400  44.820  65.810  1.00  0.00           N
ATOM   2761  HN  LEU A 760      65.330  44.960  66.800  1.00  0.00           H
ATOM   2762  CA  LEU A 760      64.650  43.720  65.240  1.00  0.00           C
ATOM   2763  HA  LEU A 760      65.340  43.040  64.750  1.00  0.00           H
ATOM   2764  CB  LEU A 760      63.870  42.950  66.340  1.00  0.00           C
ATOM   2765  HB1 LEU A 760      63.200  42.190  65.890  1.00  0.00           H
ATOM   2766  HB2 LEU A 760      63.240  43.680  66.890  1.00  0.00           H
ATOM   2767  CG  LEU A 760      64.740  42.220  67.390  1.00  0.00           C
ATOM   2768  HG  LEU A 760      65.540  42.910  67.750  1.00  0.00           H
ATOM   2769  CD1 LEU A 760      63.880  41.850  68.600  1.00  0.00           C
ATOM   2770 HD11 LEU A 760      63.050  41.190  68.300  1.00  0.00           H
ATOM   2771 HD12 LEU A 760      63.470  42.770  69.080  1.00  0.00           H
ATOM   2772 HD13 LEU A 760      64.490  41.320  69.360  1.00  0.00           H
ATOM   2773  CD2 LEU A 760      65.420  40.970  66.820  1.00  0.00           C
ATOM   2774 HD21 LEU A 760      66.120  41.240  66.000  1.00  0.00           H
ATOM   2775 HD22 LEU A 760      64.670  40.250  66.420  1.00  0.00           H
ATOM   2776 HD23 LEU A 760      66.010  40.460  67.610  1.00  0.00           H
ATOM   2777  C   LEU A 760      63.650  44.160  64.170  1.00  0.00           C
ATOM   2778  O   LEU A 760      63.570  43.590  63.080  1.00  0.00           O
ATOM   2779  N   PHE A 761      62.880  45.230  64.470  1.00  0.00           N
ATOM   2780  HN  PHE A 761      62.950  45.620  65.390  1.00  0.00           H
ATOM   2781  CA  PHE A 761      61.950  45.890  63.580  1.00  0.00           C
ATOM   2782  HA  PHE A 761      61.150  45.190  63.360  1.00  0.00           H
ATOM   2783  CB  PHE A 761      61.340  47.080  64.380  1.00  0.00           C
ATOM   2784  HB1 PHE A 761      62.170  47.640  64.850  1.00  0.00           H
ATOM   2785  HB2 PHE A 761      60.710  46.680  65.210  1.00  0.00           H
ATOM   2786  CG  PHE A 761      60.510  48.060  63.600  1.00  0.00           C
ATOM   2787  CD1 PHE A 761      59.190  47.740  63.250  1.00  0.00           C
ATOM   2788  HD1 PHE A 761      58.810  46.750  63.470  1.00  0.00           H
ATOM   2789  CE1 PHE A 761      58.370  48.700  62.650  1.00  0.00           C
ATOM   2790  HE1 PHE A 761      57.350  48.450  62.380  1.00  0.00           H
ATOM   2791  CZ  PHE A 761      58.850  49.980  62.390  1.00  0.00           C
ATOM   2792  HZ  PHE A 761      58.210  50.730  61.940  1.00  0.00           H
ATOM   2793  CD2 PHE A 761      61.000  49.350  63.320  1.00  0.00           C
ATOM   2794  HD2 PHE A 761      62.010  49.630  63.600  1.00  0.00           H
ATOM   2795  CE2 PHE A 761      60.180  50.300  62.710  1.00  0.00           C
ATOM   2796  HE2 PHE A 761      60.570  51.290  62.490  1.00  0.00           H
ATOM   2797  C   PHE A 761      62.520  46.300  62.230  1.00  0.00           C
ATOM   2798  O   PHE A 761      62.090  45.820  61.180  1.00  0.00           O
ATOM   2799  N   PHE A 762      63.570  47.160  62.210  1.00  0.00           N
ATOM   2800  HN  PHE A 762      63.900  47.580  63.060  1.00  0.00           H
ATOM   2801  CA  PHE A 762      64.250  47.550  60.990  1.00  0.00           C
ATOM   2802  HA  PHE A 762      63.500  47.940  60.310  1.00  0.00           H
ATOM   2803  CB  PHE A 762      65.340  48.630  61.250  1.00  0.00           C
ATOM   2804  HB1 PHE A 762      66.080  48.680  60.420  1.00  0.00           H
ATOM   2805  HB2 PHE A 762      65.890  48.410  62.190  1.00  0.00           H
ATOM   2806  CG  PHE A 762      64.720  49.990  61.330  1.00  0.00           C
ATOM   2807  CD1 PHE A 762      64.190  50.570  60.160  1.00  0.00           C
ATOM   2808  HD1 PHE A 762      64.200  50.010  59.240  1.00  0.00           H
ATOM   2809  CE1 PHE A 762      63.660  51.870  60.190  1.00  0.00           C
ATOM   2810  HE1 PHE A 762      63.250  52.300  59.290  1.00  0.00           H
ATOM   2811  CZ  PHE A 762      63.660  52.600  61.380  1.00  0.00           C
ATOM   2812  HZ  PHE A 762      63.260  53.610  61.410  1.00  0.00           H
ATOM   2813  CD2 PHE A 762      64.730  50.740  62.520  1.00  0.00           C
ATOM   2814  HD2 PHE A 762      65.160  50.310  63.410  1.00  0.00           H
ATOM   2815  CE2 PHE A 762      64.200  52.040  62.550  1.00  0.00           C
ATOM   2816  HE2 PHE A 762      64.220  52.620  63.460  1.00  0.00           H
ATOM   2817  C   PHE A 762      64.890  46.400  60.230  1.00  0.00           C
ATOM   2818  O   PHE A 762      64.750  46.290  59.010  1.00  0.00           O
ATOM   2819  N   THR A 763      65.590  45.500  60.950  1.00  0.00           N
ATOM   2820  HN  THR A 763      65.670  45.620  61.940  1.00  0.00           H
ATOM   2821  CA  THR A 763      66.280  44.360  60.370  1.00  0.00           C
ATOM   2822  HA  THR A 763      66.990  44.740  59.650  1.00  0.00           H
ATOM   2823  CB  THR A 763      67.050  43.560  61.420  1.00  0.00           C
ATOM   2824  HB  THR A 763      66.380  43.190  62.220  1.00  0.00           H
ATOM   2825  OG1 THR A 763      68.060  44.370  62.000  1.00  0.00           O
ATOM   2826  HG1 THR A 763      67.600  44.940  62.640  1.00  0.00           H
ATOM   2827  CG2 THR A 763      67.800  42.390  60.780  1.00  0.00           C
ATOM   2828 HG21 THR A 763      68.410  42.770  59.930  1.00  0.00           H
ATOM   2829 HG22 THR A 763      67.120  41.610  60.400  1.00  0.00           H
ATOM   2830 HG23 THR A 763      68.500  41.920  61.510  1.00  0.00           H
ATOM   2831  C   THR A 763      65.350  43.430  59.610  1.00  0.00           C
ATOM   2832  O   THR A 763      65.640  43.020  58.480  1.00  0.00           O
ATOM   2833  N   THR A 764      64.160  43.140  60.190  1.00  0.00           N
ATOM   2834  HN  THR A 764      63.970  43.500  61.100  1.00  0.00           H
ATOM   2835  CA  THR A 764      63.100  42.350  59.570  1.00  0.00           C
ATOM   2836  HA  THR A 764      63.510  41.370  59.340  1.00  0.00           H
ATOM   2837  CB  THR A 764      61.890  42.170  60.490  1.00  0.00           C
ATOM   2838  HB  THR A 764      61.410  43.160  60.700  1.00  0.00           H
ATOM   2839  OG1 THR A 764      62.260  41.600  61.730  1.00  0.00           O
ATOM   2840  HG1 THR A 764      62.750  42.290  62.200  1.00  0.00           H
ATOM   2841  CG2 THR A 764      60.850  41.230  59.860  1.00  0.00           C
ATOM   2842 HG21 THR A 764      61.310  40.260  59.590  1.00  0.00           H
ATOM   2843 HG22 THR A 764      60.390  41.670  58.950  1.00  0.00           H
ATOM   2844 HG23 THR A 764      60.020  41.040  60.580  1.00  0.00           H
ATOM   2845  C   THR A 764      62.600  42.940  58.250  1.00  0.00           C
ATOM   2846  O   THR A 764      62.490  42.240  57.240  1.00  0.00           O
ATOM   2847  N   PHE A 765      62.320  44.260  58.230  1.00  0.00           N
ATOM   2848  HN  PHE A 765      62.400  44.810  59.060  1.00  0.00           H
ATOM   2849  CA  PHE A 765      61.920  44.990  57.030  1.00  0.00           C
ATOM   2850  HA  PHE A 765      61.050  44.500  56.630  1.00  0.00           H
ATOM   2851  CB  PHE A 765      61.500  46.440  57.450  1.00  0.00           C
ATOM   2852  HB1 PHE A 765      62.240  46.820  58.190  1.00  0.00           H
ATOM   2853  HB2 PHE A 765      60.510  46.410  57.960  1.00  0.00           H
ATOM   2854  CG  PHE A 765      61.430  47.430  56.320  1.00  0.00           C
ATOM   2855  CD1 PHE A 765      60.420  47.320  55.340  1.00  0.00           C
ATOM   2856  HD1 PHE A 765      59.690  46.530  55.410  1.00  0.00           H
ATOM   2857  CE1 PHE A 765      60.370  48.220  54.270  1.00  0.00           C
ATOM   2858  HE1 PHE A 765      59.590  48.140  53.540  1.00  0.00           H
ATOM   2859  CZ  PHE A 765      61.330  49.230  54.150  1.00  0.00           C
ATOM   2860  HZ  PHE A 765      61.300  49.910  53.310  1.00  0.00           H
ATOM   2861  CD2 PHE A 765      62.370  48.470  56.200  1.00  0.00           C
ATOM   2862  HD2 PHE A 765      63.150  48.570  56.950  1.00  0.00           H
ATOM   2863  CE2 PHE A 765      62.330  49.360  55.120  1.00  0.00           C
ATOM   2864  HE2 PHE A 765      63.080  50.140  55.040  1.00  0.00           H
ATOM   2865  C   PHE A 765      62.960  44.980  55.910  1.00  0.00           C
ATOM   2866  O   PHE A 765      62.670  44.590  54.770  1.00  0.00           O
ATOM   2867  N   PHE A 766      64.210  45.360  56.240  1.00  0.00           N
ATOM   2868  HN  PHE A 766      64.400  45.720  57.160  1.00  0.00           H
ATOM   2869  CA  PHE A 766      65.310  45.390  55.310  1.00  0.00           C
ATOM   2870  HA  PHE A 766      65.020  46.020  54.490  1.00  0.00           H
ATOM   2871  CB  PHE A 766      66.570  45.970  56.040  1.00  0.00           C
ATOM   2872  HB1 PHE A 766      67.510  45.750  55.500  1.00  0.00           H
ATOM   2873  HB2 PHE A 766      66.640  45.500  57.040  1.00  0.00           H
ATOM   2874  CG  PHE A 766      66.510  47.470  56.190  1.00  0.00           C
ATOM   2875  CD1 PHE A 766      66.310  48.310  55.080  1.00  0.00           C
ATOM   2876  HD1 PHE A 766      66.130  47.880  54.110  1.00  0.00           H
ATOM   2877  CE1 PHE A 766      66.340  49.700  55.210  1.00  0.00           C
ATOM   2878  HE1 PHE A 766      66.180  50.330  54.340  1.00  0.00           H
ATOM   2879  CZ  PHE A 766      66.570  50.280  56.460  1.00  0.00           C
ATOM   2880  HZ  PHE A 766      66.600  51.350  56.570  1.00  0.00           H
ATOM   2881  CD2 PHE A 766      66.760  48.070  57.440  1.00  0.00           C
ATOM   2882  HD2 PHE A 766      66.940  47.450  58.310  1.00  0.00           H
ATOM   2883  CE2 PHE A 766      66.780  49.460  57.580  1.00  0.00           C
ATOM   2884  HE2 PHE A 766      66.960  49.910  58.550  1.00  0.00           H
ATOM   2885  C   PHE A 766      65.620  44.030  54.690  1.00  0.00           C
ATOM   2886  O   PHE A 766      65.700  43.880  53.470  1.00  0.00           O
ATOM   2887  N   LEU A 767      65.720  42.970  55.510  1.00  0.00           N
ATOM   2888  HN  LEU A 767      65.630  43.090  56.500  1.00  0.00           H
ATOM   2889  CA  LEU A 767      65.940  41.620  55.030  1.00  0.00           C
ATOM   2890  HA  LEU A 767      66.850  41.620  54.440  1.00  0.00           H
ATOM   2891  CB  LEU A 767      66.110  40.670  56.240  1.00  0.00           C
ATOM   2892  HB1 LEU A 767      65.210  40.730  56.880  1.00  0.00           H
ATOM   2893  HB2 LEU A 767      66.960  41.040  56.850  1.00  0.00           H
ATOM   2894  CG  LEU A 767      66.360  39.190  55.870  1.00  0.00           C
ATOM   2895  HG  LEU A 767      65.470  38.810  55.330  1.00  0.00           H
ATOM   2896  CD1 LEU A 767      67.510  39.040  54.870  1.00  0.00           C
ATOM   2897 HD11 LEU A 767      68.290  39.790  55.090  1.00  0.00           H
ATOM   2898 HD12 LEU A 767      67.150  39.220  53.830  1.00  0.00           H
ATOM   2899 HD13 LEU A 767      67.930  38.020  54.900  1.00  0.00           H
ATOM   2900  CD2 LEU A 767      66.550  38.330  57.130  1.00  0.00           C
ATOM   2901 HD21 LEU A 767      65.640  38.370  57.770  1.00  0.00           H
ATOM   2902 HD22 LEU A 767      67.400  38.680  57.740  1.00  0.00           H
ATOM   2903 HD23 LEU A 767      66.730  37.270  56.850  1.00  0.00           H
ATOM   2904  C   LEU A 767      64.840  41.090  54.120  1.00  0.00           C
ATOM   2905  O   LEU A 767      65.080  40.530  53.050  1.00  0.00           O
ATOM   2906  N   SER A 768      63.560  41.280  54.520  1.00  0.00           N
ATOM   2907  HN  SER A 768      63.370  41.700  55.410  1.00  0.00           H
ATOM   2908  CA  SER A 768      62.410  40.820  53.730  1.00  0.00           C
ATOM   2909  HA  SER A 768      62.540  39.760  53.550  1.00  0.00           H
ATOM   2910  CB  SER A 768      61.060  41.020  54.460  1.00  0.00           C
ATOM   2911  HB1 SER A 768      60.240  40.530  53.890  1.00  0.00           H
ATOM   2912  HB2 SER A 768      60.810  42.100  54.560  1.00  0.00           H
ATOM   2913  OG  SER A 768      61.100  40.440  55.770  1.00  0.00           O
ATOM   2914  HG1 SER A 768      61.550  41.090  56.330  1.00  0.00           H
ATOM   2915  C   SER A 768      62.350  41.510  52.380  1.00  0.00           C
ATOM   2916  O   SER A 768      62.130  40.870  51.350  1.00  0.00           O
ATOM   2917  N   SER A 769      62.610  42.830  52.370  1.00  0.00           N
ATOM   2918  HN  SER A 769      62.750  43.310  53.240  1.00  0.00           H
ATOM   2919  CA  SER A 769      62.720  43.640  51.170  1.00  0.00           C
ATOM   2920  HA  SER A 769      61.810  43.500  50.600  1.00  0.00           H
ATOM   2921  CB  SER A 769      62.820  45.130  51.540  1.00  0.00           C
ATOM   2922  HB1 SER A 769      63.780  45.360  52.070  1.00  0.00           H
ATOM   2923  HB2 SER A 769      61.990  45.380  52.240  1.00  0.00           H
ATOM   2924  OG  SER A 769      62.680  45.920  50.380  1.00  0.00           O
ATOM   2925  HG1 SER A 769      63.320  45.630  49.720  1.00  0.00           H
ATOM   2926  C   SER A 769      63.870  43.270  50.230  1.00  0.00           C
ATOM   2927  O   SER A 769      63.720  43.280  49.010  1.00  0.00           O
ATOM   2928  N   PHE A 770      65.060  42.930  50.780  1.00  0.00           N
ATOM   2929  HN  PHE A 770      65.180  43.010  51.770  1.00  0.00           H
ATOM   2930  CA  PHE A 770      66.220  42.440  50.050  1.00  0.00           C
ATOM   2931  HA  PHE A 770      66.550  43.200  49.350  1.00  0.00           H
ATOM   2932  CB  PHE A 770      67.330  42.160  51.110  1.00  0.00           C
ATOM   2933  HB1 PHE A 770      66.910  41.520  51.910  1.00  0.00           H
ATOM   2934  HB2 PHE A 770      67.640  43.100  51.600  1.00  0.00           H
ATOM   2935  CG  PHE A 770      68.560  41.430  50.610  1.00  0.00           C
ATOM   2936  CD1 PHE A 770      69.740  42.120  50.350  1.00  0.00           C
ATOM   2937  HD1 PHE A 770      69.720  43.190  50.460  1.00  0.00           H
ATOM   2938  CE1 PHE A 770      70.910  41.450  49.970  1.00  0.00           C
ATOM   2939  HE1 PHE A 770      71.840  41.970  49.800  1.00  0.00           H
ATOM   2940  CZ  PHE A 770      70.920  40.060  49.870  1.00  0.00           C
ATOM   2941  HZ  PHE A 770      71.840  39.530  49.630  1.00  0.00           H
ATOM   2942  CD2 PHE A 770      68.610  40.020  50.570  1.00  0.00           C
ATOM   2943  HD2 PHE A 770      67.730  39.460  50.850  1.00  0.00           H
ATOM   2944  CE2 PHE A 770      69.770  39.340  50.200  1.00  0.00           C
ATOM   2945  HE2 PHE A 770      69.780  38.260  50.220  1.00  0.00           H
ATOM   2946  C   PHE A 770      65.920  41.180  49.230  1.00  0.00           C
ATOM   2947  O   PHE A 770      66.170  41.100  48.030  1.00  0.00           O
ATOM   2948  N   LEU A 771      65.300  40.180  49.900  1.00  0.00           N
ATOM   2949  HN  LEU A 771      65.160  40.260  50.880  1.00  0.00           H
ATOM   2950  CA  LEU A 771      64.890  38.910  49.330  1.00  0.00           C
ATOM   2951  HA  LEU A 771      65.750  38.480  48.830  1.00  0.00           H
ATOM   2952  CB  LEU A 771      64.410  37.930  50.430  1.00  0.00           C
ATOM   2953  HB1 LEU A 771      64.060  36.980  49.970  1.00  0.00           H
ATOM   2954  HB2 LEU A 771      63.550  38.390  50.970  1.00  0.00           H
ATOM   2955  CG  LEU A 771      65.500  37.580  51.470  1.00  0.00           C
ATOM   2956  HG  LEU A 771      65.960  38.530  51.850  1.00  0.00           H
ATOM   2957  CD1 LEU A 771      64.900  36.880  52.690  1.00  0.00           C
ATOM   2958 HD11 LEU A 771      64.430  35.910  52.400  1.00  0.00           H
ATOM   2959 HD12 LEU A 771      64.110  37.510  53.150  1.00  0.00           H
ATOM   2960 HD13 LEU A 771      65.680  36.680  53.460  1.00  0.00           H
ATOM   2961  CD2 LEU A 771      66.630  36.730  50.870  1.00  0.00           C
ATOM   2962 HD21 LEU A 771      67.120  37.260  50.030  1.00  0.00           H
ATOM   2963 HD22 LEU A 771      66.210  35.770  50.480  1.00  0.00           H
ATOM   2964 HD23 LEU A 771      67.400  36.490  51.630  1.00  0.00           H
ATOM   2965  C   LEU A 771      63.830  39.070  48.250  1.00  0.00           C
ATOM   2966  O   LEU A 771      63.860  38.390  47.220  1.00  0.00           O
ATOM   2967  N   LYS A 772      62.870  40.000  48.430  1.00  0.00           N
ATOM   2968  HN  LYS A 772      62.770  40.440  49.320  1.00  0.00           H
ATOM   2969  CA  LYS A 772      61.940  40.380  47.390  1.00  0.00           C
ATOM   2970  HA  LYS A 772      61.440  39.480  47.050  1.00  0.00           H
ATOM   2971  CB  LYS A 772      60.900  41.350  47.990  1.00  0.00           C
ATOM   2972  HB1 LYS A 772      61.430  42.260  48.370  1.00  0.00           H
ATOM   2973  HB2 LYS A 772      60.450  40.850  48.880  1.00  0.00           H
ATOM   2974  CG  LYS A 772      59.780  41.780  47.040  1.00  0.00           C
ATOM   2975  HG1 LYS A 772      60.200  42.360  46.190  1.00  0.00           H
ATOM   2976  HG2 LYS A 772      59.120  42.460  47.610  1.00  0.00           H
ATOM   2977  CD  LYS A 772      59.010  40.560  46.500  1.00  0.00           C
ATOM   2978  HD1 LYS A 772      58.800  39.860  47.350  1.00  0.00           H
ATOM   2979  HD2 LYS A 772      59.660  40.000  45.790  1.00  0.00           H
ATOM   2980  CE  LYS A 772      57.700  40.890  45.780  1.00  0.00           C
ATOM   2981  HE1 LYS A 772      57.220  39.950  45.430  1.00  0.00           H
ATOM   2982  HE2 LYS A 772      57.890  41.550  44.900  1.00  0.00           H
ATOM   2983  NZ  LYS A 772      56.780  41.570  46.710  1.00  0.00           N
ATOM   2984  HZ1 LYS A 772      57.070  42.570  46.810  1.00  0.00           H
ATOM   2985  HZ2 LYS A 772      56.830  41.120  47.660  1.00  0.00           H
ATOM   2986  HZ3 LYS A 772      55.810  41.530  46.350  1.00  0.00           H
ATOM   2987  C   LYS A 772      62.610  41.010  46.170  1.00  0.00           C
ATOM   2988  O   LYS A 772      62.290  40.690  45.020  1.00  0.00           O
ATOM   2989  N   GLN A 773      63.590  41.900  46.400  1.00  0.00           N
ATOM   2990  HN  GLN A 773      63.780  42.160  47.360  1.00  0.00           H
ATOM   2991  CA  GLN A 773      64.370  42.590  45.400  1.00  0.00           C
ATOM   2992  HA  GLN A 773      63.660  43.100  44.770  1.00  0.00           H
ATOM   2993  CB  GLN A 773      65.380  43.570  46.070  1.00  0.00           C
ATOM   2994  HB1 GLN A 773      66.080  43.010  46.730  1.00  0.00           H
ATOM   2995  HB2 GLN A 773      64.820  44.250  46.740  1.00  0.00           H
ATOM   2996  CG  GLN A 773      66.240  44.360  45.060  1.00  0.00           C
ATOM   2997  HG1 GLN A 773      66.980  43.690  44.570  1.00  0.00           H
ATOM   2998  HG2 GLN A 773      66.810  45.170  45.560  1.00  0.00           H
ATOM   2999  CD  GLN A 773      65.320  44.930  44.000  1.00  0.00           C
ATOM   3000  OE1 GLN A 773      65.410  44.750  42.790  1.00  0.00           O
ATOM   3001  NE2 GLN A 773      64.290  45.590  44.520  1.00  0.00           N
ATOM   3002 HE21 GLN A 773      63.600  45.950  43.910  1.00  0.00           H
ATOM   3003 HE22 GLN A 773      64.200  45.640  45.510  1.00  0.00           H
ATOM   3004  C   GLN A 773      65.180  41.680  44.490  1.00  0.00           C
ATOM   3005  O   GLN A 773      65.440  41.970  43.320  1.00  0.00           O
ATOM   3006  N   PHE A 774      65.640  40.550  45.010  1.00  0.00           N
ATOM   3007  HN  PHE A 774      65.480  40.390  45.990  1.00  0.00           H
ATOM   3008  CA  PHE A 774      66.440  39.540  44.340  1.00  0.00           C
ATOM   3009  HA  PHE A 774      67.390  39.970  44.090  1.00  0.00           H
ATOM   3010  CB  PHE A 774      66.600  38.410  45.400  1.00  0.00           C
ATOM   3011  HB1 PHE A 774      65.600  38.040  45.690  1.00  0.00           H
ATOM   3012  HB2 PHE A 774      67.070  38.830  46.320  1.00  0.00           H
ATOM   3013  CG  PHE A 774      67.390  37.220  44.950  1.00  0.00           C
ATOM   3014  CD1 PHE A 774      68.770  37.200  45.150  1.00  0.00           C
ATOM   3015  HD1 PHE A 774      69.230  38.040  45.640  1.00  0.00           H
ATOM   3016  CE1 PHE A 774      69.530  36.080  44.780  1.00  0.00           C
ATOM   3017  HE1 PHE A 774      70.600  36.070  44.930  1.00  0.00           H
ATOM   3018  CZ  PHE A 774      68.890  34.950  44.260  1.00  0.00           C
ATOM   3019  HZ  PHE A 774      69.460  34.080  43.990  1.00  0.00           H
ATOM   3020  CD2 PHE A 774      66.750  36.070  44.470  1.00  0.00           C
ATOM   3021  HD2 PHE A 774      65.670  36.040  44.390  1.00  0.00           H
ATOM   3022  CE2 PHE A 774      67.490  34.930  44.140  1.00  0.00           C
ATOM   3023  HE2 PHE A 774      67.000  34.030  43.810  1.00  0.00           H
ATOM   3024  C   PHE A 774      65.820  39.030  43.030  1.00  0.00           C
ATOM   3025  O   PHE A 774      66.500  38.840  42.010  1.00  0.00           O
ATOM   3026  N   LYS A 775      64.490  38.820  43.050  1.00  0.00           N
ATOM   3027  HN  LYS A 775      64.000  39.060  43.880  1.00  0.00           H
ATOM   3028  CA  LYS A 775      63.660  38.260  41.990  1.00  0.00           C
ATOM   3029  HA  LYS A 775      64.130  37.340  41.690  1.00  0.00           H
ATOM   3030  CB  LYS A 775      62.270  37.880  42.590  1.00  0.00           C
ATOM   3031  HB1 LYS A 775      61.880  38.800  43.090  1.00  0.00           H
ATOM   3032  HB2 LYS A 775      62.440  37.140  43.400  1.00  0.00           H
ATOM   3033  CG  LYS A 775      61.140  37.360  41.650  1.00  0.00           C
ATOM   3034  HG1 LYS A 775      60.980  38.100  40.840  1.00  0.00           H
ATOM   3035  HG2 LYS A 775      60.210  37.340  42.270  1.00  0.00           H
ATOM   3036  CD  LYS A 775      61.320  35.940  41.050  1.00  0.00           C
ATOM   3037  HD1 LYS A 775      61.500  35.230  41.890  1.00  0.00           H
ATOM   3038  HD2 LYS A 775      62.220  35.960  40.390  1.00  0.00           H
ATOM   3039  CE  LYS A 775      60.080  35.460  40.240  1.00  0.00           C
ATOM   3040  HE1 LYS A 775      59.870  36.200  39.440  1.00  0.00           H
ATOM   3041  HE2 LYS A 775      59.190  35.420  40.920  1.00  0.00           H
ATOM   3042  NZ  LYS A 775      60.200  34.120  39.590  1.00  0.00           N
ATOM   3043  HZ1 LYS A 775      60.050  33.330  40.280  1.00  0.00           H
ATOM   3044  HZ2 LYS A 775      61.120  33.980  39.130  1.00  0.00           H
ATOM   3045  HZ3 LYS A 775      59.450  33.980  38.870  1.00  0.00           H
ATOM   3046  C   LYS A 775      63.560  39.080  40.700  1.00  0.00           C
ATOM   3047  O   LYS A 775      63.480  38.500  39.630  1.00  0.00           O
ATOM   3048  N   THR A 776      63.550  40.440  40.790  1.00  0.00           N
ATOM   3049  HN  THR A 776      63.710  40.880  41.670  1.00  0.00           H
ATOM   3050  CA  THR A 776      63.110  41.360  39.720  1.00  0.00           C
ATOM   3051  HA  THR A 776      62.070  41.130  39.520  1.00  0.00           H
ATOM   3052  CB  THR A 776      63.190  42.830  40.140  1.00  0.00           C
ATOM   3053  HB  THR A 776      62.910  43.510  39.300  1.00  0.00           H
ATOM   3054  OG1 THR A 776      64.490  43.190  40.620  1.00  0.00           O
ATOM   3055  HG1 THR A 776      64.330  43.930  41.230  1.00  0.00           H
ATOM   3056  CG2 THR A 776      62.230  43.080  41.310  1.00  0.00           C
ATOM   3057 HG21 THR A 776      62.510  42.510  42.210  1.00  0.00           H
ATOM   3058 HG22 THR A 776      61.200  42.780  41.020  1.00  0.00           H
ATOM   3059 HG23 THR A 776      62.220  44.160  41.550  1.00  0.00           H
ATOM   3060  C   THR A 776      63.800  41.290  38.370  1.00  0.00           C
ATOM   3061  O   THR A 776      63.190  41.390  37.320  1.00  0.00           O
ATOM   3062  N   LYS A 777      65.130  41.150  38.390  1.00  0.00           N
ATOM   3063  HN  LYS A 777      65.540  41.160  39.290  1.00  0.00           H
ATOM   3064  CA  LYS A 777      66.010  41.210  37.240  1.00  0.00           C
ATOM   3065  HA  LYS A 777      65.600  41.930  36.540  1.00  0.00           H
ATOM   3066  CB  LYS A 777      67.410  41.710  37.700  1.00  0.00           C
ATOM   3067  HB1 LYS A 777      68.140  41.680  36.860  1.00  0.00           H
ATOM   3068  HB2 LYS A 777      67.770  41.010  38.480  1.00  0.00           H
ATOM   3069  CG  LYS A 777      67.330  43.150  38.250  1.00  0.00           C
ATOM   3070  HG1 LYS A 777      66.320  43.360  38.650  1.00  0.00           H
ATOM   3071  HG2 LYS A 777      67.450  43.820  37.370  1.00  0.00           H
ATOM   3072  CD  LYS A 777      68.350  43.550  39.340  1.00  0.00           C
ATOM   3073  HD1 LYS A 777      68.210  44.640  39.550  1.00  0.00           H
ATOM   3074  HD2 LYS A 777      69.360  43.470  38.910  1.00  0.00           H
ATOM   3075  CE  LYS A 777      68.300  42.750  40.650  1.00  0.00           C
ATOM   3076  HE1 LYS A 777      69.210  42.930  41.260  1.00  0.00           H
ATOM   3077  HE2 LYS A 777      68.210  41.660  40.460  1.00  0.00           H
ATOM   3078  NZ  LYS A 777      67.120  43.160  41.430  1.00  0.00           N
ATOM   3079  HZ1 LYS A 777      66.270  43.180  40.820  1.00  0.00           H
ATOM   3080  HZ2 LYS A 777      67.210  44.120  41.820  1.00  0.00           H
ATOM   3081  HZ3 LYS A 777      66.860  42.520  42.220  1.00  0.00           H
ATOM   3082  C   LYS A 777      66.050  39.880  36.490  1.00  0.00           C
ATOM   3083  O   LYS A 777      65.360  38.930  36.830  1.00  0.00           O
ATOM   3084  N   ARG A 778      66.860  39.730  35.430  1.00  0.00           N
ATOM   3085  HN  ARG A 778      67.370  40.500  35.030  1.00  0.00           H
ATOM   3086  CA  ARG A 778      67.150  38.430  34.850  1.00  0.00           C
ATOM   3087  HA  ARG A 778      66.490  37.660  35.260  1.00  0.00           H
ATOM   3088  CB  ARG A 778      66.970  38.370  33.310  1.00  0.00           C
ATOM   3089  HB1 ARG A 778      67.370  37.390  32.950  1.00  0.00           H
ATOM   3090  HB2 ARG A 778      67.590  39.170  32.840  1.00  0.00           H
ATOM   3091  CG  ARG A 778      65.510  38.480  32.820  1.00  0.00           C
ATOM   3092  HG1 ARG A 778      65.200  39.550  32.800  1.00  0.00           H
ATOM   3093  HG2 ARG A 778      64.850  37.950  33.550  1.00  0.00           H
ATOM   3094  CD  ARG A 778      65.320  37.830  31.440  1.00  0.00           C
ATOM   3095  HD1 ARG A 778      65.620  36.750  31.490  1.00  0.00           H
ATOM   3096  HD2 ARG A 778      65.940  38.350  30.680  1.00  0.00           H
ATOM   3097  NE  ARG A 778      63.880  37.930  31.030  1.00  0.00           N
ATOM   3098  HE  ARG A 778      63.380  38.740  31.320  1.00  0.00           H
ATOM   3099  CZ  ARG A 778      63.400  37.370  29.920  1.00  0.00           C
ATOM   3100  NH1 ARG A 778      64.050  36.430  29.280  1.00  0.00           N
ATOM   3101 HH11 ARG A 778      64.560  35.810  29.880  1.00  0.00           H
ATOM   3102 HH12 ARG A 778      63.650  36.050  28.440  1.00  0.00           H
ATOM   3103  NH2 ARG A 778      62.210  37.710  29.470  1.00  0.00           N
ATOM   3104 HH21 ARG A 778      61.720  38.480  29.860  1.00  0.00           H
ATOM   3105 HH22 ARG A 778      61.840  37.210  28.680  1.00  0.00           H
ATOM   3106  C   ARG A 778      68.570  38.040  35.220  1.00  0.00           C
ATOM   3107  O   ARG A 778      69.500  38.710  34.810  1.00  0.00           O
ATOM   3108  N   TYR A 779      68.760  37.000  36.050  1.00  0.00           N
ATOM   3109  HN  TYR A 779      68.000  36.500  36.460  1.00  0.00           H
ATOM   3110  CA  TYR A 779      70.100  36.600  36.430  1.00  0.00           C
ATOM   3111  HA  TYR A 779      70.720  36.620  35.540  1.00  0.00           H
ATOM   3112  CB  TYR A 779      70.670  37.530  37.540  1.00  0.00           C
ATOM   3113  HB1 TYR A 779      70.300  37.310  38.560  1.00  0.00           H
ATOM   3114  HB2 TYR A 779      70.430  38.590  37.300  1.00  0.00           H
ATOM   3115  CG  TYR A 779      72.170  37.400  37.510  1.00  0.00           C
ATOM   3116  CD1 TYR A 779      72.900  38.180  36.590  1.00  0.00           C
ATOM   3117  HD1 TYR A 779      72.390  38.890  35.950  1.00  0.00           H
ATOM   3118  CE1 TYR A 779      74.270  37.970  36.430  1.00  0.00           C
ATOM   3119  HE1 TYR A 779      74.810  38.500  35.660  1.00  0.00           H
ATOM   3120  CZ  TYR A 779      74.910  36.990  37.180  1.00  0.00           C
ATOM   3121  OH  TYR A 779      76.230  36.690  36.850  1.00  0.00           O
ATOM   3122  HH  TYR A 779      76.660  36.200  37.570  1.00  0.00           H
ATOM   3123  CD2 TYR A 779      72.830  36.440  38.290  1.00  0.00           C
ATOM   3124  HD2 TYR A 779      72.270  35.810  38.960  1.00  0.00           H
ATOM   3125  CE2 TYR A 779      74.210  36.240  38.140  1.00  0.00           C
ATOM   3126  HE2 TYR A 779      74.710  35.460  38.700  1.00  0.00           H
ATOM   3127  C   TYR A 779      70.050  35.150  36.900  1.00  0.00           C
ATOM   3128  O   TYR A 779      70.580  34.250  36.260  1.00  0.00           O
ATOM   3129  N   PHE A 780      69.400  34.870  38.050  1.00  0.00           N
ATOM   3130  HN  PHE A 780      68.980  35.590  38.590  1.00  0.00           H
ATOM   3131  CA  PHE A 780      69.340  33.530  38.610  1.00  0.00           C
ATOM   3132  HA  PHE A 780      70.290  33.070  38.390  1.00  0.00           H
ATOM   3133  CB  PHE A 780      69.130  33.560  40.140  1.00  0.00           C
ATOM   3134  HB1 PHE A 780      68.990  32.550  40.560  1.00  0.00           H
ATOM   3135  HB2 PHE A 780      68.240  34.180  40.390  1.00  0.00           H
ATOM   3136  CG  PHE A 780      70.350  34.150  40.770  1.00  0.00           C
ATOM   3137  CD1 PHE A 780      70.330  35.430  41.340  1.00  0.00           C
ATOM   3138  HD1 PHE A 780      69.420  36.010  41.320  1.00  0.00           H
ATOM   3139  CE1 PHE A 780      71.450  35.910  42.000  1.00  0.00           C
ATOM   3140  HE1 PHE A 780      71.380  36.850  42.530  1.00  0.00           H
ATOM   3141  CZ  PHE A 780      72.620  35.150  42.090  1.00  0.00           C
ATOM   3142  HZ  PHE A 780      73.480  35.520  42.630  1.00  0.00           H
ATOM   3143  CD2 PHE A 780      71.520  33.370  40.870  1.00  0.00           C
ATOM   3144  HD2 PHE A 780      71.540  32.380  40.430  1.00  0.00           H
ATOM   3145  CE2 PHE A 780      72.650  33.870  41.520  1.00  0.00           C
ATOM   3146  HE2 PHE A 780      73.540  33.260  41.600  1.00  0.00           H
ATOM   3147  C   PHE A 780      68.240  32.690  37.990  1.00  0.00           C
ATOM   3148  O   PHE A 780      67.230  33.260  37.580  1.00  0.00           O
ATOM   3149  N   PRO A 781      68.380  31.350  37.910  1.00  0.00           N
ATOM   3150  CD  PRO A 781      69.560  30.610  38.390  1.00  0.00           C
ATOM   3151  HD1 PRO A 781      69.540  30.590  39.500  1.00  0.00           H
ATOM   3152  HD2 PRO A 781      70.510  31.060  38.030  1.00  0.00           H
ATOM   3153  CA  PRO A 781      67.340  30.440  37.460  1.00  0.00           C
ATOM   3154  HA  PRO A 781      67.170  30.680  36.410  1.00  0.00           H
ATOM   3155  CB  PRO A 781      67.900  29.010  37.640  1.00  0.00           C
ATOM   3156  HB1 PRO A 781      67.670  28.380  36.760  1.00  0.00           H
ATOM   3157  HB2 PRO A 781      67.480  28.540  38.550  1.00  0.00           H
ATOM   3158  CG  PRO A 781      69.410  29.200  37.830  1.00  0.00           C
ATOM   3159  HG1 PRO A 781      69.870  28.470  38.510  1.00  0.00           H
ATOM   3160  HG2 PRO A 781      69.930  29.150  36.840  1.00  0.00           H
ATOM   3161  C   PRO A 781      65.990  30.620  38.140  1.00  0.00           C
ATOM   3162  O   PRO A 781      65.930  30.830  39.350  1.00  0.00           O
ATOM   3163  N   THR A 782      64.910  30.470  37.360  1.00  0.00           N
ATOM   3164  HN  THR A 782      65.030  30.210  36.400  1.00  0.00           H
ATOM   3165  CA  THR A 782      63.490  30.380  37.700  1.00  0.00           C
ATOM   3166  HA  THR A 782      63.060  31.370  37.670  1.00  0.00           H
ATOM   3167  CB  THR A 782      62.790  29.490  36.670  1.00  0.00           C
ATOM   3168  HB  THR A 782      61.810  29.060  37.030  1.00  0.00           H
ATOM   3169  OG1 THR A 782      63.690  28.440  36.310  1.00  0.00           O
ATOM   3170  HG1 THR A 782      63.210  27.870  35.650  1.00  0.00           H
ATOM   3171  CG2 THR A 782      62.490  30.310  35.410  1.00  0.00           C
ATOM   3172 HG21 THR A 782      63.430  30.700  34.960  1.00  0.00           H
ATOM   3173 HG22 THR A 782      61.810  31.160  35.640  1.00  0.00           H
ATOM   3174 HG23 THR A 782      61.980  29.670  34.660  1.00  0.00           H
ATOM   3175  C   THR A 782      63.180  29.820  39.070  1.00  0.00           C
ATOM   3176  O   THR A 782      62.730  30.520  39.980  1.00  0.00           O
ATOM   3177  N   LYS A 783      63.430  28.520  39.230  1.00  0.00           N
ATOM   3178  HN  LYS A 783      63.750  28.050  38.400  1.00  0.00           H
ATOM   3179  CA  LYS A 783      63.030  27.720  40.350  1.00  0.00           C
ATOM   3180  HA  LYS A 783      61.950  27.780  40.390  1.00  0.00           H
ATOM   3181  CB  LYS A 783      63.430  26.260  40.040  1.00  0.00           C
ATOM   3182  HB1 LYS A 783      62.860  26.030  39.110  1.00  0.00           H
ATOM   3183  HB2 LYS A 783      63.080  25.580  40.860  1.00  0.00           H
ATOM   3184  CG  LYS A 783      64.890  25.970  39.670  1.00  0.00           C
ATOM   3185  HG1 LYS A 783      65.550  26.400  40.450  1.00  0.00           H
ATOM   3186  HG2 LYS A 783      65.130  26.480  38.710  1.00  0.00           H
ATOM   3187  CD  LYS A 783      65.180  24.460  39.590  1.00  0.00           C
ATOM   3188  HD1 LYS A 783      64.460  23.970  38.900  1.00  0.00           H
ATOM   3189  HD2 LYS A 783      65.020  24.040  40.610  1.00  0.00           H
ATOM   3190  CE  LYS A 783      66.620  24.120  39.170  1.00  0.00           C
ATOM   3191  HE1 LYS A 783      66.930  23.100  39.430  1.00  0.00           H
ATOM   3192  HE2 LYS A 783      67.320  24.770  39.710  1.00  0.00           H
ATOM   3193  NZ  LYS A 783      66.860  24.340  37.730  1.00  0.00           N
ATOM   3194  HZ1 LYS A 783      66.450  25.260  37.450  1.00  0.00           H
ATOM   3195  HZ2 LYS A 783      66.440  23.600  37.140  1.00  0.00           H
ATOM   3196  HZ3 LYS A 783      67.900  24.410  37.580  1.00  0.00           H
ATOM   3197  C   LYS A 783      63.510  28.160  41.730  1.00  0.00           C
ATOM   3198  O   LYS A 783      62.710  28.280  42.660  1.00  0.00           O
ATOM   3199  N   VAL A 784      64.810  28.480  41.910  1.00  0.00           N
ATOM   3200  HN  VAL A 784      65.450  28.430  41.150  1.00  0.00           H
ATOM   3201  CA  VAL A 784      65.310  29.060  43.160  1.00  0.00           C
ATOM   3202  HA  VAL A 784      64.900  28.460  43.970  1.00  0.00           H
ATOM   3203  CB  VAL A 784      66.830  29.060  43.390  1.00  0.00           C
ATOM   3204  HB  VAL A 784      67.110  28.010  43.520  1.00  0.00           H
ATOM   3205  CG1 VAL A 784      67.600  29.740  42.240  1.00  0.00           C
ATOM   3206 HG11 VAL A 784      67.450  30.840  42.270  1.00  0.00           H
ATOM   3207 HG12 VAL A 784      67.280  29.370  41.250  1.00  0.00           H
ATOM   3208 HG13 VAL A 784      68.690  29.550  42.360  1.00  0.00           H
ATOM   3209  CG2 VAL A 784      67.240  29.660  44.760  1.00  0.00           C
ATOM   3210 HG21 VAL A 784      66.660  29.200  45.590  1.00  0.00           H
ATOM   3211 HG22 VAL A 784      67.070  30.760  44.780  1.00  0.00           H
ATOM   3212 HG23 VAL A 784      68.320  29.480  44.950  1.00  0.00           H
ATOM   3213  C   VAL A 784      64.810  30.440  43.400  1.00  0.00           C
ATOM   3214  O   VAL A 784      64.480  30.810  44.520  1.00  0.00           O
ATOM   3215  N   ARG A 785      64.730  31.270  42.350  1.00  0.00           N
ATOM   3216  HN  ARG A 785      65.000  30.980  41.430  1.00  0.00           H
ATOM   3217  CA  ARG A 785      64.210  32.610  42.500  1.00  0.00           C
ATOM   3218  HA  ARG A 785      64.810  33.110  43.260  1.00  0.00           H
ATOM   3219  CB  ARG A 785      64.320  33.370  41.180  1.00  0.00           C
ATOM   3220  HB1 ARG A 785      63.360  33.820  40.850  1.00  0.00           H
ATOM   3221  HB2 ARG A 785      64.640  32.670  40.380  1.00  0.00           H
ATOM   3222  CG  ARG A 785      65.360  34.480  41.310  1.00  0.00           C
ATOM   3223  HG1 ARG A 785      66.340  34.040  41.590  1.00  0.00           H
ATOM   3224  HG2 ARG A 785      65.050  35.170  42.130  1.00  0.00           H
ATOM   3225  CD  ARG A 785      65.460  35.210  40.000  1.00  0.00           C
ATOM   3226  HD1 ARG A 785      64.460  35.560  39.650  1.00  0.00           H
ATOM   3227  HD2 ARG A 785      65.900  34.520  39.240  1.00  0.00           H
ATOM   3228  NE  ARG A 785      66.340  36.390  40.210  1.00  0.00           N
ATOM   3229  HE  ARG A 785      66.460  36.780  41.120  1.00  0.00           H
ATOM   3230  CZ  ARG A 785      66.720  37.130  39.190  1.00  0.00           C
ATOM   3231  NH1 ARG A 785      66.410  36.800  37.960  1.00  0.00           N
ATOM   3232 HH11 ARG A 785      66.030  37.590  37.450  1.00  0.00           H
ATOM   3233 HH12 ARG A 785      65.910  35.950  37.870  1.00  0.00           H
ATOM   3234  NH2 ARG A 785      67.390  38.230  39.410  1.00  0.00           N
ATOM   3235 HH21 ARG A 785      67.600  38.800  38.630  1.00  0.00           H
ATOM   3236 HH22 ARG A 785      67.380  38.570  40.360  1.00  0.00           H
ATOM   3237  C   ARG A 785      62.790  32.700  42.980  1.00  0.00           C
ATOM   3238  O   ARG A 785      62.480  33.490  43.870  1.00  0.00           O
ATOM   3239  N   SER A 786      61.890  31.890  42.400  1.00  0.00           N
ATOM   3240  HN  SER A 786      62.160  31.310  41.630  1.00  0.00           H
ATOM   3241  CA  SER A 786      60.500  31.760  42.810  1.00  0.00           C
ATOM   3242  HA  SER A 786      60.060  32.750  42.850  1.00  0.00           H
ATOM   3243  CB  SER A 786      59.670  30.940  41.810  1.00  0.00           C
ATOM   3244  HB1 SER A 786      58.590  30.940  42.090  1.00  0.00           H
ATOM   3245  HB2 SER A 786      60.020  29.890  41.750  1.00  0.00           H
ATOM   3246  OG  SER A 786      59.820  31.560  40.530  1.00  0.00           O
ATOM   3247  HG1 SER A 786      59.150  31.160  39.910  1.00  0.00           H
ATOM   3248  C   SER A 786      60.400  31.220  44.210  1.00  0.00           C
ATOM   3249  O   SER A 786      59.640  31.710  45.040  1.00  0.00           O
ATOM   3250  N   THR A 787      61.260  30.240  44.550  1.00  0.00           N
ATOM   3251  HN  THR A 787      61.880  29.850  43.870  1.00  0.00           H
ATOM   3252  CA  THR A 787      61.410  29.770  45.930  1.00  0.00           C
ATOM   3253  HA  THR A 787      60.460  29.380  46.260  1.00  0.00           H
ATOM   3254  CB  THR A 787      62.460  28.680  46.020  1.00  0.00           C
ATOM   3255  HB  THR A 787      63.440  29.020  45.620  1.00  0.00           H
ATOM   3256  OG1 THR A 787      62.040  27.600  45.220  1.00  0.00           O
ATOM   3257  HG1 THR A 787      62.130  27.870  44.290  1.00  0.00           H
ATOM   3258  CG2 THR A 787      62.710  28.220  47.470  1.00  0.00           C
ATOM   3259 HG21 THR A 787      61.760  28.160  48.040  1.00  0.00           H
ATOM   3260 HG22 THR A 787      63.370  28.940  48.000  1.00  0.00           H
ATOM   3261 HG23 THR A 787      63.210  27.230  47.490  1.00  0.00           H
ATOM   3262  C   THR A 787      61.800  30.850  46.910  1.00  0.00           C
ATOM   3263  O   THR A 787      61.090  31.100  47.880  1.00  0.00           O
ATOM   3264  N   ILE A 788      62.890  31.590  46.670  1.00  0.00           N
ATOM   3265  HN  ILE A 788      63.470  31.380  45.880  1.00  0.00           H
ATOM   3266  CA  ILE A 788      63.370  32.660  47.530  1.00  0.00           C
ATOM   3267  HA  ILE A 788      63.490  32.260  48.520  1.00  0.00           H
ATOM   3268  CB  ILE A 788      64.730  33.170  47.030  1.00  0.00           C
ATOM   3269  HB  ILE A 788      64.640  33.360  45.930  1.00  0.00           H
ATOM   3270  CG2 ILE A 788      65.140  34.500  47.680  1.00  0.00           C
ATOM   3271 HG21 ILE A 788      65.110  34.430  48.790  1.00  0.00           H
ATOM   3272 HG22 ILE A 788      64.490  35.340  47.370  1.00  0.00           H
ATOM   3273 HG23 ILE A 788      66.180  34.760  47.380  1.00  0.00           H
ATOM   3274  CG1 ILE A 788      65.840  32.090  47.210  1.00  0.00           C
ATOM   3275 HG11 ILE A 788      66.740  32.450  46.680  1.00  0.00           H
ATOM   3276 HG12 ILE A 788      65.520  31.140  46.720  1.00  0.00           H
ATOM   3277  CD  ILE A 788      66.220  31.780  48.660  1.00  0.00           C
ATOM   3278  HD1 ILE A 788      65.360  31.380  49.230  1.00  0.00           H
ATOM   3279  HD2 ILE A 788      66.590  32.700  49.180  1.00  0.00           H
ATOM   3280  HD3 ILE A 788      67.040  31.030  48.700  1.00  0.00           H
ATOM   3281  C   ILE A 788      62.360  33.800  47.690  1.00  0.00           C
ATOM   3282  O   ILE A 788      62.120  34.270  48.800  1.00  0.00           O
ATOM   3283  N   SER A 789      61.730  34.220  46.580  1.00  0.00           N
ATOM   3284  HN  SER A 789      62.000  33.830  45.700  1.00  0.00           H
ATOM   3285  CA  SER A 789      60.680  35.240  46.530  1.00  0.00           C
ATOM   3286  HA  SER A 789      61.100  36.190  46.810  1.00  0.00           H
ATOM   3287  CB  SER A 789      60.110  35.320  45.070  1.00  0.00           C
ATOM   3288  HB1 SER A 789      59.980  34.280  44.690  1.00  0.00           H
ATOM   3289  HB2 SER A 789      60.850  35.820  44.430  1.00  0.00           H
ATOM   3290  OG  SER A 789      58.840  35.970  44.940  1.00  0.00           O
ATOM   3291  HG1 SER A 789      58.150  35.280  45.150  1.00  0.00           H
ATOM   3292  C   SER A 789      59.530  34.990  47.480  1.00  0.00           C
ATOM   3293  O   SER A 789      59.200  35.820  48.330  1.00  0.00           O
ATOM   3294  N   ASP A 790      58.940  33.790  47.380  1.00  0.00           N
ATOM   3295  HN  ASP A 790      59.160  33.180  46.620  1.00  0.00           H
ATOM   3296  CA  ASP A 790      57.710  33.460  48.040  1.00  0.00           C
ATOM   3297  HA  ASP A 790      57.090  34.350  48.120  1.00  0.00           H
ATOM   3298  CB  ASP A 790      56.960  32.410  47.180  1.00  0.00           C
ATOM   3299  HB1 ASP A 790      56.000  32.140  47.670  1.00  0.00           H
ATOM   3300  HB2 ASP A 790      57.570  31.500  47.060  1.00  0.00           H
ATOM   3301  CG  ASP A 790      56.610  32.910  45.770  1.00  0.00           C
ATOM   3302  OD1 ASP A 790      57.080  34.010  45.340  1.00  0.00           O
ATOM   3303  OD2 ASP A 790      55.890  32.150  45.070  1.00  0.00           O
ATOM   3304  C   ASP A 790      57.980  32.980  49.470  1.00  0.00           C
ATOM   3305  O   ASP A 790      57.210  33.230  50.400  1.00  0.00           O
ATOM   3306  N   PHE A 791      59.150  32.370  49.730  1.00  0.00           N
ATOM   3307  HN  PHE A 791      59.780  32.190  48.970  1.00  0.00           H
ATOM   3308  CA  PHE A 791      59.520  31.880  51.050  1.00  0.00           C
ATOM   3309  HA  PHE A 791      58.620  31.640  51.590  1.00  0.00           H
ATOM   3310  CB  PHE A 791      60.410  30.600  50.990  1.00  0.00           C
ATOM   3311  HB1 PHE A 791      60.980  30.450  51.940  1.00  0.00           H
ATOM   3312  HB2 PHE A 791      61.150  30.650  50.170  1.00  0.00           H
ATOM   3313  CG  PHE A 791      59.500  29.420  50.800  1.00  0.00           C
ATOM   3314  CD1 PHE A 791      59.080  28.700  51.930  1.00  0.00           C
ATOM   3315  HD1 PHE A 791      59.500  28.940  52.900  1.00  0.00           H
ATOM   3316  CE1 PHE A 791      58.040  27.780  51.830  1.00  0.00           C
ATOM   3317  HE1 PHE A 791      57.660  27.290  52.710  1.00  0.00           H
ATOM   3318  CZ  PHE A 791      57.430  27.570  50.590  1.00  0.00           C
ATOM   3319  HZ  PHE A 791      56.530  26.970  50.540  1.00  0.00           H
ATOM   3320  CD2 PHE A 791      58.960  29.110  49.540  1.00  0.00           C
ATOM   3321  HD2 PHE A 791      59.270  29.670  48.670  1.00  0.00           H
ATOM   3322  CE2 PHE A 791      57.920  28.180  49.430  1.00  0.00           C
ATOM   3323  HE2 PHE A 791      57.460  28.010  48.470  1.00  0.00           H
ATOM   3324  C   PHE A 791      60.190  32.940  51.900  1.00  0.00           C
ATOM   3325  O   PHE A 791      60.470  32.720  53.080  1.00  0.00           O
ATOM   3326  N   ALA A 792      60.390  34.160  51.350  1.00  0.00           N
ATOM   3327  HN  ALA A 792      60.200  34.300  50.370  1.00  0.00           H
ATOM   3328  CA  ALA A 792      61.040  35.260  52.040  1.00  0.00           C
ATOM   3329  HA  ALA A 792      62.060  34.970  52.240  1.00  0.00           H
ATOM   3330  CB  ALA A 792      61.030  36.500  51.120  1.00  0.00           C
ATOM   3331  HB1 ALA A 792      60.000  36.800  50.840  1.00  0.00           H
ATOM   3332  HB2 ALA A 792      61.570  36.270  50.180  1.00  0.00           H
ATOM   3333  HB3 ALA A 792      61.550  37.360  51.600  1.00  0.00           H
ATOM   3334  C   ALA A 792      60.400  35.620  53.380  1.00  0.00           C
ATOM   3335  O   ALA A 792      61.100  35.720  54.380  1.00  0.00           O
ATOM   3336  N   VAL A 793      59.060  35.720  53.450  1.00  0.00           N
ATOM   3337  HN  VAL A 793      58.520  35.590  52.620  1.00  0.00           H
ATOM   3338  CA  VAL A 793      58.310  35.980  54.680  1.00  0.00           C
ATOM   3339  HA  VAL A 793      58.700  36.890  55.120  1.00  0.00           H
ATOM   3340  CB  VAL A 793      56.830  36.180  54.360  1.00  0.00           C
ATOM   3341  HB  VAL A 793      56.440  35.290  53.810  1.00  0.00           H
ATOM   3342  CG1 VAL A 793      55.980  36.360  55.640  1.00  0.00           C
ATOM   3343 HG11 VAL A 793      56.390  37.180  56.270  1.00  0.00           H
ATOM   3344 HG12 VAL A 793      55.970  35.430  56.260  1.00  0.00           H
ATOM   3345 HG13 VAL A 793      54.930  36.600  55.390  1.00  0.00           H
ATOM   3346  CG2 VAL A 793      56.660  37.420  53.470  1.00  0.00           C
ATOM   3347 HG21 VAL A 793      57.220  37.320  52.520  1.00  0.00           H
ATOM   3348 HG22 VAL A 793      57.040  38.330  54.000  1.00  0.00           H
ATOM   3349 HG23 VAL A 793      55.590  37.590  53.230  1.00  0.00           H
ATOM   3350  C   VAL A 793      58.500  34.900  55.740  1.00  0.00           C
ATOM   3351  O   VAL A 793      58.680  35.150  56.920  1.00  0.00           O
ATOM   3352  N   PHE A 794      58.480  33.620  55.310  1.00  0.00           N
ATOM   3353  HN  PHE A 794      58.450  33.460  54.340  1.00  0.00           H
ATOM   3354  CA  PHE A 794      58.650  32.470  56.170  1.00  0.00           C
ATOM   3355  HA  PHE A 794      57.930  32.530  56.980  1.00  0.00           H
ATOM   3356  CB  PHE A 794      58.380  31.220  55.270  1.00  0.00           C
ATOM   3357  HB1 PHE A 794      59.240  31.010  54.590  1.00  0.00           H
ATOM   3358  HB2 PHE A 794      57.510  31.480  54.620  1.00  0.00           H
ATOM   3359  CG  PHE A 794      58.020  29.940  55.970  1.00  0.00           C
ATOM   3360  CD1 PHE A 794      57.320  28.990  55.220  1.00  0.00           C
ATOM   3361  HD1 PHE A 794      57.090  29.200  54.190  1.00  0.00           H
ATOM   3362  CE1 PHE A 794      56.840  27.820  55.810  1.00  0.00           C
ATOM   3363  HE1 PHE A 794      56.240  27.120  55.240  1.00  0.00           H
ATOM   3364  CZ  PHE A 794      57.060  27.600  57.180  1.00  0.00           C
ATOM   3365  HZ  PHE A 794      56.600  26.760  57.670  1.00  0.00           H
ATOM   3366  CD2 PHE A 794      58.300  29.660  57.320  1.00  0.00           C
ATOM   3367  HD2 PHE A 794      58.840  30.360  57.940  1.00  0.00           H
ATOM   3368  CE2 PHE A 794      57.830  28.490  57.930  1.00  0.00           C
ATOM   3369  HE2 PHE A 794      58.000  28.310  58.980  1.00  0.00           H
ATOM   3370  C   PHE A 794      60.050  32.430  56.760  1.00  0.00           C
ATOM   3371  O   PHE A 794      60.250  32.280  57.970  1.00  0.00           O
ATOM   3372  N   LEU A 795      61.060  32.630  55.890  1.00  0.00           N
ATOM   3373  HN  LEU A 795      60.870  32.760  54.910  1.00  0.00           H
ATOM   3374  CA  LEU A 795      62.460  32.660  56.270  1.00  0.00           C
ATOM   3375  HA  LEU A 795      62.710  31.730  56.770  1.00  0.00           H
ATOM   3376  CB  LEU A 795      63.340  32.840  55.000  1.00  0.00           C
ATOM   3377  HB1 LEU A 795      64.400  33.040  55.290  1.00  0.00           H
ATOM   3378  HB2 LEU A 795      62.970  33.720  54.440  1.00  0.00           H
ATOM   3379  CG  LEU A 795      63.350  31.640  54.030  1.00  0.00           C
ATOM   3380  HG  LEU A 795      62.300  31.270  53.890  1.00  0.00           H
ATOM   3381  CD1 LEU A 795      63.890  32.060  52.650  1.00  0.00           C
ATOM   3382 HD11 LEU A 795      64.920  32.470  52.750  1.00  0.00           H
ATOM   3383 HD12 LEU A 795      63.240  32.840  52.190  1.00  0.00           H
ATOM   3384 HD13 LEU A 795      63.920  31.190  51.960  1.00  0.00           H
ATOM   3385  CD2 LEU A 795      64.190  30.480  54.560  1.00  0.00           C
ATOM   3386 HD21 LEU A 795      63.840  30.160  55.560  1.00  0.00           H
ATOM   3387 HD22 LEU A 795      65.250  30.820  54.640  1.00  0.00           H
ATOM   3388 HD23 LEU A 795      64.160  29.610  53.880  1.00  0.00           H
ATOM   3389  C   LEU A 795      62.780  33.770  57.250  1.00  0.00           C
ATOM   3390  O   LEU A 795      63.350  33.530  58.310  1.00  0.00           O
ATOM   3391  N   THR A 796      62.380  35.020  56.940  1.00  0.00           N
ATOM   3392  HN  THR A 796      61.880  35.210  56.090  1.00  0.00           H
ATOM   3393  CA  THR A 796      62.640  36.170  57.800  1.00  0.00           C
ATOM   3394  HA  THR A 796      63.700  36.150  58.010  1.00  0.00           H
ATOM   3395  CB  THR A 796      62.370  37.540  57.190  1.00  0.00           C
ATOM   3396  HB  THR A 796      62.660  38.350  57.900  1.00  0.00           H
ATOM   3397  OG1 THR A 796      61.020  37.710  56.800  1.00  0.00           O
ATOM   3398  HG1 THR A 796      60.970  38.540  56.310  1.00  0.00           H
ATOM   3399  CG2 THR A 796      63.220  37.650  55.930  1.00  0.00           C
ATOM   3400 HG21 THR A 796      62.850  37.000  55.120  1.00  0.00           H
ATOM   3401 HG22 THR A 796      64.260  37.330  56.150  1.00  0.00           H
ATOM   3402 HG23 THR A 796      63.220  38.690  55.550  1.00  0.00           H
ATOM   3403  C   THR A 796      61.990  36.090  59.150  1.00  0.00           C
ATOM   3404  O   THR A 796      62.630  36.370  60.160  1.00  0.00           O
ATOM   3405  N   ILE A 797      60.710  35.640  59.210  1.00  0.00           N
ATOM   3406  HN  ILE A 797      60.180  35.510  58.370  1.00  0.00           H
ATOM   3407  CA  ILE A 797      60.050  35.400  60.490  1.00  0.00           C
ATOM   3408  HA  ILE A 797      60.070  36.330  61.050  1.00  0.00           H
ATOM   3409  CB  ILE A 797      58.590  34.990  60.300  1.00  0.00           C
ATOM   3410  HB  ILE A 797      58.550  34.190  59.520  1.00  0.00           H
ATOM   3411  CG2 ILE A 797      57.970  34.430  61.610  1.00  0.00           C
ATOM   3412 HG21 ILE A 797      58.070  35.170  62.430  1.00  0.00           H
ATOM   3413 HG22 ILE A 797      58.460  33.480  61.930  1.00  0.00           H
ATOM   3414 HG23 ILE A 797      56.900  34.200  61.470  1.00  0.00           H
ATOM   3415  CG1 ILE A 797      57.760  36.190  59.780  1.00  0.00           C
ATOM   3416 HG11 ILE A 797      58.310  36.680  58.940  1.00  0.00           H
ATOM   3417 HG12 ILE A 797      57.680  36.950  60.590  1.00  0.00           H
ATOM   3418  CD  ILE A 797      56.360  35.810  59.280  1.00  0.00           C
ATOM   3419  HD1 ILE A 797      55.740  35.410  60.110  1.00  0.00           H
ATOM   3420  HD2 ILE A 797      56.450  35.030  58.500  1.00  0.00           H
ATOM   3421  HD3 ILE A 797      55.850  36.690  58.840  1.00  0.00           H
ATOM   3422  C   ILE A 797      60.790  34.380  61.330  1.00  0.00           C
ATOM   3423  O   ILE A 797      61.150  34.650  62.470  1.00  0.00           O
ATOM   3424  N   VAL A 798      61.140  33.210  60.770  1.00  0.00           N
ATOM   3425  HN  VAL A 798      60.870  33.010  59.820  1.00  0.00           H
ATOM   3426  CA  VAL A 798      61.870  32.180  61.490  1.00  0.00           C
ATOM   3427  HA  VAL A 798      61.310  31.960  62.390  1.00  0.00           H
ATOM   3428  CB  VAL A 798      61.950  30.900  60.670  1.00  0.00           C
ATOM   3429  HB  VAL A 798      62.320  31.130  59.640  1.00  0.00           H
ATOM   3430  CG1 VAL A 798      62.920  29.900  61.330  1.00  0.00           C
ATOM   3431 HG11 VAL A 798      62.710  29.810  62.420  1.00  0.00           H
ATOM   3432 HG12 VAL A 798      63.980  30.190  61.200  1.00  0.00           H
ATOM   3433 HG13 VAL A 798      62.790  28.910  60.880  1.00  0.00           H
ATOM   3434  CG2 VAL A 798      60.540  30.300  60.570  1.00  0.00           C
ATOM   3435 HG21 VAL A 798      59.820  31.010  60.120  1.00  0.00           H
ATOM   3436 HG22 VAL A 798      60.160  30.010  61.580  1.00  0.00           H
ATOM   3437 HG23 VAL A 798      60.560  29.390  59.930  1.00  0.00           H
ATOM   3438  C   VAL A 798      63.240  32.610  61.970  1.00  0.00           C
ATOM   3439  O   VAL A 798      63.610  32.380  63.120  1.00  0.00           O
ATOM   3440  N   ILE A 799      64.030  33.270  61.100  1.00  0.00           N
ATOM   3441  HN  ILE A 799      63.710  33.430  60.160  1.00  0.00           H
ATOM   3442  CA  ILE A 799      65.360  33.760  61.420  1.00  0.00           C
ATOM   3443  HA  ILE A 799      65.970  32.930  61.760  1.00  0.00           H
ATOM   3444  CB  ILE A 799      66.010  34.370  60.170  1.00  0.00           C
ATOM   3445  HB  ILE A 799      65.270  35.060  59.700  1.00  0.00           H
ATOM   3446  CG2 ILE A 799      67.280  35.200  60.510  1.00  0.00           C
ATOM   3447 HG21 ILE A 799      68.000  34.570  61.070  1.00  0.00           H
ATOM   3448 HG22 ILE A 799      67.040  36.090  61.120  1.00  0.00           H
ATOM   3449 HG23 ILE A 799      67.770  35.560  59.590  1.00  0.00           H
ATOM   3450  CG1 ILE A 799      66.350  33.270  59.140  1.00  0.00           C
ATOM   3451 HG11 ILE A 799      65.510  32.540  59.090  1.00  0.00           H
ATOM   3452 HG12 ILE A 799      67.240  32.710  59.490  1.00  0.00           H
ATOM   3453  CD  ILE A 799      66.590  33.820  57.730  1.00  0.00           C
ATOM   3454  HD1 ILE A 799      67.500  34.450  57.690  1.00  0.00           H
ATOM   3455  HD2 ILE A 799      65.720  34.430  57.400  1.00  0.00           H
ATOM   3456  HD3 ILE A 799      66.710  32.990  57.000  1.00  0.00           H
ATOM   3457  C   ILE A 799      65.350  34.760  62.570  1.00  0.00           C
ATOM   3458  O   ILE A 799      66.060  34.610  63.560  1.00  0.00           O
ATOM   3459  N   MET A 800      64.480  35.790  62.510  1.00  0.00           N
ATOM   3460  HN  MET A 800      63.880  35.920  61.710  1.00  0.00           H
ATOM   3461  CA  MET A 800      64.400  36.800  63.540  1.00  0.00           C
ATOM   3462  HA  MET A 800      65.420  37.090  63.790  1.00  0.00           H
ATOM   3463  CB  MET A 800      63.690  38.070  63.020  1.00  0.00           C
ATOM   3464  HB1 MET A 800      63.660  38.840  63.810  1.00  0.00           H
ATOM   3465  HB2 MET A 800      62.640  37.820  62.760  1.00  0.00           H
ATOM   3466  CG  MET A 800      64.360  38.670  61.760  1.00  0.00           C
ATOM   3467  HG1 MET A 800      63.790  39.580  61.480  1.00  0.00           H
ATOM   3468  HG2 MET A 800      64.230  37.960  60.910  1.00  0.00           H
ATOM   3469  SD  MET A 800      66.140  39.070  61.880  1.00  0.00           S
ATOM   3470  CE  MET A 800      66.030  40.260  63.240  1.00  0.00           C
ATOM   3471  HE1 MET A 800      65.770  39.760  64.190  1.00  0.00           H
ATOM   3472  HE2 MET A 800      65.270  41.040  63.030  1.00  0.00           H
ATOM   3473  HE3 MET A 800      67.010  40.770  63.390  1.00  0.00           H
ATOM   3474  C   MET A 800      63.810  36.310  64.860  1.00  0.00           C
ATOM   3475  O   MET A 800      64.280  36.690  65.930  1.00  0.00           O
ATOM   3476  N   VAL A 801      62.780  35.420  64.820  1.00  0.00           N
ATOM   3477  HN  VAL A 801      62.400  35.140  63.940  1.00  0.00           H
ATOM   3478  CA  VAL A 801      62.190  34.790  66.010  1.00  0.00           C
ATOM   3479  HA  VAL A 801      61.810  35.560  66.670  1.00  0.00           H
ATOM   3480  CB  VAL A 801      61.050  33.840  65.600  1.00  0.00           C
ATOM   3481  HB  VAL A 801      61.390  33.230  64.740  1.00  0.00           H
ATOM   3482  CG1 VAL A 801      60.620  32.880  66.740  1.00  0.00           C
ATOM   3483 HG11 VAL A 801      60.390  33.450  67.660  1.00  0.00           H
ATOM   3484 HG12 VAL A 801      61.400  32.120  66.970  1.00  0.00           H
ATOM   3485 HG13 VAL A 801      59.710  32.320  66.440  1.00  0.00           H
ATOM   3486  CG2 VAL A 801      59.820  34.650  65.150  1.00  0.00           C
ATOM   3487 HG21 VAL A 801      60.100  35.520  64.520  1.00  0.00           H
ATOM   3488 HG22 VAL A 801      59.270  35.030  66.030  1.00  0.00           H
ATOM   3489 HG23 VAL A 801      59.130  34.000  64.570  1.00  0.00           H
ATOM   3490  C   VAL A 801      63.190  33.990  66.800  1.00  0.00           C
ATOM   3491  O   VAL A 801      63.350  34.090  68.020  1.00  0.00           O
ATOM   3492  N   THR A 802      63.940  33.150  66.070  1.00  0.00           N
ATOM   3493  HN  THR A 802      63.790  33.080  65.080  1.00  0.00           H
ATOM   3494  CA  THR A 802      64.950  32.320  66.670  1.00  0.00           C
ATOM   3495  HA  THR A 802      64.500  31.850  67.540  1.00  0.00           H
ATOM   3496  CB  THR A 802      65.390  31.210  65.790  1.00  0.00           C
ATOM   3497  HB  THR A 802      66.150  30.640  66.360  1.00  0.00           H
ATOM   3498  OG1 THR A 802      65.910  31.670  64.550  1.00  0.00           O
ATOM   3499  HG1 THR A 802      65.160  32.040  64.060  1.00  0.00           H
ATOM   3500  CG2 THR A 802      64.190  30.280  65.490  1.00  0.00           C
ATOM   3501 HG21 THR A 802      63.300  30.850  65.170  1.00  0.00           H
ATOM   3502 HG22 THR A 802      63.930  29.690  66.400  1.00  0.00           H
ATOM   3503 HG23 THR A 802      64.440  29.570  64.680  1.00  0.00           H
ATOM   3504  C   THR A 802      66.140  33.080  67.200  1.00  0.00           C
ATOM   3505  O   THR A 802      66.650  32.750  68.270  1.00  0.00           O
ATOM   3506  N   ILE A 803      66.590  34.140  66.510  1.00  0.00           N
ATOM   3507  HN  ILE A 803      66.250  34.340  65.580  1.00  0.00           H
ATOM   3508  CA  ILE A 803      67.630  35.010  67.040  1.00  0.00           C
ATOM   3509  HA  ILE A 803      68.500  34.400  67.240  1.00  0.00           H
ATOM   3510  CB  ILE A 803      68.060  36.060  66.020  1.00  0.00           C
ATOM   3511  HB  ILE A 803      67.140  36.520  65.590  1.00  0.00           H
ATOM   3512  CG2 ILE A 803      68.920  37.190  66.650  1.00  0.00           C
ATOM   3513 HG21 ILE A 803      69.830  36.760  67.130  1.00  0.00           H
ATOM   3514 HG22 ILE A 803      68.360  37.770  67.410  1.00  0.00           H
ATOM   3515 HG23 ILE A 803      69.250  37.910  65.870  1.00  0.00           H
ATOM   3516  CG1 ILE A 803      68.830  35.380  64.860  1.00  0.00           C
ATOM   3517 HG11 ILE A 803      68.340  34.410  64.590  1.00  0.00           H
ATOM   3518 HG12 ILE A 803      69.860  35.140  65.200  1.00  0.00           H
ATOM   3519  CD  ILE A 803      68.880  36.240  63.600  1.00  0.00           C
ATOM   3520  HD1 ILE A 803      69.330  37.230  63.840  1.00  0.00           H
ATOM   3521  HD2 ILE A 803      67.860  36.430  63.220  1.00  0.00           H
ATOM   3522  HD3 ILE A 803      69.480  35.750  62.810  1.00  0.00           H
ATOM   3523  C   ILE A 803      67.260  35.640  68.380  1.00  0.00           C
ATOM   3524  O   ILE A 803      68.050  35.550  69.310  1.00  0.00           O
ATOM   3525  N   ASP A 804      66.050  36.220  68.560  1.00  0.00           N
ATOM   3526  HN  ASP A 804      65.400  36.300  67.790  1.00  0.00           H
ATOM   3527  CA  ASP A 804      65.590  36.750  69.840  1.00  0.00           C
ATOM   3528  HA  ASP A 804      66.330  37.470  70.180  1.00  0.00           H
ATOM   3529  CB  ASP A 804      64.230  37.530  69.630  1.00  0.00           C
ATOM   3530  HB1 ASP A 804      63.610  36.920  68.940  1.00  0.00           H
ATOM   3531  HB2 ASP A 804      64.450  38.490  69.120  1.00  0.00           H
ATOM   3532  CG  ASP A 804      63.320  37.820  70.830  1.00  0.00           C
ATOM   3533  OD1 ASP A 804      62.990  39.000  71.100  1.00  0.00           O
ATOM   3534  OD2 ASP A 804      62.820  36.840  71.450  1.00  0.00           O
ATOM   3535  C   ASP A 804      65.550  35.680  70.940  1.00  0.00           C
ATOM   3536  O   ASP A 804      66.140  35.840  72.020  1.00  0.00           O
ATOM   3537  N   TYR A 805      64.920  34.530  70.640  1.00  0.00           N
ATOM   3538  HN  TYR A 805      64.410  34.470  69.780  1.00  0.00           H
ATOM   3539  CA  TYR A 805      64.730  33.450  71.580  1.00  0.00           C
ATOM   3540  HA  TYR A 805      64.240  33.880  72.440  1.00  0.00           H
ATOM   3541  CB  TYR A 805      63.800  32.420  70.870  1.00  0.00           C
ATOM   3542  HB1 TYR A 805      64.350  31.850  70.090  1.00  0.00           H
ATOM   3543  HB2 TYR A 805      62.970  32.960  70.370  1.00  0.00           H
ATOM   3544  CG  TYR A 805      63.180  31.460  71.850  1.00  0.00           C
ATOM   3545  CD1 TYR A 805      62.310  31.990  72.820  1.00  0.00           C
ATOM   3546  HD1 TYR A 805      62.120  33.050  72.840  1.00  0.00           H
ATOM   3547  CE1 TYR A 805      61.700  31.150  73.750  1.00  0.00           C
ATOM   3548  HE1 TYR A 805      61.050  31.570  74.500  1.00  0.00           H
ATOM   3549  CZ  TYR A 805      61.940  29.780  73.710  1.00  0.00           C
ATOM   3550  OH  TYR A 805      61.390  28.970  74.730  1.00  0.00           O
ATOM   3551  HH  TYR A 805      61.550  28.050  74.470  1.00  0.00           H
ATOM   3552  CD2 TYR A 805      63.390  30.070  71.790  1.00  0.00           C
ATOM   3553  HD2 TYR A 805      64.040  29.650  71.030  1.00  0.00           H
ATOM   3554  CE2 TYR A 805      62.760  29.230  72.720  1.00  0.00           C
ATOM   3555  HE2 TYR A 805      62.930  28.160  72.660  1.00  0.00           H
ATOM   3556  C   TYR A 805      66.020  32.780  72.080  1.00  0.00           C
ATOM   3557  O   TYR A 805      66.220  32.510  73.270  1.00  0.00           O
ATOM   3558  N   LEU A 806      66.950  32.490  71.140  1.00  0.00           N
ATOM   3559  HN  LEU A 806      66.730  32.630  70.170  1.00  0.00           H
ATOM   3560  CA  LEU A 806      68.260  31.920  71.430  1.00  0.00           C
ATOM   3561  HA  LEU A 806      68.110  31.090  72.100  1.00  0.00           H
ATOM   3562  CB  LEU A 806      68.940  31.420  70.150  1.00  0.00           C
ATOM   3563  HB1 LEU A 806      69.940  31.020  70.410  1.00  0.00           H
ATOM   3564  HB2 LEU A 806      69.070  32.260  69.430  1.00  0.00           H
ATOM   3565  CG  LEU A 806      68.180  30.280  69.470  1.00  0.00           C
ATOM   3566  HG  LEU A 806      67.210  30.630  69.060  1.00  0.00           H
ATOM   3567  CD1 LEU A 806      69.010  29.700  68.330  1.00  0.00           C
ATOM   3568 HD11 LEU A 806      70.040  29.470  68.680  1.00  0.00           H
ATOM   3569 HD12 LEU A 806      69.060  30.420  67.480  1.00  0.00           H
ATOM   3570 HD13 LEU A 806      68.550  28.750  67.990  1.00  0.00           H
ATOM   3571  CD2 LEU A 806      67.840  29.160  70.440  1.00  0.00           C
ATOM   3572 HD21 LEU A 806      67.160  29.470  71.260  1.00  0.00           H
ATOM   3573 HD22 LEU A 806      68.750  28.700  70.880  1.00  0.00           H
ATOM   3574 HD23 LEU A 806      67.300  28.400  69.840  1.00  0.00           H
ATOM   3575  C   LEU A 806      69.210  32.830  72.170  1.00  0.00           C
ATOM   3576  O   LEU A 806      69.890  32.410  73.110  1.00  0.00           O
ATOM   3577  N   VAL A 807      69.210  34.130  71.800  1.00  0.00           N
ATOM   3578  HN  VAL A 807      68.650  34.420  71.020  1.00  0.00           H
ATOM   3579  CA  VAL A 807      69.910  35.200  72.470  1.00  0.00           C
ATOM   3580  HA  VAL A 807      70.920  34.920  72.610  1.00  0.00           H
ATOM   3581  CB  VAL A 807      69.920  36.480  71.640  1.00  0.00           C
ATOM   3582  HB  VAL A 807      68.880  36.700  71.310  1.00  0.00           H
ATOM   3583  CG1 VAL A 807      70.450  37.680  72.420  1.00  0.00           C
ATOM   3584 HG11 VAL A 807      71.430  37.450  72.890  1.00  0.00           H
ATOM   3585 HG12 VAL A 807      69.730  37.980  73.210  1.00  0.00           H
ATOM   3586 HG13 VAL A 807      70.580  38.550  71.740  1.00  0.00           H
ATOM   3587  CG2 VAL A 807      70.810  36.250  70.390  1.00  0.00           C
ATOM   3588 HG21 VAL A 807      70.510  35.340  69.840  1.00  0.00           H
ATOM   3589 HG22 VAL A 807      71.870  36.190  70.690  1.00  0.00           H
ATOM   3590 HG23 VAL A 807      70.700  37.110  69.700  1.00  0.00           H
ATOM   3591  C   VAL A 807      69.470  35.360  73.910  1.00  0.00           C
ATOM   3592  O   VAL A 807      70.300  35.590  74.790  1.00  0.00           O
ATOM   3593  N   GLY A 808      68.160  35.180  74.190  1.00  0.00           N
ATOM   3594  HN  GLY A 808      67.510  35.020  73.440  1.00  0.00           H
ATOM   3595  CA  GLY A 808      67.660  35.160  75.560  1.00  0.00           C
ATOM   3596  HA1 GLY A 808      68.400  34.740  76.220  1.00  0.00           H
ATOM   3597  HA2 GLY A 808      66.730  34.610  75.560  1.00  0.00           H
ATOM   3598  C   GLY A 808      67.340  36.530  76.100  1.00  0.00           C
ATOM   3599  O   GLY A 808      67.410  36.790  77.300  1.00  0.00           O
ATOM   3600  N   VAL A 809      66.970  37.440  75.190  1.00  0.00           N
ATOM   3601  HN  VAL A 809      66.930  37.200  74.220  1.00  0.00           H
ATOM   3602  CA  VAL A 809      66.470  38.770  75.520  1.00  0.00           C
ATOM   3603  HA  VAL A 809      66.400  38.920  76.590  1.00  0.00           H
ATOM   3604  CB  VAL A 809      67.350  39.860  74.950  1.00  0.00           C
ATOM   3605  HB  VAL A 809      67.450  39.760  73.840  1.00  0.00           H
ATOM   3606  CG1 VAL A 809      66.830  41.270  75.280  1.00  0.00           C
ATOM   3607 HG11 VAL A 809      66.830  41.430  76.380  1.00  0.00           H
ATOM   3608 HG12 VAL A 809      65.800  41.450  74.900  1.00  0.00           H
ATOM   3609 HG13 VAL A 809      67.490  42.050  74.840  1.00  0.00           H
ATOM   3610  CG2 VAL A 809      68.730  39.690  75.580  1.00  0.00           C
ATOM   3611 HG21 VAL A 809      69.280  38.850  75.120  1.00  0.00           H
ATOM   3612 HG22 VAL A 809      68.620  39.470  76.660  1.00  0.00           H
ATOM   3613 HG23 VAL A 809      69.280  40.650  75.500  1.00  0.00           H
ATOM   3614  C   VAL A 809      65.090  38.850  74.900  1.00  0.00           C
ATOM   3615  O   VAL A 809      65.000  39.170  73.720  1.00  0.00           O
ATOM   3616  N   PRO A 810      64.000  38.570  75.600  1.00  0.00           N
ATOM   3617  CD  PRO A 810      64.020  37.920  76.920  1.00  0.00           C
ATOM   3618  HD1 PRO A 810      64.370  38.650  77.680  1.00  0.00           H
ATOM   3619  HD2 PRO A 810      64.700  37.040  76.890  1.00  0.00           H
ATOM   3620  CA  PRO A 810      62.750  38.350  74.900  1.00  0.00           C
ATOM   3621  HA  PRO A 810      62.910  37.930  73.920  1.00  0.00           H
ATOM   3622  CB  PRO A 810      61.980  37.340  75.780  1.00  0.00           C
ATOM   3623  HB1 PRO A 810      62.180  36.320  75.390  1.00  0.00           H
ATOM   3624  HB2 PRO A 810      60.880  37.510  75.800  1.00  0.00           H
ATOM   3625  CG  PRO A 810      62.590  37.460  77.190  1.00  0.00           C
ATOM   3626  HG1 PRO A 810      62.050  38.250  77.760  1.00  0.00           H
ATOM   3627  HG2 PRO A 810      62.550  36.510  77.750  1.00  0.00           H
ATOM   3628  C   PRO A 810      62.010  39.660  74.720  1.00  0.00           C
ATOM   3629  O   PRO A 810      61.400  40.160  75.670  1.00  0.00           O
ATOM   3630  N   SER A 811      62.000  40.200  73.490  1.00  0.00           N
ATOM   3631  HN  SER A 811      62.550  39.770  72.750  1.00  0.00           H
ATOM   3632  CA  SER A 811      61.110  41.290  73.110  1.00  0.00           C
ATOM   3633  HA  SER A 811      61.290  42.070  73.840  1.00  0.00           H
ATOM   3634  CB  SER A 811      61.450  41.890  71.710  1.00  0.00           C
ATOM   3635  HB1 SER A 811      62.520  42.200  71.720  1.00  0.00           H
ATOM   3636  HB2 SER A 811      60.840  42.790  71.500  1.00  0.00           H
ATOM   3637  OG  SER A 811      61.260  40.960  70.650  1.00  0.00           O
ATOM   3638  HG1 SER A 811      61.960  40.270  70.760  1.00  0.00           H
ATOM   3639  C   SER A 811      59.630  40.880  73.210  1.00  0.00           C
ATOM   3640  O   SER A 811      59.350  39.670  73.080  1.00  0.00           O
ATOM   3641  N   PRO A 812      58.670  41.770  73.530  1.00  0.00           N
ATOM   3642  CD  PRO A 812      58.910  43.190  73.750  1.00  0.00           C
ATOM   3643  HD1 PRO A 812      59.420  43.650  72.880  1.00  0.00           H
ATOM   3644  HD2 PRO A 812      59.520  43.330  74.670  1.00  0.00           H
ATOM   3645  CA  PRO A 812      57.280  41.400  73.800  1.00  0.00           C
ATOM   3646  HA  PRO A 812      57.310  40.830  74.720  1.00  0.00           H
ATOM   3647  CB  PRO A 812      56.510  42.720  74.000  1.00  0.00           C
ATOM   3648  HB1 PRO A 812      56.050  42.700  75.010  1.00  0.00           H
ATOM   3649  HB2 PRO A 812      55.710  42.860  73.240  1.00  0.00           H
ATOM   3650  CG  PRO A 812      57.530  43.860  73.930  1.00  0.00           C
ATOM   3651  HG1 PRO A 812      57.310  44.500  73.050  1.00  0.00           H
ATOM   3652  HG2 PRO A 812      57.520  44.480  74.850  1.00  0.00           H
ATOM   3653  C   PRO A 812      56.630  40.460  72.800  1.00  0.00           C
ATOM   3654  O   PRO A 812      56.980  40.460  71.630  1.00  0.00           O
ATOM   3655  N   LYS A 813      55.700  39.610  73.270  1.00  0.00           N
ATOM   3656  HN  LYS A 813      55.310  39.710  74.180  1.00  0.00           H
ATOM   3657  CA  LYS A 813      55.300  38.410  72.570  1.00  0.00           C
ATOM   3658  HA  LYS A 813      55.590  38.480  71.530  1.00  0.00           H
ATOM   3659  CB  LYS A 813      56.010  37.170  73.190  1.00  0.00           C
ATOM   3660  HB1 LYS A 813      55.390  36.250  73.110  1.00  0.00           H
ATOM   3661  HB2 LYS A 813      56.130  37.380  74.280  1.00  0.00           H
ATOM   3662  CG  LYS A 813      57.380  36.910  72.540  1.00  0.00           C
ATOM   3663  HG1 LYS A 813      57.800  37.900  72.250  1.00  0.00           H
ATOM   3664  HG2 LYS A 813      57.220  36.340  71.590  1.00  0.00           H
ATOM   3665  CD  LYS A 813      58.370  36.180  73.460  1.00  0.00           C
ATOM   3666  HD1 LYS A 813      57.920  35.200  73.750  1.00  0.00           H
ATOM   3667  HD2 LYS A 813      58.500  36.790  74.380  1.00  0.00           H
ATOM   3668  CE  LYS A 813      59.760  35.910  72.850  1.00  0.00           C
ATOM   3669  HE1 LYS A 813      59.700  35.140  72.040  1.00  0.00           H
ATOM   3670  HE2 LYS A 813      60.450  35.530  73.630  1.00  0.00           H
ATOM   3671  NZ  LYS A 813      60.350  37.130  72.260  1.00  0.00           N
ATOM   3672  HZ1 LYS A 813      60.320  37.940  72.920  1.00  0.00           H
ATOM   3673  HZ2 LYS A 813      59.830  37.400  71.410  1.00  0.00           H
ATOM   3674  HZ3 LYS A 813      61.360  36.970  71.980  1.00  0.00           H
ATOM   3675  C   LYS A 813      53.810  38.270  72.520  1.00  0.00           C
ATOM   3676  O   LYS A 813      53.060  39.000  73.180  1.00  0.00           O
ATOM   3677  N   LEU A 814      53.310  37.340  71.690  1.00  0.00           N
ATOM   3678  HN  LEU A 814      53.930  36.730  71.190  1.00  0.00           H
ATOM   3679  CA  LEU A 814      51.890  37.050  71.570  1.00  0.00           C
ATOM   3680  HA  LEU A 814      51.360  37.990  71.540  1.00  0.00           H
ATOM   3681  CB  LEU A 814      51.590  36.260  70.280  1.00  0.00           C
ATOM   3682  HB1 LEU A 814      50.540  35.900  70.270  1.00  0.00           H
ATOM   3683  HB2 LEU A 814      52.250  35.370  70.250  1.00  0.00           H
ATOM   3684  CG  LEU A 814      51.810  37.070  68.990  1.00  0.00           C
ATOM   3685  HG  LEU A 814      52.760  37.650  69.070  1.00  0.00           H
ATOM   3686  CD1 LEU A 814      51.960  36.110  67.800  1.00  0.00           C
ATOM   3687 HD11 LEU A 814      51.060  35.470  67.700  1.00  0.00           H
ATOM   3688 HD12 LEU A 814      52.840  35.450  67.960  1.00  0.00           H
ATOM   3689 HD13 LEU A 814      52.110  36.670  66.850  1.00  0.00           H
ATOM   3690  CD2 LEU A 814      50.660  38.060  68.740  1.00  0.00           C
ATOM   3691 HD21 LEU A 814      50.530  38.750  69.600  1.00  0.00           H
ATOM   3692 HD22 LEU A 814      49.710  37.500  68.590  1.00  0.00           H
ATOM   3693 HD23 LEU A 814      50.860  38.660  67.830  1.00  0.00           H
ATOM   3694  C   LEU A 814      51.360  36.300  72.780  1.00  0.00           C
ATOM   3695  O   LEU A 814      51.200  35.080  72.780  1.00  0.00           O
ATOM   3696  N   HSD A 815      51.030  37.030  73.860  1.00  0.00           N
ATOM   3697  HN  HSD A 815      51.230  38.010  73.870  1.00  0.00           H
ATOM   3698  CA  HSD A 815      50.550  36.470  75.100  1.00  0.00           C
ATOM   3699  HA  HSD A 815      51.140  35.580  75.300  1.00  0.00           H
ATOM   3700  CB  HSD A 815      50.830  37.470  76.250  1.00  0.00           C
ATOM   3701  HB1 HSD A 815      50.440  37.110  77.220  1.00  0.00           H
ATOM   3702  HB2 HSD A 815      50.320  38.440  76.010  1.00  0.00           H
ATOM   3703  ND1 HSD A 815      53.200  36.840  76.940  1.00  0.00           N
ATOM   3704  HD1 HSD A 815      52.980  35.960  77.380  1.00  0.00           H
ATOM   3705  CG  HSD A 815      52.310  37.740  76.390  1.00  0.00           C
ATOM   3706  CE1 HSD A 815      54.420  37.430  76.940  1.00  0.00           C
ATOM   3707  HE1 HSD A 815      55.320  36.910  77.270  1.00  0.00           H
ATOM   3708  NE2 HSD A 815      54.380  38.660  76.450  1.00  0.00           N
ATOM   3709  CD2 HSD A 815      53.050  38.860  76.110  1.00  0.00           C
ATOM   3710  HD2 HSD A 815      52.740  39.810  75.670  1.00  0.00           H
ATOM   3711  C   HSD A 815      49.090  36.020  75.060  1.00  0.00           C
ATOM   3712  O   HSD A 815      48.210  36.630  75.650  1.00  0.00           O
ATOM   3713  N   VAL A 816      48.830  34.910  74.330  1.00  0.00           N
ATOM   3714  HN  VAL A 816      49.580  34.470  73.820  1.00  0.00           H
ATOM   3715  CA  VAL A 816      47.500  34.400  74.030  1.00  0.00           C
ATOM   3716  HA  VAL A 816      46.770  35.070  74.450  1.00  0.00           H
ATOM   3717  CB  VAL A 816      47.300  34.360  72.510  1.00  0.00           C
ATOM   3718  HB  VAL A 816      48.060  33.670  72.070  1.00  0.00           H
ATOM   3719  CG1 VAL A 816      45.890  33.860  72.130  1.00  0.00           C
ATOM   3720 HG11 VAL A 816      45.110  34.520  72.560  1.00  0.00           H
ATOM   3721 HG12 VAL A 816      45.720  32.830  72.490  1.00  0.00           H
ATOM   3722 HG13 VAL A 816      45.780  33.850  71.020  1.00  0.00           H
ATOM   3723  CG2 VAL A 816      47.520  35.780  71.930  1.00  0.00           C
ATOM   3724 HG21 VAL A 816      48.550  36.140  72.100  1.00  0.00           H
ATOM   3725 HG22 VAL A 816      46.810  36.490  72.410  1.00  0.00           H
ATOM   3726 HG23 VAL A 816      47.340  35.760  70.840  1.00  0.00           H
ATOM   3727  C   VAL A 816      47.380  33.000  74.680  1.00  0.00           C
ATOM   3728  O   VAL A 816      48.330  32.220  74.590  1.00  0.00           O
ATOM   3729  N   PRO A 817      46.290  32.620  75.390  1.00  0.00           N
ATOM   3730  CD  PRO A 817      45.100  33.460  75.550  1.00  0.00           C
ATOM   3731  HD1 PRO A 817      44.550  33.480  74.580  1.00  0.00           H
ATOM   3732  HD2 PRO A 817      45.360  34.500  75.870  1.00  0.00           H
ATOM   3733  CA  PRO A 817      46.040  31.240  75.830  1.00  0.00           C
ATOM   3734  HA  PRO A 817      46.850  30.980  76.490  1.00  0.00           H
ATOM   3735  CB  PRO A 817      44.670  31.300  76.550  1.00  0.00           C
ATOM   3736  HB1 PRO A 817      44.740  30.880  77.580  1.00  0.00           H
ATOM   3737  HB2 PRO A 817      43.880  30.730  76.000  1.00  0.00           H
ATOM   3738  CG  PRO A 817      44.250  32.770  76.610  1.00  0.00           C
ATOM   3739  HG1 PRO A 817      43.170  32.880  76.380  1.00  0.00           H
ATOM   3740  HG2 PRO A 817      44.460  33.220  77.610  1.00  0.00           H
ATOM   3741  C   PRO A 817      46.030  30.180  74.730  1.00  0.00           C
ATOM   3742  O   PRO A 817      45.810  30.500  73.560  1.00  0.00           O
ATOM   3743  N   GLU A 818      46.250  28.890  75.070  1.00  0.00           N
ATOM   3744  HN  GLU A 818      46.490  28.640  75.990  1.00  0.00           H
ATOM   3745  CA  GLU A 818      46.160  27.790  74.120  1.00  0.00           C
ATOM   3746  HA  GLU A 818      46.540  28.110  73.160  1.00  0.00           H
ATOM   3747  CB  GLU A 818      47.040  26.630  74.660  1.00  0.00           C
ATOM   3748  HB1 GLU A 818      46.650  26.300  75.650  1.00  0.00           H
ATOM   3749  HB2 GLU A 818      48.070  27.030  74.830  1.00  0.00           H
ATOM   3750  CG  GLU A 818      47.140  25.390  73.740  1.00  0.00           C
ATOM   3751  HG1 GLU A 818      46.150  25.040  73.420  1.00  0.00           H
ATOM   3752  HG2 GLU A 818      47.660  24.570  74.280  1.00  0.00           H
ATOM   3753  CD  GLU A 818      47.970  25.680  72.500  1.00  0.00           C
ATOM   3754  OE1 GLU A 818      47.390  25.890  71.420  1.00  0.00           O
ATOM   3755  OE2 GLU A 818      49.220  25.650  72.620  1.00  0.00           O
ATOM   3756  C   GLU A 818      44.720  27.300  73.900  1.00  0.00           C
ATOM   3757  O   GLU A 818      44.370  26.610  72.950  1.00  0.00           O
ATOM   3758  N   LYS A 819      43.810  27.680  74.800  1.00  0.00           N
ATOM   3759  HN  LYS A 819      44.070  28.260  75.560  1.00  0.00           H
ATOM   3760  CA  LYS A 819      42.390  27.430  74.670  1.00  0.00           C
ATOM   3761  HA  LYS A 819      42.250  26.360  74.640  1.00  0.00           H
ATOM   3762  CB  LYS A 819      41.640  28.010  75.890  1.00  0.00           C
ATOM   3763  HB1 LYS A 819      40.550  27.870  75.750  1.00  0.00           H
ATOM   3764  HB2 LYS A 819      41.830  29.110  75.910  1.00  0.00           H
ATOM   3765  CG  LYS A 819      42.070  27.430  77.260  1.00  0.00           C
ATOM   3766  HG1 LYS A 819      43.130  27.710  77.450  1.00  0.00           H
ATOM   3767  HG2 LYS A 819      42.010  26.320  77.240  1.00  0.00           H
ATOM   3768  CD  LYS A 819      41.210  28.000  78.410  1.00  0.00           C
ATOM   3769  HD1 LYS A 819      41.210  29.110  78.280  1.00  0.00           H
ATOM   3770  HD2 LYS A 819      41.700  27.800  79.380  1.00  0.00           H
ATOM   3771  CE  LYS A 819      39.780  27.440  78.440  1.00  0.00           C
ATOM   3772  HE1 LYS A 819      39.770  26.540  79.080  1.00  0.00           H
ATOM   3773  HE2 LYS A 819      39.440  27.150  77.420  1.00  0.00           H
ATOM   3774  NZ  LYS A 819      38.800  28.410  78.970  1.00  0.00           N
ATOM   3775  HZ1 LYS A 819      38.870  29.320  78.470  1.00  0.00           H
ATOM   3776  HZ2 LYS A 819      38.900  28.550  79.990  1.00  0.00           H
ATOM   3777  HZ3 LYS A 819      37.840  28.010  78.740  1.00  0.00           H
ATOM   3778  C   LYS A 819      41.770  28.010  73.400  1.00  0.00           C
ATOM   3779  O   LYS A 819      42.090  29.100  72.940  1.00  0.00           O
ATOM   3780  N   PHE A 820      40.790  27.290  72.820  1.00  0.00           N
ATOM   3781  HN  PHE A 820      40.620  26.350  73.110  1.00  0.00           H
ATOM   3782  CA  PHE A 820      40.020  27.750  71.670  1.00  0.00           C
ATOM   3783  HA  PHE A 820      40.620  28.430  71.080  1.00  0.00           H
ATOM   3784  CB  PHE A 820      39.630  26.510  70.780  1.00  0.00           C
ATOM   3785  HB1 PHE A 820      40.560  26.100  70.330  1.00  0.00           H
ATOM   3786  HB2 PHE A 820      38.940  26.790  69.960  1.00  0.00           H
ATOM   3787  CG  PHE A 820      39.010  25.450  71.670  1.00  0.00           C
ATOM   3788  CD1 PHE A 820      39.790  24.410  72.200  1.00  0.00           C
ATOM   3789  HD1 PHE A 820      40.780  24.220  71.800  1.00  0.00           H
ATOM   3790  CE1 PHE A 820      39.370  23.740  73.360  1.00  0.00           C
ATOM   3791  HE1 PHE A 820      40.010  22.970  73.790  1.00  0.00           H
ATOM   3792  CZ  PHE A 820      38.190  24.140  73.990  1.00  0.00           C
ATOM   3793  HZ  PHE A 820      37.890  23.690  74.930  1.00  0.00           H
ATOM   3794  CD2 PHE A 820      37.730  25.680  72.190  1.00  0.00           C
ATOM   3795  HD2 PHE A 820      37.110  26.460  71.770  1.00  0.00           H
ATOM   3796  CE2 PHE A 820      37.360  25.070  73.380  1.00  0.00           C
ATOM   3797  HE2 PHE A 820      36.420  25.350  73.850  1.00  0.00           H
ATOM   3798  C   PHE A 820      38.770  28.520  72.110  1.00  0.00           C
ATOM   3799  O   PHE A 820      37.990  29.000  71.290  1.00  0.00           O
ATOM   3800  N   GLU A 821      38.520  28.600  73.440  1.00  0.00           N
ATOM   3801  HN  GLU A 821      39.180  28.190  74.070  1.00  0.00           H
ATOM   3802  CA  GLU A 821      37.470  29.400  74.050  1.00  0.00           C
ATOM   3803  HA  GLU A 821      36.590  29.300  73.420  1.00  0.00           H
ATOM   3804  CB  GLU A 821      37.130  28.940  75.510  1.00  0.00           C
ATOM   3805  HB1 GLU A 821      36.340  29.590  75.930  1.00  0.00           H
ATOM   3806  HB2 GLU A 821      38.030  29.060  76.150  1.00  0.00           H
ATOM   3807  CG  GLU A 821      36.660  27.470  75.580  1.00  0.00           C
ATOM   3808  HG1 GLU A 821      37.520  26.800  75.390  1.00  0.00           H
ATOM   3809  HG2 GLU A 821      35.890  27.300  74.800  1.00  0.00           H
ATOM   3810  CD  GLU A 821      36.060  27.010  76.920  1.00  0.00           C
ATOM   3811  OE1 GLU A 821      36.660  27.320  77.980  1.00  0.00           O
ATOM   3812  OE2 GLU A 821      35.050  26.270  76.870  1.00  0.00           O
ATOM   3813  C   GLU A 821      37.910  30.860  74.090  1.00  0.00           C
ATOM   3814  O   GLU A 821      39.110  31.090  74.240  1.00  0.00           O
ATOM   3815  N   PRO A 822      37.020  31.850  73.970  1.00  0.00           N
ATOM   3816  CD  PRO A 822      35.580  31.650  73.860  1.00  0.00           C
ATOM   3817  HD1 PRO A 822      35.210  31.100  74.760  1.00  0.00           H
ATOM   3818  HD2 PRO A 822      35.350  31.080  72.930  1.00  0.00           H
ATOM   3819  CA  PRO A 822      37.390  33.270  73.950  1.00  0.00           C
ATOM   3820  HA  PRO A 822      37.980  33.420  73.060  1.00  0.00           H
ATOM   3821  CB  PRO A 822      36.070  34.060  73.890  1.00  0.00           C
ATOM   3822  HB1 PRO A 822      36.070  34.700  72.980  1.00  0.00           H
ATOM   3823  HB2 PRO A 822      35.930  34.710  74.770  1.00  0.00           H
ATOM   3824  CG  PRO A 822      34.920  33.040  73.800  1.00  0.00           C
ATOM   3825  HG1 PRO A 822      34.220  33.170  74.650  1.00  0.00           H
ATOM   3826  HG2 PRO A 822      34.360  33.150  72.850  1.00  0.00           H
ATOM   3827  C   PRO A 822      38.260  33.740  75.110  1.00  0.00           C
ATOM   3828  O   PRO A 822      38.370  33.080  76.140  1.00  0.00           O
ATOM   3829  N   THR A 823      38.870  34.930  74.970  1.00  0.00           N
ATOM   3830  HN  THR A 823      38.770  35.450  74.120  1.00  0.00           H
ATOM   3831  CA  THR A 823      39.940  35.370  75.840  1.00  0.00           C
ATOM   3832  HA  THR A 823      40.490  34.500  76.180  1.00  0.00           H
ATOM   3833  CB  THR A 823      40.930  36.260  75.070  1.00  0.00           C
ATOM   3834  HB  THR A 823      41.570  36.870  75.740  1.00  0.00           H
ATOM   3835  OG1 THR A 823      40.280  37.090  74.110  1.00  0.00           O
ATOM   3836  HG1 THR A 823      39.690  37.660  74.610  1.00  0.00           H
ATOM   3837  CG2 THR A 823      41.840  35.310  74.280  1.00  0.00           C
ATOM   3838 HG21 THR A 823      41.250  34.730  73.540  1.00  0.00           H
ATOM   3839 HG22 THR A 823      42.360  34.610  74.960  1.00  0.00           H
ATOM   3840 HG23 THR A 823      42.610  35.890  73.730  1.00  0.00           H
ATOM   3841  C   THR A 823      39.500  36.070  77.110  1.00  0.00           C
ATOM   3842  O   THR A 823      40.330  36.540  77.900  1.00  0.00           O
ATOM   3843  N   HSD A 824      38.180  36.130  77.390  1.00  0.00           N
ATOM   3844  HN  HSD A 824      37.540  35.670  76.780  1.00  0.00           H
ATOM   3845  CA  HSD A 824      37.630  36.730  78.600  1.00  0.00           C
ATOM   3846  HA  HSD A 824      38.340  36.580  79.390  1.00  0.00           H
ATOM   3847  CB  HSD A 824      37.420  38.250  78.400  1.00  0.00           C
ATOM   3848  HB1 HSD A 824      36.660  38.450  77.610  1.00  0.00           H
ATOM   3849  HB2 HSD A 824      38.380  38.690  78.040  1.00  0.00           H
ATOM   3850  ND1 HSD A 824      35.830  39.480  79.960  1.00  0.00           N
ATOM   3851  HD1 HSD A 824      35.020  39.540  79.370  1.00  0.00           H
ATOM   3852  CG  HSD A 824      37.060  38.950  79.670  1.00  0.00           C
ATOM   3853  CE1 HSD A 824      35.910  40.010  81.200  1.00  0.00           C
ATOM   3854  HE1 HSD A 824      35.060  40.510  81.680  1.00  0.00           H
ATOM   3855  NE2 HSD A 824      37.120  39.870  81.730  1.00  0.00           N
ATOM   3856  CD2 HSD A 824      37.850  39.230  80.740  1.00  0.00           C
ATOM   3857  HD2 HSD A 824      38.900  39.010  80.890  1.00  0.00           H
ATOM   3858  C   HSD A 824      36.300  36.050  78.990  1.00  0.00           C
ATOM   3859  O   HSD A 824      35.460  35.870  78.090  1.00  0.00           O
ATOM   3860  N   PRO A 825      35.980  35.680  80.240  1.00  0.00           N
ATOM   3861  CD  PRO A 825      36.920  35.700  81.360  1.00  0.00           C
ATOM   3862  HD1 PRO A 825      37.070  36.740  81.710  1.00  0.00           H
ATOM   3863  HD2 PRO A 825      37.890  35.240  81.050  1.00  0.00           H
ATOM   3864  CA  PRO A 825      34.800  34.850  80.530  1.00  0.00           C
ATOM   3865  HA  PRO A 825      34.560  34.190  79.710  1.00  0.00           H
ATOM   3866  CB  PRO A 825      35.240  34.000  81.730  1.00  0.00           C
ATOM   3867  HB1 PRO A 825      35.720  33.080  81.320  1.00  0.00           H
ATOM   3868  HB2 PRO A 825      34.390  33.690  82.380  1.00  0.00           H
ATOM   3869  CG  PRO A 825      36.270  34.850  82.470  1.00  0.00           C
ATOM   3870  HG1 PRO A 825      35.760  35.520  83.190  1.00  0.00           H
ATOM   3871  HG2 PRO A 825      37.020  34.230  83.000  1.00  0.00           H
ATOM   3872  C   PRO A 825      33.560  35.720  80.770  1.00  0.00           C
ATOM   3873  O   PRO A 825      32.990  35.770  81.870  1.00  0.00           O
ATOM   3874  N   GLU A 826      33.120  36.310  79.660  1.00  0.00           N
ATOM   3875  HN  GLU A 826      33.750  36.250  78.890  1.00  0.00           H
ATOM   3876  CA  GLU A 826      31.870  37.010  79.450  1.00  0.00           C
ATOM   3877  HA  GLU A 826      31.090  36.540  80.040  1.00  0.00           H
ATOM   3878  CB  GLU A 826      31.950  38.550  79.750  1.00  0.00           C
ATOM   3879  HB1 GLU A 826      30.940  38.960  79.550  1.00  0.00           H
ATOM   3880  HB2 GLU A 826      32.670  39.020  79.050  1.00  0.00           H
ATOM   3881  CG  GLU A 826      32.330  38.960  81.210  1.00  0.00           C
ATOM   3882  HG1 GLU A 826      33.350  38.590  81.450  1.00  0.00           H
ATOM   3883  HG2 GLU A 826      31.620  38.490  81.910  1.00  0.00           H
ATOM   3884  CD  GLU A 826      32.320  40.470  81.440  1.00  0.00           C
ATOM   3885  OE1 GLU A 826      32.950  41.180  80.610  1.00  0.00           O
ATOM   3886  OE2 GLU A 826      31.730  40.940  82.450  1.00  0.00           O
ATOM   3887  C   GLU A 826      31.480  36.850  77.980  1.00  0.00           C
ATOM   3888  O   GLU A 826      30.360  37.180  77.570  1.00  0.00           O
ATOM   3889  N   ARG A 827      32.400  36.350  77.130  1.00  0.00           N
ATOM   3890  HN  ARG A 827      33.270  36.030  77.490  1.00  0.00           H
ATOM   3891  CA  ARG A 827      32.190  36.050  75.740  1.00  0.00           C
ATOM   3892  HA  ARG A 827      31.370  36.640  75.370  1.00  0.00           H
ATOM   3893  CB  ARG A 827      33.480  36.360  74.920  1.00  0.00           C
ATOM   3894  HB1 ARG A 827      33.490  35.800  73.960  1.00  0.00           H
ATOM   3895  HB2 ARG A 827      34.340  35.970  75.520  1.00  0.00           H
ATOM   3896  CG  ARG A 827      33.760  37.850  74.610  1.00  0.00           C
ATOM   3897  HG1 ARG A 827      34.770  37.900  74.130  1.00  0.00           H
ATOM   3898  HG2 ARG A 827      33.810  38.410  75.560  1.00  0.00           H
ATOM   3899  CD  ARG A 827      32.750  38.540  73.670  1.00  0.00           C
ATOM   3900  HD1 ARG A 827      33.120  39.560  73.420  1.00  0.00           H
ATOM   3901  HD2 ARG A 827      31.770  38.650  74.170  1.00  0.00           H
ATOM   3902  NE  ARG A 827      32.670  37.750  72.390  1.00  0.00           N
ATOM   3903  HE  ARG A 827      33.500  37.630  71.840  1.00  0.00           H
ATOM   3904  CZ  ARG A 827      31.610  37.050  72.000  1.00  0.00           C
ATOM   3905  NH1 ARG A 827      30.470  37.100  72.640  1.00  0.00           N
ATOM   3906 HH11 ARG A 827      30.310  37.770  73.350  1.00  0.00           H
ATOM   3907 HH12 ARG A 827      29.680  36.590  72.300  1.00  0.00           H
ATOM   3908  NH2 ARG A 827      31.660  36.250  70.950  1.00  0.00           N
ATOM   3909 HH21 ARG A 827      32.480  36.270  70.380  1.00  0.00           H
ATOM   3910 HH22 ARG A 827      30.800  35.950  70.530  1.00  0.00           H
ATOM   3911  C   ARG A 827      31.770  34.600  75.530  1.00  0.00           C
ATOM   3912  O   ARG A 827      31.870  33.730  76.400  1.00  0.00           O
ATOM   3913  N   GLY A 828      31.300  34.300  74.310  1.00  0.00           N
ATOM   3914  HN  GLY A 828      31.160  35.000  73.620  1.00  0.00           H
ATOM   3915  CA  GLY A 828      30.890  32.960  73.960  1.00  0.00           C
ATOM   3916  HA1 GLY A 828      30.260  32.550  74.740  1.00  0.00           H
ATOM   3917  HA2 GLY A 828      31.780  32.370  73.760  1.00  0.00           H
ATOM   3918  C   GLY A 828      30.090  33.060  72.710  1.00  0.00           C
ATOM   3919  O   GLY A 828      29.520  34.100  72.400  1.00  0.00           O
ATOM   3920  N   TRP A 829      29.970  31.960  71.950  1.00  0.00           N
ATOM   3921  HN  TRP A 829      30.430  31.120  72.230  1.00  0.00           H
ATOM   3922  CA  TRP A 829      29.450  31.930  70.590  1.00  0.00           C
ATOM   3923  HA  TRP A 829      29.760  32.820  70.070  1.00  0.00           H
ATOM   3924  CB  TRP A 829      30.020  30.680  69.850  1.00  0.00           C
ATOM   3925  HB1 TRP A 829      29.870  30.790  68.750  1.00  0.00           H
ATOM   3926  HB2 TRP A 829      29.460  29.770  70.150  1.00  0.00           H
ATOM   3927  CG  TRP A 829      31.480  30.440  70.100  1.00  0.00           C
ATOM   3928  CD1 TRP A 829      32.030  29.360  70.750  1.00  0.00           C
ATOM   3929  HD1 TRP A 829      31.460  28.490  71.040  1.00  0.00           H
ATOM   3930  NE1 TRP A 829      33.390  29.540  70.870  1.00  0.00           N
ATOM   3931  HE1 TRP A 829      34.070  28.870  71.070  1.00  0.00           H
ATOM   3932  CE2 TRP A 829      33.740  30.730  70.290  1.00  0.00           C
ATOM   3933  CD2 TRP A 829      32.560  31.330  69.800  1.00  0.00           C
ATOM   3934  CE3 TRP A 829      32.630  32.580  69.170  1.00  0.00           C
ATOM   3935  HE3 TRP A 829      31.750  33.050  68.770  1.00  0.00           H
ATOM   3936  CZ3 TRP A 829      33.890  33.180  69.030  1.00  0.00           C
ATOM   3937  HZ3 TRP A 829      33.980  34.140  68.540  1.00  0.00           H
ATOM   3938  CZ2 TRP A 829      34.980  31.310  70.130  1.00  0.00           C
ATOM   3939  HZ2 TRP A 829      35.890  30.850  70.480  1.00  0.00           H
ATOM   3940  CH2 TRP A 829      35.040  32.560  69.510  1.00  0.00           C
ATOM   3941  HH2 TRP A 829      35.990  33.060  69.410  1.00  0.00           H
ATOM   3942  C   TRP A 829      27.930  31.870  70.530  1.00  0.00           C
ATOM   3943  O   TRP A 829      27.340  31.470  69.540  1.00  0.00           O
ATOM   3944  N   ILE A 830      27.290  32.280  71.620  1.00  0.00           N
ATOM   3945  HN  ILE A 830      27.880  32.620  72.330  1.00  0.00           H
ATOM   3946  CA  ILE A 830      25.880  32.100  71.910  1.00  0.00           C
ATOM   3947  HA  ILE A 830      25.310  32.240  71.000  1.00  0.00           H
ATOM   3948  CB  ILE A 830      25.720  30.680  72.480  1.00  0.00           C
ATOM   3949  HB  ILE A 830      26.230  29.980  71.760  1.00  0.00           H
ATOM   3950  CG2 ILE A 830      26.420  30.510  73.850  1.00  0.00           C
ATOM   3951 HG21 ILE A 830      25.970  31.160  74.620  1.00  0.00           H
ATOM   3952 HG22 ILE A 830      27.500  30.740  73.770  1.00  0.00           H
ATOM   3953 HG23 ILE A 830      26.330  29.460  74.190  1.00  0.00           H
ATOM   3954  CG1 ILE A 830      24.260  30.200  72.550  1.00  0.00           C
ATOM   3955 HG11 ILE A 830      23.680  30.870  73.200  1.00  0.00           H
ATOM   3956 HG12 ILE A 830      24.250  29.200  73.040  1.00  0.00           H
ATOM   3957  CD  ILE A 830      23.660  30.020  71.150  1.00  0.00           C
ATOM   3958  HD1 ILE A 830      24.390  29.500  70.490  1.00  0.00           H
ATOM   3959  HD2 ILE A 830      23.420  30.980  70.660  1.00  0.00           H
ATOM   3960  HD3 ILE A 830      22.750  29.390  71.180  1.00  0.00           H
ATOM   3961  C   ILE A 830      25.460  33.150  72.940  1.00  0.00           C
ATOM   3962  O   ILE A 830      24.280  33.430  73.180  1.00  0.00           O
ATOM   3963  N   ILE A 831      26.490  33.810  73.540  1.00  0.00           N
ATOM   3964  HN  ILE A 831      27.420  33.650  73.250  1.00  0.00           H
ATOM   3965  CA  ILE A 831      26.390  34.860  74.520  1.00  0.00           C
ATOM   3966  HA  ILE A 831      25.430  34.780  75.020  1.00  0.00           H
ATOM   3967  CB  ILE A 831      27.510  34.750  75.560  1.00  0.00           C
ATOM   3968  HB  ILE A 831      28.500  34.850  75.060  1.00  0.00           H
ATOM   3969  CG2 ILE A 831      27.380  35.900  76.590  1.00  0.00           C
ATOM   3970 HG21 ILE A 831      26.370  35.890  77.030  1.00  0.00           H
ATOM   3971 HG22 ILE A 831      27.560  36.890  76.120  1.00  0.00           H
ATOM   3972 HG23 ILE A 831      28.140  35.820  77.390  1.00  0.00           H
ATOM   3973  CG1 ILE A 831      27.470  33.350  76.230  1.00  0.00           C
ATOM   3974 HG11 ILE A 831      27.750  32.590  75.470  1.00  0.00           H
ATOM   3975 HG12 ILE A 831      26.440  33.130  76.570  1.00  0.00           H
ATOM   3976  CD  ILE A 831      28.430  33.220  77.410  1.00  0.00           C
ATOM   3977  HD1 ILE A 831      28.180  33.920  78.230  1.00  0.00           H
ATOM   3978  HD2 ILE A 831      29.470  33.440  77.090  1.00  0.00           H
ATOM   3979  HD3 ILE A 831      28.420  32.210  77.830  1.00  0.00           H
ATOM   3980  C   ILE A 831      26.450  36.180  73.800  1.00  0.00           C
ATOM   3981  O   ILE A 831      27.520  36.770  73.600  1.00  0.00           O
ATOM   3982  N   SER A 832      25.280  36.670  73.370  1.00  0.00           N
ATOM   3983  HN  SER A 832      24.460  36.120  73.430  1.00  0.00           H
ATOM   3984  CA  SER A 832      25.180  37.900  72.590  1.00  0.00           C
ATOM   3985  HA  SER A 832      25.830  38.650  73.000  1.00  0.00           H
ATOM   3986  CB  SER A 832      25.570  37.650  71.110  1.00  0.00           C
ATOM   3987  HB1 SER A 832      24.820  37.020  70.590  1.00  0.00           H
ATOM   3988  HB2 SER A 832      26.540  37.110  71.090  1.00  0.00           H
ATOM   3989  OG  SER A 832      25.760  38.880  70.420  1.00  0.00           O
ATOM   3990  HG1 SER A 832      25.940  38.640  69.490  1.00  0.00           H
ATOM   3991  C   SER A 832      23.730  38.350  72.710  1.00  0.00           C
ATOM   3992  O   SER A 832      22.940  38.180  71.780  1.00  0.00           O
ATOM   3993  N   PRO A 833      23.260  38.800  73.890  1.00  0.00           N
ATOM   3994  CD  PRO A 833      24.110  39.300  74.960  1.00  0.00           C
ATOM   3995  HD1 PRO A 833      24.590  40.250  74.610  1.00  0.00           H
ATOM   3996  HD2 PRO A 833      24.880  38.570  75.270  1.00  0.00           H
ATOM   3997  CA  PRO A 833      21.900  39.300  74.030  1.00  0.00           C
ATOM   3998  HA  PRO A 833      21.240  38.520  73.700  1.00  0.00           H
ATOM   3999  CB  PRO A 833      21.750  39.610  75.530  1.00  0.00           C
ATOM   4000  HB1 PRO A 833      21.150  38.810  76.020  1.00  0.00           H
ATOM   4001  HB2 PRO A 833      21.260  40.590  75.730  1.00  0.00           H
ATOM   4002  CG  PRO A 833      23.170  39.620  76.130  1.00  0.00           C
ATOM   4003  HG1 PRO A 833      23.400  40.630  76.540  1.00  0.00           H
ATOM   4004  HG2 PRO A 833      23.260  38.880  76.950  1.00  0.00           H
ATOM   4005  C   PRO A 833      21.580  40.510  73.160  1.00  0.00           C
ATOM   4006  O   PRO A 833      22.490  41.200  72.710  1.00  0.00           O
ATOM   4007  N   LEU A 834      20.290  40.760  72.900  1.00  0.00           N
ATOM   4008  HN  LEU A 834      19.610  40.120  73.230  1.00  0.00           H
ATOM   4009  CA  LEU A 834      19.850  41.940  72.180  1.00  0.00           C
ATOM   4010  HA  LEU A 834      20.660  42.350  71.590  1.00  0.00           H
ATOM   4011  CB  LEU A 834      18.670  41.540  71.250  1.00  0.00           C
ATOM   4012  HB1 LEU A 834      17.910  42.350  71.230  1.00  0.00           H
ATOM   4013  HB2 LEU A 834      18.190  40.630  71.650  1.00  0.00           H
ATOM   4014  CG  LEU A 834      19.030  41.300  69.770  1.00  0.00           C
ATOM   4015  HG  LEU A 834      18.110  40.920  69.260  1.00  0.00           H
ATOM   4016  CD1 LEU A 834      19.430  42.610  69.070  1.00  0.00           C
ATOM   4017 HD11 LEU A 834      20.390  42.990  69.490  1.00  0.00           H
ATOM   4018 HD12 LEU A 834      18.660  43.390  69.220  1.00  0.00           H
ATOM   4019 HD13 LEU A 834      19.570  42.450  67.980  1.00  0.00           H
ATOM   4020  CD2 LEU A 834      20.120  40.230  69.590  1.00  0.00           C
ATOM   4021 HD21 LEU A 834      19.830  39.270  70.060  1.00  0.00           H
ATOM   4022 HD22 LEU A 834      21.070  40.570  70.070  1.00  0.00           H
ATOM   4023 HD23 LEU A 834      20.340  40.060  68.510  1.00  0.00           H
ATOM   4024  C   LEU A 834      19.380  43.060  73.120  1.00  0.00           C
ATOM   4025  O   LEU A 834      19.550  44.250  72.840  1.00  0.00           O
ATOM   4026  N   GLY A 835      18.740  42.690  74.260  1.00  0.00           N
ATOM   4027  HN  GLY A 835      18.790  41.730  74.520  1.00  0.00           H
ATOM   4028  CA  GLY A 835      18.020  43.580  75.150  1.00  0.00           C
ATOM   4029  HA1 GLY A 835      17.200  43.020  75.580  1.00  0.00           H
ATOM   4030  HA2 GLY A 835      17.650  44.440  74.600  1.00  0.00           H
ATOM   4031  C   GLY A 835      18.850  44.110  76.290  1.00  0.00           C
ATOM   4032  O   GLY A 835      18.560  43.880  77.470  1.00  0.00           O
ATOM   4033  N   ASP A 836      19.890  44.860  75.920  1.00  0.00           N
ATOM   4034  HN  ASP A 836      20.160  44.760  74.970  1.00  0.00           H
ATOM   4035  CA  ASP A 836      20.810  45.550  76.790  1.00  0.00           C
ATOM   4036  HA  ASP A 836      20.570  45.370  77.820  1.00  0.00           H
ATOM   4037  CB  ASP A 836      22.270  45.090  76.490  1.00  0.00           C
ATOM   4038  HB1 ASP A 836      22.950  45.480  77.280  1.00  0.00           H
ATOM   4039  HB2 ASP A 836      22.610  45.470  75.510  1.00  0.00           H
ATOM   4040  CG  ASP A 836      22.390  43.580  76.450  1.00  0.00           C
ATOM   4041  OD1 ASP A 836      22.860  43.010  77.460  1.00  0.00           O
ATOM   4042  OD2 ASP A 836      22.040  43.010  75.380  1.00  0.00           O
ATOM   4043  C   ASP A 836      20.750  47.050  76.520  1.00  0.00           C
ATOM   4044  O   ASP A 836      20.830  47.880  77.420  1.00  0.00           O
ATOM   4045  N   ASN A 837      20.600  47.410  75.230  1.00  0.00           N
ATOM   4046  HN  ASN A 837      20.410  46.700  74.560  1.00  0.00           H
ATOM   4047  CA  ASN A 837      20.650  48.770  74.740  1.00  0.00           C
ATOM   4048  HA  ASN A 837      21.150  49.390  75.480  1.00  0.00           H
ATOM   4049  CB  ASN A 837      21.400  48.850  73.380  1.00  0.00           C
ATOM   4050  HB1 ASN A 837      21.390  49.900  73.010  1.00  0.00           H
ATOM   4051  HB2 ASN A 837      20.900  48.200  72.640  1.00  0.00           H
ATOM   4052  CG  ASN A 837      22.870  48.450  73.500  1.00  0.00           C
ATOM   4053  OD1 ASN A 837      23.430  48.360  74.590  1.00  0.00           O
ATOM   4054  ND2 ASN A 837      23.530  48.220  72.350  1.00  0.00           N
ATOM   4055 HD21 ASN A 837      24.520  48.040  72.400  1.00  0.00           H
ATOM   4056 HD22 ASN A 837      23.060  48.300  71.480  1.00  0.00           H
ATOM   4057  C   ASN A 837      19.210  49.270  74.530  1.00  0.00           C
ATOM   4058  O   ASN A 837      18.380  48.480  74.080  1.00  0.00           O
ATOM   4059  N   PRO A 838      18.820  50.510  74.840  1.00  0.00           N
ATOM   4060  CD  PRO A 838      19.720  51.530  75.380  1.00  0.00           C
ATOM   4061  HD1 PRO A 838      20.560  51.700  74.670  1.00  0.00           H
ATOM   4062  HD2 PRO A 838      20.100  51.200  76.370  1.00  0.00           H
ATOM   4063  CA  PRO A 838      17.500  51.040  74.510  1.00  0.00           C
ATOM   4064  HA  PRO A 838      16.790  50.450  75.080  1.00  0.00           H
ATOM   4065  CB  PRO A 838      17.520  52.530  74.920  1.00  0.00           C
ATOM   4066  HB1 PRO A 838      16.720  52.720  75.660  1.00  0.00           H
ATOM   4067  HB2 PRO A 838      17.370  53.200  74.050  1.00  0.00           H
ATOM   4068  CG  PRO A 838      18.900  52.820  75.530  1.00  0.00           C
ATOM   4069  HG1 PRO A 838      19.400  53.670  75.020  1.00  0.00           H
ATOM   4070  HG2 PRO A 838      18.800  53.060  76.610  1.00  0.00           H
ATOM   4071  C   PRO A 838      17.100  50.880  73.050  1.00  0.00           C
ATOM   4072  O   PRO A 838      17.970  50.920  72.170  1.00  0.00           O
ATOM   4073  N   TRP A 839      15.790  50.750  72.760  1.00  0.00           N
ATOM   4074  HN  TRP A 839      15.110  50.730  73.490  1.00  0.00           H
ATOM   4075  CA  TRP A 839      15.220  50.510  71.440  1.00  0.00           C
ATOM   4076  HA  TRP A 839      15.600  49.560  71.080  1.00  0.00           H
ATOM   4077  CB  TRP A 839      13.650  50.450  71.520  1.00  0.00           C
ATOM   4078  HB1 TRP A 839      13.390  49.490  72.030  1.00  0.00           H
ATOM   4079  HB2 TRP A 839      13.220  50.390  70.500  1.00  0.00           H
ATOM   4080  CG  TRP A 839      12.960  51.570  72.270  1.00  0.00           C
ATOM   4081  CD1 TRP A 839      12.370  52.670  71.720  1.00  0.00           C
ATOM   4082  HD1 TRP A 839      12.220  52.810  70.650  1.00  0.00           H
ATOM   4083  NE1 TRP A 839      11.890  53.500  72.720  1.00  0.00           N
ATOM   4084  HE1 TRP A 839      11.400  54.330  72.580  1.00  0.00           H
ATOM   4085  CE2 TRP A 839      12.110  52.920  73.930  1.00  0.00           C
ATOM   4086  CD2 TRP A 839      12.800  51.700  73.690  1.00  0.00           C
ATOM   4087  CE3 TRP A 839      13.170  50.910  74.760  1.00  0.00           C
ATOM   4088  HE3 TRP A 839      13.670  49.970  74.580  1.00  0.00           H
ATOM   4089  CZ3 TRP A 839      12.890  51.360  76.050  1.00  0.00           C
ATOM   4090  HZ3 TRP A 839      13.180  50.740  76.890  1.00  0.00           H
ATOM   4091  CZ2 TRP A 839      11.760  53.330  75.220  1.00  0.00           C
ATOM   4092  HZ2 TRP A 839      11.190  54.220  75.400  1.00  0.00           H
ATOM   4093  CH2 TRP A 839      12.190  52.530  76.280  1.00  0.00           C
ATOM   4094  HH2 TRP A 839      11.980  52.820  77.310  1.00  0.00           H
ATOM   4095  C   TRP A 839      15.630  51.560  70.430  1.00  0.00           C
ATOM   4096  O   TRP A 839      15.970  51.300  69.280  1.00  0.00           O
ATOM   4097  N   TRP A 840      15.640  52.800  70.900  1.00  0.00           N
ATOM   4098  HN  TRP A 840      15.410  52.930  71.860  1.00  0.00           H
ATOM   4099  CA  TRP A 840      15.950  53.990  70.180  1.00  0.00           C
ATOM   4100  HA  TRP A 840      15.320  54.020  69.310  1.00  0.00           H
ATOM   4101  CB  TRP A 840      15.450  55.100  71.140  1.00  0.00           C
ATOM   4102  HB1 TRP A 840      14.380  54.850  71.330  1.00  0.00           H
ATOM   4103  HB2 TRP A 840      15.380  56.030  70.630  1.00  0.00           H
ATOM   4104  CG  TRP A 840      16.080  55.370  72.470  1.00  0.00           C
ATOM   4105  CD1 TRP A 840      15.400  55.180  73.650  1.00  0.00           C
ATOM   4106  HD1 TRP A 840      14.440  54.680  73.740  1.00  0.00           H
ATOM   4107  NE1 TRP A 840      16.100  55.730  74.690  1.00  0.00           N
ATOM   4108  HE1 TRP A 840      15.810  55.850  75.620  1.00  0.00           H
ATOM   4109  CE2 TRP A 840      17.250  56.290  74.220  1.00  0.00           C
ATOM   4110  CD2 TRP A 840      17.300  56.050  72.820  1.00  0.00           C
ATOM   4111  CE3 TRP A 840      18.420  56.450  72.110  1.00  0.00           C
ATOM   4112  HE3 TRP A 840      18.520  56.260  71.060  1.00  0.00           H
ATOM   4113  CZ3 TRP A 840      19.450  57.110  72.790  1.00  0.00           C
ATOM   4114  HZ3 TRP A 840      20.340  57.400  72.250  1.00  0.00           H
ATOM   4115  CZ2 TRP A 840      18.270  56.940  74.890  1.00  0.00           C
ATOM   4116  HZ2 TRP A 840      18.200  57.140  75.940  1.00  0.00           H
ATOM   4117  CH2 TRP A 840      19.380  57.360  74.150  1.00  0.00           C
ATOM   4118  HH2 TRP A 840      20.210  57.840  74.660  1.00  0.00           H
ATOM   4119  C   TRP A 840      17.390  54.030  69.640  1.00  0.00           C
ATOM   4120  O   TRP A 840      17.630  54.390  68.490  1.00  0.00           O
ATOM   4121  N   THR A 841      18.390  53.570  70.430  1.00  0.00           N
ATOM   4122  HN  THR A 841      18.190  53.300  71.360  1.00  0.00           H
ATOM   4123  CA  THR A 841      19.770  53.360  69.960  1.00  0.00           C
ATOM   4124  HA  THR A 841      20.120  54.280  69.540  1.00  0.00           H
ATOM   4125  CB  THR A 841      20.770  53.010  71.060  1.00  0.00           C
ATOM   4126  HB  THR A 841      21.800  52.980  70.630  1.00  0.00           H
ATOM   4127  OG1 THR A 841      20.540  51.750  71.690  1.00  0.00           O
ATOM   4128  HG1 THR A 841      19.590  51.620  71.860  1.00  0.00           H
ATOM   4129  CG2 THR A 841      20.770  54.080  72.150  1.00  0.00           C
ATOM   4130 HG21 THR A 841      19.830  54.070  72.730  1.00  0.00           H
ATOM   4131 HG22 THR A 841      20.890  55.080  71.680  1.00  0.00           H
ATOM   4132 HG23 THR A 841      21.620  53.940  72.850  1.00  0.00           H
ATOM   4133  C   THR A 841      19.880  52.320  68.860  1.00  0.00           C
ATOM   4134  O   THR A 841      20.620  52.480  67.890  1.00  0.00           O
ATOM   4135  N   LEU A 842      19.130  51.220  69.000  1.00  0.00           N
ATOM   4136  HN  LEU A 842      18.550  51.130  69.810  1.00  0.00           H
ATOM   4137  CA  LEU A 842      19.060  50.140  68.050  1.00  0.00           C
ATOM   4138  HA  LEU A 842      20.080  49.840  67.850  1.00  0.00           H
ATOM   4139  CB  LEU A 842      18.320  48.940  68.680  1.00  0.00           C
ATOM   4140  HB1 LEU A 842      17.220  49.090  68.580  1.00  0.00           H
ATOM   4141  HB2 LEU A 842      18.530  48.900  69.770  1.00  0.00           H
ATOM   4142  CG  LEU A 842      18.730  47.590  68.060  1.00  0.00           C
ATOM   4143  HG  LEU A 842      18.880  47.720  66.960  1.00  0.00           H
ATOM   4144  CD1 LEU A 842      20.060  47.090  68.670  1.00  0.00           C
ATOM   4145 HD11 LEU A 842      19.970  47.020  69.770  1.00  0.00           H
ATOM   4146 HD12 LEU A 842      20.890  47.780  68.420  1.00  0.00           H
ATOM   4147 HD13 LEU A 842      20.310  46.080  68.280  1.00  0.00           H
ATOM   4148  CD2 LEU A 842      17.640  46.550  68.270  1.00  0.00           C
ATOM   4149 HD21 LEU A 842      16.670  46.920  67.860  1.00  0.00           H
ATOM   4150 HD22 LEU A 842      17.540  46.370  69.360  1.00  0.00           H
ATOM   4151 HD23 LEU A 842      17.920  45.610  67.770  1.00  0.00           H
ATOM   4152  C   LEU A 842      18.450  50.540  66.710  1.00  0.00           C
ATOM   4153  O   LEU A 842      18.920  50.110  65.660  1.00  0.00           O
ATOM   4154  N   LEU A 843      17.400  51.400  66.680  1.00  0.00           N
ATOM   4155  HN  LEU A 843      16.940  51.660  67.530  1.00  0.00           H
ATOM   4156  CA  LEU A 843      16.930  52.030  65.450  1.00  0.00           C
ATOM   4157  HA  LEU A 843      16.690  51.250  64.740  1.00  0.00           H
ATOM   4158  CB  LEU A 843      15.670  52.910  65.680  1.00  0.00           C
ATOM   4159  HB1 LEU A 843      15.630  53.730  64.920  1.00  0.00           H
ATOM   4160  HB2 LEU A 843      15.750  53.400  66.670  1.00  0.00           H
ATOM   4161  CG  LEU A 843      14.310  52.190  65.550  1.00  0.00           C
ATOM   4162  HG  LEU A 843      14.260  51.750  64.520  1.00  0.00           H
ATOM   4163  CD1 LEU A 843      14.120  51.060  66.550  1.00  0.00           C
ATOM   4164 HD11 LEU A 843      14.230  51.440  67.590  1.00  0.00           H
ATOM   4165 HD12 LEU A 843      14.860  50.250  66.380  1.00  0.00           H
ATOM   4166 HD13 LEU A 843      13.090  50.630  66.450  1.00  0.00           H
ATOM   4167  CD2 LEU A 843      13.160  53.210  65.680  1.00  0.00           C
ATOM   4168 HD21 LEU A 843      13.290  54.030  64.950  1.00  0.00           H
ATOM   4169 HD22 LEU A 843      13.150  53.650  66.700  1.00  0.00           H
ATOM   4170 HD23 LEU A 843      12.180  52.710  65.510  1.00  0.00           H
ATOM   4171  C   LEU A 843      17.980  52.890  64.750  1.00  0.00           C
ATOM   4172  O   LEU A 843      18.160  52.840  63.540  1.00  0.00           O
ATOM   4173  N   ILE A 844      18.730  53.700  65.530  1.00  0.00           N
ATOM   4174  HN  ILE A 844      18.520  53.760  66.510  1.00  0.00           H
ATOM   4175  CA  ILE A 844      19.810  54.560  65.040  1.00  0.00           C
ATOM   4176  HA  ILE A 844      19.400  55.190  64.260  1.00  0.00           H
ATOM   4177  CB  ILE A 844      20.420  55.440  66.110  1.00  0.00           C
ATOM   4178  HB  ILE A 844      20.690  54.790  66.980  1.00  0.00           H
ATOM   4179  CG2 ILE A 844      21.700  56.190  65.660  1.00  0.00           C
ATOM   4180 HG21 ILE A 844      21.480  56.800  64.760  1.00  0.00           H
ATOM   4181 HG22 ILE A 844      22.530  55.490  65.420  1.00  0.00           H
ATOM   4182 HG23 ILE A 844      22.060  56.870  66.460  1.00  0.00           H
ATOM   4183  CG1 ILE A 844      19.360  56.440  66.560  1.00  0.00           C
ATOM   4184 HG11 ILE A 844      18.340  56.000  66.480  1.00  0.00           H
ATOM   4185 HG12 ILE A 844      19.390  57.310  65.870  1.00  0.00           H
ATOM   4186  CD  ILE A 844      19.630  56.850  67.990  1.00  0.00           C
ATOM   4187  HD1 ILE A 844      20.550  57.450  68.100  1.00  0.00           H
ATOM   4188  HD2 ILE A 844      19.710  55.960  68.640  1.00  0.00           H
ATOM   4189  HD3 ILE A 844      18.770  57.430  68.360  1.00  0.00           H
ATOM   4190  C   ILE A 844      20.910  53.780  64.380  1.00  0.00           C
ATOM   4191  O   ILE A 844      21.460  54.240  63.380  1.00  0.00           O
ATOM   4192  N   ALA A 845      21.240  52.580  64.910  1.00  0.00           N
ATOM   4193  HN  ALA A 845      20.750  52.270  65.730  1.00  0.00           H
ATOM   4194  CA  ALA A 845      22.230  51.640  64.410  1.00  0.00           C
ATOM   4195  HA  ALA A 845      23.200  52.090  64.600  1.00  0.00           H
ATOM   4196  CB  ALA A 845      22.170  50.320  65.210  1.00  0.00           C
ATOM   4197  HB1 ALA A 845      21.230  49.770  65.000  1.00  0.00           H
ATOM   4198  HB2 ALA A 845      22.220  50.520  66.300  1.00  0.00           H
ATOM   4199  HB3 ALA A 845      23.020  49.660  64.930  1.00  0.00           H
ATOM   4200  C   ALA A 845      22.180  51.350  62.920  1.00  0.00           C
ATOM   4201  O   ALA A 845      23.210  51.070  62.300  1.00  0.00           O
ATOM   4202  N   ALA A 846      21.010  51.520  62.270  1.00  0.00           N
ATOM   4203  HN  ALA A 846      20.180  51.710  62.810  1.00  0.00           H
ATOM   4204  CA  ALA A 846      20.820  51.470  60.840  1.00  0.00           C
ATOM   4205  HA  ALA A 846      21.030  50.460  60.510  1.00  0.00           H
ATOM   4206  CB  ALA A 846      19.350  51.810  60.530  1.00  0.00           C
ATOM   4207  HB1 ALA A 846      19.100  52.840  60.870  1.00  0.00           H
ATOM   4208  HB2 ALA A 846      18.690  51.110  61.080  1.00  0.00           H
ATOM   4209  HB3 ALA A 846      19.130  51.720  59.450  1.00  0.00           H
ATOM   4210  C   ALA A 846      21.740  52.420  60.060  1.00  0.00           C
ATOM   4211  O   ALA A 846      22.270  52.080  59.010  1.00  0.00           O
ATOM   4212  N   ILE A 847      21.980  53.630  60.570  1.00  0.00           N
ATOM   4213  HN  ILE A 847      21.560  53.870  61.450  1.00  0.00           H
ATOM   4214  CA  ILE A 847      22.920  54.600  60.040  1.00  0.00           C
ATOM   4215  HA  ILE A 847      22.670  54.760  59.000  1.00  0.00           H
ATOM   4216  CB  ILE A 847      22.690  55.890  60.780  1.00  0.00           C
ATOM   4217  HB  ILE A 847      22.590  55.670  61.870  1.00  0.00           H
ATOM   4218  CG2 ILE A 847      23.890  56.830  60.650  1.00  0.00           C
ATOM   4219 HG21 ILE A 847      24.130  57.050  59.600  1.00  0.00           H
ATOM   4220 HG22 ILE A 847      24.820  56.450  61.130  1.00  0.00           H
ATOM   4221 HG23 ILE A 847      23.630  57.750  61.200  1.00  0.00           H
ATOM   4222  CG1 ILE A 847      21.350  56.540  60.360  1.00  0.00           C
ATOM   4223 HG11 ILE A 847      20.600  55.740  60.150  1.00  0.00           H
ATOM   4224 HG12 ILE A 847      21.480  57.110  59.420  1.00  0.00           H
ATOM   4225  CD  ILE A 847      20.750  57.420  61.460  1.00  0.00           C
ATOM   4226  HD1 ILE A 847      21.470  58.220  61.760  1.00  0.00           H
ATOM   4227  HD2 ILE A 847      20.520  56.820  62.360  1.00  0.00           H
ATOM   4228  HD3 ILE A 847      19.810  57.900  61.110  1.00  0.00           H
ATOM   4229  C   ILE A 847      24.400  54.170  60.030  1.00  0.00           C
ATOM   4230  O   ILE A 847      25.010  54.250  58.960  1.00  0.00           O
ATOM   4231  N   PRO A 848      25.040  53.640  61.100  1.00  0.00           N
ATOM   4232  CD  PRO A 848      24.690  53.940  62.500  1.00  0.00           C
ATOM   4233  HD1 PRO A 848      23.730  53.460  62.750  1.00  0.00           H
ATOM   4234  HD2 PRO A 848      24.580  55.040  62.660  1.00  0.00           H
ATOM   4235  CA  PRO A 848      26.380  53.110  61.000  1.00  0.00           C
ATOM   4236  HA  PRO A 848      27.000  53.830  60.480  1.00  0.00           H
ATOM   4237  CB  PRO A 848      26.890  52.870  62.440  1.00  0.00           C
ATOM   4238  HB1 PRO A 848      27.860  53.390  62.580  1.00  0.00           H
ATOM   4239  HB2 PRO A 848      27.060  51.790  62.660  1.00  0.00           H
ATOM   4240  CG  PRO A 848      25.830  53.430  63.390  1.00  0.00           C
ATOM   4241  HG1 PRO A 848      25.460  52.630  64.070  1.00  0.00           H
ATOM   4242  HG2 PRO A 848      26.250  54.250  64.000  1.00  0.00           H
ATOM   4243  C   PRO A 848      26.390  51.840  60.190  1.00  0.00           C
ATOM   4244  O   PRO A 848      27.370  51.600  59.490  1.00  0.00           O
ATOM   4245  N   ALA A 849      25.330  51.010  60.260  1.00  0.00           N
ATOM   4246  HN  ALA A 849      24.580  51.200  60.900  1.00  0.00           H
ATOM   4247  CA  ALA A 849      25.210  49.830  59.430  1.00  0.00           C
ATOM   4248  HA  ALA A 849      26.060  49.190  59.640  1.00  0.00           H
ATOM   4249  CB  ALA A 849      23.910  49.070  59.780  1.00  0.00           C
ATOM   4250  HB1 ALA A 849      23.010  49.650  59.510  1.00  0.00           H
ATOM   4251  HB2 ALA A 849      23.870  48.870  60.870  1.00  0.00           H
ATOM   4252  HB3 ALA A 849      23.870  48.090  59.260  1.00  0.00           H
ATOM   4253  C   ALA A 849      25.230  50.120  57.940  1.00  0.00           C
ATOM   4254  O   ALA A 849      25.970  49.490  57.190  1.00  0.00           O
ATOM   4255  N   LEU A 850      24.450  51.120  57.470  1.00  0.00           N
ATOM   4256  HN  LEU A 850      23.810  51.580  58.080  1.00  0.00           H
ATOM   4257  CA  LEU A 850      24.460  51.570  56.090  1.00  0.00           C
ATOM   4258  HA  LEU A 850      24.240  50.720  55.460  1.00  0.00           H
ATOM   4259  CB  LEU A 850      23.350  52.650  55.900  1.00  0.00           C
ATOM   4260  HB1 LEU A 850      23.520  53.470  56.640  1.00  0.00           H
ATOM   4261  HB2 LEU A 850      22.380  52.180  56.150  1.00  0.00           H
ATOM   4262  CG  LEU A 850      23.240  53.270  54.490  1.00  0.00           C
ATOM   4263  HG  LEU A 850      24.210  53.760  54.240  1.00  0.00           H
ATOM   4264  CD1 LEU A 850      22.920  52.220  53.420  1.00  0.00           C
ATOM   4265 HD11 LEU A 850      21.960  51.720  53.640  1.00  0.00           H
ATOM   4266 HD12 LEU A 850      23.720  51.450  53.370  1.00  0.00           H
ATOM   4267 HD13 LEU A 850      22.850  52.700  52.420  1.00  0.00           H
ATOM   4268  CD2 LEU A 850      22.170  54.370  54.490  1.00  0.00           C
ATOM   4269 HD21 LEU A 850      22.420  55.160  55.230  1.00  0.00           H
ATOM   4270 HD22 LEU A 850      21.180  53.940  54.760  1.00  0.00           H
ATOM   4271 HD23 LEU A 850      22.090  54.830  53.490  1.00  0.00           H
ATOM   4272  C   LEU A 850      25.810  52.110  55.650  1.00  0.00           C
ATOM   4273  O   LEU A 850      26.350  51.710  54.620  1.00  0.00           O
ATOM   4274  N   LEU A 851      26.420  52.980  56.480  1.00  0.00           N
ATOM   4275  HN  LEU A 851      25.950  53.290  57.310  1.00  0.00           H
ATOM   4276  CA  LEU A 851      27.760  53.520  56.270  1.00  0.00           C
ATOM   4277  HA  LEU A 851      27.770  54.040  55.330  1.00  0.00           H
ATOM   4278  CB  LEU A 851      28.090  54.510  57.420  1.00  0.00           C
ATOM   4279  HB1 LEU A 851      29.170  54.770  57.420  1.00  0.00           H
ATOM   4280  HB2 LEU A 851      27.870  54.010  58.380  1.00  0.00           H
ATOM   4281  CG  LEU A 851      27.300  55.840  57.360  1.00  0.00           C
ATOM   4282  HG  LEU A 851      26.210  55.610  57.240  1.00  0.00           H
ATOM   4283  CD1 LEU A 851      27.460  56.630  58.670  1.00  0.00           C
ATOM   4284 HD11 LEU A 851      28.520  56.880  58.820  1.00  0.00           H
ATOM   4285 HD12 LEU A 851      27.090  56.040  59.530  1.00  0.00           H
ATOM   4286 HD13 LEU A 851      26.880  57.580  58.620  1.00  0.00           H
ATOM   4287  CD2 LEU A 851      27.740  56.710  56.190  1.00  0.00           C
ATOM   4288 HD21 LEU A 851      27.490  56.250  55.210  1.00  0.00           H
ATOM   4289 HD22 LEU A 851      28.840  56.900  56.240  1.00  0.00           H
ATOM   4290 HD23 LEU A 851      27.230  57.690  56.270  1.00  0.00           H
ATOM   4291  C   LEU A 851      28.850  52.460  56.190  1.00  0.00           C
ATOM   4292  O   LEU A 851      29.680  52.470  55.280  1.00  0.00           O
ATOM   4293  N   CYS A 852      28.860  51.480  57.120  1.00  0.00           N
ATOM   4294  HN  CYS A 852      28.230  51.530  57.900  1.00  0.00           H
ATOM   4295  CA  CYS A 852      29.750  50.330  57.090  1.00  0.00           C
ATOM   4296  HA  CYS A 852      30.770  50.700  57.050  1.00  0.00           H
ATOM   4297  CB  CYS A 852      29.570  49.500  58.390  1.00  0.00           C
ATOM   4298  HB1 CYS A 852      28.530  49.120  58.450  1.00  0.00           H
ATOM   4299  HB2 CYS A 852      29.700  50.200  59.250  1.00  0.00           H
ATOM   4300  SG  CYS A 852      30.750  48.120  58.580  1.00  0.00           S
ATOM   4301  HG1 CYS A 852      30.230  47.340  57.650  1.00  0.00           H
ATOM   4302  C   CYS A 852      29.550  49.460  55.850  1.00  0.00           C
ATOM   4303  O   CYS A 852      30.500  49.080  55.180  1.00  0.00           O
ATOM   4304  N   THR A 853      28.280  49.190  55.480  1.00  0.00           N
ATOM   4305  HN  THR A 853      27.520  49.520  56.050  1.00  0.00           H
ATOM   4306  CA  THR A 853      27.920  48.380  54.310  1.00  0.00           C
ATOM   4307  HA  THR A 853      28.380  47.410  54.430  1.00  0.00           H
ATOM   4308  CB  THR A 853      26.420  48.150  54.160  1.00  0.00           C
ATOM   4309  HB  THR A 853      25.870  49.110  54.020  1.00  0.00           H
ATOM   4310  OG1 THR A 853      25.900  47.500  55.310  1.00  0.00           O
ATOM   4311  HG1 THR A 853      26.050  48.080  56.070  1.00  0.00           H
ATOM   4312  CG2 THR A 853      26.120  47.200  52.990  1.00  0.00           C
ATOM   4313 HG21 THR A 853      26.730  46.280  53.090  1.00  0.00           H
ATOM   4314 HG22 THR A 853      26.340  47.670  52.000  1.00  0.00           H
ATOM   4315 HG23 THR A 853      25.050  46.900  53.000  1.00  0.00           H
ATOM   4316  C   THR A 853      28.450  48.950  53.010  1.00  0.00           C
ATOM   4317  O   THR A 853      28.960  48.230  52.170  1.00  0.00           O
ATOM   4318  N   ILE A 854      28.370  50.290  52.840  1.00  0.00           N
ATOM   4319  HN  ILE A 854      27.870  50.850  53.500  1.00  0.00           H
ATOM   4320  CA  ILE A 854      28.970  50.990  51.710  1.00  0.00           C
ATOM   4321  HA  ILE A 854      28.550  50.600  50.790  1.00  0.00           H
ATOM   4322  CB  ILE A 854      28.670  52.480  51.810  1.00  0.00           C
ATOM   4323  HB  ILE A 854      28.870  52.790  52.860  1.00  0.00           H
ATOM   4324  CG2 ILE A 854      29.570  53.340  50.890  1.00  0.00           C
ATOM   4325 HG21 ILE A 854      29.440  53.040  49.830  1.00  0.00           H
ATOM   4326 HG22 ILE A 854      30.650  53.270  51.150  1.00  0.00           H
ATOM   4327 HG23 ILE A 854      29.300  54.400  51.000  1.00  0.00           H
ATOM   4328  CG1 ILE A 854      27.170  52.720  51.520  1.00  0.00           C
ATOM   4329 HG11 ILE A 854      26.590  51.810  51.780  1.00  0.00           H
ATOM   4330 HG12 ILE A 854      27.020  52.890  50.430  1.00  0.00           H
ATOM   4331  CD  ILE A 854      26.600  53.880  52.330  1.00  0.00           C
ATOM   4332  HD1 ILE A 854      26.970  54.860  51.950  1.00  0.00           H
ATOM   4333  HD2 ILE A 854      26.890  53.790  53.390  1.00  0.00           H
ATOM   4334  HD3 ILE A 854      25.490  53.860  52.280  1.00  0.00           H
ATOM   4335  C   ILE A 854      30.460  50.790  51.610  1.00  0.00           C
ATOM   4336  O   ILE A 854      30.980  50.460  50.540  1.00  0.00           O
ATOM   4337  N   LEU A 855      31.190  50.930  52.730  1.00  0.00           N
ATOM   4338  HN  LEU A 855      30.740  51.200  53.580  1.00  0.00           H
ATOM   4339  CA  LEU A 855      32.620  50.710  52.790  1.00  0.00           C
ATOM   4340  HA  LEU A 855      33.070  51.320  52.030  1.00  0.00           H
ATOM   4341  CB  LEU A 855      33.170  51.140  54.190  1.00  0.00           C
ATOM   4342  HB1 LEU A 855      33.140  50.290  54.900  1.00  0.00           H
ATOM   4343  HB2 LEU A 855      32.480  51.910  54.600  1.00  0.00           H
ATOM   4344  CG  LEU A 855      34.580  51.770  54.200  1.00  0.00           C
ATOM   4345  HG  LEU A 855      34.890  51.870  55.270  1.00  0.00           H
ATOM   4346  CD1 LEU A 855      35.650  50.920  53.500  1.00  0.00           C
ATOM   4347 HD11 LEU A 855      35.450  50.840  52.410  1.00  0.00           H
ATOM   4348 HD12 LEU A 855      35.680  49.890  53.920  1.00  0.00           H
ATOM   4349 HD13 LEU A 855      36.650  51.390  53.620  1.00  0.00           H
ATOM   4350  CD2 LEU A 855      34.580  53.190  53.600  1.00  0.00           C
ATOM   4351 HD21 LEU A 855      33.900  53.850  54.180  1.00  0.00           H
ATOM   4352 HD22 LEU A 855      34.230  53.180  52.550  1.00  0.00           H
ATOM   4353 HD23 LEU A 855      35.600  53.630  53.630  1.00  0.00           H
ATOM   4354  C   LEU A 855      32.970  49.260  52.470  1.00  0.00           C
ATOM   4355  O   LEU A 855      33.850  48.990  51.650  1.00  0.00           O
ATOM   4356  N   ILE A 856      32.240  48.280  53.060  1.00  0.00           N
ATOM   4357  HN  ILE A 856      31.550  48.540  53.750  1.00  0.00           H
ATOM   4358  CA  ILE A 856      32.400  46.860  52.800  1.00  0.00           C
ATOM   4359  HA  ILE A 856      33.430  46.600  52.980  1.00  0.00           H
ATOM   4360  CB  ILE A 856      31.530  46.000  53.720  1.00  0.00           C
ATOM   4361  HB  ILE A 856      30.480  46.390  53.690  1.00  0.00           H
ATOM   4362  CG2 ILE A 856      31.500  44.520  53.260  1.00  0.00           C
ATOM   4363 HG21 ILE A 856      32.530  44.110  53.230  1.00  0.00           H
ATOM   4364 HG22 ILE A 856      31.040  44.400  52.260  1.00  0.00           H
ATOM   4365 HG23 ILE A 856      30.900  43.890  53.950  1.00  0.00           H
ATOM   4366  CG1 ILE A 856      32.040  46.120  55.180  1.00  0.00           C
ATOM   4367 HG11 ILE A 856      32.070  47.190  55.480  1.00  0.00           H
ATOM   4368 HG12 ILE A 856      33.080  45.740  55.220  1.00  0.00           H
ATOM   4369  CD  ILE A 856      31.180  45.360  56.200  1.00  0.00           C
ATOM   4370  HD1 ILE A 856      31.250  44.260  56.040  1.00  0.00           H
ATOM   4371  HD2 ILE A 856      30.110  45.660  56.120  1.00  0.00           H
ATOM   4372  HD3 ILE A 856      31.530  45.560  57.240  1.00  0.00           H
ATOM   4373  C   ILE A 856      32.140  46.510  51.340  1.00  0.00           C
ATOM   4374  O   ILE A 856      32.930  45.800  50.710  1.00  0.00           O
ATOM   4375  N   PHE A 857      31.060  47.050  50.750  1.00  0.00           N
ATOM   4376  HN  PHE A 857      30.420  47.600  51.290  1.00  0.00           H
ATOM   4377  CA  PHE A 857      30.740  46.900  49.340  1.00  0.00           C
ATOM   4378  HA  PHE A 857      30.660  45.840  49.140  1.00  0.00           H
ATOM   4379  CB  PHE A 857      29.360  47.570  49.050  1.00  0.00           C
ATOM   4380  HB1 PHE A 857      29.400  48.640  49.340  1.00  0.00           H
ATOM   4381  HB2 PHE A 857      28.580  47.070  49.670  1.00  0.00           H
ATOM   4382  CG  PHE A 857      28.940  47.490  47.590  1.00  0.00           C
ATOM   4383  CD1 PHE A 857      28.210  46.380  47.120  1.00  0.00           C
ATOM   4384  HD1 PHE A 857      27.950  45.590  47.800  1.00  0.00           H
ATOM   4385  CE1 PHE A 857      27.810  46.310  45.780  1.00  0.00           C
ATOM   4386  HE1 PHE A 857      27.250  45.460  45.410  1.00  0.00           H
ATOM   4387  CZ  PHE A 857      28.130  47.350  44.900  1.00  0.00           C
ATOM   4388  HZ  PHE A 857      27.840  47.300  43.860  1.00  0.00           H
ATOM   4389  CD2 PHE A 857      29.230  48.540  46.710  1.00  0.00           C
ATOM   4390  HD2 PHE A 857      29.770  49.400  47.070  1.00  0.00           H
ATOM   4391  CE2 PHE A 857      28.840  48.470  45.360  1.00  0.00           C
ATOM   4392  HE2 PHE A 857      29.080  49.280  44.680  1.00  0.00           H
ATOM   4393  C   PHE A 857      31.840  47.420  48.430  1.00  0.00           C
ATOM   4394  O   PHE A 857      32.260  46.730  47.500  1.00  0.00           O
ATOM   4395  N   MET A 858      32.380  48.630  48.710  1.00  0.00           N
ATOM   4396  HN  MET A 858      32.030  49.190  49.460  1.00  0.00           H
ATOM   4397  CA  MET A 858      33.490  49.160  47.930  1.00  0.00           C
ATOM   4398  HA  MET A 858      33.170  49.190  46.890  1.00  0.00           H
ATOM   4399  CB  MET A 858      33.810  50.610  48.370  1.00  0.00           C
ATOM   4400  HB1 MET A 858      34.770  50.950  47.920  1.00  0.00           H
ATOM   4401  HB2 MET A 858      33.940  50.630  49.480  1.00  0.00           H
ATOM   4402  CG  MET A 858      32.740  51.630  47.960  1.00  0.00           C
ATOM   4403  HG1 MET A 858      31.740  51.290  48.300  1.00  0.00           H
ATOM   4404  HG2 MET A 858      32.700  51.670  46.850  1.00  0.00           H
ATOM   4405  SD  MET A 858      33.070  53.290  48.620  1.00  0.00           S
ATOM   4406  CE  MET A 858      31.800  54.090  47.620  1.00  0.00           C
ATOM   4407  HE1 MET A 858      30.780  53.750  47.910  1.00  0.00           H
ATOM   4408  HE2 MET A 858      31.940  53.870  46.540  1.00  0.00           H
ATOM   4409  HE3 MET A 858      31.840  55.190  47.740  1.00  0.00           H
ATOM   4410  C   MET A 858      34.760  48.330  47.950  1.00  0.00           C
ATOM   4411  O   MET A 858      35.280  47.990  46.890  1.00  0.00           O
ATOM   4412  N   ASP A 859      35.260  47.950  49.150  1.00  0.00           N
ATOM   4413  HN  ASP A 859      34.800  48.230  49.990  1.00  0.00           H
ATOM   4414  CA  ASP A 859      36.470  47.170  49.360  1.00  0.00           C
ATOM   4415  HA  ASP A 859      37.300  47.690  48.910  1.00  0.00           H
ATOM   4416  CB  ASP A 859      36.680  47.060  50.910  1.00  0.00           C
ATOM   4417  HB1 ASP A 859      35.910  46.410  51.360  1.00  0.00           H
ATOM   4418  HB2 ASP A 859      36.570  48.080  51.350  1.00  0.00           H
ATOM   4419  CG  ASP A 859      38.050  46.550  51.340  1.00  0.00           C
ATOM   4420  OD1 ASP A 859      38.990  46.630  50.510  1.00  0.00           O
ATOM   4421  OD2 ASP A 859      38.210  46.170  52.540  1.00  0.00           O
ATOM   4422  C   ASP A 859      36.380  45.790  48.700  1.00  0.00           C
ATOM   4423  O   ASP A 859      37.240  45.350  47.930  1.00  0.00           O
ATOM   4424  N   GLN A 860      35.230  45.110  48.930  1.00  0.00           N
ATOM   4425  HN  GLN A 860      34.560  45.490  49.570  1.00  0.00           H
ATOM   4426  CA  GLN A 860      34.940  43.810  48.390  1.00  0.00           C
ATOM   4427  HA  GLN A 860      35.750  43.150  48.670  1.00  0.00           H
ATOM   4428  CB  GLN A 860      33.610  43.340  49.040  1.00  0.00           C
ATOM   4429  HB1 GLN A 860      32.790  44.020  48.710  1.00  0.00           H
ATOM   4430  HB2 GLN A 860      33.710  43.490  50.140  1.00  0.00           H
ATOM   4431  CG  GLN A 860      33.190  41.880  48.790  1.00  0.00           C
ATOM   4432  HG1 GLN A 860      33.080  41.690  47.700  1.00  0.00           H
ATOM   4433  HG2 GLN A 860      32.220  41.690  49.280  1.00  0.00           H
ATOM   4434  CD  GLN A 860      34.210  40.910  49.400  1.00  0.00           C
ATOM   4435  OE1 GLN A 860      34.690  41.060  50.520  1.00  0.00           O
ATOM   4436  NE2 GLN A 860      34.570  39.860  48.640  1.00  0.00           N
ATOM   4437 HE21 GLN A 860      35.140  39.160  49.070  1.00  0.00           H
ATOM   4438 HE22 GLN A 860      34.160  39.720  47.750  1.00  0.00           H
ATOM   4439  C   GLN A 860      34.820  43.750  46.870  1.00  0.00           C
ATOM   4440  O   GLN A 860      35.420  42.900  46.220  1.00  0.00           O
ATOM   4441  N   GLN A 861      34.030  44.670  46.270  1.00  0.00           N
ATOM   4442  HN  GLN A 861      33.550  45.370  46.810  1.00  0.00           H
ATOM   4443  CA  GLN A 861      33.840  44.740  44.830  1.00  0.00           C
ATOM   4444  HA  GLN A 861      33.640  43.740  44.490  1.00  0.00           H
ATOM   4445  CB  GLN A 861      32.600  45.620  44.470  1.00  0.00           C
ATOM   4446  HB1 GLN A 861      32.590  45.770  43.370  1.00  0.00           H
ATOM   4447  HB2 GLN A 861      32.710  46.620  44.950  1.00  0.00           H
ATOM   4448  CG  GLN A 861      31.240  44.990  44.870  1.00  0.00           C
ATOM   4449  HG1 GLN A 861      30.420  45.660  44.520  1.00  0.00           H
ATOM   4450  HG2 GLN A 861      31.180  44.910  45.970  1.00  0.00           H
ATOM   4451  CD  GLN A 861      31.030  43.610  44.240  1.00  0.00           C
ATOM   4452  OE1 GLN A 861      31.540  43.300  43.170  1.00  0.00           O
ATOM   4453  NE2 GLN A 861      30.240  42.730  44.900  1.00  0.00           N
ATOM   4454 HE21 GLN A 861      30.090  41.860  44.450  1.00  0.00           H
ATOM   4455 HE22 GLN A 861      29.670  43.080  45.640  1.00  0.00           H
ATOM   4456  C   GLN A 861      35.060  45.170  44.040  1.00  0.00           C
ATOM   4457  O   GLN A 861      35.410  44.540  43.040  1.00  0.00           O
ATOM   4458  N   ILE A 862      35.790  46.220  44.480  1.00  0.00           N
ATOM   4459  HN  ILE A 862      35.540  46.710  45.320  1.00  0.00           H
ATOM   4460  CA  ILE A 862      36.960  46.700  43.760  1.00  0.00           C
ATOM   4461  HA  ILE A 862      36.640  46.830  42.740  1.00  0.00           H
ATOM   4462  CB  ILE A 862      37.460  48.050  44.270  1.00  0.00           C
ATOM   4463  HB  ILE A 862      36.570  48.700  44.430  1.00  0.00           H
ATOM   4464  CG2 ILE A 862      38.200  47.940  45.620  1.00  0.00           C
ATOM   4465 HG21 ILE A 862      39.170  47.420  45.510  1.00  0.00           H
ATOM   4466 HG22 ILE A 862      37.590  47.390  46.370  1.00  0.00           H
ATOM   4467 HG23 ILE A 862      38.410  48.960  46.030  1.00  0.00           H
ATOM   4468  CG1 ILE A 862      38.350  48.770  43.220  1.00  0.00           C
ATOM   4469 HG11 ILE A 862      39.240  48.150  42.980  1.00  0.00           H
ATOM   4470 HG12 ILE A 862      38.750  49.710  43.680  1.00  0.00           H
ATOM   4471  CD  ILE A 862      37.630  49.150  41.920  1.00  0.00           C
ATOM   4472  HD1 ILE A 862      36.770  49.810  42.130  1.00  0.00           H
ATOM   4473  HD2 ILE A 862      37.270  48.250  41.380  1.00  0.00           H
ATOM   4474  HD3 ILE A 862      38.330  49.690  41.250  1.00  0.00           H
ATOM   4475  C   ILE A 862      38.050  45.620  43.710  1.00  0.00           C
ATOM   4476  O   ILE A 862      38.630  45.350  42.660  1.00  0.00           O
ATOM   4477  N   THR A 863      38.260  44.910  44.840  1.00  0.00           N
ATOM   4478  HN  THR A 863      37.830  45.180  45.690  1.00  0.00           H
ATOM   4479  CA  THR A 863      39.140  43.750  44.910  1.00  0.00           C
ATOM   4480  HA  THR A 863      40.110  44.060  44.580  1.00  0.00           H
ATOM   4481  CB  THR A 863      39.290  43.220  46.340  1.00  0.00           C
ATOM   4482  HB  THR A 863      38.310  42.880  46.750  1.00  0.00           H
ATOM   4483  OG1 THR A 863      39.810  44.230  47.170  1.00  0.00           O
ATOM   4484  HG1 THR A 863      39.060  44.650  47.630  1.00  0.00           H
ATOM   4485  CG2 THR A 863      40.300  42.060  46.400  1.00  0.00           C
ATOM   4486 HG21 THR A 863      41.270  42.380  45.960  1.00  0.00           H
ATOM   4487 HG22 THR A 863      39.940  41.170  45.860  1.00  0.00           H
ATOM   4488 HG23 THR A 863      40.490  41.780  47.460  1.00  0.00           H
ATOM   4489  C   THR A 863      38.720  42.620  43.980  1.00  0.00           C
ATOM   4490  O   THR A 863      39.540  42.080  43.250  1.00  0.00           O
ATOM   4491  N   ALA A 864      37.410  42.280  43.910  1.00  0.00           N
ATOM   4492  HN  ALA A 864      36.740  42.720  44.510  1.00  0.00           H
ATOM   4493  CA  ALA A 864      36.880  41.320  42.960  1.00  0.00           C
ATOM   4494  HA  ALA A 864      37.400  40.380  43.110  1.00  0.00           H
ATOM   4495  CB  ALA A 864      35.380  41.100  43.230  1.00  0.00           C
ATOM   4496  HB1 ALA A 864      34.790  42.030  43.060  1.00  0.00           H
ATOM   4497  HB2 ALA A 864      35.240  40.800  44.290  1.00  0.00           H
ATOM   4498  HB3 ALA A 864      34.970  40.290  42.590  1.00  0.00           H
ATOM   4499  C   ALA A 864      37.090  41.710  41.490  1.00  0.00           C
ATOM   4500  O   ALA A 864      37.500  40.890  40.680  1.00  0.00           O
ATOM   4501  N   VAL A 865      36.840  42.990  41.130  1.00  0.00           N
ATOM   4502  HN  VAL A 865      36.450  43.630  41.810  1.00  0.00           H
ATOM   4503  CA  VAL A 865      37.080  43.550  39.810  1.00  0.00           C
ATOM   4504  HA  VAL A 865      36.530  42.960  39.090  1.00  0.00           H
ATOM   4505  CB  VAL A 865      36.580  45.000  39.740  1.00  0.00           C
ATOM   4506  HB  VAL A 865      36.940  45.560  40.630  1.00  0.00           H
ATOM   4507  CG1 VAL A 865      37.080  45.720  38.480  1.00  0.00           C
ATOM   4508 HG11 VAL A 865      36.810  45.150  37.570  1.00  0.00           H
ATOM   4509 HG12 VAL A 865      38.180  45.870  38.490  1.00  0.00           H
ATOM   4510 HG13 VAL A 865      36.610  46.730  38.410  1.00  0.00           H
ATOM   4511  CG2 VAL A 865      35.030  45.000  39.760  1.00  0.00           C
ATOM   4512 HG21 VAL A 865      34.640  44.520  40.670  1.00  0.00           H
ATOM   4513 HG22 VAL A 865      34.640  44.440  38.880  1.00  0.00           H
ATOM   4514 HG23 VAL A 865      34.650  46.040  39.710  1.00  0.00           H
ATOM   4515  C   VAL A 865      38.540  43.460  39.410  1.00  0.00           C
ATOM   4516  O   VAL A 865      38.870  42.980  38.330  1.00  0.00           O
ATOM   4517  N   ILE A 866      39.450  43.850  40.330  1.00  0.00           N
ATOM   4518  HN  ILE A 866      39.140  44.270  41.180  1.00  0.00           H
ATOM   4519  CA  ILE A 866      40.890  43.740  40.170  1.00  0.00           C
ATOM   4520  HA  ILE A 866      41.170  44.260  39.270  1.00  0.00           H
ATOM   4521  CB  ILE A 866      41.620  44.420  41.330  1.00  0.00           C
ATOM   4522  HB  ILE A 866      41.140  44.110  42.290  1.00  0.00           H
ATOM   4523  CG2 ILE A 866      43.120  44.030  41.400  1.00  0.00           C
ATOM   4524 HG21 ILE A 866      43.610  44.220  40.430  1.00  0.00           H
ATOM   4525 HG22 ILE A 866      43.250  42.960  41.670  1.00  0.00           H
ATOM   4526 HG23 ILE A 866      43.640  44.620  42.180  1.00  0.00           H
ATOM   4527  CG1 ILE A 866      41.450  45.960  41.200  1.00  0.00           C
ATOM   4528 HG11 ILE A 866      40.400  46.200  40.950  1.00  0.00           H
ATOM   4529 HG12 ILE A 866      42.080  46.330  40.360  1.00  0.00           H
ATOM   4530  CD  ILE A 866      41.800  46.730  42.480  1.00  0.00           C
ATOM   4531  HD1 ILE A 866      42.860  46.580  42.780  1.00  0.00           H
ATOM   4532  HD2 ILE A 866      41.140  46.420  43.320  1.00  0.00           H
ATOM   4533  HD3 ILE A 866      41.650  47.820  42.310  1.00  0.00           H
ATOM   4534  C   ILE A 866      41.360  42.310  39.960  1.00  0.00           C
ATOM   4535  O   ILE A 866      42.200  42.050  39.100  1.00  0.00           O
ATOM   4536  N   ILE A 867      40.810  41.330  40.710  1.00  0.00           N
ATOM   4537  HN  ILE A 867      40.140  41.570  41.430  1.00  0.00           H
ATOM   4538  CA  ILE A 867      41.080  39.920  40.500  1.00  0.00           C
ATOM   4539  HA  ILE A 867      42.150  39.780  40.510  1.00  0.00           H
ATOM   4540  CB  ILE A 867      40.510  39.070  41.630  1.00  0.00           C
ATOM   4541  HB  ILE A 867      39.440  39.360  41.780  1.00  0.00           H
ATOM   4542  CG2 ILE A 867      40.540  37.550  41.300  1.00  0.00           C
ATOM   4543 HG21 ILE A 867      41.560  37.230  41.010  1.00  0.00           H
ATOM   4544 HG22 ILE A 867      39.840  37.300  40.470  1.00  0.00           H
ATOM   4545 HG23 ILE A 867      40.230  36.970  42.190  1.00  0.00           H
ATOM   4546  CG1 ILE A 867      41.250  39.360  42.970  1.00  0.00           C
ATOM   4547 HG11 ILE A 867      40.660  38.870  43.790  1.00  0.00           H
ATOM   4548 HG12 ILE A 867      41.260  40.450  43.170  1.00  0.00           H
ATOM   4549  CD  ILE A 867      42.690  38.840  43.030  1.00  0.00           C
ATOM   4550  HD1 ILE A 867      43.290  39.180  42.160  1.00  0.00           H
ATOM   4551  HD2 ILE A 867      42.700  37.730  43.070  1.00  0.00           H
ATOM   4552  HD3 ILE A 867      43.190  39.220  43.940  1.00  0.00           H
ATOM   4553  C   ILE A 867      40.640  39.380  39.140  1.00  0.00           C
ATOM   4554  O   ILE A 867      41.420  38.740  38.450  1.00  0.00           O
ATOM   4555  N   ASN A 868      39.390  39.690  38.710  1.00  0.00           N
ATOM   4556  HN  ASN A 868      38.780  40.200  39.310  1.00  0.00           H
ATOM   4557  CA  ASN A 868      38.830  39.190  37.460  1.00  0.00           C
ATOM   4558  HA  ASN A 868      39.050  38.140  37.370  1.00  0.00           H
ATOM   4559  CB  ASN A 868      37.290  39.430  37.410  1.00  0.00           C
ATOM   4560  HB1 ASN A 868      36.880  39.090  36.430  1.00  0.00           H
ATOM   4561  HB2 ASN A 868      37.090  40.510  37.530  1.00  0.00           H
ATOM   4562  CG  ASN A 868      36.540  38.640  38.480  1.00  0.00           C
ATOM   4563  OD1 ASN A 868      36.870  37.520  38.870  1.00  0.00           O
ATOM   4564  ND2 ASN A 868      35.450  39.270  39.000  1.00  0.00           N
ATOM   4565 HD21 ASN A 868      35.170  40.160  38.640  1.00  0.00           H
ATOM   4566 HD22 ASN A 868      35.000  38.850  39.780  1.00  0.00           H
ATOM   4567  C   ASN A 868      39.410  39.860  36.210  1.00  0.00           C
ATOM   4568  O   ASN A 868      39.320  39.320  35.110  1.00  0.00           O
ATOM   4569  N   ARG A 869      39.960  41.080  36.360  1.00  0.00           N
ATOM   4570  HN  ARG A 869      39.880  41.500  37.260  1.00  0.00           H
ATOM   4571  CA  ARG A 869      40.630  41.900  35.370  1.00  0.00           C
ATOM   4572  HA  ARG A 869      39.860  42.470  34.880  1.00  0.00           H
ATOM   4573  CB  ARG A 869      41.550  42.890  36.140  1.00  0.00           C
ATOM   4574  HB1 ARG A 869      42.290  42.270  36.690  1.00  0.00           H
ATOM   4575  HB2 ARG A 869      40.940  43.420  36.890  1.00  0.00           H
ATOM   4576  CG  ARG A 869      42.320  43.920  35.280  1.00  0.00           C
ATOM   4577  HG1 ARG A 869      41.580  44.510  34.700  1.00  0.00           H
ATOM   4578  HG2 ARG A 869      42.990  43.420  34.550  1.00  0.00           H
ATOM   4579  CD  ARG A 869      43.150  44.900  36.120  1.00  0.00           C
ATOM   4580  HD1 ARG A 869      42.530  45.330  36.940  1.00  0.00           H
ATOM   4581  HD2 ARG A 869      43.490  45.730  35.460  1.00  0.00           H
ATOM   4582  NE  ARG A 869      44.300  44.150  36.730  1.00  0.00           N
ATOM   4583  HE  ARG A 869      44.110  43.290  37.190  1.00  0.00           H
ATOM   4584  CZ  ARG A 869      45.470  44.710  37.000  1.00  0.00           C
ATOM   4585  NH1 ARG A 869      45.830  45.850  36.480  1.00  0.00           N
ATOM   4586 HH11 ARG A 869      46.740  46.210  36.610  1.00  0.00           H
ATOM   4587 HH12 ARG A 869      45.460  45.940  35.520  1.00  0.00           H
ATOM   4588  NH2 ARG A 869      46.310  44.050  37.780  1.00  0.00           N
ATOM   4589 HH21 ARG A 869      46.080  43.090  38.010  1.00  0.00           H
ATOM   4590 HH22 ARG A 869      47.210  44.410  37.940  1.00  0.00           H
ATOM   4591  C   ARG A 869      41.440  41.230  34.260  1.00  0.00           C
ATOM   4592  O   ARG A 869      42.310  40.400  34.510  1.00  0.00           O
ATOM   4593  N   LYS A 870      41.210  41.700  33.010  1.00  0.00           N
ATOM   4594  HN  LYS A 870      40.440  42.300  32.890  1.00  0.00           H
ATOM   4595  CA  LYS A 870      41.910  41.460  31.750  1.00  0.00           C
ATOM   4596  HA  LYS A 870      41.400  40.650  31.270  1.00  0.00           H
ATOM   4597  CB  LYS A 870      41.740  42.730  30.870  1.00  0.00           C
ATOM   4598  HB1 LYS A 870      41.830  43.610  31.560  1.00  0.00           H
ATOM   4599  HB2 LYS A 870      40.700  42.730  30.460  1.00  0.00           H
ATOM   4600  CG  LYS A 870      42.740  42.960  29.710  1.00  0.00           C
ATOM   4601  HG1 LYS A 870      42.760  42.050  29.060  1.00  0.00           H
ATOM   4602  HG2 LYS A 870      43.760  43.090  30.130  1.00  0.00           H
ATOM   4603  CD  LYS A 870      42.410  44.190  28.840  1.00  0.00           C
ATOM   4604  HD1 LYS A 870      41.460  43.990  28.310  1.00  0.00           H
ATOM   4605  HD2 LYS A 870      43.210  44.310  28.090  1.00  0.00           H
ATOM   4606  CE  LYS A 870      42.230  45.540  29.570  1.00  0.00           C
ATOM   4607  HE1 LYS A 870      41.470  45.470  30.370  1.00  0.00           H
ATOM   4608  HE2 LYS A 870      41.890  46.310  28.840  1.00  0.00           H
ATOM   4609  NZ  LYS A 870      43.490  46.040  30.160  1.00  0.00           N
ATOM   4610  HZ1 LYS A 870      44.300  46.060  29.530  1.00  0.00           H
ATOM   4611  HZ2 LYS A 870      43.740  45.460  31.020  1.00  0.00           H
ATOM   4612  HZ3 LYS A 870      43.300  47.020  30.510  1.00  0.00           H
ATOM   4613  C   LYS A 870      43.360  41.000  31.800  1.00  0.00           C
ATOM   4614  O   LYS A 870      43.720  39.980  31.200  1.00  0.00           O
ATOM   4615  N   GLU A 871      44.230  41.720  32.530  1.00  0.00           N
ATOM   4616  HN  GLU A 871      43.990  42.640  32.840  1.00  0.00           H
ATOM   4617  CA  GLU A 871      45.620  41.370  32.770  1.00  0.00           C
ATOM   4618  HA  GLU A 871      46.110  41.340  31.800  1.00  0.00           H
ATOM   4619  CB  GLU A 871      46.300  42.460  33.620  1.00  0.00           C
ATOM   4620  HB1 GLU A 871      47.330  42.120  33.890  1.00  0.00           H
ATOM   4621  HB2 GLU A 871      45.740  42.620  34.570  1.00  0.00           H
ATOM   4622  CG  GLU A 871      46.490  43.800  32.850  1.00  0.00           C
ATOM   4623  HG1 GLU A 871      46.730  43.620  31.780  1.00  0.00           H
ATOM   4624  HG2 GLU A 871      47.340  44.350  33.310  1.00  0.00           H
ATOM   4625  CD  GLU A 871      45.280  44.710  32.960  1.00  0.00           C
ATOM   4626  OE1 GLU A 871      45.300  45.560  33.870  1.00  0.00           O
ATOM   4627  OE2 GLU A 871      44.310  44.580  32.160  1.00  0.00           O
ATOM   4628  C   GLU A 871      45.860  40.000  33.400  1.00  0.00           C
ATOM   4629  O   GLU A 871      46.790  39.290  33.030  1.00  0.00           O
ATOM   4630  N   HSD A 872      45.010  39.590  34.360  1.00  0.00           N
ATOM   4631  HN  HSD A 872      44.200  40.150  34.560  1.00  0.00           H
ATOM   4632  CA  HSD A 872      45.080  38.320  35.080  1.00  0.00           C
ATOM   4633  HA  HSD A 872      46.110  38.040  35.220  1.00  0.00           H
ATOM   4634  CB  HSD A 872      44.380  38.390  36.460  1.00  0.00           C
ATOM   4635  HB1 HSD A 872      44.500  37.440  37.030  1.00  0.00           H
ATOM   4636  HB2 HSD A 872      43.280  38.550  36.300  1.00  0.00           H
ATOM   4637  ND1 HSD A 872      44.120  39.880  38.450  1.00  0.00           N
ATOM   4638  HD1 HSD A 872      43.190  39.550  38.660  1.00  0.00           H
ATOM   4639  CG  HSD A 872      44.840  39.500  37.350  1.00  0.00           C
ATOM   4640  CE1 HSD A 872      44.710  40.980  38.960  1.00  0.00           C
ATOM   4641  HE1 HSD A 872      44.280  41.540  39.790  1.00  0.00           H
ATOM   4642  NE2 HSD A 872      45.750  41.340  38.240  1.00  0.00           N
ATOM   4643  CD2 HSD A 872      45.840  40.400  37.220  1.00  0.00           C
ATOM   4644  HD2 HSD A 872      46.580  40.490  36.440  1.00  0.00           H
ATOM   4645  C   HSD A 872      44.390  37.200  34.340  1.00  0.00           C
ATOM   4646  O   HSD A 872      43.720  36.380  34.980  1.00  0.00           O
ATOM   4647  N   LYS A 873      44.510  37.150  33.000  1.00  0.00           N
ATOM   4648  HN  LYS A 873      45.090  37.840  32.570  1.00  0.00           H
ATOM   4649  CA  LYS A 873      43.820  36.260  32.080  1.00  0.00           C
ATOM   4650  HA  LYS A 873      42.950  36.820  31.760  1.00  0.00           H
ATOM   4651  CB  LYS A 873      44.690  35.990  30.830  1.00  0.00           C
ATOM   4652  HB1 LYS A 873      44.190  35.230  30.180  1.00  0.00           H
ATOM   4653  HB2 LYS A 873      45.660  35.570  31.170  1.00  0.00           H
ATOM   4654  CG  LYS A 873      44.930  37.260  30.000  1.00  0.00           C
ATOM   4655  HG1 LYS A 873      45.470  38.010  30.610  1.00  0.00           H
ATOM   4656  HG2 LYS A 873      43.930  37.700  29.750  1.00  0.00           H
ATOM   4657  CD  LYS A 873      45.700  36.990  28.690  1.00  0.00           C
ATOM   4658  HD1 LYS A 873      45.720  37.950  28.120  1.00  0.00           H
ATOM   4659  HD2 LYS A 873      45.120  36.250  28.100  1.00  0.00           H
ATOM   4660  CE  LYS A 873      47.120  36.480  28.910  1.00  0.00           C
ATOM   4661  HE1 LYS A 873      47.120  35.440  29.310  1.00  0.00           H
ATOM   4662  HE2 LYS A 873      47.670  37.130  29.620  1.00  0.00           H
ATOM   4663  NZ  LYS A 873      47.840  36.480  27.620  1.00  0.00           N
ATOM   4664  HZ1 LYS A 873      47.710  37.400  27.160  1.00  0.00           H
ATOM   4665  HZ2 LYS A 873      47.420  35.700  27.030  1.00  0.00           H
ATOM   4666  HZ3 LYS A 873      48.850  36.310  27.750  1.00  0.00           H
ATOM   4667  C   LYS A 873      43.280  34.940  32.610  1.00  0.00           C
ATOM   4668  O   LYS A 873      44.010  33.970  32.830  1.00  0.00           O
ATOM   4669  N   LEU A 874      41.940  34.880  32.760  1.00  0.00           N
ATOM   4670  HN  LEU A 874      41.370  35.650  32.490  1.00  0.00           H
ATOM   4671  CA  LEU A 874      41.210  33.750  33.260  1.00  0.00           C
ATOM   4672  HA  LEU A 874      41.750  33.310  34.090  1.00  0.00           H
ATOM   4673  CB  LEU A 874      39.800  34.180  33.750  1.00  0.00           C
ATOM   4674  HB1 LEU A 874      39.140  33.290  33.880  1.00  0.00           H
ATOM   4675  HB2 LEU A 874      39.340  34.830  32.980  1.00  0.00           H
ATOM   4676  CG  LEU A 874      39.810  34.910  35.110  1.00  0.00           C
ATOM   4677  HG  LEU A 874      40.680  35.620  35.130  1.00  0.00           H
ATOM   4678  CD1 LEU A 874      38.540  35.740  35.340  1.00  0.00           C
ATOM   4679 HD11 LEU A 874      37.640  35.070  35.330  1.00  0.00           H
ATOM   4680 HD12 LEU A 874      38.420  36.520  34.550  1.00  0.00           H
ATOM   4681 HD13 LEU A 874      38.590  36.240  36.320  1.00  0.00           H
ATOM   4682  CD2 LEU A 874      39.980  33.890  36.240  1.00  0.00           C
ATOM   4683 HD21 LEU A 874      40.900  33.280  36.110  1.00  0.00           H
ATOM   4684 HD22 LEU A 874      39.120  33.190  36.260  1.00  0.00           H
ATOM   4685 HD23 LEU A 874      40.030  34.410  37.220  1.00  0.00           H
ATOM   4686  C   LEU A 874      41.080  32.660  32.220  1.00  0.00           C
ATOM   4687  O   LEU A 874      41.250  32.870  31.010  1.00  0.00           O
ATOM   4688  N   LYS A 875      40.760  31.430  32.660  1.00  0.00           N
ATOM   4689  HN  LYS A 875      40.700  31.210  33.650  1.00  0.00           H
ATOM   4690  CA  LYS A 875      40.360  30.380  31.740  1.00  0.00           C
ATOM   4691  HA  LYS A 875      40.480  30.690  30.710  1.00  0.00           H
ATOM   4692  CB  LYS A 875      41.150  29.070  32.010  1.00  0.00           C
ATOM   4693  HB1 LYS A 875      40.980  28.350  31.200  1.00  0.00           H
ATOM   4694  HB2 LYS A 875      40.770  28.610  32.950  1.00  0.00           H
ATOM   4695  CG  LYS A 875      42.660  29.260  32.260  1.00  0.00           C
ATOM   4696  HG1 LYS A 875      43.130  28.270  32.470  1.00  0.00           H
ATOM   4697  HG2 LYS A 875      42.750  29.850  33.210  1.00  0.00           H
ATOM   4698  CD  LYS A 875      43.450  29.990  31.160  1.00  0.00           C
ATOM   4699  HD1 LYS A 875      44.450  30.240  31.600  1.00  0.00           H
ATOM   4700  HD2 LYS A 875      42.940  30.960  30.950  1.00  0.00           H
ATOM   4701  CE  LYS A 875      43.630  29.220  29.860  1.00  0.00           C
ATOM   4702  HE1 LYS A 875      42.660  29.000  29.380  1.00  0.00           H
ATOM   4703  HE2 LYS A 875      44.180  28.260  30.050  1.00  0.00           H
ATOM   4704  NZ  LYS A 875      44.440  30.040  28.950  1.00  0.00           N
ATOM   4705  HZ1 LYS A 875      45.330  30.360  29.400  1.00  0.00           H
ATOM   4706  HZ2 LYS A 875      43.890  30.870  28.650  1.00  0.00           H
ATOM   4707  HZ3 LYS A 875      44.670  29.520  28.080  1.00  0.00           H
ATOM   4708  C   LYS A 875      38.880  30.100  31.970  1.00  0.00           C
ATOM   4709  O   LYS A 875      38.180  29.580  31.100  1.00  0.00           O
ATOM   4710  N   LYS A 876      38.370  30.470  33.170  1.00  0.00           N
ATOM   4711  HN  LYS A 876      38.990  30.810  33.890  1.00  0.00           H
ATOM   4712  CA  LYS A 876      37.040  30.110  33.610  1.00  0.00           C
ATOM   4713  HA  LYS A 876      36.480  29.680  32.790  1.00  0.00           H
ATOM   4714  CB  LYS A 876      37.130  29.070  34.750  1.00  0.00           C
ATOM   4715  HB1 LYS A 876      36.120  28.770  35.090  1.00  0.00           H
ATOM   4716  HB2 LYS A 876      37.650  29.560  35.610  1.00  0.00           H
ATOM   4717  CG  LYS A 876      37.930  27.800  34.380  1.00  0.00           C
ATOM   4718  HG1 LYS A 876      38.980  28.120  34.160  1.00  0.00           H
ATOM   4719  HG2 LYS A 876      37.520  27.330  33.470  1.00  0.00           H
ATOM   4720  CD  LYS A 876      38.020  26.790  35.540  1.00  0.00           C
ATOM   4721  HD1 LYS A 876      37.070  26.220  35.630  1.00  0.00           H
ATOM   4722  HD2 LYS A 876      38.150  27.370  36.480  1.00  0.00           H
ATOM   4723  CE  LYS A 876      39.200  25.820  35.380  1.00  0.00           C
ATOM   4724  HE1 LYS A 876      40.140  26.360  35.140  1.00  0.00           H
ATOM   4725  HE2 LYS A 876      39.000  25.090  34.560  1.00  0.00           H
ATOM   4726  NZ  LYS A 876      39.430  25.050  36.610  1.00  0.00           N
ATOM   4727  HZ1 LYS A 876      38.540  24.810  37.110  1.00  0.00           H
ATOM   4728  HZ2 LYS A 876      40.020  25.560  37.300  1.00  0.00           H
ATOM   4729  HZ3 LYS A 876      39.970  24.170  36.330  1.00  0.00           H
ATOM   4730  C   LYS A 876      36.260  31.330  34.080  1.00  0.00           C
ATOM   4731  O   LYS A 876      36.760  32.430  34.290  1.00  0.00           O
ATOM   4732  N   GLY A 877      34.930  31.150  34.220  1.00  0.00           N
ATOM   4733  HN  GLY A 877      34.560  30.250  34.010  1.00  0.00           H
ATOM   4734  CA  GLY A 877      34.040  32.210  34.680  1.00  0.00           C
ATOM   4735  HA1 GLY A 877      33.040  31.880  34.460  1.00  0.00           H
ATOM   4736  HA2 GLY A 877      34.290  33.130  34.170  1.00  0.00           H
ATOM   4737  C   GLY A 877      34.080  32.500  36.170  1.00  0.00           C
ATOM   4738  O   GLY A 877      34.450  31.660  37.000  1.00  0.00           O
ATOM   4739  N   ALA A 878      33.620  33.710  36.550  1.00  0.00           N
ATOM   4740  HN  ALA A 878      33.320  34.340  35.850  1.00  0.00           H
ATOM   4741  CA  ALA A 878      33.580  34.210  37.910  1.00  0.00           C
ATOM   4742  HA  ALA A 878      33.920  33.450  38.600  1.00  0.00           H
ATOM   4743  CB  ALA A 878      34.470  35.470  38.060  1.00  0.00           C
ATOM   4744  HB1 ALA A 878      34.120  36.300  37.410  1.00  0.00           H
ATOM   4745  HB2 ALA A 878      35.510  35.220  37.770  1.00  0.00           H
ATOM   4746  HB3 ALA A 878      34.490  35.840  39.110  1.00  0.00           H
ATOM   4747  C   ALA A 878      32.130  34.540  38.280  1.00  0.00           C
ATOM   4748  O   ALA A 878      31.220  34.300  37.490  1.00  0.00           O
ATOM   4749  N   GLY A 879      31.860  35.080  39.480  1.00  0.00           N
ATOM   4750  HN  GLY A 879      32.610  35.330  40.090  1.00  0.00           H
ATOM   4751  CA  GLY A 879      30.490  35.370  39.920  1.00  0.00           C
ATOM   4752  HA1 GLY A 879      30.070  34.460  40.320  1.00  0.00           H
ATOM   4753  HA2 GLY A 879      29.910  35.760  39.090  1.00  0.00           H
ATOM   4754  C   GLY A 879      30.460  36.390  41.010  1.00  0.00           C
ATOM   4755  O   GLY A 879      30.750  36.100  42.170  1.00  0.00           O
ATOM   4756  N   TYR A 880      30.100  37.640  40.660  1.00  0.00           N
ATOM   4757  HN  TYR A 880      29.840  37.820  39.720  1.00  0.00           H
ATOM   4758  CA  TYR A 880      29.920  38.770  41.560  1.00  0.00           C
ATOM   4759  HA  TYR A 880      30.820  38.890  42.140  1.00  0.00           H
ATOM   4760  CB  TYR A 880      29.650  40.070  40.740  1.00  0.00           C
ATOM   4761  HB1 TYR A 880      29.450  40.930  41.430  1.00  0.00           H
ATOM   4762  HB2 TYR A 880      28.770  39.950  40.080  1.00  0.00           H
ATOM   4763  CG  TYR A 880      30.850  40.460  39.910  1.00  0.00           C
ATOM   4764  CD1 TYR A 880      31.960  41.070  40.520  1.00  0.00           C
ATOM   4765  HD1 TYR A 880      31.960  41.230  41.590  1.00  0.00           H
ATOM   4766  CE1 TYR A 880      33.060  41.500  39.760  1.00  0.00           C
ATOM   4767  HE1 TYR A 880      33.900  41.980  40.240  1.00  0.00           H
ATOM   4768  CZ  TYR A 880      33.040  41.340  38.370  1.00  0.00           C
ATOM   4769  OH  TYR A 880      34.140  41.770  37.600  1.00  0.00           O
ATOM   4770  HH  TYR A 880      33.810  41.920  36.710  1.00  0.00           H
ATOM   4771  CD2 TYR A 880      30.850  40.310  38.510  1.00  0.00           C
ATOM   4772  HD2 TYR A 880      29.990  39.870  38.030  1.00  0.00           H
ATOM   4773  CE2 TYR A 880      31.940  40.750  37.740  1.00  0.00           C
ATOM   4774  HE2 TYR A 880      31.920  40.630  36.670  1.00  0.00           H
ATOM   4775  C   TYR A 880      28.780  38.590  42.550  1.00  0.00           C
ATOM   4776  O   TYR A 880      28.930  38.820  43.750  1.00  0.00           O
ATOM   4777  N   HSD A 881      27.610  38.130  42.080  1.00  0.00           N
ATOM   4778  HN  HSD A 881      27.520  37.920  41.100  1.00  0.00           H
ATOM   4779  CA  HSD A 881      26.430  37.940  42.900  1.00  0.00           C
ATOM   4780  HA  HSD A 881      26.250  38.860  43.430  1.00  0.00           H
ATOM   4781  CB  HSD A 881      25.200  37.670  42.000  1.00  0.00           C
ATOM   4782  HB1 HSD A 881      24.300  37.510  42.630  1.00  0.00           H
ATOM   4783  HB2 HSD A 881      25.370  36.760  41.390  1.00  0.00           H
ATOM   4784  ND1 HSD A 881      25.200  38.900  39.760  1.00  0.00           N
ATOM   4785  HD1 HSD A 881      25.640  38.170  39.210  1.00  0.00           H
ATOM   4786  CG  HSD A 881      24.970  38.860  41.120  1.00  0.00           C
ATOM   4787  CE1 HSD A 881      24.890  40.160  39.350  1.00  0.00           C
ATOM   4788  HE1 HSD A 881      24.950  40.520  38.320  1.00  0.00           H
ATOM   4789  NE2 HSD A 881      24.490  40.910  40.360  1.00  0.00           N
ATOM   4790  CD2 HSD A 881      24.520  40.090  41.470  1.00  0.00           C
ATOM   4791  HD2 HSD A 881      24.240  40.490  42.430  1.00  0.00           H
ATOM   4792  C   HSD A 881      26.570  36.860  43.960  1.00  0.00           C
ATOM   4793  O   HSD A 881      26.170  37.050  45.110  1.00  0.00           O
ATOM   4794  N   LEU A 882      27.190  35.720  43.600  1.00  0.00           N
ATOM   4795  HN  LEU A 882      27.510  35.610  42.660  1.00  0.00           H
ATOM   4796  CA  LEU A 882      27.530  34.650  44.510  1.00  0.00           C
ATOM   4797  HA  LEU A 882      26.630  34.320  45.010  1.00  0.00           H
ATOM   4798  CB  LEU A 882      28.190  33.460  43.740  1.00  0.00           C
ATOM   4799  HB1 LEU A 882      28.590  32.720  44.470  1.00  0.00           H
ATOM   4800  HB2 LEU A 882      29.040  33.850  43.140  1.00  0.00           H
ATOM   4801  CG  LEU A 882      27.230  32.680  42.810  1.00  0.00           C
ATOM   4802  HG  LEU A 882      26.640  33.400  42.200  1.00  0.00           H
ATOM   4803  CD1 LEU A 882      28.020  31.780  41.840  1.00  0.00           C
ATOM   4804 HD11 LEU A 882      28.660  31.080  42.410  1.00  0.00           H
ATOM   4805 HD12 LEU A 882      28.660  32.390  41.170  1.00  0.00           H
ATOM   4806 HD13 LEU A 882      27.320  31.190  41.210  1.00  0.00           H
ATOM   4807  CD2 LEU A 882      26.260  31.820  43.630  1.00  0.00           C
ATOM   4808 HD21 LEU A 882      25.600  32.460  44.270  1.00  0.00           H
ATOM   4809 HD22 LEU A 882      26.810  31.120  44.280  1.00  0.00           H
ATOM   4810 HD23 LEU A 882      25.610  31.220  42.960  1.00  0.00           H
ATOM   4811  C   LEU A 882      28.490  35.100  45.600  1.00  0.00           C
ATOM   4812  O   LEU A 882      28.320  34.810  46.780  1.00  0.00           O
ATOM   4813  N   ASP A 883      29.530  35.860  45.220  1.00  0.00           N
ATOM   4814  HN  ASP A 883      29.640  36.110  44.260  1.00  0.00           H
ATOM   4815  CA  ASP A 883      30.490  36.440  46.150  1.00  0.00           C
ATOM   4816  HA  ASP A 883      30.960  35.640  46.710  1.00  0.00           H
ATOM   4817  CB  ASP A 883      31.540  37.180  45.270  1.00  0.00           C
ATOM   4818  HB1 ASP A 883      31.010  37.830  44.540  1.00  0.00           H
ATOM   4819  HB2 ASP A 883      32.100  36.430  44.680  1.00  0.00           H
ATOM   4820  CG  ASP A 883      32.570  38.000  46.030  1.00  0.00           C
ATOM   4821  OD1 ASP A 883      33.270  37.620  46.950  1.00  0.00           O
ATOM   4822  OD2 ASP A 883      32.670  39.270  45.530  1.00  0.00           O
ATOM   4823  HD2 ASP A 883      33.520  39.630  45.770  1.00  0.00           H
ATOM   4824  C   ASP A 883      29.830  37.370  47.170  1.00  0.00           C
ATOM   4825  O   ASP A 883      30.050  37.250  48.370  1.00  0.00           O
ATOM   4826  N   LEU A 884      28.970  38.290  46.690  1.00  0.00           N
ATOM   4827  HN  LEU A 884      28.780  38.350  45.710  1.00  0.00           H
ATOM   4828  CA  LEU A 884      28.250  39.230  47.530  1.00  0.00           C
ATOM   4829  HA  LEU A 884      28.990  39.680  48.190  1.00  0.00           H
ATOM   4830  CB  LEU A 884      27.650  40.380  46.670  1.00  0.00           C
ATOM   4831  HB1 LEU A 884      26.890  39.950  45.980  1.00  0.00           H
ATOM   4832  HB2 LEU A 884      28.470  40.780  46.030  1.00  0.00           H
ATOM   4833  CG  LEU A 884      27.020  41.560  47.440  1.00  0.00           C
ATOM   4834  HG  LEU A 884      26.140  41.170  48.010  1.00  0.00           H
ATOM   4835  CD1 LEU A 884      27.990  42.200  48.450  1.00  0.00           C
ATOM   4836 HD11 LEU A 884      28.900  42.580  47.950  1.00  0.00           H
ATOM   4837 HD12 LEU A 884      28.290  41.470  49.230  1.00  0.00           H
ATOM   4838 HD13 LEU A 884      27.490  43.050  48.970  1.00  0.00           H
ATOM   4839  CD2 LEU A 884      26.510  42.650  46.470  1.00  0.00           C
ATOM   4840 HD21 LEU A 884      25.830  42.210  45.720  1.00  0.00           H
ATOM   4841 HD22 LEU A 884      27.360  43.130  45.950  1.00  0.00           H
ATOM   4842 HD23 LEU A 884      25.960  43.430  47.040  1.00  0.00           H
ATOM   4843  C   LEU A 884      27.220  38.580  48.470  1.00  0.00           C
ATOM   4844  O   LEU A 884      27.130  38.950  49.640  1.00  0.00           O
ATOM   4845  N   LEU A 885      26.460  37.570  47.990  1.00  0.00           N
ATOM   4846  HN  LEU A 885      26.510  37.320  47.020  1.00  0.00           H
ATOM   4847  CA  LEU A 885      25.580  36.780  48.830  1.00  0.00           C
ATOM   4848  HA  LEU A 885      24.860  37.440  49.300  1.00  0.00           H
ATOM   4849  CB  LEU A 885      24.840  35.680  48.020  1.00  0.00           C
ATOM   4850  HB1 LEU A 885      24.380  34.920  48.700  1.00  0.00           H
ATOM   4851  HB2 LEU A 885      25.580  35.140  47.390  1.00  0.00           H
ATOM   4852  CG  LEU A 885      23.700  36.160  47.110  1.00  0.00           C
ATOM   4853  HG  LEU A 885      24.090  36.960  46.440  1.00  0.00           H
ATOM   4854  CD1 LEU A 885      23.220  35.000  46.220  1.00  0.00           C
ATOM   4855 HD11 LEU A 885      22.870  34.150  46.850  1.00  0.00           H
ATOM   4856 HD12 LEU A 885      24.050  34.640  45.570  1.00  0.00           H
ATOM   4857 HD13 LEU A 885      22.390  35.320  45.570  1.00  0.00           H
ATOM   4858  CD2 LEU A 885      22.520  36.720  47.920  1.00  0.00           C
ATOM   4859 HD21 LEU A 885      22.820  37.640  48.470  1.00  0.00           H
ATOM   4860 HD22 LEU A 885      22.150  35.970  48.640  1.00  0.00           H
ATOM   4861 HD23 LEU A 885      21.680  36.990  47.240  1.00  0.00           H
ATOM   4862  C   LEU A 885      26.290  36.040  49.960  1.00  0.00           C
ATOM   4863  O   LEU A 885      25.910  36.160  51.120  1.00  0.00           O
ATOM   4864  N   MET A 886      27.380  35.310  49.630  1.00  0.00           N
ATOM   4865  HN  MET A 886      27.680  35.230  48.680  1.00  0.00           H
ATOM   4866  CA  MET A 886      28.140  34.570  50.630  1.00  0.00           C
ATOM   4867  HA  MET A 886      27.460  33.910  51.150  1.00  0.00           H
ATOM   4868  CB  MET A 886      29.280  33.730  49.980  1.00  0.00           C
ATOM   4869  HB1 MET A 886      29.940  33.310  50.770  1.00  0.00           H
ATOM   4870  HB2 MET A 886      29.910  34.410  49.350  1.00  0.00           H
ATOM   4871  CG  MET A 886      28.810  32.560  49.100  1.00  0.00           C
ATOM   4872  HG1 MET A 886      29.710  32.050  48.690  1.00  0.00           H
ATOM   4873  HG2 MET A 886      28.250  32.960  48.230  1.00  0.00           H
ATOM   4874  SD  MET A 886      27.750  31.340  49.910  1.00  0.00           S
ATOM   4875  CE  MET A 886      28.900  30.780  51.210  1.00  0.00           C
ATOM   4876  HE1 MET A 886      29.080  31.580  51.950  1.00  0.00           H
ATOM   4877  HE2 MET A 886      29.870  30.470  50.770  1.00  0.00           H
ATOM   4878  HE3 MET A 886      28.490  29.900  51.750  1.00  0.00           H
ATOM   4879  C   MET A 886      28.750  35.470  51.680  1.00  0.00           C
ATOM   4880  O   MET A 886      28.670  35.180  52.880  1.00  0.00           O
ATOM   4881  N   VAL A 887      29.370  36.590  51.260  1.00  0.00           N
ATOM   4882  HN  VAL A 887      29.410  36.800  50.280  1.00  0.00           H
ATOM   4883  CA  VAL A 887      29.960  37.570  52.160  1.00  0.00           C
ATOM   4884  HA  VAL A 887      30.640  37.060  52.820  1.00  0.00           H
ATOM   4885  CB  VAL A 887      30.780  38.590  51.350  1.00  0.00           C
ATOM   4886  HB  VAL A 887      30.180  38.960  50.490  1.00  0.00           H
ATOM   4887  CG1 VAL A 887      31.210  39.800  52.200  1.00  0.00           C
ATOM   4888 HG11 VAL A 887      31.740  39.470  53.120  1.00  0.00           H
ATOM   4889 HG12 VAL A 887      30.340  40.420  52.500  1.00  0.00           H
ATOM   4890 HG13 VAL A 887      31.910  40.450  51.620  1.00  0.00           H
ATOM   4891  CG2 VAL A 887      32.040  37.870  50.820  1.00  0.00           C
ATOM   4892 HG21 VAL A 887      31.770  37.010  50.170  1.00  0.00           H
ATOM   4893 HG22 VAL A 887      32.650  37.490  51.670  1.00  0.00           H
ATOM   4894 HG23 VAL A 887      32.660  38.570  50.230  1.00  0.00           H
ATOM   4895  C   VAL A 887      28.920  38.230  53.060  1.00  0.00           C
ATOM   4896  O   VAL A 887      29.080  38.250  54.280  1.00  0.00           O
ATOM   4897  N   GLY A 888      27.780  38.680  52.500  1.00  0.00           N
ATOM   4898  HN  GLY A 888      27.660  38.630  51.510  1.00  0.00           H
ATOM   4899  CA  GLY A 888      26.700  39.310  53.260  1.00  0.00           C
ATOM   4900  HA1 GLY A 888      25.930  39.570  52.550  1.00  0.00           H
ATOM   4901  HA2 GLY A 888      27.110  40.170  53.780  1.00  0.00           H
ATOM   4902  C   GLY A 888      26.060  38.420  54.290  1.00  0.00           C
ATOM   4903  O   GLY A 888      25.890  38.820  55.440  1.00  0.00           O
ATOM   4904  N   VAL A 889      25.720  37.160  53.920  1.00  0.00           N
ATOM   4905  HN  VAL A 889      25.850  36.870  52.970  1.00  0.00           H
ATOM   4906  CA  VAL A 889      25.190  36.160  54.840  1.00  0.00           C
ATOM   4907  HA  VAL A 889      24.290  36.550  55.290  1.00  0.00           H
ATOM   4908  CB  VAL A 889      24.860  34.850  54.110  1.00  0.00           C
ATOM   4909  HB  VAL A 889      25.780  34.510  53.570  1.00  0.00           H
ATOM   4910  CG1 VAL A 889      24.460  33.730  55.110  1.00  0.00           C
ATOM   4911 HG11 VAL A 889      23.630  34.060  55.760  1.00  0.00           H
ATOM   4912 HG12 VAL A 889      25.310  33.430  55.760  1.00  0.00           H
ATOM   4913 HG13 VAL A 889      24.130  32.820  54.560  1.00  0.00           H
ATOM   4914  CG2 VAL A 889      23.760  35.020  53.050  1.00  0.00           C
ATOM   4915 HG21 VAL A 889      23.730  36.030  52.610  1.00  0.00           H
ATOM   4916 HG22 VAL A 889      22.770  34.770  53.480  1.00  0.00           H
ATOM   4917 HG23 VAL A 889      23.930  34.290  52.230  1.00  0.00           H
ATOM   4918  C   VAL A 889      26.160  35.840  55.970  1.00  0.00           C
ATOM   4919  O   VAL A 889      25.800  35.880  57.140  1.00  0.00           O
ATOM   4920  N   MET A 890      27.450  35.570  55.630  1.00  0.00           N
ATOM   4921  HN  MET A 890      27.720  35.560  54.670  1.00  0.00           H
ATOM   4922  CA  MET A 890      28.490  35.260  56.600  1.00  0.00           C
ATOM   4923  HA  MET A 890      28.140  34.440  57.200  1.00  0.00           H
ATOM   4924  CB  MET A 890      29.810  34.810  55.910  1.00  0.00           C
ATOM   4925  HB1 MET A 890      30.630  34.770  56.660  1.00  0.00           H
ATOM   4926  HB2 MET A 890      30.090  35.560  55.140  1.00  0.00           H
ATOM   4927  CG  MET A 890      29.730  33.410  55.260  1.00  0.00           C
ATOM   4928  HG1 MET A 890      30.640  33.250  54.640  1.00  0.00           H
ATOM   4929  HG2 MET A 890      28.860  33.380  54.570  1.00  0.00           H
ATOM   4930  SD  MET A 890      29.620  32.050  56.470  1.00  0.00           S
ATOM   4931  CE  MET A 890      28.170  31.230  55.730  1.00  0.00           C
ATOM   4932  HE1 MET A 890      28.380  30.910  54.690  1.00  0.00           H
ATOM   4933  HE2 MET A 890      27.300  31.920  55.720  1.00  0.00           H
ATOM   4934  HE3 MET A 890      27.880  30.340  56.320  1.00  0.00           H
ATOM   4935  C   MET A 890      28.780  36.380  57.590  1.00  0.00           C
ATOM   4936  O   MET A 890      28.830  36.140  58.800  1.00  0.00           O
ATOM   4937  N   LEU A 891      28.870  37.640  57.120  1.00  0.00           N
ATOM   4938  HN  LEU A 891      28.840  37.810  56.130  1.00  0.00           H
ATOM   4939  CA  LEU A 891      29.030  38.820  57.960  1.00  0.00           C
ATOM   4940  HA  LEU A 891      29.960  38.720  58.510  1.00  0.00           H
ATOM   4941  CB  LEU A 891      29.060  40.120  57.120  1.00  0.00           C
ATOM   4942  HB1 LEU A 891      28.960  41.020  57.760  1.00  0.00           H
ATOM   4943  HB2 LEU A 891      28.190  40.110  56.420  1.00  0.00           H
ATOM   4944  CG  LEU A 891      30.340  40.330  56.280  1.00  0.00           C
ATOM   4945  HG  LEU A 891      30.590  39.380  55.750  1.00  0.00           H
ATOM   4946  CD1 LEU A 891      30.100  41.410  55.220  1.00  0.00           C
ATOM   4947 HD11 LEU A 891      29.810  42.370  55.700  1.00  0.00           H
ATOM   4948 HD12 LEU A 891      29.290  41.100  54.520  1.00  0.00           H
ATOM   4949 HD13 LEU A 891      31.020  41.580  54.620  1.00  0.00           H
ATOM   4950  CD2 LEU A 891      31.550  40.710  57.150  1.00  0.00           C
ATOM   4951 HD21 LEU A 891      31.780  39.910  57.880  1.00  0.00           H
ATOM   4952 HD22 LEU A 891      31.340  41.650  57.690  1.00  0.00           H
ATOM   4953 HD23 LEU A 891      32.440  40.870  56.510  1.00  0.00           H
ATOM   4954  C   LEU A 891      27.930  38.970  58.990  1.00  0.00           C
ATOM   4955  O   LEU A 891      28.200  39.260  60.160  1.00  0.00           O
ATOM   4956  N   GLY A 892      26.660  38.740  58.590  1.00  0.00           N
ATOM   4957  HN  GLY A 892      26.500  38.500  57.630  1.00  0.00           H
ATOM   4958  CA  GLY A 892      25.510  38.750  59.490  1.00  0.00           C
ATOM   4959  HA1 GLY A 892      24.640  38.490  58.910  1.00  0.00           H
ATOM   4960  HA2 GLY A 892      25.440  39.720  59.940  1.00  0.00           H
ATOM   4961  C   GLY A 892      25.610  37.750  60.610  1.00  0.00           C
ATOM   4962  O   GLY A 892      25.510  38.100  61.780  1.00  0.00           O
ATOM   4963  N   VAL A 893      25.860  36.470  60.270  1.00  0.00           N
ATOM   4964  HN  VAL A 893      25.920  36.210  59.310  1.00  0.00           H
ATOM   4965  CA  VAL A 893      26.040  35.390  61.230  1.00  0.00           C
ATOM   4966  HA  VAL A 893      25.150  35.330  61.850  1.00  0.00           H
ATOM   4967  CB  VAL A 893      26.210  34.080  60.470  1.00  0.00           C
ATOM   4968  HB  VAL A 893      27.090  34.160  59.780  1.00  0.00           H
ATOM   4969  CG1 VAL A 893      26.450  32.900  61.430  1.00  0.00           C
ATOM   4970 HG11 VAL A 893      25.670  32.880  62.220  1.00  0.00           H
ATOM   4971 HG12 VAL A 893      27.440  32.960  61.910  1.00  0.00           H
ATOM   4972 HG13 VAL A 893      26.410  31.940  60.870  1.00  0.00           H
ATOM   4973  CG2 VAL A 893      24.960  33.860  59.600  1.00  0.00           C
ATOM   4974 HG21 VAL A 893      24.800  34.670  58.870  1.00  0.00           H
ATOM   4975 HG22 VAL A 893      24.050  33.820  60.240  1.00  0.00           H
ATOM   4976 HG23 VAL A 893      25.050  32.920  59.030  1.00  0.00           H
ATOM   4977  C   VAL A 893      27.220  35.600  62.180  1.00  0.00           C
ATOM   4978  O   VAL A 893      27.120  35.460  63.400  1.00  0.00           O
ATOM   4979  N   CYS A 894      28.390  35.990  61.620  1.00  0.00           N
ATOM   4980  HN  CYS A 894      28.440  36.090  60.620  1.00  0.00           H
ATOM   4981  CA  CYS A 894      29.600  36.280  62.370  1.00  0.00           C
ATOM   4982  HA  CYS A 894      29.840  35.410  62.960  1.00  0.00           H
ATOM   4983  CB  CYS A 894      30.790  36.560  61.410  1.00  0.00           C
ATOM   4984  HB1 CYS A 894      31.660  36.980  61.950  1.00  0.00           H
ATOM   4985  HB2 CYS A 894      30.480  37.320  60.650  1.00  0.00           H
ATOM   4986  SG  CYS A 894      31.320  35.020  60.570  1.00  0.00           S
ATOM   4987  HG1 CYS A 894      30.270  34.960  59.760  1.00  0.00           H
ATOM   4988  C   CYS A 894      29.460  37.420  63.370  1.00  0.00           C
ATOM   4989  O   CYS A 894      29.870  37.310  64.520  1.00  0.00           O
ATOM   4990  N   SER A 895      28.800  38.520  62.970  1.00  0.00           N
ATOM   4991  HN  SER A 895      28.510  38.610  62.020  1.00  0.00           H
ATOM   4992  CA  SER A 895      28.480  39.650  63.830  1.00  0.00           C
ATOM   4993  HA  SER A 895      29.400  40.030  64.250  1.00  0.00           H
ATOM   4994  CB  SER A 895      27.790  40.810  63.070  1.00  0.00           C
ATOM   4995  HB1 SER A 895      27.640  41.680  63.740  1.00  0.00           H
ATOM   4996  HB2 SER A 895      26.790  40.490  62.680  1.00  0.00           H
ATOM   4997  OG  SER A 895      28.590  41.240  61.970  1.00  0.00           O
ATOM   4998  HG1 SER A 895      28.600  40.500  61.330  1.00  0.00           H
ATOM   4999  C   SER A 895      27.580  39.300  65.000  1.00  0.00           C
ATOM   5000  O   SER A 895      27.800  39.750  66.120  1.00  0.00           O
ATOM   5001  N   VAL A 896      26.540  38.450  64.760  1.00  0.00           N
ATOM   5002  HN  VAL A 896      26.360  38.110  63.840  1.00  0.00           H
ATOM   5003  CA  VAL A 896      25.690  37.920  65.820  1.00  0.00           C
ATOM   5004  HA  VAL A 896      25.270  38.760  66.370  1.00  0.00           H
ATOM   5005  CB  VAL A 896      24.530  37.100  65.240  1.00  0.00           C
ATOM   5006  HB  VAL A 896      24.940  36.360  64.520  1.00  0.00           H
ATOM   5007  CG1 VAL A 896      23.750  36.350  66.340  1.00  0.00           C
ATOM   5008 HG11 VAL A 896      23.320  37.070  67.070  1.00  0.00           H
ATOM   5009 HG12 VAL A 896      24.380  35.620  66.900  1.00  0.00           H
ATOM   5010 HG13 VAL A 896      22.930  35.760  65.900  1.00  0.00           H
ATOM   5011  CG2 VAL A 896      23.580  38.050  64.480  1.00  0.00           C
ATOM   5012 HG21 VAL A 896      24.120  38.680  63.750  1.00  0.00           H
ATOM   5013 HG22 VAL A 896      23.050  38.710  65.190  1.00  0.00           H
ATOM   5014 HG23 VAL A 896      22.820  37.450  63.930  1.00  0.00           H
ATOM   5015  C   VAL A 896      26.440  37.090  66.860  1.00  0.00           C
ATOM   5016  O   VAL A 896      26.300  37.310  68.070  1.00  0.00           O
ATOM   5017  N   MET A 897      27.290  36.130  66.430  1.00  0.00           N
ATOM   5018  HN  MET A 897      27.360  35.930  65.450  1.00  0.00           H
ATOM   5019  CA  MET A 897      28.100  35.340  67.340  1.00  0.00           C
ATOM   5020  HA  MET A 897      27.460  34.940  68.110  1.00  0.00           H
ATOM   5021  CB  MET A 897      28.810  34.170  66.620  1.00  0.00           C
ATOM   5022  HB1 MET A 897      29.510  33.680  67.340  1.00  0.00           H
ATOM   5023  HB2 MET A 897      29.410  34.570  65.780  1.00  0.00           H
ATOM   5024  CG  MET A 897      27.840  33.090  66.130  1.00  0.00           C
ATOM   5025  HG1 MET A 897      27.260  33.470  65.250  1.00  0.00           H
ATOM   5026  HG2 MET A 897      27.110  32.880  66.940  1.00  0.00           H
ATOM   5027  SD  MET A 897      28.700  31.560  65.720  1.00  0.00           S
ATOM   5028  CE  MET A 897      29.600  32.140  64.260  1.00  0.00           C
ATOM   5029  HE1 MET A 897      30.420  32.810  64.570  1.00  0.00           H
ATOM   5030  HE2 MET A 897      28.930  32.700  63.570  1.00  0.00           H
ATOM   5031  HE3 MET A 897      30.040  31.290  63.700  1.00  0.00           H
ATOM   5032  C   MET A 897      29.170  36.140  68.070  1.00  0.00           C
ATOM   5033  O   MET A 897      29.540  35.840  69.200  1.00  0.00           O
ATOM   5034  N   GLY A 898      29.680  37.200  67.400  1.00  0.00           N
ATOM   5035  HN  GLY A 898      29.340  37.420  66.480  1.00  0.00           H
ATOM   5036  CA  GLY A 898      30.690  38.080  67.980  1.00  0.00           C
ATOM   5037  HA1 GLY A 898      30.710  37.970  69.060  1.00  0.00           H
ATOM   5038  HA2 GLY A 898      30.420  39.090  67.690  1.00  0.00           H
ATOM   5039  C   GLY A 898      32.080  37.830  67.470  1.00  0.00           C
ATOM   5040  O   GLY A 898      33.020  37.670  68.240  1.00  0.00           O
ATOM   5041  N   LEU A 899      32.210  37.780  66.130  1.00  0.00           N
ATOM   5042  HN  LEU A 899      31.380  37.800  65.570  1.00  0.00           H
ATOM   5043  CA  LEU A 899      33.470  37.680  65.380  1.00  0.00           C
ATOM   5044  HA  LEU A 899      34.270  37.550  66.080  1.00  0.00           H
ATOM   5045  CB  LEU A 899      33.410  36.470  64.410  1.00  0.00           C
ATOM   5046  HB1 LEU A 899      34.220  36.510  63.650  1.00  0.00           H
ATOM   5047  HB2 LEU A 899      32.440  36.540  63.870  1.00  0.00           H
ATOM   5048  CG  LEU A 899      33.470  35.090  65.100  1.00  0.00           C
ATOM   5049  HG  LEU A 899      32.790  35.090  65.990  1.00  0.00           H
ATOM   5050  CD1 LEU A 899      32.990  33.990  64.140  1.00  0.00           C
ATOM   5051 HD11 LEU A 899      33.610  33.970  63.220  1.00  0.00           H
ATOM   5052 HD12 LEU A 899      31.940  34.190  63.840  1.00  0.00           H
ATOM   5053 HD13 LEU A 899      33.040  33.000  64.630  1.00  0.00           H
ATOM   5054  CD2 LEU A 899      34.890  34.760  65.580  1.00  0.00           C
ATOM   5055 HD21 LEU A 899      35.220  35.480  66.370  1.00  0.00           H
ATOM   5056 HD22 LEU A 899      35.610  34.810  64.730  1.00  0.00           H
ATOM   5057 HD23 LEU A 899      34.940  33.740  66.010  1.00  0.00           H
ATOM   5058  C   LEU A 899      33.720  38.980  64.580  1.00  0.00           C
ATOM   5059  O   LEU A 899      32.760  39.710  64.340  1.00  0.00           O
ATOM   5060  N   PRO A 900      34.950  39.380  64.220  1.00  0.00           N
ATOM   5061  CD  PRO A 900      36.160  38.630  64.560  1.00  0.00           C
[truncated: 7,490,555 more chars]
