# Supplementary material for: CryoEM and computational modeling structural insights into the pH regulator NBCn1
Source: Nat Commun. 2025 Nov 11;16:9932. doi: 10.1038/s41467-025-64868-z (PMC12606367; doi:10.1038/s41467-025-64868-z)
Supplement: Supplementary file 5 — Supplementary Data 3 [file 41467_2025_64868_MOESM5_ESM.zip › climber_beads_for_OF_IF_transition/transition_rep2_traj6_bead.pdb]

REMARK    GENERATED BY TRJCONV
TITLE     Title
REMARK    THIS IS A SIMULATION BOX
CRYST1  100.220  100.220  108.270  90.00  90.00  90.00 P 1           1
MODEL        1
ATOM      1  N   LEU A 585      23.195  37.720  40.065  1.00  0.00           N
ATOM      2  HT1 LEU A 585      24.155  37.680  39.605  1.00  0.00           H
ATOM      3  HT2 LEU A 585      23.265  38.540  40.695  1.00  0.00           H
ATOM      4  HT3 LEU A 585      22.455  37.890  39.375  1.00  0.00           H
ATOM      5  CA  LEU A 585      23.095  36.450  40.865  1.00  0.00           C
ATOM      6  HA  LEU A 585      24.045  36.400  41.385  1.00  0.00           H
ATOM      7  CB  LEU A 585      21.995  36.490  41.945  1.00  0.00           C
ATOM      8  HB1 LEU A 585      20.975  36.550  41.495  1.00  0.00           H
ATOM      9  HB2 LEU A 585      22.125  37.400  42.585  1.00  0.00           H
ATOM     10  CG  LEU A 585      22.025  35.260  42.895  1.00  0.00           C
ATOM     11  HG  LEU A 585      21.815  34.330  42.315  1.00  0.00           H
ATOM     12  CD1 LEU A 585      23.395  35.090  43.575  1.00  0.00           C
ATOM     13 HD11 LEU A 585      23.665  35.990  44.165  1.00  0.00           H
ATOM     14 HD12 LEU A 585      24.215  34.890  42.845  1.00  0.00           H
ATOM     15 HD13 LEU A 585      23.375  34.220  44.275  1.00  0.00           H
ATOM     16  CD2 LEU A 585      20.945  35.370  43.975  1.00  0.00           C
ATOM     17 HD21 LEU A 585      19.935  35.400  43.515  1.00  0.00           H
ATOM     18 HD22 LEU A 585      21.095  36.280  44.595  1.00  0.00           H
ATOM     19 HD23 LEU A 585      20.985  34.490  44.655  1.00  0.00           H
ATOM     20  C   LEU A 585      23.045  35.160  40.065  1.00  0.00           C
ATOM     21  O   LEU A 585      23.945  34.350  40.155  1.00  0.00           O
ATOM     22  N   ILE A 586      21.995  34.930  39.225  1.00  0.00           N
ATOM     23  HN  ILE A 586      21.175  35.500  39.235  1.00  0.00           H
ATOM     24  CA  ILE A 586      21.885  33.730  38.385  1.00  0.00           C
ATOM     25  HA  ILE A 586      21.805  32.860  39.015  1.00  0.00           H
ATOM     26  CB  ILE A 586      20.645  33.840  37.485  1.00  0.00           C
ATOM     27  HB  ILE A 586      20.685  34.800  36.915  1.00  0.00           H
ATOM     28  CG2 ILE A 586      20.595  32.690  36.455  1.00  0.00           C
ATOM     29 HG21 ILE A 586      20.675  31.710  36.975  1.00  0.00           H
ATOM     30 HG22 ILE A 586      21.395  32.750  35.695  1.00  0.00           H
ATOM     31 HG23 ILE A 586      19.625  32.680  35.915  1.00  0.00           H
ATOM     32  CG1 ILE A 586      19.335  33.860  38.315  1.00  0.00           C
ATOM     33 HG11 ILE A 586      19.485  34.320  39.305  1.00  0.00           H
ATOM     34 HG12 ILE A 586      19.045  32.800  38.485  1.00  0.00           H
ATOM     35  CD  ILE A 586      18.195  34.590  37.595  1.00  0.00           C
ATOM     36  HD1 ILE A 586      17.895  34.040  36.675  1.00  0.00           H
ATOM     37  HD2 ILE A 586      18.475  35.620  37.315  1.00  0.00           H
ATOM     38  HD3 ILE A 586      17.295  34.660  38.245  1.00  0.00           H
ATOM     39  C   ILE A 586      23.085  33.550  37.475  1.00  0.00           C
ATOM     40  O   ILE A 586      23.685  32.480  37.365  1.00  0.00           O
ATOM     41  N   LEU A 587      23.505  34.660  36.855  1.00  0.00           N
ATOM     42  HN  LEU A 587      22.945  35.480  36.915  1.00  0.00           H
ATOM     43  CA  LEU A 587      24.685  34.760  36.025  1.00  0.00           C
ATOM     44  HA  LEU A 587      24.565  34.060  35.215  1.00  0.00           H
ATOM     45  CB  LEU A 587      24.755  36.220  35.495  1.00  0.00           C
ATOM     46  HB1 LEU A 587      25.335  36.880  36.175  1.00  0.00           H
ATOM     47  HB2 LEU A 587      23.715  36.620  35.475  1.00  0.00           H
ATOM     48  CG  LEU A 587      25.275  36.380  34.045  1.00  0.00           C
ATOM     49  HG  LEU A 587      24.555  35.860  33.365  1.00  0.00           H
ATOM     50  CD1 LEU A 587      25.285  37.870  33.685  1.00  0.00           C
ATOM     51 HD11 LEU A 587      25.895  38.440  34.405  1.00  0.00           H
ATOM     52 HD12 LEU A 587      24.255  38.290  33.695  1.00  0.00           H
ATOM     53 HD13 LEU A 587      25.725  38.030  32.685  1.00  0.00           H
ATOM     54  CD2 LEU A 587      26.665  35.760  33.825  1.00  0.00           C
ATOM     55 HD21 LEU A 587      26.625  34.660  33.915  1.00  0.00           H
ATOM     56 HD22 LEU A 587      27.375  36.150  34.575  1.00  0.00           H
ATOM     57 HD23 LEU A 587      27.025  36.020  32.805  1.00  0.00           H
ATOM     58  C   LEU A 587      25.955  34.400  36.785  1.00  0.00           C
ATOM     59  O   LEU A 587      26.765  33.620  36.295  1.00  0.00           O
ATOM     60  N   ASP A 588      26.125  34.910  38.025  1.00  0.00           N
ATOM     61  HN  ASP A 588      25.505  35.580  38.405  1.00  0.00           H
ATOM     62  CA  ASP A 588      27.265  34.620  38.875  1.00  0.00           C
ATOM     63  HA  ASP A 588      28.155  34.900  38.335  1.00  0.00           H
ATOM     64  CB  ASP A 588      27.215  35.440  40.205  1.00  0.00           C
ATOM     65  HB1 ASP A 588      28.205  35.350  40.715  1.00  0.00           H
ATOM     66  HB2 ASP A 588      26.435  35.020  40.885  1.00  0.00           H
ATOM     67  CG  ASP A 588      26.895  36.920  40.065  1.00  0.00           C
ATOM     68  OD1 ASP A 588      25.785  37.280  39.585  1.00  0.00           O
ATOM     69  OD2 ASP A 588      27.695  37.760  40.565  1.00  0.00           O
ATOM     70  C   ASP A 588      27.395  33.130  39.205  1.00  0.00           C
ATOM     71  O   ASP A 588      28.465  32.540  39.055  1.00  0.00           O
ATOM     72  N   ILE A 589      26.285  32.460  39.585  1.00  0.00           N
ATOM     73  HN  ILE A 589      25.435  32.980  39.695  1.00  0.00           H
ATOM     74  CA  ILE A 589      26.225  31.030  39.855  1.00  0.00           C
ATOM     75  HA  ILE A 589      26.955  30.790  40.605  1.00  0.00           H
ATOM     76  CB  ILE A 589      24.835  30.630  40.375  1.00  0.00           C
ATOM     77  HB  ILE A 589      24.065  31.000  39.645  1.00  0.00           H
ATOM     78  CG2 ILE A 589      24.695  29.100  40.495  1.00  0.00           C
ATOM     79 HG21 ILE A 589      25.495  28.690  41.135  1.00  0.00           H
ATOM     80 HG22 ILE A 589      24.735  28.590  39.505  1.00  0.00           H
ATOM     81 HG23 ILE A 589      23.715  28.830  40.955  1.00  0.00           H
ATOM     82  CG1 ILE A 589      24.545  31.320  41.735  1.00  0.00           C
ATOM     83 HG11 ILE A 589      24.945  32.350  41.745  1.00  0.00           H
ATOM     84 HG12 ILE A 589      25.085  30.750  42.525  1.00  0.00           H
ATOM     85  CD  ILE A 589      23.055  31.400  42.075  1.00  0.00           C
ATOM     86  HD1 ILE A 589      22.595  30.400  42.105  1.00  0.00           H
ATOM     87  HD2 ILE A 589      22.525  32.010  41.315  1.00  0.00           H
ATOM     88  HD3 ILE A 589      22.915  31.880  43.075  1.00  0.00           H
ATOM     89  C   ILE A 589      26.565  30.180  38.635  1.00  0.00           C
ATOM     90  O   ILE A 589      27.405  29.280  38.695  1.00  0.00           O
ATOM     91  N   LYS A 590      25.955  30.490  37.475  1.00  0.00           N
ATOM     92  HN  LYS A 590      25.285  31.240  37.475  1.00  0.00           H
ATOM     93  CA  LYS A 590      26.205  29.810  36.215  1.00  0.00           C
ATOM     94  HA  LYS A 590      26.025  28.760  36.365  1.00  0.00           H
ATOM     95  CB  LYS A 590      25.275  30.370  35.105  1.00  0.00           C
ATOM     96  HB1 LYS A 590      25.585  29.980  34.115  1.00  0.00           H
ATOM     97  HB2 LYS A 590      25.395  31.480  35.085  1.00  0.00           H
ATOM     98  CG  LYS A 590      23.775  30.060  35.295  1.00  0.00           C
ATOM     99  HG1 LYS A 590      23.205  30.720  34.605  1.00  0.00           H
ATOM    100  HG2 LYS A 590      23.465  30.330  36.335  1.00  0.00           H
ATOM    101  CD  LYS A 590      23.425  28.600  35.015  1.00  0.00           C
ATOM    102  HD1 LYS A 590      23.985  27.970  35.755  1.00  0.00           H
ATOM    103  HD2 LYS A 590      23.795  28.340  33.995  1.00  0.00           H
ATOM    104  CE  LYS A 590      21.935  28.330  35.135  1.00  0.00           C
ATOM    105  HE1 LYS A 590      21.355  28.850  34.345  1.00  0.00           H
ATOM    106  HE2 LYS A 590      21.555  28.660  36.135  1.00  0.00           H
ATOM    107  NZ  LYS A 590      21.685  26.880  35.035  1.00  0.00           N
ATOM    108  HZ1 LYS A 590      22.175  26.420  35.825  1.00  0.00           H
ATOM    109  HZ2 LYS A 590      22.055  26.490  34.135  1.00  0.00           H
ATOM    110  HZ3 LYS A 590      20.665  26.730  35.135  1.00  0.00           H
ATOM    111  C   LYS A 590      27.645  29.920  35.755  1.00  0.00           C
ATOM    112  O   LYS A 590      28.275  28.940  35.375  1.00  0.00           O
ATOM    113  N   ARG A 591      28.185  31.150  35.845  1.00  0.00           N
ATOM    114  HN  ARG A 591      27.625  31.890  36.235  1.00  0.00           H
ATOM    115  CA  ARG A 591      29.545  31.490  35.485  1.00  0.00           C
ATOM    116  HA  ARG A 591      29.715  31.210  34.455  1.00  0.00           H
ATOM    117  CB  ARG A 591      29.705  33.020  35.675  1.00  0.00           C
ATOM    118  HB1 ARG A 591      29.385  33.250  36.725  1.00  0.00           H
ATOM    119  HB2 ARG A 591      28.985  33.550  35.015  1.00  0.00           H
ATOM    120  CG  ARG A 591      31.105  33.620  35.475  1.00  0.00           C
ATOM    121  HG1 ARG A 591      31.295  33.770  34.395  1.00  0.00           H
ATOM    122  HG2 ARG A 591      31.895  32.930  35.835  1.00  0.00           H
ATOM    123  CD  ARG A 591      31.305  34.930  36.255  1.00  0.00           C
ATOM    124  HD1 ARG A 591      32.355  35.290  36.165  1.00  0.00           H
ATOM    125  HD2 ARG A 591      31.065  34.730  37.335  1.00  0.00           H
ATOM    126  NE  ARG A 591      30.365  35.950  35.705  1.00  0.00           N
ATOM    127  HE  ARG A 591      29.825  35.700  34.905  1.00  0.00           H
ATOM    128  CZ  ARG A 591      30.315  37.200  36.165  1.00  0.00           C
ATOM    129  NH1 ARG A 591      31.065  37.600  37.165  1.00  0.00           N
ATOM    130 HH11 ARG A 591      30.805  38.470  37.575  1.00  0.00           H
ATOM    131 HH12 ARG A 591      31.335  36.860  37.795  1.00  0.00           H
ATOM    132  NH2 ARG A 591      29.505  38.090  35.635  1.00  0.00           N
ATOM    133 HH21 ARG A 591      28.785  37.800  35.025  1.00  0.00           H
ATOM    134 HH22 ARG A 591      29.555  39.050  35.875  1.00  0.00           H
ATOM    135  C   ARG A 591      30.575  30.770  36.335  1.00  0.00           C
ATOM    136  O   ARG A 591      31.565  30.230  35.835  1.00  0.00           O
ATOM    137  N   LYS A 592      30.345  30.740  37.665  1.00  0.00           N
ATOM    138  HN  LYS A 592      29.545  31.200  38.065  1.00  0.00           H
ATOM    139  CA  LYS A 592      31.265  30.140  38.605  1.00  0.00           C
ATOM    140  HA  LYS A 592      32.255  30.470  38.335  1.00  0.00           H
ATOM    141  CB  LYS A 592      30.985  30.600  40.055  1.00  0.00           C
ATOM    142  HB1 LYS A 592      31.485  29.920  40.795  1.00  0.00           H
ATOM    143  HB2 LYS A 592      29.885  30.500  40.235  1.00  0.00           H
ATOM    144  CG  LYS A 592      31.405  32.040  40.385  1.00  0.00           C
ATOM    145  HG1 LYS A 592      31.175  32.210  41.465  1.00  0.00           H
ATOM    146  HG2 LYS A 592      30.785  32.750  39.805  1.00  0.00           H
ATOM    147  CD  LYS A 592      32.895  32.380  40.125  1.00  0.00           C
ATOM    148  HD1 LYS A 592      33.085  33.380  40.565  1.00  0.00           H
ATOM    149  HD2 LYS A 592      33.045  32.470  39.025  1.00  0.00           H
ATOM    150  CE  LYS A 592      33.895  31.350  40.695  1.00  0.00           C
ATOM    151  HE1 LYS A 592      33.905  30.430  40.065  1.00  0.00           H
ATOM    152  HE2 LYS A 592      33.605  31.080  41.735  1.00  0.00           H
ATOM    153  NZ  LYS A 592      35.265  31.910  40.725  1.00  0.00           N
ATOM    154  HZ1 LYS A 592      35.325  32.540  41.555  1.00  0.00           H
ATOM    155  HZ2 LYS A 592      35.445  32.480  39.865  1.00  0.00           H
ATOM    156  HZ3 LYS A 592      35.985  31.160  40.835  1.00  0.00           H
ATOM    157  C   LYS A 592      31.345  28.640  38.575  1.00  0.00           C
ATOM    158  O   LYS A 592      32.405  28.100  38.905  1.00  0.00           O
ATOM    159  N   ALA A 593      30.265  27.930  38.175  1.00  0.00           N
ATOM    160  HN  ALA A 593      29.435  28.430  37.925  1.00  0.00           H
ATOM    161  CA  ALA A 593      30.165  26.490  38.235  1.00  0.00           C
ATOM    162  HA  ALA A 593      30.235  26.220  39.285  1.00  0.00           H
ATOM    163  CB  ALA A 593      28.765  26.060  37.755  1.00  0.00           C
ATOM    164  HB1 ALA A 593      28.595  26.340  36.685  1.00  0.00           H
ATOM    165  HB2 ALA A 593      27.995  26.590  38.355  1.00  0.00           H
ATOM    166  HB3 ALA A 593      28.615  24.970  37.875  1.00  0.00           H
ATOM    167  C   ALA A 593      31.285  25.690  37.545  1.00  0.00           C
ATOM    168  O   ALA A 593      31.815  24.790  38.195  1.00  0.00           O
ATOM    169  N   PRO A 594      31.775  25.920  36.315  1.00  0.00           N
ATOM    170  CD  PRO A 594      31.085  26.700  35.285  1.00  0.00           C
ATOM    171  HD1 PRO A 594      30.925  27.750  35.615  1.00  0.00           H
ATOM    172  HD2 PRO A 594      30.105  26.230  35.045  1.00  0.00           H
ATOM    173  CA  PRO A 594      32.915  25.170  35.785  1.00  0.00           C
ATOM    174  HA  PRO A 594      32.785  24.110  35.995  1.00  0.00           H
ATOM    175  CB  PRO A 594      32.925  25.450  34.265  1.00  0.00           C
ATOM    176  HB1 PRO A 594      32.485  24.580  33.735  1.00  0.00           H
ATOM    177  HB2 PRO A 594      33.935  25.640  33.845  1.00  0.00           H
ATOM    178  CG  PRO A 594      32.005  26.670  34.055  1.00  0.00           C
ATOM    179  HG1 PRO A 594      32.605  27.600  34.025  1.00  0.00           H
ATOM    180  HG2 PRO A 594      31.405  26.590  33.125  1.00  0.00           H
ATOM    181  C   PRO A 594      34.215  25.580  36.445  1.00  0.00           C
ATOM    182  O   PRO A 594      35.055  24.730  36.715  1.00  0.00           O
ATOM    183  N   PHE A 595      34.405  26.890  36.685  1.00  0.00           N
ATOM    184  HN  PHE A 595      33.685  27.530  36.445  1.00  0.00           H
ATOM    185  CA  PHE A 595      35.605  27.430  37.295  1.00  0.00           C
ATOM    186  HA  PHE A 595      36.445  27.120  36.705  1.00  0.00           H
ATOM    187  CB  PHE A 595      35.565  28.990  37.375  1.00  0.00           C
ATOM    188  HB1 PHE A 595      36.465  29.390  37.885  1.00  0.00           H
ATOM    189  HB2 PHE A 595      34.655  29.300  37.945  1.00  0.00           H
ATOM    190  CG  PHE A 595      35.515  29.610  36.005  1.00  0.00           C
ATOM    191  CD1 PHE A 595      36.435  29.240  34.995  1.00  0.00           C
ATOM    192  HD1 PHE A 595      37.165  28.480  35.185  1.00  0.00           H
ATOM    193  CE1 PHE A 595      36.405  29.870  33.745  1.00  0.00           C
ATOM    194  HE1 PHE A 595      37.105  29.580  32.975  1.00  0.00           H
ATOM    195  CZ  PHE A 595      35.475  30.880  33.495  1.00  0.00           C
ATOM    196  HZ  PHE A 595      35.465  31.380  32.535  1.00  0.00           H
ATOM    197  CD2 PHE A 595      34.595  30.630  35.735  1.00  0.00           C
ATOM    198  HD2 PHE A 595      33.905  30.940  36.505  1.00  0.00           H
ATOM    199  CE2 PHE A 595      34.565  31.260  34.485  1.00  0.00           C
ATOM    200  HE2 PHE A 595      33.835  32.040  34.305  1.00  0.00           H
ATOM    201  C   PHE A 595      35.865  26.870  38.685  1.00  0.00           C
ATOM    202  O   PHE A 595      36.985  26.510  39.015  1.00  0.00           O
ATOM    203  N   PHE A 596      34.795  26.740  39.495  1.00  0.00           N
ATOM    204  HN  PHE A 596      33.895  27.070  39.175  1.00  0.00           H
ATOM    205  CA  PHE A 596      34.815  26.210  40.845  1.00  0.00           C
ATOM    206  HA  PHE A 596      35.455  26.850  41.445  1.00  0.00           H
ATOM    207  CB  PHE A 596      33.355  26.240  41.375  1.00  0.00           C
ATOM    208  HB1 PHE A 596      32.695  25.570  40.775  1.00  0.00           H
ATOM    209  HB2 PHE A 596      32.945  27.270  41.295  1.00  0.00           H
ATOM    210  CG  PHE A 596      33.285  25.820  42.815  1.00  0.00           C
ATOM    211  CD1 PHE A 596      33.345  26.790  43.825  1.00  0.00           C
ATOM    212  HD1 PHE A 596      33.365  27.840  43.575  1.00  0.00           H
ATOM    213  CE1 PHE A 596      33.435  26.420  45.175  1.00  0.00           C
ATOM    214  HE1 PHE A 596      33.495  27.170  45.935  1.00  0.00           H
ATOM    215  CZ  PHE A 596      33.475  25.060  45.515  1.00  0.00           C
ATOM    216  HZ  PHE A 596      33.575  24.770  46.555  1.00  0.00           H
ATOM    217  CD2 PHE A 596      33.225  24.460  43.175  1.00  0.00           C
ATOM    218  HD2 PHE A 596      33.185  23.700  42.415  1.00  0.00           H
ATOM    219  CE2 PHE A 596      33.365  24.090  44.515  1.00  0.00           C
ATOM    220  HE2 PHE A 596      33.405  23.040  44.795  1.00  0.00           H
ATOM    221  C   PHE A 596      35.415  24.800  40.935  1.00  0.00           C
ATOM    222  O   PHE A 596      36.275  24.530  41.775  1.00  0.00           O
ATOM    223  N   LEU A 597      34.995  23.880  40.045  1.00  0.00           N
ATOM    224  HN  LEU A 597      34.315  24.130  39.365  1.00  0.00           H
ATOM    225  CA  LEU A 597      35.565  22.530  39.975  1.00  0.00           C
ATOM    226  HA  LEU A 597      35.485  22.080  40.955  1.00  0.00           H
ATOM    227  CB  LEU A 597      34.805  21.690  38.915  1.00  0.00           C
ATOM    228  HB1 LEU A 597      34.835  22.200  37.925  1.00  0.00           H
ATOM    229  HB2 LEU A 597      33.735  21.710  39.225  1.00  0.00           H
ATOM    230  CG  LEU A 597      35.235  20.210  38.735  1.00  0.00           C
ATOM    231  HG  LEU A 597      34.315  19.680  38.385  1.00  0.00           H
ATOM    232  CD1 LEU A 597      36.275  20.020  37.625  1.00  0.00           C
ATOM    233 HD11 LEU A 597      37.255  20.460  37.915  1.00  0.00           H
ATOM    234 HD12 LEU A 597      35.935  20.530  36.695  1.00  0.00           H
ATOM    235 HD13 LEU A 597      36.405  18.940  37.395  1.00  0.00           H
ATOM    236  CD2 LEU A 597      35.705  19.510  40.025  1.00  0.00           C
ATOM    237 HD21 LEU A 597      35.105  19.800  40.905  1.00  0.00           H
ATOM    238 HD22 LEU A 597      36.755  19.760  40.255  1.00  0.00           H
ATOM    239 HD23 LEU A 597      35.635  18.410  39.925  1.00  0.00           H
ATOM    240  C   LEU A 597      37.045  22.560  39.635  1.00  0.00           C
ATOM    241  O   LEU A 597      37.875  21.870  40.215  1.00  0.00           O
ATOM    242  N   SER A 598      37.385  23.440  38.675  1.00  0.00           N
ATOM    243  HN  SER A 598      36.675  24.030  38.295  1.00  0.00           H
ATOM    244  CA  SER A 598      38.755  23.680  38.235  1.00  0.00           C
ATOM    245  HA  SER A 598      39.165  22.710  37.965  1.00  0.00           H
ATOM    246  CB  SER A 598      38.815  24.530  36.945  1.00  0.00           C
ATOM    247  HB1 SER A 598      39.865  24.620  36.605  1.00  0.00           H
ATOM    248  HB2 SER A 598      38.405  25.550  37.115  1.00  0.00           H
ATOM    249  OG  SER A 598      38.065  23.890  35.905  1.00  0.00           O
ATOM    250  HG1 SER A 598      37.155  23.780  36.215  1.00  0.00           H
ATOM    251  C   SER A 598      39.675  24.210  39.325  1.00  0.00           C
ATOM    252  O   SER A 598      40.825  23.800  39.375  1.00  0.00           O
ATOM    253  N   ASP A 599      39.225  25.090  40.255  1.00  0.00           N
ATOM    254  HN  ASP A 599      38.295  25.460  40.225  1.00  0.00           H
ATOM    255  CA  ASP A 599      40.055  25.610  41.345  1.00  0.00           C
ATOM    256  HA  ASP A 599      40.855  26.210  40.925  1.00  0.00           H
ATOM    257  CB  ASP A 599      39.175  26.520  42.285  1.00  0.00           C
ATOM    258  HB1 ASP A 599      39.785  26.900  43.125  1.00  0.00           H
ATOM    259  HB2 ASP A 599      38.345  25.910  42.705  1.00  0.00           H
ATOM    260  CG  ASP A 599      38.545  27.740  41.615  1.00  0.00           C
ATOM    261  OD1 ASP A 599      39.075  28.250  40.595  1.00  0.00           O
ATOM    262  OD2 ASP A 599      37.545  28.280  42.185  1.00  0.00           O
ATOM    263  C   ASP A 599      40.755  24.500  42.175  1.00  0.00           C
ATOM    264  O   ASP A 599      41.965  24.530  42.385  1.00  0.00           O
ATOM    265  N   PHE A 600      40.015  23.440  42.565  1.00  0.00           N
ATOM    266  HN  PHE A 600      39.035  23.450  42.405  1.00  0.00           H
ATOM    267  CA  PHE A 600      40.535  22.250  43.235  1.00  0.00           C
ATOM    268  HA  PHE A 600      41.035  22.580  44.135  1.00  0.00           H
ATOM    269  CB  PHE A 600      39.395  21.270  43.635  1.00  0.00           C
ATOM    270  HB1 PHE A 600      39.805  20.350  44.125  1.00  0.00           H
ATOM    271  HB2 PHE A 600      38.805  20.960  42.745  1.00  0.00           H
ATOM    272  CG  PHE A 600      38.495  21.950  44.615  1.00  0.00           C
ATOM    273  CD1 PHE A 600      37.395  22.670  44.145  1.00  0.00           C
ATOM    274  HD1 PHE A 600      37.195  22.710  43.085  1.00  0.00           H
ATOM    275  CE1 PHE A 600      36.615  23.420  45.025  1.00  0.00           C
ATOM    276  HE1 PHE A 600      35.845  24.060  44.625  1.00  0.00           H
ATOM    277  CZ  PHE A 600      36.865  23.370  46.405  1.00  0.00           C
ATOM    278  HZ  PHE A 600      36.245  23.940  47.085  1.00  0.00           H
ATOM    279  CD2 PHE A 600      38.755  21.910  45.995  1.00  0.00           C
ATOM    280  HD2 PHE A 600      39.615  21.360  46.355  1.00  0.00           H
ATOM    281  CE2 PHE A 600      37.935  22.610  46.885  1.00  0.00           C
ATOM    282  HE2 PHE A 600      38.155  22.580  47.945  1.00  0.00           H
ATOM    283  C   PHE A 600      41.575  21.450  42.455  1.00  0.00           C
ATOM    284  O   PHE A 600      42.545  20.960  43.025  1.00  0.00           O
ATOM    285  N   LYS A 601      41.365  21.260  41.135  1.00  0.00           N
ATOM    286  HN  LYS A 601      40.575  21.670  40.695  1.00  0.00           H
ATOM    287  CA  LYS A 601      42.315  20.600  40.245  1.00  0.00           C
ATOM    288  HA  LYS A 601      42.575  19.650  40.685  1.00  0.00           H
ATOM    289  CB  LYS A 601      41.695  20.370  38.835  1.00  0.00           C
ATOM    290  HB1 LYS A 601      42.435  19.810  38.215  1.00  0.00           H
ATOM    291  HB2 LYS A 601      41.545  21.360  38.355  1.00  0.00           H
ATOM    292  CG  LYS A 601      40.355  19.600  38.805  1.00  0.00           C
ATOM    293  HG1 LYS A 601      40.065  19.500  37.735  1.00  0.00           H
ATOM    294  HG2 LYS A 601      39.575  20.200  39.325  1.00  0.00           H
ATOM    295  CD  LYS A 601      40.435  18.200  39.455  1.00  0.00           C
ATOM    296  HD1 LYS A 601      40.685  18.350  40.525  1.00  0.00           H
ATOM    297  HD2 LYS A 601      41.275  17.630  39.005  1.00  0.00           H
ATOM    298  CE  LYS A 601      39.135  17.370  39.415  1.00  0.00           C
ATOM    299  HE1 LYS A 601      38.305  17.940  39.875  1.00  0.00           H
ATOM    300  HE2 LYS A 601      39.275  16.420  39.975  1.00  0.00           H
ATOM    301  NZ  LYS A 601      38.735  17.010  38.035  1.00  0.00           N
ATOM    302  HZ1 LYS A 601      39.465  16.410  37.585  1.00  0.00           H
ATOM    303  HZ2 LYS A 601      38.585  17.870  37.475  1.00  0.00           H
ATOM    304  HZ3 LYS A 601      37.845  16.480  38.075  1.00  0.00           H
ATOM    305  C   LYS A 601      43.645  21.370  40.115  1.00  0.00           C
ATOM    306  O   LYS A 601      44.725  20.790  40.135  1.00  0.00           O
ATOM    307  N   ASP A 602      43.565  22.720  40.025  1.00  0.00           N
ATOM    308  HN  ASP A 602      42.675  23.180  39.955  1.00  0.00           H
ATOM    309  CA  ASP A 602      44.725  23.580  39.905  1.00  0.00           C
ATOM    310  HA  ASP A 602      45.395  23.160  39.165  1.00  0.00           H
ATOM    311  CB  ASP A 602      44.285  25.000  39.455  1.00  0.00           C
ATOM    312  HB1 ASP A 602      45.175  25.660  39.365  1.00  0.00           H
ATOM    313  HB2 ASP A 602      43.595  25.440  40.195  1.00  0.00           H
ATOM    314  CG  ASP A 602      43.595  25.040  38.095  1.00  0.00           C
ATOM    315  OD1 ASP A 602      43.965  24.280  37.165  1.00  0.00           O
ATOM    316  OD2 ASP A 602      42.775  25.980  37.935  1.00  0.00           O
ATOM    317  C   ASP A 602      45.505  23.700  41.225  1.00  0.00           C
ATOM    318  O   ASP A 602      46.715  23.960  41.245  1.00  0.00           O
ATOM    319  N   ALA A 603      44.845  23.470  42.375  1.00  0.00           N
ATOM    320  HN  ALA A 603      43.855  23.330  42.315  1.00  0.00           H
ATOM    321  CA  ALA A 603      45.365  23.550  43.745  1.00  0.00           C
ATOM    322  HA  ALA A 603      45.945  24.460  43.815  1.00  0.00           H
ATOM    323  CB  ALA A 603      44.175  23.660  44.715  1.00  0.00           C
ATOM    324  HB1 ALA A 603      43.585  22.720  44.715  1.00  0.00           H
ATOM    325  HB2 ALA A 603      43.505  24.490  44.405  1.00  0.00           H
ATOM    326  HB3 ALA A 603      44.545  23.860  45.745  1.00  0.00           H
ATOM    327  C   ALA A 603      46.275  22.400  44.165  1.00  0.00           C
ATOM    328  O   ALA A 603      46.285  21.910  45.295  1.00  0.00           O
ATOM    329  N   LEU A 604      47.095  21.980  43.215  1.00  0.00           N
ATOM    330  HN  LEU A 604      47.015  22.450  42.345  1.00  0.00           H
ATOM    331  CA  LEU A 604      47.895  20.800  43.285  1.00  0.00           C
ATOM    332  HA  LEU A 604      48.055  20.490  44.305  1.00  0.00           H
ATOM    333  CB  LEU A 604      47.095  19.800  42.455  1.00  0.00           C
ATOM    334  HB1 LEU A 604      46.815  20.270  41.485  1.00  0.00           H
ATOM    335  HB2 LEU A 604      46.125  19.600  42.975  1.00  0.00           H
ATOM    336  CG  LEU A 604      47.785  18.480  42.165  1.00  0.00           C
ATOM    337  HG  LEU A 604      48.765  18.640  41.645  1.00  0.00           H
ATOM    338  CD1 LEU A 604      48.075  17.800  43.515  1.00  0.00           C
ATOM    339 HD11 LEU A 604      47.135  17.680  44.075  1.00  0.00           H
ATOM    340 HD12 LEU A 604      48.765  18.420  44.125  1.00  0.00           H
ATOM    341 HD13 LEU A 604      48.575  16.820  43.385  1.00  0.00           H
ATOM    342  CD2 LEU A 604      46.885  17.780  41.155  1.00  0.00           C
ATOM    343 HD21 LEU A 604      46.805  18.400  40.235  1.00  0.00           H
ATOM    344 HD22 LEU A 604      45.845  17.680  41.525  1.00  0.00           H
ATOM    345 HD23 LEU A 604      47.295  16.800  40.885  1.00  0.00           H
ATOM    346  C   LEU A 604      49.235  20.990  42.605  1.00  0.00           C
ATOM    347  O   LEU A 604      50.245  20.380  42.945  1.00  0.00           O
ATOM    348  N   SER A 605      49.275  21.910  41.615  1.00  0.00           N
ATOM    349  HN  SER A 605      48.455  22.400  41.355  1.00  0.00           H
ATOM    350  CA  SER A 605      50.435  22.150  40.765  1.00  0.00           C
ATOM    351  HA  SER A 605      50.935  21.210  40.575  1.00  0.00           H
ATOM    352  CB  SER A 605      50.015  22.760  39.395  1.00  0.00           C
ATOM    353  HB1 SER A 605      50.925  23.040  38.805  1.00  0.00           H
ATOM    354  HB2 SER A 605      49.385  23.660  39.535  1.00  0.00           H
ATOM    355  OG  SER A 605      49.295  21.810  38.605  1.00  0.00           O
ATOM    356  HG1 SER A 605      48.415  21.680  38.985  1.00  0.00           H
ATOM    357  C   SER A 605      51.455  23.060  41.435  1.00  0.00           C
ATOM    358  O   SER A 605      51.885  24.070  40.875  1.00  0.00           O
ATOM    359  N   LEU A 606      51.865  22.690  42.665  1.00  0.00           N
ATOM    360  HN  LEU A 606      51.455  21.850  43.035  1.00  0.00           H
ATOM    361  CA  LEU A 606      52.765  23.410  43.545  1.00  0.00           C
ATOM    362  HA  LEU A 606      52.805  22.830  44.455  1.00  0.00           H
ATOM    363  CB  LEU A 606      54.215  23.470  42.965  1.00  0.00           C
ATOM    364  HB1 LEU A 606      54.905  23.970  43.675  1.00  0.00           H
ATOM    365  HB2 LEU A 606      54.195  24.060  42.025  1.00  0.00           H
ATOM    366  CG  LEU A 606      54.825  22.080  42.635  1.00  0.00           C
ATOM    367  HG  LEU A 606      54.125  21.530  41.965  1.00  0.00           H
ATOM    368  CD1 LEU A 606      56.145  22.240  41.865  1.00  0.00           C
ATOM    369 HD11 LEU A 606      56.895  22.800  42.475  1.00  0.00           H
ATOM    370 HD12 LEU A 606      55.985  22.800  40.915  1.00  0.00           H
ATOM    371 HD13 LEU A 606      56.565  21.250  41.605  1.00  0.00           H
ATOM    372  CD2 LEU A 606      55.055  21.240  43.905  1.00  0.00           C
ATOM    373 HD21 LEU A 606      54.085  21.050  44.425  1.00  0.00           H
ATOM    374 HD22 LEU A 606      55.735  21.770  44.605  1.00  0.00           H
ATOM    375 HD23 LEU A 606      55.495  20.260  43.645  1.00  0.00           H
ATOM    376  C   LEU A 606      52.255  24.780  43.975  1.00  0.00           C
ATOM    377  O   LEU A 606      51.105  25.160  43.715  1.00  0.00           O
ATOM    378  N   GLN A 607      53.085  25.520  44.745  1.00  0.00           N
ATOM    379  HN  GLN A 607      53.985  25.150  44.965  1.00  0.00           H
ATOM    380  CA  GLN A 607      52.875  26.900  45.185  1.00  0.00           C
ATOM    381  HA  GLN A 607      53.845  27.250  45.535  1.00  0.00           H
ATOM    382  CB  GLN A 607      52.485  27.860  44.025  1.00  0.00           C
ATOM    383  HB1 GLN A 607      51.495  27.580  43.615  1.00  0.00           H
ATOM    384  HB2 GLN A 607      53.235  27.720  43.205  1.00  0.00           H
ATOM    385  CG  GLN A 607      52.425  29.360  44.415  1.00  0.00           C
ATOM    386  HG1 GLN A 607      53.375  29.640  44.935  1.00  0.00           H
ATOM    387  HG2 GLN A 607      51.585  29.550  45.105  1.00  0.00           H
ATOM    388  CD  GLN A 607      52.235  30.240  43.175  1.00  0.00           C
ATOM    389  OE1 GLN A 607      51.375  29.990  42.325  1.00  0.00           O
ATOM    390  NE2 GLN A 607      53.065  31.310  43.065  1.00  0.00           N
ATOM    391 HE21 GLN A 607      53.775  31.460  43.745  1.00  0.00           H
ATOM    392 HE22 GLN A 607      52.965  31.930  42.285  1.00  0.00           H
ATOM    393  C   GLN A 607      51.955  27.020  46.385  1.00  0.00           C
ATOM    394  O   GLN A 607      52.235  27.730  47.345  1.00  0.00           O
ATOM    395  N   CYS A 608      50.845  26.240  46.375  1.00  0.00           N
ATOM    396  HN  CYS A 608      50.695  25.680  45.555  1.00  0.00           H
ATOM    397  CA  CYS A 608      49.795  26.180  47.385  1.00  0.00           C
ATOM    398  HA  CYS A 608      49.235  27.100  47.295  1.00  0.00           H
ATOM    399  CB  CYS A 608      48.815  25.000  47.095  1.00  0.00           C
ATOM    400  HB1 CYS A 608      48.175  25.320  46.245  1.00  0.00           H
ATOM    401  HB2 CYS A 608      48.135  24.850  47.955  1.00  0.00           H
ATOM    402  SG  CYS A 608      49.645  23.430  46.625  1.00  0.00           S
ATOM    403  HG1 CYS A 608      48.525  22.760  46.345  1.00  0.00           H
ATOM    404  C   CYS A 608      50.275  26.140  48.825  1.00  0.00           C
ATOM    405  O   CYS A 608      49.915  26.990  49.625  1.00  0.00           O
ATOM    406  N   LEU A 609      51.155  25.180  49.175  1.00  0.00           N
ATOM    407  HN  LEU A 609      51.395  24.490  48.505  1.00  0.00           H
ATOM    408  CA  LEU A 609      51.735  25.020  50.495  1.00  0.00           C
ATOM    409  HA  LEU A 609      50.935  24.870  51.205  1.00  0.00           H
ATOM    410  CB  LEU A 609      52.655  23.770  50.455  1.00  0.00           C
ATOM    411  HB1 LEU A 609      53.395  23.890  49.635  1.00  0.00           H
ATOM    412  HB2 LEU A 609      52.025  22.890  50.195  1.00  0.00           H
ATOM    413  CG  LEU A 609      53.435  23.440  51.745  1.00  0.00           C
ATOM    414  HG  LEU A 609      54.085  24.300  52.025  1.00  0.00           H
ATOM    415  CD1 LEU A 609      52.495  23.140  52.915  1.00  0.00           C
ATOM    416 HD11 LEU A 609      51.815  22.300  52.665  1.00  0.00           H
ATOM    417 HD12 LEU A 609      51.875  24.030  53.165  1.00  0.00           H
ATOM    418 HD13 LEU A 609      53.065  22.860  53.815  1.00  0.00           H
ATOM    419  CD2 LEU A 609      54.375  22.240  51.505  1.00  0.00           C
ATOM    420 HD21 LEU A 609      55.085  22.460  50.675  1.00  0.00           H
ATOM    421 HD22 LEU A 609      53.785  21.340  51.235  1.00  0.00           H
ATOM    422 HD23 LEU A 609      54.955  22.010  52.415  1.00  0.00           H
ATOM    423  C   LEU A 609      52.525  26.230  50.965  1.00  0.00           C
ATOM    424  O   LEU A 609      52.335  26.710  52.085  1.00  0.00           O
ATOM    425  N   ALA A 610      53.405  26.810  50.115  1.00  0.00           N
ATOM    426  HN  ALA A 610      53.515  26.460  49.195  1.00  0.00           H
ATOM    427  CA  ALA A 610      54.175  28.000  50.415  1.00  0.00           C
ATOM    428  HA  ALA A 610      54.715  27.830  51.335  1.00  0.00           H
ATOM    429  CB  ALA A 610      55.185  28.260  49.285  1.00  0.00           C
ATOM    430  HB1 ALA A 610      54.685  28.540  48.335  1.00  0.00           H
ATOM    431  HB2 ALA A 610      55.785  27.350  49.095  1.00  0.00           H
ATOM    432  HB3 ALA A 610      55.885  29.080  49.565  1.00  0.00           H
ATOM    433  C   ALA A 610      53.305  29.230  50.645  1.00  0.00           C
ATOM    434  O   ALA A 610      53.475  29.990  51.605  1.00  0.00           O
ATOM    435  N   SER A 611      52.295  29.410  49.765  1.00  0.00           N
ATOM    436  HN  SER A 611      52.205  28.780  48.995  1.00  0.00           H
ATOM    437  CA  SER A 611      51.295  30.470  49.855  1.00  0.00           C
ATOM    438  HA  SER A 611      51.825  31.420  49.865  1.00  0.00           H
ATOM    439  CB  SER A 611      50.305  30.450  48.655  1.00  0.00           C
ATOM    440  HB1 SER A 611      49.765  29.470  48.645  1.00  0.00           H
ATOM    441  HB2 SER A 611      50.875  30.520  47.705  1.00  0.00           H
ATOM    442  OG  SER A 611      49.345  31.500  48.735  1.00  0.00           O
ATOM    443  HG1 SER A 611      49.675  32.260  48.225  1.00  0.00           H
ATOM    444  C   SER A 611      50.505  30.400  51.145  1.00  0.00           C
ATOM    445  O   SER A 611      50.365  31.400  51.845  1.00  0.00           O
ATOM    446  N   ILE A 612      50.045  29.180  51.535  1.00  0.00           N
ATOM    447  HN  ILE A 612      50.175  28.380  50.945  1.00  0.00           H
ATOM    448  CA  ILE A 612      49.345  28.960  52.795  1.00  0.00           C
ATOM    449  HA  ILE A 612      48.465  29.600  52.805  1.00  0.00           H
ATOM    450  CB  ILE A 612      48.885  27.490  52.925  1.00  0.00           C
ATOM    451  HB  ILE A 612      49.745  26.840  52.625  1.00  0.00           H
ATOM    452  CG2 ILE A 612      48.475  27.120  54.375  1.00  0.00           C
ATOM    453 HG21 ILE A 612      47.715  27.820  54.755  1.00  0.00           H
ATOM    454 HG22 ILE A 612      49.345  27.130  55.065  1.00  0.00           H
ATOM    455 HG23 ILE A 612      48.055  26.090  54.405  1.00  0.00           H
ATOM    456  CG1 ILE A 612      47.715  27.200  51.955  1.00  0.00           C
ATOM    457 HG11 ILE A 612      47.885  27.760  51.005  1.00  0.00           H
ATOM    458 HG12 ILE A 612      46.785  27.600  52.415  1.00  0.00           H
ATOM    459  CD  ILE A 612      47.565  25.720  51.615  1.00  0.00           C
ATOM    460  HD1 ILE A 612      47.375  25.120  52.525  1.00  0.00           H
ATOM    461  HD2 ILE A 612      48.485  25.330  51.125  1.00  0.00           H
ATOM    462  HD3 ILE A 612      46.705  25.560  50.925  1.00  0.00           H
ATOM    463  C   ILE A 612      50.165  29.350  54.005  1.00  0.00           C
ATOM    464  O   ILE A 612      49.705  30.080  54.885  1.00  0.00           O
ATOM    465  N   LEU A 613      51.425  28.910  54.085  1.00  0.00           N
ATOM    466  HN  LEU A 613      51.785  28.290  53.375  1.00  0.00           H
ATOM    467  CA  LEU A 613      52.325  29.200  55.185  1.00  0.00           C
ATOM    468  HA  LEU A 613      51.835  28.910  56.105  1.00  0.00           H
ATOM    469  CB  LEU A 613      53.625  28.430  54.995  1.00  0.00           C
ATOM    470  HB1 LEU A 613      54.395  28.690  55.755  1.00  0.00           H
ATOM    471  HB2 LEU A 613      54.045  28.690  53.985  1.00  0.00           H
ATOM    472  CG  LEU A 613      53.385  26.930  55.065  1.00  0.00           C
ATOM    473  HG  LEU A 613      52.435  26.660  54.535  1.00  0.00           H
ATOM    474  CD1 LEU A 613      54.515  26.220  54.325  1.00  0.00           C
ATOM    475 HD11 LEU A 613      55.465  26.360  54.875  1.00  0.00           H
ATOM    476 HD12 LEU A 613      54.635  26.640  53.305  1.00  0.00           H
ATOM    477 HD13 LEU A 613      54.265  25.150  54.215  1.00  0.00           H
ATOM    478  CD2 LEU A 613      53.225  26.500  56.525  1.00  0.00           C
ATOM    479 HD21 LEU A 613      52.475  27.130  57.045  1.00  0.00           H
ATOM    480 HD22 LEU A 613      54.185  26.600  57.055  1.00  0.00           H
ATOM    481 HD23 LEU A 613      52.875  25.450  56.575  1.00  0.00           H
ATOM    482  C   LEU A 613      52.675  30.650  55.355  1.00  0.00           C
ATOM    483  O   LEU A 613      52.665  31.180  56.475  1.00  0.00           O
ATOM    484  N   PHE A 614      52.985  31.330  54.235  1.00  0.00           N
ATOM    485  HN  PHE A 614      53.005  30.860  53.345  1.00  0.00           H
ATOM    486  CA  PHE A 614      53.235  32.750  54.225  1.00  0.00           C
ATOM    487  HA  PHE A 614      54.015  32.960  54.935  1.00  0.00           H
ATOM    488  CB  PHE A 614      53.745  33.180  52.805  1.00  0.00           C
ATOM    489  HB1 PHE A 614      53.105  32.680  52.045  1.00  0.00           H
ATOM    490  HB2 PHE A 614      54.795  32.820  52.655  1.00  0.00           H
ATOM    491  CG  PHE A 614      53.735  34.670  52.525  1.00  0.00           C
ATOM    492  CD1 PHE A 614      54.265  35.590  53.445  1.00  0.00           C
ATOM    493  HD1 PHE A 614      54.715  35.230  54.355  1.00  0.00           H
ATOM    494  CE1 PHE A 614      54.175  36.970  53.215  1.00  0.00           C
ATOM    495  HE1 PHE A 614      54.535  37.670  53.945  1.00  0.00           H
ATOM    496  CZ  PHE A 614      53.585  37.440  52.035  1.00  0.00           C
ATOM    497  HZ  PHE A 614      53.495  38.510  51.855  1.00  0.00           H
ATOM    498  CD2 PHE A 614      53.155  35.160  51.335  1.00  0.00           C
ATOM    499  HD2 PHE A 614      52.735  34.470  50.625  1.00  0.00           H
ATOM    500  CE2 PHE A 614      53.095  36.540  51.085  1.00  0.00           C
ATOM    501  HE2 PHE A 614      52.635  36.910  50.175  1.00  0.00           H
ATOM    502  C   PHE A 614      52.035  33.550  54.695  1.00  0.00           C
ATOM    503  O   PHE A 614      52.145  34.360  55.615  1.00  0.00           O
ATOM    504  N   LEU A 615      50.845  33.290  54.115  1.00  0.00           N
ATOM    505  HN  LEU A 615      50.765  32.630  53.365  1.00  0.00           H
ATOM    506  CA  LEU A 615      49.615  33.980  54.495  1.00  0.00           C
ATOM    507  HA  LEU A 615      49.815  35.040  54.445  1.00  0.00           H
ATOM    508  CB  LEU A 615      48.435  33.670  53.525  1.00  0.00           C
ATOM    509  HB1 LEU A 615      47.475  33.640  54.085  1.00  0.00           H
ATOM    510  HB2 LEU A 615      48.585  32.670  53.075  1.00  0.00           H
ATOM    511  CG  LEU A 615      48.235  34.720  52.395  1.00  0.00           C
ATOM    512  HG  LEU A 615      47.465  34.290  51.705  1.00  0.00           H
ATOM    513  CD1 LEU A 615      47.665  36.040  52.945  1.00  0.00           C
ATOM    514 HD11 LEU A 615      48.425  36.540  53.595  1.00  0.00           H
ATOM    515 HD12 LEU A 615      46.755  35.860  53.555  1.00  0.00           H
ATOM    516 HD13 LEU A 615      47.405  36.730  52.115  1.00  0.00           H
ATOM    517  CD2 LEU A 615      49.505  34.980  51.585  1.00  0.00           C
ATOM    518 HD21 LEU A 615      49.905  34.030  51.165  1.00  0.00           H
ATOM    519 HD22 LEU A 615      50.295  35.440  52.215  1.00  0.00           H
ATOM    520 HD23 LEU A 615      49.285  35.670  50.735  1.00  0.00           H
ATOM    521  C   LEU A 615      49.195  33.730  55.925  1.00  0.00           C
ATOM    522  O   LEU A 615      48.815  34.650  56.635  1.00  0.00           O
ATOM    523  N   TYR A 616      49.285  32.470  56.395  1.00  0.00           N
ATOM    524  HN  TYR A 616      49.585  31.730  55.775  1.00  0.00           H
ATOM    525  CA  TYR A 616      48.945  32.090  57.755  1.00  0.00           C
ATOM    526  HA  TYR A 616      47.915  32.350  57.935  1.00  0.00           H
ATOM    527  CB  TYR A 616      49.135  30.540  57.895  1.00  0.00           C
ATOM    528  HB1 TYR A 616      50.175  30.270  57.585  1.00  0.00           H
ATOM    529  HB2 TYR A 616      48.445  30.030  57.195  1.00  0.00           H
ATOM    530  CG  TYR A 616      48.885  30.000  59.285  1.00  0.00           C
ATOM    531  CD1 TYR A 616      47.585  30.070  59.815  1.00  0.00           C
ATOM    532  HD1 TYR A 616      46.785  30.520  59.245  1.00  0.00           H
ATOM    533  CE1 TYR A 616      47.315  29.550  61.095  1.00  0.00           C
ATOM    534  HE1 TYR A 616      46.325  29.620  61.505  1.00  0.00           H
ATOM    535  CZ  TYR A 616      48.335  28.940  61.835  1.00  0.00           C
ATOM    536  OH  TYR A 616      48.015  28.410  63.105  1.00  0.00           O
ATOM    537  HH  TYR A 616      48.795  27.970  63.445  1.00  0.00           H
ATOM    538  CD2 TYR A 616      49.905  29.390  60.035  1.00  0.00           C
ATOM    539  HD2 TYR A 616      50.895  29.320  59.635  1.00  0.00           H
ATOM    540  CE2 TYR A 616      49.625  28.860  61.305  1.00  0.00           C
ATOM    541  HE2 TYR A 616      50.405  28.370  61.875  1.00  0.00           H
ATOM    542  C   TYR A 616      49.765  32.840  58.805  1.00  0.00           C
ATOM    543  O   TYR A 616      49.215  33.470  59.705  1.00  0.00           O
ATOM    544  N   CYS A 617      51.105  32.840  58.645  1.00  0.00           N
ATOM    545  HN  CYS A 617      51.525  32.340  57.885  1.00  0.00           H
ATOM    546  CA  CYS A 617      52.005  33.600  59.505  1.00  0.00           C
ATOM    547  HA  CYS A 617      51.765  33.340  60.525  1.00  0.00           H
ATOM    548  CB  CYS A 617      53.485  33.200  59.255  1.00  0.00           C
ATOM    549  HB1 CYS A 617      54.155  33.820  59.895  1.00  0.00           H
ATOM    550  HB2 CYS A 617      53.755  33.400  58.195  1.00  0.00           H
ATOM    551  SG  CYS A 617      53.765  31.440  59.655  1.00  0.00           S
ATOM    552  HG1 CYS A 617      53.205  30.980  58.545  1.00  0.00           H
ATOM    553  C   CYS A 617      51.855  35.110  59.425  1.00  0.00           C
ATOM    554  O   CYS A 617      51.835  35.800  60.445  1.00  0.00           O
ATOM    555  N   ALA A 618      51.725  35.670  58.195  1.00  0.00           N
ATOM    556  HN  ALA A 618      51.765  35.100  57.375  1.00  0.00           H
ATOM    557  CA  ALA A 618      51.515  37.090  57.995  1.00  0.00           C
ATOM    558  HA  ALA A 618      52.305  37.620  58.515  1.00  0.00           H
ATOM    559  CB  ALA A 618      51.615  37.400  56.495  1.00  0.00           C
ATOM    560  HB1 ALA A 618      50.815  36.880  55.925  1.00  0.00           H
ATOM    561  HB2 ALA A 618      52.585  37.050  56.095  1.00  0.00           H
ATOM    562  HB3 ALA A 618      51.535  38.490  56.285  1.00  0.00           H
ATOM    563  C   ALA A 618      50.205  37.640  58.555  1.00  0.00           C
ATOM    564  O   ALA A 618      50.175  38.670  59.235  1.00  0.00           O
ATOM    565  N   CYS A 619      49.085  36.920  58.325  1.00  0.00           N
ATOM    566  HN  CYS A 619      49.145  36.080  57.775  1.00  0.00           H
ATOM    567  CA  CYS A 619      47.735  37.310  58.705  1.00  0.00           C
ATOM    568  HA  CYS A 619      47.615  38.370  58.505  1.00  0.00           H
ATOM    569  CB  CYS A 619      46.695  36.510  57.865  1.00  0.00           C
ATOM    570  HB1 CYS A 619      46.795  35.430  58.105  1.00  0.00           H
ATOM    571  HB2 CYS A 619      46.985  36.620  56.795  1.00  0.00           H
ATOM    572  SG  CYS A 619      44.955  37.050  58.075  1.00  0.00           S
ATOM    573  HG1 CYS A 619      44.985  36.970  59.395  1.00  0.00           H
ATOM    574  C   CYS A 619      47.465  37.100  60.185  1.00  0.00           C
ATOM    575  O   CYS A 619      46.595  37.750  60.775  1.00  0.00           O
ATOM    576  N   MET A 620      48.245  36.220  60.855  1.00  0.00           N
ATOM    577  HN  MET A 620      48.885  35.650  60.335  1.00  0.00           H
ATOM    578  CA  MET A 620      48.155  35.970  62.275  1.00  0.00           C
ATOM    579  HA  MET A 620      47.165  35.600  62.505  1.00  0.00           H
ATOM    580  CB  MET A 620      49.225  34.920  62.665  1.00  0.00           C
ATOM    581  HB1 MET A 620      50.245  35.330  62.485  1.00  0.00           H
ATOM    582  HB2 MET A 620      49.125  34.050  61.985  1.00  0.00           H
ATOM    583  CG  MET A 620      49.145  34.390  64.115  1.00  0.00           C
ATOM    584  HG1 MET A 620      49.315  35.240  64.815  1.00  0.00           H
ATOM    585  HG2 MET A 620      49.975  33.670  64.275  1.00  0.00           H
ATOM    586  SD  MET A 620      47.565  33.590  64.515  1.00  0.00           S
ATOM    587  CE  MET A 620      47.715  32.160  63.405  1.00  0.00           C
ATOM    588  HE1 MET A 620      48.665  31.620  63.565  1.00  0.00           H
ATOM    589  HE2 MET A 620      47.665  32.470  62.335  1.00  0.00           H
ATOM    590  HE3 MET A 620      46.885  31.440  63.585  1.00  0.00           H
ATOM    591  C   MET A 620      48.375  37.230  63.105  1.00  0.00           C
ATOM    592  O   MET A 620      47.665  37.500  64.085  1.00  0.00           O
ATOM    593  N   SER A 621      49.365  38.060  62.725  1.00  0.00           N
ATOM    594  HN  SER A 621      49.915  37.830  61.915  1.00  0.00           H
ATOM    595  CA  SER A 621      49.645  39.320  63.395  1.00  0.00           C
ATOM    596  HA  SER A 621      49.785  39.070  64.435  1.00  0.00           H
ATOM    597  CB  SER A 621      50.995  39.930  62.935  1.00  0.00           C
ATOM    598  HB1 SER A 621      51.005  40.010  61.825  1.00  0.00           H
ATOM    599  HB2 SER A 621      51.825  39.250  63.225  1.00  0.00           H
ATOM    600  OG  SER A 621      51.215  41.240  63.485  1.00  0.00           O
ATOM    601  HG1 SER A 621      51.515  41.160  64.395  1.00  0.00           H
ATOM    602  C   SER A 621      48.515  40.350  63.395  1.00  0.00           C
ATOM    603  O   SER A 621      48.205  40.820  64.495  1.00  0.00           O
ATOM    604  N   PRO A 622      47.795  40.700  62.315  1.00  0.00           N
ATOM    605  CD  PRO A 622      48.325  40.650  60.955  1.00  0.00           C
ATOM    606  HD1 PRO A 622      48.505  39.600  60.665  1.00  0.00           H
ATOM    607  HD2 PRO A 622      49.275  41.230  60.905  1.00  0.00           H
ATOM    608  CA  PRO A 622      46.705  41.660  62.425  1.00  0.00           C
ATOM    609  HA  PRO A 622      47.025  42.510  62.995  1.00  0.00           H
ATOM    610  CB  PRO A 622      46.325  42.060  60.975  1.00  0.00           C
ATOM    611  HB1 PRO A 622      46.465  43.150  60.855  1.00  0.00           H
ATOM    612  HB2 PRO A 622      45.265  41.820  60.725  1.00  0.00           H
ATOM    613  CG  PRO A 622      47.275  41.290  60.045  1.00  0.00           C
ATOM    614  HG1 PRO A 622      46.705  40.490  59.515  1.00  0.00           H
ATOM    615  HG2 PRO A 622      47.745  41.960  59.305  1.00  0.00           H
ATOM    616  C   PRO A 622      45.555  41.020  63.155  1.00  0.00           C
ATOM    617  O   PRO A 622      44.915  41.700  63.955  1.00  0.00           O
ATOM    618  N   VAL A 623      45.275  39.720  62.915  1.00  0.00           N
ATOM    619  HN  VAL A 623      45.805  39.210  62.235  1.00  0.00           H
ATOM    620  CA  VAL A 623      44.195  39.020  63.605  1.00  0.00           C
ATOM    621  HA  VAL A 623      43.275  39.550  63.395  1.00  0.00           H
ATOM    622  CB  VAL A 623      44.045  37.590  63.055  1.00  0.00           C
ATOM    623  HB  VAL A 623      45.055  37.120  63.015  1.00  0.00           H
ATOM    624  CG1 VAL A 623      43.135  36.700  63.925  1.00  0.00           C
ATOM    625 HG11 VAL A 623      42.135  37.170  64.065  1.00  0.00           H
ATOM    626 HG12 VAL A 623      43.575  36.500  64.925  1.00  0.00           H
ATOM    627 HG13 VAL A 623      42.985  35.720  63.435  1.00  0.00           H
ATOM    628  CG2 VAL A 623      43.475  37.670  61.635  1.00  0.00           C
ATOM    629 HG21 VAL A 623      44.135  38.270  60.965  1.00  0.00           H
ATOM    630 HG22 VAL A 623      42.465  38.140  61.645  1.00  0.00           H
ATOM    631 HG23 VAL A 623      43.375  36.650  61.195  1.00  0.00           H
ATOM    632  C   VAL A 623      44.325  39.010  65.125  1.00  0.00           C
ATOM    633  O   VAL A 623      43.375  39.370  65.825  1.00  0.00           O
ATOM    634  N   ILE A 624      45.505  38.660  65.675  1.00  0.00           N
ATOM    635  HN  ILE A 624      46.265  38.340  65.095  1.00  0.00           H
ATOM    636  CA  ILE A 624      45.765  38.780  67.115  1.00  0.00           C
ATOM    637  HA  ILE A 624      44.925  38.330  67.625  1.00  0.00           H
ATOM    638  CB  ILE A 624      47.005  37.990  67.545  1.00  0.00           C
ATOM    639  HB  ILE A 624      47.875  38.310  66.915  1.00  0.00           H
ATOM    640  CG2 ILE A 624      47.365  38.270  69.035  1.00  0.00           C
ATOM    641 HG21 ILE A 624      46.525  37.960  69.695  1.00  0.00           H
ATOM    642 HG22 ILE A 624      47.615  39.330  69.215  1.00  0.00           H
ATOM    643 HG23 ILE A 624      48.265  37.680  69.325  1.00  0.00           H
ATOM    644  CG1 ILE A 624      46.765  36.480  67.305  1.00  0.00           C
ATOM    645 HG11 ILE A 624      46.465  36.310  66.245  1.00  0.00           H
ATOM    646 HG12 ILE A 624      45.905  36.150  67.945  1.00  0.00           H
ATOM    647  CD  ILE A 624      47.985  35.590  67.595  1.00  0.00           C
ATOM    648  HD1 ILE A 624      48.255  35.610  68.675  1.00  0.00           H
ATOM    649  HD2 ILE A 624      48.855  35.920  67.005  1.00  0.00           H
ATOM    650  HD3 ILE A 624      47.755  34.530  67.335  1.00  0.00           H
ATOM    651  C   ILE A 624      45.795  40.230  67.615  1.00  0.00           C
ATOM    652  O   ILE A 624      45.205  40.560  68.645  1.00  0.00           O
ATOM    653  N   THR A 625      46.495  41.140  66.885  1.00  0.00           N
ATOM    654  HN  THR A 625      46.945  40.850  66.045  1.00  0.00           H
ATOM    655  CA  THR A 625      46.675  42.550  67.275  1.00  0.00           C
ATOM    656  HA  THR A 625      47.155  42.570  68.245  1.00  0.00           H
ATOM    657  CB  THR A 625      47.535  43.360  66.275  1.00  0.00           C
ATOM    658  HB  THR A 625      47.145  43.200  65.235  1.00  0.00           H
ATOM    659  OG1 THR A 625      48.895  42.940  66.305  1.00  0.00           O
ATOM    660  HG1 THR A 625      48.885  42.070  65.875  1.00  0.00           H
ATOM    661  CG2 THR A 625      47.555  44.870  66.555  1.00  0.00           C
ATOM    662 HG21 THR A 625      47.925  45.070  67.585  1.00  0.00           H
ATOM    663 HG22 THR A 625      46.555  45.330  66.445  1.00  0.00           H
ATOM    664 HG23 THR A 625      48.235  45.390  65.835  1.00  0.00           H
ATOM    665  C   THR A 625      45.365  43.280  67.425  1.00  0.00           C
ATOM    666  O   THR A 625      45.075  43.850  68.475  1.00  0.00           O
ATOM    667  N   PHE A 626      44.515  43.210  66.375  1.00  0.00           N
ATOM    668  HN  PHE A 626      44.765  42.700  65.545  1.00  0.00           H
ATOM    669  CA  PHE A 626      43.215  43.850  66.335  1.00  0.00           C
ATOM    670  HA  PHE A 626      43.355  44.880  66.625  1.00  0.00           H
ATOM    671  CB  PHE A 626      42.595  43.830  64.905  1.00  0.00           C
ATOM    672  HB1 PHE A 626      41.495  44.040  64.975  1.00  0.00           H
ATOM    673  HB2 PHE A 626      42.715  42.840  64.435  1.00  0.00           H
ATOM    674  CG  PHE A 626      43.195  44.880  63.985  1.00  0.00           C
ATOM    675  CD1 PHE A 626      42.335  45.720  63.255  1.00  0.00           C
ATOM    676  HD1 PHE A 626      41.265  45.580  63.335  1.00  0.00           H
ATOM    677  CE1 PHE A 626      42.835  46.720  62.405  1.00  0.00           C
ATOM    678  HE1 PHE A 626      42.155  47.360  61.865  1.00  0.00           H
ATOM    679  CZ  PHE A 626      44.215  46.900  62.285  1.00  0.00           C
ATOM    680  HZ  PHE A 626      44.615  47.700  61.675  1.00  0.00           H
ATOM    681  CD2 PHE A 626      44.585  45.050  63.795  1.00  0.00           C
ATOM    682  HD2 PHE A 626      45.285  44.410  64.295  1.00  0.00           H
ATOM    683  CE2 PHE A 626      45.085  46.060  62.975  1.00  0.00           C
ATOM    684  HE2 PHE A 626      46.155  46.220  62.875  1.00  0.00           H
ATOM    685  C   PHE A 626      42.265  43.270  67.365  1.00  0.00           C
ATOM    686  O   PHE A 626      41.545  44.000  68.055  1.00  0.00           O
ATOM    687  N   GLY A 627      42.305  41.930  67.525  1.00  0.00           N
ATOM    688  HN  GLY A 627      42.885  41.370  66.935  1.00  0.00           H
ATOM    689  CA  GLY A 627      41.535  41.220  68.555  1.00  0.00           C
ATOM    690  HA1 GLY A 627      41.725  40.170  68.445  1.00  0.00           H
ATOM    691  HA2 GLY A 627      40.485  41.470  68.425  1.00  0.00           H
ATOM    692  C   GLY A 627      41.915  41.590  69.955  1.00  0.00           C
ATOM    693  O   GLY A 627      41.075  41.830  70.815  1.00  0.00           O
ATOM    694  N   GLY A 628      43.225  41.670  70.275  1.00  0.00           N
ATOM    695  HN  GLY A 628      43.915  41.410  69.595  1.00  0.00           H
ATOM    696  CA  GLY A 628      43.685  42.100  71.595  1.00  0.00           C
ATOM    697  HA1 GLY A 628      44.765  42.030  71.585  1.00  0.00           H
ATOM    698  HA2 GLY A 628      43.225  41.470  72.345  1.00  0.00           H
ATOM    699  C   GLY A 628      43.335  43.530  71.925  1.00  0.00           C
ATOM    700  O   GLY A 628      42.935  43.850  73.035  1.00  0.00           O
ATOM    701  N   LEU A 629      43.475  44.410  70.905  1.00  0.00           N
ATOM    702  HN  LEU A 629      43.885  44.100  70.045  1.00  0.00           H
ATOM    703  CA  LEU A 629      43.065  45.810  70.945  1.00  0.00           C
ATOM    704  HA  LEU A 629      43.585  46.280  71.775  1.00  0.00           H
ATOM    705  CB  LEU A 629      43.425  46.540  69.615  1.00  0.00           C
ATOM    706  HB1 LEU A 629      42.575  47.120  69.205  1.00  0.00           H
ATOM    707  HB2 LEU A 629      43.645  45.770  68.845  1.00  0.00           H
ATOM    708  CG  LEU A 629      44.635  47.500  69.715  1.00  0.00           C
ATOM    709  HG  LEU A 629      44.495  48.140  70.615  1.00  0.00           H
ATOM    710  CD1 LEU A 629      45.945  46.720  69.865  1.00  0.00           C
ATOM    711 HD11 LEU A 629      46.135  46.110  68.955  1.00  0.00           H
ATOM    712 HD12 LEU A 629      45.905  46.040  70.735  1.00  0.00           H
ATOM    713 HD13 LEU A 629      46.795  47.420  70.015  1.00  0.00           H
ATOM    714  CD2 LEU A 629      44.695  48.400  68.475  1.00  0.00           C
ATOM    715 HD21 LEU A 629      43.765  48.990  68.355  1.00  0.00           H
ATOM    716 HD22 LEU A 629      44.825  47.780  67.565  1.00  0.00           H
ATOM    717 HD23 LEU A 629      45.555  49.100  68.535  1.00  0.00           H
ATOM    718  C   LEU A 629      41.585  46.020  71.195  1.00  0.00           C
ATOM    719  O   LEU A 629      41.195  46.930  71.925  1.00  0.00           O
ATOM    720  N   LEU A 630      40.725  45.230  70.515  1.00  0.00           N
ATOM    721  HN  LEU A 630      41.075  44.580  69.825  1.00  0.00           H
ATOM    722  CA  LEU A 630      39.305  45.170  70.815  1.00  0.00           C
ATOM    723  HA  LEU A 630      38.915  46.180  70.805  1.00  0.00           H
ATOM    724  CB  LEU A 630      38.545  44.320  69.775  1.00  0.00           C
ATOM    725  HB1 LEU A 630      37.515  44.080  70.115  1.00  0.00           H
ATOM    726  HB2 LEU A 630      39.085  43.360  69.645  1.00  0.00           H
ATOM    727  CG  LEU A 630      38.395  45.000  68.395  1.00  0.00           C
ATOM    728  HG  LEU A 630      39.395  45.410  68.095  1.00  0.00           H
ATOM    729  CD1 LEU A 630      38.005  43.960  67.345  1.00  0.00           C
ATOM    730 HD11 LEU A 630      37.035  43.480  67.625  1.00  0.00           H
ATOM    731 HD12 LEU A 630      38.775  43.160  67.265  1.00  0.00           H
ATOM    732 HD13 LEU A 630      37.885  44.430  66.345  1.00  0.00           H
ATOM    733  CD2 LEU A 630      37.365  46.140  68.435  1.00  0.00           C
ATOM    734 HD21 LEU A 630      37.645  46.900  69.195  1.00  0.00           H
ATOM    735 HD22 LEU A 630      36.365  45.730  68.705  1.00  0.00           H
ATOM    736 HD23 LEU A 630      37.285  46.650  67.455  1.00  0.00           H
ATOM    737  C   LEU A 630      39.015  44.630  72.205  1.00  0.00           C
ATOM    738  O   LEU A 630      38.285  45.260  72.965  1.00  0.00           O
ATOM    739  N   GLY A 631      39.645  43.500  72.575  1.00  0.00           N
ATOM    740  HN  GLY A 631      40.125  43.000  71.845  1.00  0.00           H
ATOM    741  CA  GLY A 631      39.535  42.860  73.875  1.00  0.00           C
ATOM    742  HA1 GLY A 631      40.265  42.060  73.885  1.00  0.00           H
ATOM    743  HA2 GLY A 631      38.525  42.510  73.995  1.00  0.00           H
ATOM    744  C   GLY A 631      39.845  43.750  75.055  1.00  0.00           C
ATOM    745  O   GLY A 631      39.105  43.780  76.025  1.00  0.00           O
ATOM    746  N   GLU A 632      40.975  44.470  75.015  1.00  0.00           N
ATOM    747  HN  GLU A 632      41.625  44.360  74.255  1.00  0.00           H
ATOM    748  CA  GLU A 632      41.355  45.440  76.015  1.00  0.00           C
ATOM    749  HA  GLU A 632      41.385  44.950  76.985  1.00  0.00           H
ATOM    750  CB  GLU A 632      42.775  45.950  75.685  1.00  0.00           C
ATOM    751  HB1 GLU A 632      42.785  46.390  74.665  1.00  0.00           H
ATOM    752  HB2 GLU A 632      43.455  45.060  75.655  1.00  0.00           H
ATOM    753  CG  GLU A 632      43.375  46.980  76.665  1.00  0.00           C
ATOM    754  HG1 GLU A 632      43.505  46.510  77.665  1.00  0.00           H
ATOM    755  HG2 GLU A 632      42.735  47.870  76.775  1.00  0.00           H
ATOM    756  CD  GLU A 632      44.755  47.460  76.235  1.00  0.00           C
ATOM    757  OE1 GLU A 632      45.595  46.610  75.815  1.00  0.00           O
ATOM    758  OE2 GLU A 632      45.025  48.690  76.355  1.00  0.00           O
ATOM    759  C   GLU A 632      40.375  46.600  76.145  1.00  0.00           C
ATOM    760  O   GLU A 632      39.825  46.840  77.215  1.00  0.00           O
ATOM    761  N   ALA A 633      40.045  47.290  75.015  1.00  0.00           N
ATOM    762  HN  ALA A 633      40.485  47.060  74.155  1.00  0.00           H
ATOM    763  CA  ALA A 633      39.135  48.420  75.005  1.00  0.00           C
ATOM    764  HA  ALA A 633      39.495  49.130  75.735  1.00  0.00           H
ATOM    765  CB  ALA A 633      39.125  49.100  73.615  1.00  0.00           C
ATOM    766  HB1 ALA A 633      38.705  48.410  72.855  1.00  0.00           H
ATOM    767  HB2 ALA A 633      40.165  49.370  73.325  1.00  0.00           H
ATOM    768  HB3 ALA A 633      38.505  50.020  73.635  1.00  0.00           H
ATOM    769  C   ALA A 633      37.705  48.110  75.435  1.00  0.00           C
ATOM    770  O   ALA A 633      37.075  48.870  76.165  1.00  0.00           O
ATOM    771  N   THR A 634      37.175  46.950  74.995  1.00  0.00           N
ATOM    772  HN  THR A 634      37.715  46.320  74.435  1.00  0.00           H
ATOM    773  CA  THR A 634      35.765  46.620  75.175  1.00  0.00           C
ATOM    774  HA  THR A 634      35.175  47.520  75.195  1.00  0.00           H
ATOM    775  CB  THR A 634      35.255  45.740  74.025  1.00  0.00           C
ATOM    776  HB  THR A 634      35.655  44.700  74.125  1.00  0.00           H
ATOM    777  OG1 THR A 634      35.705  46.260  72.785  1.00  0.00           O
ATOM    778  HG1 THR A 634      36.635  46.000  72.715  1.00  0.00           H
ATOM    779  CG2 THR A 634      33.735  45.700  73.915  1.00  0.00           C
ATOM    780 HG21 THR A 634      33.355  46.720  73.685  1.00  0.00           H
ATOM    781 HG22 THR A 634      33.245  45.340  74.835  1.00  0.00           H
ATOM    782 HG23 THR A 634      33.425  45.040  73.075  1.00  0.00           H
ATOM    783  C   THR A 634      35.595  45.890  76.495  1.00  0.00           C
ATOM    784  O   THR A 634      34.475  45.580  76.885  1.00  0.00           O
ATOM    785  N   GLU A 635      36.715  45.650  77.225  1.00  0.00           N
ATOM    786  HN  GLU A 635      37.585  46.000  76.885  1.00  0.00           H
ATOM    787  CA  GLU A 635      36.755  45.060  78.555  1.00  0.00           C
ATOM    788  HA  GLU A 635      37.785  45.180  78.885  1.00  0.00           H
ATOM    789  CB  GLU A 635      35.845  45.790  79.575  1.00  0.00           C
ATOM    790  HB1 GLU A 635      34.775  45.580  79.385  1.00  0.00           H
ATOM    791  HB2 GLU A 635      36.015  46.880  79.385  1.00  0.00           H
ATOM    792  CG  GLU A 635      36.205  45.530  81.055  1.00  0.00           C
ATOM    793  HG1 GLU A 635      35.905  46.420  81.655  1.00  0.00           H
ATOM    794  HG2 GLU A 635      37.305  45.410  81.135  1.00  0.00           H
ATOM    795  CD  GLU A 635      35.515  44.340  81.725  1.00  0.00           C
ATOM    796  OE1 GLU A 635      34.255  44.380  81.855  1.00  0.00           O
ATOM    797  OE2 GLU A 635      36.265  43.450  82.235  1.00  0.00           O
ATOM    798  C   GLU A 635      36.505  43.560  78.545  1.00  0.00           C
ATOM    799  O   GLU A 635      35.445  43.050  78.895  1.00  0.00           O
ATOM    800  N   GLY A 636      37.495  42.770  78.065  1.00  0.00           N
ATOM    801  HN  GLY A 636      38.335  43.200  77.725  1.00  0.00           H
ATOM    802  CA  GLY A 636      37.465  41.310  78.065  1.00  0.00           C
ATOM    803  HA1 GLY A 636      37.325  40.990  79.085  1.00  0.00           H
ATOM    804  HA2 GLY A 636      38.395  40.960  77.645  1.00  0.00           H
ATOM    805  C   GLY A 636      36.365  40.670  77.255  1.00  0.00           C
ATOM    806  O   GLY A 636      35.945  39.560  77.555  1.00  0.00           O
ATOM    807  N   ARG A 637      35.885  41.350  76.185  1.00  0.00           N
ATOM    808  HN  ARG A 637      36.265  42.240  75.995  1.00  0.00           H
ATOM    809  CA  ARG A 637      34.745  40.890  75.395  1.00  0.00           C
ATOM    810  HA  ARG A 637      34.225  40.110  75.945  1.00  0.00           H
ATOM    811  CB  ARG A 637      33.735  42.040  75.125  1.00  0.00           C
ATOM    812  HB1 ARG A 637      32.845  41.640  74.585  1.00  0.00           H
ATOM    813  HB2 ARG A 637      34.205  42.810  74.465  1.00  0.00           H
ATOM    814  CG  ARG A 637      33.245  42.750  76.405  1.00  0.00           C
ATOM    815  HG1 ARG A 637      32.555  43.580  76.125  1.00  0.00           H
ATOM    816  HG2 ARG A 637      34.135  43.220  76.855  1.00  0.00           H
ATOM    817  CD  ARG A 637      32.565  41.860  77.445  1.00  0.00           C
ATOM    818  HD1 ARG A 637      33.125  40.910  77.585  1.00  0.00           H
ATOM    819  HD2 ARG A 637      31.525  41.640  77.115  1.00  0.00           H
ATOM    820  NE  ARG A 637      32.585  42.590  78.755  1.00  0.00           N
ATOM    821  HE  ARG A 637      33.415  43.090  79.035  1.00  0.00           H
ATOM    822  CZ  ARG A 637      31.695  42.450  79.725  1.00  0.00           C
ATOM    823  NH1 ARG A 637      30.665  41.650  79.585  1.00  0.00           N
ATOM    824 HH11 ARG A 637      30.135  41.460  80.435  1.00  0.00           H
ATOM    825 HH12 ARG A 637      30.715  41.010  78.835  1.00  0.00           H
ATOM    826  NH2 ARG A 637      31.845  43.040  80.895  1.00  0.00           N
ATOM    827 HH21 ARG A 637      32.715  43.540  81.085  1.00  0.00           H
ATOM    828 HH22 ARG A 637      31.325  42.670  81.655  1.00  0.00           H
ATOM    829  C   ARG A 637      35.105  40.250  74.075  1.00  0.00           C
ATOM    830  O   ARG A 637      34.745  39.100  73.845  1.00  0.00           O
ATOM    831  N   LEU A 638      35.765  41.000  73.155  1.00  0.00           N
ATOM    832  HN  LEU A 638      36.015  41.940  73.365  1.00  0.00           H
ATOM    833  CA  LEU A 638      36.085  40.520  71.815  1.00  0.00           C
ATOM    834  HA  LEU A 638      35.685  39.530  71.675  1.00  0.00           H
ATOM    835  CB  LEU A 638      35.535  41.440  70.695  1.00  0.00           C
ATOM    836  HB1 LEU A 638      35.785  41.000  69.715  1.00  0.00           H
ATOM    837  HB2 LEU A 638      36.035  42.430  70.755  1.00  0.00           H
ATOM    838  CG  LEU A 638      34.005  41.700  70.735  1.00  0.00           C
ATOM    839  HG  LEU A 638      33.775  42.230  71.695  1.00  0.00           H
ATOM    840  CD1 LEU A 638      33.605  42.630  69.575  1.00  0.00           C
ATOM    841 HD11 LEU A 638      33.795  42.150  68.595  1.00  0.00           H
ATOM    842 HD12 LEU A 638      34.185  43.580  69.605  1.00  0.00           H
ATOM    843 HD13 LEU A 638      32.535  42.900  69.635  1.00  0.00           H
ATOM    844  CD2 LEU A 638      33.195  40.400  70.705  1.00  0.00           C
ATOM    845 HD21 LEU A 638      33.415  39.790  71.605  1.00  0.00           H
ATOM    846 HD22 LEU A 638      33.445  39.800  69.815  1.00  0.00           H
ATOM    847 HD23 LEU A 638      32.105  40.620  70.695  1.00  0.00           H
ATOM    848  C   LEU A 638      37.595  40.390  71.645  1.00  0.00           C
ATOM    849  O   LEU A 638      38.245  41.270  71.095  1.00  0.00           O
ATOM    850  N   SER A 639      38.185  39.310  72.165  1.00  0.00           N
ATOM    851  HN  SER A 639      37.625  38.540  72.525  1.00  0.00           H
ATOM    852  CA  SER A 639      39.625  39.140  72.285  1.00  0.00           C
ATOM    853  HA  SER A 639      40.065  40.120  72.345  1.00  0.00           H
ATOM    854  CB  SER A 639      39.975  38.340  73.595  1.00  0.00           C
ATOM    855  HB1 SER A 639      39.385  38.790  74.425  1.00  0.00           H
ATOM    856  HB2 SER A 639      41.045  38.470  73.855  1.00  0.00           H
ATOM    857  OG  SER A 639      39.695  36.940  73.525  1.00  0.00           O
ATOM    858  HG1 SER A 639      38.725  36.840  73.335  1.00  0.00           H
ATOM    859  C   SER A 639      40.235  38.450  71.075  1.00  0.00           C
ATOM    860  O   SER A 639      39.655  38.340  69.995  1.00  0.00           O
ATOM    861  N   ALA A 640      41.475  37.960  71.245  1.00  0.00           N
ATOM    862  HN  ALA A 640      41.895  38.050  72.145  1.00  0.00           H
ATOM    863  CA  ALA A 640      42.195  37.170  70.265  1.00  0.00           C
ATOM    864  HA  ALA A 640      42.235  37.730  69.335  1.00  0.00           H
ATOM    865  CB  ALA A 640      43.635  36.910  70.745  1.00  0.00           C
ATOM    866  HB1 ALA A 640      43.655  36.370  71.725  1.00  0.00           H
ATOM    867  HB2 ALA A 640      44.175  37.870  70.855  1.00  0.00           H
ATOM    868  HB3 ALA A 640      44.195  36.300  70.005  1.00  0.00           H
ATOM    869  C   ALA A 640      41.515  35.850  69.945  1.00  0.00           C
ATOM    870  O   ALA A 640      41.535  35.360  68.815  1.00  0.00           O
ATOM    871  N   ILE A 641      40.865  35.240  70.965  1.00  0.00           N
ATOM    872  HN  ILE A 641      40.795  35.690  71.855  1.00  0.00           H
ATOM    873  CA  ILE A 641      40.035  34.050  70.805  1.00  0.00           C
ATOM    874  HA  ILE A 641      40.635  33.280  70.345  1.00  0.00           H
ATOM    875  CB  ILE A 641      39.565  33.560  72.175  1.00  0.00           C
ATOM    876  HB  ILE A 641      39.125  34.430  72.735  1.00  0.00           H
ATOM    877  CG2 ILE A 641      38.455  32.490  72.065  1.00  0.00           C
ATOM    878 HG21 ILE A 641      38.805  31.620  71.475  1.00  0.00           H
ATOM    879 HG22 ILE A 641      37.525  32.890  71.615  1.00  0.00           H
ATOM    880 HG23 ILE A 641      38.165  32.120  73.075  1.00  0.00           H
ATOM    881  CG1 ILE A 641      40.775  33.050  73.005  1.00  0.00           C
ATOM    882 HG11 ILE A 641      41.625  33.750  72.905  1.00  0.00           H
ATOM    883 HG12 ILE A 641      41.105  32.070  72.595  1.00  0.00           H
ATOM    884  CD  ILE A 641      40.465  32.900  74.495  1.00  0.00           C
ATOM    885  HD1 ILE A 641      39.635  32.180  74.655  1.00  0.00           H
ATOM    886  HD2 ILE A 641      40.175  33.860  74.955  1.00  0.00           H
ATOM    887  HD3 ILE A 641      41.355  32.500  75.025  1.00  0.00           H
ATOM    888  C   ILE A 641      38.855  34.290  69.875  1.00  0.00           C
ATOM    889  O   ILE A 641      38.635  33.530  68.935  1.00  0.00           O
ATOM    890  N   GLU A 642      38.115  35.400  70.095  1.00  0.00           N
ATOM    891  HN  GLU A 642      38.245  35.970  70.905  1.00  0.00           H
ATOM    892  CA  GLU A 642      37.005  35.810  69.245  1.00  0.00           C
ATOM    893  HA  GLU A 642      36.305  34.990  69.205  1.00  0.00           H
ATOM    894  CB  GLU A 642      36.265  37.060  69.795  1.00  0.00           C
ATOM    895  HB1 GLU A 642      35.575  37.470  69.025  1.00  0.00           H
ATOM    896  HB2 GLU A 642      37.015  37.850  70.035  1.00  0.00           H
ATOM    897  CG  GLU A 642      35.385  36.780  71.045  1.00  0.00           C
ATOM    898  HG1 GLU A 642      34.605  36.040  70.785  1.00  0.00           H
ATOM    899  HG2 GLU A 642      34.855  37.710  71.355  1.00  0.00           H
ATOM    900  CD  GLU A 642      36.165  36.260  72.245  1.00  0.00           C
ATOM    901  OE1 GLU A 642      37.215  36.850  72.595  1.00  0.00           O
ATOM    902  OE2 GLU A 642      35.715  35.250  72.825  1.00  0.00           O
ATOM    903  C   GLU A 642      37.415  36.110  67.825  1.00  0.00           C
ATOM    904  O   GLU A 642      36.755  35.670  66.875  1.00  0.00           O
ATOM    905  N   SER A 643      38.515  36.870  67.635  1.00  0.00           N
ATOM    906  HN  SER A 643      39.035  37.240  68.405  1.00  0.00           H
ATOM    907  CA  SER A 643      39.025  37.150  66.285  1.00  0.00           C
ATOM    908  HA  SER A 643      38.185  37.530  65.715  1.00  0.00           H
ATOM    909  CB  SER A 643      40.125  38.240  66.225  1.00  0.00           C
ATOM    910  HB1 SER A 643      39.695  39.190  66.615  1.00  0.00           H
ATOM    911  HB2 SER A 643      40.425  38.420  65.165  1.00  0.00           H
ATOM    912  OG  SER A 643      41.265  37.920  67.005  1.00  0.00           O
ATOM    913  HG1 SER A 643      42.025  38.430  66.655  1.00  0.00           H
ATOM    914  C   SER A 643      39.465  35.910  65.535  1.00  0.00           C
ATOM    915  O   SER A 643      39.055  35.720  64.385  1.00  0.00           O
ATOM    916  N   LEU A 644      40.255  35.000  66.155  1.00  0.00           N
ATOM    917  HN  LEU A 644      40.625  35.200  67.065  1.00  0.00           H
ATOM    918  CA  LEU A 644      40.655  33.730  65.545  1.00  0.00           C
ATOM    919  HA  LEU A 644      41.165  33.950  64.615  1.00  0.00           H
ATOM    920  CB  LEU A 644      41.605  32.940  66.495  1.00  0.00           C
ATOM    921  HB1 LEU A 644      41.705  31.880  66.175  1.00  0.00           H
ATOM    922  HB2 LEU A 644      41.155  32.950  67.515  1.00  0.00           H
ATOM    923  CG  LEU A 644      43.035  33.500  66.605  1.00  0.00           C
ATOM    924  HG  LEU A 644      42.975  34.610  66.725  1.00  0.00           H
ATOM    925  CD1 LEU A 644      43.745  32.930  67.835  1.00  0.00           C
ATOM    926 HD11 LEU A 644      43.785  31.820  67.785  1.00  0.00           H
ATOM    927 HD12 LEU A 644      43.205  33.220  68.765  1.00  0.00           H
ATOM    928 HD13 LEU A 644      44.785  33.320  67.895  1.00  0.00           H
ATOM    929  CD2 LEU A 644      43.845  33.190  65.335  1.00  0.00           C
ATOM    930 HD21 LEU A 644      43.365  33.610  64.435  1.00  0.00           H
ATOM    931 HD22 LEU A 644      43.965  32.090  65.205  1.00  0.00           H
ATOM    932 HD23 LEU A 644      44.865  33.640  65.425  1.00  0.00           H
ATOM    933  C   LEU A 644      39.505  32.790  65.185  1.00  0.00           C
ATOM    934  O   LEU A 644      39.395  32.330  64.045  1.00  0.00           O
ATOM    935  N   PHE A 645      38.615  32.500  66.155  1.00  0.00           N
ATOM    936  HN  PHE A 645      38.735  32.900  67.065  1.00  0.00           H
ATOM    937  CA  PHE A 645      37.475  31.610  65.975  1.00  0.00           C
ATOM    938  HA  PHE A 645      37.845  30.670  65.595  1.00  0.00           H
ATOM    939  CB  PHE A 645      36.805  31.360  67.365  1.00  0.00           C
ATOM    940  HB1 PHE A 645      36.645  32.340  67.865  1.00  0.00           H
ATOM    941  HB2 PHE A 645      37.505  30.770  68.005  1.00  0.00           H
ATOM    942  CG  PHE A 645      35.485  30.620  67.335  1.00  0.00           C
ATOM    943  CD1 PHE A 645      35.385  29.380  66.695  1.00  0.00           C
ATOM    944  HD1 PHE A 645      36.245  28.940  66.215  1.00  0.00           H
ATOM    945  CE1 PHE A 645      34.155  28.700  66.645  1.00  0.00           C
ATOM    946  HE1 PHE A 645      34.085  27.750  66.125  1.00  0.00           H
ATOM    947  CZ  PHE A 645      33.025  29.260  67.245  1.00  0.00           C
ATOM    948  HZ  PHE A 645      32.075  28.740  67.205  1.00  0.00           H
ATOM    949  CD2 PHE A 645      34.345  31.170  67.945  1.00  0.00           C
ATOM    950  HD2 PHE A 645      34.415  32.120  68.465  1.00  0.00           H
ATOM    951  CE2 PHE A 645      33.115  30.490  67.905  1.00  0.00           C
ATOM    952  HE2 PHE A 645      32.245  30.920  68.375  1.00  0.00           H
ATOM    953  C   PHE A 645      36.475  32.110  64.935  1.00  0.00           C
ATOM    954  O   PHE A 645      36.045  31.400  64.035  1.00  0.00           O
ATOM    955  N   GLY A 646      36.155  33.420  65.035  1.00  0.00           N
ATOM    956  HN  GLY A 646      36.545  33.970  65.785  1.00  0.00           H
ATOM    957  CA  GLY A 646      35.245  34.090  64.125  1.00  0.00           C
ATOM    958  HA1 GLY A 646      35.125  35.110  64.485  1.00  0.00           H
ATOM    959  HA2 GLY A 646      34.315  33.550  64.105  1.00  0.00           H
ATOM    960  C   GLY A 646      35.745  34.170  62.725  1.00  0.00           C
ATOM    961  O   GLY A 646      35.025  33.830  61.785  1.00  0.00           O
ATOM    962  N   ALA A 647      37.025  34.590  62.535  1.00  0.00           N
ATOM    963  HN  ALA A 647      37.585  34.890  63.315  1.00  0.00           H
ATOM    964  CA  ALA A 647      37.675  34.650  61.235  1.00  0.00           C
ATOM    965  HA  ALA A 647      37.065  35.270  60.585  1.00  0.00           H
ATOM    966  CB  ALA A 647      39.075  35.290  61.355  1.00  0.00           C
ATOM    967  HB1 ALA A 647      39.745  34.680  62.005  1.00  0.00           H
ATOM    968  HB2 ALA A 647      38.985  36.300  61.825  1.00  0.00           H
ATOM    969  HB3 ALA A 647      39.545  35.420  60.365  1.00  0.00           H
ATOM    970  C   ALA A 647      37.795  33.290  60.575  1.00  0.00           C
ATOM    971  O   ALA A 647      37.485  33.130  59.395  1.00  0.00           O
ATOM    972  N   SER A 648      38.195  32.260  61.345  1.00  0.00           N
ATOM    973  HN  SER A 648      38.485  32.430  62.285  1.00  0.00           H
ATOM    974  CA  SER A 648      38.175  30.870  60.905  1.00  0.00           C
ATOM    975  HA  SER A 648      38.895  30.760  60.115  1.00  0.00           H
ATOM    976  CB  SER A 648      38.565  29.920  62.075  1.00  0.00           C
ATOM    977  HB1 SER A 648      37.885  30.080  62.945  1.00  0.00           H
ATOM    978  HB2 SER A 648      39.595  30.170  62.415  1.00  0.00           H
ATOM    979  OG  SER A 648      38.505  28.550  61.685  1.00  0.00           O
ATOM    980  HG1 SER A 648      39.265  28.400  61.095  1.00  0.00           H
ATOM    981  C   SER A 648      36.825  30.450  60.335  1.00  0.00           C
ATOM    982  O   SER A 648      36.695  30.150  59.145  1.00  0.00           O
ATOM    983  N   LEU A 649      35.775  30.510  61.175  1.00  0.00           N
ATOM    984  HN  LEU A 649      35.915  30.790  62.125  1.00  0.00           H
ATOM    985  CA  LEU A 649      34.435  30.100  60.815  1.00  0.00           C
ATOM    986  HA  LEU A 649      34.465  29.040  60.575  1.00  0.00           H
ATOM    987  CB  LEU A 649      33.555  30.360  62.065  1.00  0.00           C
ATOM    988  HB1 LEU A 649      33.615  31.430  62.345  1.00  0.00           H
ATOM    989  HB2 LEU A 649      33.985  29.790  62.915  1.00  0.00           H
ATOM    990  CG  LEU A 649      32.075  29.970  61.925  1.00  0.00           C
ATOM    991  HG  LEU A 649      31.615  30.540  61.085  1.00  0.00           H
ATOM    992  CD1 LEU A 649      31.965  28.470  61.605  1.00  0.00           C
ATOM    993 HD11 LEU A 649      32.445  27.870  62.415  1.00  0.00           H
ATOM    994 HD12 LEU A 649      32.445  28.220  60.645  1.00  0.00           H
ATOM    995 HD13 LEU A 649      30.905  28.160  61.545  1.00  0.00           H
ATOM    996  CD2 LEU A 649      31.305  30.330  63.205  1.00  0.00           C
ATOM    997 HD21 LEU A 649      31.405  31.410  63.415  1.00  0.00           H
ATOM    998 HD22 LEU A 649      31.715  29.760  64.065  1.00  0.00           H
ATOM    999 HD23 LEU A 649      30.225  30.080  63.095  1.00  0.00           H
ATOM   1000  C   LEU A 649      33.865  30.830  59.615  1.00  0.00           C
ATOM   1001  O   LEU A 649      33.345  30.230  58.675  1.00  0.00           O
ATOM   1002  N   THR A 650      34.015  32.180  59.615  1.00  0.00           N
ATOM   1003  HN  THR A 650      34.465  32.600  60.405  1.00  0.00           H
ATOM   1004  CA  THR A 650      33.575  33.090  58.555  1.00  0.00           C
ATOM   1005  HA  THR A 650      32.525  32.920  58.395  1.00  0.00           H
ATOM   1006  CB  THR A 650      33.785  34.570  58.915  1.00  0.00           C
ATOM   1007  HB  THR A 650      34.865  34.790  59.055  1.00  0.00           H
ATOM   1008  OG1 THR A 650      33.105  34.880  60.115  1.00  0.00           O
ATOM   1009  HG1 THR A 650      33.615  34.450  60.805  1.00  0.00           H
ATOM   1010  CG2 THR A 650      33.205  35.510  57.855  1.00  0.00           C
ATOM   1011 HG21 THR A 650      32.125  35.300  57.705  1.00  0.00           H
ATOM   1012 HG22 THR A 650      33.715  35.380  56.885  1.00  0.00           H
ATOM   1013 HG23 THR A 650      33.315  36.570  58.175  1.00  0.00           H
ATOM   1014  C   THR A 650      34.275  32.820  57.235  1.00  0.00           C
ATOM   1015  O   THR A 650      33.665  32.790  56.175  1.00  0.00           O
ATOM   1016  N   GLY A 651      35.605  32.590  57.285  1.00  0.00           N
ATOM   1017  HN  GLY A 651      36.085  32.570  58.175  1.00  0.00           H
ATOM   1018  CA  GLY A 651      36.435  32.360  56.105  1.00  0.00           C
ATOM   1019  HA1 GLY A 651      37.455  32.400  56.445  1.00  0.00           H
ATOM   1020  HA2 GLY A 651      36.215  33.120  55.375  1.00  0.00           H
ATOM   1021  C   GLY A 651      36.225  31.020  55.445  1.00  0.00           C
ATOM   1022  O   GLY A 651      36.175  30.920  54.225  1.00  0.00           O
ATOM   1023  N   ILE A 652      36.055  29.950  56.255  1.00  0.00           N
ATOM   1024  HN  ILE A 652      36.155  30.050  57.245  1.00  0.00           H
ATOM   1025  CA  ILE A 652      35.665  28.630  55.765  1.00  0.00           C
ATOM   1026  HA  ILE A 652      36.395  28.300  55.025  1.00  0.00           H
ATOM   1027  CB  ILE A 652      35.605  27.620  56.905  1.00  0.00           C
ATOM   1028  HB  ILE A 652      34.945  28.050  57.705  1.00  0.00           H
ATOM   1029  CG2 ILE A 652      34.995  26.280  56.445  1.00  0.00           C
ATOM   1030 HG21 ILE A 652      35.595  25.860  55.615  1.00  0.00           H
ATOM   1031 HG22 ILE A 652      33.945  26.380  56.115  1.00  0.00           H
ATOM   1032 HG23 ILE A 652      35.005  25.550  57.285  1.00  0.00           H
ATOM   1033  CG1 ILE A 652      36.995  27.390  57.545  1.00  0.00           C
ATOM   1034 HG11 ILE A 652      37.615  28.300  57.455  1.00  0.00           H
ATOM   1035 HG12 ILE A 652      37.515  26.590  56.965  1.00  0.00           H
ATOM   1036  CD  ILE A 652      36.905  27.010  59.025  1.00  0.00           C
ATOM   1037  HD1 ILE A 652      36.155  26.210  59.185  1.00  0.00           H
ATOM   1038  HD2 ILE A 652      36.575  27.860  59.645  1.00  0.00           H
ATOM   1039  HD3 ILE A 652      37.895  26.680  59.415  1.00  0.00           H
ATOM   1040  C   ILE A 652      34.325  28.670  55.065  1.00  0.00           C
ATOM   1041  O   ILE A 652      34.195  28.270  53.905  1.00  0.00           O
ATOM   1042  N   ALA A 653      33.315  29.270  55.725  1.00  0.00           N
ATOM   1043  HN  ALA A 653      33.455  29.580  56.665  1.00  0.00           H
ATOM   1044  CA  ALA A 653      31.985  29.460  55.205  1.00  0.00           C
ATOM   1045  HA  ALA A 653      31.515  28.500  55.025  1.00  0.00           H
ATOM   1046  CB  ALA A 653      31.225  30.270  56.275  1.00  0.00           C
ATOM   1047  HB1 ALA A 653      31.825  31.150  56.595  1.00  0.00           H
ATOM   1048  HB2 ALA A 653      31.065  29.650  57.185  1.00  0.00           H
ATOM   1049  HB3 ALA A 653      30.255  30.650  55.915  1.00  0.00           H
ATOM   1050  C   ALA A 653      31.945  30.240  53.905  1.00  0.00           C
ATOM   1051  O   ALA A 653      31.325  29.830  52.925  1.00  0.00           O
ATOM   1052  N   TYR A 654      32.685  31.360  53.855  1.00  0.00           N
ATOM   1053  HN  TYR A 654      33.145  31.690  54.685  1.00  0.00           H
ATOM   1054  CA  TYR A 654      32.845  32.180  52.675  1.00  0.00           C
ATOM   1055  HA  TYR A 654      31.875  32.520  52.355  1.00  0.00           H
ATOM   1056  CB  TYR A 654      33.675  33.440  53.075  1.00  0.00           C
ATOM   1057  HB1 TYR A 654      34.655  33.130  53.485  1.00  0.00           H
ATOM   1058  HB2 TYR A 654      33.135  34.000  53.865  1.00  0.00           H
ATOM   1059  CG  TYR A 654      33.925  34.380  51.915  1.00  0.00           C
ATOM   1060  CD1 TYR A 654      35.095  34.290  51.155  1.00  0.00           C
ATOM   1061  HD1 TYR A 654      35.855  33.560  51.405  1.00  0.00           H
ATOM   1062  CE1 TYR A 654      35.285  35.120  50.035  1.00  0.00           C
ATOM   1063  HE1 TYR A 654      36.165  35.020  49.415  1.00  0.00           H
ATOM   1064  CZ  TYR A 654      34.305  36.060  49.695  1.00  0.00           C
ATOM   1065  OH  TYR A 654      34.485  36.840  48.545  1.00  0.00           O
ATOM   1066  HH  TYR A 654      33.915  37.630  48.635  1.00  0.00           H
ATOM   1067  CD2 TYR A 654      32.955  35.340  51.585  1.00  0.00           C
ATOM   1068  HD2 TYR A 654      32.055  35.420  52.175  1.00  0.00           H
ATOM   1069  CE2 TYR A 654      33.155  36.190  50.485  1.00  0.00           C
ATOM   1070  HE2 TYR A 654      32.395  36.920  50.225  1.00  0.00           H
ATOM   1071  C   TYR A 654      33.465  31.440  51.485  1.00  0.00           C
ATOM   1072  O   TYR A 654      32.895  31.360  50.405  1.00  0.00           O
ATOM   1073  N   SER A 655      34.655  30.840  51.685  1.00  0.00           N
ATOM   1074  HN  SER A 655      35.045  30.860  52.605  1.00  0.00           H
ATOM   1075  CA  SER A 655      35.495  30.250  50.655  1.00  0.00           C
ATOM   1076  HA  SER A 655      35.655  31.010  49.895  1.00  0.00           H
ATOM   1077  CB  SER A 655      36.885  29.880  51.235  1.00  0.00           C
ATOM   1078  HB1 SER A 655      36.775  29.150  52.065  1.00  0.00           H
ATOM   1079  HB2 SER A 655      37.345  30.800  51.665  1.00  0.00           H
ATOM   1080  OG  SER A 655      37.755  29.380  50.225  1.00  0.00           O
ATOM   1081  HG1 SER A 655      37.465  28.480  50.015  1.00  0.00           H
ATOM   1082  C   SER A 655      34.875  29.060  49.945  1.00  0.00           C
ATOM   1083  O   SER A 655      35.065  28.840  48.745  1.00  0.00           O
ATOM   1084  N   LEU A 656      34.075  28.270  50.695  1.00  0.00           N
ATOM   1085  HN  LEU A 656      33.985  28.430  51.685  1.00  0.00           H
ATOM   1086  CA  LEU A 656      33.315  27.150  50.175  1.00  0.00           C
ATOM   1087  HA  LEU A 656      34.015  26.460  49.725  1.00  0.00           H
ATOM   1088  CB  LEU A 656      32.565  26.420  51.315  1.00  0.00           C
ATOM   1089  HB1 LEU A 656      31.835  25.700  50.905  1.00  0.00           H
ATOM   1090  HB2 LEU A 656      31.995  27.180  51.895  1.00  0.00           H
ATOM   1091  CG  LEU A 656      33.465  25.640  52.315  1.00  0.00           C
ATOM   1092  HG  LEU A 656      34.285  26.330  52.635  1.00  0.00           H
ATOM   1093  CD1 LEU A 656      32.655  25.240  53.545  1.00  0.00           C
ATOM   1094 HD11 LEU A 656      31.785  24.610  53.245  1.00  0.00           H
ATOM   1095 HD12 LEU A 656      32.265  26.150  54.065  1.00  0.00           H
ATOM   1096 HD13 LEU A 656      33.285  24.660  54.255  1.00  0.00           H
ATOM   1097  CD2 LEU A 656      34.165  24.410  51.715  1.00  0.00           C
ATOM   1098 HD21 LEU A 656      34.605  24.630  50.725  1.00  0.00           H
ATOM   1099 HD22 LEU A 656      33.475  23.550  51.625  1.00  0.00           H
ATOM   1100 HD23 LEU A 656      34.985  24.090  52.395  1.00  0.00           H
ATOM   1101  C   LEU A 656      32.345  27.520  49.065  1.00  0.00           C
ATOM   1102  O   LEU A 656      32.215  26.780  48.105  1.00  0.00           O
ATOM   1103  N   PHE A 657      31.675  28.690  49.155  1.00  0.00           N
ATOM   1104  HN  PHE A 657      31.835  29.300  49.925  1.00  0.00           H
ATOM   1105  CA  PHE A 657      30.605  29.060  48.225  1.00  0.00           C
ATOM   1106  HA  PHE A 657      30.455  28.270  47.485  1.00  0.00           H
ATOM   1107  CB  PHE A 657      29.295  29.270  49.035  1.00  0.00           C
ATOM   1108  HB1 PHE A 657      28.465  29.610  48.375  1.00  0.00           H
ATOM   1109  HB2 PHE A 657      29.455  30.040  49.825  1.00  0.00           H
ATOM   1110  CG  PHE A 657      28.855  27.990  49.685  1.00  0.00           C
ATOM   1111  CD1 PHE A 657      28.035  27.090  48.985  1.00  0.00           C
ATOM   1112  HD1 PHE A 657      27.775  27.300  47.955  1.00  0.00           H
ATOM   1113  CE1 PHE A 657      27.505  25.970  49.615  1.00  0.00           C
ATOM   1114  HE1 PHE A 657      26.845  25.310  49.085  1.00  0.00           H
ATOM   1115  CZ  PHE A 657      27.785  25.740  50.975  1.00  0.00           C
ATOM   1116  HZ  PHE A 657      27.305  24.920  51.475  1.00  0.00           H
ATOM   1117  CD2 PHE A 657      29.185  27.710  51.025  1.00  0.00           C
ATOM   1118  HD2 PHE A 657      29.815  28.390  51.565  1.00  0.00           H
ATOM   1119  CE2 PHE A 657      28.655  26.590  51.665  1.00  0.00           C
ATOM   1120  HE2 PHE A 657      28.895  26.390  52.695  1.00  0.00           H
ATOM   1121  C   PHE A 657      30.795  30.350  47.435  1.00  0.00           C
ATOM   1122  O   PHE A 657      30.185  30.550  46.385  1.00  0.00           O
ATOM   1123  N   ALA A 658      31.655  31.280  47.895  1.00  0.00           N
ATOM   1124  HN  ALA A 658      32.165  31.140  48.745  1.00  0.00           H
ATOM   1125  CA  ALA A 658      31.805  32.590  47.305  1.00  0.00           C
ATOM   1126  HA  ALA A 658      30.815  32.980  47.135  1.00  0.00           H
ATOM   1127  CB  ALA A 658      32.515  33.560  48.275  1.00  0.00           C
ATOM   1128  HB1 ALA A 658      33.535  33.200  48.515  1.00  0.00           H
ATOM   1129  HB2 ALA A 658      31.945  33.630  49.225  1.00  0.00           H
ATOM   1130  HB3 ALA A 658      32.605  34.580  47.845  1.00  0.00           H
ATOM   1131  C   ALA A 658      32.495  32.610  45.945  1.00  0.00           C
ATOM   1132  O   ALA A 658      33.315  31.750  45.615  1.00  0.00           O
ATOM   1133  N   GLY A 659      32.155  33.640  45.125  1.00  0.00           N
ATOM   1134  HN  GLY A 659      31.445  34.260  45.425  1.00  0.00           H
ATOM   1135  CA  GLY A 659      32.715  33.850  43.805  1.00  0.00           C
ATOM   1136  HA1 GLY A 659      32.305  34.780  43.435  1.00  0.00           H
ATOM   1137  HA2 GLY A 659      32.425  33.000  43.195  1.00  0.00           H
ATOM   1138  C   GLY A 659      34.215  33.960  43.745  1.00  0.00           C
ATOM   1139  O   GLY A 659      34.885  33.090  43.165  1.00  0.00           O
ATOM   1140  N   GLN A 660      34.805  35.020  44.335  1.00  0.00           N
ATOM   1141  HN  GLN A 660      34.285  35.660  44.895  1.00  0.00           H
ATOM   1142  CA  GLN A 660      36.255  35.150  44.425  1.00  0.00           C
ATOM   1143  HA  GLN A 660      36.705  34.570  43.635  1.00  0.00           H
ATOM   1144  CB  GLN A 660      36.775  36.600  44.185  1.00  0.00           C
ATOM   1145  HB1 GLN A 660      36.705  36.820  43.095  1.00  0.00           H
ATOM   1146  HB2 GLN A 660      37.855  36.640  44.455  1.00  0.00           H
ATOM   1147  CG  GLN A 660      36.015  37.710  44.945  1.00  0.00           C
ATOM   1148  HG1 GLN A 660      35.855  37.400  45.995  1.00  0.00           H
ATOM   1149  HG2 GLN A 660      35.015  37.890  44.485  1.00  0.00           H
ATOM   1150  CD  GLN A 660      36.765  39.050  45.005  1.00  0.00           C
ATOM   1151  OE1 GLN A 660      36.865  39.700  46.045  1.00  0.00           O
ATOM   1152  NE2 GLN A 660      37.275  39.520  43.845  1.00  0.00           N
ATOM   1153 HE21 GLN A 660      37.765  40.390  43.885  1.00  0.00           H
ATOM   1154 HE22 GLN A 660      37.175  39.050  42.975  1.00  0.00           H
ATOM   1155  C   GLN A 660      36.745  34.600  45.765  1.00  0.00           C
ATOM   1156  O   GLN A 660      36.205  34.990  46.785  1.00  0.00           O
ATOM   1157  N   PRO A 661      37.715  33.690  45.865  1.00  0.00           N
ATOM   1158  CD  PRO A 661      38.185  32.840  44.775  1.00  0.00           C
ATOM   1159  HD1 PRO A 661      38.785  33.430  44.055  1.00  0.00           H
ATOM   1160  HD2 PRO A 661      37.315  32.380  44.255  1.00  0.00           H
ATOM   1161  CA  PRO A 661      38.205  33.260  47.175  1.00  0.00           C
ATOM   1162  HA  PRO A 661      37.385  33.210  47.875  1.00  0.00           H
ATOM   1163  CB  PRO A 661      38.815  31.860  46.925  1.00  0.00           C
ATOM   1164  HB1 PRO A 661      38.055  31.100  47.235  1.00  0.00           H
ATOM   1165  HB2 PRO A 661      39.735  31.670  47.515  1.00  0.00           H
ATOM   1166  CG  PRO A 661      39.045  31.740  45.415  1.00  0.00           C
ATOM   1167  HG1 PRO A 661      40.115  31.910  45.165  1.00  0.00           H
ATOM   1168  HG2 PRO A 661      38.745  30.730  45.055  1.00  0.00           H
ATOM   1169  C   PRO A 661      39.205  34.240  47.745  1.00  0.00           C
ATOM   1170  O   PRO A 661      39.455  34.220  48.945  1.00  0.00           O
ATOM   1171  N   LEU A 662      39.845  35.070  46.905  1.00  0.00           N
ATOM   1172  HN  LEU A 662      39.555  35.080  45.955  1.00  0.00           H
ATOM   1173  CA  LEU A 662      41.005  35.910  47.225  1.00  0.00           C
ATOM   1174  HA  LEU A 662      41.615  35.360  47.925  1.00  0.00           H
ATOM   1175  CB  LEU A 662      41.845  36.210  45.955  1.00  0.00           C
ATOM   1176  HB1 LEU A 662      42.805  36.690  46.265  1.00  0.00           H
ATOM   1177  HB2 LEU A 662      41.305  36.940  45.315  1.00  0.00           H
ATOM   1178  CG  LEU A 662      42.185  34.980  45.095  1.00  0.00           C
ATOM   1179  HG  LEU A 662      41.235  34.580  44.655  1.00  0.00           H
ATOM   1180  CD1 LEU A 662      43.095  35.390  43.925  1.00  0.00           C
ATOM   1181 HD11 LEU A 662      44.055  35.790  44.315  1.00  0.00           H
ATOM   1182 HD12 LEU A 662      42.615  36.170  43.295  1.00  0.00           H
ATOM   1183 HD13 LEU A 662      43.335  34.510  43.285  1.00  0.00           H
ATOM   1184  CD2 LEU A 662      42.835  33.870  45.915  1.00  0.00           C
ATOM   1185 HD21 LEU A 662      42.165  33.480  46.705  1.00  0.00           H
ATOM   1186 HD22 LEU A 662      43.765  34.250  46.405  1.00  0.00           H
ATOM   1187 HD23 LEU A 662      43.125  33.020  45.265  1.00  0.00           H
ATOM   1188  C   LEU A 662      40.625  37.210  47.905  1.00  0.00           C
ATOM   1189  O   LEU A 662      41.115  38.290  47.585  1.00  0.00           O
ATOM   1190  N   THR A 663      39.715  37.110  48.885  1.00  0.00           N
ATOM   1191  HN  THR A 663      39.285  36.210  49.005  1.00  0.00           H
ATOM   1192  CA  THR A 663      39.065  38.260  49.475  1.00  0.00           C
ATOM   1193  HA  THR A 663      39.235  39.140  48.865  1.00  0.00           H
ATOM   1194  CB  THR A 663      37.565  38.030  49.575  1.00  0.00           C
ATOM   1195  HB  THR A 663      37.325  37.210  50.275  1.00  0.00           H
ATOM   1196  OG1 THR A 663      37.105  37.660  48.285  1.00  0.00           O
ATOM   1197  HG1 THR A 663      36.225  37.250  48.385  1.00  0.00           H
ATOM   1198  CG2 THR A 663      36.815  39.310  49.975  1.00  0.00           C
ATOM   1199 HG21 THR A 663      37.005  40.110  49.215  1.00  0.00           H
ATOM   1200 HG22 THR A 663      37.155  39.670  50.965  1.00  0.00           H
ATOM   1201 HG23 THR A 663      35.725  39.110  50.005  1.00  0.00           H
ATOM   1202  C   THR A 663      39.615  38.550  50.855  1.00  0.00           C
ATOM   1203  O   THR A 663      39.995  39.680  51.145  1.00  0.00           O
ATOM   1204  N   ILE A 664      39.695  37.510  51.725  1.00  0.00           N
ATOM   1205  HN  ILE A 664      39.415  36.620  51.395  1.00  0.00           H
ATOM   1206  CA  ILE A 664      40.185  37.580  53.105  1.00  0.00           C
ATOM   1207  HA  ILE A 664      39.955  36.620  53.525  1.00  0.00           H
ATOM   1208  CB  ILE A 664      41.715  37.690  53.255  1.00  0.00           C
ATOM   1209  HB  ILE A 664      42.065  38.540  52.625  1.00  0.00           H
ATOM   1210  CG2 ILE A 664      42.115  37.980  54.725  1.00  0.00           C
ATOM   1211 HG21 ILE A 664      41.685  37.220  55.415  1.00  0.00           H
ATOM   1212 HG22 ILE A 664      41.775  38.980  55.055  1.00  0.00           H
ATOM   1213 HG23 ILE A 664      43.215  37.970  54.845  1.00  0.00           H
ATOM   1214  CG1 ILE A 664      42.395  36.400  52.745  1.00  0.00           C
ATOM   1215 HG11 ILE A 664      41.925  36.090  51.785  1.00  0.00           H
ATOM   1216 HG12 ILE A 664      42.205  35.580  53.485  1.00  0.00           H
ATOM   1217  CD  ILE A 664      43.905  36.550  52.515  1.00  0.00           C
ATOM   1218  HD1 ILE A 664      44.435  36.820  53.455  1.00  0.00           H
ATOM   1219  HD2 ILE A 664      44.105  37.340  51.765  1.00  0.00           H
ATOM   1220  HD3 ILE A 664      44.345  35.590  52.155  1.00  0.00           H
ATOM   1221  C   ILE A 664      39.405  38.560  53.975  1.00  0.00           C
ATOM   1222  O   ILE A 664      39.575  39.780  53.955  1.00  0.00           O
ATOM   1223  N   LEU A 665      38.495  38.030  54.805  1.00  0.00           N
ATOM   1224  HN  LEU A 665      38.385  37.050  54.905  1.00  0.00           H
ATOM   1225  CA  LEU A 665      37.655  38.840  55.645  1.00  0.00           C
ATOM   1226  HA  LEU A 665      37.535  39.830  55.215  1.00  0.00           H
ATOM   1227  CB  LEU A 665      36.245  38.190  55.775  1.00  0.00           C
ATOM   1228  HB1 LEU A 665      35.585  38.860  56.385  1.00  0.00           H
ATOM   1229  HB2 LEU A 665      36.345  37.230  56.325  1.00  0.00           H
ATOM   1230  CG  LEU A 665      35.535  37.900  54.435  1.00  0.00           C
ATOM   1231  HG  LEU A 665      36.205  37.300  53.775  1.00  0.00           H
ATOM   1232  CD1 LEU A 665      34.285  37.060  54.675  1.00  0.00           C
ATOM   1233 HD11 LEU A 665      33.615  37.570  55.405  1.00  0.00           H
ATOM   1234 HD12 LEU A 665      34.555  36.060  55.075  1.00  0.00           H
ATOM   1235 HD13 LEU A 665      33.725  36.920  53.725  1.00  0.00           H
ATOM   1236  CD2 LEU A 665      35.175  39.190  53.675  1.00  0.00           C
ATOM   1237 HD21 LEU A 665      36.075  39.780  53.425  1.00  0.00           H
ATOM   1238 HD22 LEU A 665      34.495  39.820  54.295  1.00  0.00           H
ATOM   1239 HD23 LEU A 665      34.645  38.940  52.735  1.00  0.00           H
ATOM   1240  C   LEU A 665      38.325  39.000  56.995  1.00  0.00           C
ATOM   1241  O   LEU A 665      38.665  38.020  57.655  1.00  0.00           O
ATOM   1242  N   GLY A 666      38.555  40.250  57.425  1.00  0.00           N
ATOM   1243  HN  GLY A 666      38.195  41.050  56.915  1.00  0.00           H
ATOM   1244  CA  GLY A 666      39.215  40.540  58.685  1.00  0.00           C
ATOM   1245  HA1 GLY A 666      40.265  40.690  58.475  1.00  0.00           H
ATOM   1246  HA2 GLY A 666      39.015  39.760  59.395  1.00  0.00           H
ATOM   1247  C   GLY A 666      38.675  41.810  59.275  1.00  0.00           C
ATOM   1248  O   GLY A 666      37.785  42.470  58.755  1.00  0.00           O
ATOM   1249  N   SER A 667      39.215  42.220  60.425  1.00  0.00           N
ATOM   1250  HN  SER A 667      39.915  41.690  60.895  1.00  0.00           H
ATOM   1251  CA  SER A 667      38.835  43.460  61.065  1.00  0.00           C
ATOM   1252  HA  SER A 667      37.785  43.660  60.875  1.00  0.00           H
ATOM   1253  CB  SER A 667      39.075  43.460  62.595  1.00  0.00           C
ATOM   1254  HB1 SER A 667      38.745  44.430  63.045  1.00  0.00           H
ATOM   1255  HB2 SER A 667      40.165  43.350  62.815  1.00  0.00           H
ATOM   1256  OG  SER A 667      38.395  42.380  63.225  1.00  0.00           O
ATOM   1257  HG1 SER A 667      37.435  42.520  63.125  1.00  0.00           H
ATOM   1258  C   SER A 667      39.665  44.570  60.445  1.00  0.00           C
ATOM   1259  O   SER A 667      40.865  44.660  60.665  1.00  0.00           O
ATOM   1260  N   THR A 668      39.045  45.440  59.615  1.00  0.00           N
ATOM   1261  HN  THR A 668      38.085  45.360  59.385  1.00  0.00           H
ATOM   1262  CA  THR A 668      39.745  46.480  58.885  1.00  0.00           C
ATOM   1263  HA  THR A 668      40.735  46.110  58.635  1.00  0.00           H
ATOM   1264  CB  THR A 668      39.065  46.840  57.565  1.00  0.00           C
ATOM   1265  HB  THR A 668      39.675  47.560  56.975  1.00  0.00           H
ATOM   1266  OG1 THR A 668      37.775  47.400  57.775  1.00  0.00           O
ATOM   1267  HG1 THR A 668      37.365  47.430  56.875  1.00  0.00           H
ATOM   1268  CG2 THR A 668      38.875  45.570  56.725  1.00  0.00           C
ATOM   1269 HG21 THR A 668      38.125  44.890  57.195  1.00  0.00           H
ATOM   1270 HG22 THR A 668      39.825  45.020  56.605  1.00  0.00           H
ATOM   1271 HG23 THR A 668      38.485  45.830  55.715  1.00  0.00           H
ATOM   1272  C   THR A 668      39.935  47.720  59.745  1.00  0.00           C
ATOM   1273  O   THR A 668      39.305  47.920  60.775  1.00  0.00           O
ATOM   1274  N   GLY A 669      40.865  48.620  59.345  1.00  0.00           N
ATOM   1275  HN  GLY A 669      41.395  48.420  58.525  1.00  0.00           H
ATOM   1276  CA  GLY A 669      41.145  49.890  60.015  1.00  0.00           C
ATOM   1277  HA1 GLY A 669      41.805  50.460  59.375  1.00  0.00           H
ATOM   1278  HA2 GLY A 669      41.615  49.650  60.955  1.00  0.00           H
ATOM   1279  C   GLY A 669      39.965  50.790  60.345  1.00  0.00           C
ATOM   1280  O   GLY A 669      39.875  51.210  61.495  1.00  0.00           O
ATOM   1281  N   PRO A 670      39.015  51.110  59.455  1.00  0.00           N
ATOM   1282  CD  PRO A 670      39.165  50.980  58.005  1.00  0.00           C
ATOM   1283  HD1 PRO A 670      39.095  49.900  57.715  1.00  0.00           H
ATOM   1284  HD2 PRO A 670      40.155  51.390  57.685  1.00  0.00           H
ATOM   1285  CA  PRO A 670      37.855  51.910  59.825  1.00  0.00           C
ATOM   1286  HA  PRO A 670      38.185  52.760  60.405  1.00  0.00           H
ATOM   1287  CB  PRO A 670      37.175  52.330  58.505  1.00  0.00           C
ATOM   1288  HB1 PRO A 670      37.145  53.440  58.445  1.00  0.00           H
ATOM   1289  HB2 PRO A 670      36.135  51.960  58.415  1.00  0.00           H
ATOM   1290  CG  PRO A 670      38.025  51.750  57.355  1.00  0.00           C
ATOM   1291  HG1 PRO A 670      37.405  51.060  56.745  1.00  0.00           H
ATOM   1292  HG2 PRO A 670      38.405  52.560  56.685  1.00  0.00           H
ATOM   1293  C   PRO A 670      36.895  51.140  60.715  1.00  0.00           C
ATOM   1294  O   PRO A 670      36.285  51.740  61.605  1.00  0.00           O
ATOM   1295  N   VAL A 671      36.715  49.830  60.475  1.00  0.00           N
ATOM   1296  HN  VAL A 671      37.205  49.400  59.715  1.00  0.00           H
ATOM   1297  CA  VAL A 671      35.885  48.940  61.275  1.00  0.00           C
ATOM   1298  HA  VAL A 671      34.895  49.360  61.295  1.00  0.00           H
ATOM   1299  CB  VAL A 671      35.805  47.540  60.655  1.00  0.00           C
ATOM   1300  HB  VAL A 671      36.825  47.210  60.345  1.00  0.00           H
ATOM   1301  CG1 VAL A 671      35.225  46.500  61.635  1.00  0.00           C
ATOM   1302 HG11 VAL A 671      34.245  46.830  62.025  1.00  0.00           H
ATOM   1303 HG12 VAL A 671      35.915  46.310  62.485  1.00  0.00           H
ATOM   1304 HG13 VAL A 671      35.085  45.530  61.105  1.00  0.00           H
ATOM   1305  CG2 VAL A 671      34.925  47.610  59.395  1.00  0.00           C
ATOM   1306 HG21 VAL A 671      35.355  48.300  58.635  1.00  0.00           H
ATOM   1307 HG22 VAL A 671      33.895  47.960  59.645  1.00  0.00           H
ATOM   1308 HG23 VAL A 671      34.845  46.610  58.935  1.00  0.00           H
ATOM   1309  C   VAL A 671      36.335  48.880  62.725  1.00  0.00           C
ATOM   1310  O   VAL A 671      35.505  49.010  63.625  1.00  0.00           O
ATOM   1311  N   LEU A 672      37.655  48.760  62.995  1.00  0.00           N
ATOM   1312  HN  LEU A 672      38.295  48.670  62.235  1.00  0.00           H
ATOM   1313  CA  LEU A 672      38.215  48.730  64.335  1.00  0.00           C
ATOM   1314  HA  LEU A 672      37.815  47.880  64.865  1.00  0.00           H
ATOM   1315  CB  LEU A 672      39.765  48.650  64.225  1.00  0.00           C
ATOM   1316  HB1 LEU A 672      40.105  49.490  63.575  1.00  0.00           H
ATOM   1317  HB2 LEU A 672      40.025  47.710  63.695  1.00  0.00           H
ATOM   1318  CG  LEU A 672      40.565  48.710  65.545  1.00  0.00           C
ATOM   1319  HG  LEU A 672      40.175  49.530  66.195  1.00  0.00           H
ATOM   1320  CD1 LEU A 672      40.445  47.390  66.315  1.00  0.00           C
ATOM   1321 HD11 LEU A 672      40.845  46.560  65.685  1.00  0.00           H
ATOM   1322 HD12 LEU A 672      39.385  47.170  66.555  1.00  0.00           H
ATOM   1323 HD13 LEU A 672      41.035  47.410  67.255  1.00  0.00           H
ATOM   1324  CD2 LEU A 672      42.035  49.060  65.265  1.00  0.00           C
ATOM   1325 HD21 LEU A 672      42.105  50.020  64.715  1.00  0.00           H
ATOM   1326 HD22 LEU A 672      42.505  48.270  64.635  1.00  0.00           H
ATOM   1327 HD23 LEU A 672      42.625  49.140  66.195  1.00  0.00           H
ATOM   1328  C   LEU A 672      37.865  49.970  65.135  1.00  0.00           C
ATOM   1329  O   LEU A 672      37.415  49.900  66.285  1.00  0.00           O
ATOM   1330  N   VAL A 673      38.045  51.150  64.505  1.00  0.00           N
ATOM   1331  HN  VAL A 673      38.415  51.160  63.585  1.00  0.00           H
ATOM   1332  CA  VAL A 673      37.725  52.440  65.075  1.00  0.00           C
ATOM   1333  HA  VAL A 673      38.195  52.500  66.045  1.00  0.00           H
ATOM   1334  CB  VAL A 673      38.305  53.550  64.205  1.00  0.00           C
ATOM   1335  HB  VAL A 673      37.895  53.480  63.175  1.00  0.00           H
ATOM   1336  CG1 VAL A 673      37.975  54.930  64.795  1.00  0.00           C
ATOM   1337 HG11 VAL A 673      38.265  54.980  65.865  1.00  0.00           H
ATOM   1338 HG12 VAL A 673      36.895  55.160  64.705  1.00  0.00           H
ATOM   1339 HG13 VAL A 673      38.545  55.720  64.245  1.00  0.00           H
ATOM   1340  CG2 VAL A 673      39.835  53.370  64.135  1.00  0.00           C
ATOM   1341 HG21 VAL A 673      40.125  52.410  63.665  1.00  0.00           H
ATOM   1342 HG22 VAL A 673      40.275  53.400  65.165  1.00  0.00           H
ATOM   1343 HG23 VAL A 673      40.295  54.190  63.545  1.00  0.00           H
ATOM   1344  C   VAL A 673      36.235  52.620  65.315  1.00  0.00           C
ATOM   1345  O   VAL A 673      35.805  53.070  66.375  1.00  0.00           O
ATOM   1346  N   PHE A 674      35.395  52.220  64.335  1.00  0.00           N
ATOM   1347  HN  PHE A 674      35.775  51.860  63.475  1.00  0.00           H
ATOM   1348  CA  PHE A 674      33.945  52.280  64.405  1.00  0.00           C
ATOM   1349  HA  PHE A 674      33.685  53.310  64.635  1.00  0.00           H
ATOM   1350  CB  PHE A 674      33.385  51.930  62.995  1.00  0.00           C
ATOM   1351  HB1 PHE A 674      33.735  50.910  62.725  1.00  0.00           H
ATOM   1352  HB2 PHE A 674      33.805  52.640  62.255  1.00  0.00           H
ATOM   1353  CG  PHE A 674      31.885  51.970  62.835  1.00  0.00           C
ATOM   1354  CD1 PHE A 674      31.095  52.970  63.435  1.00  0.00           C
ATOM   1355  HD1 PHE A 674      31.555  53.710  64.065  1.00  0.00           H
ATOM   1356  CE1 PHE A 674      29.715  53.020  63.215  1.00  0.00           C
ATOM   1357  HE1 PHE A 674      29.115  53.780  63.685  1.00  0.00           H
ATOM   1358  CZ  PHE A 674      29.095  52.070  62.385  1.00  0.00           C
ATOM   1359  HZ  PHE A 674      28.035  52.100  62.205  1.00  0.00           H
ATOM   1360  CD2 PHE A 674      31.255  51.030  61.995  1.00  0.00           C
ATOM   1361  HD2 PHE A 674      31.845  50.270  61.515  1.00  0.00           H
ATOM   1362  CE2 PHE A 674      29.875  51.080  61.765  1.00  0.00           C
ATOM   1363  HE2 PHE A 674      29.415  50.350  61.125  1.00  0.00           H
ATOM   1364  C   PHE A 674      33.335  51.430  65.535  1.00  0.00           C
ATOM   1365  O   PHE A 674      32.515  51.930  66.305  1.00  0.00           O
ATOM   1366  N   GLU A 675      33.795  50.160  65.685  1.00  0.00           N
ATOM   1367  HN  GLU A 675      34.415  49.770  65.015  1.00  0.00           H
ATOM   1368  CA  GLU A 675      33.395  49.260  66.775  1.00  0.00           C
ATOM   1369  HA  GLU A 675      32.325  49.150  66.745  1.00  0.00           H
ATOM   1370  CB  GLU A 675      34.015  47.830  66.635  1.00  0.00           C
ATOM   1371  HB1 GLU A 675      33.945  47.280  67.605  1.00  0.00           H
ATOM   1372  HB2 GLU A 675      35.105  47.960  66.415  1.00  0.00           H
ATOM   1373  CG  GLU A 675      33.395  46.930  65.515  1.00  0.00           C
ATOM   1374  HG1 GLU A 675      34.215  46.380  65.005  1.00  0.00           H
ATOM   1375  HG2 GLU A 675      32.885  47.550  64.765  1.00  0.00           H
ATOM   1376  CD  GLU A 675      32.395  45.860  65.995  1.00  0.00           C
ATOM   1377  OE1 GLU A 675      31.555  46.180  66.875  1.00  0.00           O
ATOM   1378  OE2 GLU A 675      32.455  44.700  65.495  1.00  0.00           O
ATOM   1379  C   GLU A 675      33.735  49.850  68.145  1.00  0.00           C
ATOM   1380  O   GLU A 675      32.905  49.870  69.055  1.00  0.00           O
ATOM   1381  N   LYS A 676      34.955  50.420  68.315  1.00  0.00           N
ATOM   1382  HN  LYS A 676      35.625  50.390  67.575  1.00  0.00           H
ATOM   1383  CA  LYS A 676      35.335  51.140  69.525  1.00  0.00           C
ATOM   1384  HA  LYS A 676      35.155  50.460  70.355  1.00  0.00           H
ATOM   1385  CB  LYS A 676      36.845  51.480  69.535  1.00  0.00           C
ATOM   1386  HB1 LYS A 676      37.075  52.130  70.405  1.00  0.00           H
ATOM   1387  HB2 LYS A 676      37.105  52.040  68.605  1.00  0.00           H
ATOM   1388  CG  LYS A 676      37.725  50.220  69.645  1.00  0.00           C
ATOM   1389  HG1 LYS A 676      37.585  49.590  68.735  1.00  0.00           H
ATOM   1390  HG2 LYS A 676      37.385  49.620  70.515  1.00  0.00           H
ATOM   1391  CD  LYS A 676      39.205  50.570  69.815  1.00  0.00           C
ATOM   1392  HD1 LYS A 676      39.295  51.200  70.735  1.00  0.00           H
ATOM   1393  HD2 LYS A 676      39.525  51.200  68.945  1.00  0.00           H
ATOM   1394  CE  LYS A 676      40.075  49.320  69.905  1.00  0.00           C
ATOM   1395  HE1 LYS A 676      40.145  48.810  68.925  1.00  0.00           H
ATOM   1396  HE2 LYS A 676      39.645  48.610  70.645  1.00  0.00           H
ATOM   1397  NZ  LYS A 676      41.445  49.660  70.365  1.00  0.00           N
ATOM   1398  HZ1 LYS A 676      41.395  50.240  71.225  1.00  0.00           H
ATOM   1399  HZ2 LYS A 676      41.935  50.200  69.625  1.00  0.00           H
ATOM   1400  HZ3 LYS A 676      41.945  48.780  70.585  1.00  0.00           H
ATOM   1401  C   LYS A 676      34.525  52.390  69.855  1.00  0.00           C
ATOM   1402  O   LYS A 676      34.125  52.610  70.995  1.00  0.00           O
ATOM   1403  N   ILE A 677      34.235  53.230  68.835  1.00  0.00           N
ATOM   1404  HN  ILE A 677      34.635  53.060  67.935  1.00  0.00           H
ATOM   1405  CA  ILE A 677      33.355  54.390  68.935  1.00  0.00           C
ATOM   1406  HA  ILE A 677      33.715  55.010  69.735  1.00  0.00           H
ATOM   1407  CB  ILE A 677      33.405  55.220  67.645  1.00  0.00           C
ATOM   1408  HB  ILE A 677      33.325  54.530  66.775  1.00  0.00           H
ATOM   1409  CG2 ILE A 677      32.245  56.230  67.555  1.00  0.00           C
ATOM   1410 HG21 ILE A 677      32.255  56.900  68.445  1.00  0.00           H
ATOM   1411 HG22 ILE A 677      31.255  55.730  67.495  1.00  0.00           H
ATOM   1412 HG23 ILE A 677      32.335  56.880  66.655  1.00  0.00           H
ATOM   1413  CG1 ILE A 677      34.775  55.940  67.545  1.00  0.00           C
ATOM   1414 HG11 ILE A 677      35.595  55.200  67.715  1.00  0.00           H
ATOM   1415 HG12 ILE A 677      34.835  56.700  68.365  1.00  0.00           H
ATOM   1416  CD  ILE A 677      35.035  56.630  66.205  1.00  0.00           C
ATOM   1417  HD1 ILE A 677      34.335  57.480  66.065  1.00  0.00           H
ATOM   1418  HD2 ILE A 677      34.905  55.920  65.365  1.00  0.00           H
ATOM   1419  HD3 ILE A 677      36.065  57.030  66.175  1.00  0.00           H
ATOM   1420  C   ILE A 677      31.935  54.020  69.325  1.00  0.00           C
ATOM   1421  O   ILE A 677      31.335  54.620  70.215  1.00  0.00           O
ATOM   1422  N   LEU A 678      31.365  52.950  68.715  1.00  0.00           N
ATOM   1423  HN  LEU A 678      31.855  52.510  67.955  1.00  0.00           H
ATOM   1424  CA  LEU A 678      30.075  52.390  69.065  1.00  0.00           C
ATOM   1425  HA  LEU A 678      29.335  53.170  68.965  1.00  0.00           H
ATOM   1426  CB  LEU A 678      29.745  51.220  68.115  1.00  0.00           C
ATOM   1427  HB1 LEU A 678      30.565  50.470  68.155  1.00  0.00           H
ATOM   1428  HB2 LEU A 678      29.735  51.610  67.075  1.00  0.00           H
ATOM   1429  CG  LEU A 678      28.415  50.470  68.365  1.00  0.00           C
ATOM   1430  HG  LEU A 678      28.435  50.040  69.395  1.00  0.00           H
ATOM   1431  CD1 LEU A 678      27.185  51.380  68.265  1.00  0.00           C
ATOM   1432 HD11 LEU A 678      27.125  51.840  67.245  1.00  0.00           H
ATOM   1433 HD12 LEU A 678      27.235  52.190  69.015  1.00  0.00           H
ATOM   1434 HD13 LEU A 678      26.255  50.800  68.445  1.00  0.00           H
ATOM   1435  CD2 LEU A 678      28.295  49.290  67.385  1.00  0.00           C
ATOM   1436 HD21 LEU A 678      29.175  48.620  67.485  1.00  0.00           H
ATOM   1437 HD22 LEU A 678      28.255  49.670  66.345  1.00  0.00           H
ATOM   1438 HD23 LEU A 678      27.365  48.710  67.595  1.00  0.00           H
ATOM   1439  C   LEU A 678      30.025  51.910  70.505  1.00  0.00           C
ATOM   1440  O   LEU A 678      29.095  52.240  71.255  1.00  0.00           O
ATOM   1441  N   TYR A 679      31.065  51.170  70.955  1.00  0.00           N
ATOM   1442  HN  TYR A 679      31.755  50.830  70.305  1.00  0.00           H
ATOM   1443  CA  TYR A 679      31.225  50.800  72.345  1.00  0.00           C
ATOM   1444  HA  TYR A 679      30.315  50.290  72.635  1.00  0.00           H
ATOM   1445  CB  TYR A 679      32.395  49.790  72.545  1.00  0.00           C
ATOM   1446  HB1 TYR A 679      33.345  50.240  72.195  1.00  0.00           H
ATOM   1447  HB2 TYR A 679      32.205  48.880  71.935  1.00  0.00           H
ATOM   1448  CG  TYR A 679      32.545  49.390  73.995  1.00  0.00           C
ATOM   1449  CD1 TYR A 679      33.565  49.930  74.795  1.00  0.00           C
ATOM   1450  HD1 TYR A 679      34.255  50.640  74.375  1.00  0.00           H
ATOM   1451  CE1 TYR A 679      33.695  49.550  76.145  1.00  0.00           C
ATOM   1452  HE1 TYR A 679      34.505  49.950  76.725  1.00  0.00           H
ATOM   1453  CZ  TYR A 679      32.815  48.610  76.695  1.00  0.00           C
ATOM   1454  OH  TYR A 679      32.985  48.200  78.025  1.00  0.00           O
ATOM   1455  HH  TYR A 679      32.685  47.280  78.065  1.00  0.00           H
ATOM   1456  CD2 TYR A 679      31.645  48.470  74.575  1.00  0.00           C
ATOM   1457  HD2 TYR A 679      30.875  48.040  73.955  1.00  0.00           H
ATOM   1458  CE2 TYR A 679      31.785  48.070  75.905  1.00  0.00           C
ATOM   1459  HE2 TYR A 679      31.115  47.340  76.325  1.00  0.00           H
ATOM   1460  C   TYR A 679      31.345  52.000  73.295  1.00  0.00           C
ATOM   1461  O   TYR A 679      30.695  52.020  74.335  1.00  0.00           O
ATOM   1462  N   LYS A 680      32.145  53.040  72.945  1.00  0.00           N
ATOM   1463  HN  LYS A 680      32.695  52.980  72.115  1.00  0.00           H
ATOM   1464  CA  LYS A 680      32.315  54.240  73.755  1.00  0.00           C
ATOM   1465  HA  LYS A 680      32.705  53.950  74.715  1.00  0.00           H
ATOM   1466  CB  LYS A 680      33.305  55.240  73.085  1.00  0.00           C
ATOM   1467  HB1 LYS A 680      32.955  55.460  72.055  1.00  0.00           H
ATOM   1468  HB2 LYS A 680      34.295  54.730  72.985  1.00  0.00           H
ATOM   1469  CG  LYS A 680      33.505  56.580  73.835  1.00  0.00           C
ATOM   1470  HG1 LYS A 680      33.875  56.340  74.855  1.00  0.00           H
ATOM   1471  HG2 LYS A 680      32.525  57.100  73.945  1.00  0.00           H
ATOM   1472  CD  LYS A 680      34.495  57.530  73.135  1.00  0.00           C
ATOM   1473  HD1 LYS A 680      34.075  57.860  72.155  1.00  0.00           H
ATOM   1474  HD2 LYS A 680      35.415  56.940  72.915  1.00  0.00           H
ATOM   1475  CE  LYS A 680      34.965  58.760  73.945  1.00  0.00           C
ATOM   1476  HE1 LYS A 680      35.775  59.280  73.385  1.00  0.00           H
ATOM   1477  HE2 LYS A 680      35.365  58.450  74.935  1.00  0.00           H
ATOM   1478  NZ  LYS A 680      33.885  59.750  74.175  1.00  0.00           N
ATOM   1479  HZ1 LYS A 680      33.235  59.440  74.925  1.00  0.00           H
ATOM   1480  HZ2 LYS A 680      33.365  59.910  73.295  1.00  0.00           H
ATOM   1481  HZ3 LYS A 680      34.325  60.660  74.455  1.00  0.00           H
ATOM   1482  C   LYS A 680      31.025  54.970  74.005  1.00  0.00           C
ATOM   1483  O   LYS A 680      30.705  55.350  75.135  1.00  0.00           O
ATOM   1484  N   PHE A 681      30.215  55.130  72.945  1.00  0.00           N
ATOM   1485  HN  PHE A 681      30.555  54.860  72.035  1.00  0.00           H
ATOM   1486  CA  PHE A 681      28.865  55.610  73.035  1.00  0.00           C
ATOM   1487  HA  PHE A 681      28.885  56.570  73.535  1.00  0.00           H
ATOM   1488  CB  PHE A 681      28.295  55.730  71.595  1.00  0.00           C
ATOM   1489  HB1 PHE A 681      27.205  55.680  71.535  1.00  0.00           H
ATOM   1490  HB2 PHE A 681      28.685  54.860  71.015  1.00  0.00           H
ATOM   1491  CG  PHE A 681      28.735  56.990  70.875  1.00  0.00           C
ATOM   1492  CD1 PHE A 681      28.695  58.260  71.475  1.00  0.00           C
ATOM   1493  HD1 PHE A 681      28.405  58.360  72.505  1.00  0.00           H
ATOM   1494  CE1 PHE A 681      29.035  59.420  70.775  1.00  0.00           C
ATOM   1495  HE1 PHE A 681      28.995  60.390  71.245  1.00  0.00           H
ATOM   1496  CZ  PHE A 681      29.445  59.320  69.435  1.00  0.00           C
ATOM   1497  HZ  PHE A 681      29.725  60.210  68.885  1.00  0.00           H
ATOM   1498  CD2 PHE A 681      29.145  56.920  69.525  1.00  0.00           C
ATOM   1499  HD2 PHE A 681      29.215  55.960  69.035  1.00  0.00           H
ATOM   1500  CE2 PHE A 681      29.505  58.070  68.815  1.00  0.00           C
ATOM   1501  HE2 PHE A 681      29.835  58.000  67.795  1.00  0.00           H
ATOM   1502  C   PHE A 681      27.975  54.720  73.895  1.00  0.00           C
ATOM   1503  O   PHE A 681      27.345  55.190  74.825  1.00  0.00           O
ATOM   1504  N   CYS A 682      27.945  53.390  73.675  1.00  0.00           N
ATOM   1505  HN  CYS A 682      28.485  52.980  72.935  1.00  0.00           H
ATOM   1506  CA  CYS A 682      27.115  52.490  74.485  1.00  0.00           C
ATOM   1507  HA  CYS A 682      26.095  52.830  74.425  1.00  0.00           H
ATOM   1508  CB  CYS A 682      27.175  51.040  73.925  1.00  0.00           C
ATOM   1509  HB1 CYS A 682      26.645  50.350  74.615  1.00  0.00           H
ATOM   1510  HB2 CYS A 682      28.235  50.710  73.885  1.00  0.00           H
ATOM   1511  SG  CYS A 682      26.385  50.930  72.295  1.00  0.00           S
ATOM   1512  HG1 CYS A 682      27.315  51.630  71.665  1.00  0.00           H
ATOM   1513  C   CYS A 682      27.445  52.470  75.985  1.00  0.00           C
ATOM   1514  O   CYS A 682      26.585  52.440  76.855  1.00  0.00           O
ATOM   1515  N   ARG A 683      28.745  52.520  76.325  1.00  0.00           N
ATOM   1516  HN  ARG A 683      29.425  52.450  75.595  1.00  0.00           H
ATOM   1517  CA  ARG A 683      29.245  52.680  77.665  1.00  0.00           C
ATOM   1518  HA  ARG A 683      28.865  51.870  78.265  1.00  0.00           H
ATOM   1519  CB  ARG A 683      30.795  52.560  77.585  1.00  0.00           C
ATOM   1520  HB1 ARG A 683      31.165  53.340  76.885  1.00  0.00           H
ATOM   1521  HB2 ARG A 683      31.055  51.570  77.135  1.00  0.00           H
ATOM   1522  CG  ARG A 683      31.545  52.730  78.915  1.00  0.00           C
ATOM   1523  HG1 ARG A 683      31.155  53.630  79.415  1.00  0.00           H
ATOM   1524  HG2 ARG A 683      32.615  52.960  78.685  1.00  0.00           H
ATOM   1525  CD  ARG A 683      31.435  51.540  79.885  1.00  0.00           C
ATOM   1526  HD1 ARG A 683      30.475  50.990  79.745  1.00  0.00           H
ATOM   1527  HD2 ARG A 683      31.475  51.860  80.945  1.00  0.00           H
ATOM   1528  NE  ARG A 683      32.575  50.620  79.555  1.00  0.00           N
ATOM   1529  HE  ARG A 683      32.435  49.870  78.915  1.00  0.00           H
ATOM   1530  CZ  ARG A 683      33.805  50.700  80.055  1.00  0.00           C
ATOM   1531  NH1 ARG A 683      34.055  51.610  80.975  1.00  0.00           N
ATOM   1532 HH11 ARG A 683      33.225  52.080  81.265  1.00  0.00           H
ATOM   1533 HH12 ARG A 683      34.885  51.550  81.525  1.00  0.00           H
ATOM   1534  NH2 ARG A 683      34.715  49.850  79.655  1.00  0.00           N
ATOM   1535 HH21 ARG A 683      34.395  49.150  79.025  1.00  0.00           H
ATOM   1536 HH22 ARG A 683      35.545  49.770  80.195  1.00  0.00           H
ATOM   1537  C   ARG A 683      28.825  53.970  78.395  1.00  0.00           C
ATOM   1538  O   ARG A 683      28.365  53.910  79.535  1.00  0.00           O
ATOM   1539  N   ASP A 684      28.925  55.160  77.735  1.00  0.00           N
ATOM   1540  HN  ASP A 684      29.305  55.180  76.805  1.00  0.00           H
ATOM   1541  CA  ASP A 684      28.635  56.500  78.275  1.00  0.00           C
ATOM   1542  HA  ASP A 684      29.245  56.630  79.155  1.00  0.00           H
ATOM   1543  CB  ASP A 684      29.045  57.550  77.175  1.00  0.00           C
ATOM   1544  HB1 ASP A 684      28.375  57.440  76.305  1.00  0.00           H
ATOM   1545  HB2 ASP A 684      30.065  57.280  76.835  1.00  0.00           H
ATOM   1546  CG  ASP A 684      29.095  59.030  77.555  1.00  0.00           C
ATOM   1547  OD1 ASP A 684      29.035  59.370  78.775  1.00  0.00           O
ATOM   1548  OD2 ASP A 684      29.365  59.850  76.635  1.00  0.00           O
ATOM   1549  C   ASP A 684      27.195  56.670  78.755  1.00  0.00           C
ATOM   1550  O   ASP A 684      26.875  57.330  79.745  1.00  0.00           O
ATOM   1551  N   TYR A 685      26.255  56.040  78.025  1.00  0.00           N
ATOM   1552  HN  TYR A 685      26.585  55.580  77.205  1.00  0.00           H
ATOM   1553  CA  TYR A 685      24.825  56.130  78.275  1.00  0.00           C
ATOM   1554  HA  TYR A 685      24.655  56.840  79.065  1.00  0.00           H
ATOM   1555  CB  TYR A 685      24.005  56.540  77.015  1.00  0.00           C
ATOM   1556  HB1 TYR A 685      22.965  56.820  77.285  1.00  0.00           H
ATOM   1557  HB2 TYR A 685      23.985  55.700  76.285  1.00  0.00           H
ATOM   1558  CG  TYR A 685      24.665  57.720  76.375  1.00  0.00           C
ATOM   1559  CD1 TYR A 685      24.485  59.030  76.835  1.00  0.00           C
ATOM   1560  HD1 TYR A 685      23.795  59.210  77.625  1.00  0.00           H
ATOM   1561  CE1 TYR A 685      25.235  60.090  76.305  1.00  0.00           C
ATOM   1562  HE1 TYR A 685      25.115  61.100  76.675  1.00  0.00           H
ATOM   1563  CZ  TYR A 685      26.185  59.830  75.305  1.00  0.00           C
ATOM   1564  OH  TYR A 685      26.965  60.870  74.785  1.00  0.00           O
ATOM   1565  HH  TYR A 685      26.865  61.620  75.375  1.00  0.00           H
ATOM   1566  CD2 TYR A 685      25.545  57.500  75.335  1.00  0.00           C
ATOM   1567  HD2 TYR A 685      25.615  56.500  74.965  1.00  0.00           H
ATOM   1568  CE2 TYR A 685      26.355  58.530  74.835  1.00  0.00           C
ATOM   1569  HE2 TYR A 685      27.135  58.320  74.135  1.00  0.00           H
ATOM   1570  C   TYR A 685      24.255  54.820  78.795  1.00  0.00           C
ATOM   1571  O   TYR A 685      23.045  54.610  78.735  1.00  0.00           O
ATOM   1572  N   GLN A 686      25.125  53.950  79.355  1.00  0.00           N
ATOM   1573  HN  GLN A 686      26.105  54.150  79.345  1.00  0.00           H
ATOM   1574  CA  GLN A 686      24.785  52.700  80.015  1.00  0.00           C
ATOM   1575  HA  GLN A 686      25.695  52.140  80.055  1.00  0.00           H
ATOM   1576  CB  GLN A 686      24.325  52.970  81.475  1.00  0.00           C
ATOM   1577  HB1 GLN A 686      23.365  53.530  81.415  1.00  0.00           H
ATOM   1578  HB2 GLN A 686      25.065  53.640  81.945  1.00  0.00           H
ATOM   1579  CG  GLN A 686      24.155  51.710  82.365  1.00  0.00           C
ATOM   1580  HG1 GLN A 686      25.125  51.210  82.545  1.00  0.00           H
ATOM   1581  HG2 GLN A 686      23.475  50.970  81.895  1.00  0.00           H
ATOM   1582  CD  GLN A 686      23.565  52.130  83.705  1.00  0.00           C
ATOM   1583  OE1 GLN A 686      24.275  52.500  84.645  1.00  0.00           O
ATOM   1584  NE2 GLN A 686      22.205  52.160  83.745  1.00  0.00           N
ATOM   1585 HE21 GLN A 686      21.755  52.550  84.545  1.00  0.00           H
ATOM   1586 HE22 GLN A 686      21.705  51.940  82.915  1.00  0.00           H
ATOM   1587  C   GLN A 686      23.785  51.830  79.255  1.00  0.00           C
ATOM   1588  O   GLN A 686      22.625  51.640  79.645  1.00  0.00           O
ATOM   1589  N   LEU A 687      24.245  51.290  78.125  1.00  0.00           N
ATOM   1590  HN  LEU A 687      25.205  51.390  77.855  1.00  0.00           H
ATOM   1591  CA  LEU A 687      23.395  50.710  77.115  1.00  0.00           C
ATOM   1592  HA  LEU A 687      22.455  50.400  77.555  1.00  0.00           H
ATOM   1593  CB  LEU A 687      23.165  51.750  75.975  1.00  0.00           C
ATOM   1594  HB1 LEU A 687      24.095  51.850  75.375  1.00  0.00           H
ATOM   1595  HB2 LEU A 687      22.995  52.740  76.455  1.00  0.00           H
ATOM   1596  CG  LEU A 687      21.975  51.480  75.035  1.00  0.00           C
ATOM   1597  HG  LEU A 687      22.055  50.440  74.655  1.00  0.00           H
ATOM   1598  CD1 LEU A 687      20.635  51.660  75.765  1.00  0.00           C
ATOM   1599 HD11 LEU A 687      20.535  52.690  76.155  1.00  0.00           H
ATOM   1600 HD12 LEU A 687      20.545  50.940  76.605  1.00  0.00           H
ATOM   1601 HD13 LEU A 687      19.795  51.470  75.055  1.00  0.00           H
ATOM   1602  CD2 LEU A 687      22.025  52.420  73.815  1.00  0.00           C
ATOM   1603 HD21 LEU A 687      22.965  52.280  73.245  1.00  0.00           H
ATOM   1604 HD22 LEU A 687      21.955  53.480  74.125  1.00  0.00           H
ATOM   1605 HD23 LEU A 687      21.165  52.200  73.135  1.00  0.00           H
ATOM   1606  C   LEU A 687      24.115  49.480  76.605  1.00  0.00           C
ATOM   1607  O   LEU A 687      25.335  49.460  76.435  1.00  0.00           O
ATOM   1608  N   SER A 688      23.375  48.380  76.385  1.00  0.00           N
ATOM   1609  HN  SER A 688      22.385  48.390  76.495  1.00  0.00           H
ATOM   1610  CA  SER A 688      23.965  47.100  76.045  1.00  0.00           C
ATOM   1611  HA  SER A 688      24.815  46.940  76.695  1.00  0.00           H
ATOM   1612  CB  SER A 688      22.975  45.930  76.275  1.00  0.00           C
ATOM   1613  HB1 SER A 688      22.105  46.040  75.605  1.00  0.00           H
ATOM   1614  HB2 SER A 688      22.595  45.990  77.315  1.00  0.00           H
ATOM   1615  OG  SER A 688      23.565  44.650  76.065  1.00  0.00           O
ATOM   1616  HG1 SER A 688      22.825  44.080  75.785  1.00  0.00           H
ATOM   1617  C   SER A 688      24.475  47.060  74.605  1.00  0.00           C
ATOM   1618  O   SER A 688      23.695  46.970  73.655  1.00  0.00           O
ATOM   1619  N   TYR A 689      25.815  47.070  74.455  1.00  0.00           N
ATOM   1620  HN  TYR A 689      26.355  47.280  75.265  1.00  0.00           H
ATOM   1621  CA  TYR A 689      26.535  46.950  73.205  1.00  0.00           C
ATOM   1622  HA  TYR A 689      26.245  47.780  72.565  1.00  0.00           H
ATOM   1623  CB  TYR A 689      28.065  47.070  73.495  1.00  0.00           C
ATOM   1624  HB1 TYR A 689      28.305  46.400  74.355  1.00  0.00           H
ATOM   1625  HB2 TYR A 689      28.305  48.100  73.815  1.00  0.00           H
ATOM   1626  CG  TYR A 689      29.005  46.700  72.355  1.00  0.00           C
ATOM   1627  CD1 TYR A 689      29.305  47.610  71.325  1.00  0.00           C
ATOM   1628  HD1 TYR A 689      28.825  48.580  71.315  1.00  0.00           H
ATOM   1629  CE1 TYR A 689      30.245  47.290  70.335  1.00  0.00           C
ATOM   1630  HE1 TYR A 689      30.495  48.010  69.555  1.00  0.00           H
ATOM   1631  CZ  TYR A 689      30.895  46.050  70.365  1.00  0.00           C
ATOM   1632  OH  TYR A 689      31.875  45.680  69.415  1.00  0.00           O
ATOM   1633  HH  TYR A 689      31.725  46.120  68.555  1.00  0.00           H
ATOM   1634  CD2 TYR A 689      29.665  45.450  72.365  1.00  0.00           C
ATOM   1635  HD2 TYR A 689      29.475  44.750  73.155  1.00  0.00           H
ATOM   1636  CE2 TYR A 689      30.605  45.140  71.375  1.00  0.00           C
ATOM   1637  HE2 TYR A 689      31.135  44.200  71.415  1.00  0.00           H
ATOM   1638  C   TYR A 689      26.205  45.690  72.425  1.00  0.00           C
ATOM   1639  O   TYR A 689      25.965  45.740  71.215  1.00  0.00           O
ATOM   1640  N   LEU A 690      26.155  44.520  73.095  1.00  0.00           N
ATOM   1641  HN  LEU A 690      26.355  44.490  74.075  1.00  0.00           H
ATOM   1642  CA  LEU A 690      25.825  43.260  72.435  1.00  0.00           C
ATOM   1643  HA  LEU A 690      26.505  43.110  71.615  1.00  0.00           H
ATOM   1644  CB  LEU A 690      25.935  42.080  73.435  1.00  0.00           C
ATOM   1645  HB1 LEU A 690      25.505  41.150  72.995  1.00  0.00           H
ATOM   1646  HB2 LEU A 690      25.345  42.330  74.335  1.00  0.00           H
ATOM   1647  CG  LEU A 690      27.385  41.760  73.875  1.00  0.00           C
ATOM   1648  HG  LEU A 690      27.935  42.720  74.015  1.00  0.00           H
ATOM   1649  CD1 LEU A 690      27.405  41.020  75.215  1.00  0.00           C
ATOM   1650 HD11 LEU A 690      26.775  40.110  75.165  1.00  0.00           H
ATOM   1651 HD12 LEU A 690      27.015  41.680  76.015  1.00  0.00           H
ATOM   1652 HD13 LEU A 690      28.445  40.740  75.485  1.00  0.00           H
ATOM   1653  CD2 LEU A 690      28.125  40.930  72.805  1.00  0.00           C
ATOM   1654 HD21 LEU A 690      28.195  41.500  71.855  1.00  0.00           H
ATOM   1655 HD22 LEU A 690      27.575  39.990  72.605  1.00  0.00           H
ATOM   1656 HD23 LEU A 690      29.155  40.680  73.145  1.00  0.00           H
ATOM   1657  C   LEU A 690      24.425  43.270  71.835  1.00  0.00           C
ATOM   1658  O   LEU A 690      24.235  43.030  70.645  1.00  0.00           O
ATOM   1659  N   SER A 691      23.425  43.670  72.645  1.00  0.00           N
ATOM   1660  HN  SER A 691      23.625  43.890  73.595  1.00  0.00           H
ATOM   1661  CA  SER A 691      22.025  43.710  72.295  1.00  0.00           C
ATOM   1662  HA  SER A 691      21.745  42.720  71.955  1.00  0.00           H
ATOM   1663  CB  SER A 691      21.125  44.060  73.515  1.00  0.00           C
ATOM   1664  HB1 SER A 691      20.065  43.810  73.285  1.00  0.00           H
ATOM   1665  HB2 SER A 691      21.185  45.150  73.745  1.00  0.00           H
ATOM   1666  OG  SER A 691      21.545  43.330  74.675  1.00  0.00           O
ATOM   1667  HG1 SER A 691      20.805  42.710  74.895  1.00  0.00           H
ATOM   1668  C   SER A 691      21.745  44.680  71.165  1.00  0.00           C
ATOM   1669  O   SER A 691      20.995  44.370  70.245  1.00  0.00           O
ATOM   1670  N   LEU A 692      22.385  45.870  71.175  1.00  0.00           N
ATOM   1671  HN  LEU A 692      23.005  46.100  71.935  1.00  0.00           H
ATOM   1672  CA  LEU A 692      22.285  46.840  70.095  1.00  0.00           C
ATOM   1673  HA  LEU A 692      21.235  47.060  69.935  1.00  0.00           H
ATOM   1674  CB  LEU A 692      23.025  48.140  70.495  1.00  0.00           C
ATOM   1675  HB1 LEU A 692      24.115  48.090  70.275  1.00  0.00           H
ATOM   1676  HB2 LEU A 692      22.945  48.240  71.605  1.00  0.00           H
ATOM   1677  CG  LEU A 692      22.435  49.450  69.925  1.00  0.00           C
ATOM   1678  HG  LEU A 692      21.335  49.450  70.135  1.00  0.00           H
ATOM   1679  CD1 LEU A 692      23.035  50.660  70.655  1.00  0.00           C
ATOM   1680 HD11 LEU A 692      24.125  50.740  70.435  1.00  0.00           H
ATOM   1681 HD12 LEU A 692      22.905  50.550  71.745  1.00  0.00           H
ATOM   1682 HD13 LEU A 692      22.535  51.600  70.325  1.00  0.00           H
ATOM   1683  CD2 LEU A 692      22.615  49.610  68.405  1.00  0.00           C
ATOM   1684 HD21 LEU A 692      22.035  48.850  67.855  1.00  0.00           H
ATOM   1685 HD22 LEU A 692      23.685  49.520  68.125  1.00  0.00           H
ATOM   1686 HD23 LEU A 692      22.255  50.610  68.075  1.00  0.00           H
ATOM   1687  C   LEU A 692      22.845  46.290  68.795  1.00  0.00           C
ATOM   1688  O   LEU A 692      22.215  46.380  67.735  1.00  0.00           O
ATOM   1689  N   ARG A 693      24.045  45.660  68.865  1.00  0.00           N
ATOM   1690  HN  ARG A 693      24.525  45.560  69.735  1.00  0.00           H
ATOM   1691  CA  ARG A 693      24.775  45.200  67.695  1.00  0.00           C
ATOM   1692  HA  ARG A 693      24.775  46.020  66.985  1.00  0.00           H
ATOM   1693  CB  ARG A 693      26.255  44.900  68.065  1.00  0.00           C
ATOM   1694  HB1 ARG A 693      26.345  43.980  68.675  1.00  0.00           H
ATOM   1695  HB2 ARG A 693      26.595  45.740  68.715  1.00  0.00           H
ATOM   1696  CG  ARG A 693      27.215  44.840  66.845  1.00  0.00           C
ATOM   1697  HG1 ARG A 693      26.885  45.630  66.135  1.00  0.00           H
ATOM   1698  HG2 ARG A 693      27.105  43.870  66.325  1.00  0.00           H
ATOM   1699  CD  ARG A 693      28.705  45.130  67.135  1.00  0.00           C
ATOM   1700  HD1 ARG A 693      28.835  46.090  67.685  1.00  0.00           H
ATOM   1701  HD2 ARG A 693      29.285  45.220  66.185  1.00  0.00           H
ATOM   1702  NE  ARG A 693      29.265  44.020  67.975  1.00  0.00           N
ATOM   1703  HE  ARG A 693      29.535  44.240  68.915  1.00  0.00           H
ATOM   1704  CZ  ARG A 693      29.725  42.880  67.475  1.00  0.00           C
ATOM   1705  NH1 ARG A 693      29.785  42.630  66.195  1.00  0.00           N
ATOM   1706 HH11 ARG A 693      29.935  43.430  65.635  1.00  0.00           H
ATOM   1707 HH12 ARG A 693      30.265  41.780  65.935  1.00  0.00           H
ATOM   1708  NH2 ARG A 693      30.165  41.950  68.285  1.00  0.00           N
ATOM   1709 HH21 ARG A 693      30.255  42.150  69.245  1.00  0.00           H
ATOM   1710 HH22 ARG A 693      30.615  41.180  67.825  1.00  0.00           H
ATOM   1711  C   ARG A 693      24.105  44.030  66.985  1.00  0.00           C
ATOM   1712  O   ARG A 693      24.225  43.890  65.765  1.00  0.00           O
ATOM   1713  N   THR A 694      23.285  43.200  67.685  1.00  0.00           N
ATOM   1714  HN  THR A 694      23.295  43.240  68.685  1.00  0.00           H
ATOM   1715  CA  THR A 694      22.435  42.190  67.035  1.00  0.00           C
ATOM   1716  HA  THR A 694      23.095  41.530  66.485  1.00  0.00           H
ATOM   1717  CB  THR A 694      21.615  41.310  68.005  1.00  0.00           C
ATOM   1718  HB  THR A 694      21.195  40.460  67.425  1.00  0.00           H
ATOM   1719  OG1 THR A 694      20.535  42.000  68.615  1.00  0.00           O
ATOM   1720  HG1 THR A 694      20.915  42.520  69.345  1.00  0.00           H
ATOM   1721  CG2 THR A 694      22.475  40.720  69.135  1.00  0.00           C
ATOM   1722 HG21 THR A 694      22.665  41.480  69.925  1.00  0.00           H
ATOM   1723 HG22 THR A 694      23.445  40.360  68.765  1.00  0.00           H
ATOM   1724 HG23 THR A 694      21.935  39.880  69.625  1.00  0.00           H
ATOM   1725  C   THR A 694      21.455  42.790  66.015  1.00  0.00           C
ATOM   1726  O   THR A 694      21.325  42.300  64.895  1.00  0.00           O
ATOM   1727  N   SER A 695      20.745  43.890  66.375  1.00  0.00           N
ATOM   1728  HN  SER A 695      20.845  44.220  67.305  1.00  0.00           H
ATOM   1729  CA  SER A 695      19.785  44.550  65.505  1.00  0.00           C
ATOM   1730  HA  SER A 695      19.185  43.780  65.055  1.00  0.00           H
ATOM   1731  CB  SER A 695      18.795  45.510  66.235  1.00  0.00           C
ATOM   1732  HB1 SER A 695      18.375  44.980  67.125  1.00  0.00           H
ATOM   1733  HB2 SER A 695      17.945  45.740  65.555  1.00  0.00           H
ATOM   1734  OG  SER A 695      19.385  46.740  66.645  1.00  0.00           O
ATOM   1735  HG1 SER A 695      20.095  46.540  67.265  1.00  0.00           H
ATOM   1736  C   SER A 695      20.445  45.280  64.345  1.00  0.00           C
ATOM   1737  O   SER A 695      19.925  45.260  63.225  1.00  0.00           O
ATOM   1738  N   ILE A 696      21.645  45.870  64.565  1.00  0.00           N
ATOM   1739  HN  ILE A 696      21.975  45.990  65.505  1.00  0.00           H
ATOM   1740  CA  ILE A 696      22.495  46.410  63.495  1.00  0.00           C
ATOM   1741  HA  ILE A 696      21.935  47.180  62.985  1.00  0.00           H
ATOM   1742  CB  ILE A 696      23.815  46.980  64.025  1.00  0.00           C
ATOM   1743  HB  ILE A 696      24.365  46.170  64.555  1.00  0.00           H
ATOM   1744  CG2 ILE A 696      24.725  47.450  62.855  1.00  0.00           C
ATOM   1745 HG21 ILE A 696      24.165  48.140  62.185  1.00  0.00           H
ATOM   1746 HG22 ILE A 696      25.105  46.600  62.245  1.00  0.00           H
ATOM   1747 HG23 ILE A 696      25.605  48.000  63.245  1.00  0.00           H
ATOM   1748  CG1 ILE A 696      23.615  48.130  65.045  1.00  0.00           C
ATOM   1749 HG11 ILE A 696      24.615  48.410  65.445  1.00  0.00           H
ATOM   1750 HG12 ILE A 696      23.015  47.760  65.895  1.00  0.00           H
ATOM   1751  CD  ILE A 696      22.955  49.390  64.475  1.00  0.00           C
ATOM   1752  HD1 ILE A 696      21.905  49.180  64.175  1.00  0.00           H
ATOM   1753  HD2 ILE A 696      23.505  49.780  63.595  1.00  0.00           H
ATOM   1754  HD3 ILE A 696      22.925  50.190  65.255  1.00  0.00           H
ATOM   1755  C   ILE A 696      22.805  45.330  62.475  1.00  0.00           C
ATOM   1756  O   ILE A 696      22.665  45.520  61.265  1.00  0.00           O
ATOM   1757  N   GLY A 697      23.155  44.120  62.975  1.00  0.00           N
ATOM   1758  HN  GLY A 697      23.275  44.040  63.965  1.00  0.00           H
ATOM   1759  CA  GLY A 697      23.375  42.930  62.165  1.00  0.00           C
ATOM   1760  HA1 GLY A 697      23.615  42.120  62.845  1.00  0.00           H
ATOM   1761  HA2 GLY A 697      24.175  43.140  61.465  1.00  0.00           H
ATOM   1762  C   GLY A 697      22.185  42.480  61.365  1.00  0.00           C
ATOM   1763  O   GLY A 697      22.315  42.190  60.165  1.00  0.00           O
ATOM   1764  N   LEU A 698      20.985  42.400  61.975  1.00  0.00           N
ATOM   1765  HN  LEU A 698      20.925  42.530  62.965  1.00  0.00           H
ATOM   1766  CA  LEU A 698      19.745  42.070  61.265  1.00  0.00           C
ATOM   1767  HA  LEU A 698      19.875  41.110  60.785  1.00  0.00           H
ATOM   1768  CB  LEU A 698      18.525  41.990  62.225  1.00  0.00           C
ATOM   1769  HB1 LEU A 698      17.595  41.830  61.645  1.00  0.00           H
ATOM   1770  HB2 LEU A 698      18.425  42.970  62.755  1.00  0.00           H
ATOM   1771  CG  LEU A 698      18.585  40.870  63.285  1.00  0.00           C
ATOM   1772  HG  LEU A 698      19.565  40.930  63.815  1.00  0.00           H
ATOM   1773  CD1 LEU A 698      17.465  41.060  64.315  1.00  0.00           C
ATOM   1774 HD11 LEU A 698      16.475  41.030  63.815  1.00  0.00           H
ATOM   1775 HD12 LEU A 698      17.565  42.040  64.835  1.00  0.00           H
ATOM   1776 HD13 LEU A 698      17.505  40.260  65.085  1.00  0.00           H
ATOM   1777  CD2 LEU A 698      18.475  39.470  62.655  1.00  0.00           C
ATOM   1778 HD21 LEU A 698      19.305  39.290  61.945  1.00  0.00           H
ATOM   1779 HD22 LEU A 698      17.515  39.370  62.105  1.00  0.00           H
ATOM   1780 HD23 LEU A 698      18.525  38.690  63.435  1.00  0.00           H
ATOM   1781  C   LEU A 698      19.405  43.050  60.135  1.00  0.00           C
ATOM   1782  O   LEU A 698      19.185  42.650  58.995  1.00  0.00           O
ATOM   1783  N   TRP A 699      19.425  44.380  60.405  1.00  0.00           N
ATOM   1784  HN  TRP A 699      19.535  44.710  61.345  1.00  0.00           H
ATOM   1785  CA  TRP A 699      19.235  45.380  59.365  1.00  0.00           C
ATOM   1786  HA  TRP A 699      18.295  45.160  58.865  1.00  0.00           H
ATOM   1787  CB  TRP A 699      19.165  46.820  59.965  1.00  0.00           C
ATOM   1788  HB1 TRP A 699      19.545  47.570  59.245  1.00  0.00           H
ATOM   1789  HB2 TRP A 699      19.825  46.860  60.855  1.00  0.00           H
ATOM   1790  CG  TRP A 699      17.785  47.260  60.345  1.00  0.00           C
ATOM   1791  CD1 TRP A 699      16.755  47.440  59.465  1.00  0.00           C
ATOM   1792  HD1 TRP A 699      16.815  47.220  58.405  1.00  0.00           H
ATOM   1793  NE1 TRP A 699      15.655  47.940  60.145  1.00  0.00           N
ATOM   1794  HE1 TRP A 699      14.755  48.080  59.795  1.00  0.00           H
ATOM   1795  CE2 TRP A 699      15.965  48.080  61.465  1.00  0.00           C
ATOM   1796  CD2 TRP A 699      17.315  47.690  61.635  1.00  0.00           C
ATOM   1797  CE3 TRP A 699      17.895  47.790  62.905  1.00  0.00           C
ATOM   1798  HE3 TRP A 699      18.925  47.540  63.075  1.00  0.00           H
ATOM   1799  CZ3 TRP A 699      17.095  48.220  63.965  1.00  0.00           C
ATOM   1800  HZ3 TRP A 699      17.525  48.270  64.965  1.00  0.00           H
ATOM   1801  CZ2 TRP A 699      15.195  48.540  62.515  1.00  0.00           C
ATOM   1802  HZ2 TRP A 699      14.175  48.870  62.365  1.00  0.00           H
ATOM   1803  CH2 TRP A 699      15.775  48.580  63.775  1.00  0.00           C
ATOM   1804  HH2 TRP A 699      15.195  48.930  64.625  1.00  0.00           H
ATOM   1805  C   TRP A 699      20.275  45.340  58.255  1.00  0.00           C
ATOM   1806  O   TRP A 699      19.935  45.380  57.075  1.00  0.00           O
ATOM   1807  N   THR A 700      21.575  45.240  58.605  1.00  0.00           N
ATOM   1808  HN  THR A 700      21.815  45.200  59.565  1.00  0.00           H
ATOM   1809  CA  THR A 700      22.685  45.200  57.635  1.00  0.00           C
ATOM   1810  HA  THR A 700      22.605  46.080  57.015  1.00  0.00           H
ATOM   1811  CB  THR A 700      24.045  45.230  58.325  1.00  0.00           C
ATOM   1812  HB  THR A 700      24.185  44.330  58.975  1.00  0.00           H
ATOM   1813  OG1 THR A 700      24.175  46.390  59.145  1.00  0.00           O
ATOM   1814  HG1 THR A 700      23.545  46.270  59.875  1.00  0.00           H
ATOM   1815  CG2 THR A 700      25.195  45.320  57.315  1.00  0.00           C
ATOM   1816 HG21 THR A 700      25.055  46.200  56.655  1.00  0.00           H
ATOM   1817 HG22 THR A 700      25.275  44.410  56.675  1.00  0.00           H
ATOM   1818 HG23 THR A 700      26.165  45.430  57.845  1.00  0.00           H
ATOM   1819  C   THR A 700      22.645  44.000  56.705  1.00  0.00           C
ATOM   1820  O   THR A 700      22.805  44.130  55.485  1.00  0.00           O
ATOM   1821  N   SER A 701      22.405  42.790  57.255  1.00  0.00           N
ATOM   1822  HN  SER A 701      22.225  42.730  58.235  1.00  0.00           H
ATOM   1823  CA  SER A 701      22.285  41.550  56.495  1.00  0.00           C
ATOM   1824  HA  SER A 701      23.185  41.440  55.905  1.00  0.00           H
ATOM   1825  CB  SER A 701      22.185  40.290  57.425  1.00  0.00           C
ATOM   1826  HB1 SER A 701      23.145  40.200  57.985  1.00  0.00           H
ATOM   1827  HB2 SER A 701      22.075  39.360  56.805  1.00  0.00           H
ATOM   1828  OG  SER A 701      21.125  40.370  58.375  1.00  0.00           O
ATOM   1829  HG1 SER A 701      21.425  40.940  59.105  1.00  0.00           H
ATOM   1830  C   SER A 701      21.125  41.560  55.525  1.00  0.00           C
ATOM   1831  O   SER A 701      21.255  41.220  54.345  1.00  0.00           O
ATOM   1832  N   PHE A 702      19.965  42.040  56.005  1.00  0.00           N
ATOM   1833  HN  PHE A 702      19.885  42.200  56.985  1.00  0.00           H
ATOM   1834  CA  PHE A 702      18.795  42.290  55.205  1.00  0.00           C
ATOM   1835  HA  PHE A 702      18.525  41.370  54.715  1.00  0.00           H
ATOM   1836  CB  PHE A 702      17.665  42.670  56.185  1.00  0.00           C
ATOM   1837  HB1 PHE A 702      18.035  43.470  56.875  1.00  0.00           H
ATOM   1838  HB2 PHE A 702      17.395  41.800  56.815  1.00  0.00           H
ATOM   1839  CG  PHE A 702      16.435  43.190  55.495  1.00  0.00           C
ATOM   1840  CD1 PHE A 702      15.405  42.320  55.105  1.00  0.00           C
ATOM   1841  HD1 PHE A 702      15.535  41.260  55.245  1.00  0.00           H
ATOM   1842  CE1 PHE A 702      14.205  42.860  54.605  1.00  0.00           C
ATOM   1843  HE1 PHE A 702      13.335  42.260  54.415  1.00  0.00           H
ATOM   1844  CZ  PHE A 702      14.065  44.230  54.425  1.00  0.00           C
ATOM   1845  HZ  PHE A 702      13.135  44.640  54.055  1.00  0.00           H
ATOM   1846  CD2 PHE A 702      16.285  44.570  55.315  1.00  0.00           C
ATOM   1847  HD2 PHE A 702      17.075  45.230  55.635  1.00  0.00           H
ATOM   1848  CE2 PHE A 702      15.105  45.080  54.775  1.00  0.00           C
ATOM   1849  HE2 PHE A 702      15.005  46.150  54.685  1.00  0.00           H
ATOM   1850  C   PHE A 702      18.995  43.310  54.085  1.00  0.00           C
ATOM   1851  O   PHE A 702      18.615  43.070  52.935  1.00  0.00           O
ATOM   1852  N   LEU A 703      19.655  44.460  54.385  1.00  0.00           N
ATOM   1853  HN  LEU A 703      19.945  44.640  55.335  1.00  0.00           H
ATOM   1854  CA  LEU A 703      20.005  45.480  53.405  1.00  0.00           C
ATOM   1855  HA  LEU A 703      19.095  45.810  52.935  1.00  0.00           H
ATOM   1856  CB  LEU A 703      20.715  46.690  54.075  1.00  0.00           C
ATOM   1857  HB1 LEU A 703      21.645  46.950  53.535  1.00  0.00           H
ATOM   1858  HB2 LEU A 703      21.035  46.400  55.105  1.00  0.00           H
ATOM   1859  CG  LEU A 703      19.885  48.000  54.185  1.00  0.00           C
ATOM   1860  HG  LEU A 703      20.535  48.740  54.715  1.00  0.00           H
ATOM   1861  CD1 LEU A 703      19.575  48.600  52.805  1.00  0.00           C
ATOM   1862 HD11 LEU A 703      18.955  47.900  52.195  1.00  0.00           H
ATOM   1863 HD12 LEU A 703      20.515  48.800  52.245  1.00  0.00           H
ATOM   1864 HD13 LEU A 703      19.015  49.560  52.915  1.00  0.00           H
ATOM   1865  CD2 LEU A 703      18.615  47.830  55.025  1.00  0.00           C
ATOM   1866 HD21 LEU A 703      18.885  47.530  56.055  1.00  0.00           H
ATOM   1867 HD22 LEU A 703      17.975  47.030  54.595  1.00  0.00           H
ATOM   1868 HD23 LEU A 703      18.035  48.770  55.055  1.00  0.00           H
ATOM   1869  C   LEU A 703      20.875  44.910  52.295  1.00  0.00           C
ATOM   1870  O   LEU A 703      20.615  45.140  51.115  1.00  0.00           O
ATOM   1871  N   CYS A 704      21.895  44.100  52.645  1.00  0.00           N
ATOM   1872  HN  CYS A 704      22.105  44.010  53.615  1.00  0.00           H
ATOM   1873  CA  CYS A 704      22.765  43.410  51.705  1.00  0.00           C
ATOM   1874  HA  CYS A 704      23.235  44.160  51.075  1.00  0.00           H
ATOM   1875  CB  CYS A 704      23.895  42.630  52.435  1.00  0.00           C
ATOM   1876  HB1 CYS A 704      24.455  42.020  51.695  1.00  0.00           H
ATOM   1877  HB2 CYS A 704      23.435  41.930  53.165  1.00  0.00           H
ATOM   1878  SG  CYS A 704      25.065  43.740  53.275  1.00  0.00           S
ATOM   1879  HG1 CYS A 704      24.195  44.210  54.155  1.00  0.00           H
ATOM   1880  C   CYS A 704      22.045  42.470  50.745  1.00  0.00           C
ATOM   1881  O   CYS A 704      22.295  42.480  49.545  1.00  0.00           O
ATOM   1882  N   ILE A 705      21.075  41.660  51.245  1.00  0.00           N
ATOM   1883  HN  ILE A 705      20.895  41.650  52.225  1.00  0.00           H
ATOM   1884  CA  ILE A 705      20.245  40.790  50.415  1.00  0.00           C
ATOM   1885  HA  ILE A 705      20.895  40.140  49.855  1.00  0.00           H
ATOM   1886  CB  ILE A 705      19.345  39.920  51.285  1.00  0.00           C
ATOM   1887  HB  ILE A 705      18.865  40.560  52.065  1.00  0.00           H
ATOM   1888  CG2 ILE A 705      18.215  39.250  50.465  1.00  0.00           C
ATOM   1889 HG21 ILE A 705      18.635  38.710  49.585  1.00  0.00           H
ATOM   1890 HG22 ILE A 705      17.475  40.000  50.095  1.00  0.00           H
ATOM   1891 HG23 ILE A 705      17.665  38.520  51.085  1.00  0.00           H
ATOM   1892  CG1 ILE A 705      20.215  38.860  52.005  1.00  0.00           C
ATOM   1893 HG11 ILE A 705      21.195  39.290  52.305  1.00  0.00           H
ATOM   1894 HG12 ILE A 705      20.425  38.030  51.295  1.00  0.00           H
ATOM   1895  CD  ILE A 705      19.545  38.310  53.265  1.00  0.00           C
ATOM   1896  HD1 ILE A 705      18.555  37.900  52.995  1.00  0.00           H
ATOM   1897  HD2 ILE A 705      19.415  39.110  54.025  1.00  0.00           H
ATOM   1898  HD3 ILE A 705      20.155  37.490  53.715  1.00  0.00           H
ATOM   1899  C   ILE A 705      19.445  41.570  49.395  1.00  0.00           C
ATOM   1900  O   ILE A 705      19.335  41.210  48.225  1.00  0.00           O
ATOM   1901  N   VAL A 706      18.875  42.710  49.795  1.00  0.00           N
ATOM   1902  HN  VAL A 706      18.915  42.990  50.755  1.00  0.00           H
ATOM   1903  CA  VAL A 706      18.125  43.510  48.865  1.00  0.00           C
ATOM   1904  HA  VAL A 706      17.595  42.850  48.205  1.00  0.00           H
ATOM   1905  CB  VAL A 706      17.085  44.290  49.585  1.00  0.00           C
ATOM   1906  HB  VAL A 706      17.605  44.970  50.285  1.00  0.00           H
ATOM   1907  CG1 VAL A 706      16.295  45.060  48.535  1.00  0.00           C
ATOM   1908 HG11 VAL A 706      16.095  44.420  47.645  1.00  0.00           H
ATOM   1909 HG12 VAL A 706      16.835  45.970  48.205  1.00  0.00           H
ATOM   1910 HG13 VAL A 706      15.295  45.350  48.905  1.00  0.00           H
ATOM   1911  CG2 VAL A 706      16.215  43.260  50.345  1.00  0.00           C
ATOM   1912 HG21 VAL A 706      16.785  42.730  51.135  1.00  0.00           H
ATOM   1913 HG22 VAL A 706      15.845  42.500  49.635  1.00  0.00           H
ATOM   1914 HG23 VAL A 706      15.335  43.710  50.815  1.00  0.00           H
ATOM   1915  C   VAL A 706      18.985  44.410  47.975  1.00  0.00           C
ATOM   1916  O   VAL A 706      18.625  44.750  46.855  1.00  0.00           O
ATOM   1917  N   LEU A 707      20.195  44.770  48.395  1.00  0.00           N
ATOM   1918  HN  LEU A 707      20.455  44.640  49.355  1.00  0.00           H
ATOM   1919  CA  LEU A 707      21.195  45.300  47.495  1.00  0.00           C
ATOM   1920  HA  LEU A 707      20.755  46.130  46.965  1.00  0.00           H
ATOM   1921  CB  LEU A 707      22.405  45.830  48.305  1.00  0.00           C
ATOM   1922  HB1 LEU A 707      23.275  46.030  47.655  1.00  0.00           H
ATOM   1923  HB2 LEU A 707      22.705  45.040  49.035  1.00  0.00           H
ATOM   1924  CG  LEU A 707      22.085  47.130  49.075  1.00  0.00           C
ATOM   1925  HG  LEU A 707      21.095  47.030  49.575  1.00  0.00           H
ATOM   1926  CD1 LEU A 707      23.125  47.370  50.175  1.00  0.00           C
ATOM   1927 HD11 LEU A 707      24.145  47.450  49.735  1.00  0.00           H
ATOM   1928 HD12 LEU A 707      23.125  46.540  50.915  1.00  0.00           H
ATOM   1929 HD13 LEU A 707      22.905  48.310  50.715  1.00  0.00           H
ATOM   1930  CD2 LEU A 707      22.015  48.340  48.135  1.00  0.00           C
ATOM   1931 HD21 LEU A 707      21.195  48.240  47.395  1.00  0.00           H
ATOM   1932 HD22 LEU A 707      22.975  48.470  47.585  1.00  0.00           H
ATOM   1933 HD23 LEU A 707      21.835  49.270  48.725  1.00  0.00           H
ATOM   1934  C   LEU A 707      21.615  44.310  46.415  1.00  0.00           C
ATOM   1935  O   LEU A 707      21.755  44.690  45.245  1.00  0.00           O
ATOM   1936  N   VAL A 708      21.815  43.020  46.745  1.00  0.00           N
ATOM   1937  HN  VAL A 708      21.835  42.760  47.715  1.00  0.00           H
ATOM   1938  CA  VAL A 708      22.065  41.940  45.785  1.00  0.00           C
ATOM   1939  HA  VAL A 708      22.965  42.180  45.245  1.00  0.00           H
ATOM   1940  CB  VAL A 708      22.265  40.620  46.545  1.00  0.00           C
ATOM   1941  HB  VAL A 708      21.505  40.530  47.345  1.00  0.00           H
ATOM   1942  CG1 VAL A 708      22.115  39.380  45.635  1.00  0.00           C
ATOM   1943 HG11 VAL A 708      22.805  39.450  44.775  1.00  0.00           H
ATOM   1944 HG12 VAL A 708      21.075  39.250  45.265  1.00  0.00           H
ATOM   1945 HG13 VAL A 708      22.365  38.460  46.205  1.00  0.00           H
ATOM   1946  CG2 VAL A 708      23.645  40.610  47.215  1.00  0.00           C
ATOM   1947 HG21 VAL A 708      23.765  41.470  47.905  1.00  0.00           H
ATOM   1948 HG22 VAL A 708      24.455  40.660  46.445  1.00  0.00           H
ATOM   1949 HG23 VAL A 708      23.795  39.690  47.805  1.00  0.00           H
ATOM   1950  C   VAL A 708      20.955  41.790  44.745  1.00  0.00           C
ATOM   1951  O   VAL A 708      21.195  41.770  43.545  1.00  0.00           O
ATOM   1952  N   ALA A 709      19.705  41.780  45.215  1.00  0.00           N
ATOM   1953  HN  ALA A 709      19.595  41.740  46.205  1.00  0.00           H
ATOM   1954  CA  ALA A 709      18.485  41.760  44.465  1.00  0.00           C
ATOM   1955  HA  ALA A 709      18.355  40.800  43.975  1.00  0.00           H
ATOM   1956  CB  ALA A 709      17.505  42.020  45.605  1.00  0.00           C
ATOM   1957  HB1 ALA A 709      17.785  42.930  46.125  1.00  0.00           H
ATOM   1958  HB2 ALA A 709      17.565  41.220  46.375  1.00  0.00           H
ATOM   1959  HB3 ALA A 709      16.475  42.190  45.275  1.00  0.00           H
ATOM   1960  C   ALA A 709      18.275  42.880  43.455  1.00  0.00           C
ATOM   1961  O   ALA A 709      17.845  42.680  42.325  1.00  0.00           O
ATOM   1962  N   THR A 710      18.605  44.110  43.885  1.00  0.00           N
ATOM   1963  HN  THR A 710      18.935  44.190  44.825  1.00  0.00           H
ATOM   1964  CA  THR A 710      18.465  45.350  43.135  1.00  0.00           C
ATOM   1965  HA  THR A 710      17.535  45.340  42.585  1.00  0.00           H
ATOM   1966  CB  THR A 710      18.475  46.550  44.095  1.00  0.00           C
ATOM   1967  HB  THR A 710      19.445  46.600  44.635  1.00  0.00           H
ATOM   1968  OG1 THR A 710      17.435  46.400  45.055  1.00  0.00           O
ATOM   1969  HG1 THR A 710      17.765  45.760  45.695  1.00  0.00           H
ATOM   1970  CG2 THR A 710      18.225  47.910  43.415  1.00  0.00           C
ATOM   1971 HG21 THR A 710      17.245  47.910  42.875  1.00  0.00           H
ATOM   1972 HG22 THR A 710      19.025  48.160  42.685  1.00  0.00           H
ATOM   1973 HG23 THR A 710      18.215  48.720  44.165  1.00  0.00           H
ATOM   1974  C   THR A 710      19.575  45.500  42.115  1.00  0.00           C
ATOM   1975  O   THR A 710      19.495  46.330  41.215  1.00  0.00           O
ATOM   1976  N   ASP A 711      20.635  44.670  42.225  1.00  0.00           N
ATOM   1977  HN  ASP A 711      20.585  43.900  42.855  1.00  0.00           H
ATOM   1978  CA  ASP A 711      21.865  44.770  41.475  1.00  0.00           C
ATOM   1979  HA  ASP A 711      22.485  43.980  41.875  1.00  0.00           H
ATOM   1980  CB  ASP A 711      21.735  44.410  39.965  1.00  0.00           C
ATOM   1981  HB1 ASP A 711      21.235  45.240  39.425  1.00  0.00           H
ATOM   1982  HB2 ASP A 711      21.115  43.500  39.865  1.00  0.00           H
ATOM   1983  CG  ASP A 711      23.065  44.130  39.265  1.00  0.00           C
ATOM   1984  OD1 ASP A 711      23.985  45.000  39.315  1.00  0.00           O
ATOM   1985  OD2 ASP A 711      23.175  43.060  38.605  1.00  0.00           O
ATOM   1986  C   ASP A 711      22.605  46.050  41.835  1.00  0.00           C
ATOM   1987  O   ASP A 711      22.765  47.020  41.085  1.00  0.00           O
ATOM   1988  N   ALA A 712      23.105  46.070  43.085  1.00  0.00           N
ATOM   1989  HN  ALA A 712      22.805  45.380  43.745  1.00  0.00           H
ATOM   1990  CA  ALA A 712      24.005  47.100  43.545  1.00  0.00           C
ATOM   1991  HA  ALA A 712      23.625  48.060  43.205  1.00  0.00           H
ATOM   1992  CB  ALA A 712      24.045  47.080  45.075  1.00  0.00           C
ATOM   1993  HB1 ALA A 712      24.425  46.110  45.465  1.00  0.00           H
ATOM   1994  HB2 ALA A 712      23.025  47.250  45.475  1.00  0.00           H
ATOM   1995  HB3 ALA A 712      24.705  47.890  45.475  1.00  0.00           H
ATOM   1996  C   ALA A 712      25.405  46.950  42.945  1.00  0.00           C
ATOM   1997  O   ALA A 712      26.225  47.860  43.055  1.00  0.00           O
ATOM   1998  N   SER A 713      25.705  45.820  42.275  1.00  0.00           N
ATOM   1999  HN  SER A 713      25.005  45.110  42.145  1.00  0.00           H
ATOM   2000  CA  SER A 713      26.935  45.590  41.535  1.00  0.00           C
ATOM   2001  HA  SER A 713      27.765  45.690  42.225  1.00  0.00           H
ATOM   2002  CB  SER A 713      26.995  44.170  40.915  1.00  0.00           C
ATOM   2003  HB1 SER A 713      27.975  44.020  40.405  1.00  0.00           H
ATOM   2004  HB2 SER A 713      26.175  44.040  40.175  1.00  0.00           H
ATOM   2005  OG  SER A 713      26.855  43.190  41.945  1.00  0.00           O
ATOM   2006  HG1 SER A 713      26.035  42.700  41.725  1.00  0.00           H
ATOM   2007  C   SER A 713      27.145  46.610  40.435  1.00  0.00           C
ATOM   2008  O   SER A 713      28.245  47.100  40.225  1.00  0.00           O
ATOM   2009  N   SER A 714      26.055  47.010  39.745  1.00  0.00           N
ATOM   2010  HN  SER A 714      25.185  46.500  39.855  1.00  0.00           H
ATOM   2011  CA  SER A 714      26.025  48.090  38.765  1.00  0.00           C
ATOM   2012  HA  SER A 714      26.625  47.760  37.925  1.00  0.00           H
ATOM   2013  CB  SER A 714      24.585  48.340  38.255  1.00  0.00           C
ATOM   2014  HB1 SER A 714      24.535  49.240  37.605  1.00  0.00           H
ATOM   2015  HB2 SER A 714      23.895  48.500  39.125  1.00  0.00           H
ATOM   2016  OG  SER A 714      24.115  47.230  37.495  1.00  0.00           O
ATOM   2017  HG1 SER A 714      23.995  46.470  38.115  1.00  0.00           H
ATOM   2018  C   SER A 714      26.625  49.420  39.215  1.00  0.00           C
ATOM   2019  O   SER A 714      27.195  50.170  38.415  1.00  0.00           O
ATOM   2020  N   LEU A 715      26.515  49.770  40.505  1.00  0.00           N
ATOM   2021  HN  LEU A 715      26.085  49.120  41.135  1.00  0.00           H
ATOM   2022  CA  LEU A 715      27.005  50.990  41.115  1.00  0.00           C
ATOM   2023  HA  LEU A 715      26.625  51.820  40.545  1.00  0.00           H
ATOM   2024  CB  LEU A 715      26.505  51.050  42.565  1.00  0.00           C
ATOM   2025  HB1 LEU A 715      27.015  51.860  43.145  1.00  0.00           H
ATOM   2026  HB2 LEU A 715      26.755  50.110  43.085  1.00  0.00           H
ATOM   2027  CG  LEU A 715      24.995  51.310  42.635  1.00  0.00           C
ATOM   2028  HG  LEU A 715      24.455  50.660  41.905  1.00  0.00           H
ATOM   2029  CD1 LEU A 715      24.465  50.950  44.025  1.00  0.00           C
ATOM   2030 HD11 LEU A 715      25.085  51.390  44.835  1.00  0.00           H
ATOM   2031 HD12 LEU A 715      24.515  49.850  44.165  1.00  0.00           H
ATOM   2032 HD13 LEU A 715      23.405  51.270  44.155  1.00  0.00           H
ATOM   2033  CD2 LEU A 715      24.805  52.770  42.205  1.00  0.00           C
ATOM   2034 HD21 LEU A 715      24.825  52.870  41.095  1.00  0.00           H
ATOM   2035 HD22 LEU A 715      25.635  53.410  42.565  1.00  0.00           H
ATOM   2036 HD23 LEU A 715      23.865  53.200  42.615  1.00  0.00           H
ATOM   2037  C   LEU A 715      28.505  51.190  41.145  1.00  0.00           C
ATOM   2038  O   LEU A 715      28.995  52.320  41.085  1.00  0.00           O
ATOM   2039  N   VAL A 716      29.275  50.090  41.275  1.00  0.00           N
ATOM   2040  HN  VAL A 716      28.865  49.180  41.275  1.00  0.00           H
ATOM   2041  CA  VAL A 716      30.705  50.140  41.565  1.00  0.00           C
ATOM   2042  HA  VAL A 716      30.855  50.870  42.345  1.00  0.00           H
ATOM   2043  CB  VAL A 716      31.245  48.810  42.095  1.00  0.00           C
ATOM   2044  HB  VAL A 716      32.235  49.000  42.585  1.00  0.00           H
ATOM   2045  CG1 VAL A 716      30.295  48.260  43.185  1.00  0.00           C
ATOM   2046 HG11 VAL A 716      29.325  47.940  42.745  1.00  0.00           H
ATOM   2047 HG12 VAL A 716      30.105  49.020  43.965  1.00  0.00           H
ATOM   2048 HG13 VAL A 716      30.745  47.360  43.665  1.00  0.00           H
ATOM   2049  CG2 VAL A 716      31.485  47.780  40.975  1.00  0.00           C
ATOM   2050 HG21 VAL A 716      32.335  48.060  40.325  1.00  0.00           H
ATOM   2051 HG22 VAL A 716      30.575  47.650  40.345  1.00  0.00           H
ATOM   2052 HG23 VAL A 716      31.725  46.790  41.415  1.00  0.00           H
ATOM   2053  C   VAL A 716      31.515  50.620  40.365  1.00  0.00           C
ATOM   2054  O   VAL A 716      32.675  51.000  40.475  1.00  0.00           O
ATOM   2055  N   CYS A 717      30.865  50.660  39.185  1.00  0.00           N
ATOM   2056  HN  CYS A 717      29.945  50.300  39.145  1.00  0.00           H
ATOM   2057  CA  CYS A 717      31.395  51.230  37.955  1.00  0.00           C
ATOM   2058  HA  CYS A 717      32.275  50.670  37.675  1.00  0.00           H
ATOM   2059  CB  CYS A 717      30.355  51.160  36.795  1.00  0.00           C
ATOM   2060  HB1 CYS A 717      30.795  51.610  35.885  1.00  0.00           H
ATOM   2061  HB2 CYS A 717      29.465  51.760  37.075  1.00  0.00           H
ATOM   2062  SG  CYS A 717      29.825  49.450  36.405  1.00  0.00           S
ATOM   2063  HG1 CYS A 717      28.965  49.360  37.415  1.00  0.00           H
ATOM   2064  C   CYS A 717      31.825  52.690  38.085  1.00  0.00           C
ATOM   2065  O   CYS A 717      32.825  53.120  37.515  1.00  0.00           O
ATOM   2066  N   TYR A 718      31.075  53.490  38.875  1.00  0.00           N
ATOM   2067  HN  TYR A 718      30.285  53.100  39.355  1.00  0.00           H
ATOM   2068  CA  TYR A 718      31.245  54.930  38.985  1.00  0.00           C
ATOM   2069  HA  TYR A 718      31.655  55.310  38.065  1.00  0.00           H
ATOM   2070  CB  TYR A 718      29.885  55.630  39.275  1.00  0.00           C
ATOM   2071  HB1 TYR A 718      29.995  56.730  39.315  1.00  0.00           H
ATOM   2072  HB2 TYR A 718      29.465  55.280  40.255  1.00  0.00           H
ATOM   2073  CG  TYR A 718      28.905  55.300  38.185  1.00  0.00           C
ATOM   2074  CD1 TYR A 718      29.105  55.800  36.885  1.00  0.00           C
ATOM   2075  HD1 TYR A 718      29.965  56.430  36.675  1.00  0.00           H
ATOM   2076  CE1 TYR A 718      28.235  55.440  35.845  1.00  0.00           C
ATOM   2077  HE1 TYR A 718      28.415  55.780  34.835  1.00  0.00           H
ATOM   2078  CZ  TYR A 718      27.165  54.580  36.095  1.00  0.00           C
ATOM   2079  OH  TYR A 718      26.375  54.150  35.015  1.00  0.00           O
ATOM   2080  HH  TYR A 718      25.845  53.400  35.295  1.00  0.00           H
ATOM   2081  CD2 TYR A 718      27.795  54.470  38.435  1.00  0.00           C
ATOM   2082  HD2 TYR A 718      27.635  54.090  39.425  1.00  0.00           H
ATOM   2083  CE2 TYR A 718      26.935  54.100  37.395  1.00  0.00           C
ATOM   2084  HE2 TYR A 718      26.135  53.410  37.595  1.00  0.00           H
ATOM   2085  C   TYR A 718      32.225  55.320  40.075  1.00  0.00           C
ATOM   2086  O   TYR A 718      32.365  56.500  40.405  1.00  0.00           O
ATOM   2087  N   ILE A 719      32.955  54.330  40.635  1.00  0.00           N
ATOM   2088  HN  ILE A 719      32.755  53.390  40.375  1.00  0.00           H
ATOM   2089  CA  ILE A 719      34.025  54.540  41.605  1.00  0.00           C
ATOM   2090  HA  ILE A 719      33.625  55.110  42.425  1.00  0.00           H
ATOM   2091  CB  ILE A 719      34.485  53.170  42.135  1.00  0.00           C
ATOM   2092  HB  ILE A 719      34.545  52.480  41.265  1.00  0.00           H
ATOM   2093  CG2 ILE A 719      35.895  53.190  42.765  1.00  0.00           C
ATOM   2094 HG21 ILE A 719      35.965  53.940  43.575  1.00  0.00           H
ATOM   2095 HG22 ILE A 719      36.675  53.410  42.005  1.00  0.00           H
ATOM   2096 HG23 ILE A 719      36.145  52.190  43.175  1.00  0.00           H
ATOM   2097  CG1 ILE A 719      33.445  52.560  43.115  1.00  0.00           C
ATOM   2098 HG11 ILE A 719      33.735  51.500  43.285  1.00  0.00           H
ATOM   2099 HG12 ILE A 719      32.445  52.560  42.625  1.00  0.00           H
ATOM   2100  CD  ILE A 719      33.345  53.260  44.475  1.00  0.00           C
ATOM   2101  HD1 ILE A 719      33.015  54.320  44.355  1.00  0.00           H
ATOM   2102  HD2 ILE A 719      34.335  53.270  44.985  1.00  0.00           H
ATOM   2103  HD3 ILE A 719      32.625  52.740  45.135  1.00  0.00           H
ATOM   2104  C   ILE A 719      35.195  55.370  41.065  1.00  0.00           C
ATOM   2105  O   ILE A 719      35.645  56.320  41.715  1.00  0.00           O
ATOM   2106  N   THR A 720      35.675  55.050  39.835  1.00  0.00           N
ATOM   2107  HN  THR A 720      35.205  54.310  39.355  1.00  0.00           H
ATOM   2108  CA  THR A 720      36.835  55.650  39.155  1.00  0.00           C
ATOM   2109  HA  THR A 720      36.955  55.090  38.245  1.00  0.00           H
ATOM   2110  CB  THR A 720      36.665  57.110  38.725  1.00  0.00           C
ATOM   2111  HB  THR A 720      37.495  57.430  38.055  1.00  0.00           H
ATOM   2112  OG1 THR A 720      36.615  58.010  39.825  1.00  0.00           O
ATOM   2113  HG1 THR A 720      36.185  57.500  40.545  1.00  0.00           H
ATOM   2114  CG2 THR A 720      35.345  57.270  37.955  1.00  0.00           C
ATOM   2115 HG21 THR A 720      34.465  57.140  38.615  1.00  0.00           H
ATOM   2116 HG22 THR A 720      35.295  56.530  37.125  1.00  0.00           H
ATOM   2117 HG23 THR A 720      35.295  58.290  37.515  1.00  0.00           H
ATOM   2118  C   THR A 720      38.175  55.500  39.875  1.00  0.00           C
ATOM   2119  O   THR A 720      38.245  55.260  41.075  1.00  0.00           O
ATOM   2120  N   ARG A 721      39.325  55.610  39.155  1.00  0.00           N
ATOM   2121  HN  ARG A 721      39.345  55.870  38.195  1.00  0.00           H
ATOM   2122  CA  ARG A 721      40.635  55.540  39.815  1.00  0.00           C
ATOM   2123  HA  ARG A 721      40.675  54.610  40.355  1.00  0.00           H
ATOM   2124  CB  ARG A 721      41.815  55.560  38.825  1.00  0.00           C
ATOM   2125  HB1 ARG A 721      42.765  55.490  39.415  1.00  0.00           H
ATOM   2126  HB2 ARG A 721      41.835  56.510  38.255  1.00  0.00           H
ATOM   2127  CG  ARG A 721      41.805  54.390  37.825  1.00  0.00           C
ATOM   2128  HG1 ARG A 721      41.075  54.620  37.015  1.00  0.00           H
ATOM   2129  HG2 ARG A 721      41.455  53.460  38.325  1.00  0.00           H
ATOM   2130  CD  ARG A 721      43.175  54.120  37.165  1.00  0.00           C
ATOM   2131  HD1 ARG A 721      43.675  55.080  36.895  1.00  0.00           H
ATOM   2132  HD2 ARG A 721      43.035  53.520  36.255  1.00  0.00           H
ATOM   2133  NE  ARG A 721      44.025  53.370  38.155  1.00  0.00           N
ATOM   2134  HE  ARG A 721      44.415  53.850  38.945  1.00  0.00           H
ATOM   2135  CZ  ARG A 721      44.395  52.100  38.045  1.00  0.00           C
ATOM   2136  NH1 ARG A 721      44.125  51.270  37.055  1.00  0.00           N
ATOM   2137 HH11 ARG A 721      43.725  51.620  36.205  1.00  0.00           H
ATOM   2138 HH12 ARG A 721      44.565  50.360  37.065  1.00  0.00           H
ATOM   2139  NH2 ARG A 721      45.185  51.630  38.985  1.00  0.00           N
ATOM   2140 HH21 ARG A 721      45.425  52.270  39.735  1.00  0.00           H
ATOM   2141 HH22 ARG A 721      45.745  50.840  38.695  1.00  0.00           H
ATOM   2142  C   ARG A 721      40.845  56.640  40.835  1.00  0.00           C
ATOM   2143  O   ARG A 721      41.355  56.390  41.925  1.00  0.00           O
ATOM   2144  N   PHE A 722      40.435  57.880  40.515  1.00  0.00           N
ATOM   2145  HN  PHE A 722      40.115  58.050  39.575  1.00  0.00           H
ATOM   2146  CA  PHE A 722      40.425  59.050  41.375  1.00  0.00           C
ATOM   2147  HA  PHE A 722      41.435  59.440  41.375  1.00  0.00           H
ATOM   2148  CB  PHE A 722      39.505  60.130  40.725  1.00  0.00           C
ATOM   2149  HB1 PHE A 722      38.495  59.700  40.575  1.00  0.00           H
ATOM   2150  HB2 PHE A 722      39.905  60.390  39.725  1.00  0.00           H
ATOM   2151  CG  PHE A 722      39.375  61.410  41.535  1.00  0.00           C
ATOM   2152  CD1 PHE A 722      40.385  62.380  41.495  1.00  0.00           C
ATOM   2153  HD1 PHE A 722      41.275  62.200  40.905  1.00  0.00           H
ATOM   2154  CE1 PHE A 722      40.255  63.580  42.185  1.00  0.00           C
ATOM   2155  HE1 PHE A 722      41.035  64.330  42.135  1.00  0.00           H
ATOM   2156  CZ  PHE A 722      39.095  63.830  42.945  1.00  0.00           C
ATOM   2157  HZ  PHE A 722      38.995  64.760  43.495  1.00  0.00           H
ATOM   2158  CD2 PHE A 722      38.215  61.670  42.285  1.00  0.00           C
ATOM   2159  HD2 PHE A 722      37.425  60.940  42.315  1.00  0.00           H
ATOM   2160  CE2 PHE A 722      38.075  62.870  42.995  1.00  0.00           C
ATOM   2161  HE2 PHE A 722      37.195  63.060  43.585  1.00  0.00           H
ATOM   2162  C   PHE A 722      40.095  58.810  42.855  1.00  0.00           C
ATOM   2163  O   PHE A 722      40.915  59.130  43.735  1.00  0.00           O
ATOM   2164  N   THR A 723      38.905  58.250  43.175  1.00  0.00           N
ATOM   2165  HN  THR A 723      38.295  57.970  42.445  1.00  0.00           H
ATOM   2166  CA  THR A 723      38.545  57.940  44.565  1.00  0.00           C
ATOM   2167  HA  THR A 723      38.805  58.820  45.145  1.00  0.00           H
ATOM   2168  CB  THR A 723      37.035  57.730  44.795  1.00  0.00           C
ATOM   2169  HB  THR A 723      36.845  57.830  45.895  1.00  0.00           H
ATOM   2170  OG1 THR A 723      36.545  56.460  44.405  1.00  0.00           O
ATOM   2171  HG1 THR A 723      36.235  56.560  43.485  1.00  0.00           H
ATOM   2172  CG2 THR A 723      36.205  58.800  44.055  1.00  0.00           C
ATOM   2173 HG21 THR A 723      36.285  58.660  42.955  1.00  0.00           H
ATOM   2174 HG22 THR A 723      36.565  59.810  44.315  1.00  0.00           H
ATOM   2175 HG23 THR A 723      35.135  58.710  44.335  1.00  0.00           H
ATOM   2176  C   THR A 723      39.335  56.790  45.175  1.00  0.00           C
ATOM   2177  O   THR A 723      39.825  56.890  46.295  1.00  0.00           O
ATOM   2178  N   GLU A 724      39.495  55.680  44.425  1.00  0.00           N
ATOM   2179  HN  GLU A 724      39.085  55.640  43.515  1.00  0.00           H
ATOM   2180  CA  GLU A 724      40.135  54.440  44.835  1.00  0.00           C
ATOM   2181  HA  GLU A 724      39.645  54.090  45.725  1.00  0.00           H
ATOM   2182  CB  GLU A 724      39.915  53.380  43.725  1.00  0.00           C
ATOM   2183  HB1 GLU A 724      40.305  53.750  42.755  1.00  0.00           H
ATOM   2184  HB2 GLU A 724      38.805  53.280  43.605  1.00  0.00           H
ATOM   2185  CG  GLU A 724      40.505  51.980  44.005  1.00  0.00           C
ATOM   2186  HG1 GLU A 724      40.235  51.640  45.025  1.00  0.00           H
ATOM   2187  HG2 GLU A 724      41.605  51.960  43.895  1.00  0.00           H
ATOM   2188  CD  GLU A 724      39.905  50.960  43.045  1.00  0.00           C
ATOM   2189  OE1 GLU A 724      38.685  50.690  43.175  1.00  0.00           O
ATOM   2190  OE2 GLU A 724      40.655  50.440  42.175  1.00  0.00           O
ATOM   2191  C   GLU A 724      41.615  54.560  45.175  1.00  0.00           C
ATOM   2192  O   GLU A 724      42.075  54.110  46.225  1.00  0.00           O
ATOM   2193  N   GLU A 725      42.395  55.250  44.315  1.00  0.00           N
ATOM   2194  HN  GLU A 725      41.995  55.580  43.455  1.00  0.00           H
ATOM   2195  CA  GLU A 725      43.805  55.540  44.515  1.00  0.00           C
ATOM   2196  HA  GLU A 725      44.345  54.610  44.625  1.00  0.00           H
ATOM   2197  CB  GLU A 725      44.365  56.320  43.295  1.00  0.00           C
ATOM   2198  HB1 GLU A 725      45.365  56.720  43.515  1.00  0.00           H
ATOM   2199  HB2 GLU A 725      43.695  57.190  43.095  1.00  0.00           H
ATOM   2200  CG  GLU A 725      44.455  55.490  41.975  1.00  0.00           C
ATOM   2201  HG1 GLU A 725      44.515  56.190  41.115  1.00  0.00           H
ATOM   2202  HG2 GLU A 725      43.545  54.860  41.865  1.00  0.00           H
ATOM   2203  CD  GLU A 725      45.675  54.590  41.845  1.00  0.00           C
ATOM   2204  OE1 GLU A 725      46.715  54.860  42.505  1.00  0.00           O
ATOM   2205  OE2 GLU A 725      45.595  53.640  41.015  1.00  0.00           O
ATOM   2206  C   GLU A 725      44.075  56.360  45.775  1.00  0.00           C
ATOM   2207  O   GLU A 725      44.945  56.030  46.585  1.00  0.00           O
ATOM   2208  N   ALA A 726      43.285  57.430  45.995  1.00  0.00           N
ATOM   2209  HN  ALA A 726      42.585  57.650  45.325  1.00  0.00           H
ATOM   2210  CA  ALA A 726      43.305  58.250  47.195  1.00  0.00           C
ATOM   2211  HA  ALA A 726      44.325  58.590  47.345  1.00  0.00           H
ATOM   2212  CB  ALA A 726      42.405  59.470  46.955  1.00  0.00           C
ATOM   2213  HB1 ALA A 726      41.335  59.160  46.835  1.00  0.00           H
ATOM   2214  HB2 ALA A 726      42.715  59.990  46.025  1.00  0.00           H
ATOM   2215  HB3 ALA A 726      42.465  60.190  47.805  1.00  0.00           H
ATOM   2216  C   ALA A 726      42.895  57.510  48.465  1.00  0.00           C
ATOM   2217  O   ALA A 726      43.545  57.620  49.505  1.00  0.00           O
ATOM   2218  N   PHE A 727      41.815  56.710  48.405  1.00  0.00           N
ATOM   2219  HN  PHE A 727      41.295  56.640  47.545  1.00  0.00           H
ATOM   2220  CA  PHE A 727      41.305  55.920  49.515  1.00  0.00           C
ATOM   2221  HA  PHE A 727      41.115  56.590  50.345  1.00  0.00           H
ATOM   2222  CB  PHE A 727      39.975  55.260  49.055  1.00  0.00           C
ATOM   2223  HB1 PHE A 727      40.165  54.570  48.195  1.00  0.00           H
ATOM   2224  HB2 PHE A 727      39.285  56.050  48.685  1.00  0.00           H
ATOM   2225  CG  PHE A 727      39.255  54.490  50.135  1.00  0.00           C
ATOM   2226  CD1 PHE A 727      38.355  55.160  50.975  1.00  0.00           C
ATOM   2227  HD1 PHE A 727      38.215  56.230  50.875  1.00  0.00           H
ATOM   2228  CE1 PHE A 727      37.625  54.460  51.945  1.00  0.00           C
ATOM   2229  HE1 PHE A 727      36.945  54.990  52.595  1.00  0.00           H
ATOM   2230  CZ  PHE A 727      37.785  53.070  52.075  1.00  0.00           C
ATOM   2231  HZ  PHE A 727      37.235  52.520  52.825  1.00  0.00           H
ATOM   2232  CD2 PHE A 727      39.405  53.100  50.265  1.00  0.00           C
ATOM   2233  HD2 PHE A 727      40.075  52.570  49.605  1.00  0.00           H
ATOM   2234  CE2 PHE A 727      38.685  52.400  51.235  1.00  0.00           C
ATOM   2235  HE2 PHE A 727      38.805  51.330  51.345  1.00  0.00           H
ATOM   2236  C   PHE A 727      42.315  54.880  50.015  1.00  0.00           C
ATOM   2237  O   PHE A 727      42.635  54.810  51.205  1.00  0.00           O
ATOM   2238  N   ALA A 728      42.905  54.100  49.085  1.00  0.00           N
ATOM   2239  HN  ALA A 728      42.645  54.190  48.125  1.00  0.00           H
ATOM   2240  CA  ALA A 728      43.955  53.140  49.355  1.00  0.00           C
ATOM   2241  HA  ALA A 728      43.595  52.480  50.135  1.00  0.00           H
ATOM   2242  CB  ALA A 728      44.225  52.320  48.085  1.00  0.00           C
ATOM   2243  HB1 ALA A 728      44.595  52.970  47.265  1.00  0.00           H
ATOM   2244  HB2 ALA A 728      43.275  51.850  47.735  1.00  0.00           H
ATOM   2245  HB3 ALA A 728      44.965  51.510  48.275  1.00  0.00           H
ATOM   2246  C   ALA A 728      45.255  53.760  49.885  1.00  0.00           C
ATOM   2247  O   ALA A 728      45.875  53.240  50.815  1.00  0.00           O
ATOM   2248  N   ALA A 729      45.685  54.900  49.315  1.00  0.00           N
ATOM   2249  HN  ALA A 729      45.215  55.270  48.515  1.00  0.00           H
ATOM   2250  CA  ALA A 729      46.865  55.630  49.745  1.00  0.00           C
ATOM   2251  HA  ALA A 729      47.715  54.960  49.675  1.00  0.00           H
ATOM   2252  CB  ALA A 729      47.095  56.820  48.805  1.00  0.00           C
ATOM   2253  HB1 ALA A 729      46.235  57.530  48.845  1.00  0.00           H
ATOM   2254  HB2 ALA A 729      47.185  56.460  47.755  1.00  0.00           H
ATOM   2255  HB3 ALA A 729      48.025  57.370  49.055  1.00  0.00           H
ATOM   2256  C   ALA A 729      46.795  56.100  51.195  1.00  0.00           C
ATOM   2257  O   ALA A 729      47.755  55.930  51.945  1.00  0.00           O
ATOM   2258  N   LEU A 730      45.635  56.640  51.625  1.00  0.00           N
ATOM   2259  HN  LEU A 730      44.885  56.790  50.985  1.00  0.00           H
ATOM   2260  CA  LEU A 730      45.415  57.030  53.015  1.00  0.00           C
ATOM   2261  HA  LEU A 730      46.195  57.730  53.285  1.00  0.00           H
ATOM   2262  CB  LEU A 730      44.035  57.720  53.185  1.00  0.00           C
ATOM   2263  HB1 LEU A 730      43.225  56.960  53.175  1.00  0.00           H
ATOM   2264  HB2 LEU A 730      43.855  58.390  52.315  1.00  0.00           H
ATOM   2265  CG  LEU A 730      43.955  58.590  54.475  1.00  0.00           C
ATOM   2266  HG  LEU A 730      44.515  58.070  55.285  1.00  0.00           H
ATOM   2267  CD1 LEU A 730      44.595  59.970  54.255  1.00  0.00           C
ATOM   2268 HD11 LEU A 730      44.035  60.530  53.485  1.00  0.00           H
ATOM   2269 HD12 LEU A 730      45.645  59.870  53.925  1.00  0.00           H
ATOM   2270 HD13 LEU A 730      44.575  60.560  55.195  1.00  0.00           H
ATOM   2271  CD2 LEU A 730      42.495  58.750  54.955  1.00  0.00           C
ATOM   2272 HD21 LEU A 730      42.055  57.760  55.195  1.00  0.00           H
ATOM   2273 HD22 LEU A 730      41.895  59.220  54.145  1.00  0.00           H
ATOM   2274 HD23 LEU A 730      42.465  59.410  55.845  1.00  0.00           H
ATOM   2275  C   LEU A 730      45.515  55.850  53.985  1.00  0.00           C
ATOM   2276  O   LEU A 730      46.145  55.950  55.035  1.00  0.00           O
ATOM   2277  N   ILE A 731      44.925  54.690  53.635  1.00  0.00           N
ATOM   2278  HN  ILE A 731      44.385  54.650  52.785  1.00  0.00           H
ATOM   2279  CA  ILE A 731      45.005  53.460  54.405  1.00  0.00           C
ATOM   2280  HA  ILE A 731      44.645  53.670  55.405  1.00  0.00           H
ATOM   2281  CB  ILE A 731      44.095  52.380  53.805  1.00  0.00           C
ATOM   2282  HB  ILE A 731      44.295  52.310  52.715  1.00  0.00           H
ATOM   2283  CG2 ILE A 731      44.365  50.980  54.415  1.00  0.00           C
ATOM   2284 HG21 ILE A 731      44.225  50.990  55.515  1.00  0.00           H
ATOM   2285 HG22 ILE A 731      45.395  50.620  54.185  1.00  0.00           H
ATOM   2286 HG23 ILE A 731      43.675  50.220  53.985  1.00  0.00           H
ATOM   2287  CG1 ILE A 731      42.615  52.810  53.995  1.00  0.00           C
ATOM   2288 HG11 ILE A 731      42.495  53.870  53.675  1.00  0.00           H
ATOM   2289 HG12 ILE A 731      42.355  52.740  55.075  1.00  0.00           H
ATOM   2290  CD  ILE A 731      41.625  51.980  53.165  1.00  0.00           C
ATOM   2291  HD1 ILE A 731      41.665  50.910  53.445  1.00  0.00           H
ATOM   2292  HD2 ILE A 731      41.835  52.080  52.085  1.00  0.00           H
ATOM   2293  HD3 ILE A 731      40.585  52.340  53.345  1.00  0.00           H
ATOM   2294  C   ILE A 731      46.435  52.960  54.585  1.00  0.00           C
ATOM   2295  O   ILE A 731      46.845  52.620  55.695  1.00  0.00           O
ATOM   2296  N   CYS A 732      47.265  52.980  53.515  1.00  0.00           N
ATOM   2297  HN  CYS A 732      46.895  53.220  52.615  1.00  0.00           H
ATOM   2298  CA  CYS A 732      48.685  52.660  53.615  1.00  0.00           C
ATOM   2299  HA  CYS A 732      48.755  51.660  54.025  1.00  0.00           H
ATOM   2300  CB  CYS A 732      49.375  52.670  52.225  1.00  0.00           C
ATOM   2301  HB1 CYS A 732      50.455  52.440  52.355  1.00  0.00           H
ATOM   2302  HB2 CYS A 732      49.295  53.690  51.785  1.00  0.00           H
ATOM   2303  SG  CYS A 732      48.645  51.450  51.095  1.00  0.00           S
ATOM   2304  HG1 CYS A 732      47.445  52.030  51.035  1.00  0.00           H
ATOM   2305  C   CYS A 732      49.455  53.560  54.565  1.00  0.00           C
ATOM   2306  O   CYS A 732      50.215  53.090  55.405  1.00  0.00           O
ATOM   2307  N   ILE A 733      49.225  54.890  54.495  1.00  0.00           N
ATOM   2308  HN  ILE A 733      48.625  55.260  53.775  1.00  0.00           H
ATOM   2309  CA  ILE A 733      49.815  55.870  55.415  1.00  0.00           C
ATOM   2310  HA  ILE A 733      50.885  55.760  55.365  1.00  0.00           H
ATOM   2311  CB  ILE A 733      49.455  57.290  54.985  1.00  0.00           C
ATOM   2312  HB  ILE A 733      48.355  57.360  54.865  1.00  0.00           H
ATOM   2313  CG2 ILE A 733      49.905  58.330  56.035  1.00  0.00           C
ATOM   2314 HG21 ILE A 733      50.995  58.270  56.205  1.00  0.00           H
ATOM   2315 HG22 ILE A 733      49.405  58.170  57.005  1.00  0.00           H
ATOM   2316 HG23 ILE A 733      49.655  59.360  55.705  1.00  0.00           H
ATOM   2317  CG1 ILE A 733      50.095  57.630  53.615  1.00  0.00           C
ATOM   2318 HG11 ILE A 733      50.025  56.760  52.925  1.00  0.00           H
ATOM   2319 HG12 ILE A 733      51.185  57.840  53.765  1.00  0.00           H
ATOM   2320  CD  ILE A 733      49.435  58.820  52.915  1.00  0.00           C
ATOM   2321  HD1 ILE A 733      49.465  59.730  53.545  1.00  0.00           H
ATOM   2322  HD2 ILE A 733      48.375  58.600  52.675  1.00  0.00           H
ATOM   2323  HD3 ILE A 733      49.955  59.050  51.955  1.00  0.00           H
ATOM   2324  C   ILE A 733      49.425  55.610  56.865  1.00  0.00           C
ATOM   2325  O   ILE A 733      50.275  55.590  57.755  1.00  0.00           O
ATOM   2326  N   ILE A 734      48.125  55.350  57.145  1.00  0.00           N
ATOM   2327  HN  ILE A 734      47.455  55.430  56.405  1.00  0.00           H
ATOM   2328  CA  ILE A 734      47.615  54.990  58.455  1.00  0.00           C
ATOM   2329  HA  ILE A 734      47.885  55.770  59.155  1.00  0.00           H
ATOM   2330  CB  ILE A 734      46.075  54.910  58.415  1.00  0.00           C
ATOM   2331  HB  ILE A 734      45.795  54.270  57.545  1.00  0.00           H
ATOM   2332  CG2 ILE A 734      45.505  54.260  59.695  1.00  0.00           C
ATOM   2333 HG21 ILE A 734      45.865  54.790  60.595  1.00  0.00           H
ATOM   2334 HG22 ILE A 734      45.785  53.190  59.775  1.00  0.00           H
ATOM   2335 HG23 ILE A 734      44.395  54.300  59.695  1.00  0.00           H
ATOM   2336  CG1 ILE A 734      45.475  56.320  58.175  1.00  0.00           C
ATOM   2337 HG11 ILE A 734      46.075  56.860  57.415  1.00  0.00           H
ATOM   2338 HG12 ILE A 734      45.565  56.900  59.125  1.00  0.00           H
ATOM   2339  CD  ILE A 734      44.015  56.300  57.695  1.00  0.00           C
ATOM   2340  HD1 ILE A 734      43.375  55.790  58.435  1.00  0.00           H
ATOM   2341  HD2 ILE A 734      43.945  55.760  56.725  1.00  0.00           H
ATOM   2342  HD3 ILE A 734      43.655  57.340  57.545  1.00  0.00           H
ATOM   2343  C   ILE A 734      48.225  53.700  59.015  1.00  0.00           C
ATOM   2344  O   ILE A 734      48.675  53.650  60.155  1.00  0.00           O
ATOM   2345  N   PHE A 735      48.305  52.650  58.185  1.00  0.00           N
ATOM   2346  HN  PHE A 735      47.875  52.710  57.275  1.00  0.00           H
ATOM   2347  CA  PHE A 735      48.895  51.350  58.495  1.00  0.00           C
ATOM   2348  HA  PHE A 735      48.385  50.960  59.375  1.00  0.00           H
ATOM   2349  CB  PHE A 735      48.645  50.430  57.265  1.00  0.00           C
ATOM   2350  HB1 PHE A 735      49.245  50.760  56.395  1.00  0.00           H
ATOM   2351  HB2 PHE A 735      47.575  50.500  56.985  1.00  0.00           H
ATOM   2352  CG  PHE A 735      48.905  48.980  57.545  1.00  0.00           C
ATOM   2353  CD1 PHE A 735      48.065  48.270  58.425  1.00  0.00           C
ATOM   2354  HD1 PHE A 735      47.265  48.800  58.935  1.00  0.00           H
ATOM   2355  CE1 PHE A 735      48.235  46.900  58.635  1.00  0.00           C
ATOM   2356  HE1 PHE A 735      47.585  46.380  59.325  1.00  0.00           H
ATOM   2357  CZ  PHE A 735      49.265  46.220  57.975  1.00  0.00           C
ATOM   2358  HZ  PHE A 735      49.415  45.160  58.145  1.00  0.00           H
ATOM   2359  CD2 PHE A 735      49.935  48.280  56.885  1.00  0.00           C
ATOM   2360  HD2 PHE A 735      50.585  48.810  56.205  1.00  0.00           H
ATOM   2361  CE2 PHE A 735      50.115  46.910  57.105  1.00  0.00           C
ATOM   2362  HE2 PHE A 735      50.905  46.380  56.595  1.00  0.00           H
ATOM   2363  C   PHE A 735      50.385  51.420  58.835  1.00  0.00           C
ATOM   2364  O   PHE A 735      50.875  50.840  59.805  1.00  0.00           O
ATOM   2365  N   ILE A 736      51.165  52.190  58.045  1.00  0.00           N
ATOM   2366  HN  ILE A 736      50.775  52.610  57.215  1.00  0.00           H
ATOM   2367  CA  ILE A 736      52.565  52.490  58.325  1.00  0.00           C
ATOM   2368  HA  ILE A 736      53.075  51.560  58.495  1.00  0.00           H
ATOM   2369  CB  ILE A 736      53.215  53.170  57.125  1.00  0.00           C
ATOM   2370  HB  ILE A 736      52.515  53.960  56.755  1.00  0.00           H
ATOM   2371  CG2 ILE A 736      54.555  53.850  57.495  1.00  0.00           C
ATOM   2372 HG21 ILE A 736      55.235  53.120  57.975  1.00  0.00           H
ATOM   2373 HG22 ILE A 736      54.405  54.710  58.185  1.00  0.00           H
ATOM   2374 HG23 ILE A 736      55.055  54.240  56.585  1.00  0.00           H
ATOM   2375  CG1 ILE A 736      53.405  52.130  55.995  1.00  0.00           C
ATOM   2376 HG11 ILE A 736      52.535  51.430  55.965  1.00  0.00           H
ATOM   2377 HG12 ILE A 736      54.305  51.520  56.215  1.00  0.00           H
ATOM   2378  CD  ILE A 736      53.525  52.760  54.605  1.00  0.00           C
ATOM   2379  HD1 ILE A 736      54.405  53.430  54.545  1.00  0.00           H
ATOM   2380  HD2 ILE A 736      52.615  53.360  54.355  1.00  0.00           H
ATOM   2381  HD3 ILE A 736      53.645  51.970  53.825  1.00  0.00           H
ATOM   2382  C   ILE A 736      52.745  53.280  59.615  1.00  0.00           C
ATOM   2383  O   ILE A 736      53.595  52.960  60.445  1.00  0.00           O
ATOM   2384  N   TYR A 737      51.905  54.320  59.835  1.00  0.00           N
ATOM   2385  HN  TYR A 737      51.245  54.580  59.115  1.00  0.00           H
ATOM   2386  CA  TYR A 737      51.865  55.100  61.055  1.00  0.00           C
ATOM   2387  HA  TYR A 737      52.855  55.510  61.205  1.00  0.00           H
ATOM   2388  CB  TYR A 737      50.865  56.300  60.875  1.00  0.00           C
ATOM   2389  HB1 TYR A 737      49.885  55.920  60.535  1.00  0.00           H
ATOM   2390  HB2 TYR A 737      51.245  56.970  60.075  1.00  0.00           H
ATOM   2391  CG  TYR A 737      50.645  57.120  62.125  1.00  0.00           C
ATOM   2392  CD1 TYR A 737      51.495  58.190  62.445  1.00  0.00           C
ATOM   2393  HD1 TYR A 737      52.325  58.440  61.785  1.00  0.00           H
ATOM   2394  CE1 TYR A 737      51.305  58.940  63.625  1.00  0.00           C
ATOM   2395  HE1 TYR A 737      51.975  59.740  63.885  1.00  0.00           H
ATOM   2396  CZ  TYR A 737      50.275  58.590  64.505  1.00  0.00           C
ATOM   2397  OH  TYR A 737      50.135  59.240  65.755  1.00  0.00           O
ATOM   2398  HH  TYR A 737      49.785  58.540  66.365  1.00  0.00           H
ATOM   2399  CD2 TYR A 737      49.575  56.830  62.985  1.00  0.00           C
ATOM   2400  HD2 TYR A 737      48.905  56.010  62.765  1.00  0.00           H
ATOM   2401  CE2 TYR A 737      49.395  57.550  64.175  1.00  0.00           C
ATOM   2402  HE2 TYR A 737      48.605  57.280  64.855  1.00  0.00           H
ATOM   2403  C   TYR A 737      51.575  54.260  62.285  1.00  0.00           C
ATOM   2404  O   TYR A 737      52.255  54.400  63.305  1.00  0.00           O
ATOM   2405  N   GLU A 738      50.615  53.320  62.205  1.00  0.00           N
ATOM   2406  HN  GLU A 738      50.065  53.260  61.365  1.00  0.00           H
ATOM   2407  CA  GLU A 738      50.215  52.420  63.285  1.00  0.00           C
ATOM   2408  HA  GLU A 738      49.845  53.020  64.105  1.00  0.00           H
ATOM   2409  CB  GLU A 738      49.075  51.500  62.765  1.00  0.00           C
ATOM   2410  HB1 GLU A 738      49.455  50.900  61.915  1.00  0.00           H
ATOM   2411  HB2 GLU A 738      48.265  52.150  62.365  1.00  0.00           H
ATOM   2412  CG  GLU A 738      48.455  50.550  63.815  1.00  0.00           C
ATOM   2413  HG1 GLU A 738      47.815  51.140  64.505  1.00  0.00           H
ATOM   2414  HG2 GLU A 738      49.245  50.050  64.405  1.00  0.00           H
ATOM   2415  CD  GLU A 738      47.575  49.450  63.215  1.00  0.00           C
ATOM   2416  OE1 GLU A 738      46.865  49.710  62.205  1.00  0.00           O
ATOM   2417  OE2 GLU A 738      47.595  48.340  63.805  1.00  0.00           O
ATOM   2418  C   GLU A 738      51.365  51.570  63.825  1.00  0.00           C
ATOM   2419  O   GLU A 738      51.595  51.480  65.035  1.00  0.00           O
ATOM   2420  N   ALA A 739      52.175  50.980  62.915  1.00  0.00           N
ATOM   2421  HN  ALA A 739      51.915  51.030  61.945  1.00  0.00           H
ATOM   2422  CA  ALA A 739      53.385  50.240  63.245  1.00  0.00           C
ATOM   2423  HA  ALA A 739      53.115  49.460  63.945  1.00  0.00           H
ATOM   2424  CB  ALA A 739      53.955  49.590  61.965  1.00  0.00           C
ATOM   2425  HB1 ALA A 739      54.295  50.360  61.235  1.00  0.00           H
ATOM   2426  HB2 ALA A 739      53.165  48.980  61.465  1.00  0.00           H
ATOM   2427  HB3 ALA A 739      54.805  48.920  62.195  1.00  0.00           H
ATOM   2428  C   ALA A 739      54.465  51.090  63.925  1.00  0.00           C
ATOM   2429  O   ALA A 739      55.035  50.690  64.935  1.00  0.00           O
ATOM   2430  N   LEU A 740      54.745  52.300  63.405  1.00  0.00           N
ATOM   2431  HN  LEU A 740      54.285  52.600  62.565  1.00  0.00           H
ATOM   2432  CA  LEU A 740      55.655  53.250  64.025  1.00  0.00           C
ATOM   2433  HA  LEU A 740      56.595  52.740  64.175  1.00  0.00           H
ATOM   2434  CB  LEU A 740      55.895  54.470  63.105  1.00  0.00           C
ATOM   2435  HB1 LEU A 740      56.545  55.220  63.615  1.00  0.00           H
ATOM   2436  HB2 LEU A 740      54.915  54.950  62.895  1.00  0.00           H
ATOM   2437  CG  LEU A 740      56.575  54.150  61.745  1.00  0.00           C
ATOM   2438  HG  LEU A 740      56.055  53.270  61.285  1.00  0.00           H
ATOM   2439  CD1 LEU A 740      56.405  55.330  60.775  1.00  0.00           C
ATOM   2440 HD11 LEU A 740      56.875  56.240  61.195  1.00  0.00           H
ATOM   2441 HD12 LEU A 740      55.335  55.530  60.575  1.00  0.00           H
ATOM   2442 HD13 LEU A 740      56.895  55.090  59.805  1.00  0.00           H
ATOM   2443  CD2 LEU A 740      58.055  53.800  61.915  1.00  0.00           C
ATOM   2444 HD21 LEU A 740      58.175  52.890  62.545  1.00  0.00           H
ATOM   2445 HD22 LEU A 740      58.595  54.640  62.415  1.00  0.00           H
ATOM   2446 HD23 LEU A 740      58.535  53.610  60.935  1.00  0.00           H
ATOM   2447  C   LEU A 740      55.215  53.730  65.405  1.00  0.00           C
ATOM   2448  O   LEU A 740      55.995  53.740  66.345  1.00  0.00           O
ATOM   2449  N   GLU A 741      53.925  54.110  65.565  1.00  0.00           N
ATOM   2450  HN  GLU A 741      53.305  54.090  64.765  1.00  0.00           H
ATOM   2451  CA  GLU A 741      53.315  54.550  66.815  1.00  0.00           C
ATOM   2452  HA  GLU A 741      53.865  55.400  67.185  1.00  0.00           H
ATOM   2453  CB  GLU A 741      51.845  54.980  66.535  1.00  0.00           C
ATOM   2454  HB1 GLU A 741      51.285  54.130  66.095  1.00  0.00           H
ATOM   2455  HB2 GLU A 741      51.875  55.790  65.775  1.00  0.00           H
ATOM   2456  CG  GLU A 741      51.065  55.510  67.765  1.00  0.00           C
ATOM   2457  HG1 GLU A 741      51.605  56.360  68.225  1.00  0.00           H
ATOM   2458  HG2 GLU A 741      50.935  54.740  68.545  1.00  0.00           H
ATOM   2459  CD  GLU A 741      49.665  56.000  67.375  1.00  0.00           C
ATOM   2460  OE1 GLU A 741      48.805  55.130  67.105  1.00  0.00           O
ATOM   2461  OE2 GLU A 741      49.455  57.250  67.315  1.00  0.00           O
ATOM   2462  C   GLU A 741      53.405  53.470  67.895  1.00  0.00           C
ATOM   2463  O   GLU A 741      53.945  53.680  68.985  1.00  0.00           O
ATOM   2464  N   LYS A 742      53.045  52.220  67.515  1.00  0.00           N
ATOM   2465  HN  LYS A 742      52.635  52.080  66.615  1.00  0.00           H
ATOM   2466  CA  LYS A 742      53.215  51.040  68.345  1.00  0.00           C
ATOM   2467  HA  LYS A 742      52.615  51.180  69.245  1.00  0.00           H
ATOM   2468  CB  LYS A 742      52.755  49.770  67.585  1.00  0.00           C
ATOM   2469  HB1 LYS A 742      53.215  48.840  67.995  1.00  0.00           H
ATOM   2470  HB2 LYS A 742      53.105  49.860  66.525  1.00  0.00           H
ATOM   2471  CG  LYS A 742      51.235  49.550  67.575  1.00  0.00           C
ATOM   2472  HG1 LYS A 742      50.985  48.860  66.725  1.00  0.00           H
ATOM   2473  HG2 LYS A 742      50.735  50.520  67.375  1.00  0.00           H
ATOM   2474  CD  LYS A 742      50.755  48.890  68.885  1.00  0.00           C
ATOM   2475  HD1 LYS A 742      51.165  49.440  69.755  1.00  0.00           H
ATOM   2476  HD2 LYS A 742      51.195  47.860  68.925  1.00  0.00           H
ATOM   2477  CE  LYS A 742      49.235  48.750  68.995  1.00  0.00           C
ATOM   2478  HE1 LYS A 742      48.965  48.120  69.865  1.00  0.00           H
ATOM   2479  HE2 LYS A 742      48.815  48.290  68.075  1.00  0.00           H
ATOM   2480  NZ  LYS A 742      48.615  50.090  69.185  1.00  0.00           N
ATOM   2481  HZ1 LYS A 742      48.975  50.760  68.475  1.00  0.00           H
ATOM   2482  HZ2 LYS A 742      48.855  50.450  70.125  1.00  0.00           H
ATOM   2483  HZ3 LYS A 742      47.585  50.030  69.085  1.00  0.00           H
ATOM   2484  C   LYS A 742      54.625  50.790  68.835  1.00  0.00           C
ATOM   2485  O   LYS A 742      54.825  50.500  70.015  1.00  0.00           O
ATOM   2486  N   LEU A 743      55.625  50.930  67.955  1.00  0.00           N
ATOM   2487  HN  LEU A 743      55.425  51.120  66.985  1.00  0.00           H
ATOM   2488  CA  LEU A 743      57.025  50.860  68.345  1.00  0.00           C
ATOM   2489  HA  LEU A 743      57.175  49.920  68.845  1.00  0.00           H
ATOM   2490  CB  LEU A 743      57.915  50.920  67.085  1.00  0.00           C
ATOM   2491  HB1 LEU A 743      57.735  51.890  66.575  1.00  0.00           H
ATOM   2492  HB2 LEU A 743      57.585  50.130  66.375  1.00  0.00           H
ATOM   2493  CG  LEU A 743      59.435  50.780  67.305  1.00  0.00           C
ATOM   2494  HG  LEU A 743      59.765  51.470  68.115  1.00  0.00           H
ATOM   2495  CD1 LEU A 743      59.815  49.340  67.715  1.00  0.00           C
ATOM   2496 HD11 LEU A 743      59.475  48.620  66.945  1.00  0.00           H
ATOM   2497 HD12 LEU A 743      59.355  49.070  68.685  1.00  0.00           H
ATOM   2498 HD13 LEU A 743      60.925  49.250  67.815  1.00  0.00           H
ATOM   2499  CD2 LEU A 743      60.185  51.190  66.035  1.00  0.00           C
ATOM   2500 HD21 LEU A 743      59.955  52.250  65.775  1.00  0.00           H
ATOM   2501 HD22 LEU A 743      59.875  50.550  65.185  1.00  0.00           H
ATOM   2502 HD23 LEU A 743      61.285  51.090  66.165  1.00  0.00           H
ATOM   2503  C   LEU A 743      57.445  51.940  69.335  1.00  0.00           C
ATOM   2504  O   LEU A 743      58.105  51.640  70.335  1.00  0.00           O
ATOM   2505  N   PHE A 744      57.075  53.230  69.115  1.00  0.00           N
ATOM   2506  HN  PHE A 744      56.525  53.450  68.305  1.00  0.00           H
ATOM   2507  CA  PHE A 744      57.395  54.330  70.015  1.00  0.00           C
ATOM   2508  HA  PHE A 744      58.455  54.290  70.185  1.00  0.00           H
ATOM   2509  CB  PHE A 744      57.015  55.720  69.415  1.00  0.00           C
ATOM   2510  HB1 PHE A 744      57.155  56.540  70.155  1.00  0.00           H
ATOM   2511  HB2 PHE A 744      55.955  55.720  69.085  1.00  0.00           H
ATOM   2512  CG  PHE A 744      57.905  56.050  68.255  1.00  0.00           C
ATOM   2513  CD1 PHE A 744      59.285  56.120  68.465  1.00  0.00           C
ATOM   2514  HD1 PHE A 744      59.695  55.960  69.445  1.00  0.00           H
ATOM   2515  CE1 PHE A 744      60.155  56.340  67.395  1.00  0.00           C
ATOM   2516  HE1 PHE A 744      61.215  56.370  67.575  1.00  0.00           H
ATOM   2517  CZ  PHE A 744      59.635  56.540  66.105  1.00  0.00           C
ATOM   2518  HZ  PHE A 744      60.295  56.690  65.265  1.00  0.00           H
ATOM   2519  CD2 PHE A 744      57.395  56.330  66.975  1.00  0.00           C
ATOM   2520  HD2 PHE A 744      56.325  56.310  66.815  1.00  0.00           H
ATOM   2521  CE2 PHE A 744      58.255  56.560  65.905  1.00  0.00           C
ATOM   2522  HE2 PHE A 744      57.845  56.730  64.915  1.00  0.00           H
ATOM   2523  C   PHE A 744      56.785  54.240  71.395  1.00  0.00           C
ATOM   2524  O   PHE A 744      57.495  54.380  72.395  1.00  0.00           O
ATOM   2525  N   ASP A 745      55.465  53.970  71.475  1.00  0.00           N
ATOM   2526  HN  ASP A 745      54.905  53.920  70.645  1.00  0.00           H
ATOM   2527  CA  ASP A 745      54.735  53.820  72.715  1.00  0.00           C
ATOM   2528  HA  ASP A 745      54.815  54.720  73.295  1.00  0.00           H
ATOM   2529  CB  ASP A 745      53.275  53.500  72.375  1.00  0.00           C
ATOM   2530  HB1 ASP A 745      52.675  53.230  73.265  1.00  0.00           H
ATOM   2531  HB2 ASP A 745      53.225  52.650  71.655  1.00  0.00           H
ATOM   2532  CG  ASP A 745      52.575  54.670  71.715  1.00  0.00           C
ATOM   2533  OD1 ASP A 745      52.975  55.850  71.895  1.00  0.00           O
ATOM   2534  OD2 ASP A 745      51.545  54.340  71.085  1.00  0.00           O
ATOM   2535  C   ASP A 745      55.235  52.670  73.565  1.00  0.00           C
ATOM   2536  O   ASP A 745      55.485  52.830  74.765  1.00  0.00           O
ATOM   2537  N   LEU A 746      55.405  51.480  72.945  1.00  0.00           N
ATOM   2538  HN  LEU A 746      55.125  51.370  71.995  1.00  0.00           H
ATOM   2539  CA  LEU A 746      55.955  50.330  73.625  1.00  0.00           C
ATOM   2540  HA  LEU A 746      55.395  50.180  74.535  1.00  0.00           H
ATOM   2541  CB  LEU A 746      55.805  49.060  72.755  1.00  0.00           C
ATOM   2542  HB1 LEU A 746      56.365  49.160  71.805  1.00  0.00           H
ATOM   2543  HB2 LEU A 746      54.725  49.000  72.475  1.00  0.00           H
ATOM   2544  CG  LEU A 746      56.195  47.740  73.475  1.00  0.00           C
ATOM   2545  HG  LEU A 746      56.185  47.920  74.575  1.00  0.00           H
ATOM   2546  CD1 LEU A 746      55.145  46.650  73.185  1.00  0.00           C
ATOM   2547 HD11 LEU A 746      55.085  46.470  72.085  1.00  0.00           H
ATOM   2548 HD12 LEU A 746      54.145  46.970  73.525  1.00  0.00           H
ATOM   2549 HD13 LEU A 746      55.425  45.700  73.675  1.00  0.00           H
ATOM   2550  CD2 LEU A 746      57.605  47.270  73.075  1.00  0.00           C
ATOM   2551 HD21 LEU A 746      58.365  48.050  73.315  1.00  0.00           H
ATOM   2552 HD22 LEU A 746      57.645  47.050  71.985  1.00  0.00           H
ATOM   2553 HD23 LEU A 746      57.875  46.350  73.635  1.00  0.00           H
ATOM   2554  C   LEU A 746      57.385  50.540  74.075  1.00  0.00           C
ATOM   2555  O   LEU A 746      57.725  50.260  75.225  1.00  0.00           O
ATOM   2556  N   GLY A 747      58.235  51.100  73.185  1.00  0.00           N
ATOM   2557  HN  GLY A 747      57.895  51.320  72.265  1.00  0.00           H
ATOM   2558  CA  GLY A 747      59.635  51.360  73.455  1.00  0.00           C
ATOM   2559  HA1 GLY A 747      60.055  51.860  72.595  1.00  0.00           H
ATOM   2560  HA2 GLY A 747      60.125  50.420  73.675  1.00  0.00           H
ATOM   2561  C   GLY A 747      59.875  52.250  74.645  1.00  0.00           C
ATOM   2562  O   GLY A 747      60.735  51.960  75.465  1.00  0.00           O
ATOM   2563  N   GLU A 748      59.055  53.320  74.785  1.00  0.00           N
ATOM   2564  HN  GLU A 748      58.355  53.480  74.085  1.00  0.00           H
ATOM   2565  CA  GLU A 748      59.145  54.310  75.845  1.00  0.00           C
ATOM   2566  HA  GLU A 748      60.105  54.810  75.755  1.00  0.00           H
ATOM   2567  CB  GLU A 748      58.005  55.360  75.655  1.00  0.00           C
ATOM   2568  HB1 GLU A 748      57.005  54.860  75.665  1.00  0.00           H
ATOM   2569  HB2 GLU A 748      58.125  55.760  74.625  1.00  0.00           H
ATOM   2570  CG  GLU A 748      58.025  56.550  76.655  1.00  0.00           C
ATOM   2571  HG1 GLU A 748      57.655  57.470  76.165  1.00  0.00           H
ATOM   2572  HG2 GLU A 748      59.065  56.730  76.985  1.00  0.00           H
ATOM   2573  CD  GLU A 748      57.175  56.410  77.915  1.00  0.00           C
ATOM   2574  OE1 GLU A 748      56.415  55.430  78.055  1.00  0.00           O
ATOM   2575  OE2 GLU A 748      57.275  57.340  78.765  1.00  0.00           O
ATOM   2576  C   GLU A 748      59.105  53.730  77.255  1.00  0.00           C
ATOM   2577  O   GLU A 748      59.845  54.150  78.145  1.00  0.00           O
ATOM   2578  N   THR A 749      58.255  52.700  77.455  1.00  0.00           N
ATOM   2579  HN  THR A 749      57.665  52.450  76.705  1.00  0.00           H
ATOM   2580  CA  THR A 749      58.035  52.030  78.735  1.00  0.00           C
ATOM   2581  HA  THR A 749      58.005  52.800  79.505  1.00  0.00           H
ATOM   2582  CB  THR A 749      56.705  51.260  78.795  1.00  0.00           C
ATOM   2583  HB  THR A 749      56.545  50.880  79.835  1.00  0.00           H
ATOM   2584  OG1 THR A 749      56.645  50.150  77.905  1.00  0.00           O
ATOM   2585  HG1 THR A 749      57.225  50.350  77.155  1.00  0.00           H
ATOM   2586  CG2 THR A 749      55.545  52.180  78.445  1.00  0.00           C
ATOM   2587 HG21 THR A 749      55.545  52.450  77.365  1.00  0.00           H
ATOM   2588 HG22 THR A 749      55.615  53.130  79.035  1.00  0.00           H
ATOM   2589 HG23 THR A 749      54.575  51.690  78.695  1.00  0.00           H
ATOM   2590  C   THR A 749      59.125  51.040  79.125  1.00  0.00           C
ATOM   2591  O   THR A 749      59.165  50.570  80.265  1.00  0.00           O
ATOM   2592  N   TYR A 750      60.005  50.680  78.175  1.00  0.00           N
ATOM   2593  HN  TYR A 750      59.995  51.150  77.295  1.00  0.00           H
ATOM   2594  CA  TYR A 750      61.075  49.710  78.355  1.00  0.00           C
ATOM   2595  HA  TYR A 750      60.935  49.210  79.305  1.00  0.00           H
ATOM   2596  CB  TYR A 750      61.105  48.620  77.245  1.00  0.00           C
ATOM   2597  HB1 TYR A 750      62.095  48.120  77.185  1.00  0.00           H
ATOM   2598  HB2 TYR A 750      60.915  49.090  76.255  1.00  0.00           H
ATOM   2599  CG  TYR A 750      60.095  47.520  77.475  1.00  0.00           C
ATOM   2600  CD1 TYR A 750      60.385  46.430  78.325  1.00  0.00           C
ATOM   2601  HD1 TYR A 750      61.325  46.400  78.855  1.00  0.00           H
ATOM   2602  CE1 TYR A 750      59.465  45.380  78.485  1.00  0.00           C
ATOM   2603  HE1 TYR A 750      59.705  44.550  79.125  1.00  0.00           H
ATOM   2604  CZ  TYR A 750      58.255  45.390  77.765  1.00  0.00           C
ATOM   2605  OH  TYR A 750      57.345  44.320  77.875  1.00  0.00           O
ATOM   2606  HH  TYR A 750      57.655  43.720  78.555  1.00  0.00           H
ATOM   2607  CD2 TYR A 750      58.885  47.510  76.765  1.00  0.00           C
ATOM   2608  HD2 TYR A 750      58.665  48.310  76.085  1.00  0.00           H
ATOM   2609  CE2 TYR A 750      57.965  46.460  76.915  1.00  0.00           C
ATOM   2610  HE2 TYR A 750      57.045  46.460  76.355  1.00  0.00           H
ATOM   2611  C   TYR A 750      62.445  50.360  78.435  1.00  0.00           C
ATOM   2612  O   TYR A 750      62.765  51.350  77.795  1.00  0.00           O
ATOM   2613  N   ALA A 751      63.345  49.750  79.245  1.00  0.00           N
ATOM   2614  HN  ALA A 751      63.095  48.940  79.765  1.00  0.00           H
ATOM   2615  CA  ALA A 751      64.675  50.290  79.455  1.00  0.00           C
ATOM   2616  HA  ALA A 751      64.635  51.370  79.435  1.00  0.00           H
ATOM   2617  CB  ALA A 751      65.155  49.830  80.855  1.00  0.00           C
ATOM   2618  HB1 ALA A 751      65.165  48.720  80.945  1.00  0.00           H
ATOM   2619  HB2 ALA A 751      64.445  50.210  81.615  1.00  0.00           H
ATOM   2620  HB3 ALA A 751      66.155  50.240  81.105  1.00  0.00           H
ATOM   2621  C   ALA A 751      65.635  49.860  78.345  1.00  0.00           C
ATOM   2622  O   ALA A 751      65.655  50.410  77.245  1.00  0.00           O
ATOM   2623  N   ASP A 752      66.465  48.830  78.605  1.00  0.00           N
ATOM   2624  HN  ASP A 752      66.465  48.380  79.495  1.00  0.00           H
ATOM   2625  CA  ASP A 752      67.405  48.280  77.635  1.00  0.00           C
ATOM   2626  HA  ASP A 752      68.065  49.070  77.305  1.00  0.00           H
ATOM   2627  CB  ASP A 752      68.205  47.200  78.425  1.00  0.00           C
ATOM   2628  HB1 ASP A 752      67.555  46.390  78.805  1.00  0.00           H
ATOM   2629  HB2 ASP A 752      68.705  47.700  79.275  1.00  0.00           H
ATOM   2630  CG  ASP A 752      69.305  46.590  77.585  1.00  0.00           C
ATOM   2631  OD1 ASP A 752      69.635  45.380  77.715  1.00  0.00           O
ATOM   2632  OD2 ASP A 752      69.945  47.430  76.905  1.00  0.00           O
ATOM   2633  C   ASP A 752      66.705  47.710  76.385  1.00  0.00           C
ATOM   2634  O   ASP A 752      67.105  47.890  75.225  1.00  0.00           O
ATOM   2635  N   VAL A 753      65.555  47.050  76.625  1.00  0.00           N
ATOM   2636  HN  VAL A 753      65.295  46.910  77.575  1.00  0.00           H
ATOM   2637  CA  VAL A 753      64.715  46.380  75.635  1.00  0.00           C
ATOM   2638  HA  VAL A 753      65.355  45.670  75.135  1.00  0.00           H
ATOM   2639  CB  VAL A 753      63.625  45.580  76.355  1.00  0.00           C
ATOM   2640  HB  VAL A 753      63.175  46.210  77.165  1.00  0.00           H
ATOM   2641  CG1 VAL A 753      62.495  45.090  75.435  1.00  0.00           C
ATOM   2642 HG11 VAL A 753      62.915  44.450  74.625  1.00  0.00           H
ATOM   2643 HG12 VAL A 753      61.925  45.940  74.985  1.00  0.00           H
ATOM   2644 HG13 VAL A 753      61.775  44.480  76.015  1.00  0.00           H
ATOM   2645  CG2 VAL A 753      64.305  44.360  77.015  1.00  0.00           C
ATOM   2646 HG21 VAL A 753      65.145  44.650  77.665  1.00  0.00           H
ATOM   2647 HG22 VAL A 753      64.705  43.670  76.245  1.00  0.00           H
ATOM   2648 HG23 VAL A 753      63.575  43.790  77.635  1.00  0.00           H
ATOM   2649  C   VAL A 753      64.195  47.290  74.515  1.00  0.00           C
ATOM   2650  O   VAL A 753      63.925  46.810  73.415  1.00  0.00           O
ATOM   2651  N   LEU A 754      64.125  48.620  74.745  1.00  0.00           N
ATOM   2652  HN  LEU A 754      64.365  48.980  75.635  1.00  0.00           H
ATOM   2653  CA  LEU A 754      63.845  49.630  73.725  1.00  0.00           C
ATOM   2654  HA  LEU A 754      62.825  49.500  73.395  1.00  0.00           H
ATOM   2655  CB  LEU A 754      64.015  51.040  74.375  1.00  0.00           C
ATOM   2656  HB1 LEU A 754      65.065  51.200  74.685  1.00  0.00           H
ATOM   2657  HB2 LEU A 754      63.405  51.020  75.305  1.00  0.00           H
ATOM   2658  CG  LEU A 754      63.545  52.280  73.575  1.00  0.00           C
ATOM   2659  HG  LEU A 754      62.515  52.070  73.195  1.00  0.00           H
ATOM   2660  CD1 LEU A 754      63.455  53.490  74.525  1.00  0.00           C
ATOM   2661 HD11 LEU A 754      64.465  53.750  74.885  1.00  0.00           H
ATOM   2662 HD12 LEU A 754      62.815  53.250  75.405  1.00  0.00           H
ATOM   2663 HD13 LEU A 754      63.015  54.360  73.995  1.00  0.00           H
ATOM   2664  CD2 LEU A 754      64.435  52.690  72.395  1.00  0.00           C
ATOM   2665 HD21 LEU A 754      64.445  51.930  71.595  1.00  0.00           H
ATOM   2666 HD22 LEU A 754      65.475  52.880  72.735  1.00  0.00           H
ATOM   2667 HD23 LEU A 754      64.045  53.630  71.945  1.00  0.00           H
ATOM   2668  C   LEU A 754      64.755  49.520  72.515  1.00  0.00           C
ATOM   2669  O   LEU A 754      64.295  49.400  71.375  1.00  0.00           O
ATOM   2670  N   PHE A 755      66.095  49.480  72.725  1.00  0.00           N
ATOM   2671  HN  PHE A 755      66.495  49.560  73.645  1.00  0.00           H
ATOM   2672  CA  PHE A 755      67.075  49.350  71.665  1.00  0.00           C
ATOM   2673  HA  PHE A 755      66.895  50.140  70.955  1.00  0.00           H
ATOM   2674  CB  PHE A 755      68.495  49.450  72.245  1.00  0.00           C
ATOM   2675  HB1 PHE A 755      69.275  49.440  71.455  1.00  0.00           H
ATOM   2676  HB2 PHE A 755      68.715  48.610  72.945  1.00  0.00           H
ATOM   2677  CG  PHE A 755      68.655  50.740  73.015  1.00  0.00           C
ATOM   2678  CD1 PHE A 755      68.645  51.970  72.335  1.00  0.00           C
ATOM   2679  HD1 PHE A 755      68.445  51.990  71.275  1.00  0.00           H
ATOM   2680  CE1 PHE A 755      68.965  53.160  73.005  1.00  0.00           C
ATOM   2681  HE1 PHE A 755      69.005  54.090  72.455  1.00  0.00           H
ATOM   2682  CZ  PHE A 755      69.295  53.130  74.365  1.00  0.00           C
ATOM   2683  HZ  PHE A 755      69.595  54.030  74.875  1.00  0.00           H
ATOM   2684  CD2 PHE A 755      68.955  50.730  74.385  1.00  0.00           C
ATOM   2685  HD2 PHE A 755      68.995  49.780  74.905  1.00  0.00           H
ATOM   2686  CE2 PHE A 755      69.265  51.910  75.065  1.00  0.00           C
ATOM   2687  HE2 PHE A 755      69.525  51.880  76.115  1.00  0.00           H
ATOM   2688  C   PHE A 755      66.945  48.040  70.905  1.00  0.00           C
ATOM   2689  O   PHE A 755      66.895  48.000  69.685  1.00  0.00           O
ATOM   2690  N   TRP A 756      66.785  46.920  71.645  1.00  0.00           N
ATOM   2691  HN  TRP A 756      66.865  46.980  72.635  1.00  0.00           H
ATOM   2692  CA  TRP A 756      66.585  45.590  71.075  1.00  0.00           C
ATOM   2693  HA  TRP A 756      67.415  45.400  70.415  1.00  0.00           H
ATOM   2694  CB  TRP A 756      66.625  44.540  72.215  1.00  0.00           C
ATOM   2695  HB1 TRP A 756      65.735  44.680  72.875  1.00  0.00           H
ATOM   2696  HB2 TRP A 756      67.515  44.750  72.845  1.00  0.00           H
ATOM   2697  CG  TRP A 756      66.695  43.100  71.785  1.00  0.00           C
ATOM   2698  CD1 TRP A 756      65.735  42.140  71.925  1.00  0.00           C
ATOM   2699  HD1 TRP A 756      64.765  42.290  72.395  1.00  0.00           H
ATOM   2700  NE1 TRP A 756      66.175  40.950  71.415  1.00  0.00           N
ATOM   2701  HE1 TRP A 756      65.675  40.100  71.435  1.00  0.00           H
ATOM   2702  CE2 TRP A 756      67.435  41.120  70.915  1.00  0.00           C
ATOM   2703  CD2 TRP A 756      67.815  42.460  71.135  1.00  0.00           C
ATOM   2704  CE3 TRP A 756      69.085  42.890  70.745  1.00  0.00           C
ATOM   2705  HE3 TRP A 756      69.435  43.900  70.945  1.00  0.00           H
ATOM   2706  CZ3 TRP A 756      69.915  41.990  70.065  1.00  0.00           C
ATOM   2707  HZ3 TRP A 756      70.885  42.330  69.715  1.00  0.00           H
ATOM   2708  CZ2 TRP A 756      68.275  40.220  70.265  1.00  0.00           C
ATOM   2709  HZ2 TRP A 756      67.955  39.200  70.095  1.00  0.00           H
ATOM   2710  CH2 TRP A 756      69.515  40.680  69.825  1.00  0.00           C
ATOM   2711  HH2 TRP A 756      70.165  40.020  69.265  1.00  0.00           H
ATOM   2712  C   TRP A 756      65.325  45.480  70.205  1.00  0.00           C
ATOM   2713  O   TRP A 756      65.365  44.950  69.095  1.00  0.00           O
ATOM   2714  N   CYS A 757      64.175  46.030  70.665  1.00  0.00           N
ATOM   2715  HN  CYS A 757      64.155  46.440  71.575  1.00  0.00           H
ATOM   2716  CA  CYS A 757      62.955  46.110  69.875  1.00  0.00           C
ATOM   2717  HA  CYS A 757      62.705  45.100  69.575  1.00  0.00           H
ATOM   2718  CB  CYS A 757      61.765  46.680  70.695  1.00  0.00           C
ATOM   2719  HB1 CYS A 757      60.885  46.810  70.035  1.00  0.00           H
ATOM   2720  HB2 CYS A 757      62.035  47.690  71.085  1.00  0.00           H
ATOM   2721  SG  CYS A 757      61.305  45.590  72.085  1.00  0.00           S
ATOM   2722  HG1 CYS A 757      62.405  45.860  72.785  1.00  0.00           H
ATOM   2723  C   CYS A 757      63.095  46.910  68.585  1.00  0.00           C
ATOM   2724  O   CYS A 757      62.645  46.480  67.525  1.00  0.00           O
ATOM   2725  N   VAL A 758      63.775  48.070  68.635  1.00  0.00           N
ATOM   2726  HN  VAL A 758      64.115  48.420  69.515  1.00  0.00           H
ATOM   2727  CA  VAL A 758      64.105  48.880  67.465  1.00  0.00           C
ATOM   2728  HA  VAL A 758      63.185  49.110  66.955  1.00  0.00           H
ATOM   2729  CB  VAL A 758      64.765  50.210  67.875  1.00  0.00           C
ATOM   2730  HB  VAL A 758      65.575  50.000  68.615  1.00  0.00           H
ATOM   2731  CG1 VAL A 758      65.375  50.960  66.675  1.00  0.00           C
ATOM   2732 HG11 VAL A 758      64.615  51.140  65.895  1.00  0.00           H
ATOM   2733 HG12 VAL A 758      66.235  50.420  66.235  1.00  0.00           H
ATOM   2734 HG13 VAL A 758      65.755  51.960  67.015  1.00  0.00           H
ATOM   2735  CG2 VAL A 758      63.695  51.090  68.555  1.00  0.00           C
ATOM   2736 HG21 VAL A 758      63.245  50.590  69.435  1.00  0.00           H
ATOM   2737 HG22 VAL A 758      62.885  51.320  67.835  1.00  0.00           H
ATOM   2738 HG23 VAL A 758      64.145  52.050  68.885  1.00  0.00           H
ATOM   2739  C   VAL A 758      64.965  48.130  66.465  1.00  0.00           C
ATOM   2740  O   VAL A 758      64.655  48.100  65.265  1.00  0.00           O
ATOM   2741  N   ILE A 759      66.015  47.430  66.935  1.00  0.00           N
ATOM   2742  HN  ILE A 759      66.275  47.520  67.905  1.00  0.00           H
ATOM   2743  CA  ILE A 759      66.865  46.580  66.105  1.00  0.00           C
ATOM   2744  HA  ILE A 759      67.315  47.200  65.335  1.00  0.00           H
ATOM   2745  CB  ILE A 759      67.975  45.920  66.925  1.00  0.00           C
ATOM   2746  HB  ILE A 759      67.505  45.450  67.825  1.00  0.00           H
ATOM   2747  CG2 ILE A 759      68.705  44.790  66.155  1.00  0.00           C
ATOM   2748 HG21 ILE A 759      69.155  45.180  65.215  1.00  0.00           H
ATOM   2749 HG22 ILE A 759      68.045  43.940  65.905  1.00  0.00           H
ATOM   2750 HG23 ILE A 759      69.525  44.370  66.785  1.00  0.00           H
ATOM   2751  CG1 ILE A 759      68.975  46.990  67.425  1.00  0.00           C
ATOM   2752 HG11 ILE A 759      68.445  47.930  67.655  1.00  0.00           H
ATOM   2753 HG12 ILE A 759      69.685  47.190  66.595  1.00  0.00           H
ATOM   2754  CD  ILE A 759      69.745  46.550  68.685  1.00  0.00           C
ATOM   2755  HD1 ILE A 759      70.605  45.910  68.415  1.00  0.00           H
ATOM   2756  HD2 ILE A 759      69.075  45.970  69.345  1.00  0.00           H
ATOM   2757  HD3 ILE A 759      70.115  47.420  69.265  1.00  0.00           H
ATOM   2758  C   ILE A 759      66.105  45.480  65.395  1.00  0.00           C
ATOM   2759  O   ILE A 759      66.235  45.320  64.175  1.00  0.00           O
ATOM   2760  N   LEU A 760      65.265  44.710  66.125  1.00  0.00           N
ATOM   2761  HN  LEU A 760      65.215  44.840  67.125  1.00  0.00           H
ATOM   2762  CA  LEU A 760      64.485  43.610  65.575  1.00  0.00           C
ATOM   2763  HA  LEU A 760      65.155  42.900  65.125  1.00  0.00           H
ATOM   2764  CB  LEU A 760      63.645  42.910  66.675  1.00  0.00           C
ATOM   2765  HB1 LEU A 760      62.905  42.210  66.225  1.00  0.00           H
ATOM   2766  HB2 LEU A 760      63.075  43.690  67.235  1.00  0.00           H
ATOM   2767  CG  LEU A 760      64.435  42.090  67.725  1.00  0.00           C
ATOM   2768  HG  LEU A 760      65.285  42.700  68.105  1.00  0.00           H
ATOM   2769  CD1 LEU A 760      63.525  41.770  68.905  1.00  0.00           C
ATOM   2770 HD11 LEU A 760      62.635  41.190  68.575  1.00  0.00           H
ATOM   2771 HD12 LEU A 760      63.185  42.690  69.415  1.00  0.00           H
ATOM   2772 HD13 LEU A 760      64.065  41.140  69.655  1.00  0.00           H
ATOM   2773  CD2 LEU A 760      65.015  40.790  67.145  1.00  0.00           C
ATOM   2774 HD21 LEU A 760      65.775  41.020  66.375  1.00  0.00           H
ATOM   2775 HD22 LEU A 760      64.205  40.170  66.695  1.00  0.00           H
ATOM   2776 HD23 LEU A 760      65.495  40.200  67.955  1.00  0.00           H
ATOM   2777  C   LEU A 760      63.515  44.060  64.485  1.00  0.00           C
ATOM   2778  O   LEU A 760      63.435  43.460  63.415  1.00  0.00           O
ATOM   2779  N   PHE A 761      62.785  45.170  64.745  1.00  0.00           N
ATOM   2780  HN  PHE A 761      62.885  45.620  65.635  1.00  0.00           H
ATOM   2781  CA  PHE A 761      61.805  45.750  63.845  1.00  0.00           C
ATOM   2782  HA  PHE A 761      61.045  45.010  63.645  1.00  0.00           H
ATOM   2783  CB  PHE A 761      61.175  46.960  64.595  1.00  0.00           C
ATOM   2784  HB1 PHE A 761      61.975  47.650  64.935  1.00  0.00           H
ATOM   2785  HB2 PHE A 761      60.675  46.580  65.515  1.00  0.00           H
ATOM   2786  CG  PHE A 761      60.175  47.790  63.825  1.00  0.00           C
ATOM   2787  CD1 PHE A 761      58.795  47.560  63.975  1.00  0.00           C
ATOM   2788  HD1 PHE A 761      58.455  46.750  64.595  1.00  0.00           H
ATOM   2789  CE1 PHE A 761      57.855  48.410  63.355  1.00  0.00           C
ATOM   2790  HE1 PHE A 761      56.795  48.250  63.495  1.00  0.00           H
ATOM   2791  CZ  PHE A 761      58.295  49.480  62.575  1.00  0.00           C
ATOM   2792  HZ  PHE A 761      57.565  50.120  62.085  1.00  0.00           H
ATOM   2793  CD2 PHE A 761      60.595  48.880  63.045  1.00  0.00           C
ATOM   2794  HD2 PHE A 761      61.645  49.080  62.955  1.00  0.00           H
ATOM   2795  CE2 PHE A 761      59.665  49.720  62.415  1.00  0.00           C
ATOM   2796  HE2 PHE A 761      59.995  50.550  61.815  1.00  0.00           H
ATOM   2797  C   PHE A 761      62.405  46.150  62.495  1.00  0.00           C
ATOM   2798  O   PHE A 761      62.005  45.670  61.435  1.00  0.00           O
ATOM   2799  N   PHE A 762      63.465  46.970  62.525  1.00  0.00           N
ATOM   2800  HN  PHE A 762      63.795  47.360  63.385  1.00  0.00           H
ATOM   2801  CA  PHE A 762      64.165  47.370  61.325  1.00  0.00           C
ATOM   2802  HA  PHE A 762      63.395  47.640  60.615  1.00  0.00           H
ATOM   2803  CB  PHE A 762      65.035  48.600  61.615  1.00  0.00           C
ATOM   2804  HB1 PHE A 762      65.705  48.860  60.765  1.00  0.00           H
ATOM   2805  HB2 PHE A 762      65.645  48.460  62.535  1.00  0.00           H
ATOM   2806  CG  PHE A 762      64.085  49.750  61.805  1.00  0.00           C
ATOM   2807  CD1 PHE A 762      63.305  50.180  60.715  1.00  0.00           C
ATOM   2808  HD1 PHE A 762      63.285  49.590  59.815  1.00  0.00           H
ATOM   2809  CE1 PHE A 762      62.565  51.360  60.765  1.00  0.00           C
ATOM   2810  HE1 PHE A 762      61.995  51.680  59.895  1.00  0.00           H
ATOM   2811  CZ  PHE A 762      62.485  52.070  61.965  1.00  0.00           C
ATOM   2812  HZ  PHE A 762      61.855  52.940  62.025  1.00  0.00           H
ATOM   2813  CD2 PHE A 762      63.935  50.420  63.025  1.00  0.00           C
ATOM   2814  HD2 PHE A 762      64.455  50.070  63.895  1.00  0.00           H
ATOM   2815  CE2 PHE A 762      63.125  51.570  63.105  1.00  0.00           C
ATOM   2816  HE2 PHE A 762      62.985  52.070  64.055  1.00  0.00           H
ATOM   2817  C   PHE A 762      64.895  46.280  60.585  1.00  0.00           C
ATOM   2818  O   PHE A 762      64.795  46.190  59.355  1.00  0.00           O
ATOM   2819  N   THR A 763      65.595  45.370  61.305  1.00  0.00           N
ATOM   2820  HN  THR A 763      65.645  45.460  62.305  1.00  0.00           H
ATOM   2821  CA  THR A 763      66.295  44.240  60.695  1.00  0.00           C
ATOM   2822  HA  THR A 763      67.005  44.640  59.975  1.00  0.00           H
ATOM   2823  CB  THR A 763      67.075  43.390  61.695  1.00  0.00           C
ATOM   2824  HB  THR A 763      66.385  42.960  62.465  1.00  0.00           H
ATOM   2825  OG1 THR A 763      68.045  44.180  62.355  1.00  0.00           O
ATOM   2826  HG1 THR A 763      67.555  44.780  62.925  1.00  0.00           H
ATOM   2827  CG2 THR A 763      67.855  42.260  61.005  1.00  0.00           C
ATOM   2828 HG21 THR A 763      68.515  42.670  60.225  1.00  0.00           H
ATOM   2829 HG22 THR A 763      67.175  41.510  60.545  1.00  0.00           H
ATOM   2830 HG23 THR A 763      68.485  41.720  61.745  1.00  0.00           H
ATOM   2831  C   THR A 763      65.365  43.340  59.915  1.00  0.00           C
ATOM   2832  O   THR A 763      65.655  42.950  58.785  1.00  0.00           O
ATOM   2833  N   THR A 764      64.175  43.040  60.485  1.00  0.00           N
ATOM   2834  HN  THR A 764      63.975  43.390  61.405  1.00  0.00           H
ATOM   2835  CA  THR A 764      63.125  42.240  59.835  1.00  0.00           C
ATOM   2836  HA  THR A 764      63.565  41.280  59.585  1.00  0.00           H
ATOM   2837  CB  THR A 764      61.915  41.970  60.735  1.00  0.00           C
ATOM   2838  HB  THR A 764      61.385  42.910  60.995  1.00  0.00           H
ATOM   2839  OG1 THR A 764      62.345  41.340  61.935  1.00  0.00           O
ATOM   2840  HG1 THR A 764      62.805  42.030  62.445  1.00  0.00           H
ATOM   2841  CG2 THR A 764      60.935  40.990  60.065  1.00  0.00           C
ATOM   2842 HG21 THR A 764      61.455  40.050  59.775  1.00  0.00           H
ATOM   2843 HG22 THR A 764      60.455  41.430  59.165  1.00  0.00           H
ATOM   2844 HG23 THR A 764      60.125  40.730  60.775  1.00  0.00           H
ATOM   2845  C   THR A 764      62.605  42.830  58.545  1.00  0.00           C
ATOM   2846  O   THR A 764      62.515  42.150  57.525  1.00  0.00           O
ATOM   2847  N   PHE A 765      62.265  44.140  58.535  1.00  0.00           N
ATOM   2848  HN  PHE A 765      62.265  44.660  59.395  1.00  0.00           H
ATOM   2849  CA  PHE A 765      61.795  44.850  57.355  1.00  0.00           C
ATOM   2850  HA  PHE A 765      60.935  44.310  56.975  1.00  0.00           H
ATOM   2851  CB  PHE A 765      61.345  46.290  57.735  1.00  0.00           C
ATOM   2852  HB1 PHE A 765      62.115  46.770  58.375  1.00  0.00           H
ATOM   2853  HB2 PHE A 765      60.395  46.250  58.305  1.00  0.00           H
ATOM   2854  CG  PHE A 765      61.125  47.180  56.535  1.00  0.00           C
ATOM   2855  CD1 PHE A 765      59.965  47.020  55.775  1.00  0.00           C
ATOM   2856  HD1 PHE A 765      59.225  46.290  56.075  1.00  0.00           H
ATOM   2857  CE1 PHE A 765      59.735  47.800  54.625  1.00  0.00           C
ATOM   2858  HE1 PHE A 765      58.825  47.690  54.075  1.00  0.00           H
ATOM   2859  CZ  PHE A 765      60.705  48.720  54.215  1.00  0.00           C
ATOM   2860  HZ  PHE A 765      60.545  49.310  53.325  1.00  0.00           H
ATOM   2861  CD2 PHE A 765      62.105  48.090  56.095  1.00  0.00           C
ATOM   2862  HD2 PHE A 765      63.025  48.180  56.645  1.00  0.00           H
ATOM   2863  CE2 PHE A 765      61.905  48.840  54.935  1.00  0.00           C
ATOM   2864  HE2 PHE A 765      62.675  49.470  54.555  1.00  0.00           H
ATOM   2865  C   PHE A 765      62.805  44.850  56.215  1.00  0.00           C
ATOM   2866  O   PHE A 765      62.505  44.490  55.065  1.00  0.00           O
ATOM   2867  N   PHE A 766      64.045  45.230  56.545  1.00  0.00           N
ATOM   2868  HN  PHE A 766      64.225  45.590  57.465  1.00  0.00           H
ATOM   2869  CA  PHE A 766      65.155  45.210  55.645  1.00  0.00           C
ATOM   2870  HA  PHE A 766      64.895  45.840  54.805  1.00  0.00           H
ATOM   2871  CB  PHE A 766      66.365  45.730  56.455  1.00  0.00           C
ATOM   2872  HB1 PHE A 766      67.335  45.430  56.005  1.00  0.00           H
ATOM   2873  HB2 PHE A 766      66.325  45.270  57.475  1.00  0.00           H
ATOM   2874  CG  PHE A 766      66.425  47.230  56.585  1.00  0.00           C
ATOM   2875  CD1 PHE A 766      66.135  48.090  55.515  1.00  0.00           C
ATOM   2876  HD1 PHE A 766      65.665  47.710  54.625  1.00  0.00           H
ATOM   2877  CE1 PHE A 766      66.545  49.430  55.535  1.00  0.00           C
ATOM   2878  HE1 PHE A 766      66.395  50.060  54.675  1.00  0.00           H
ATOM   2879  CZ  PHE A 766      67.225  49.920  56.655  1.00  0.00           C
ATOM   2880  HZ  PHE A 766      67.625  50.920  56.655  1.00  0.00           H
ATOM   2881  CD2 PHE A 766      66.995  47.770  57.745  1.00  0.00           C
ATOM   2882  HD2 PHE A 766      67.215  47.120  58.585  1.00  0.00           H
ATOM   2883  CE2 PHE A 766      67.395  49.110  57.785  1.00  0.00           C
ATOM   2884  HE2 PHE A 766      67.915  49.470  58.655  1.00  0.00           H
ATOM   2885  C   PHE A 766      65.465  43.850  55.045  1.00  0.00           C
ATOM   2886  O   PHE A 766      65.455  43.640  53.825  1.00  0.00           O
ATOM   2887  N   LEU A 767      65.655  42.830  55.875  1.00  0.00           N
ATOM   2888  HN  LEU A 767      65.655  42.960  56.865  1.00  0.00           H
ATOM   2889  CA  LEU A 767      65.935  41.490  55.405  1.00  0.00           C
ATOM   2890  HA  LEU A 767      66.815  41.550  54.775  1.00  0.00           H
ATOM   2891  CB  LEU A 767      66.245  40.610  56.625  1.00  0.00           C
ATOM   2892  HB1 LEU A 767      65.335  40.500  57.255  1.00  0.00           H
ATOM   2893  HB2 LEU A 767      67.005  41.140  57.245  1.00  0.00           H
ATOM   2894  CG  LEU A 767      66.805  39.200  56.325  1.00  0.00           C
ATOM   2895  HG  LEU A 767      66.065  38.650  55.695  1.00  0.00           H
ATOM   2896  CD1 LEU A 767      68.125  39.270  55.555  1.00  0.00           C
ATOM   2897 HD11 LEU A 767      68.885  39.850  56.115  1.00  0.00           H
ATOM   2898 HD12 LEU A 767      67.985  39.750  54.565  1.00  0.00           H
ATOM   2899 HD13 LEU A 767      68.525  38.240  55.385  1.00  0.00           H
ATOM   2900  CD2 LEU A 767      67.005  38.430  57.645  1.00  0.00           C
ATOM   2901 HD21 LEU A 767      66.065  38.390  58.225  1.00  0.00           H
ATOM   2902 HD22 LEU A 767      67.775  38.930  58.265  1.00  0.00           H
ATOM   2903 HD23 LEU A 767      67.345  37.400  57.435  1.00  0.00           H
ATOM   2904  C   LEU A 767      64.815  40.920  54.515  1.00  0.00           C
ATOM   2905  O   LEU A 767      65.075  40.350  53.455  1.00  0.00           O
ATOM   2906  N   SER A 768      63.535  41.120  54.895  1.00  0.00           N
ATOM   2907  HN  SER A 768      63.355  41.580  55.765  1.00  0.00           H
ATOM   2908  CA  SER A 768      62.365  40.680  54.125  1.00  0.00           C
ATOM   2909  HA  SER A 768      62.465  39.610  53.975  1.00  0.00           H
ATOM   2910  CB  SER A 768      61.005  40.930  54.845  1.00  0.00           C
ATOM   2911  HB1 SER A 768      60.165  40.480  54.255  1.00  0.00           H
ATOM   2912  HB2 SER A 768      60.805  42.020  54.945  1.00  0.00           H
ATOM   2913  OG  SER A 768      60.995  40.350  56.145  1.00  0.00           O
ATOM   2914  HG1 SER A 768      61.495  40.980  56.695  1.00  0.00           H
ATOM   2915  C   SER A 768      62.295  41.310  52.735  1.00  0.00           C
ATOM   2916  O   SER A 768      62.055  40.630  51.735  1.00  0.00           O
ATOM   2917  N   SER A 769      62.555  42.630  52.665  1.00  0.00           N
ATOM   2918  HN  SER A 769      62.725  43.150  53.505  1.00  0.00           H
ATOM   2919  CA  SER A 769      62.695  43.390  51.425  1.00  0.00           C
ATOM   2920  HA  SER A 769      61.785  43.260  50.855  1.00  0.00           H
ATOM   2921  CB  SER A 769      62.845  44.910  51.755  1.00  0.00           C
ATOM   2922  HB1 SER A 769      63.735  45.050  52.385  1.00  0.00           H
ATOM   2923  HB2 SER A 769      61.965  45.230  52.355  1.00  0.00           H
ATOM   2924  OG  SER A 769      62.955  45.730  50.595  1.00  0.00           O
ATOM   2925  HG1 SER A 769      62.875  46.650  50.875  1.00  0.00           H
ATOM   2926  C   SER A 769      63.835  42.920  50.525  1.00  0.00           C
ATOM   2927  O   SER A 769      63.665  42.740  49.315  1.00  0.00           O
ATOM   2928  N   PHE A 770      65.035  42.650  51.105  1.00  0.00           N
ATOM   2929  HN  PHE A 770      65.165  42.830  52.085  1.00  0.00           H
ATOM   2930  CA  PHE A 770      66.175  42.120  50.385  1.00  0.00           C
ATOM   2931  HA  PHE A 770      66.445  42.810  49.605  1.00  0.00           H
ATOM   2932  CB  PHE A 770      67.385  41.950  51.355  1.00  0.00           C
ATOM   2933  HB1 PHE A 770      67.035  41.410  52.265  1.00  0.00           H
ATOM   2934  HB2 PHE A 770      67.755  42.940  51.695  1.00  0.00           H
ATOM   2935  CG  PHE A 770      68.565  41.170  50.795  1.00  0.00           C
ATOM   2936  CD1 PHE A 770      69.175  41.510  49.565  1.00  0.00           C
ATOM   2937  HD1 PHE A 770      68.765  42.310  48.975  1.00  0.00           H
ATOM   2938  CE1 PHE A 770      70.325  40.840  49.125  1.00  0.00           C
ATOM   2939  HE1 PHE A 770      70.785  41.070  48.175  1.00  0.00           H
ATOM   2940  CZ  PHE A 770      70.845  39.780  49.875  1.00  0.00           C
ATOM   2941  HZ  PHE A 770      71.705  39.230  49.535  1.00  0.00           H
ATOM   2942  CD2 PHE A 770      69.055  40.060  51.485  1.00  0.00           C
ATOM   2943  HD2 PHE A 770      68.545  39.730  52.385  1.00  0.00           H
ATOM   2944  CE2 PHE A 770      70.185  39.370  51.045  1.00  0.00           C
ATOM   2945  HE2 PHE A 770      70.555  38.530  51.615  1.00  0.00           H
ATOM   2946  C   PHE A 770      65.915  40.780  49.705  1.00  0.00           C
ATOM   2947  O   PHE A 770      66.235  40.610  48.525  1.00  0.00           O
ATOM   2948  N   LEU A 771      65.325  39.830  50.465  1.00  0.00           N
ATOM   2949  HN  LEU A 771      65.145  40.010  51.425  1.00  0.00           H
ATOM   2950  CA  LEU A 771      64.985  38.500  49.975  1.00  0.00           C
ATOM   2951  HA  LEU A 771      65.885  38.060  49.575  1.00  0.00           H
ATOM   2952  CB  LEU A 771      64.435  37.600  51.115  1.00  0.00           C
ATOM   2953  HB1 LEU A 771      64.085  36.630  50.705  1.00  0.00           H
ATOM   2954  HB2 LEU A 771      63.565  38.100  51.585  1.00  0.00           H
ATOM   2955  CG  LEU A 771      65.465  37.270  52.235  1.00  0.00           C
ATOM   2956  HG  LEU A 771      65.845  38.230  52.655  1.00  0.00           H
ATOM   2957  CD1 LEU A 771      64.775  36.500  53.355  1.00  0.00           C
ATOM   2958 HD11 LEU A 771      64.385  35.530  52.975  1.00  0.00           H
ATOM   2959 HD12 LEU A 771      63.915  37.080  53.755  1.00  0.00           H
ATOM   2960 HD13 LEU A 771      65.485  36.290  54.185  1.00  0.00           H
ATOM   2961  CD2 LEU A 771      66.675  36.490  51.725  1.00  0.00           C
ATOM   2962 HD21 LEU A 771      67.255  37.080  50.975  1.00  0.00           H
ATOM   2963 HD22 LEU A 771      66.355  35.540  51.245  1.00  0.00           H
ATOM   2964 HD23 LEU A 771      67.365  36.240  52.565  1.00  0.00           H
ATOM   2965  C   LEU A 771      64.005  38.540  48.825  1.00  0.00           C
ATOM   2966  O   LEU A 771      64.175  37.850  47.835  1.00  0.00           O
ATOM   2967  N   LYS A 772      62.975  39.410  48.905  1.00  0.00           N
ATOM   2968  HN  LYS A 772      62.835  39.940  49.745  1.00  0.00           H
ATOM   2969  CA  LYS A 772      62.035  39.640  47.815  1.00  0.00           C
ATOM   2970  HA  LYS A 772      61.605  38.680  47.545  1.00  0.00           H
ATOM   2971  CB  LYS A 772      60.925  40.590  48.315  1.00  0.00           C
ATOM   2972  HB1 LYS A 772      61.395  41.550  48.625  1.00  0.00           H
ATOM   2973  HB2 LYS A 772      60.475  40.140  49.225  1.00  0.00           H
ATOM   2974  CG  LYS A 772      59.805  40.890  47.305  1.00  0.00           C
ATOM   2975  HG1 LYS A 772      60.215  41.430  46.425  1.00  0.00           H
ATOM   2976  HG2 LYS A 772      59.095  41.580  47.815  1.00  0.00           H
ATOM   2977  CD  LYS A 772      59.085  39.610  46.825  1.00  0.00           C
ATOM   2978  HD1 LYS A 772      58.865  38.950  47.695  1.00  0.00           H
ATOM   2979  HD2 LYS A 772      59.785  39.030  46.165  1.00  0.00           H
ATOM   2980  CE  LYS A 772      57.805  39.870  46.025  1.00  0.00           C
ATOM   2981  HE1 LYS A 772      57.375  38.920  45.645  1.00  0.00           H
ATOM   2982  HE2 LYS A 772      58.025  40.540  45.165  1.00  0.00           H
ATOM   2983  NZ  LYS A 772      56.805  40.530  46.905  1.00  0.00           N
ATOM   2984  HZ1 LYS A 772      57.255  41.330  47.405  1.00  0.00           H
ATOM   2985  HZ2 LYS A 772      56.495  39.850  47.625  1.00  0.00           H
ATOM   2986  HZ3 LYS A 772      55.995  40.880  46.355  1.00  0.00           H
ATOM   2987  C   LYS A 772      62.685  40.200  46.555  1.00  0.00           C
ATOM   2988  O   LYS A 772      62.455  39.730  45.445  1.00  0.00           O
ATOM   2989  N   GLN A 773      63.585  41.200  46.735  1.00  0.00           N
ATOM   2990  HN  GLN A 773      63.705  41.570  47.665  1.00  0.00           H
ATOM   2991  CA  GLN A 773      64.255  41.890  45.655  1.00  0.00           C
ATOM   2992  HA  GLN A 773      63.555  42.050  44.845  1.00  0.00           H
ATOM   2993  CB  GLN A 773      64.785  43.260  46.195  1.00  0.00           C
ATOM   2994  HB1 GLN A 773      65.635  43.080  46.895  1.00  0.00           H
ATOM   2995  HB2 GLN A 773      63.965  43.690  46.825  1.00  0.00           H
ATOM   2996  CG  GLN A 773      65.165  44.330  45.135  1.00  0.00           C
ATOM   2997  HG1 GLN A 773      65.945  43.940  44.445  1.00  0.00           H
ATOM   2998  HG2 GLN A 773      65.565  45.230  45.635  1.00  0.00           H
ATOM   2999  CD  GLN A 773      63.995  44.760  44.245  1.00  0.00           C
ATOM   3000  OE1 GLN A 773      63.855  44.340  43.095  1.00  0.00           O
ATOM   3001  NE2 GLN A 773      63.115  45.630  44.775  1.00  0.00           N
ATOM   3002 HE21 GLN A 773      62.295  45.810  44.235  1.00  0.00           H
ATOM   3003 HE22 GLN A 773      63.285  46.020  45.675  1.00  0.00           H
ATOM   3004  C   GLN A 773      65.435  41.070  45.125  1.00  0.00           C
ATOM   3005  O   GLN A 773      66.095  41.460  44.155  1.00  0.00           O
ATOM   3006  N   PHE A 774      65.795  39.940  45.745  1.00  0.00           N
ATOM   3007  HN  PHE A 774      65.345  39.690  46.615  1.00  0.00           H
ATOM   3008  CA  PHE A 774      66.775  38.980  45.255  1.00  0.00           C
ATOM   3009  HA  PHE A 774      67.695  39.520  45.095  1.00  0.00           H
ATOM   3010  CB  PHE A 774      67.015  37.920  46.355  1.00  0.00           C
ATOM   3011  HB1 PHE A 774      66.085  37.330  46.515  1.00  0.00           H
ATOM   3012  HB2 PHE A 774      67.275  38.420  47.315  1.00  0.00           H
ATOM   3013  CG  PHE A 774      68.125  36.950  46.035  1.00  0.00           C
ATOM   3014  CD1 PHE A 774      69.455  37.400  45.905  1.00  0.00           C
ATOM   3015  HD1 PHE A 774      69.675  38.450  46.005  1.00  0.00           H
ATOM   3016  CE1 PHE A 774      70.505  36.490  45.735  1.00  0.00           C
ATOM   3017  HE1 PHE A 774      71.525  36.830  45.685  1.00  0.00           H
ATOM   3018  CZ  PHE A 774      70.225  35.120  45.675  1.00  0.00           C
ATOM   3019  HZ  PHE A 774      71.035  34.410  45.575  1.00  0.00           H
ATOM   3020  CD2 PHE A 774      67.865  35.570  45.975  1.00  0.00           C
ATOM   3021  HD2 PHE A 774      66.855  35.220  46.115  1.00  0.00           H
ATOM   3022  CE2 PHE A 774      68.915  34.660  45.795  1.00  0.00           C
ATOM   3023  HE2 PHE A 774      68.705  33.590  45.775  1.00  0.00           H
ATOM   3024  C   PHE A 774      66.395  38.350  43.915  1.00  0.00           C
ATOM   3025  O   PHE A 774      67.245  38.200  43.035  1.00  0.00           O
ATOM   3026  N   LYS A 775      65.085  38.000  43.755  1.00  0.00           N
ATOM   3027  HN  LYS A 775      64.455  38.160  44.515  1.00  0.00           H
ATOM   3028  CA  LYS A 775      64.475  37.380  42.585  1.00  0.00           C
ATOM   3029  HA  LYS A 775      65.025  36.470  42.395  1.00  0.00           H
ATOM   3030  CB  LYS A 775      63.005  36.970  42.915  1.00  0.00           C
ATOM   3031  HB1 LYS A 775      62.525  37.870  43.365  1.00  0.00           H
ATOM   3032  HB2 LYS A 775      63.025  36.190  43.705  1.00  0.00           H
ATOM   3033  CG  LYS A 775      62.075  36.500  41.765  1.00  0.00           C
ATOM   3034  HG1 LYS A 775      62.055  37.260  40.945  1.00  0.00           H
ATOM   3035  HG2 LYS A 775      61.045  36.500  42.195  1.00  0.00           H
ATOM   3036  CD  LYS A 775      62.315  35.080  41.195  1.00  0.00           C
ATOM   3037  HD1 LYS A 775      62.315  34.370  42.055  1.00  0.00           H
ATOM   3038  HD2 LYS A 775      63.295  35.050  40.685  1.00  0.00           H
ATOM   3039  CE  LYS A 775      61.185  34.650  40.205  1.00  0.00           C
ATOM   3040  HE1 LYS A 775      61.215  35.300  39.315  1.00  0.00           H
ATOM   3041  HE2 LYS A 775      60.205  34.780  40.705  1.00  0.00           H
ATOM   3042  NZ  LYS A 775      61.225  33.230  39.735  1.00  0.00           N
ATOM   3043  HZ1 LYS A 775      61.225  32.530  40.515  1.00  0.00           H
ATOM   3044  HZ2 LYS A 775      62.035  33.030  39.125  1.00  0.00           H
ATOM   3045  HZ3 LYS A 775      60.345  33.050  39.175  1.00  0.00           H
ATOM   3046  C   LYS A 775      64.555  38.160  41.275  1.00  0.00           C
ATOM   3047  O   LYS A 775      64.695  37.560  40.215  1.00  0.00           O
ATOM   3048  N   THR A 776      64.445  39.500  41.325  1.00  0.00           N
ATOM   3049  HN  THR A 776      64.375  39.990  42.185  1.00  0.00           H
ATOM   3050  CA  THR A 776      64.325  40.390  40.155  1.00  0.00           C
ATOM   3051  HA  THR A 776      63.585  39.980  39.495  1.00  0.00           H
ATOM   3052  CB  THR A 776      63.895  41.790  40.585  1.00  0.00           C
ATOM   3053  HB  THR A 776      63.825  42.470  39.705  1.00  0.00           H
ATOM   3054  OG1 THR A 776      64.785  42.330  41.555  1.00  0.00           O
ATOM   3055  HG1 THR A 776      64.365  43.120  41.925  1.00  0.00           H
ATOM   3056  CG2 THR A 776      62.515  41.710  41.265  1.00  0.00           C
ATOM   3057 HG21 THR A 776      62.565  41.150  42.215  1.00  0.00           H
ATOM   3058 HG22 THR A 776      61.775  41.200  40.595  1.00  0.00           H
ATOM   3059 HG23 THR A 776      62.135  42.730  41.485  1.00  0.00           H
ATOM   3060  C   THR A 776      65.605  40.550  39.355  1.00  0.00           C
ATOM   3061  O   THR A 776      65.595  40.940  38.185  1.00  0.00           O
ATOM   3062  N   LYS A 777      66.755  40.260  39.975  1.00  0.00           N
ATOM   3063  HN  LYS A 777      66.675  39.880  40.885  1.00  0.00           H
ATOM   3064  CA  LYS A 777      68.075  40.520  39.445  1.00  0.00           C
ATOM   3065  HA  LYS A 777      68.005  41.320  38.735  1.00  0.00           H
ATOM   3066  CB  LYS A 777      69.005  40.950  40.615  1.00  0.00           C
ATOM   3067  HB1 LYS A 777      70.025  41.150  40.235  1.00  0.00           H
ATOM   3068  HB2 LYS A 777      69.045  40.120  41.355  1.00  0.00           H
ATOM   3069  CG  LYS A 777      68.455  42.230  41.285  1.00  0.00           C
ATOM   3070  HG1 LYS A 777      67.385  42.050  41.555  1.00  0.00           H
ATOM   3071  HG2 LYS A 777      68.425  43.050  40.535  1.00  0.00           H
ATOM   3072  CD  LYS A 777      69.105  42.720  42.585  1.00  0.00           C
ATOM   3073  HD1 LYS A 777      68.485  43.610  42.865  1.00  0.00           H
ATOM   3074  HD2 LYS A 777      70.125  43.100  42.425  1.00  0.00           H
ATOM   3075  CE  LYS A 777      69.055  41.670  43.705  1.00  0.00           C
ATOM   3076  HE1 LYS A 777      70.015  41.140  43.855  1.00  0.00           H
ATOM   3077  HE2 LYS A 777      68.305  40.890  43.425  1.00  0.00           H
ATOM   3078  NZ  LYS A 777      68.585  42.260  44.975  1.00  0.00           N
ATOM   3079  HZ1 LYS A 777      67.535  42.280  44.875  1.00  0.00           H
ATOM   3080  HZ2 LYS A 777      68.935  43.230  45.085  1.00  0.00           H
ATOM   3081  HZ3 LYS A 777      68.845  41.690  45.795  1.00  0.00           H
ATOM   3082  C   LYS A 777      68.575  39.290  38.695  1.00  0.00           C
ATOM   3083  O   LYS A 777      67.975  38.230  38.765  1.00  0.00           O
ATOM   3084  N   ARG A 778      69.695  39.360  37.945  1.00  0.00           N
ATOM   3085  HN  ARG A 778      70.165  40.220  37.775  1.00  0.00           H
ATOM   3086  CA  ARG A 778      70.195  38.180  37.245  1.00  0.00           C
ATOM   3087  HA  ARG A 778      69.555  37.320  37.405  1.00  0.00           H
ATOM   3088  CB  ARG A 778      70.225  38.410  35.725  1.00  0.00           C
ATOM   3089  HB1 ARG A 778      70.545  37.460  35.235  1.00  0.00           H
ATOM   3090  HB2 ARG A 778      70.975  39.190  35.465  1.00  0.00           H
ATOM   3091  CG  ARG A 778      68.845  38.830  35.165  1.00  0.00           C
ATOM   3092  HG1 ARG A 778      68.775  39.940  35.245  1.00  0.00           H
ATOM   3093  HG2 ARG A 778      68.055  38.400  35.815  1.00  0.00           H
ATOM   3094  CD  ARG A 778      68.565  38.360  33.735  1.00  0.00           C
ATOM   3095  HD1 ARG A 778      68.475  37.250  33.705  1.00  0.00           H
ATOM   3096  HD2 ARG A 778      69.365  38.680  33.025  1.00  0.00           H
ATOM   3097  NE  ARG A 778      67.255  38.990  33.365  1.00  0.00           N
ATOM   3098  HE  ARG A 778      66.815  39.600  34.005  1.00  0.00           H
ATOM   3099  CZ  ARG A 778      66.545  38.720  32.275  1.00  0.00           C
ATOM   3100  NH1 ARG A 778      66.925  37.890  31.345  1.00  0.00           N
ATOM   3101 HH11 ARG A 778      67.515  37.110  31.595  1.00  0.00           H
ATOM   3102 HH12 ARG A 778      66.295  37.790  30.575  1.00  0.00           H
ATOM   3103  NH2 ARG A 778      65.375  39.320  32.135  1.00  0.00           N
ATOM   3104 HH21 ARG A 778      65.175  40.150  32.645  1.00  0.00           H
ATOM   3105 HH22 ARG A 778      64.735  39.030  31.405  1.00  0.00           H
ATOM   3106  C   ARG A 778      71.575  37.790  37.735  1.00  0.00           C
ATOM   3107  O   ARG A 778      72.515  38.540  37.515  1.00  0.00           O
ATOM   3108  N   TYR A 779      71.735  36.610  38.375  1.00  0.00           N
ATOM   3109  HN  TYR A 779      70.985  35.970  38.485  1.00  0.00           H
ATOM   3110  CA  TYR A 779      73.045  36.120  38.795  1.00  0.00           C
ATOM   3111  HA  TYR A 779      73.685  36.060  37.925  1.00  0.00           H
ATOM   3112  CB  TYR A 779      73.685  37.040  39.895  1.00  0.00           C
ATOM   3113  HB1 TYR A 779      73.225  36.890  40.885  1.00  0.00           H
ATOM   3114  HB2 TYR A 779      73.565  38.110  39.635  1.00  0.00           H
ATOM   3115  CG  TYR A 779      75.165  36.790  39.995  1.00  0.00           C
ATOM   3116  CD1 TYR A 779      76.065  37.550  39.225  1.00  0.00           C
ATOM   3117  HD1 TYR A 779      75.685  38.300  38.545  1.00  0.00           H
ATOM   3118  CE1 TYR A 779      77.455  37.340  39.335  1.00  0.00           C
ATOM   3119  HE1 TYR A 779      78.135  37.920  38.735  1.00  0.00           H
ATOM   3120  CZ  TYR A 779      77.945  36.380  40.225  1.00  0.00           C
ATOM   3121  OH  TYR A 779      79.315  36.140  40.375  1.00  0.00           O
ATOM   3122  HH  TYR A 779      79.785  36.640  39.705  1.00  0.00           H
ATOM   3123  CD2 TYR A 779      75.675  35.830  40.885  1.00  0.00           C
ATOM   3124  HD2 TYR A 779      75.005  35.230  41.485  1.00  0.00           H
ATOM   3125  CE2 TYR A 779      77.055  35.630  40.995  1.00  0.00           C
ATOM   3126  HE2 TYR A 779      77.435  34.890  41.685  1.00  0.00           H
ATOM   3127  C   TYR A 779      72.915  34.700  39.355  1.00  0.00           C
ATOM   3128  O   TYR A 779      73.575  33.770  38.915  1.00  0.00           O
ATOM   3129  N   PHE A 780      72.015  34.490  40.345  1.00  0.00           N
ATOM   3130  HN  PHE A 780      71.505  35.250  40.725  1.00  0.00           H
ATOM   3131  CA  PHE A 780      71.825  33.210  40.995  1.00  0.00           C
ATOM   3132  HA  PHE A 780      72.745  32.650  40.895  1.00  0.00           H
ATOM   3133  CB  PHE A 780      71.525  33.420  42.505  1.00  0.00           C
ATOM   3134  HB1 PHE A 780      71.225  32.490  43.035  1.00  0.00           H
ATOM   3135  HB2 PHE A 780      70.695  34.140  42.645  1.00  0.00           H
ATOM   3136  CG  PHE A 780      72.755  33.950  43.185  1.00  0.00           C
ATOM   3137  CD1 PHE A 780      72.865  35.310  43.525  1.00  0.00           C
ATOM   3138  HD1 PHE A 780      72.045  35.980  43.305  1.00  0.00           H
ATOM   3139  CE1 PHE A 780      74.005  35.800  44.175  1.00  0.00           C
ATOM   3140  HE1 PHE A 780      74.075  36.850  44.435  1.00  0.00           H
ATOM   3141  CZ  PHE A 780      75.065  34.930  44.475  1.00  0.00           C
ATOM   3142  HZ  PHE A 780      75.955  35.320  44.945  1.00  0.00           H
ATOM   3143  CD2 PHE A 780      73.825  33.090  43.495  1.00  0.00           C
ATOM   3144  HD2 PHE A 780      73.765  32.040  43.235  1.00  0.00           H
ATOM   3145  CE2 PHE A 780      74.975  33.580  44.125  1.00  0.00           C
ATOM   3146  HE2 PHE A 780      75.815  32.940  44.325  1.00  0.00           H
ATOM   3147  C   PHE A 780      70.725  32.380  40.335  1.00  0.00           C
ATOM   3148  O   PHE A 780      69.835  32.960  39.695  1.00  0.00           O
ATOM   3149  N   PRO A 781      70.735  31.040  40.435  1.00  0.00           N
ATOM   3150  CD  PRO A 781      71.725  30.270  41.195  1.00  0.00           C
ATOM   3151  HD1 PRO A 781      71.915  30.700  42.195  1.00  0.00           H
ATOM   3152  HD2 PRO A 781      72.665  30.260  40.615  1.00  0.00           H
ATOM   3153  CA  PRO A 781      69.745  30.160  39.805  1.00  0.00           C
ATOM   3154  HA  PRO A 781      69.825  30.340  38.745  1.00  0.00           H
ATOM   3155  CB  PRO A 781      70.165  28.720  40.165  1.00  0.00           C
ATOM   3156  HB1 PRO A 781      70.705  28.290  39.295  1.00  0.00           H
ATOM   3157  HB2 PRO A 781      69.295  28.080  40.425  1.00  0.00           H
ATOM   3158  CG  PRO A 781      71.125  28.860  41.345  1.00  0.00           C
ATOM   3159  HG1 PRO A 781      70.575  28.820  42.305  1.00  0.00           H
ATOM   3160  HG2 PRO A 781      71.895  28.070  41.375  1.00  0.00           H
ATOM   3161  C   PRO A 781      68.305  30.470  40.145  1.00  0.00           C
ATOM   3162  O   PRO A 781      67.975  30.930  41.235  1.00  0.00           O
ATOM   3163  N   THR A 782      67.415  30.210  39.185  1.00  0.00           N
ATOM   3164  HN  THR A 782      67.675  29.790  38.325  1.00  0.00           H
ATOM   3165  CA  THR A 782      65.995  30.500  39.225  1.00  0.00           C
ATOM   3166  HA  THR A 782      65.875  31.560  39.375  1.00  0.00           H
ATOM   3167  CB  THR A 782      65.385  30.100  37.895  1.00  0.00           C
ATOM   3168  HB  THR A 782      64.275  30.200  37.895  1.00  0.00           H
ATOM   3169  OG1 THR A 782      65.755  28.760  37.555  1.00  0.00           O
ATOM   3170  HG1 THR A 782      64.965  28.240  37.855  1.00  0.00           H
ATOM   3171  CG2 THR A 782      65.965  31.010  36.795  1.00  0.00           C
ATOM   3172 HG21 THR A 782      67.065  30.890  36.695  1.00  0.00           H
ATOM   3173 HG22 THR A 782      65.725  32.070  37.005  1.00  0.00           H
ATOM   3174 HG23 THR A 782      65.515  30.740  35.815  1.00  0.00           H
ATOM   3175  C   THR A 782      65.265  29.810  40.365  1.00  0.00           C
ATOM   3176  O   THR A 782      64.525  30.440  41.125  1.00  0.00           O
ATOM   3177  N   LYS A 783      65.525  28.510  40.545  1.00  0.00           N
ATOM   3178  HN  LYS A 783      65.995  28.080  39.795  1.00  0.00           H
ATOM   3179  CA  LYS A 783      64.895  27.620  41.505  1.00  0.00           C
ATOM   3180  HA  LYS A 783      63.835  27.600  41.275  1.00  0.00           H
ATOM   3181  CB  LYS A 783      65.485  26.210  41.275  1.00  0.00           C
ATOM   3182  HB1 LYS A 783      65.135  25.900  40.265  1.00  0.00           H
ATOM   3183  HB2 LYS A 783      65.055  25.490  42.005  1.00  0.00           H
ATOM   3184  CG  LYS A 783      67.035  26.100  41.275  1.00  0.00           C
ATOM   3185  HG1 LYS A 783      67.405  26.250  42.315  1.00  0.00           H
ATOM   3186  HG2 LYS A 783      67.475  26.890  40.625  1.00  0.00           H
ATOM   3187  CD  LYS A 783      67.505  24.730  40.755  1.00  0.00           C
ATOM   3188  HD1 LYS A 783      67.305  24.650  39.665  1.00  0.00           H
ATOM   3189  HD2 LYS A 783      66.825  24.020  41.255  1.00  0.00           H
ATOM   3190  CE  LYS A 783      68.925  24.280  41.105  1.00  0.00           C
ATOM   3191  HE1 LYS A 783      69.045  23.190  40.895  1.00  0.00           H
ATOM   3192  HE2 LYS A 783      69.165  24.470  42.165  1.00  0.00           H
ATOM   3193  NZ  LYS A 783      69.915  24.980  40.255  1.00  0.00           N
ATOM   3194  HZ1 LYS A 783      69.895  26.010  40.445  1.00  0.00           H
ATOM   3195  HZ2 LYS A 783      69.685  24.820  39.255  1.00  0.00           H
ATOM   3196  HZ3 LYS A 783      70.875  24.620  40.445  1.00  0.00           H
ATOM   3197  C   LYS A 783      65.025  28.010  42.975  1.00  0.00           C
ATOM   3198  O   LYS A 783      64.045  28.030  43.735  1.00  0.00           O
ATOM   3199  N   VAL A 784      66.245  28.370  43.415  1.00  0.00           N
ATOM   3200  HN  VAL A 784      67.005  28.400  42.775  1.00  0.00           H
ATOM   3201  CA  VAL A 784      66.495  28.910  44.745  1.00  0.00           C
ATOM   3202  HA  VAL A 784      65.995  28.270  45.445  1.00  0.00           H
ATOM   3203  CB  VAL A 784      67.985  28.900  45.115  1.00  0.00           C
ATOM   3204  HB  VAL A 784      68.335  27.840  45.035  1.00  0.00           H
ATOM   3205  CG1 VAL A 784      68.825  29.750  44.155  1.00  0.00           C
ATOM   3206 HG11 VAL A 784      68.565  30.830  44.235  1.00  0.00           H
ATOM   3207 HG12 VAL A 784      68.665  29.440  43.105  1.00  0.00           H
ATOM   3208 HG13 VAL A 784      69.905  29.650  44.395  1.00  0.00           H
ATOM   3209  CG2 VAL A 784      68.185  29.350  46.575  1.00  0.00           C
ATOM   3210 HG21 VAL A 784      67.525  28.770  47.265  1.00  0.00           H
ATOM   3211 HG22 VAL A 784      67.955  30.430  46.695  1.00  0.00           H
ATOM   3212 HG23 VAL A 784      69.235  29.190  46.885  1.00  0.00           H
ATOM   3213  C   VAL A 784      65.845  30.270  44.905  1.00  0.00           C
ATOM   3214  O   VAL A 784      65.225  30.560  45.915  1.00  0.00           O
ATOM   3215  N   ARG A 785      65.915  31.130  43.875  1.00  0.00           N
ATOM   3216  HN  ARG A 785      66.435  30.890  43.055  1.00  0.00           H
ATOM   3217  CA  ARG A 785      65.225  32.410  43.865  1.00  0.00           C
ATOM   3218  HA  ARG A 785      65.555  32.960  44.725  1.00  0.00           H
ATOM   3219  CB  ARG A 785      65.615  33.220  42.615  1.00  0.00           C
ATOM   3220  HB1 ARG A 785      64.855  34.000  42.375  1.00  0.00           H
ATOM   3221  HB2 ARG A 785      65.695  32.540  41.745  1.00  0.00           H
ATOM   3222  CG  ARG A 785      66.945  33.940  42.835  1.00  0.00           C
ATOM   3223  HG1 ARG A 785      67.705  33.230  43.225  1.00  0.00           H
ATOM   3224  HG2 ARG A 785      66.755  34.730  43.615  1.00  0.00           H
ATOM   3225  CD  ARG A 785      67.445  34.560  41.545  1.00  0.00           C
ATOM   3226  HD1 ARG A 785      66.635  35.130  41.045  1.00  0.00           H
ATOM   3227  HD2 ARG A 785      67.815  33.750  40.865  1.00  0.00           H
ATOM   3228  NE  ARG A 785      68.545  35.480  41.945  1.00  0.00           N
ATOM   3229  HE  ARG A 785      68.565  35.790  42.885  1.00  0.00           H
ATOM   3230  CZ  ARG A 785      69.165  36.230  41.055  1.00  0.00           C
ATOM   3231  NH1 ARG A 785      69.065  36.010  39.765  1.00  0.00           N
ATOM   3232 HH11 ARG A 785      68.605  36.790  39.305  1.00  0.00           H
ATOM   3233 HH12 ARG A 785      68.715  35.100  39.525  1.00  0.00           H
ATOM   3234  NH2 ARG A 785      69.875  37.270  41.435  1.00  0.00           N
ATOM   3235 HH21 ARG A 785      70.335  37.780  40.715  1.00  0.00           H
ATOM   3236 HH22 ARG A 785      69.645  37.670  42.325  1.00  0.00           H
ATOM   3237  C   ARG A 785      63.725  32.350  43.975  1.00  0.00           C
ATOM   3238  O   ARG A 785      63.125  33.100  44.735  1.00  0.00           O
ATOM   3239  N   SER A 786      63.045  31.460  43.225  1.00  0.00           N
ATOM   3240  HN  SER A 786      63.545  30.900  42.545  1.00  0.00           H
ATOM   3241  CA  SER A 786      61.615  31.220  43.325  1.00  0.00           C
ATOM   3242  HA  SER A 786      61.105  32.150  43.145  1.00  0.00           H
ATOM   3243  CB  SER A 786      61.145  30.190  42.255  1.00  0.00           C
ATOM   3244  HB1 SER A 786      60.045  30.040  42.315  1.00  0.00           H
ATOM   3245  HB2 SER A 786      61.645  29.210  42.415  1.00  0.00           H
ATOM   3246  OG  SER A 786      61.475  30.670  40.955  1.00  0.00           O
ATOM   3247  HG1 SER A 786      61.685  29.860  40.415  1.00  0.00           H
ATOM   3248  C   SER A 786      61.225  30.760  44.715  1.00  0.00           C
ATOM   3249  O   SER A 786      60.285  31.270  45.325  1.00  0.00           O
ATOM   3250  N   THR A 787      62.025  29.850  45.305  1.00  0.00           N
ATOM   3251  HN  THR A 787      62.765  29.450  44.765  1.00  0.00           H
ATOM   3252  CA  THR A 787      61.905  29.420  46.695  1.00  0.00           C
ATOM   3253  HA  THR A 787      60.905  29.040  46.835  1.00  0.00           H
ATOM   3254  CB  THR A 787      62.915  28.320  47.045  1.00  0.00           C
ATOM   3255  HB  THR A 787      63.955  28.710  47.035  1.00  0.00           H
ATOM   3256  OG1 THR A 787      62.835  27.270  46.095  1.00  0.00           O
ATOM   3257  HG1 THR A 787      63.215  27.590  45.265  1.00  0.00           H
ATOM   3258  CG2 THR A 787      62.615  27.730  48.435  1.00  0.00           C
ATOM   3259 HG21 THR A 787      61.605  27.260  48.435  1.00  0.00           H
ATOM   3260 HG22 THR A 787      62.655  28.490  49.235  1.00  0.00           H
ATOM   3261 HG23 THR A 787      63.365  26.940  48.675  1.00  0.00           H
ATOM   3262  C   THR A 787      62.095  30.550  47.715  1.00  0.00           C
ATOM   3263  O   THR A 787      61.285  30.730  48.615  1.00  0.00           O
ATOM   3264  N   ILE A 788      63.125  31.390  47.555  1.00  0.00           N
ATOM   3265  HN  ILE A 788      63.825  31.200  46.855  1.00  0.00           H
ATOM   3266  CA  ILE A 788      63.365  32.580  48.385  1.00  0.00           C
ATOM   3267  HA  ILE A 788      63.375  32.270  49.415  1.00  0.00           H
ATOM   3268  CB  ILE A 788      64.745  33.180  48.065  1.00  0.00           C
ATOM   3269  HB  ILE A 788      64.835  33.260  46.955  1.00  0.00           H
ATOM   3270  CG2 ILE A 788      64.915  34.600  48.635  1.00  0.00           C
ATOM   3271 HG21 ILE A 788      64.745  34.610  49.725  1.00  0.00           H
ATOM   3272 HG22 ILE A 788      64.215  35.320  48.155  1.00  0.00           H
ATOM   3273 HG23 ILE A 788      65.945  34.970  48.445  1.00  0.00           H
ATOM   3274  CG1 ILE A 788      65.915  32.250  48.535  1.00  0.00           C
ATOM   3275 HG11 ILE A 788      66.855  32.670  48.115  1.00  0.00           H
ATOM   3276 HG12 ILE A 788      65.785  31.240  48.115  1.00  0.00           H
ATOM   3277  CD  ILE A 788      66.075  32.130  50.055  1.00  0.00           C
ATOM   3278  HD1 ILE A 788      65.175  31.680  50.525  1.00  0.00           H
ATOM   3279  HD2 ILE A 788      66.255  33.120  50.525  1.00  0.00           H
ATOM   3280  HD3 ILE A 788      66.945  31.470  50.305  1.00  0.00           H
ATOM   3281  C   ILE A 788      62.245  33.610  48.295  1.00  0.00           C
ATOM   3282  O   ILE A 788      61.845  34.180  49.305  1.00  0.00           O
ATOM   3283  N   SER A 789      61.705  33.870  47.085  1.00  0.00           N
ATOM   3284  HN  SER A 789      62.085  33.420  46.275  1.00  0.00           H
ATOM   3285  CA  SER A 789      60.615  34.820  46.825  1.00  0.00           C
ATOM   3286  HA  SER A 789      60.925  35.790  47.155  1.00  0.00           H
ATOM   3287  CB  SER A 789      60.285  34.880  45.295  1.00  0.00           C
ATOM   3288  HB1 SER A 789      59.825  33.930  44.945  1.00  0.00           H
ATOM   3289  HB2 SER A 789      61.245  35.020  44.745  1.00  0.00           H
ATOM   3290  OG  SER A 789      59.435  35.970  44.965  1.00  0.00           O
ATOM   3291  HG1 SER A 789      59.155  35.870  44.015  1.00  0.00           H
ATOM   3292  C   SER A 789      59.335  34.480  47.585  1.00  0.00           C
ATOM   3293  O   SER A 789      58.835  35.290  48.375  1.00  0.00           O
ATOM   3294  N   ASP A 790      58.815  33.240  47.445  1.00  0.00           N
ATOM   3295  HN  ASP A 790      59.115  32.640  46.695  1.00  0.00           H
ATOM   3296  CA  ASP A 790      57.665  32.760  48.185  1.00  0.00           C
ATOM   3297  HA  ASP A 790      56.855  33.460  48.005  1.00  0.00           H
ATOM   3298  CB  ASP A 790      57.225  31.350  47.685  1.00  0.00           C
ATOM   3299  HB1 ASP A 790      56.535  30.880  48.425  1.00  0.00           H
ATOM   3300  HB2 ASP A 790      58.105  30.690  47.565  1.00  0.00           H
ATOM   3301  CG  ASP A 790      56.445  31.350  46.375  1.00  0.00           C
ATOM   3302  OD1 ASP A 790      56.395  32.380  45.665  1.00  0.00           O
ATOM   3303  OD2 ASP A 790      55.865  30.270  46.075  1.00  0.00           O
ATOM   3304  C   ASP A 790      57.855  32.730  49.695  1.00  0.00           C
ATOM   3305  O   ASP A 790      56.985  33.140  50.475  1.00  0.00           O
ATOM   3306  N   PHE A 791      59.025  32.250  50.185  1.00  0.00           N
ATOM   3307  HN  PHE A 791      59.695  31.880  49.545  1.00  0.00           H
ATOM   3308  CA  PHE A 791      59.245  32.010  51.605  1.00  0.00           C
ATOM   3309  HA  PHE A 791      58.285  31.870  52.085  1.00  0.00           H
ATOM   3310  CB  PHE A 791      60.065  30.710  51.805  1.00  0.00           C
ATOM   3311  HB1 PHE A 791      60.455  30.660  52.835  1.00  0.00           H
ATOM   3312  HB2 PHE A 791      60.935  30.690  51.115  1.00  0.00           H
ATOM   3313  CG  PHE A 791      59.215  29.480  51.605  1.00  0.00           C
ATOM   3314  CD1 PHE A 791      58.335  29.090  52.625  1.00  0.00           C
ATOM   3315  HD1 PHE A 791      58.245  29.690  53.515  1.00  0.00           H
ATOM   3316  CE1 PHE A 791      57.565  27.920  52.485  1.00  0.00           C
ATOM   3317  HE1 PHE A 791      56.885  27.640  53.275  1.00  0.00           H
ATOM   3318  CZ  PHE A 791      57.695  27.130  51.345  1.00  0.00           C
ATOM   3319  HZ  PHE A 791      57.105  26.230  51.245  1.00  0.00           H
ATOM   3320  CD2 PHE A 791      59.345  28.670  50.475  1.00  0.00           C
ATOM   3321  HD2 PHE A 791      60.045  28.940  49.695  1.00  0.00           H
ATOM   3322  CE2 PHE A 791      58.595  27.490  50.335  1.00  0.00           C
ATOM   3323  HE2 PHE A 791      58.705  26.880  49.455  1.00  0.00           H
ATOM   3324  C   PHE A 791      59.905  33.150  52.375  1.00  0.00           C
ATOM   3325  O   PHE A 791      60.185  33.020  53.565  1.00  0.00           O
ATOM   3326  N   ALA A 792      60.135  34.310  51.735  1.00  0.00           N
ATOM   3327  HN  ALA A 792      59.965  34.330  50.745  1.00  0.00           H
ATOM   3328  CA  ALA A 792      60.795  35.500  52.265  1.00  0.00           C
ATOM   3329  HA  ALA A 792      61.855  35.310  52.235  1.00  0.00           H
ATOM   3330  CB  ALA A 792      60.495  36.690  51.335  1.00  0.00           C
ATOM   3331  HB1 ALA A 792      59.415  36.920  51.285  1.00  0.00           H
ATOM   3332  HB2 ALA A 792      60.815  36.440  50.295  1.00  0.00           H
ATOM   3333  HB3 ALA A 792      61.055  37.600  51.645  1.00  0.00           H
ATOM   3334  C   ALA A 792      60.465  35.890  53.705  1.00  0.00           C
ATOM   3335  O   ALA A 792      61.315  35.860  54.585  1.00  0.00           O
ATOM   3336  N   VAL A 793      59.205  36.260  53.995  1.00  0.00           N
ATOM   3337  HN  VAL A 793      58.545  36.350  53.255  1.00  0.00           H
ATOM   3338  CA  VAL A 793      58.735  36.610  55.335  1.00  0.00           C
ATOM   3339  HA  VAL A 793      59.385  37.370  55.725  1.00  0.00           H
ATOM   3340  CB  VAL A 793      57.325  37.200  55.245  1.00  0.00           C
ATOM   3341  HB  VAL A 793      56.705  36.560  54.575  1.00  0.00           H
ATOM   3342  CG1 VAL A 793      56.625  37.300  56.615  1.00  0.00           C
ATOM   3343 HG11 VAL A 793      57.265  37.860  57.335  1.00  0.00           H
ATOM   3344 HG12 VAL A 793      56.405  36.300  57.035  1.00  0.00           H
ATOM   3345 HG13 VAL A 793      55.665  37.850  56.505  1.00  0.00           H
ATOM   3346  CG2 VAL A 793      57.445  38.610  54.615  1.00  0.00           C
ATOM   3347 HG21 VAL A 793      57.895  38.560  53.605  1.00  0.00           H
ATOM   3348 HG22 VAL A 793      58.085  39.260  55.255  1.00  0.00           H
ATOM   3349 HG23 VAL A 793      56.445  39.080  54.535  1.00  0.00           H
ATOM   3350  C   VAL A 793      58.825  35.460  56.335  1.00  0.00           C
ATOM   3351  O   VAL A 793      59.125  35.630  57.515  1.00  0.00           O
ATOM   3352  N   PHE A 794      58.545  34.220  55.885  1.00  0.00           N
ATOM   3353  HN  PHE A 794      58.385  34.090  54.915  1.00  0.00           H
ATOM   3354  CA  PHE A 794      58.615  33.030  56.705  1.00  0.00           C
ATOM   3355  HA  PHE A 794      58.005  33.200  57.585  1.00  0.00           H
ATOM   3356  CB  PHE A 794      58.005  31.850  55.885  1.00  0.00           C
ATOM   3357  HB1 PHE A 794      58.675  31.550  55.055  1.00  0.00           H
ATOM   3358  HB2 PHE A 794      57.045  32.200  55.445  1.00  0.00           H
ATOM   3359  CG  PHE A 794      57.705  30.650  56.735  1.00  0.00           C
ATOM   3360  CD1 PHE A 794      56.405  30.400  57.205  1.00  0.00           C
ATOM   3361  HD1 PHE A 794      55.605  31.090  56.975  1.00  0.00           H
ATOM   3362  CE1 PHE A 794      56.135  29.260  57.975  1.00  0.00           C
ATOM   3363  HE1 PHE A 794      55.135  29.090  58.345  1.00  0.00           H
ATOM   3364  CZ  PHE A 794      57.165  28.370  58.295  1.00  0.00           C
ATOM   3365  HZ  PHE A 794      56.945  27.510  58.905  1.00  0.00           H
ATOM   3366  CD2 PHE A 794      58.725  29.730  57.045  1.00  0.00           C
ATOM   3367  HD2 PHE A 794      59.715  29.930  56.695  1.00  0.00           H
ATOM   3368  CE2 PHE A 794      58.455  28.610  57.825  1.00  0.00           C
ATOM   3369  HE2 PHE A 794      59.255  27.930  58.065  1.00  0.00           H
ATOM   3370  C   PHE A 794      60.035  32.770  57.215  1.00  0.00           C
ATOM   3371  O   PHE A 794      60.255  32.490  58.395  1.00  0.00           O
ATOM   3372  N   LEU A 795      61.055  32.920  56.335  1.00  0.00           N
ATOM   3373  HN  LEU A 795      60.845  33.110  55.365  1.00  0.00           H
ATOM   3374  CA  LEU A 795      62.465  32.900  56.685  1.00  0.00           C
ATOM   3375  HA  LEU A 795      62.725  31.930  57.075  1.00  0.00           H
ATOM   3376  CB  LEU A 795      63.315  33.250  55.425  1.00  0.00           C
ATOM   3377  HB1 LEU A 795      64.335  33.610  55.705  1.00  0.00           H
ATOM   3378  HB2 LEU A 795      62.825  34.090  54.895  1.00  0.00           H
ATOM   3379  CG  LEU A 795      63.495  32.110  54.425  1.00  0.00           C
ATOM   3380  HG  LEU A 795      62.545  31.530  54.375  1.00  0.00           H
ATOM   3381  CD1 LEU A 795      63.805  32.610  53.015  1.00  0.00           C
ATOM   3382 HD11 LEU A 795      64.765  33.160  53.005  1.00  0.00           H
ATOM   3383 HD12 LEU A 795      63.015  33.300  52.655  1.00  0.00           H
ATOM   3384 HD13 LEU A 795      63.885  31.760  52.305  1.00  0.00           H
ATOM   3385  CD2 LEU A 795      64.645  31.230  54.895  1.00  0.00           C
ATOM   3386 HD21 LEU A 795      64.545  30.980  55.975  1.00  0.00           H
ATOM   3387 HD22 LEU A 795      65.595  31.800  54.785  1.00  0.00           H
ATOM   3388 HD23 LEU A 795      64.715  30.310  54.295  1.00  0.00           H
ATOM   3389  C   LEU A 795      62.855  33.930  57.735  1.00  0.00           C
ATOM   3390  O   LEU A 795      63.455  33.610  58.755  1.00  0.00           O
ATOM   3391  N   THR A 796      62.485  35.200  57.505  1.00  0.00           N
ATOM   3392  HN  THR A 796      61.955  35.440  56.685  1.00  0.00           H
ATOM   3393  CA  THR A 796      62.845  36.310  58.385  1.00  0.00           C
ATOM   3394  HA  THR A 796      63.905  36.250  58.545  1.00  0.00           H
ATOM   3395  CB  THR A 796      62.585  37.690  57.825  1.00  0.00           C
ATOM   3396  HB  THR A 796      62.905  38.490  58.545  1.00  0.00           H
ATOM   3397  OG1 THR A 796      61.235  37.880  57.455  1.00  0.00           O
ATOM   3398  HG1 THR A 796      61.175  38.750  57.035  1.00  0.00           H
ATOM   3399  CG2 THR A 796      63.405  37.840  56.545  1.00  0.00           C
ATOM   3400 HG21 THR A 796      63.005  37.180  55.745  1.00  0.00           H
ATOM   3401 HG22 THR A 796      64.465  37.550  56.725  1.00  0.00           H
ATOM   3402 HG23 THR A 796      63.375  38.880  56.175  1.00  0.00           H
ATOM   3403  C   THR A 796      62.235  36.190  59.745  1.00  0.00           C
ATOM   3404  O   THR A 796      62.925  36.420  60.735  1.00  0.00           O
ATOM   3405  N   ILE A 797      60.955  35.770  59.855  1.00  0.00           N
ATOM   3406  HN  ILE A 797      60.395  35.680  59.025  1.00  0.00           H
ATOM   3407  CA  ILE A 797      60.325  35.480  61.135  1.00  0.00           C
ATOM   3408  HA  ILE A 797      60.335  36.380  61.725  1.00  0.00           H
ATOM   3409  CB  ILE A 797      58.865  35.030  60.955  1.00  0.00           C
ATOM   3410  HB  ILE A 797      58.825  34.280  60.125  1.00  0.00           H
ATOM   3411  CG2 ILE A 797      58.305  34.370  62.235  1.00  0.00           C
ATOM   3412 HG21 ILE A 797      58.385  35.060  63.095  1.00  0.00           H
ATOM   3413 HG22 ILE A 797      58.835  33.420  62.485  1.00  0.00           H
ATOM   3414 HG23 ILE A 797      57.235  34.110  62.105  1.00  0.00           H
ATOM   3415  CG1 ILE A 797      57.985  36.240  60.515  1.00  0.00           C
ATOM   3416 HG11 ILE A 797      58.485  36.770  59.685  1.00  0.00           H
ATOM   3417 HG12 ILE A 797      57.905  36.950  61.365  1.00  0.00           H
ATOM   3418  CD  ILE A 797      56.575  35.840  60.045  1.00  0.00           C
ATOM   3419  HD1 ILE A 797      55.995  35.360  60.865  1.00  0.00           H
ATOM   3420  HD2 ILE A 797      56.645  35.130  59.195  1.00  0.00           H
ATOM   3421  HD3 ILE A 797      56.025  36.740  59.705  1.00  0.00           H
ATOM   3422  C   ILE A 797      61.105  34.450  61.905  1.00  0.00           C
ATOM   3423  O   ILE A 797      61.515  34.670  63.045  1.00  0.00           O
ATOM   3424  N   VAL A 798      61.415  33.310  61.285  1.00  0.00           N
ATOM   3425  HN  VAL A 798      61.095  33.150  60.355  1.00  0.00           H
ATOM   3426  CA  VAL A 798      62.155  32.240  61.915  1.00  0.00           C
ATOM   3427  HA  VAL A 798      61.635  31.960  62.815  1.00  0.00           H
ATOM   3428  CB  VAL A 798      62.145  31.080  60.965  1.00  0.00           C
ATOM   3429  HB  VAL A 798      62.445  31.400  59.935  1.00  0.00           H
ATOM   3430  CG1 VAL A 798      63.105  30.040  61.485  1.00  0.00           C
ATOM   3431 HG11 VAL A 798      63.015  29.940  62.585  1.00  0.00           H
ATOM   3432 HG12 VAL A 798      64.165  30.270  61.225  1.00  0.00           H
ATOM   3433 HG13 VAL A 798      62.825  29.080  61.025  1.00  0.00           H
ATOM   3434  CG2 VAL A 798      60.715  30.510  60.905  1.00  0.00           C
ATOM   3435 HG21 VAL A 798      59.995  31.270  60.535  1.00  0.00           H
ATOM   3436 HG22 VAL A 798      60.385  30.180  61.915  1.00  0.00           H
ATOM   3437 HG23 VAL A 798      60.675  29.640  60.215  1.00  0.00           H
ATOM   3438  C   VAL A 798      63.575  32.610  62.375  1.00  0.00           C
ATOM   3439  O   VAL A 798      63.995  32.290  63.495  1.00  0.00           O
ATOM   3440  N   ILE A 799      64.325  33.330  61.515  1.00  0.00           N
ATOM   3441  HN  ILE A 799      63.955  33.570  60.615  1.00  0.00           H
ATOM   3442  CA  ILE A 799      65.655  33.830  61.815  1.00  0.00           C
ATOM   3443  HA  ILE A 799      66.285  33.000  62.095  1.00  0.00           H
ATOM   3444  CB  ILE A 799      66.255  34.500  60.575  1.00  0.00           C
ATOM   3445  HB  ILE A 799      65.505  35.220  60.165  1.00  0.00           H
ATOM   3446  CG2 ILE A 799      67.545  35.290  60.925  1.00  0.00           C
ATOM   3447 HG21 ILE A 799      68.275  34.620  61.425  1.00  0.00           H
ATOM   3448 HG22 ILE A 799      67.335  36.150  61.585  1.00  0.00           H
ATOM   3449 HG23 ILE A 799      68.025  35.690  60.005  1.00  0.00           H
ATOM   3450  CG1 ILE A 799      66.545  33.440  59.475  1.00  0.00           C
ATOM   3451 HG11 ILE A 799      65.715  32.700  59.455  1.00  0.00           H
ATOM   3452 HG12 ILE A 799      67.465  32.890  59.765  1.00  0.00           H
ATOM   3453  CD  ILE A 799      66.685  34.030  58.075  1.00  0.00           C
ATOM   3454  HD1 ILE A 799      67.555  34.720  58.015  1.00  0.00           H
ATOM   3455  HD2 ILE A 799      65.775  34.590  57.785  1.00  0.00           H
ATOM   3456  HD3 ILE A 799      66.845  33.220  57.325  1.00  0.00           H
ATOM   3457  C   ILE A 799      65.645  34.780  62.995  1.00  0.00           C
ATOM   3458  O   ILE A 799      66.425  34.620  63.935  1.00  0.00           O
ATOM   3459  N   MET A 800      64.725  35.760  63.045  1.00  0.00           N
ATOM   3460  HN  MET A 800      64.065  35.910  62.295  1.00  0.00           H
ATOM   3461  CA  MET A 800      64.715  36.700  64.145  1.00  0.00           C
ATOM   3462  HA  MET A 800      65.745  36.950  64.375  1.00  0.00           H
ATOM   3463  CB  MET A 800      64.035  38.030  63.735  1.00  0.00           C
ATOM   3464  HB1 MET A 800      64.115  38.750  64.575  1.00  0.00           H
ATOM   3465  HB2 MET A 800      62.955  37.850  63.545  1.00  0.00           H
ATOM   3466  CG  MET A 800      64.625  38.690  62.465  1.00  0.00           C
ATOM   3467  HG1 MET A 800      64.125  39.670  62.325  1.00  0.00           H
ATOM   3468  HG2 MET A 800      64.345  38.080  61.585  1.00  0.00           H
ATOM   3469  SD  MET A 800      66.425  38.940  62.405  1.00  0.00           S
ATOM   3470  CE  MET A 800      66.595  39.990  63.875  1.00  0.00           C
ATOM   3471  HE1 MET A 800      66.345  39.430  64.795  1.00  0.00           H
ATOM   3472  HE2 MET A 800      65.935  40.880  63.805  1.00  0.00           H
ATOM   3473  HE3 MET A 800      67.645  40.350  63.975  1.00  0.00           H
ATOM   3474  C   MET A 800      64.125  36.140  65.435  1.00  0.00           C
ATOM   3475  O   MET A 800      64.545  36.530  66.525  1.00  0.00           O
ATOM   3476  N   VAL A 801      63.185  35.170  65.355  1.00  0.00           N
ATOM   3477  HN  VAL A 801      62.815  34.900  64.455  1.00  0.00           H
ATOM   3478  CA  VAL A 801      62.665  34.460  66.525  1.00  0.00           C
ATOM   3479  HA  VAL A 801      62.315  35.190  67.235  1.00  0.00           H
ATOM   3480  CB  VAL A 801      61.515  33.500  66.195  1.00  0.00           C
ATOM   3481  HB  VAL A 801      61.845  32.750  65.435  1.00  0.00           H
ATOM   3482  CG1 VAL A 801      61.075  32.790  67.475  1.00  0.00           C
ATOM   3483 HG11 VAL A 801      60.915  33.550  68.275  1.00  0.00           H
ATOM   3484 HG12 VAL A 801      61.815  32.080  67.875  1.00  0.00           H
ATOM   3485 HG13 VAL A 801      60.105  32.270  67.325  1.00  0.00           H
ATOM   3486  CG2 VAL A 801      60.285  34.230  65.635  1.00  0.00           C
ATOM   3487 HG21 VAL A 801      60.555  35.190  65.155  1.00  0.00           H
ATOM   3488 HG22 VAL A 801      59.565  34.450  66.445  1.00  0.00           H
ATOM   3489 HG23 VAL A 801      59.765  33.600  64.895  1.00  0.00           H
ATOM   3490  C   VAL A 801      63.755  33.660  67.235  1.00  0.00           C
ATOM   3491  O   VAL A 801      63.965  33.780  68.445  1.00  0.00           O
ATOM   3492  N   THR A 802      64.525  32.860  66.445  1.00  0.00           N
ATOM   3493  HN  THR A 802      64.295  32.810  65.475  1.00  0.00           H
ATOM   3494  CA  THR A 802      65.665  32.070  66.915  1.00  0.00           C
ATOM   3495  HA  THR A 802      65.325  31.460  67.735  1.00  0.00           H
ATOM   3496  CB  THR A 802      66.345  31.150  65.895  1.00  0.00           C
ATOM   3497  HB  THR A 802      67.345  30.810  66.255  1.00  0.00           H
ATOM   3498  OG1 THR A 802      66.525  31.790  64.635  1.00  0.00           O
ATOM   3499  HG1 THR A 802      65.635  32.010  64.305  1.00  0.00           H
ATOM   3500  CG2 THR A 802      65.505  29.900  65.605  1.00  0.00           C
ATOM   3501 HG21 THR A 802      64.525  30.170  65.175  1.00  0.00           H
ATOM   3502 HG22 THR A 802      65.365  29.300  66.525  1.00  0.00           H
ATOM   3503 HG23 THR A 802      66.045  29.260  64.865  1.00  0.00           H
ATOM   3504  C   THR A 802      66.725  32.950  67.515  1.00  0.00           C
ATOM   3505  O   THR A 802      67.235  32.670  68.595  1.00  0.00           O
ATOM   3506  N   ILE A 803      67.055  34.090  66.855  1.00  0.00           N
ATOM   3507  HN  ILE A 803      66.705  34.240  65.925  1.00  0.00           H
ATOM   3508  CA  ILE A 803      67.905  35.130  67.425  1.00  0.00           C
ATOM   3509  HA  ILE A 803      68.865  34.670  67.585  1.00  0.00           H
ATOM   3510  CB  ILE A 803      68.145  36.300  66.465  1.00  0.00           C
ATOM   3511  HB  ILE A 803      67.165  36.630  66.065  1.00  0.00           H
ATOM   3512  CG2 ILE A 803      68.815  37.500  67.185  1.00  0.00           C
ATOM   3513 HG21 ILE A 803      69.765  37.180  67.655  1.00  0.00           H
ATOM   3514 HG22 ILE A 803      68.155  37.950  67.955  1.00  0.00           H
ATOM   3515 HG23 ILE A 803      69.045  38.310  66.455  1.00  0.00           H
ATOM   3516  CG1 ILE A 803      69.035  35.840  65.285  1.00  0.00           C
ATOM   3517 HG11 ILE A 803      68.685  34.830  64.955  1.00  0.00           H
ATOM   3518 HG12 ILE A 803      70.075  35.740  65.655  1.00  0.00           H
ATOM   3519  CD  ILE A 803      69.015  36.760  64.065  1.00  0.00           C
ATOM   3520  HD1 ILE A 803      69.455  37.760  64.295  1.00  0.00           H
ATOM   3521  HD2 ILE A 803      67.975  36.910  63.705  1.00  0.00           H
ATOM   3522  HD3 ILE A 803      69.605  36.310  63.235  1.00  0.00           H
ATOM   3523  C   ILE A 803      67.465  35.590  68.805  1.00  0.00           C
ATOM   3524  O   ILE A 803      68.185  35.380  69.775  1.00  0.00           O
ATOM   3525  N   ASP A 804      66.255  36.160  68.975  1.00  0.00           N
ATOM   3526  HN  ASP A 804      65.645  36.300  68.195  1.00  0.00           H
ATOM   3527  CA  ASP A 804      65.785  36.700  70.255  1.00  0.00           C
ATOM   3528  HA  ASP A 804      66.445  37.510  70.545  1.00  0.00           H
ATOM   3529  CB  ASP A 804      64.355  37.310  70.015  1.00  0.00           C
ATOM   3530  HB1 ASP A 804      63.715  36.530  69.545  1.00  0.00           H
ATOM   3531  HB2 ASP A 804      64.445  38.150  69.305  1.00  0.00           H
ATOM   3532  CG  ASP A 804      63.605  37.810  71.235  1.00  0.00           C
ATOM   3533  OD1 ASP A 804      63.405  39.040  71.365  1.00  0.00           O
ATOM   3534  OD2 ASP A 804      63.145  36.970  72.055  1.00  0.00           O
ATOM   3535  C   ASP A 804      65.845  35.690  71.395  1.00  0.00           C
ATOM   3536  O   ASP A 804      66.395  35.940  72.475  1.00  0.00           O
ATOM   3537  N   TYR A 805      65.355  34.460  71.135  1.00  0.00           N
ATOM   3538  HN  TYR A 805      64.895  34.300  70.255  1.00  0.00           H
ATOM   3539  CA  TYR A 805      65.395  33.370  72.065  1.00  0.00           C
ATOM   3540  HA  TYR A 805      64.925  33.730  72.975  1.00  0.00           H
ATOM   3541  CB  TYR A 805      64.465  32.270  71.475  1.00  0.00           C
ATOM   3542  HB1 TYR A 805      64.705  32.100  70.405  1.00  0.00           H
ATOM   3543  HB2 TYR A 805      63.405  32.590  71.545  1.00  0.00           H
ATOM   3544  CG  TYR A 805      64.655  31.000  72.225  1.00  0.00           C
ATOM   3545  CD1 TYR A 805      64.145  30.890  73.525  1.00  0.00           C
ATOM   3546  HD1 TYR A 805      63.495  31.660  73.925  1.00  0.00           H
ATOM   3547  CE1 TYR A 805      64.555  29.830  74.345  1.00  0.00           C
ATOM   3548  HE1 TYR A 805      64.145  29.720  75.335  1.00  0.00           H
ATOM   3549  CZ  TYR A 805      65.445  28.880  73.845  1.00  0.00           C
ATOM   3550  OH  TYR A 805      65.825  27.730  74.565  1.00  0.00           O
ATOM   3551  HH  TYR A 805      66.015  27.070  73.865  1.00  0.00           H
ATOM   3552  CD2 TYR A 805      65.535  30.050  71.735  1.00  0.00           C
ATOM   3553  HD2 TYR A 805      65.975  30.160  70.755  1.00  0.00           H
ATOM   3554  CE2 TYR A 805      65.965  29.010  72.555  1.00  0.00           C
ATOM   3555  HE2 TYR A 805      66.705  28.330  72.165  1.00  0.00           H
ATOM   3556  C   TYR A 805      66.795  32.900  72.495  1.00  0.00           C
ATOM   3557  O   TYR A 805      67.085  32.750  73.685  1.00  0.00           O
ATOM   3558  N   LEU A 806      67.715  32.660  71.525  1.00  0.00           N
ATOM   3559  HN  LEU A 806      67.465  32.800  70.555  1.00  0.00           H
ATOM   3560  CA  LEU A 806      69.065  32.170  71.785  1.00  0.00           C
ATOM   3561  HA  LEU A 806      68.975  31.340  72.465  1.00  0.00           H
ATOM   3562  CB  LEU A 806      69.725  31.690  70.475  1.00  0.00           C
ATOM   3563  HB1 LEU A 806      70.815  31.500  70.635  1.00  0.00           H
ATOM   3564  HB2 LEU A 806      69.625  32.500  69.715  1.00  0.00           H
ATOM   3565  CG  LEU A 806      69.115  30.380  69.925  1.00  0.00           C
ATOM   3566  HG  LEU A 806      68.005  30.480  69.905  1.00  0.00           H
ATOM   3567  CD1 LEU A 806      69.565  30.070  68.495  1.00  0.00           C
ATOM   3568 HD11 LEU A 806      70.665  30.120  68.415  1.00  0.00           H
ATOM   3569 HD12 LEU A 806      69.105  30.790  67.785  1.00  0.00           H
ATOM   3570 HD13 LEU A 806      69.225  29.050  68.195  1.00  0.00           H
ATOM   3571  CD2 LEU A 806      69.475  29.190  70.805  1.00  0.00           C
ATOM   3572 HD21 LEU A 806      69.005  29.270  71.805  1.00  0.00           H
ATOM   3573 HD22 LEU A 806      70.575  29.100  70.925  1.00  0.00           H
ATOM   3574 HD23 LEU A 806      69.105  28.240  70.345  1.00  0.00           H
ATOM   3575  C   LEU A 806      69.945  33.180  72.495  1.00  0.00           C
ATOM   3576  O   LEU A 806      70.715  32.820  73.375  1.00  0.00           O
ATOM   3577  N   VAL A 807      69.755  34.470  72.145  1.00  0.00           N
ATOM   3578  HN  VAL A 807      69.135  34.680  71.385  1.00  0.00           H
ATOM   3579  CA  VAL A 807      70.335  35.620  72.815  1.00  0.00           C
ATOM   3580  HA  VAL A 807      71.405  35.540  72.785  1.00  0.00           H
ATOM   3581  CB  VAL A 807      69.795  36.900  72.145  1.00  0.00           C
ATOM   3582  HB  VAL A 807      68.695  36.770  71.985  1.00  0.00           H
ATOM   3583  CG1 VAL A 807      69.925  38.150  73.045  1.00  0.00           C
ATOM   3584 HG11 VAL A 807      70.885  38.180  73.595  1.00  0.00           H
ATOM   3585 HG12 VAL A 807      69.135  38.140  73.805  1.00  0.00           H
ATOM   3586 HG13 VAL A 807      69.775  39.090  72.465  1.00  0.00           H
ATOM   3587  CG2 VAL A 807      70.415  37.100  70.765  1.00  0.00           C
ATOM   3588 HG21 VAL A 807      69.685  36.930  69.955  1.00  0.00           H
ATOM   3589 HG22 VAL A 807      71.245  36.390  70.615  1.00  0.00           H
ATOM   3590 HG23 VAL A 807      70.695  38.140  70.575  1.00  0.00           H
ATOM   3591  C   VAL A 807      69.965  35.700  74.285  1.00  0.00           C
ATOM   3592  O   VAL A 807      70.775  36.020  75.145  1.00  0.00           O
ATOM   3593  N   GLY A 808      68.675  35.440  74.595  1.00  0.00           N
ATOM   3594  HN  GLY A 808      68.055  35.150  73.865  1.00  0.00           H
ATOM   3595  CA  GLY A 808      68.145  35.580  75.945  1.00  0.00           C
ATOM   3596  HA1 GLY A 808      68.845  35.160  76.655  1.00  0.00           H
ATOM   3597  HA2 GLY A 808      67.185  35.070  75.975  1.00  0.00           H
ATOM   3598  C   GLY A 808      67.865  37.000  76.385  1.00  0.00           C
ATOM   3599  O   GLY A 808      68.095  37.370  77.535  1.00  0.00           O
ATOM   3600  N   VAL A 809      67.345  37.830  75.465  1.00  0.00           N
ATOM   3601  HN  VAL A 809      67.135  37.500  74.545  1.00  0.00           H
ATOM   3602  CA  VAL A 809      66.845  39.170  75.765  1.00  0.00           C
ATOM   3603  HA  VAL A 809      66.885  39.370  76.825  1.00  0.00           H
ATOM   3604  CB  VAL A 809      67.635  40.280  75.055  1.00  0.00           C
ATOM   3605  HB  VAL A 809      67.715  40.050  73.965  1.00  0.00           H
ATOM   3606  CG1 VAL A 809      66.965  41.650  75.245  1.00  0.00           C
ATOM   3607 HG11 VAL A 809      66.755  41.840  76.315  1.00  0.00           H
ATOM   3608 HG12 VAL A 809      66.005  41.710  74.695  1.00  0.00           H
ATOM   3609 HG13 VAL A 809      67.615  42.470  74.865  1.00  0.00           H
ATOM   3610  CG2 VAL A 809      69.055  40.330  75.665  1.00  0.00           C
ATOM   3611 HG21 VAL A 809      69.585  39.360  75.565  1.00  0.00           H
ATOM   3612 HG22 VAL A 809      68.985  40.590  76.745  1.00  0.00           H
ATOM   3613 HG23 VAL A 809      69.655  41.120  75.165  1.00  0.00           H
ATOM   3614  C   VAL A 809      65.405  39.170  75.305  1.00  0.00           C
ATOM   3615  O   VAL A 809      65.155  39.350  74.105  1.00  0.00           O
ATOM   3616  N   PRO A 810      64.405  38.940  76.155  1.00  0.00           N
ATOM   3617  CD  PRO A 810      64.625  38.400  77.505  1.00  0.00           C
ATOM   3618  HD1 PRO A 810      64.945  39.220  78.175  1.00  0.00           H
ATOM   3619  HD2 PRO A 810      65.395  37.600  77.485  1.00  0.00           H
ATOM   3620  CA  PRO A 810      63.075  38.630  75.655  1.00  0.00           C
ATOM   3621  HA  PRO A 810      63.145  38.130  74.695  1.00  0.00           H
ATOM   3622  CB  PRO A 810      62.475  37.640  76.675  1.00  0.00           C
ATOM   3623  HB1 PRO A 810      62.625  36.610  76.285  1.00  0.00           H
ATOM   3624  HB2 PRO A 810      61.385  37.780  76.855  1.00  0.00           H
ATOM   3625  CG  PRO A 810      63.305  37.790  77.955  1.00  0.00           C
ATOM   3626  HG1 PRO A 810      62.795  38.490  78.645  1.00  0.00           H
ATOM   3627  HG2 PRO A 810      63.455  36.810  78.455  1.00  0.00           H
ATOM   3628  C   PRO A 810      62.235  39.870  75.445  1.00  0.00           C
ATOM   3629  O   PRO A 810      61.635  40.400  76.385  1.00  0.00           O
ATOM   3630  N   SER A 811      62.135  40.300  74.165  1.00  0.00           N
ATOM   3631  HN  SER A 811      62.725  39.890  73.465  1.00  0.00           H
ATOM   3632  CA  SER A 811      61.125  41.240  73.695  1.00  0.00           C
ATOM   3633  HA  SER A 811      61.195  42.100  74.355  1.00  0.00           H
ATOM   3634  CB  SER A 811      61.415  41.740  72.255  1.00  0.00           C
ATOM   3635  HB1 SER A 811      62.435  42.190  72.225  1.00  0.00           H
ATOM   3636  HB2 SER A 811      60.695  42.520  71.955  1.00  0.00           H
ATOM   3637  OG  SER A 811      61.365  40.690  71.295  1.00  0.00           O
ATOM   3638  HG1 SER A 811      62.165  40.120  71.375  1.00  0.00           H
ATOM   3639  C   SER A 811      59.695  40.680  73.805  1.00  0.00           C
ATOM   3640  O   SER A 811      59.545  39.450  73.685  1.00  0.00           O
ATOM   3641  N   PRO A 812      58.635  41.470  74.085  1.00  0.00           N
ATOM   3642  CD  PRO A 812      58.715  42.930  74.205  1.00  0.00           C
ATOM   3643  HD1 PRO A 812      59.285  43.370  73.355  1.00  0.00           H
ATOM   3644  HD2 PRO A 812      59.215  43.190  75.165  1.00  0.00           H
ATOM   3645  CA  PRO A 812      57.245  40.990  74.185  1.00  0.00           C
ATOM   3646  HA  PRO A 812      57.205  40.330  75.035  1.00  0.00           H
ATOM   3647  CB  PRO A 812      56.365  42.250  74.405  1.00  0.00           C
ATOM   3648  HB1 PRO A 812      56.005  42.250  75.455  1.00  0.00           H
ATOM   3649  HB2 PRO A 812      55.485  42.280  73.745  1.00  0.00           H
ATOM   3650  CG  PRO A 812      57.275  43.460  74.175  1.00  0.00           C
ATOM   3651  HG1 PRO A 812      57.065  43.900  73.175  1.00  0.00           H
ATOM   3652  HG2 PRO A 812      57.125  44.240  74.955  1.00  0.00           H
ATOM   3653  C   PRO A 812      56.775  40.140  73.015  1.00  0.00           C
ATOM   3654  O   PRO A 812      57.225  40.350  71.885  1.00  0.00           O
ATOM   3655  N   LYS A 813      55.905  39.150  73.265  1.00  0.00           N
ATOM   3656  HN  LYS A 813      55.485  39.030  74.165  1.00  0.00           H
ATOM   3657  CA  LYS A 813      55.625  38.090  72.325  1.00  0.00           C
ATOM   3658  HA  LYS A 813      55.985  38.360  71.345  1.00  0.00           H
ATOM   3659  CB  LYS A 813      56.305  36.760  72.755  1.00  0.00           C
ATOM   3660  HB1 LYS A 813      56.145  35.990  71.965  1.00  0.00           H
ATOM   3661  HB2 LYS A 813      55.855  36.370  73.695  1.00  0.00           H
ATOM   3662  CG  LYS A 813      57.825  36.950  72.955  1.00  0.00           C
ATOM   3663  HG1 LYS A 813      57.995  37.500  73.905  1.00  0.00           H
ATOM   3664  HG2 LYS A 813      58.175  37.590  72.125  1.00  0.00           H
ATOM   3665  CD  LYS A 813      58.645  35.650  72.955  1.00  0.00           C
ATOM   3666  HD1 LYS A 813      58.135  34.920  72.305  1.00  0.00           H
ATOM   3667  HD2 LYS A 813      58.665  35.220  73.985  1.00  0.00           H
ATOM   3668  CE  LYS A 813      60.065  35.840  72.395  1.00  0.00           C
ATOM   3669  HE1 LYS A 813      60.015  36.150  71.335  1.00  0.00           H
ATOM   3670  HE2 LYS A 813      60.655  34.900  72.465  1.00  0.00           H
ATOM   3671  NZ  LYS A 813      60.785  36.890  73.135  1.00  0.00           N
ATOM   3672  HZ1 LYS A 813      60.995  36.590  74.105  1.00  0.00           H
ATOM   3673  HZ2 LYS A 813      60.255  37.790  73.155  1.00  0.00           H
ATOM   3674  HZ3 LYS A 813      61.725  37.050  72.655  1.00  0.00           H
ATOM   3675  C   LYS A 813      54.135  37.930  72.185  1.00  0.00           C
ATOM   3676  O   LYS A 813      53.345  38.640  72.805  1.00  0.00           O
ATOM   3677  N   LEU A 814      53.685  36.990  71.325  1.00  0.00           N
ATOM   3678  HN  LEU A 814      54.335  36.510  70.735  1.00  0.00           H
ATOM   3679  CA  LEU A 814      52.275  36.630  71.215  1.00  0.00           C
ATOM   3680  HA  LEU A 814      51.705  37.550  71.135  1.00  0.00           H
ATOM   3681  CB  LEU A 814      51.975  35.760  69.965  1.00  0.00           C
ATOM   3682  HB1 LEU A 814      50.895  35.500  69.945  1.00  0.00           H
ATOM   3683  HB2 LEU A 814      52.545  34.810  70.055  1.00  0.00           H
ATOM   3684  CG  LEU A 814      52.335  36.400  68.605  1.00  0.00           C
ATOM   3685  HG  LEU A 814      53.405  36.690  68.615  1.00  0.00           H
ATOM   3686  CD1 LEU A 814      52.125  35.380  67.475  1.00  0.00           C
ATOM   3687 HD11 LEU A 814      51.065  35.060  67.425  1.00  0.00           H
ATOM   3688 HD12 LEU A 814      52.755  34.480  67.645  1.00  0.00           H
ATOM   3689 HD13 LEU A 814      52.415  35.820  66.495  1.00  0.00           H
ATOM   3690  CD2 LEU A 814      51.495  37.660  68.345  1.00  0.00           C
ATOM   3691 HD21 LEU A 814      51.675  38.410  69.145  1.00  0.00           H
ATOM   3692 HD22 LEU A 814      50.415  37.410  68.335  1.00  0.00           H
ATOM   3693 HD23 LEU A 814      51.765  38.120  67.375  1.00  0.00           H
ATOM   3694  C   LEU A 814      51.775  35.920  72.465  1.00  0.00           C
ATOM   3695  O   LEU A 814      51.795  34.690  72.575  1.00  0.00           O
ATOM   3696  N   HSD A 815      51.265  36.670  73.455  1.00  0.00           N
ATOM   3697  HN  HSD A 815      51.325  37.670  73.385  1.00  0.00           H
ATOM   3698  CA  HSD A 815      50.815  36.110  74.705  1.00  0.00           C
ATOM   3699  HA  HSD A 815      51.365  35.200  74.895  1.00  0.00           H
ATOM   3700  CB  HSD A 815      51.095  37.070  75.875  1.00  0.00           C
ATOM   3701  HB1 HSD A 815      50.755  36.630  76.835  1.00  0.00           H
ATOM   3702  HB2 HSD A 815      50.565  38.040  75.735  1.00  0.00           H
ATOM   3703  ND1 HSD A 815      53.515  36.470  76.385  1.00  0.00           N
ATOM   3704  HD1 HSD A 815      53.385  35.500  76.565  1.00  0.00           H
ATOM   3705  CG  HSD A 815      52.565  37.390  76.005  1.00  0.00           C
ATOM   3706  CE1 HSD A 815      54.685  37.150  76.525  1.00  0.00           C
ATOM   3707  HE1 HSD A 815      55.625  36.660  76.815  1.00  0.00           H
ATOM   3708  NE2 HSD A 815      54.535  38.440  76.275  1.00  0.00           N
ATOM   3709  CD2 HSD A 815      53.205  38.580  75.935  1.00  0.00           C
ATOM   3710  HD2 HSD A 815      52.815  39.560  75.665  1.00  0.00           H
ATOM   3711  C   HSD A 815      49.355  35.720  74.655  1.00  0.00           C
ATOM   3712  O   HSD A 815      48.495  36.360  75.265  1.00  0.00           O
ATOM   3713  N   VAL A 816      49.065  34.640  73.905  1.00  0.00           N
ATOM   3714  HN  VAL A 816      49.825  34.200  73.405  1.00  0.00           H
ATOM   3715  CA  VAL A 816      47.725  34.130  73.645  1.00  0.00           C
ATOM   3716  HA  VAL A 816      47.105  34.990  73.495  1.00  0.00           H
ATOM   3717  CB  VAL A 816      47.685  33.300  72.355  1.00  0.00           C
ATOM   3718  HB  VAL A 816      48.145  32.300  72.545  1.00  0.00           H
ATOM   3719  CG1 VAL A 816      46.235  33.100  71.865  1.00  0.00           C
ATOM   3720 HG11 VAL A 816      45.755  34.080  71.655  1.00  0.00           H
ATOM   3721 HG12 VAL A 816      45.625  32.550  72.615  1.00  0.00           H
ATOM   3722 HG13 VAL A 816      46.235  32.490  70.935  1.00  0.00           H
ATOM   3723  CG2 VAL A 816      48.505  33.980  71.245  1.00  0.00           C
ATOM   3724 HG21 VAL A 816      49.595  33.970  71.465  1.00  0.00           H
ATOM   3725 HG22 VAL A 816      48.175  35.030  71.095  1.00  0.00           H
ATOM   3726 HG23 VAL A 816      48.355  33.430  70.285  1.00  0.00           H
ATOM   3727  C   VAL A 816      47.215  33.310  74.855  1.00  0.00           C
ATOM   3728  O   VAL A 816      47.945  32.470  75.375  1.00  0.00           O
ATOM   3729  N   PRO A 817      46.005  33.520  75.405  1.00  0.00           N
ATOM   3730  CD  PRO A 817      45.105  34.600  74.995  1.00  0.00           C
ATOM   3731  HD1 PRO A 817      44.775  34.420  73.955  1.00  0.00           H
ATOM   3732  HD2 PRO A 817      45.615  35.580  75.085  1.00  0.00           H
ATOM   3733  CA  PRO A 817      45.325  32.530  76.225  1.00  0.00           C
ATOM   3734  HA  PRO A 817      45.965  32.330  77.075  1.00  0.00           H
ATOM   3735  CB  PRO A 817      44.005  33.190  76.675  1.00  0.00           C
ATOM   3736  HB1 PRO A 817      44.005  33.360  77.765  1.00  0.00           H
ATOM   3737  HB2 PRO A 817      43.125  32.550  76.435  1.00  0.00           H
ATOM   3738  CG  PRO A 817      43.895  34.530  75.935  1.00  0.00           C
ATOM   3739  HG1 PRO A 817      42.945  34.590  75.355  1.00  0.00           H
ATOM   3740  HG2 PRO A 817      43.925  35.380  76.665  1.00  0.00           H
ATOM   3741  C   PRO A 817      45.115  31.190  75.525  1.00  0.00           C
ATOM   3742  O   PRO A 817      44.645  31.150  74.395  1.00  0.00           O
ATOM   3743  N   GLU A 818      45.445  30.080  76.205  1.00  0.00           N
ATOM   3744  HN  GLU A 818      45.825  30.170  77.125  1.00  0.00           H
ATOM   3745  CA  GLU A 818      45.225  28.720  75.735  1.00  0.00           C
ATOM   3746  HA  GLU A 818      45.615  28.640  74.725  1.00  0.00           H
ATOM   3747  CB  GLU A 818      46.005  27.730  76.645  1.00  0.00           C
ATOM   3748  HB1 GLU A 818      45.635  27.910  77.685  1.00  0.00           H
ATOM   3749  HB2 GLU A 818      47.085  28.010  76.625  1.00  0.00           H
ATOM   3750  CG  GLU A 818      45.855  26.200  76.365  1.00  0.00           C
ATOM   3751  HG1 GLU A 818      44.805  25.910  76.225  1.00  0.00           H
ATOM   3752  HG2 GLU A 818      46.245  25.670  77.265  1.00  0.00           H
ATOM   3753  CD  GLU A 818      46.675  25.630  75.205  1.00  0.00           C
ATOM   3754  OE1 GLU A 818      46.195  24.590  74.655  1.00  0.00           O
ATOM   3755  OE2 GLU A 818      47.795  26.140  74.895  1.00  0.00           O
ATOM   3756  C   GLU A 818      43.745  28.340  75.635  1.00  0.00           C
ATOM   3757  O   GLU A 818      43.315  27.570  74.775  1.00  0.00           O
ATOM   3758  N   LYS A 819      42.895  28.890  76.545  1.00  0.00           N
ATOM   3759  HN  LYS A 819      43.235  29.580  77.195  1.00  0.00           H
ATOM   3760  CA  LYS A 819      41.465  28.680  76.545  1.00  0.00           C
ATOM   3761  HA  LYS A 819      41.315  27.620  76.715  1.00  0.00           H
ATOM   3762  CB  LYS A 819      40.785  29.430  77.715  1.00  0.00           C
ATOM   3763  HB1 LYS A 819      39.685  29.440  77.585  1.00  0.00           H
ATOM   3764  HB2 LYS A 819      41.125  30.490  77.695  1.00  0.00           H
ATOM   3765  CG  LYS A 819      41.105  28.800  79.085  1.00  0.00           C
ATOM   3766  HG1 LYS A 819      42.195  28.880  79.285  1.00  0.00           H
ATOM   3767  HG2 LYS A 819      40.875  27.710  79.035  1.00  0.00           H
ATOM   3768  CD  LYS A 819      40.285  29.420  80.225  1.00  0.00           C
ATOM   3769  HD1 LYS A 819      40.185  30.520  80.045  1.00  0.00           H
ATOM   3770  HD2 LYS A 819      40.835  29.270  81.175  1.00  0.00           H
ATOM   3771  CE  LYS A 819      38.935  28.720  80.305  1.00  0.00           C
ATOM   3772  HE1 LYS A 819      39.085  27.720  80.755  1.00  0.00           H
ATOM   3773  HE2 LYS A 819      38.505  28.590  79.285  1.00  0.00           H
ATOM   3774  NZ  LYS A 819      37.915  29.420  81.115  1.00  0.00           N
ATOM   3775  HZ1 LYS A 819      37.665  30.350  80.715  1.00  0.00           H
ATOM   3776  HZ2 LYS A 819      38.135  29.490  82.115  1.00  0.00           H
ATOM   3777  HZ3 LYS A 819      37.055  28.810  80.965  1.00  0.00           H
ATOM   3778  C   LYS A 819      40.725  28.990  75.245  1.00  0.00           C
ATOM   3779  O   LYS A 819      41.085  29.890  74.495  1.00  0.00           O
ATOM   3780  N   PHE A 820      39.645  28.230  74.975  1.00  0.00           N
ATOM   3781  HN  PHE A 820      39.405  27.450  75.545  1.00  0.00           H
ATOM   3782  CA  PHE A 820      38.775  28.470  73.845  1.00  0.00           C
ATOM   3783  HA  PHE A 820      39.245  29.150  73.135  1.00  0.00           H
ATOM   3784  CB  PHE A 820      38.465  27.120  73.135  1.00  0.00           C
ATOM   3785  HB1 PHE A 820      39.405  26.720  72.705  1.00  0.00           H
ATOM   3786  HB2 PHE A 820      37.735  27.250  72.305  1.00  0.00           H
ATOM   3787  CG  PHE A 820      37.925  26.090  74.115  1.00  0.00           C
ATOM   3788  CD1 PHE A 820      38.815  25.250  74.815  1.00  0.00           C
ATOM   3789  HD1 PHE A 820      39.885  25.340  74.645  1.00  0.00           H
ATOM   3790  CE1 PHE A 820      38.335  24.330  75.755  1.00  0.00           C
ATOM   3791  HE1 PHE A 820      39.015  23.670  76.275  1.00  0.00           H
ATOM   3792  CZ  PHE A 820      36.955  24.230  75.975  1.00  0.00           C
ATOM   3793  HZ  PHE A 820      36.595  23.490  76.685  1.00  0.00           H
ATOM   3794  CD2 PHE A 820      36.545  25.960  74.335  1.00  0.00           C
ATOM   3795  HD2 PHE A 820      35.845  26.570  73.795  1.00  0.00           H
ATOM   3796  CE2 PHE A 820      36.065  25.030  75.275  1.00  0.00           C
ATOM   3797  HE2 PHE A 820      34.995  24.930  75.455  1.00  0.00           H
ATOM   3798  C   PHE A 820      37.465  29.140  74.265  1.00  0.00           C
ATOM   3799  O   PHE A 820      36.645  29.520  73.435  1.00  0.00           O
ATOM   3800  N   GLU A 821      37.245  29.280  75.585  1.00  0.00           N
ATOM   3801  HN  GLU A 821      37.915  28.940  76.235  1.00  0.00           H
ATOM   3802  CA  GLU A 821      36.145  30.010  76.175  1.00  0.00           C
ATOM   3803  HA  GLU A 821      35.265  29.800  75.585  1.00  0.00           H
ATOM   3804  CB  GLU A 821      35.915  29.570  77.645  1.00  0.00           C
ATOM   3805  HB1 GLU A 821      35.085  30.170  78.095  1.00  0.00           H
ATOM   3806  HB2 GLU A 821      36.825  29.800  78.235  1.00  0.00           H
ATOM   3807  CG  GLU A 821      35.565  28.070  77.785  1.00  0.00           C
ATOM   3808  HG1 GLU A 821      36.385  27.430  77.395  1.00  0.00           H
ATOM   3809  HG2 GLU A 821      34.655  27.860  77.195  1.00  0.00           H
ATOM   3810  CD  GLU A 821      35.295  27.630  79.215  1.00  0.00           C
ATOM   3811  OE1 GLU A 821      36.185  27.820  80.095  1.00  0.00           O
ATOM   3812  OE2 GLU A 821      34.205  27.080  79.455  1.00  0.00           O
ATOM   3813  C   GLU A 821      36.465  31.500  76.145  1.00  0.00           C
ATOM   3814  O   GLU A 821      37.645  31.840  76.255  1.00  0.00           O
ATOM   3815  N   PRO A 822      35.515  32.410  75.995  1.00  0.00           N
ATOM   3816  CD  PRO A 822      34.105  32.100  75.805  1.00  0.00           C
ATOM   3817  HD1 PRO A 822      33.725  31.570  76.715  1.00  0.00           H
ATOM   3818  HD2 PRO A 822      33.965  31.460  74.905  1.00  0.00           H
ATOM   3819  CA  PRO A 822      35.765  33.850  76.065  1.00  0.00           C
ATOM   3820  HA  PRO A 822      36.395  34.090  75.215  1.00  0.00           H
ATOM   3821  CB  PRO A 822      34.385  34.530  75.945  1.00  0.00           C
ATOM   3822  HB1 PRO A 822      34.415  35.280  75.125  1.00  0.00           H
ATOM   3823  HB2 PRO A 822      34.085  35.030  76.885  1.00  0.00           H
ATOM   3824  CG  PRO A 822      33.365  33.430  75.615  1.00  0.00           C
ATOM   3825  HG1 PRO A 822      32.485  33.490  76.295  1.00  0.00           H
ATOM   3826  HG2 PRO A 822      33.025  33.530  74.565  1.00  0.00           H
ATOM   3827  C   PRO A 822      36.505  34.340  77.295  1.00  0.00           C
ATOM   3828  O   PRO A 822      36.555  33.680  78.335  1.00  0.00           O
ATOM   3829  N   THR A 823      37.035  35.570  77.195  1.00  0.00           N
ATOM   3830  HN  THR A 823      36.985  36.070  76.325  1.00  0.00           H
ATOM   3831  CA  THR A 823      37.925  36.160  78.185  1.00  0.00           C
ATOM   3832  HA  THR A 823      38.545  35.390  78.605  1.00  0.00           H
ATOM   3833  CB  THR A 823      38.835  37.220  77.555  1.00  0.00           C
ATOM   3834  HB  THR A 823      39.285  37.910  78.305  1.00  0.00           H
ATOM   3835  OG1 THR A 823      38.165  37.970  76.535  1.00  0.00           O
ATOM   3836  HG1 THR A 823      37.365  38.340  76.925  1.00  0.00           H
ATOM   3837  CG2 THR A 823      39.995  36.480  76.865  1.00  0.00           C
ATOM   3838 HG21 THR A 823      39.605  35.790  76.085  1.00  0.00           H
ATOM   3839 HG22 THR A 823      40.565  35.890  77.605  1.00  0.00           H
ATOM   3840 HG23 THR A 823      40.675  37.200  76.375  1.00  0.00           H
ATOM   3841  C   THR A 823      37.185  36.790  79.355  1.00  0.00           C
ATOM   3842  O   THR A 823      37.795  37.370  80.245  1.00  0.00           O
ATOM   3843  N   HSD A 824      35.835  36.690  79.395  1.00  0.00           N
ATOM   3844  HN  HSD A 824      35.365  36.230  78.645  1.00  0.00           H
ATOM   3845  CA  HSD A 824      35.065  37.140  80.545  1.00  0.00           C
ATOM   3846  HA  HSD A 824      35.665  37.020  81.435  1.00  0.00           H
ATOM   3847  CB  HSD A 824      34.735  38.650  80.375  1.00  0.00           C
ATOM   3848  HB1 HSD A 824      34.135  38.810  79.455  1.00  0.00           H
ATOM   3849  HB2 HSD A 824      35.695  39.190  80.235  1.00  0.00           H
ATOM   3850  ND1 HSD A 824      32.755  39.650  81.615  1.00  0.00           N
ATOM   3851  HD1 HSD A 824      32.115  39.700  80.855  1.00  0.00           H
ATOM   3852  CG  HSD A 824      34.075  39.250  81.565  1.00  0.00           C
ATOM   3853  CE1 HSD A 824      32.545  40.140  82.865  1.00  0.00           C
ATOM   3854  HE1 HSD A 824      31.575  40.530  83.195  1.00  0.00           H
ATOM   3855  NE2 HSD A 824      33.635  40.100  83.605  1.00  0.00           N
ATOM   3856  CD2 HSD A 824      34.615  39.580  82.775  1.00  0.00           C
ATOM   3857  HD2 HSD A 824      35.625  39.460  83.135  1.00  0.00           H
ATOM   3858  C   HSD A 824      33.775  36.310  80.705  1.00  0.00           C
ATOM   3859  O   HSD A 824      33.095  36.150  79.695  1.00  0.00           O
ATOM   3860  N   PRO A 825      33.345  35.770  81.875  1.00  0.00           N
ATOM   3861  CD  PRO A 825      33.955  36.060  83.185  1.00  0.00           C
ATOM   3862  HD1 PRO A 825      33.865  37.140  83.435  1.00  0.00           H
ATOM   3863  HD2 PRO A 825      35.025  35.770  83.165  1.00  0.00           H
ATOM   3864  CA  PRO A 825      32.305  34.720  81.965  1.00  0.00           C
ATOM   3865  HA  PRO A 825      32.475  33.980  81.185  1.00  0.00           H
ATOM   3866  CB  PRO A 825      32.525  34.120  83.375  1.00  0.00           C
ATOM   3867  HB1 PRO A 825      33.225  33.260  83.275  1.00  0.00           H
ATOM   3868  HB2 PRO A 825      31.595  33.740  83.855  1.00  0.00           H
ATOM   3869  CG  PRO A 825      33.195  35.210  84.205  1.00  0.00           C
ATOM   3870  HG1 PRO A 825      32.415  35.840  84.705  1.00  0.00           H
ATOM   3871  HG2 PRO A 825      33.845  34.790  84.995  1.00  0.00           H
ATOM   3872  C   PRO A 825      30.865  35.180  81.755  1.00  0.00           C
ATOM   3873  O   PRO A 825      29.915  34.440  82.045  1.00  0.00           O
ATOM   3874  N   GLU A 826      30.635  36.400  81.245  1.00  0.00           N
ATOM   3875  HN  GLU A 826      31.415  36.970  81.065  1.00  0.00           H
ATOM   3876  CA  GLU A 826      29.325  36.880  80.835  1.00  0.00           C
ATOM   3877  HA  GLU A 826      28.545  36.320  81.325  1.00  0.00           H
ATOM   3878  CB  GLU A 826      29.135  38.400  81.145  1.00  0.00           C
ATOM   3879  HB1 GLU A 826      28.135  38.730  80.775  1.00  0.00           H
ATOM   3880  HB2 GLU A 826      29.905  38.960  80.565  1.00  0.00           H
ATOM   3881  CG  GLU A 826      29.235  38.800  82.635  1.00  0.00           C
ATOM   3882  HG1 GLU A 826      30.225  38.520  83.045  1.00  0.00           H
ATOM   3883  HG2 GLU A 826      28.455  38.290  83.225  1.00  0.00           H
ATOM   3884  CD  GLU A 826      29.065  40.310  82.825  1.00  0.00           C
ATOM   3885  OE1 GLU A 826      29.525  41.050  81.905  1.00  0.00           O
ATOM   3886  OE2 GLU A 826      28.545  40.760  83.875  1.00  0.00           O
ATOM   3887  C   GLU A 826      29.135  36.730  79.335  1.00  0.00           C
ATOM   3888  O   GLU A 826      28.055  36.950  78.785  1.00  0.00           O
ATOM   3889  N   ARG A 827      30.205  36.360  78.605  1.00  0.00           N
ATOM   3890  HN  ARG A 827      31.065  36.110  79.055  1.00  0.00           H
ATOM   3891  CA  ARG A 827      30.135  36.120  77.185  1.00  0.00           C
ATOM   3892  HA  ARG A 827      29.305  36.670  76.775  1.00  0.00           H
ATOM   3893  CB  ARG A 827      31.425  36.590  76.455  1.00  0.00           C
ATOM   3894  HB1 ARG A 827      31.565  36.060  75.485  1.00  0.00           H
ATOM   3895  HB2 ARG A 827      32.285  36.300  77.095  1.00  0.00           H
ATOM   3896  CG  ARG A 827      31.515  38.110  76.165  1.00  0.00           C
ATOM   3897  HG1 ARG A 827      32.515  38.310  75.715  1.00  0.00           H
ATOM   3898  HG2 ARG A 827      31.475  38.650  77.135  1.00  0.00           H
ATOM   3899  CD  ARG A 827      30.435  38.690  75.225  1.00  0.00           C
ATOM   3900  HD1 ARG A 827      30.635  39.770  75.045  1.00  0.00           H
ATOM   3901  HD2 ARG A 827      29.415  38.600  75.685  1.00  0.00           H
ATOM   3902  NE  ARG A 827      30.515  37.990  73.905  1.00  0.00           N
ATOM   3903  HE  ARG A 827      31.385  37.980  73.425  1.00  0.00           H
ATOM   3904  CZ  ARG A 827      29.585  37.200  73.375  1.00  0.00           C
ATOM   3905  NH1 ARG A 827      28.375  37.000  73.875  1.00  0.00           N
ATOM   3906 HH11 ARG A 827      27.985  37.560  74.585  1.00  0.00           H
ATOM   3907 HH12 ARG A 827      27.805  36.280  73.475  1.00  0.00           H
ATOM   3908  NH2 ARG A 827      29.855  36.510  72.285  1.00  0.00           N
ATOM   3909 HH21 ARG A 827      30.715  36.700  71.805  1.00  0.00           H
ATOM   3910 HH22 ARG A 827      29.075  36.150  71.745  1.00  0.00           H
ATOM   3911  C   ARG A 827      29.845  34.670  76.875  1.00  0.00           C
ATOM   3912  O   ARG A 827      30.075  33.770  77.675  1.00  0.00           O
ATOM   3913  N   GLY A 828      29.345  34.410  75.665  1.00  0.00           N
ATOM   3914  HN  GLY A 828      29.095  35.150  75.055  1.00  0.00           H
ATOM   3915  CA  GLY A 828      29.115  33.060  75.195  1.00  0.00           C
ATOM   3916  HA1 GLY A 828      28.485  32.530  75.895  1.00  0.00           H
ATOM   3917  HA2 GLY A 828      30.065  32.590  75.005  1.00  0.00           H
ATOM   3918  C   GLY A 828      28.355  33.210  73.915  1.00  0.00           C
ATOM   3919  O   GLY A 828      27.735  34.250  73.655  1.00  0.00           O
ATOM   3920  N   TRP A 829      28.345  32.200  73.045  1.00  0.00           N
ATOM   3921  HN  TRP A 829      28.805  31.340  73.245  1.00  0.00           H
ATOM   3922  CA  TRP A 829      27.935  32.340  71.645  1.00  0.00           C
ATOM   3923  HA  TRP A 829      28.295  33.290  71.265  1.00  0.00           H
ATOM   3924  CB  TRP A 829      28.555  31.190  70.815  1.00  0.00           C
ATOM   3925  HB1 TRP A 829      28.525  31.460  69.735  1.00  0.00           H
ATOM   3926  HB2 TRP A 829      27.965  30.260  70.935  1.00  0.00           H
ATOM   3927  CG  TRP A 829      29.975  30.900  71.195  1.00  0.00           C
ATOM   3928  CD1 TRP A 829      30.405  29.820  71.895  1.00  0.00           C
ATOM   3929  HD1 TRP A 829      29.735  29.040  72.215  1.00  0.00           H
ATOM   3930  NE1 TRP A 829      31.745  29.960  72.185  1.00  0.00           N
ATOM   3931  HE1 TRP A 829      32.415  29.280  72.355  1.00  0.00           H
ATOM   3932  CE2 TRP A 829      32.175  31.170  71.735  1.00  0.00           C
ATOM   3933  CD2 TRP A 829      31.085  31.810  71.105  1.00  0.00           C
ATOM   3934  CE3 TRP A 829      31.225  33.090  70.585  1.00  0.00           C
ATOM   3935  HE3 TRP A 829      30.405  33.600  70.105  1.00  0.00           H
ATOM   3936  CZ3 TRP A 829      32.465  33.720  70.725  1.00  0.00           C
ATOM   3937  HZ3 TRP A 829      32.595  34.740  70.375  1.00  0.00           H
ATOM   3938  CZ2 TRP A 829      33.415  31.780  71.835  1.00  0.00           C
ATOM   3939  HZ2 TRP A 829      34.255  31.310  72.315  1.00  0.00           H
ATOM   3940  CH2 TRP A 829      33.535  33.080  71.335  1.00  0.00           C
ATOM   3941  HH2 TRP A 829      34.485  33.590  71.435  1.00  0.00           H
ATOM   3942  C   TRP A 829      26.425  32.280  71.465  1.00  0.00           C
ATOM   3943  O   TRP A 829      25.945  31.890  70.405  1.00  0.00           O
ATOM   3944  N   ILE A 830      25.685  32.630  72.525  1.00  0.00           N
ATOM   3945  HN  ILE A 830      26.125  33.250  73.165  1.00  0.00           H
ATOM   3946  CA  ILE A 830      24.345  32.200  72.835  1.00  0.00           C
ATOM   3947  HA  ILE A 830      23.715  32.350  71.975  1.00  0.00           H
ATOM   3948  CB  ILE A 830      24.505  30.720  73.265  1.00  0.00           C
ATOM   3949  HB  ILE A 830      25.405  30.300  72.755  1.00  0.00           H
ATOM   3950  CG2 ILE A 830      24.755  30.520  74.765  1.00  0.00           C
ATOM   3951 HG21 ILE A 830      23.875  30.830  75.355  1.00  0.00           H
ATOM   3952 HG22 ILE A 830      25.645  31.110  75.085  1.00  0.00           H
ATOM   3953 HG23 ILE A 830      24.965  29.450  74.965  1.00  0.00           H
ATOM   3954  CG1 ILE A 830      23.355  29.850  72.775  1.00  0.00           C
ATOM   3955 HG11 ILE A 830      22.455  30.320  73.165  1.00  0.00           H
ATOM   3956 HG12 ILE A 830      23.495  28.820  73.195  1.00  0.00           H
ATOM   3957  CD  ILE A 830      23.325  29.760  71.255  1.00  0.00           C
ATOM   3958  HD1 ILE A 830      22.305  29.730  70.825  1.00  0.00           H
ATOM   3959  HD2 ILE A 830      23.845  30.640  70.805  1.00  0.00           H
ATOM   3960  HD3 ILE A 830      23.895  28.860  70.905  1.00  0.00           H
ATOM   3961  C   ILE A 830      23.855  33.120  73.975  1.00  0.00           C
ATOM   3962  O   ILE A 830      22.665  33.320  74.225  1.00  0.00           O
ATOM   3963  N   ILE A 831      24.795  33.810  74.675  1.00  0.00           N
ATOM   3964  HN  ILE A 831      25.755  33.720  74.475  1.00  0.00           H
ATOM   3965  CA  ILE A 831      24.495  34.740  75.745  1.00  0.00           C
ATOM   3966  HA  ILE A 831      23.505  34.530  76.125  1.00  0.00           H
ATOM   3967  CB  ILE A 831      25.495  34.630  76.905  1.00  0.00           C
ATOM   3968  HB  ILE A 831      26.495  35.010  76.595  1.00  0.00           H
ATOM   3969  CG2 ILE A 831      24.985  35.470  78.095  1.00  0.00           C
ATOM   3970 HG21 ILE A 831      24.075  35.000  78.525  1.00  0.00           H
ATOM   3971 HG22 ILE A 831      24.745  36.510  77.805  1.00  0.00           H
ATOM   3972 HG23 ILE A 831      25.765  35.530  78.885  1.00  0.00           H
ATOM   3973  CG1 ILE A 831      25.665  33.150  77.345  1.00  0.00           C
ATOM   3974 HG11 ILE A 831      26.115  32.580  76.515  1.00  0.00           H
ATOM   3975 HG12 ILE A 831      24.665  32.730  77.555  1.00  0.00           H
ATOM   3976  CD  ILE A 831      26.565  32.950  78.585  1.00  0.00           C
ATOM   3977  HD1 ILE A 831      26.135  33.440  79.485  1.00  0.00           H
ATOM   3978  HD2 ILE A 831      27.565  33.390  78.405  1.00  0.00           H
ATOM   3979  HD3 ILE A 831      26.685  31.870  78.805  1.00  0.00           H
ATOM   3980  C   ILE A 831      24.475  36.130  75.125  1.00  0.00           C
ATOM   3981  O   ILE A 831      25.465  36.860  75.155  1.00  0.00           O
ATOM   3982  N   SER A 832      23.355  36.500  74.485  1.00  0.00           N
ATOM   3983  HN  SER A 832      22.605  35.840  74.375  1.00  0.00           H
ATOM   3984  CA  SER A 832      23.285  37.720  73.695  1.00  0.00           C
ATOM   3985  HA  SER A 832      23.835  38.520  74.185  1.00  0.00           H
ATOM   3986  CB  SER A 832      23.895  37.490  72.275  1.00  0.00           C
ATOM   3987  HB1 SER A 832      23.225  36.850  71.645  1.00  0.00           H
ATOM   3988  HB2 SER A 832      24.845  36.930  72.395  1.00  0.00           H
ATOM   3989  OG  SER A 832      24.215  38.720  71.625  1.00  0.00           O
ATOM   3990  HG1 SER A 832      24.305  38.500  70.675  1.00  0.00           H
ATOM   3991  C   SER A 832      21.825  38.160  73.565  1.00  0.00           C
ATOM   3992  O   SER A 832      21.265  38.120  72.465  1.00  0.00           O
ATOM   3993  N   PRO A 833      21.125  38.470  74.655  1.00  0.00           N
ATOM   3994  CD  PRO A 833      21.745  38.920  75.905  1.00  0.00           C
ATOM   3995  HD1 PRO A 833      22.295  39.880  75.715  1.00  0.00           H
ATOM   3996  HD2 PRO A 833      22.435  38.160  76.305  1.00  0.00           H
ATOM   3997  CA  PRO A 833      19.715  38.850  74.605  1.00  0.00           C
ATOM   3998  HA  PRO A 833      19.195  38.040  74.105  1.00  0.00           H
ATOM   3999  CB  PRO A 833      19.305  38.970  76.085  1.00  0.00           C
ATOM   4000  HB1 PRO A 833      18.835  38.020  76.415  1.00  0.00           H
ATOM   4001  HB2 PRO A 833      18.595  39.810  76.265  1.00  0.00           H
ATOM   4002  CG  PRO A 833      20.595  39.180  76.885  1.00  0.00           C
ATOM   4003  HG1 PRO A 833      20.635  40.240  77.255  1.00  0.00           H
ATOM   4004  HG2 PRO A 833      20.645  38.510  77.775  1.00  0.00           H
ATOM   4005  C   PRO A 833      19.405  40.090  73.775  1.00  0.00           C
ATOM   4006  O   PRO A 833      20.255  40.950  73.565  1.00  0.00           O
ATOM   4007  N   LEU A 834      18.165  40.190  73.265  1.00  0.00           N
ATOM   4008  HN  LEU A 834      17.535  39.430  73.335  1.00  0.00           H
ATOM   4009  CA  LEU A 834      17.715  41.370  72.535  1.00  0.00           C
ATOM   4010  HA  LEU A 834      18.545  41.840  72.015  1.00  0.00           H
ATOM   4011  CB  LEU A 834      16.605  40.940  71.535  1.00  0.00           C
ATOM   4012  HB1 LEU A 834      15.815  41.720  71.435  1.00  0.00           H
ATOM   4013  HB2 LEU A 834      16.115  40.020  71.915  1.00  0.00           H
ATOM   4014  CG  LEU A 834      17.085  40.640  70.095  1.00  0.00           C
ATOM   4015  HG  LEU A 834      16.225  40.140  69.565  1.00  0.00           H
ATOM   4016  CD1 LEU A 834      17.375  41.950  69.345  1.00  0.00           C
ATOM   4017 HD11 LEU A 834      18.225  42.490  69.815  1.00  0.00           H
ATOM   4018 HD12 LEU A 834      16.485  42.610  69.345  1.00  0.00           H
ATOM   4019 HD13 LEU A 834      17.655  41.730  68.295  1.00  0.00           H
ATOM   4020  CD2 LEU A 834      18.275  39.670  70.025  1.00  0.00           C
ATOM   4021 HD21 LEU A 834      18.025  38.710  70.535  1.00  0.00           H
ATOM   4022 HD22 LEU A 834      19.175  40.110  70.505  1.00  0.00           H
ATOM   4023 HD23 LEU A 834      18.525  39.440  68.965  1.00  0.00           H
ATOM   4024  C   LEU A 834      17.125  42.380  73.505  1.00  0.00           C
ATOM   4025  O   LEU A 834      17.195  43.600  73.335  1.00  0.00           O
ATOM   4026  N   GLY A 835      16.515  41.860  74.575  1.00  0.00           N
ATOM   4027  HN  GLY A 835      16.665  40.900  74.755  1.00  0.00           H
ATOM   4028  CA  GLY A 835      15.645  42.590  75.475  1.00  0.00           C
ATOM   4029  HA1 GLY A 835      14.945  41.880  75.875  1.00  0.00           H
ATOM   4030  HA2 GLY A 835      15.205  43.390  74.935  1.00  0.00           H
ATOM   4031  C   GLY A 835      16.305  43.230  76.625  1.00  0.00           C
ATOM   4032  O   GLY A 835      15.985  42.920  77.765  1.00  0.00           O
ATOM   4033  N   ASP A 836      17.215  44.170  76.365  1.00  0.00           N
ATOM   4034  HN  ASP A 836      17.565  44.220  75.435  1.00  0.00           H
ATOM   4035  CA  ASP A 836      17.915  44.900  77.395  1.00  0.00           C
ATOM   4036  HA  ASP A 836      17.525  44.660  78.385  1.00  0.00           H
ATOM   4037  CB  ASP A 836      19.425  44.530  77.345  1.00  0.00           C
ATOM   4038  HB1 ASP A 836      19.965  45.020  78.175  1.00  0.00           H
ATOM   4039  HB2 ASP A 836      19.885  44.850  76.385  1.00  0.00           H
ATOM   4040  CG  ASP A 836      19.625  43.020  77.475  1.00  0.00           C
ATOM   4041  OD1 ASP A 836      19.825  42.550  78.635  1.00  0.00           O
ATOM   4042  OD2 ASP A 836      19.525  42.330  76.415  1.00  0.00           O
ATOM   4043  C   ASP A 836      17.725  46.400  77.205  1.00  0.00           C
ATOM   4044  O   ASP A 836      17.475  47.170  78.145  1.00  0.00           O
ATOM   4045  N   ASN A 837      17.825  46.850  75.935  1.00  0.00           N
ATOM   4046  HN  ASN A 837      18.015  46.190  75.215  1.00  0.00           H
ATOM   4047  CA  ASN A 837      17.745  48.250  75.545  1.00  0.00           C
ATOM   4048  HA  ASN A 837      18.135  48.840  76.355  1.00  0.00           H
ATOM   4049  CB  ASN A 837      18.615  48.540  74.275  1.00  0.00           C
ATOM   4050  HB1 ASN A 837      18.575  49.620  74.035  1.00  0.00           H
ATOM   4051  HB2 ASN A 837      18.225  47.960  73.415  1.00  0.00           H
ATOM   4052  CG  ASN A 837      20.095  48.180  74.505  1.00  0.00           C
ATOM   4053  OD1 ASN A 837      20.555  48.000  75.635  1.00  0.00           O
ATOM   4054  ND2 ASN A 837      20.885  48.060  73.415  1.00  0.00           N
ATOM   4055 HD21 ASN A 837      21.875  47.940  73.565  1.00  0.00           H
ATOM   4056 HD22 ASN A 837      20.515  48.150  72.495  1.00  0.00           H
ATOM   4057  C   ASN A 837      16.275  48.650  75.275  1.00  0.00           C
ATOM   4058  O   ASN A 837      15.535  47.860  74.675  1.00  0.00           O
ATOM   4059  N   PRO A 838      15.745  49.810  75.705  1.00  0.00           N
ATOM   4060  CD  PRO A 838      16.495  50.830  76.435  1.00  0.00           C
ATOM   4061  HD1 PRO A 838      17.305  51.220  75.775  1.00  0.00           H
ATOM   4062  HD2 PRO A 838      16.915  50.400  77.365  1.00  0.00           H
ATOM   4063  CA  PRO A 838      14.395  50.250  75.365  1.00  0.00           C
ATOM   4064  HA  PRO A 838      13.725  49.500  75.755  1.00  0.00           H
ATOM   4065  CB  PRO A 838      14.185  51.600  76.065  1.00  0.00           C
ATOM   4066  HB1 PRO A 838      13.365  51.510  76.815  1.00  0.00           H
ATOM   4067  HB2 PRO A 838      13.915  52.400  75.355  1.00  0.00           H
ATOM   4068  CG  PRO A 838      15.505  51.960  76.765  1.00  0.00           C
ATOM   4069  HG1 PRO A 838      15.885  52.920  76.365  1.00  0.00           H
ATOM   4070  HG2 PRO A 838      15.375  52.060  77.865  1.00  0.00           H
ATOM   4071  C   PRO A 838      14.095  50.340  73.875  1.00  0.00           C
ATOM   4072  O   PRO A 838      14.995  50.540  73.055  1.00  0.00           O
ATOM   4073  N   TRP A 839      12.805  50.220  73.525  1.00  0.00           N
ATOM   4074  HN  TRP A 839      12.135  50.160  74.255  1.00  0.00           H
ATOM   4075  CA  TRP A 839      12.265  50.130  72.185  1.00  0.00           C
ATOM   4076  HA  TRP A 839      12.655  49.240  71.725  1.00  0.00           H
ATOM   4077  CB  TRP A 839      10.705  50.030  72.275  1.00  0.00           C
ATOM   4078  HB1 TRP A 839      10.465  49.030  72.715  1.00  0.00           H
ATOM   4079  HB2 TRP A 839      10.275  50.040  71.245  1.00  0.00           H
ATOM   4080  CG  TRP A 839       9.995  51.070  73.115  1.00  0.00           C
ATOM   4081  CD1 TRP A 839       9.395  52.210  72.655  1.00  0.00           C
ATOM   4082  HD1 TRP A 839       9.385  52.530  71.615  1.00  0.00           H
ATOM   4083  NE1 TRP A 839       8.805  52.880  73.715  1.00  0.00           N
ATOM   4084  HE1 TRP A 839       8.565  53.830  73.745  1.00  0.00           H
ATOM   4085  CE2 TRP A 839       8.975  52.180  74.865  1.00  0.00           C
ATOM   4086  CD2 TRP A 839       9.775  51.050  74.545  1.00  0.00           C
ATOM   4087  CE3 TRP A 839      10.175  50.210  75.575  1.00  0.00           C
ATOM   4088  HE3 TRP A 839      10.865  49.410  75.385  1.00  0.00           H
ATOM   4089  CZ3 TRP A 839       9.685  50.410  76.865  1.00  0.00           C
ATOM   4090  HZ3 TRP A 839       9.935  49.700  77.635  1.00  0.00           H
ATOM   4091  CZ2 TRP A 839       8.485  52.400  76.145  1.00  0.00           C
ATOM   4092  HZ2 TRP A 839       7.825  53.220  76.365  1.00  0.00           H
ATOM   4093  CH2 TRP A 839       8.825  51.460  77.145  1.00  0.00           C
ATOM   4094  HH2 TRP A 839       8.375  51.540  78.125  1.00  0.00           H
ATOM   4095  C   TRP A 839      12.645  51.300  71.305  1.00  0.00           C
ATOM   4096  O   TRP A 839      13.055  51.150  70.165  1.00  0.00           O
ATOM   4097  N   TRP A 840      12.565  52.520  71.855  1.00  0.00           N
ATOM   4098  HN  TRP A 840      12.235  52.600  72.785  1.00  0.00           H
ATOM   4099  CA  TRP A 840      12.885  53.750  71.165  1.00  0.00           C
ATOM   4100  HA  TRP A 840      12.315  53.750  70.245  1.00  0.00           H
ATOM   4101  CB  TRP A 840      12.385  54.950  72.015  1.00  0.00           C
ATOM   4102  HB1 TRP A 840      11.275  54.850  72.095  1.00  0.00           H
ATOM   4103  HB2 TRP A 840      12.545  55.900  71.485  1.00  0.00           H
ATOM   4104  CG  TRP A 840      12.935  55.090  73.395  1.00  0.00           C
ATOM   4105  CD1 TRP A 840      12.415  54.570  74.545  1.00  0.00           C
ATOM   4106  HD1 TRP A 840      11.525  53.950  74.575  1.00  0.00           H
ATOM   4107  NE1 TRP A 840      13.225  54.910  75.615  1.00  0.00           N
ATOM   4108  HE1 TRP A 840      13.465  54.310  76.355  1.00  0.00           H
ATOM   4109  CE2 TRP A 840      14.225  55.710  75.165  1.00  0.00           C
ATOM   4110  CD2 TRP A 840      14.095  55.840  73.765  1.00  0.00           C
ATOM   4111  CE3 TRP A 840      15.005  56.620  73.055  1.00  0.00           C
ATOM   4112  HE3 TRP A 840      14.915  56.750  71.985  1.00  0.00           H
ATOM   4113  CZ3 TRP A 840      16.055  57.230  73.765  1.00  0.00           C
ATOM   4114  HZ3 TRP A 840      16.765  57.850  73.225  1.00  0.00           H
ATOM   4115  CZ2 TRP A 840      15.265  56.290  75.855  1.00  0.00           C
ATOM   4116  HZ2 TRP A 840      15.385  56.130  76.925  1.00  0.00           H
ATOM   4117  CH2 TRP A 840      16.175  57.060  75.135  1.00  0.00           C
ATOM   4118  HH2 TRP A 840      17.005  57.520  75.665  1.00  0.00           H
ATOM   4119  C   TRP A 840      14.345  53.830  70.715  1.00  0.00           C
ATOM   4120  O   TRP A 840      14.635  54.270  69.615  1.00  0.00           O
ATOM   4121  N   THR A 841      15.315  53.350  71.535  1.00  0.00           N
ATOM   4122  HN  THR A 841      15.085  53.040  72.445  1.00  0.00           H
ATOM   4123  CA  THR A 841      16.715  53.200  71.135  1.00  0.00           C
ATOM   4124  HA  THR A 841      17.035  54.160  70.755  1.00  0.00           H
ATOM   4125  CB  THR A 841      17.665  52.860  72.285  1.00  0.00           C
ATOM   4126  HB  THR A 841      18.715  52.990  71.935  1.00  0.00           H
ATOM   4127  OG1 THR A 841      17.545  51.520  72.765  1.00  0.00           O
ATOM   4128  HG1 THR A 841      16.615  51.340  72.975  1.00  0.00           H
ATOM   4129  CG2 THR A 841      17.435  53.800  73.485  1.00  0.00           C
ATOM   4130 HG21 THR A 841      16.445  53.640  73.955  1.00  0.00           H
ATOM   4131 HG22 THR A 841      17.515  54.850  73.165  1.00  0.00           H
ATOM   4132 HG23 THR A 841      18.205  53.620  74.265  1.00  0.00           H
ATOM   4133  C   THR A 841      16.925  52.210  69.985  1.00  0.00           C
ATOM   4134  O   THR A 841      17.735  52.430  69.095  1.00  0.00           O
ATOM   4135  N   LEU A 842      16.195  51.080  69.995  1.00  0.00           N
ATOM   4136  HN  LEU A 842      15.575  50.890  70.755  1.00  0.00           H
ATOM   4137  CA  LEU A 842      16.205  50.080  68.945  1.00  0.00           C
ATOM   4138  HA  LEU A 842      17.225  49.790  68.785  1.00  0.00           H
ATOM   4139  CB  LEU A 842      15.395  48.840  69.405  1.00  0.00           C
ATOM   4140  HB1 LEU A 842      14.315  49.010  69.255  1.00  0.00           H
ATOM   4141  HB2 LEU A 842      15.545  48.700  70.505  1.00  0.00           H
ATOM   4142  CG  LEU A 842      15.835  47.530  68.715  1.00  0.00           C
ATOM   4143  HG  LEU A 842      16.035  47.740  67.635  1.00  0.00           H
ATOM   4144  CD1 LEU A 842      17.095  46.940  69.355  1.00  0.00           C
ATOM   4145 HD11 LEU A 842      16.945  46.790  70.435  1.00  0.00           H
ATOM   4146 HD12 LEU A 842      17.965  47.630  69.215  1.00  0.00           H
ATOM   4147 HD13 LEU A 842      17.345  45.960  68.895  1.00  0.00           H
ATOM   4148  CD2 LEU A 842      14.705  46.510  68.775  1.00  0.00           C
ATOM   4149 HD21 LEU A 842      13.845  46.900  68.205  1.00  0.00           H
ATOM   4150 HD22 LEU A 842      14.405  46.310  69.835  1.00  0.00           H
ATOM   4151 HD23 LEU A 842      15.035  45.550  68.315  1.00  0.00           H
ATOM   4152  C   LEU A 842      15.675  50.600  67.615  1.00  0.00           C
ATOM   4153  O   LEU A 842      16.225  50.330  66.545  1.00  0.00           O
ATOM   4154  N   LEU A 843      14.615  51.430  67.645  1.00  0.00           N
ATOM   4155  HN  LEU A 843      14.115  51.540  68.505  1.00  0.00           H
ATOM   4156  CA  LEU A 843      14.145  52.200  66.495  1.00  0.00           C
ATOM   4157  HA  LEU A 843      14.005  51.520  65.675  1.00  0.00           H
ATOM   4158  CB  LEU A 843      12.785  52.890  66.775  1.00  0.00           C
ATOM   4159  HB1 LEU A 843      12.645  53.730  66.075  1.00  0.00           H
ATOM   4160  HB2 LEU A 843      12.785  53.310  67.805  1.00  0.00           H
ATOM   4161  CG  LEU A 843      11.535  51.980  66.585  1.00  0.00           C
ATOM   4162  HG  LEU A 843      11.455  51.760  65.495  1.00  0.00           H
ATOM   4163  CD1 LEU A 843      11.575  50.620  67.295  1.00  0.00           C
ATOM   4164 HD11 LEU A 843      11.545  50.740  68.395  1.00  0.00           H
ATOM   4165 HD12 LEU A 843      12.485  50.050  67.015  1.00  0.00           H
ATOM   4166 HD13 LEU A 843      10.695  50.000  67.005  1.00  0.00           H
ATOM   4167  CD2 LEU A 843      10.245  52.700  67.035  1.00  0.00           C
ATOM   4168 HD21 LEU A 843       9.885  53.410  66.285  1.00  0.00           H
ATOM   4169 HD22 LEU A 843      10.415  53.230  68.005  1.00  0.00           H
ATOM   4170 HD23 LEU A 843       9.445  51.950  67.195  1.00  0.00           H
ATOM   4171  C   LEU A 843      15.195  53.210  65.995  1.00  0.00           C
ATOM   4172  O   LEU A 843      15.405  53.350  64.795  1.00  0.00           O
ATOM   4173  N   ILE A 844      15.905  53.900  66.915  1.00  0.00           N
ATOM   4174  HN  ILE A 844      15.675  53.800  67.895  1.00  0.00           H
ATOM   4175  CA  ILE A 844      17.025  54.790  66.575  1.00  0.00           C
ATOM   4176  HA  ILE A 844      16.655  55.520  65.875  1.00  0.00           H
ATOM   4177  CB  ILE A 844      17.615  55.560  67.765  1.00  0.00           C
ATOM   4178  HB  ILE A 844      17.835  54.850  68.595  1.00  0.00           H
ATOM   4179  CG2 ILE A 844      18.955  56.260  67.395  1.00  0.00           C
ATOM   4180 HG21 ILE A 844      18.805  56.900  66.505  1.00  0.00           H
ATOM   4181 HG22 ILE A 844      19.755  55.530  67.175  1.00  0.00           H
ATOM   4182 HG23 ILE A 844      19.315  56.900  68.225  1.00  0.00           H
ATOM   4183  CG1 ILE A 844      16.575  56.580  68.265  1.00  0.00           C
ATOM   4184 HG11 ILE A 844      15.635  56.030  68.415  1.00  0.00           H
ATOM   4185 HG12 ILE A 844      16.435  57.350  67.485  1.00  0.00           H
ATOM   4186  CD  ILE A 844      16.915  57.260  69.605  1.00  0.00           C
ATOM   4187  HD1 ILE A 844      17.835  57.880  69.515  1.00  0.00           H
ATOM   4188  HD2 ILE A 844      17.075  56.500  70.405  1.00  0.00           H
ATOM   4189  HD3 ILE A 844      16.085  57.930  69.915  1.00  0.00           H
ATOM   4190  C   ILE A 844      18.135  54.060  65.845  1.00  0.00           C
ATOM   4191  O   ILE A 844      18.675  54.580  64.875  1.00  0.00           O
ATOM   4192  N   ALA A 845      18.465  52.810  66.275  1.00  0.00           N
ATOM   4193  HN  ALA A 845      17.975  52.450  67.075  1.00  0.00           H
ATOM   4194  CA  ALA A 845      19.515  51.940  65.765  1.00  0.00           C
ATOM   4195  HA  ALA A 845      20.455  52.430  65.975  1.00  0.00           H
ATOM   4196  CB  ALA A 845      19.515  50.600  66.535  1.00  0.00           C
ATOM   4197  HB1 ALA A 845      18.625  49.990  66.285  1.00  0.00           H
ATOM   4198  HB2 ALA A 845      19.535  50.780  67.625  1.00  0.00           H
ATOM   4199  HB3 ALA A 845      20.415  50.000  66.265  1.00  0.00           H
ATOM   4200  C   ALA A 845      19.495  51.690  64.265  1.00  0.00           C
ATOM   4201  O   ALA A 845      20.535  51.450  63.655  1.00  0.00           O
ATOM   4202  N   ALA A 846      18.325  51.810  63.605  1.00  0.00           N
ATOM   4203  HN  ALA A 846      17.475  51.980  64.105  1.00  0.00           H
ATOM   4204  CA  ALA A 846      18.175  51.730  62.165  1.00  0.00           C
ATOM   4205  HA  ALA A 846      18.475  50.740  61.855  1.00  0.00           H
ATOM   4206  CB  ALA A 846      16.695  51.970  61.795  1.00  0.00           C
ATOM   4207  HB1 ALA A 846      16.355  52.970  62.145  1.00  0.00           H
ATOM   4208  HB2 ALA A 846      16.065  51.210  62.305  1.00  0.00           H
ATOM   4209  HB3 ALA A 846      16.535  51.880  60.705  1.00  0.00           H
ATOM   4210  C   ALA A 846      19.065  52.740  61.435  1.00  0.00           C
ATOM   4211  O   ALA A 846      19.645  52.450  60.395  1.00  0.00           O
ATOM   4212  N   ILE A 847      19.205  53.950  61.995  1.00  0.00           N
ATOM   4213  HN  ILE A 847      18.765  54.130  62.875  1.00  0.00           H
ATOM   4214  CA  ILE A 847      20.095  54.960  61.475  1.00  0.00           C
ATOM   4215  HA  ILE A 847      19.855  55.080  60.425  1.00  0.00           H
ATOM   4216  CB  ILE A 847      19.775  56.280  62.135  1.00  0.00           C
ATOM   4217  HB  ILE A 847      19.815  56.170  63.245  1.00  0.00           H
ATOM   4218  CG2 ILE A 847      20.805  57.320  61.705  1.00  0.00           C
ATOM   4219 HG21 ILE A 847      20.865  57.380  60.595  1.00  0.00           H
ATOM   4220 HG22 ILE A 847      21.815  57.080  62.105  1.00  0.00           H
ATOM   4221 HG23 ILE A 847      20.505  58.300  62.095  1.00  0.00           H
ATOM   4222  CG1 ILE A 847      18.345  56.770  61.825  1.00  0.00           C
ATOM   4223 HG11 ILE A 847      17.635  55.910  61.785  1.00  0.00           H
ATOM   4224 HG12 ILE A 847      18.325  57.240  60.815  1.00  0.00           H
ATOM   4225  CD  ILE A 847      17.835  57.740  62.885  1.00  0.00           C
ATOM   4226  HD1 ILE A 847      18.545  58.590  63.025  1.00  0.00           H
ATOM   4227  HD2 ILE A 847      17.715  57.230  63.865  1.00  0.00           H
ATOM   4228  HD3 ILE A 847      16.845  58.150  62.585  1.00  0.00           H
ATOM   4229  C   ILE A 847      21.585  54.600  61.505  1.00  0.00           C
ATOM   4230  O   ILE A 847      22.215  54.680  60.445  1.00  0.00           O
ATOM   4231  N   PRO A 848      22.225  54.100  62.575  1.00  0.00           N
ATOM   4232  CD  PRO A 848      21.885  54.500  63.945  1.00  0.00           C
ATOM   4233  HD1 PRO A 848      20.925  54.030  64.235  1.00  0.00           H
ATOM   4234  HD2 PRO A 848      21.805  55.600  64.015  1.00  0.00           H
ATOM   4235  CA  PRO A 848      23.595  53.610  62.495  1.00  0.00           C
ATOM   4236  HA  PRO A 848      24.195  54.350  61.985  1.00  0.00           H
ATOM   4237  CB  PRO A 848      24.075  53.380  63.935  1.00  0.00           C
ATOM   4238  HB1 PRO A 848      25.075  53.840  64.085  1.00  0.00           H
ATOM   4239  HB2 PRO A 848      24.145  52.290  64.185  1.00  0.00           H
ATOM   4240  CG  PRO A 848      23.025  54.020  64.855  1.00  0.00           C
ATOM   4241  HG1 PRO A 848      22.655  53.280  65.595  1.00  0.00           H
ATOM   4242  HG2 PRO A 848      23.465  54.880  65.405  1.00  0.00           H
ATOM   4243  C   PRO A 848      23.685  52.340  61.685  1.00  0.00           C
ATOM   4244  O   PRO A 848      24.745  52.090  61.105  1.00  0.00           O
ATOM   4245  N   ALA A 849      22.645  51.490  61.635  1.00  0.00           N
ATOM   4246  HN  ALA A 849      21.835  51.650  62.215  1.00  0.00           H
ATOM   4247  CA  ALA A 849      22.605  50.330  60.755  1.00  0.00           C
ATOM   4248  HA  ALA A 849      23.465  49.720  60.985  1.00  0.00           H
ATOM   4249  CB  ALA A 849      21.335  49.500  61.015  1.00  0.00           C
ATOM   4250  HB1 ALA A 849      20.415  50.030  60.705  1.00  0.00           H
ATOM   4251  HB2 ALA A 849      21.245  49.270  62.095  1.00  0.00           H
ATOM   4252  HB3 ALA A 849      21.395  48.530  60.465  1.00  0.00           H
ATOM   4253  C   ALA A 849      22.705  50.690  59.285  1.00  0.00           C
ATOM   4254  O   ALA A 849      23.425  50.080  58.505  1.00  0.00           O
ATOM   4255  N   LEU A 850      21.985  51.750  58.865  1.00  0.00           N
ATOM   4256  HN  LEU A 850      21.335  52.170  59.505  1.00  0.00           H
ATOM   4257  CA  LEU A 850      22.085  52.340  57.555  1.00  0.00           C
ATOM   4258  HA  LEU A 850      21.895  51.560  56.825  1.00  0.00           H
ATOM   4259  CB  LEU A 850      20.965  53.400  57.475  1.00  0.00           C
ATOM   4260  HB1 LEU A 850      21.095  54.140  58.295  1.00  0.00           H
ATOM   4261  HB2 LEU A 850      19.995  52.880  57.665  1.00  0.00           H
ATOM   4262  CG  LEU A 850      20.855  54.160  56.145  1.00  0.00           C
ATOM   4263  HG  LEU A 850      21.805  54.720  56.045  1.00  0.00           H
ATOM   4264  CD1 LEU A 850      20.655  53.200  54.965  1.00  0.00           C
ATOM   4265 HD11 LEU A 850      19.795  52.530  55.165  1.00  0.00           H
ATOM   4266 HD12 LEU A 850      21.555  52.570  54.805  1.00  0.00           H
ATOM   4267 HD13 LEU A 850      20.435  53.750  54.025  1.00  0.00           H
ATOM   4268  CD2 LEU A 850      19.735  55.200  56.235  1.00  0.00           C
ATOM   4269 HD21 LEU A 850      19.905  55.890  57.085  1.00  0.00           H
ATOM   4270 HD22 LEU A 850      18.755  54.700  56.395  1.00  0.00           H
ATOM   4271 HD23 LEU A 850      19.665  55.810  55.305  1.00  0.00           H
ATOM   4272  C   LEU A 850      23.475  52.900  57.225  1.00  0.00           C
ATOM   4273  O   LEU A 850      24.045  52.630  56.165  1.00  0.00           O
ATOM   4274  N   LEU A 851      24.115  53.630  58.175  1.00  0.00           N
ATOM   4275  HN  LEU A 851      23.615  53.910  59.005  1.00  0.00           H
ATOM   4276  CA  LEU A 851      25.505  54.030  58.075  1.00  0.00           C
ATOM   4277  HA  LEU A 851      25.625  54.560  57.135  1.00  0.00           H
ATOM   4278  CB  LEU A 851      25.925  54.970  59.235  1.00  0.00           C
ATOM   4279  HB1 LEU A 851      26.975  55.300  59.075  1.00  0.00           H
ATOM   4280  HB2 LEU A 851      25.885  54.400  60.195  1.00  0.00           H
ATOM   4281  CG  LEU A 851      25.045  56.230  59.395  1.00  0.00           C
ATOM   4282  HG  LEU A 851      23.995  55.920  59.575  1.00  0.00           H
ATOM   4283  CD1 LEU A 851      25.515  57.010  60.625  1.00  0.00           C
ATOM   4284 HD11 LEU A 851      26.545  57.390  60.445  1.00  0.00           H
ATOM   4285 HD12 LEU A 851      25.525  56.360  61.525  1.00  0.00           H
ATOM   4286 HD13 LEU A 851      24.845  57.880  60.825  1.00  0.00           H
ATOM   4287  CD2 LEU A 851      25.045  57.120  58.155  1.00  0.00           C
ATOM   4288 HD21 LEU A 851      24.625  56.580  57.275  1.00  0.00           H
ATOM   4289 HD22 LEU A 851      26.085  57.420  57.915  1.00  0.00           H
ATOM   4290 HD23 LEU A 851      24.455  58.040  58.325  1.00  0.00           H
ATOM   4291  C   LEU A 851      26.475  52.850  58.015  1.00  0.00           C
ATOM   4292  O   LEU A 851      27.355  52.790  57.155  1.00  0.00           O
ATOM   4293  N   CYS A 852      26.305  51.820  58.865  1.00  0.00           N
ATOM   4294  HN  CYS A 852      25.615  51.900  59.595  1.00  0.00           H
ATOM   4295  CA  CYS A 852      27.085  50.590  58.875  1.00  0.00           C
ATOM   4296  HA  CYS A 852      28.115  50.850  59.055  1.00  0.00           H
ATOM   4297  CB  CYS A 852      26.605  49.650  60.025  1.00  0.00           C
ATOM   4298  HB1 CYS A 852      25.545  49.370  59.865  1.00  0.00           H
ATOM   4299  HB2 CYS A 852      26.645  50.240  60.965  1.00  0.00           H
ATOM   4300  SG  CYS A 852      27.615  48.140  60.245  1.00  0.00           S
ATOM   4301  HG1 CYS A 852      27.235  47.550  59.115  1.00  0.00           H
ATOM   4302  C   CYS A 852      27.015  49.860  57.545  1.00  0.00           C
ATOM   4303  O   CYS A 852      28.025  49.410  57.005  1.00  0.00           O
ATOM   4304  N   THR A 853      25.805  49.810  56.935  1.00  0.00           N
ATOM   4305  HN  THR A 853      25.005  50.170  57.425  1.00  0.00           H
ATOM   4306  CA  THR A 853      25.595  49.260  55.605  1.00  0.00           C
ATOM   4307  HA  THR A 853      25.915  48.230  55.625  1.00  0.00           H
ATOM   4308  CB  THR A 853      24.125  49.300  55.175  1.00  0.00           C
ATOM   4309  HB  THR A 853      23.755  50.350  55.135  1.00  0.00           H
ATOM   4310  OG1 THR A 853      23.305  48.570  56.085  1.00  0.00           O
ATOM   4311  HG1 THR A 853      23.405  48.990  56.955  1.00  0.00           H
ATOM   4312  CG2 THR A 853      23.915  48.640  53.795  1.00  0.00           C
ATOM   4313 HG21 THR A 853      24.195  47.570  53.845  1.00  0.00           H
ATOM   4314 HG22 THR A 853      24.515  49.130  53.005  1.00  0.00           H
ATOM   4315 HG23 THR A 853      22.855  48.720  53.505  1.00  0.00           H
ATOM   4316  C   THR A 853      26.425  49.970  54.555  1.00  0.00           C
ATOM   4317  O   THR A 853      27.115  49.310  53.775  1.00  0.00           O
ATOM   4318  N   ILE A 854      26.465  51.320  54.525  1.00  0.00           N
ATOM   4319  HN  ILE A 854      25.895  51.860  55.145  1.00  0.00           H
ATOM   4320  CA  ILE A 854      27.375  52.070  53.645  1.00  0.00           C
ATOM   4321  HA  ILE A 854      27.175  51.770  52.615  1.00  0.00           H
ATOM   4322  CB  ILE A 854      27.215  53.570  53.785  1.00  0.00           C
ATOM   4323  HB  ILE A 854      27.305  53.850  54.865  1.00  0.00           H
ATOM   4324  CG2 ILE A 854      28.315  54.350  53.005  1.00  0.00           C
ATOM   4325 HG21 ILE A 854      28.425  53.910  51.995  1.00  0.00           H
ATOM   4326 HG22 ILE A 854      29.305  54.290  53.515  1.00  0.00           H
ATOM   4327 HG23 ILE A 854      28.075  55.420  52.885  1.00  0.00           H
ATOM   4328  CG1 ILE A 854      25.845  54.040  53.315  1.00  0.00           C
ATOM   4329 HG11 ILE A 854      25.035  53.350  53.645  1.00  0.00           H
ATOM   4330 HG12 ILE A 854      25.845  54.060  52.205  1.00  0.00           H
ATOM   4331  CD  ILE A 854      25.585  55.430  53.885  1.00  0.00           C
ATOM   4332  HD1 ILE A 854      26.525  55.940  54.185  1.00  0.00           H
ATOM   4333  HD2 ILE A 854      24.955  55.380  54.795  1.00  0.00           H
ATOM   4334  HD3 ILE A 854      25.125  56.070  53.105  1.00  0.00           H
ATOM   4335  C   ILE A 854      28.835  51.800  53.895  1.00  0.00           C
ATOM   4336  O   ILE A 854      29.595  51.510  52.965  1.00  0.00           O
ATOM   4337  N   LEU A 855      29.235  51.890  55.175  1.00  0.00           N
ATOM   4338  HN  LEU A 855      28.565  52.140  55.875  1.00  0.00           H
ATOM   4339  CA  LEU A 855      30.605  51.750  55.655  1.00  0.00           C
ATOM   4340  HA  LEU A 855      31.215  52.540  55.245  1.00  0.00           H
ATOM   4341  CB  LEU A 855      30.575  51.780  57.215  1.00  0.00           C
ATOM   4342  HB1 LEU A 855      31.265  51.030  57.665  1.00  0.00           H
ATOM   4343  HB2 LEU A 855      29.555  51.500  57.545  1.00  0.00           H
ATOM   4344  CG  LEU A 855      30.935  53.120  57.905  1.00  0.00           C
ATOM   4345  HG  LEU A 855      30.675  53.030  58.985  1.00  0.00           H
ATOM   4346  CD1 LEU A 855      32.445  53.370  57.835  1.00  0.00           C
ATOM   4347 HD11 LEU A 855      32.745  53.530  56.775  1.00  0.00           H
ATOM   4348 HD12 LEU A 855      33.005  52.500  58.235  1.00  0.00           H
ATOM   4349 HD13 LEU A 855      32.715  54.270  58.425  1.00  0.00           H
ATOM   4350  CD2 LEU A 855      30.205  54.350  57.345  1.00  0.00           C
ATOM   4351 HD21 LEU A 855      29.115  54.300  57.535  1.00  0.00           H
ATOM   4352 HD22 LEU A 855      30.365  54.440  56.245  1.00  0.00           H
ATOM   4353 HD23 LEU A 855      30.605  55.270  57.825  1.00  0.00           H
ATOM   4354  C   LEU A 855      31.205  50.430  55.205  1.00  0.00           C
ATOM   4355  O   LEU A 855      32.265  50.390  54.575  1.00  0.00           O
ATOM   4356  N   ILE A 856      30.505  49.320  55.495  1.00  0.00           N
ATOM   4357  HN  ILE A 856      29.645  49.420  56.005  1.00  0.00           H
ATOM   4358  CA  ILE A 856      30.855  47.970  55.095  1.00  0.00           C
ATOM   4359  HA  ILE A 856      31.895  47.820  55.355  1.00  0.00           H
ATOM   4360  CB  ILE A 856      30.055  46.930  55.875  1.00  0.00           C
ATOM   4361  HB  ILE A 856      28.965  47.150  55.775  1.00  0.00           H
ATOM   4362  CG2 ILE A 856      30.305  45.510  55.325  1.00  0.00           C
ATOM   4363 HG21 ILE A 856      31.375  45.250  55.395  1.00  0.00           H
ATOM   4364 HG22 ILE A 856      29.975  45.410  54.265  1.00  0.00           H
ATOM   4365 HG23 ILE A 856      29.725  44.760  55.895  1.00  0.00           H
ATOM   4366  CG1 ILE A 856      30.425  47.050  57.385  1.00  0.00           C
ATOM   4367 HG11 ILE A 856      30.075  48.030  57.765  1.00  0.00           H
ATOM   4368 HG12 ILE A 856      31.525  47.020  57.475  1.00  0.00           H
ATOM   4369  CD  ILE A 856      29.835  45.950  58.275  1.00  0.00           C
ATOM   4370  HD1 ILE A 856      30.295  44.960  58.045  1.00  0.00           H
ATOM   4371  HD2 ILE A 856      28.735  45.870  58.135  1.00  0.00           H
ATOM   4372  HD3 ILE A 856      30.035  46.170  59.345  1.00  0.00           H
ATOM   4373  C   ILE A 856      30.805  47.750  53.585  1.00  0.00           C
ATOM   4374  O   ILE A 856      31.715  47.170  53.005  1.00  0.00           O
ATOM   4375  N   PHE A 857      29.745  48.250  52.905  1.00  0.00           N
ATOM   4376  HN  PHE A 857      29.015  48.730  53.385  1.00  0.00           H
ATOM   4377  CA  PHE A 857      29.595  48.110  51.465  1.00  0.00           C
ATOM   4378  HA  PHE A 857      29.615  47.060  51.235  1.00  0.00           H
ATOM   4379  CB  PHE A 857      28.215  48.680  51.025  1.00  0.00           C
ATOM   4380  HB1 PHE A 857      28.125  49.750  51.335  1.00  0.00           H
ATOM   4381  HB2 PHE A 857      27.405  48.120  51.555  1.00  0.00           H
ATOM   4382  CG  PHE A 857      27.945  48.600  49.535  1.00  0.00           C
ATOM   4383  CD1 PHE A 857      27.325  47.460  48.995  1.00  0.00           C
ATOM   4384  HD1 PHE A 857      27.065  46.630  49.635  1.00  0.00           H
ATOM   4385  CE1 PHE A 857      27.035  47.390  47.625  1.00  0.00           C
ATOM   4386  HE1 PHE A 857      26.565  46.510  47.205  1.00  0.00           H
ATOM   4387  CZ  PHE A 857      27.355  48.460  46.785  1.00  0.00           C
ATOM   4388  HZ  PHE A 857      27.145  48.400  45.725  1.00  0.00           H
ATOM   4389  CD2 PHE A 857      28.245  49.680  48.685  1.00  0.00           C
ATOM   4390  HD2 PHE A 857      28.705  50.570  49.095  1.00  0.00           H
ATOM   4391  CE2 PHE A 857      27.955  49.610  47.315  1.00  0.00           C
ATOM   4392  HE2 PHE A 857      28.195  50.440  46.665  1.00  0.00           H
ATOM   4393  C   PHE A 857      30.745  48.750  50.705  1.00  0.00           C
ATOM   4394  O   PHE A 857      31.325  48.130  49.805  1.00  0.00           O
ATOM   4395  N   MET A 858      31.145  49.980  51.085  1.00  0.00           N
ATOM   4396  HN  MET A 858      30.665  50.470  51.825  1.00  0.00           H
ATOM   4397  CA  MET A 858      32.275  50.640  50.485  1.00  0.00           C
ATOM   4398  HA  MET A 858      32.105  50.680  49.415  1.00  0.00           H
ATOM   4399  CB  MET A 858      32.405  52.100  50.985  1.00  0.00           C
ATOM   4400  HB1 MET A 858      33.385  52.540  50.675  1.00  0.00           H
ATOM   4401  HB2 MET A 858      32.365  52.120  52.105  1.00  0.00           H
ATOM   4402  CG  MET A 858      31.305  53.020  50.425  1.00  0.00           C
ATOM   4403  HG1 MET A 858      30.305  52.600  50.695  1.00  0.00           H
ATOM   4404  HG2 MET A 858      31.365  53.020  49.315  1.00  0.00           H
ATOM   4405  SD  MET A 858      31.425  54.720  51.055  1.00  0.00           S
ATOM   4406  CE  MET A 858      30.115  55.400  50.015  1.00  0.00           C
ATOM   4407  HE1 MET A 858      29.165  54.840  50.135  1.00  0.00           H
ATOM   4408  HE2 MET A 858      30.395  55.380  48.945  1.00  0.00           H
ATOM   4409  HE3 MET A 858      29.915  56.460  50.305  1.00  0.00           H
ATOM   4410  C   MET A 858      33.595  49.920  50.645  1.00  0.00           C
ATOM   4411  O   MET A 858      34.275  49.680  49.645  1.00  0.00           O
ATOM   4412  N   ASP A 859      33.965  49.500  51.875  1.00  0.00           N
ATOM   4413  HN  ASP A 859      33.415  49.720  52.675  1.00  0.00           H
ATOM   4414  CA  ASP A 859      35.195  48.760  52.175  1.00  0.00           C
ATOM   4415  HA  ASP A 859      36.035  49.350  51.825  1.00  0.00           H
ATOM   4416  CB  ASP A 859      35.265  48.600  53.725  1.00  0.00           C
ATOM   4417  HB1 ASP A 859      34.495  47.890  54.085  1.00  0.00           H
ATOM   4418  HB2 ASP A 859      35.065  49.590  54.185  1.00  0.00           H
ATOM   4419  CG  ASP A 859      36.625  48.160  54.245  1.00  0.00           C
ATOM   4420  OD1 ASP A 859      37.635  48.450  53.565  1.00  0.00           O
ATOM   4421  OD2 ASP A 859      36.685  47.620  55.385  1.00  0.00           O
ATOM   4422  C   ASP A 859      35.265  47.400  51.445  1.00  0.00           C
ATOM   4423  O   ASP A 859      36.245  47.020  50.805  1.00  0.00           O
ATOM   4424  N   GLN A 860      34.155  46.660  51.495  1.00  0.00           N
ATOM   4425  HN  GLN A 860      33.395  46.970  52.065  1.00  0.00           H
ATOM   4426  CA  GLN A 860      33.995  45.370  50.845  1.00  0.00           C
ATOM   4427  HA  GLN A 860      34.805  44.740  51.195  1.00  0.00           H
ATOM   4428  CB  GLN A 860      32.625  44.790  51.265  1.00  0.00           C
ATOM   4429  HB1 GLN A 860      31.815  45.460  50.905  1.00  0.00           H
ATOM   4430  HB2 GLN A 860      32.575  44.820  52.375  1.00  0.00           H
ATOM   4431  CG  GLN A 860      32.335  43.350  50.795  1.00  0.00           C
ATOM   4432  HG1 GLN A 860      32.315  43.290  49.695  1.00  0.00           H
ATOM   4433  HG2 GLN A 860      31.335  43.050  51.175  1.00  0.00           H
ATOM   4434  CD  GLN A 860      33.345  42.360  51.385  1.00  0.00           C
ATOM   4435  OE1 GLN A 860      33.625  42.330  52.585  1.00  0.00           O
ATOM   4436  NE2 GLN A 860      33.925  41.490  50.525  1.00  0.00           N
ATOM   4437 HE21 GLN A 860      34.335  40.670  50.915  1.00  0.00           H
ATOM   4438 HE22 GLN A 860      34.205  41.810  49.625  1.00  0.00           H
ATOM   4439  C   GLN A 860      34.065  45.400  49.325  1.00  0.00           C
ATOM   4440  O   GLN A 860      34.765  44.590  48.695  1.00  0.00           O
ATOM   4441  N   GLN A 861      33.315  46.320  48.675  1.00  0.00           N
ATOM   4442  HN  GLN A 861      32.745  46.970  49.175  1.00  0.00           H
ATOM   4443  CA  GLN A 861      33.275  46.440  47.225  1.00  0.00           C
ATOM   4444  HA  GLN A 861      33.225  45.440  46.815  1.00  0.00           H
ATOM   4445  CB  GLN A 861      32.005  47.200  46.765  1.00  0.00           C
ATOM   4446  HB1 GLN A 861      32.085  47.390  45.665  1.00  0.00           H
ATOM   4447  HB2 GLN A 861      31.955  48.180  47.275  1.00  0.00           H
ATOM   4448  CG  GLN A 861      30.675  46.430  46.995  1.00  0.00           C
ATOM   4449  HG1 GLN A 861      29.845  46.990  46.535  1.00  0.00           H
ATOM   4450  HG2 GLN A 861      30.475  46.340  48.085  1.00  0.00           H
ATOM   4451  CD  GLN A 861      30.715  45.040  46.345  1.00  0.00           C
ATOM   4452  OE1 GLN A 861      31.015  44.910  45.155  1.00  0.00           O
ATOM   4453  NE2 GLN A 861      30.445  43.960  47.115  1.00  0.00           N
ATOM   4454 HE21 GLN A 861      30.425  43.090  46.625  1.00  0.00           H
ATOM   4455 HE22 GLN A 861      30.275  44.070  48.085  1.00  0.00           H
ATOM   4456  C   GLN A 861      34.535  47.030  46.615  1.00  0.00           C
ATOM   4457  O   GLN A 861      35.015  46.550  45.595  1.00  0.00           O
ATOM   4458  N   ILE A 862      35.135  48.060  47.265  1.00  0.00           N
ATOM   4459  HN  ILE A 862      34.755  48.440  48.105  1.00  0.00           H
ATOM   4460  CA  ILE A 862      36.385  48.650  46.785  1.00  0.00           C
ATOM   4461  HA  ILE A 862      36.225  48.950  45.755  1.00  0.00           H
ATOM   4462  CB  ILE A 862      36.755  49.920  47.565  1.00  0.00           C
ATOM   4463  HB  ILE A 862      35.805  50.470  47.765  1.00  0.00           H
ATOM   4464  CG2 ILE A 862      37.395  49.620  48.935  1.00  0.00           C
ATOM   4465 HG21 ILE A 862      38.385  49.140  48.835  1.00  0.00           H
ATOM   4466 HG22 ILE A 862      36.735  48.970  49.535  1.00  0.00           H
ATOM   4467 HG23 ILE A 862      37.525  50.560  49.505  1.00  0.00           H
ATOM   4468  CG1 ILE A 862      37.645  50.870  46.745  1.00  0.00           C
ATOM   4469 HG11 ILE A 862      38.295  50.290  46.045  1.00  0.00           H
ATOM   4470 HG12 ILE A 862      38.315  51.440  47.435  1.00  0.00           H
ATOM   4471  CD  ILE A 862      36.825  51.890  45.945  1.00  0.00           C
ATOM   4472  HD1 ILE A 862      36.235  52.550  46.615  1.00  0.00           H
ATOM   4473  HD2 ILE A 862      36.125  51.360  45.255  1.00  0.00           H
ATOM   4474  HD3 ILE A 862      37.495  52.520  45.325  1.00  0.00           H
ATOM   4475  C   ILE A 862      37.495  47.600  46.755  1.00  0.00           C
ATOM   4476  O   ILE A 862      38.225  47.450  45.775  1.00  0.00           O
ATOM   4477  N   THR A 863      37.585  46.760  47.805  1.00  0.00           N
ATOM   4478  HN  THR A 863      37.015  46.930  48.615  1.00  0.00           H
ATOM   4479  CA  THR A 863      38.505  45.630  47.855  1.00  0.00           C
ATOM   4480  HA  THR A 863      39.495  46.020  47.675  1.00  0.00           H
ATOM   4481  CB  THR A 863      38.555  44.960  49.225  1.00  0.00           C
ATOM   4482  HB  THR A 863      37.565  44.520  49.495  1.00  0.00           H
ATOM   4483  OG1 THR A 863      38.915  45.930  50.205  1.00  0.00           O
ATOM   4484  HG1 THR A 863      38.095  46.320  50.555  1.00  0.00           H
ATOM   4485  CG2 THR A 863      39.655  43.900  49.285  1.00  0.00           C
ATOM   4486 HG21 THR A 863      40.625  44.330  48.955  1.00  0.00           H
ATOM   4487 HG22 THR A 863      39.415  43.030  48.635  1.00  0.00           H
ATOM   4488 HG23 THR A 863      39.785  43.520  50.325  1.00  0.00           H
ATOM   4489  C   THR A 863      38.255  44.600  46.775  1.00  0.00           C
ATOM   4490  O   THR A 863      39.195  44.160  46.095  1.00  0.00           O
ATOM   4491  N   ALA A 864      36.985  44.230  46.505  1.00  0.00           N
ATOM   4492  HN  ALA A 864      36.225  44.590  47.045  1.00  0.00           H
ATOM   4493  CA  ALA A 864      36.635  43.360  45.405  1.00  0.00           C
ATOM   4494  HA  ALA A 864      37.185  42.430  45.525  1.00  0.00           H
ATOM   4495  CB  ALA A 864      35.125  43.050  45.455  1.00  0.00           C
ATOM   4496  HB1 ALA A 864      34.515  43.960  45.305  1.00  0.00           H
ATOM   4497  HB2 ALA A 864      34.865  42.620  46.455  1.00  0.00           H
ATOM   4498  HB3 ALA A 864      34.845  42.300  44.685  1.00  0.00           H
ATOM   4499  C   ALA A 864      37.015  43.910  44.035  1.00  0.00           C
ATOM   4500  O   ALA A 864      37.575  43.210  43.195  1.00  0.00           O
ATOM   4501  N   VAL A 865      36.745  45.220  43.785  1.00  0.00           N
ATOM   4502  HN  VAL A 865      36.265  45.780  44.465  1.00  0.00           H
ATOM   4503  CA  VAL A 865      37.155  45.930  42.575  1.00  0.00           C
ATOM   4504  HA  VAL A 865      36.775  45.390  41.725  1.00  0.00           H
ATOM   4505  CB  VAL A 865      36.565  47.340  42.535  1.00  0.00           C
ATOM   4506  HB  VAL A 865      36.765  47.860  43.505  1.00  0.00           H
ATOM   4507  CG1 VAL A 865      37.205  48.190  41.425  1.00  0.00           C
ATOM   4508 HG11 VAL A 865      37.125  47.690  40.435  1.00  0.00           H
ATOM   4509 HG12 VAL A 865      38.275  48.430  41.635  1.00  0.00           H
ATOM   4510 HG13 VAL A 865      36.685  49.170  41.355  1.00  0.00           H
ATOM   4511  CG2 VAL A 865      35.035  47.250  42.325  1.00  0.00           C
ATOM   4512 HG21 VAL A 865      34.555  46.650  43.125  1.00  0.00           H
ATOM   4513 HG22 VAL A 865      34.815  46.800  41.335  1.00  0.00           H
ATOM   4514 HG23 VAL A 865      34.595  48.270  42.345  1.00  0.00           H
ATOM   4515  C   VAL A 865      38.665  45.950  42.395  1.00  0.00           C
ATOM   4516  O   VAL A 865      39.155  45.570  41.335  1.00  0.00           O
ATOM   4517  N   ILE A 866      39.425  46.280  43.455  1.00  0.00           N
ATOM   4518  HN  ILE A 866      38.995  46.660  44.285  1.00  0.00           H
ATOM   4519  CA  ILE A 866      40.875  46.270  43.485  1.00  0.00           C
ATOM   4520  HA  ILE A 866      41.225  46.940  42.715  1.00  0.00           H
ATOM   4521  CB  ILE A 866      41.415  46.770  44.825  1.00  0.00           C
ATOM   4522  HB  ILE A 866      40.845  46.260  45.635  1.00  0.00           H
ATOM   4523  CG2 ILE A 866      42.915  46.460  45.015  1.00  0.00           C
ATOM   4524 HG21 ILE A 866      43.495  46.850  44.155  1.00  0.00           H
ATOM   4525 HG22 ILE A 866      43.105  45.370  45.115  1.00  0.00           H
ATOM   4526 HG23 ILE A 866      43.305  46.940  45.935  1.00  0.00           H
ATOM   4527  CG1 ILE A 866      41.145  48.290  44.965  1.00  0.00           C
ATOM   4528 HG11 ILE A 866      40.125  48.540  44.595  1.00  0.00           H
ATOM   4529 HG12 ILE A 866      41.855  48.850  44.315  1.00  0.00           H
ATOM   4530  CD  ILE A 866      41.245  48.820  46.415  1.00  0.00           C
ATOM   4531  HD1 ILE A 866      42.265  48.650  46.825  1.00  0.00           H
ATOM   4532  HD2 ILE A 866      40.495  48.310  47.055  1.00  0.00           H
ATOM   4533  HD3 ILE A 866      41.035  49.910  46.425  1.00  0.00           H
ATOM   4534  C   ILE A 866      41.455  44.900  43.145  1.00  0.00           C
ATOM   4535  O   ILE A 866      42.425  44.770  42.395  1.00  0.00           O
ATOM   4536  N   ILE A 867      40.875  43.810  43.685  1.00  0.00           N
ATOM   4537  HN  ILE A 867      40.105  43.930  44.315  1.00  0.00           H
ATOM   4538  CA  ILE A 867      41.255  42.440  43.345  1.00  0.00           C
ATOM   4539  HA  ILE A 867      42.325  42.380  43.425  1.00  0.00           H
ATOM   4540  CB  ILE A 867      40.685  41.440  44.345  1.00  0.00           C
ATOM   4541  HB  ILE A 867      39.575  41.610  44.415  1.00  0.00           H
ATOM   4542  CG2 ILE A 867      40.895  39.980  43.885  1.00  0.00           C
ATOM   4543 HG21 ILE A 867      41.965  39.800  43.645  1.00  0.00           H
ATOM   4544 HG22 ILE A 867      40.295  39.740  42.985  1.00  0.00           H
ATOM   4545 HG23 ILE A 867      40.605  39.280  44.695  1.00  0.00           H
ATOM   4546  CG1 ILE A 867      41.275  41.670  45.765  1.00  0.00           C
ATOM   4547 HG11 ILE A 867      40.695  41.040  46.485  1.00  0.00           H
ATOM   4548 HG12 ILE A 867      41.125  42.730  46.065  1.00  0.00           H
ATOM   4549  CD  ILE A 867      42.755  41.320  45.895  1.00  0.00           C
ATOM   4550  HD1 ILE A 867      43.375  41.830  45.125  1.00  0.00           H
ATOM   4551  HD2 ILE A 867      42.905  40.220  45.815  1.00  0.00           H
ATOM   4552  HD3 ILE A 867      43.145  41.640  46.885  1.00  0.00           H
ATOM   4553  C   ILE A 867      40.985  42.040  41.895  1.00  0.00           C
ATOM   4554  O   ILE A 867      41.865  41.500  41.225  1.00  0.00           O
ATOM   4555  N   ASN A 868      39.785  42.370  41.365  1.00  0.00           N
ATOM   4556  HN  ASN A 868      39.085  42.790  41.945  1.00  0.00           H
ATOM   4557  CA  ASN A 868      39.405  42.040  39.985  1.00  0.00           C
ATOM   4558  HA  ASN A 868      39.715  41.020  39.785  1.00  0.00           H
ATOM   4559  CB  ASN A 868      37.865  42.180  39.785  1.00  0.00           C
ATOM   4560  HB1 ASN A 868      37.595  41.930  38.735  1.00  0.00           H
ATOM   4561  HB2 ASN A 868      37.575  43.230  39.995  1.00  0.00           H
ATOM   4562  CG  ASN A 868      37.085  41.230  40.685  1.00  0.00           C
ATOM   4563  OD1 ASN A 868      37.495  40.120  41.035  1.00  0.00           O
ATOM   4564  ND2 ASN A 868      35.865  41.680  41.095  1.00  0.00           N
ATOM   4565 HD21 ASN A 868      35.455  42.470  40.625  1.00  0.00           H
ATOM   4566 HD22 ASN A 868      35.365  41.150  41.765  1.00  0.00           H
ATOM   4567  C   ASN A 868      40.065  42.920  38.915  1.00  0.00           C
ATOM   4568  O   ASN A 868      40.055  42.570  37.735  1.00  0.00           O
ATOM   4569  N   ARG A 869      40.585  44.100  39.315  1.00  0.00           N
ATOM   4570  HN  ARG A 869      40.475  44.330  40.275  1.00  0.00           H
ATOM   4571  CA  ARG A 869      41.305  45.100  38.545  1.00  0.00           C
ATOM   4572  HA  ARG A 869      40.545  45.740  38.125  1.00  0.00           H
ATOM   4573  CB  ARG A 869      42.135  45.950  39.555  1.00  0.00           C
ATOM   4574  HB1 ARG A 869      42.875  45.260  40.025  1.00  0.00           H
ATOM   4575  HB2 ARG A 869      41.445  46.300  40.345  1.00  0.00           H
ATOM   4576  CG  ARG A 869      42.885  47.160  38.975  1.00  0.00           C
ATOM   4577  HG1 ARG A 869      42.155  47.790  38.425  1.00  0.00           H
ATOM   4578  HG2 ARG A 869      43.635  46.800  38.245  1.00  0.00           H
ATOM   4579  CD  ARG A 869      43.575  48.070  40.005  1.00  0.00           C
ATOM   4580  HD1 ARG A 869      42.875  48.380  40.815  1.00  0.00           H
ATOM   4581  HD2 ARG A 869      43.945  48.970  39.465  1.00  0.00           H
ATOM   4582  NE  ARG A 869      44.745  47.330  40.605  1.00  0.00           N
ATOM   4583  HE  ARG A 869      44.795  46.340  40.495  1.00  0.00           H
ATOM   4584  CZ  ARG A 869      45.855  47.920  41.015  1.00  0.00           C
ATOM   4585  NH1 ARG A 869      45.965  49.210  41.235  1.00  0.00           N
ATOM   4586 HH11 ARG A 869      45.175  49.790  41.075  1.00  0.00           H
ATOM   4587 HH12 ARG A 869      46.855  49.620  41.435  1.00  0.00           H
ATOM   4588  NH2 ARG A 869      46.925  47.180  41.215  1.00  0.00           N
ATOM   4589 HH21 ARG A 869      47.775  47.640  41.455  1.00  0.00           H
ATOM   4590 HH22 ARG A 869      46.875  46.170  41.205  1.00  0.00           H
ATOM   4591  C   ARG A 869      42.185  44.640  37.365  1.00  0.00           C
ATOM   4592  O   ARG A 869      42.865  43.620  37.435  1.00  0.00           O
ATOM   4593  N   LYS A 870      42.215  45.430  36.265  1.00  0.00           N
ATOM   4594  HN  LYS A 870      41.705  46.280  36.285  1.00  0.00           H
ATOM   4595  CA  LYS A 870      42.945  45.200  35.025  1.00  0.00           C
ATOM   4596  HA  LYS A 870      42.375  44.500  34.445  1.00  0.00           H
ATOM   4597  CB  LYS A 870      43.005  46.550  34.265  1.00  0.00           C
ATOM   4598  HB1 LYS A 870      43.545  47.300  34.905  1.00  0.00           H
ATOM   4599  HB2 LYS A 870      41.965  46.940  34.185  1.00  0.00           H
ATOM   4600  CG  LYS A 870      43.675  46.540  32.875  1.00  0.00           C
ATOM   4601  HG1 LYS A 870      44.715  46.140  32.955  1.00  0.00           H
ATOM   4602  HG2 LYS A 870      43.785  47.600  32.545  1.00  0.00           H
ATOM   4603  CD  LYS A 870      42.885  45.740  31.825  1.00  0.00           C
ATOM   4604  HD1 LYS A 870      42.895  44.660  32.115  1.00  0.00           H
ATOM   4605  HD2 LYS A 870      43.405  45.840  30.835  1.00  0.00           H
ATOM   4606  CE  LYS A 870      41.415  46.140  31.645  1.00  0.00           C
ATOM   4607  HE1 LYS A 870      40.825  45.920  32.555  1.00  0.00           H
ATOM   4608  HE2 LYS A 870      40.965  45.580  30.795  1.00  0.00           H
ATOM   4609  NZ  LYS A 870      41.305  47.580  31.365  1.00  0.00           N
ATOM   4610  HZ1 LYS A 870      42.195  48.050  31.155  1.00  0.00           H
ATOM   4611  HZ2 LYS A 870      40.935  48.120  32.205  1.00  0.00           H
ATOM   4612  HZ3 LYS A 870      40.635  47.780  30.605  1.00  0.00           H
ATOM   4613  C   LYS A 870      44.375  44.660  35.175  1.00  0.00           C
ATOM   4614  O   LYS A 870      44.735  43.640  34.575  1.00  0.00           O
ATOM   4615  N   GLU A 871      45.185  45.320  36.025  1.00  0.00           N
ATOM   4616  HN  GLU A 871      44.905  46.230  36.355  1.00  0.00           H
ATOM   4617  CA  GLU A 871      46.515  44.930  36.435  1.00  0.00           C
ATOM   4618  HA  GLU A 871      47.145  44.950  35.545  1.00  0.00           H
ATOM   4619  CB  GLU A 871      47.055  45.970  37.465  1.00  0.00           C
ATOM   4620  HB1 GLU A 871      48.055  45.610  37.805  1.00  0.00           H
ATOM   4621  HB2 GLU A 871      46.395  46.010  38.355  1.00  0.00           H
ATOM   4622  CG  GLU A 871      47.285  47.410  36.905  1.00  0.00           C
ATOM   4623  HG1 GLU A 871      47.465  47.380  35.815  1.00  0.00           H
ATOM   4624  HG2 GLU A 871      48.195  47.830  37.395  1.00  0.00           H
ATOM   4625  CD  GLU A 871      46.145  48.370  37.195  1.00  0.00           C
ATOM   4626  OE1 GLU A 871      46.395  49.440  37.825  1.00  0.00           O
ATOM   4627  OE2 GLU A 871      44.985  48.070  36.835  1.00  0.00           O
ATOM   4628  C   GLU A 871      46.655  43.520  37.025  1.00  0.00           C
ATOM   4629  O   GLU A 871      47.635  42.810  36.805  1.00  0.00           O
ATOM   4630  N   HSD A 872      45.665  43.050  37.815  1.00  0.00           N
ATOM   4631  HN  HSD A 872      44.815  43.560  37.895  1.00  0.00           H
ATOM   4632  CA  HSD A 872      45.685  41.750  38.495  1.00  0.00           C
ATOM   4633  HA  HSD A 872      46.695  41.430  38.655  1.00  0.00           H
ATOM   4634  CB  HSD A 872      44.945  41.830  39.855  1.00  0.00           C
ATOM   4635  HB1 HSD A 872      44.935  40.840  40.365  1.00  0.00           H
ATOM   4636  HB2 HSD A 872      43.885  42.120  39.685  1.00  0.00           H
ATOM   4637  ND1 HSD A 872      44.895  43.340  41.885  1.00  0.00           N
ATOM   4638  HD1 HSD A 872      43.915  43.200  42.095  1.00  0.00           H
ATOM   4639  CG  HSD A 872      45.555  42.820  40.795  1.00  0.00           C
ATOM   4640  CE1 HSD A 872      45.735  44.220  42.475  1.00  0.00           C
ATOM   4641  HE1 HSD A 872      45.465  44.760  43.385  1.00  0.00           H
ATOM   4642  NE2 HSD A 872      46.875  44.330  41.825  1.00  0.00           N
ATOM   4643  CD2 HSD A 872      46.765  43.440  40.765  1.00  0.00           C
ATOM   4644  HD2 HSD A 872      47.575  43.330  40.055  1.00  0.00           H
ATOM   4645  C   HSD A 872      45.005  40.680  37.655  1.00  0.00           C
ATOM   4646  O   HSD A 872      44.075  40.020  38.105  1.00  0.00           O
ATOM   4647  N   LYS A 873      45.465  40.490  36.405  1.00  0.00           N
ATOM   4648  HN  LYS A 873      46.225  41.050  36.075  1.00  0.00           H
ATOM   4649  CA  LYS A 873      44.835  39.650  35.415  1.00  0.00           C
ATOM   4650  HA  LYS A 873      43.935  40.160  35.105  1.00  0.00           H
ATOM   4651  CB  LYS A 873      45.745  39.530  34.165  1.00  0.00           C
ATOM   4652  HB1 LYS A 873      45.265  38.850  33.435  1.00  0.00           H
ATOM   4653  HB2 LYS A 873      46.715  39.080  34.475  1.00  0.00           H
ATOM   4654  CG  LYS A 873      45.985  40.880  33.455  1.00  0.00           C
ATOM   4655  HG1 LYS A 873      46.555  41.570  34.115  1.00  0.00           H
ATOM   4656  HG2 LYS A 873      44.995  41.360  33.255  1.00  0.00           H
ATOM   4657  CD  LYS A 873      46.705  40.720  32.105  1.00  0.00           C
ATOM   4658  HD1 LYS A 873      46.705  41.710  31.595  1.00  0.00           H
ATOM   4659  HD2 LYS A 873      46.115  40.010  31.485  1.00  0.00           H
ATOM   4660  CE  LYS A 873      48.125  40.200  32.275  1.00  0.00           C
ATOM   4661  HE1 LYS A 873      48.145  39.170  32.715  1.00  0.00           H
ATOM   4662  HE2 LYS A 873      48.675  40.890  32.955  1.00  0.00           H
ATOM   4663  NZ  LYS A 873      48.835  40.150  30.995  1.00  0.00           N
ATOM   4664  HZ1 LYS A 873      48.705  41.020  30.435  1.00  0.00           H
ATOM   4665  HZ2 LYS A 873      48.495  39.360  30.395  1.00  0.00           H
ATOM   4666  HZ3 LYS A 873      49.865  40.050  31.195  1.00  0.00           H
ATOM   4667  C   LYS A 873      44.405  38.240  35.855  1.00  0.00           C
ATOM   4668  O   LYS A 873      45.225  37.340  35.995  1.00  0.00           O
ATOM   4669  N   LEU A 874      43.085  38.060  36.055  1.00  0.00           N
ATOM   4670  HN  LEU A 874      42.505  38.870  36.115  1.00  0.00           H
ATOM   4671  CA  LEU A 874      42.385  36.820  36.275  1.00  0.00           C
ATOM   4672  HA  LEU A 874      42.875  36.300  37.095  1.00  0.00           H
ATOM   4673  CB  LEU A 874      40.915  37.100  36.665  1.00  0.00           C
ATOM   4674  HB1 LEU A 874      40.345  36.140  36.705  1.00  0.00           H
ATOM   4675  HB2 LEU A 874      40.455  37.740  35.885  1.00  0.00           H
ATOM   4676  CG  LEU A 874      40.735  37.770  38.045  1.00  0.00           C
ATOM   4677  HG  LEU A 874      41.485  38.590  38.155  1.00  0.00           H
ATOM   4678  CD1 LEU A 874      39.345  38.410  38.175  1.00  0.00           C
ATOM   4679 HD11 LEU A 874      38.555  37.640  37.995  1.00  0.00           H
ATOM   4680 HD12 LEU A 874      39.215  39.240  37.435  1.00  0.00           H
ATOM   4681 HD13 LEU A 874      39.215  38.820  39.195  1.00  0.00           H
ATOM   4682  CD2 LEU A 874      40.945  36.750  39.175  1.00  0.00           C
ATOM   4683 HD21 LEU A 874      41.955  36.310  39.125  1.00  0.00           H
ATOM   4684 HD22 LEU A 874      40.205  35.920  39.075  1.00  0.00           H
ATOM   4685 HD23 LEU A 874      40.805  37.230  40.165  1.00  0.00           H
ATOM   4686  C   LEU A 874      42.425  35.870  35.095  1.00  0.00           C
ATOM   4687  O   LEU A 874      42.575  36.280  33.935  1.00  0.00           O
ATOM   4688  N   LYS A 875      42.275  34.560  35.335  1.00  0.00           N
ATOM   4689  HN  LYS A 875      42.205  34.200  36.285  1.00  0.00           H
ATOM   4690  CA  LYS A 875      42.085  33.580  34.275  1.00  0.00           C
ATOM   4691  HA  LYS A 875      42.285  34.000  33.305  1.00  0.00           H
ATOM   4692  CB  LYS A 875      42.995  32.330  34.515  1.00  0.00           C
ATOM   4693  HB1 LYS A 875      42.915  31.630  33.655  1.00  0.00           H
ATOM   4694  HB2 LYS A 875      42.605  31.800  35.415  1.00  0.00           H
ATOM   4695  CG  LYS A 875      44.465  32.670  34.835  1.00  0.00           C
ATOM   4696  HG1 LYS A 875      44.995  31.720  35.075  1.00  0.00           H
ATOM   4697  HG2 LYS A 875      44.465  33.260  35.775  1.00  0.00           H
ATOM   4698  CD  LYS A 875      45.245  33.450  33.755  1.00  0.00           C
ATOM   4699  HD1 LYS A 875      46.225  33.720  34.235  1.00  0.00           H
ATOM   4700  HD2 LYS A 875      44.705  34.390  33.525  1.00  0.00           H
ATOM   4701  CE  LYS A 875      45.515  32.650  32.475  1.00  0.00           C
ATOM   4702  HE1 LYS A 875      44.575  32.500  31.915  1.00  0.00           H
ATOM   4703  HE2 LYS A 875      45.945  31.660  32.735  1.00  0.00           H
ATOM   4704  NZ  LYS A 875      46.475  33.320  31.565  1.00  0.00           N
ATOM   4705  HZ1 LYS A 875      47.305  33.630  32.145  1.00  0.00           H
ATOM   4706  HZ2 LYS A 875      46.095  34.190  31.115  1.00  0.00           H
ATOM   4707  HZ3 LYS A 875      46.805  32.670  30.825  1.00  0.00           H
ATOM   4708  C   LYS A 875      40.635  33.120  34.295  1.00  0.00           C
ATOM   4709  O   LYS A 875      40.115  32.620  33.295  1.00  0.00           O
ATOM   4710  N   LYS A 876      39.945  33.290  35.435  1.00  0.00           N
ATOM   4711  HN  LYS A 876      40.445  33.610  36.255  1.00  0.00           H
ATOM   4712  CA  LYS A 876      38.615  32.790  35.665  1.00  0.00           C
ATOM   4713  HA  LYS A 876      38.215  32.390  34.745  1.00  0.00           H
ATOM   4714  CB  LYS A 876      38.635  31.670  36.735  1.00  0.00           C
ATOM   4715  HB1 LYS A 876      37.615  31.270  36.885  1.00  0.00           H
ATOM   4716  HB2 LYS A 876      38.975  32.120  37.695  1.00  0.00           H
ATOM   4717  CG  LYS A 876      39.585  30.510  36.405  1.00  0.00           C
ATOM   4718  HG1 LYS A 876      40.625  30.920  36.345  1.00  0.00           H
ATOM   4719  HG2 LYS A 876      39.345  30.080  35.405  1.00  0.00           H
ATOM   4720  CD  LYS A 876      39.585  29.420  37.495  1.00  0.00           C
ATOM   4721  HD1 LYS A 876      38.655  28.820  37.445  1.00  0.00           H
ATOM   4722  HD2 LYS A 876      39.585  29.950  38.475  1.00  0.00           H
ATOM   4723  CE  LYS A 876      40.805  28.490  37.435  1.00  0.00           C
ATOM   4724  HE1 LYS A 876      41.745  29.090  37.395  1.00  0.00           H
ATOM   4725  HE2 LYS A 876      40.755  27.840  36.535  1.00  0.00           H
ATOM   4726  NZ  LYS A 876      40.875  27.640  38.625  1.00  0.00           N
ATOM   4727  HZ1 LYS A 876      39.975  27.170  38.825  1.00  0.00           H
ATOM   4728  HZ2 LYS A 876      41.095  28.210  39.475  1.00  0.00           H
ATOM   4729  HZ3 LYS A 876      41.645  26.920  38.495  1.00  0.00           H
ATOM   4730  C   LYS A 876      37.675  33.900  36.125  1.00  0.00           C
ATOM   4731  O   LYS A 876      38.065  34.990  36.545  1.00  0.00           O
ATOM   4732  N   GLY A 877      36.355  33.670  35.995  1.00  0.00           N
ATOM   4733  HN  GLY A 877      36.075  32.790  35.605  1.00  0.00           H
ATOM   4734  CA  GLY A 877      35.325  34.600  36.455  1.00  0.00           C
ATOM   4735  HA1 GLY A 877      34.385  34.200  36.095  1.00  0.00           H
ATOM   4736  HA2 GLY A 877      35.565  35.570  36.045  1.00  0.00           H
ATOM   4737  C   GLY A 877      35.185  34.750  37.965  1.00  0.00           C
ATOM   4738  O   GLY A 877      35.385  33.810  38.735  1.00  0.00           O
ATOM   4739  N   ALA A 878      34.755  35.950  38.405  1.00  0.00           N
ATOM   4740  HN  ALA A 878      34.695  36.720  37.775  1.00  0.00           H
ATOM   4741  CA  ALA A 878      34.425  36.290  39.775  1.00  0.00           C
ATOM   4742  HA  ALA A 878      34.815  35.530  40.435  1.00  0.00           H
ATOM   4743  CB  ALA A 878      35.085  37.640  40.145  1.00  0.00           C
ATOM   4744  HB1 ALA A 878      34.675  38.480  39.535  1.00  0.00           H
ATOM   4745  HB2 ALA A 878      36.175  37.580  39.935  1.00  0.00           H
ATOM   4746  HB3 ALA A 878      34.955  37.890  41.225  1.00  0.00           H
ATOM   4747  C   ALA A 878      32.895  36.350  39.985  1.00  0.00           C
ATOM   4748  O   ALA A 878      32.115  35.950  39.115  1.00  0.00           O
ATOM   4749  N   GLY A 879      32.425  36.850  41.155  1.00  0.00           N
ATOM   4750  HN  GLY A 879      33.055  37.220  41.835  1.00  0.00           H
ATOM   4751  CA  GLY A 879      30.995  36.930  41.455  1.00  0.00           C
ATOM   4752  HA1 GLY A 879      30.665  35.950  41.755  1.00  0.00           H
ATOM   4753  HA2 GLY A 879      30.455  37.310  40.595  1.00  0.00           H
ATOM   4754  C   GLY A 879      30.725  37.860  42.595  1.00  0.00           C
ATOM   4755  O   GLY A 879      30.865  37.490  43.765  1.00  0.00           O
ATOM   4756  N   TYR A 880      30.335  39.110  42.275  1.00  0.00           N
ATOM   4757  HN  TYR A 880      30.195  39.330  41.325  1.00  0.00           H
ATOM   4758  CA  TYR A 880      29.975  40.170  43.195  1.00  0.00           C
ATOM   4759  HA  TYR A 880      30.805  40.350  43.865  1.00  0.00           H
ATOM   4760  CB  TYR A 880      29.645  41.460  42.395  1.00  0.00           C
ATOM   4761  HB1 TYR A 880      29.205  42.240  43.055  1.00  0.00           H
ATOM   4762  HB2 TYR A 880      28.895  41.250  41.595  1.00  0.00           H
ATOM   4763  CG  TYR A 880      30.875  42.060  41.775  1.00  0.00           C
ATOM   4764  CD1 TYR A 880      31.745  42.790  42.605  1.00  0.00           C
ATOM   4765  HD1 TYR A 880      31.525  42.880  43.655  1.00  0.00           H
ATOM   4766  CE1 TYR A 880      32.855  43.450  42.075  1.00  0.00           C
ATOM   4767  HE1 TYR A 880      33.495  44.020  42.735  1.00  0.00           H
ATOM   4768  CZ  TYR A 880      33.115  43.390  40.695  1.00  0.00           C
ATOM   4769  OH  TYR A 880      34.235  44.070  40.175  1.00  0.00           O
ATOM   4770  HH  TYR A 880      34.515  44.680  40.855  1.00  0.00           H
ATOM   4771  CD2 TYR A 880      31.145  42.000  40.395  1.00  0.00           C
ATOM   4772  HD2 TYR A 880      30.465  41.480  39.745  1.00  0.00           H
ATOM   4773  CE2 TYR A 880      32.265  42.660  39.855  1.00  0.00           C
ATOM   4774  HE2 TYR A 880      32.455  42.640  38.795  1.00  0.00           H
ATOM   4775  C   TYR A 880      28.775  39.850  44.085  1.00  0.00           C
ATOM   4776  O   TYR A 880      28.795  40.040  45.295  1.00  0.00           O
ATOM   4777  N   HSD A 881      27.705  39.310  43.485  1.00  0.00           N
ATOM   4778  HN  HSD A 881      27.725  39.160  42.495  1.00  0.00           H
ATOM   4779  CA  HSD A 881      26.485  38.940  44.165  1.00  0.00           C
ATOM   4780  HA  HSD A 881      26.135  39.810  44.715  1.00  0.00           H
ATOM   4781  CB  HSD A 881      25.395  38.550  43.145  1.00  0.00           C
ATOM   4782  HB1 HSD A 881      24.455  38.280  43.665  1.00  0.00           H
ATOM   4783  HB2 HSD A 881      25.725  37.680  42.545  1.00  0.00           H
ATOM   4784  ND1 HSD A 881      25.435  39.770  40.895  1.00  0.00           N
ATOM   4785  HD1 HSD A 881      25.965  39.070  40.385  1.00  0.00           H
ATOM   4786  CG  HSD A 881      25.115  39.720  42.245  1.00  0.00           C
ATOM   4787  CE1 HSD A 881      25.045  41.000  40.455  1.00  0.00           C
ATOM   4788  HE1 HSD A 881      25.155  41.340  39.425  1.00  0.00           H
ATOM   4789  NE2 HSD A 881      24.535  41.720  41.435  1.00  0.00           N
ATOM   4790  CD2 HSD A 881      24.555  40.920  42.545  1.00  0.00           C
ATOM   4791  HD2 HSD A 881      24.195  41.290  43.495  1.00  0.00           H
ATOM   4792  C   HSD A 881      26.655  37.840  45.205  1.00  0.00           C
ATOM   4793  O   HSD A 881      26.155  37.940  46.315  1.00  0.00           O
ATOM   4794  N   LEU A 882      27.425  36.790  44.855  1.00  0.00           N
ATOM   4795  HN  LEU A 882      27.845  36.760  43.955  1.00  0.00           H
ATOM   4796  CA  LEU A 882      27.815  35.720  45.765  1.00  0.00           C
ATOM   4797  HA  LEU A 882      26.925  35.290  46.195  1.00  0.00           H
ATOM   4798  CB  LEU A 882      28.625  34.620  45.015  1.00  0.00           C
ATOM   4799  HB1 LEU A 882      29.035  33.880  45.745  1.00  0.00           H
ATOM   4800  HB2 LEU A 882      29.485  35.100  44.495  1.00  0.00           H
ATOM   4801  CG  LEU A 882      27.815  33.810  43.985  1.00  0.00           C
ATOM   4802  HG  LEU A 882      27.225  34.510  43.345  1.00  0.00           H
ATOM   4803  CD1 LEU A 882      28.755  33.020  43.055  1.00  0.00           C
ATOM   4804 HD11 LEU A 882      29.375  32.320  43.655  1.00  0.00           H
ATOM   4805 HD12 LEU A 882      29.415  33.710  42.495  1.00  0.00           H
ATOM   4806 HD13 LEU A 882      28.165  32.430  42.325  1.00  0.00           H
ATOM   4807  CD2 LEU A 882      26.835  32.850  44.675  1.00  0.00           C
ATOM   4808 HD21 LEU A 882      26.075  33.400  45.265  1.00  0.00           H
ATOM   4809 HD22 LEU A 882      27.385  32.160  45.355  1.00  0.00           H
ATOM   4810 HD23 LEU A 882      26.305  32.230  43.925  1.00  0.00           H
ATOM   4811  C   LEU A 882      28.645  36.230  46.935  1.00  0.00           C
ATOM   4812  O   LEU A 882      28.405  35.900  48.085  1.00  0.00           O
ATOM   4813  N   ASP A 883      29.635  37.110  46.655  1.00  0.00           N
ATOM   4814  HN  ASP A 883      29.805  37.390  45.705  1.00  0.00           H
ATOM   4815  CA  ASP A 883      30.435  37.740  47.685  1.00  0.00           C
ATOM   4816  HA  ASP A 883      30.925  36.970  48.265  1.00  0.00           H
ATOM   4817  CB  ASP A 883      31.495  38.650  46.995  1.00  0.00           C
ATOM   4818  HB1 ASP A 883      31.005  39.320  46.255  1.00  0.00           H
ATOM   4819  HB2 ASP A 883      32.205  38.010  46.425  1.00  0.00           H
ATOM   4820  CG  ASP A 883      32.305  39.480  47.975  1.00  0.00           C
ATOM   4821  OD1 ASP A 883      33.085  39.060  48.805  1.00  0.00           O
ATOM   4822  OD2 ASP A 883      32.025  40.820  47.905  1.00  0.00           O
ATOM   4823  HD2 ASP A 883      32.505  41.240  48.615  1.00  0.00           H
ATOM   4824  C   ASP A 883      29.585  38.560  48.665  1.00  0.00           C
ATOM   4825  O   ASP A 883      29.725  38.430  49.885  1.00  0.00           O
ATOM   4826  N   LEU A 884      28.685  39.420  48.145  1.00  0.00           N
ATOM   4827  HN  LEU A 884      28.585  39.500  47.155  1.00  0.00           H
ATOM   4828  CA  LEU A 884      27.835  40.270  48.955  1.00  0.00           C
ATOM   4829  HA  LEU A 884      28.485  40.750  49.675  1.00  0.00           H
ATOM   4830  CB  LEU A 884      27.205  41.390  48.095  1.00  0.00           C
ATOM   4831  HB1 LEU A 884      26.555  40.920  47.325  1.00  0.00           H
ATOM   4832  HB2 LEU A 884      28.025  41.900  47.545  1.00  0.00           H
ATOM   4833  CG  LEU A 884      26.395  42.470  48.855  1.00  0.00           C
ATOM   4834  HG  LEU A 884      25.525  41.970  49.335  1.00  0.00           H
ATOM   4835  CD1 LEU A 884      27.215  43.150  49.955  1.00  0.00           C
ATOM   4836 HD11 LEU A 884      28.125  43.630  49.525  1.00  0.00           H
ATOM   4837 HD12 LEU A 884      27.525  42.420  50.735  1.00  0.00           H
ATOM   4838 HD13 LEU A 884      26.615  43.940  50.455  1.00  0.00           H
ATOM   4839  CD2 LEU A 884      25.865  43.540  47.885  1.00  0.00           C
ATOM   4840 HD21 LEU A 884      25.285  43.070  47.065  1.00  0.00           H
ATOM   4841 HD22 LEU A 884      26.705  44.110  47.435  1.00  0.00           H
ATOM   4842 HD23 LEU A 884      25.195  44.250  48.425  1.00  0.00           H
ATOM   4843  C   LEU A 884      26.815  39.510  49.795  1.00  0.00           C
ATOM   4844  O   LEU A 884      26.615  39.820  50.965  1.00  0.00           O
ATOM   4845  N   LEU A 885      26.175  38.450  49.225  1.00  0.00           N
ATOM   4846  HN  LEU A 885      26.315  38.250  48.255  1.00  0.00           H
ATOM   4847  CA  LEU A 885      25.295  37.550  49.965  1.00  0.00           C
ATOM   4848  HA  LEU A 885      24.485  38.120  50.385  1.00  0.00           H
ATOM   4849  CB  LEU A 885      24.765  36.390  49.085  1.00  0.00           C
ATOM   4850  HB1 LEU A 885      24.355  35.570  49.715  1.00  0.00           H
ATOM   4851  HB2 LEU A 885      25.615  35.960  48.505  1.00  0.00           H
ATOM   4852  CG  LEU A 885      23.645  36.740  48.095  1.00  0.00           C
ATOM   4853  HG  LEU A 885      23.985  37.590  47.455  1.00  0.00           H
ATOM   4854  CD1 LEU A 885      23.385  35.540  47.175  1.00  0.00           C
ATOM   4855 HD11 LEU A 885      23.095  34.650  47.765  1.00  0.00           H
ATOM   4856 HD12 LEU A 885      24.305  35.290  46.595  1.00  0.00           H
ATOM   4857 HD13 LEU A 885      22.565  35.770  46.455  1.00  0.00           H
ATOM   4858  CD2 LEU A 885      22.355  37.160  48.815  1.00  0.00           C
ATOM   4859 HD21 LEU A 885      22.495  38.090  49.395  1.00  0.00           H
ATOM   4860 HD22 LEU A 885      22.025  36.360  49.505  1.00  0.00           H
ATOM   4861 HD23 LEU A 885      21.535  37.330  48.075  1.00  0.00           H
ATOM   4862  C   LEU A 885      25.995  36.870  51.125  1.00  0.00           C
ATOM   4863  O   LEU A 885      25.535  36.930  52.265  1.00  0.00           O
ATOM   4864  N   MET A 886      27.155  36.240  50.855  1.00  0.00           N
ATOM   4865  HN  MET A 886      27.525  36.230  49.925  1.00  0.00           H
ATOM   4866  CA  MET A 886      27.915  35.540  51.875  1.00  0.00           C
ATOM   4867  HA  MET A 886      27.265  34.800  52.325  1.00  0.00           H
ATOM   4868  CB  MET A 886      29.135  34.840  51.215  1.00  0.00           C
ATOM   4869  HB1 MET A 886      29.885  34.530  51.975  1.00  0.00           H
ATOM   4870  HB2 MET A 886      29.645  35.580  50.555  1.00  0.00           H
ATOM   4871  CG  MET A 886      28.755  33.610  50.355  1.00  0.00           C
ATOM   4872  HG1 MET A 886      29.705  33.170  49.965  1.00  0.00           H
ATOM   4873  HG2 MET A 886      28.175  33.960  49.465  1.00  0.00           H
ATOM   4874  SD  MET A 886      27.775  32.340  51.195  1.00  0.00           S
ATOM   4875  CE  MET A 886      28.945  32.070  52.555  1.00  0.00           C
ATOM   4876  HE1 MET A 886      28.975  32.950  53.235  1.00  0.00           H
ATOM   4877  HE2 MET A 886      29.965  31.900  52.155  1.00  0.00           H
ATOM   4878  HE3 MET A 886      28.685  31.190  53.165  1.00  0.00           H
ATOM   4879  C   MET A 886      28.385  36.420  53.015  1.00  0.00           C
ATOM   4880  O   MET A 886      28.225  36.080  54.185  1.00  0.00           O
ATOM   4881  N   VAL A 887      28.945  37.600  52.675  1.00  0.00           N
ATOM   4882  HN  VAL A 887      29.055  37.840  51.715  1.00  0.00           H
ATOM   4883  CA  VAL A 887      29.395  38.580  53.645  1.00  0.00           C
ATOM   4884  HA  VAL A 887      30.075  38.100  54.345  1.00  0.00           H
ATOM   4885  CB  VAL A 887      30.195  39.690  52.955  1.00  0.00           C
ATOM   4886  HB  VAL A 887      29.625  40.050  52.055  1.00  0.00           H
ATOM   4887  CG1 VAL A 887      30.455  40.900  53.875  1.00  0.00           C
ATOM   4888 HG11 VAL A 887      30.955  40.570  54.815  1.00  0.00           H
ATOM   4889 HG12 VAL A 887      29.525  41.440  54.125  1.00  0.00           H
ATOM   4890 HG13 VAL A 887      31.135  41.630  53.375  1.00  0.00           H
ATOM   4891  CG2 VAL A 887      31.535  39.090  52.495  1.00  0.00           C
ATOM   4892 HG21 VAL A 887      31.395  38.250  51.795  1.00  0.00           H
ATOM   4893 HG22 VAL A 887      32.115  38.730  53.375  1.00  0.00           H
ATOM   4894 HG23 VAL A 887      32.145  39.860  51.985  1.00  0.00           H
ATOM   4895  C   VAL A 887      28.265  39.130  54.505  1.00  0.00           C
ATOM   4896  O   VAL A 887      28.355  39.130  55.735  1.00  0.00           O
ATOM   4897  N   GLY A 888      27.135  39.540  53.885  1.00  0.00           N
ATOM   4898  HN  GLY A 888      27.075  39.500  52.885  1.00  0.00           H
ATOM   4899  CA  GLY A 888      25.995  40.090  54.605  1.00  0.00           C
ATOM   4900  HA1 GLY A 888      25.255  40.350  53.865  1.00  0.00           H
ATOM   4901  HA2 GLY A 888      26.335  40.950  55.175  1.00  0.00           H
ATOM   4902  C   GLY A 888      25.375  39.130  55.565  1.00  0.00           C
ATOM   4903  O   GLY A 888      25.125  39.450  56.725  1.00  0.00           O
ATOM   4904  N   VAL A 889      25.145  37.900  55.105  1.00  0.00           N
ATOM   4905  HN  VAL A 889      25.355  37.650  54.155  1.00  0.00           H
ATOM   4906  CA  VAL A 889      24.595  36.840  55.925  1.00  0.00           C
ATOM   4907  HA  VAL A 889      23.695  37.220  56.385  1.00  0.00           H
ATOM   4908  CB  VAL A 889      24.195  35.690  55.035  1.00  0.00           C
ATOM   4909  HB  VAL A 889      25.075  35.340  54.435  1.00  0.00           H
ATOM   4910  CG1 VAL A 889      23.675  34.560  55.895  1.00  0.00           C
ATOM   4911 HG11 VAL A 889      22.855  34.930  56.545  1.00  0.00           H
ATOM   4912 HG12 VAL A 889      24.465  34.120  56.535  1.00  0.00           H
ATOM   4913 HG13 VAL A 889      23.255  33.760  55.245  1.00  0.00           H
ATOM   4914  CG2 VAL A 889      23.065  36.140  54.085  1.00  0.00           C
ATOM   4915 HG21 VAL A 889      23.375  36.990  53.445  1.00  0.00           H
ATOM   4916 HG22 VAL A 889      22.175  36.460  54.665  1.00  0.00           H
ATOM   4917 HG23 VAL A 889      22.775  35.300  53.415  1.00  0.00           H
ATOM   4918  C   VAL A 889      25.515  36.450  57.095  1.00  0.00           C
ATOM   4919  O   VAL A 889      25.075  36.380  58.235  1.00  0.00           O
ATOM   4920  N   MET A 890      26.835  36.270  56.845  1.00  0.00           N
ATOM   4921  HN  MET A 890      27.195  36.340  55.915  1.00  0.00           H
ATOM   4922  CA  MET A 890      27.835  36.020  57.885  1.00  0.00           C
ATOM   4923  HA  MET A 890      27.535  35.130  58.425  1.00  0.00           H
ATOM   4924  CB  MET A 890      29.255  35.790  57.295  1.00  0.00           C
ATOM   4925  HB1 MET A 890      30.005  35.830  58.115  1.00  0.00           H
ATOM   4926  HB2 MET A 890      29.495  36.620  56.595  1.00  0.00           H
ATOM   4927  CG  MET A 890      29.475  34.440  56.575  1.00  0.00           C
ATOM   4928  HG1 MET A 890      30.495  34.470  56.115  1.00  0.00           H
ATOM   4929  HG2 MET A 890      28.745  34.320  55.745  1.00  0.00           H
ATOM   4930  SD  MET A 890      29.415  33.000  57.695  1.00  0.00           S
ATOM   4931  CE  MET A 890      27.755  32.490  57.175  1.00  0.00           C
ATOM   4932  HE1 MET A 890      27.735  32.190  56.105  1.00  0.00           H
ATOM   4933  HE2 MET A 890      27.015  33.300  57.315  1.00  0.00           H
ATOM   4934  HE3 MET A 890      27.405  31.620  57.785  1.00  0.00           H
ATOM   4935  C   MET A 890      27.945  37.090  58.955  1.00  0.00           C
ATOM   4936  O   MET A 890      27.925  36.800  60.145  1.00  0.00           O
ATOM   4937  N   LEU A 891      27.975  38.390  58.545  1.00  0.00           N
ATOM   4938  HN  LEU A 891      28.045  38.610  57.575  1.00  0.00           H
ATOM   4939  CA  LEU A 891      27.985  39.520  59.465  1.00  0.00           C
ATOM   4940  HA  LEU A 891      28.865  39.450  60.075  1.00  0.00           H
ATOM   4941  CB  LEU A 891      27.995  40.850  58.685  1.00  0.00           C
ATOM   4942  HB1 LEU A 891      27.765  41.720  59.345  1.00  0.00           H
ATOM   4943  HB2 LEU A 891      27.195  40.800  57.905  1.00  0.00           H
ATOM   4944  CG  LEU A 891      29.325  41.180  57.975  1.00  0.00           C
ATOM   4945  HG  LEU A 891      29.685  40.260  57.445  1.00  0.00           H
ATOM   4946  CD1 LEU A 891      29.105  42.270  56.915  1.00  0.00           C
ATOM   4947 HD11 LEU A 891      28.695  43.180  57.385  1.00  0.00           H
ATOM   4948 HD12 LEU A 891      28.395  41.920  56.135  1.00  0.00           H
ATOM   4949 HD13 LEU A 891      30.065  42.510  56.415  1.00  0.00           H
ATOM   4950  CD2 LEU A 891      30.415  41.620  58.955  1.00  0.00           C
ATOM   4951 HD21 LEU A 891      30.645  40.820  59.685  1.00  0.00           H
ATOM   4952 HD22 LEU A 891      30.095  42.530  59.495  1.00  0.00           H
ATOM   4953 HD23 LEU A 891      31.355  41.860  58.405  1.00  0.00           H
ATOM   4954  C   LEU A 891      26.795  39.520  60.415  1.00  0.00           C
ATOM   4955  O   LEU A 891      26.965  39.730  61.615  1.00  0.00           O
ATOM   4956  N   GLY A 892      25.575  39.250  59.895  1.00  0.00           N
ATOM   4957  HN  GLY A 892      25.505  39.110  58.905  1.00  0.00           H
ATOM   4958  CA  GLY A 892      24.355  39.090  60.685  1.00  0.00           C
ATOM   4959  HA1 GLY A 892      23.585  38.750  60.015  1.00  0.00           H
ATOM   4960  HA2 GLY A 892      24.125  40.030  61.165  1.00  0.00           H
ATOM   4961  C   GLY A 892      24.465  38.060  61.775  1.00  0.00           C
ATOM   4962  O   GLY A 892      24.235  38.340  62.955  1.00  0.00           O
ATOM   4963  N   VAL A 893      24.875  36.830  61.425  1.00  0.00           N
ATOM   4964  HN  VAL A 893      25.035  36.620  60.455  1.00  0.00           H
ATOM   4965  CA  VAL A 893      25.105  35.730  62.355  1.00  0.00           C
ATOM   4966  HA  VAL A 893      24.185  35.510  62.875  1.00  0.00           H
ATOM   4967  CB  VAL A 893      25.565  34.520  61.575  1.00  0.00           C
ATOM   4968  HB  VAL A 893      26.485  34.730  60.985  1.00  0.00           H
ATOM   4969  CG1 VAL A 893      25.815  33.310  62.495  1.00  0.00           C
ATOM   4970 HG11 VAL A 893      24.935  33.130  63.135  1.00  0.00           H
ATOM   4971 HG12 VAL A 893      26.705  33.460  63.135  1.00  0.00           H
ATOM   4972 HG13 VAL A 893      25.995  32.390  61.885  1.00  0.00           H
ATOM   4973  CG2 VAL A 893      24.445  34.200  60.595  1.00  0.00           C
ATOM   4974 HG21 VAL A 893      24.275  34.980  59.835  1.00  0.00           H
ATOM   4975 HG22 VAL A 893      23.495  34.070  61.155  1.00  0.00           H
ATOM   4976 HG23 VAL A 893      24.685  33.270  60.045  1.00  0.00           H
ATOM   4977  C   VAL A 893      26.165  36.010  63.395  1.00  0.00           C
ATOM   4978  O   VAL A 893      25.975  35.790  64.595  1.00  0.00           O
ATOM   4979  N   CYS A 894      27.315  36.540  62.955  1.00  0.00           N
ATOM   4980  HN  CYS A 894      27.445  36.690  61.965  1.00  0.00           H
ATOM   4981  CA  CYS A 894      28.425  36.920  63.815  1.00  0.00           C
ATOM   4982  HA  CYS A 894      28.695  36.050  64.395  1.00  0.00           H
ATOM   4983  CB  CYS A 894      29.655  37.360  62.975  1.00  0.00           C
ATOM   4984  HB1 CYS A 894      30.405  37.860  63.615  1.00  0.00           H
ATOM   4985  HB2 CYS A 894      29.335  38.110  62.215  1.00  0.00           H
ATOM   4986  SG  CYS A 894      30.445  35.930  62.165  1.00  0.00           S
ATOM   4987  HG1 CYS A 894      29.505  35.790  61.235  1.00  0.00           H
ATOM   4988  C   CYS A 894      28.055  37.980  64.835  1.00  0.00           C
ATOM   4989  O   CYS A 894      28.375  37.880  66.015  1.00  0.00           O
ATOM   4990  N   SER A 895      27.305  39.020  64.405  1.00  0.00           N
ATOM   4991  HN  SER A 895      27.085  39.070  63.425  1.00  0.00           H
ATOM   4992  CA  SER A 895      26.805  40.090  65.255  1.00  0.00           C
ATOM   4993  HA  SER A 895      27.645  40.560  65.735  1.00  0.00           H
ATOM   4994  CB  SER A 895      26.015  41.170  64.455  1.00  0.00           C
ATOM   4995  HB1 SER A 895      25.725  42.000  65.135  1.00  0.00           H
ATOM   4996  HB2 SER A 895      25.085  40.740  64.025  1.00  0.00           H
ATOM   4997  OG  SER A 895      26.805  41.730  63.405  1.00  0.00           O
ATOM   4998  HG1 SER A 895      26.955  41.000  62.755  1.00  0.00           H
ATOM   4999  C   SER A 895      25.885  39.590  66.355  1.00  0.00           C
ATOM   5000  O   SER A 895      25.985  39.990  67.515  1.00  0.00           O
ATOM   5001  N   VAL A 896      24.975  38.660  65.995  1.00  0.00           N
ATOM   5002  HN  VAL A 896      24.885  38.400  65.035  1.00  0.00           H
ATOM   5003  CA  VAL A 896      24.105  37.970  66.935  1.00  0.00           C
ATOM   5004  HA  VAL A 896      23.505  38.690  67.465  1.00  0.00           H
ATOM   5005  CB  VAL A 896      23.175  37.060  66.145  1.00  0.00           C
ATOM   5006  HB  VAL A 896      23.775  36.490  65.405  1.00  0.00           H
ATOM   5007  CG1 VAL A 896      22.475  36.040  67.055  1.00  0.00           C
ATOM   5008 HG11 VAL A 896      21.735  36.570  67.705  1.00  0.00           H
ATOM   5009 HG12 VAL A 896      23.135  35.430  67.705  1.00  0.00           H
ATOM   5010 HG13 VAL A 896      21.975  35.310  66.405  1.00  0.00           H
ATOM   5011  CG2 VAL A 896      22.135  37.900  65.385  1.00  0.00           C
ATOM   5012 HG21 VAL A 896      22.615  38.690  64.775  1.00  0.00           H
ATOM   5013 HG22 VAL A 896      21.445  38.400  66.105  1.00  0.00           H
ATOM   5014 HG23 VAL A 896      21.525  37.260  64.725  1.00  0.00           H
ATOM   5015  C   VAL A 896      24.835  37.150  68.005  1.00  0.00           C
ATOM   5016  O   VAL A 896      24.575  37.290  69.205  1.00  0.00           O
ATOM   5017  N   MET A 897      25.805  36.300  67.615  1.00  0.00           N
ATOM   5018  HN  MET A 897      25.975  36.150  66.635  1.00  0.00           H
ATOM   5019  CA  MET A 897      26.545  35.490  68.555  1.00  0.00           C
ATOM   5020  HA  MET A 897      25.845  35.050  69.255  1.00  0.00           H
ATOM   5021  CB  MET A 897      27.325  34.350  67.865  1.00  0.00           C
ATOM   5022  HB1 MET A 897      27.955  33.820  68.625  1.00  0.00           H
ATOM   5023  HB2 MET A 897      28.005  34.790  67.095  1.00  0.00           H
ATOM   5024  CG  MET A 897      26.425  33.300  67.205  1.00  0.00           C
ATOM   5025  HG1 MET A 897      25.945  33.730  66.295  1.00  0.00           H
ATOM   5026  HG2 MET A 897      25.605  33.070  67.925  1.00  0.00           H
ATOM   5027  SD  MET A 897      27.275  31.740  66.785  1.00  0.00           S
ATOM   5028  CE  MET A 897      28.485  32.420  65.615  1.00  0.00           C
ATOM   5029  HE1 MET A 897      29.225  33.040  66.145  1.00  0.00           H
ATOM   5030  HE2 MET A 897      27.985  33.050  64.845  1.00  0.00           H
ATOM   5031  HE3 MET A 897      29.025  31.610  65.085  1.00  0.00           H
ATOM   5032  C   MET A 897      27.515  36.300  69.375  1.00  0.00           C
ATOM   5033  O   MET A 897      27.865  35.930  70.495  1.00  0.00           O
ATOM   5034  N   GLY A 898      27.955  37.470  68.845  1.00  0.00           N
ATOM   5035  HN  GLY A 898      27.625  37.720  67.925  1.00  0.00           H
ATOM   5036  CA  GLY A 898      28.815  38.410  69.535  1.00  0.00           C
ATOM   5037  HA1 GLY A 898      28.745  38.270  70.605  1.00  0.00           H
ATOM   5038  HA2 GLY A 898      28.495  39.400  69.245  1.00  0.00           H
ATOM   5039  C   GLY A 898      30.265  38.290  69.145  1.00  0.00           C
ATOM   5040  O   GLY A 898      31.135  38.190  69.995  1.00  0.00           O
ATOM   5041  N   LEU A 899      30.525  38.260  67.825  1.00  0.00           N
ATOM   5042  HN  LEU A 899      29.735  38.240  67.195  1.00  0.00           H
ATOM   5043  CA  LEU A 899      31.835  38.260  67.185  1.00  0.00           C
ATOM   5044  HA  LEU A 899      32.595  38.170  67.955  1.00  0.00           H
ATOM   5045  CB  LEU A 899      31.945  37.080  66.195  1.00  0.00           C
ATOM   5046  HB1 LEU A 899      32.825  37.180  65.525  1.00  0.00           H
ATOM   5047  HB2 LEU A 899      31.035  37.100  65.555  1.00  0.00           H
ATOM   5048  CG  LEU A 899      32.015  35.680  66.855  1.00  0.00           C
ATOM   5049  HG  LEU A 899      31.275  35.630  67.685  1.00  0.00           H
ATOM   5050  CD1 LEU A 899      31.655  34.590  65.845  1.00  0.00           C
ATOM   5051 HD11 LEU A 899      32.325  34.650  64.955  1.00  0.00           H
ATOM   5052 HD12 LEU A 899      30.605  34.730  65.495  1.00  0.00           H
ATOM   5053 HD13 LEU A 899      31.755  33.580  66.295  1.00  0.00           H
ATOM   5054  CD2 LEU A 899      33.405  35.400  67.445  1.00  0.00           C
ATOM   5055 HD21 LEU A 899      33.645  36.120  68.255  1.00  0.00           H
ATOM   5056 HD22 LEU A 899      34.185  35.490  66.655  1.00  0.00           H
ATOM   5057 HD23 LEU A 899      33.455  34.370  67.865  1.00  0.00           H
ATOM   5058  C   LEU A 899      32.055  39.590  66.445  1.00  0.00           C
ATOM   5059  O   LEU A 899      31.055  40.230  66.085  1.00  0.00           O
ATOM   5060  N   PRO A 900      33.265  40.130  66.245  1.00  0.00           N
ATOM   5061  CD  PRO A 900      34.505  39.500  66.715  1.00  0.00           C
[truncated: 7,490,555 more chars]
