# Supplementary material for: CryoEM and computational modeling structural insights into the pH regulator NBCn1
Source: Nat Commun. 2025 Nov 11;16:9932. doi: 10.1038/s41467-025-64868-z (PMC12606367; doi:10.1038/s41467-025-64868-z)
Supplement: Supplementary file 5 — Supplementary Data 3 [file 41467_2025_64868_MOESM5_ESM.zip › climber_beads_for_OF_IF_transition/transition_rep2_traj11_bead.pdb]

REMARK    GENERATED BY TRJCONV
TITLE     Title
REMARK    THIS IS A SIMULATION BOX
CRYST1   99.990   99.990  108.270  90.00  90.00  90.00 P 1           1
MODEL        1
ATOM      1  N   LEU A 585      23.185  37.085  39.055  1.00  0.00           N
ATOM      2  HT1 LEU A 585      24.155  37.025  38.615  1.00  0.00           H
ATOM      3  HT2 LEU A 585      23.225  37.925  39.675  1.00  0.00           H
ATOM      4  HT3 LEU A 585      22.475  37.245  38.325  1.00  0.00           H
ATOM      5  CA  LEU A 585      23.045  35.825  39.855  1.00  0.00           C
ATOM      6  HA  LEU A 585      24.005  35.705  40.335  1.00  0.00           H
ATOM      7  CB  LEU A 585      21.985  35.955  40.995  1.00  0.00           C
ATOM      8  HB1 LEU A 585      20.965  36.105  40.575  1.00  0.00           H
ATOM      9  HB2 LEU A 585      22.235  36.835  41.625  1.00  0.00           H
ATOM     10  CG  LEU A 585      21.955  34.715  41.935  1.00  0.00           C
ATOM     11  HG  LEU A 585      21.645  33.815  41.355  1.00  0.00           H
ATOM     12  CD1 LEU A 585      23.335  34.415  42.545  1.00  0.00           C
ATOM     13 HD11 LEU A 585      23.705  35.285  43.125  1.00  0.00           H
ATOM     14 HD12 LEU A 585      24.085  34.145  41.785  1.00  0.00           H
ATOM     15 HD13 LEU A 585      23.255  33.555  43.245  1.00  0.00           H
ATOM     16  CD2 LEU A 585      20.935  34.905  43.055  1.00  0.00           C
ATOM     17 HD21 LEU A 585      19.915  35.055  42.635  1.00  0.00           H
ATOM     18 HD22 LEU A 585      21.195  35.785  43.685  1.00  0.00           H
ATOM     19 HD23 LEU A 585      20.905  34.015  43.705  1.00  0.00           H
ATOM     20  C   LEU A 585      22.855  34.555  39.055  1.00  0.00           C
ATOM     21  O   LEU A 585      23.695  33.665  39.105  1.00  0.00           O
ATOM     22  N   ILE A 586      21.755  34.405  38.285  1.00  0.00           N
ATOM     23  HN  ILE A 586      20.975  35.025  38.285  1.00  0.00           H
ATOM     24  CA  ILE A 586      21.525  33.215  37.455  1.00  0.00           C
ATOM     25  HA  ILE A 586      21.465  32.345  38.105  1.00  0.00           H
ATOM     26  CB  ILE A 586      20.205  33.375  36.705  1.00  0.00           C
ATOM     27  HB  ILE A 586      20.215  34.355  36.165  1.00  0.00           H
ATOM     28  CG2 ILE A 586      20.025  32.265  35.645  1.00  0.00           C
ATOM     29 HG21 ILE A 586      20.035  31.265  36.125  1.00  0.00           H
ATOM     30 HG22 ILE A 586      20.795  32.295  34.845  1.00  0.00           H
ATOM     31 HG23 ILE A 586      19.045  32.425  35.165  1.00  0.00           H
ATOM     32  CG1 ILE A 586      18.995  33.375  37.665  1.00  0.00           C
ATOM     33 HG11 ILE A 586      19.255  33.865  38.635  1.00  0.00           H
ATOM     34 HG12 ILE A 586      18.725  32.325  37.905  1.00  0.00           H
ATOM     35  CD  ILE A 586      17.785  34.105  37.085  1.00  0.00           C
ATOM     36  HD1 ILE A 586      17.435  33.635  36.145  1.00  0.00           H
ATOM     37  HD2 ILE A 586      18.025  35.165  36.865  1.00  0.00           H
ATOM     38  HD3 ILE A 586      16.935  34.095  37.805  1.00  0.00           H
ATOM     39  C   ILE A 586      22.645  32.935  36.455  1.00  0.00           C
ATOM     40  O   ILE A 586      23.105  31.805  36.275  1.00  0.00           O
ATOM     41  N   LEU A 587      23.135  34.015  35.815  1.00  0.00           N
ATOM     42  HN  LEU A 587      22.655  34.885  35.905  1.00  0.00           H
ATOM     43  CA  LEU A 587      24.265  34.005  34.915  1.00  0.00           C
ATOM     44  HA  LEU A 587      24.035  33.305  34.115  1.00  0.00           H
ATOM     45  CB  LEU A 587      24.475  35.425  34.315  1.00  0.00           C
ATOM     46  HB1 LEU A 587      25.105  36.045  34.985  1.00  0.00           H
ATOM     47  HB2 LEU A 587      23.465  35.905  34.285  1.00  0.00           H
ATOM     48  CG  LEU A 587      25.005  35.505  32.865  1.00  0.00           C
ATOM     49  HG  LEU A 587      24.285  34.955  32.205  1.00  0.00           H
ATOM     50  CD1 LEU A 587      25.035  36.975  32.395  1.00  0.00           C
ATOM     51 HD11 LEU A 587      25.685  37.565  33.065  1.00  0.00           H
ATOM     52 HD12 LEU A 587      24.015  37.405  32.425  1.00  0.00           H
ATOM     53 HD13 LEU A 587      25.425  37.055  31.365  1.00  0.00           H
ATOM     54  CD2 LEU A 587      26.395  34.895  32.665  1.00  0.00           C
ATOM     55 HD21 LEU A 587      26.395  33.815  32.875  1.00  0.00           H
ATOM     56 HD22 LEU A 587      27.115  35.375  33.355  1.00  0.00           H
ATOM     57 HD23 LEU A 587      26.745  35.045  31.625  1.00  0.00           H
ATOM     58  C   LEU A 587      25.535  33.505  35.605  1.00  0.00           C
ATOM     59  O   LEU A 587      26.205  32.625  35.075  1.00  0.00           O
ATOM     60  N   ASP A 588      25.825  34.005  36.835  1.00  0.00           N
ATOM     61  HN  ASP A 588      25.305  34.755  37.235  1.00  0.00           H
ATOM     62  CA  ASP A 588      26.965  33.625  37.655  1.00  0.00           C
ATOM     63  HA  ASP A 588      27.865  33.845  37.085  1.00  0.00           H
ATOM     64  CB  ASP A 588      27.005  34.435  38.995  1.00  0.00           C
ATOM     65  HB1 ASP A 588      27.985  34.285  39.485  1.00  0.00           H
ATOM     66  HB2 ASP A 588      26.205  34.075  39.685  1.00  0.00           H
ATOM     67  CG  ASP A 588      26.775  35.935  38.855  1.00  0.00           C
ATOM     68  OD1 ASP A 588      25.665  36.375  38.435  1.00  0.00           O
ATOM     69  OD2 ASP A 588      27.665  36.715  39.275  1.00  0.00           O
ATOM     70  C   ASP A 588      27.015  32.135  37.985  1.00  0.00           C
ATOM     71  O   ASP A 588      28.035  31.475  37.785  1.00  0.00           O
ATOM     72  N   ILE A 589      25.875  31.555  38.425  1.00  0.00           N
ATOM     73  HN  ILE A 589      25.075  32.135  38.605  1.00  0.00           H
ATOM     74  CA  ILE A 589      25.705  30.115  38.695  1.00  0.00           C
ATOM     75  HA  ILE A 589      26.465  29.815  39.405  1.00  0.00           H
ATOM     76  CB  ILE A 589      24.325  29.835  39.295  1.00  0.00           C
ATOM     77  HB  ILE A 589      23.555  30.255  38.605  1.00  0.00           H
ATOM     78  CG2 ILE A 589      24.075  28.315  39.445  1.00  0.00           C
ATOM     79 HG21 ILE A 589      24.865  27.855  40.075  1.00  0.00           H
ATOM     80 HG22 ILE A 589      24.035  27.795  38.465  1.00  0.00           H
ATOM     81 HG23 ILE A 589      23.095  28.145  39.945  1.00  0.00           H
ATOM     82  CG1 ILE A 589      24.145  30.555  40.655  1.00  0.00           C
ATOM     83 HG11 ILE A 589      24.615  31.565  40.635  1.00  0.00           H
ATOM     84 HG12 ILE A 589      24.675  29.965  41.435  1.00  0.00           H
ATOM     85  CD  ILE A 589      22.675  30.765  41.055  1.00  0.00           C
ATOM     86  HD1 ILE A 589      22.145  29.795  41.125  1.00  0.00           H
ATOM     87  HD2 ILE A 589      22.155  31.395  40.315  1.00  0.00           H
ATOM     88  HD3 ILE A 589      22.615  31.255  42.045  1.00  0.00           H
ATOM     89  C   ILE A 589      25.895  29.255  37.445  1.00  0.00           C
ATOM     90  O   ILE A 589      26.635  28.275  37.425  1.00  0.00           O
ATOM     91  N   LYS A 590      25.235  29.655  36.345  1.00  0.00           N
ATOM     92  HN  LYS A 590      24.615  30.445  36.395  1.00  0.00           H
ATOM     93  CA  LYS A 590      25.335  28.985  35.065  1.00  0.00           C
ATOM     94  HA  LYS A 590      25.095  27.945  35.205  1.00  0.00           H
ATOM     95  CB  LYS A 590      24.325  29.605  34.065  1.00  0.00           C
ATOM     96  HB1 LYS A 590      24.575  29.335  33.015  1.00  0.00           H
ATOM     97  HB2 LYS A 590      24.415  30.715  34.155  1.00  0.00           H
ATOM     98  CG  LYS A 590      22.835  29.255  34.305  1.00  0.00           C
ATOM     99  HG1 LYS A 590      22.235  29.945  33.665  1.00  0.00           H
ATOM    100  HG2 LYS A 590      22.575  29.505  35.355  1.00  0.00           H
ATOM    101  CD  LYS A 590      22.415  27.805  33.975  1.00  0.00           C
ATOM    102  HD1 LYS A 590      22.895  27.145  34.735  1.00  0.00           H
ATOM    103  HD2 LYS A 590      22.805  27.545  32.965  1.00  0.00           H
ATOM    104  CE  LYS A 590      20.875  27.665  34.005  1.00  0.00           C
ATOM    105  HE1 LYS A 590      20.425  28.385  33.285  1.00  0.00           H
ATOM    106  HE2 LYS A 590      20.505  27.915  35.025  1.00  0.00           H
ATOM    107  NZ  LYS A 590      20.365  26.315  33.655  1.00  0.00           N
ATOM    108  HZ1 LYS A 590      20.705  25.605  34.325  1.00  0.00           H
ATOM    109  HZ2 LYS A 590      20.575  25.965  32.685  1.00  0.00           H
ATOM    110  HZ3 LYS A 590      19.325  26.335  33.705  1.00  0.00           H
ATOM    111  C   LYS A 590      26.755  28.985  34.485  1.00  0.00           C
ATOM    112  O   LYS A 590      27.245  27.965  34.005  1.00  0.00           O
ATOM    113  N   ARG A 591      27.435  30.145  34.575  1.00  0.00           N
ATOM    114  HN  ARG A 591      26.985  30.935  35.005  1.00  0.00           H
ATOM    115  CA  ARG A 591      28.825  30.355  34.205  1.00  0.00           C
ATOM    116  HA  ARG A 591      28.955  30.055  33.175  1.00  0.00           H
ATOM    117  CB  ARG A 591      29.125  31.875  34.375  1.00  0.00           C
ATOM    118  HB1 ARG A 591      28.925  32.125  35.435  1.00  0.00           H
ATOM    119  HB2 ARG A 591      28.385  32.445  33.775  1.00  0.00           H
ATOM    120  CG  ARG A 591      30.555  32.355  34.025  1.00  0.00           C
ATOM    121  HG1 ARG A 591      30.685  32.385  32.925  1.00  0.00           H
ATOM    122  HG2 ARG A 591      31.295  31.615  34.415  1.00  0.00           H
ATOM    123  CD  ARG A 591      30.905  33.705  34.675  1.00  0.00           C
ATOM    124  HD1 ARG A 591      31.975  33.955  34.495  1.00  0.00           H
ATOM    125  HD2 ARG A 591      30.715  33.595  35.775  1.00  0.00           H
ATOM    126  NE  ARG A 591      30.035  34.785  34.115  1.00  0.00           N
ATOM    127  HE  ARG A 591      29.855  34.765  33.125  1.00  0.00           H
ATOM    128  CZ  ARG A 591      29.905  35.985  34.675  1.00  0.00           C
ATOM    129  NH1 ARG A 591      30.585  36.315  35.755  1.00  0.00           N
ATOM    130 HH11 ARG A 591      30.235  37.075  36.275  1.00  0.00           H
ATOM    131 HH12 ARG A 591      31.035  35.575  36.245  1.00  0.00           H
ATOM    132  NH2 ARG A 591      29.145  36.915  34.135  1.00  0.00           N
ATOM    133 HH21 ARG A 591      28.445  36.685  33.465  1.00  0.00           H
ATOM    134 HH22 ARG A 591      29.235  37.865  34.415  1.00  0.00           H
ATOM    135  C   ARG A 591      29.815  29.535  35.035  1.00  0.00           C
ATOM    136  O   ARG A 591      30.735  28.915  34.495  1.00  0.00           O
ATOM    137  N   LYS A 592      29.665  29.515  36.385  1.00  0.00           N
ATOM    138  HN  LYS A 592      28.945  30.055  36.825  1.00  0.00           H
ATOM    139  CA  LYS A 592      30.615  28.865  37.255  1.00  0.00           C
ATOM    140  HA  LYS A 592      31.605  29.135  36.915  1.00  0.00           H
ATOM    141  CB  LYS A 592      30.465  29.345  38.725  1.00  0.00           C
ATOM    142  HB1 LYS A 592      30.955  28.645  39.435  1.00  0.00           H
ATOM    143  HB2 LYS A 592      29.375  29.335  38.975  1.00  0.00           H
ATOM    144  CG  LYS A 592      31.015  30.755  39.015  1.00  0.00           C
ATOM    145  HG1 LYS A 592      30.835  30.975  40.085  1.00  0.00           H
ATOM    146  HG2 LYS A 592      30.435  31.505  38.425  1.00  0.00           H
ATOM    147  CD  LYS A 592      32.515  30.955  38.705  1.00  0.00           C
ATOM    148  HD1 LYS A 592      32.825  31.915  39.185  1.00  0.00           H
ATOM    149  HD2 LYS A 592      32.635  31.085  37.605  1.00  0.00           H
ATOM    150  CE  LYS A 592      33.445  29.815  39.175  1.00  0.00           C
ATOM    151  HE1 LYS A 592      33.345  28.925  38.515  1.00  0.00           H
ATOM    152  HE2 LYS A 592      33.185  29.525  40.225  1.00  0.00           H
ATOM    153  NZ  LYS A 592      34.865  30.245  39.165  1.00  0.00           N
ATOM    154  HZ1 LYS A 592      34.985  30.885  39.985  1.00  0.00           H
ATOM    155  HZ2 LYS A 592      35.065  30.795  38.295  1.00  0.00           H
ATOM    156  HZ3 LYS A 592      35.525  29.445  39.265  1.00  0.00           H
ATOM    157  C   LYS A 592      30.595  27.355  37.245  1.00  0.00           C
ATOM    158  O   LYS A 592      31.615  26.735  37.555  1.00  0.00           O
ATOM    159  N   ALA A 593      29.445  26.745  36.895  1.00  0.00           N
ATOM    160  HN  ALA A 593      28.665  27.325  36.665  1.00  0.00           H
ATOM    161  CA  ALA A 593      29.205  25.325  36.985  1.00  0.00           C
ATOM    162  HA  ALA A 593      29.325  25.055  38.025  1.00  0.00           H
ATOM    163  CB  ALA A 593      27.735  25.045  36.585  1.00  0.00           C
ATOM    164  HB1 ALA A 593      27.535  25.375  35.545  1.00  0.00           H
ATOM    165  HB2 ALA A 593      27.065  25.625  37.265  1.00  0.00           H
ATOM    166  HB3 ALA A 593      27.495  23.965  36.685  1.00  0.00           H
ATOM    167  C   ALA A 593      30.185  24.395  36.235  1.00  0.00           C
ATOM    168  O   ALA A 593      30.615  23.425  36.855  1.00  0.00           O
ATOM    169  N   PRO A 594      30.625  24.585  34.985  1.00  0.00           N
ATOM    170  CD  PRO A 594      29.975  25.415  33.975  1.00  0.00           C
ATOM    171  HD1 PRO A 594      29.985  26.485  34.275  1.00  0.00           H
ATOM    172  HD2 PRO A 594      28.915  25.085  33.825  1.00  0.00           H
ATOM    173  CA  PRO A 594      31.675  23.725  34.425  1.00  0.00           C
ATOM    174  HA  PRO A 594      31.465  22.695  34.685  1.00  0.00           H
ATOM    175  CB  PRO A 594      31.575  23.925  32.905  1.00  0.00           C
ATOM    176  HB1 PRO A 594      30.995  23.075  32.485  1.00  0.00           H
ATOM    177  HB2 PRO A 594      32.545  23.975  32.385  1.00  0.00           H
ATOM    178  CG  PRO A 594      30.765  25.215  32.675  1.00  0.00           C
ATOM    179  HG1 PRO A 594      31.445  26.075  32.515  1.00  0.00           H
ATOM    180  HG2 PRO A 594      30.095  25.115  31.795  1.00  0.00           H
ATOM    181  C   PRO A 594      33.055  24.045  34.995  1.00  0.00           C
ATOM    182  O   PRO A 594      33.845  23.125  35.215  1.00  0.00           O
ATOM    183  N   PHE A 595      33.385  25.325  35.215  1.00  0.00           N
ATOM    184  HN  PHE A 595      32.725  26.025  34.965  1.00  0.00           H
ATOM    185  CA  PHE A 595      34.655  25.775  35.775  1.00  0.00           C
ATOM    186  HA  PHE A 595      35.435  25.375  35.155  1.00  0.00           H
ATOM    187  CB  PHE A 595      34.745  27.335  35.815  1.00  0.00           C
ATOM    188  HB1 PHE A 595      35.705  27.655  36.275  1.00  0.00           H
ATOM    189  HB2 PHE A 595      33.895  27.735  36.405  1.00  0.00           H
ATOM    190  CG  PHE A 595      34.705  27.915  34.425  1.00  0.00           C
ATOM    191  CD1 PHE A 595      35.595  27.495  33.435  1.00  0.00           C
ATOM    192  HD1 PHE A 595      36.325  26.725  33.665  1.00  0.00           H
ATOM    193  CE1 PHE A 595      35.565  28.045  32.145  1.00  0.00           C
ATOM    194  HE1 PHE A 595      36.265  27.725  31.395  1.00  0.00           H
ATOM    195  CZ  PHE A 595      34.625  29.035  31.845  1.00  0.00           C
ATOM    196  HZ  PHE A 595      34.595  29.455  30.845  1.00  0.00           H
ATOM    197  CD2 PHE A 595      33.795  28.955  34.115  1.00  0.00           C
ATOM    198  HD2 PHE A 595      33.115  29.315  34.875  1.00  0.00           H
ATOM    199  CE2 PHE A 595      33.745  29.495  32.825  1.00  0.00           C
ATOM    200  HE2 PHE A 595      33.025  30.265  32.585  1.00  0.00           H
ATOM    201  C   PHE A 595      34.945  25.225  37.175  1.00  0.00           C
ATOM    202  O   PHE A 595      36.055  24.785  37.455  1.00  0.00           O
ATOM    203  N   PHE A 596      33.905  25.195  38.035  1.00  0.00           N
ATOM    204  HN  PHE A 596      33.025  25.595  37.755  1.00  0.00           H
ATOM    205  CA  PHE A 596      33.955  24.705  39.405  1.00  0.00           C
ATOM    206  HA  PHE A 596      34.625  25.345  39.965  1.00  0.00           H
ATOM    207  CB  PHE A 596      32.505  24.785  39.985  1.00  0.00           C
ATOM    208  HB1 PHE A 596      31.815  24.165  39.365  1.00  0.00           H
ATOM    209  HB2 PHE A 596      32.135  25.835  39.925  1.00  0.00           H
ATOM    210  CG  PHE A 596      32.405  24.335  41.415  1.00  0.00           C
ATOM    211  CD1 PHE A 596      32.835  25.205  42.425  1.00  0.00           C
ATOM    212  HD1 PHE A 596      33.235  26.175  42.155  1.00  0.00           H
ATOM    213  CE1 PHE A 596      32.745  24.845  43.775  1.00  0.00           C
ATOM    214  HE1 PHE A 596      33.085  25.525  44.535  1.00  0.00           H
ATOM    215  CZ  PHE A 596      32.215  23.595  44.125  1.00  0.00           C
ATOM    216  HZ  PHE A 596      32.145  23.325  45.165  1.00  0.00           H
ATOM    217  CD2 PHE A 596      31.865  23.095  41.775  1.00  0.00           C
ATOM    218  HD2 PHE A 596      31.515  22.415  41.015  1.00  0.00           H
ATOM    219  CE2 PHE A 596      31.775  22.725  43.125  1.00  0.00           C
ATOM    220  HE2 PHE A 596      31.365  21.765  43.405  1.00  0.00           H
ATOM    221  C   PHE A 596      34.485  23.285  39.525  1.00  0.00           C
ATOM    222  O   PHE A 596      35.385  22.985  40.305  1.00  0.00           O
ATOM    223  N   LEU A 597      33.975  22.385  38.665  1.00  0.00           N
ATOM    224  HN  LEU A 597      33.225  22.655  38.065  1.00  0.00           H
ATOM    225  CA  LEU A 597      34.455  21.035  38.515  1.00  0.00           C
ATOM    226  HA  LEU A 597      34.385  20.575  39.495  1.00  0.00           H
ATOM    227  CB  LEU A 597      33.495  20.375  37.485  1.00  0.00           C
ATOM    228  HB1 LEU A 597      33.595  20.865  36.495  1.00  0.00           H
ATOM    229  HB2 LEU A 597      32.465  20.605  37.845  1.00  0.00           H
ATOM    230  CG  LEU A 597      33.595  18.845  37.335  1.00  0.00           C
ATOM    231  HG  LEU A 597      32.585  18.515  36.965  1.00  0.00           H
ATOM    232  CD1 LEU A 597      34.605  18.455  36.245  1.00  0.00           C
ATOM    233 HD11 LEU A 597      35.635  18.755  36.545  1.00  0.00           H
ATOM    234 HD12 LEU A 597      34.355  18.985  35.295  1.00  0.00           H
ATOM    235 HD13 LEU A 597      34.565  17.365  36.065  1.00  0.00           H
ATOM    236  CD2 LEU A 597      33.825  18.195  38.705  1.00  0.00           C
ATOM    237 HD21 LEU A 597      33.225  18.725  39.475  1.00  0.00           H
ATOM    238 HD22 LEU A 597      34.895  18.235  39.005  1.00  0.00           H
ATOM    239 HD23 LEU A 597      33.465  17.155  38.705  1.00  0.00           H
ATOM    240  C   LEU A 597      35.915  20.945  38.095  1.00  0.00           C
ATOM    241  O   LEU A 597      36.705  20.155  38.595  1.00  0.00           O
ATOM    242  N   SER A 598      36.305  21.845  37.165  1.00  0.00           N
ATOM    243  HN  SER A 598      35.645  22.545  36.915  1.00  0.00           H
ATOM    244  CA  SER A 598      37.655  22.015  36.645  1.00  0.00           C
ATOM    245  HA  SER A 598      37.995  21.055  36.325  1.00  0.00           H
ATOM    246  CB  SER A 598      37.695  22.875  35.355  1.00  0.00           C
ATOM    247  HB1 SER A 598      38.735  22.865  34.945  1.00  0.00           H
ATOM    248  HB2 SER A 598      37.415  23.925  35.555  1.00  0.00           H
ATOM    249  OG  SER A 598      36.815  22.315  34.385  1.00  0.00           O
ATOM    250  HG1 SER A 598      35.915  22.335  34.765  1.00  0.00           H
ATOM    251  C   SER A 598      38.675  22.495  37.675  1.00  0.00           C
ATOM    252  O   SER A 598      39.815  22.055  37.655  1.00  0.00           O
ATOM    253  N   ASP A 599      38.315  23.375  38.645  1.00  0.00           N
ATOM    254  HN  ASP A 599      37.395  23.775  38.645  1.00  0.00           H
ATOM    255  CA  ASP A 599      39.195  23.895  39.695  1.00  0.00           C
ATOM    256  HA  ASP A 599      40.005  24.435  39.225  1.00  0.00           H
ATOM    257  CB  ASP A 599      38.385  24.865  40.635  1.00  0.00           C
ATOM    258  HB1 ASP A 599      39.055  25.245  41.435  1.00  0.00           H
ATOM    259  HB2 ASP A 599      37.555  24.305  41.105  1.00  0.00           H
ATOM    260  CG  ASP A 599      37.775  26.085  39.945  1.00  0.00           C
ATOM    261  OD1 ASP A 599      38.195  26.465  38.815  1.00  0.00           O
ATOM    262  OD2 ASP A 599      36.895  26.735  40.585  1.00  0.00           O
ATOM    263  C   ASP A 599      39.865  22.775  40.525  1.00  0.00           C
ATOM    264  O   ASP A 599      41.085  22.735  40.675  1.00  0.00           O
ATOM    265  N   PHE A 600      39.075  21.765  40.965  1.00  0.00           N
ATOM    266  HN  PHE A 600      38.095  21.835  40.845  1.00  0.00           H
ATOM    267  CA  PHE A 600      39.545  20.545  41.605  1.00  0.00           C
ATOM    268  HA  PHE A 600      40.125  20.825  42.475  1.00  0.00           H
ATOM    269  CB  PHE A 600      38.355  19.655  42.045  1.00  0.00           C
ATOM    270  HB1 PHE A 600      38.715  18.715  42.535  1.00  0.00           H
ATOM    271  HB2 PHE A 600      37.725  19.385  41.175  1.00  0.00           H
ATOM    272  CG  PHE A 600      37.525  20.405  43.045  1.00  0.00           C
ATOM    273  CD1 PHE A 600      36.325  21.015  42.655  1.00  0.00           C
ATOM    274  HD1 PHE A 600      35.995  20.945  41.625  1.00  0.00           H
ATOM    275  CE1 PHE A 600      35.545  21.725  43.575  1.00  0.00           C
ATOM    276  HE1 PHE A 600      34.625  22.195  43.265  1.00  0.00           H
ATOM    277  CZ  PHE A 600      35.955  21.815  44.915  1.00  0.00           C
ATOM    278  HZ  PHE A 600      35.355  22.355  45.625  1.00  0.00           H
ATOM    279  CD2 PHE A 600      37.915  20.485  44.395  1.00  0.00           C
ATOM    280  HD2 PHE A 600      38.835  20.005  44.705  1.00  0.00           H
ATOM    281  CE2 PHE A 600      37.145  21.195  45.325  1.00  0.00           C
ATOM    282  HE2 PHE A 600      37.455  21.245  46.355  1.00  0.00           H
ATOM    283  C   PHE A 600      40.475  19.715  40.735  1.00  0.00           C
ATOM    284  O   PHE A 600      41.445  19.125  41.225  1.00  0.00           O
ATOM    285  N   LYS A 601      40.175  19.625  39.425  1.00  0.00           N
ATOM    286  HN  LYS A 601      39.405  20.145  39.065  1.00  0.00           H
ATOM    287  CA  LYS A 601      40.985  18.895  38.465  1.00  0.00           C
ATOM    288  HA  LYS A 601      41.055  17.905  38.865  1.00  0.00           H
ATOM    289  CB  LYS A 601      40.365  18.905  37.025  1.00  0.00           C
ATOM    290  HB1 LYS A 601      41.025  18.285  36.385  1.00  0.00           H
ATOM    291  HB2 LYS A 601      40.445  19.935  36.595  1.00  0.00           H
ATOM    292  CG  LYS A 601      38.905  18.435  36.785  1.00  0.00           C
ATOM    293  HG1 LYS A 601      38.805  18.275  35.695  1.00  0.00           H
ATOM    294  HG2 LYS A 601      38.215  19.255  37.045  1.00  0.00           H
ATOM    295  CD  LYS A 601      38.495  17.205  37.575  1.00  0.00           C
ATOM    296  HD1 LYS A 601      38.365  17.515  38.635  1.00  0.00           H
ATOM    297  HD2 LYS A 601      39.345  16.535  37.525  1.00  0.00           H
ATOM    298  CE  LYS A 601      37.285  16.375  37.155  1.00  0.00           C
ATOM    299  HE1 LYS A 601      36.365  16.915  37.465  1.00  0.00           H
ATOM    300  HE2 LYS A 601      37.285  15.395  37.675  1.00  0.00           H
ATOM    301  NZ  LYS A 601      37.205  16.125  35.685  1.00  0.00           N
ATOM    302  HZ1 LYS A 601      38.035  15.655  35.285  1.00  0.00           H
ATOM    303  HZ2 LYS A 601      37.075  17.015  35.155  1.00  0.00           H
ATOM    304  HZ3 LYS A 601      36.395  15.505  35.485  1.00  0.00           H
ATOM    305  C   LYS A 601      42.405  19.435  38.335  1.00  0.00           C
ATOM    306  O   LYS A 601      43.395  18.685  38.345  1.00  0.00           O
ATOM    307  N   ASP A 602      42.515  20.775  38.225  1.00  0.00           N
ATOM    308  HN  ASP A 602      41.685  21.335  38.175  1.00  0.00           H
ATOM    309  CA  ASP A 602      43.755  21.475  38.035  1.00  0.00           C
ATOM    310  HA  ASP A 602      44.355  20.915  37.325  1.00  0.00           H
ATOM    311  CB  ASP A 602      43.485  22.895  37.475  1.00  0.00           C
ATOM    312  HB1 ASP A 602      44.455  23.415  37.295  1.00  0.00           H
ATOM    313  HB2 ASP A 602      42.895  23.485  38.205  1.00  0.00           H
ATOM    314  CG  ASP A 602      42.735  22.925  36.145  1.00  0.00           C
ATOM    315  OD1 ASP A 602      43.055  22.185  35.175  1.00  0.00           O
ATOM    316  OD2 ASP A 602      41.855  23.825  36.035  1.00  0.00           O
ATOM    317  C   ASP A 602      44.555  21.585  39.345  1.00  0.00           C
ATOM    318  O   ASP A 602      45.765  21.805  39.345  1.00  0.00           O
ATOM    319  N   ALA A 603      43.905  21.355  40.515  1.00  0.00           N
ATOM    320  HN  ALA A 603      42.915  21.205  40.475  1.00  0.00           H
ATOM    321  CA  ALA A 603      44.485  21.395  41.845  1.00  0.00           C
ATOM    322  HA  ALA A 603      45.185  22.215  41.885  1.00  0.00           H
ATOM    323  CB  ALA A 603      43.375  21.655  42.875  1.00  0.00           C
ATOM    324  HB1 ALA A 603      42.665  20.805  42.925  1.00  0.00           H
ATOM    325  HB2 ALA A 603      42.795  22.565  42.585  1.00  0.00           H
ATOM    326  HB3 ALA A 603      43.805  21.815  43.885  1.00  0.00           H
ATOM    327  C   ALA A 603      45.255  20.145  42.235  1.00  0.00           C
ATOM    328  O   ALA A 603      45.265  19.675  43.375  1.00  0.00           O
ATOM    329  N   LEU A 604      45.955  19.585  41.245  1.00  0.00           N
ATOM    330  HN  LEU A 604      45.835  19.975  40.335  1.00  0.00           H
ATOM    331  CA  LEU A 604      46.785  18.435  41.375  1.00  0.00           C
ATOM    332  HA  LEU A 604      47.005  18.225  42.415  1.00  0.00           H
ATOM    333  CB  LEU A 604      46.025  17.285  40.715  1.00  0.00           C
ATOM    334  HB1 LEU A 604      45.725  17.595  39.685  1.00  0.00           H
ATOM    335  HB2 LEU A 604      45.065  17.135  41.275  1.00  0.00           H
ATOM    336  CG  LEU A 604      46.765  15.955  40.645  1.00  0.00           C
ATOM    337  HG  LEU A 604      47.835  16.075  40.355  1.00  0.00           H
ATOM    338  CD1 LEU A 604      46.745  15.255  42.005  1.00  0.00           C
ATOM    339 HD11 LEU A 604      45.705  15.215  42.395  1.00  0.00           H
ATOM    340 HD12 LEU A 604      47.365  15.815  42.745  1.00  0.00           H
ATOM    341 HD13 LEU A 604      47.145  14.225  41.935  1.00  0.00           H
ATOM    342  CD2 LEU A 604      46.135  15.175  39.515  1.00  0.00           C
ATOM    343 HD21 LEU A 604      46.475  15.565  38.535  1.00  0.00           H
ATOM    344 HD22 LEU A 604      45.035  15.305  39.565  1.00  0.00           H
ATOM    345 HD23 LEU A 604      46.415  14.105  39.575  1.00  0.00           H
ATOM    346  C   LEU A 604      48.105  18.615  40.655  1.00  0.00           C
ATOM    347  O   LEU A 604      49.115  18.045  41.045  1.00  0.00           O
ATOM    348  N   SER A 605      48.165  19.455  39.585  1.00  0.00           N
ATOM    349  HN  SER A 605      47.335  19.905  39.275  1.00  0.00           H
ATOM    350  CA  SER A 605      49.345  19.675  38.755  1.00  0.00           C
ATOM    351  HA  SER A 605      49.805  18.705  38.545  1.00  0.00           H
ATOM    352  CB  SER A 605      48.995  20.345  37.395  1.00  0.00           C
ATOM    353  HB1 SER A 605      49.905  20.615  36.825  1.00  0.00           H
ATOM    354  HB2 SER A 605      48.405  21.275  37.575  1.00  0.00           H
ATOM    355  OG  SER A 605      48.245  19.495  36.525  1.00  0.00           O
ATOM    356  HG1 SER A 605      47.385  19.345  36.925  1.00  0.00           H
ATOM    357  C   SER A 605      50.425  20.535  39.405  1.00  0.00           C
ATOM    358  O   SER A 605      50.875  21.535  38.835  1.00  0.00           O
ATOM    359  N   LEU A 606      50.895  20.125  40.605  1.00  0.00           N
ATOM    360  HN  LEU A 606      50.455  19.315  40.995  1.00  0.00           H
ATOM    361  CA  LEU A 606      51.875  20.805  41.435  1.00  0.00           C
ATOM    362  HA  LEU A 606      51.925  20.245  42.355  1.00  0.00           H
ATOM    363  CB  LEU A 606      53.295  20.785  40.785  1.00  0.00           C
ATOM    364  HB1 LEU A 606      54.045  21.235  41.455  1.00  0.00           H
ATOM    365  HB2 LEU A 606      53.265  21.395  39.845  1.00  0.00           H
ATOM    366  CG  LEU A 606      53.805  19.375  40.425  1.00  0.00           C
ATOM    367  HG  LEU A 606      53.055  18.885  39.775  1.00  0.00           H
ATOM    368  CD1 LEU A 606      55.115  19.435  39.635  1.00  0.00           C
ATOM    369 HD11 LEU A 606      55.925  19.905  40.235  1.00  0.00           H
ATOM    370 HD12 LEU A 606      54.995  20.045  38.705  1.00  0.00           H
ATOM    371 HD13 LEU A 606      55.435  18.415  39.345  1.00  0.00           H
ATOM    372  CD2 LEU A 606      53.995  18.515  41.685  1.00  0.00           C
ATOM    373 HD21 LEU A 606      53.025  18.365  42.215  1.00  0.00           H
ATOM    374 HD22 LEU A 606      54.705  19.005  42.385  1.00  0.00           H
ATOM    375 HD23 LEU A 606      54.405  17.525  41.425  1.00  0.00           H
ATOM    376  C   LEU A 606      51.435  22.205  41.855  1.00  0.00           C
ATOM    377  O   LEU A 606      50.255  22.535  41.785  1.00  0.00           O
ATOM    378  N   GLN A 607      52.375  23.035  42.365  1.00  0.00           N
ATOM    379  HN  GLN A 607      53.305  22.685  42.455  1.00  0.00           H
ATOM    380  CA  GLN A 607      52.205  24.465  42.605  1.00  0.00           C
ATOM    381  HA  GLN A 607      53.195  24.865  42.735  1.00  0.00           H
ATOM    382  CB  GLN A 607      51.585  25.175  41.395  1.00  0.00           C
ATOM    383  HB1 GLN A 607      50.545  24.805  41.235  1.00  0.00           H
ATOM    384  HB2 GLN A 607      52.185  24.885  40.505  1.00  0.00           H
ATOM    385  CG  GLN A 607      51.505  26.715  41.475  1.00  0.00           C
ATOM    386  HG1 GLN A 607      52.515  27.135  41.675  1.00  0.00           H
ATOM    387  HG2 GLN A 607      50.805  27.045  42.265  1.00  0.00           H
ATOM    388  CD  GLN A 607      50.995  27.205  40.125  1.00  0.00           C
ATOM    389  OE1 GLN A 607      50.225  26.515  39.445  1.00  0.00           O
ATOM    390  NE2 GLN A 607      51.465  28.395  39.685  1.00  0.00           N
ATOM    391 HE21 GLN A 607      51.185  28.695  38.775  1.00  0.00           H
ATOM    392 HE22 GLN A 607      52.065  28.945  40.255  1.00  0.00           H
ATOM    393  C   GLN A 607      51.475  24.795  43.895  1.00  0.00           C
ATOM    394  O   GLN A 607      51.935  25.615  44.695  1.00  0.00           O
ATOM    395  N   CYS A 608      50.365  24.095  44.165  1.00  0.00           N
ATOM    396  HN  CYS A 608      50.075  23.425  43.465  1.00  0.00           H
ATOM    397  CA  CYS A 608      49.445  24.265  45.275  1.00  0.00           C
ATOM    398  HA  CYS A 608      48.965  25.225  45.155  1.00  0.00           H
ATOM    399  CB  CYS A 608      48.355  23.155  45.235  1.00  0.00           C
ATOM    400  HB1 CYS A 608      47.685  23.395  44.385  1.00  0.00           H
ATOM    401  HB2 CYS A 608      47.715  23.195  46.145  1.00  0.00           H
ATOM    402  SG  CYS A 608      49.015  21.455  44.965  1.00  0.00           S
ATOM    403  HG1 CYS A 608      47.835  20.865  44.805  1.00  0.00           H
ATOM    404  C   CYS A 608      50.115  24.275  46.645  1.00  0.00           C
ATOM    405  O   CYS A 608      49.875  25.155  47.455  1.00  0.00           O
ATOM    406  N   LEU A 609      51.005  23.305  46.895  1.00  0.00           N
ATOM    407  HN  LEU A 609      51.105  22.595  46.205  1.00  0.00           H
ATOM    408  CA  LEU A 609      51.755  23.135  48.115  1.00  0.00           C
ATOM    409  HA  LEU A 609      51.055  22.995  48.935  1.00  0.00           H
ATOM    410  CB  LEU A 609      52.615  21.885  47.895  1.00  0.00           C
ATOM    411  HB1 LEU A 609      53.335  22.055  47.055  1.00  0.00           H
ATOM    412  HB2 LEU A 609      51.925  21.075  47.555  1.00  0.00           H
ATOM    413  CG  LEU A 609      53.385  21.305  49.085  1.00  0.00           C
ATOM    414  HG  LEU A 609      54.195  22.015  49.395  1.00  0.00           H
ATOM    415  CD1 LEU A 609      52.455  21.075  50.285  1.00  0.00           C
ATOM    416 HD11 LEU A 609      51.545  20.535  49.955  1.00  0.00           H
ATOM    417 HD12 LEU A 609      52.145  22.035  50.745  1.00  0.00           H
ATOM    418 HD13 LEU A 609      52.945  20.445  51.065  1.00  0.00           H
ATOM    419  CD2 LEU A 609      54.015  19.995  48.605  1.00  0.00           C
ATOM    420 HD21 LEU A 609      54.695  20.185  47.755  1.00  0.00           H
ATOM    421 HD22 LEU A 609      53.225  19.295  48.265  1.00  0.00           H
ATOM    422 HD23 LEU A 609      54.595  19.475  49.385  1.00  0.00           H
ATOM    423  C   LEU A 609      52.615  24.345  48.465  1.00  0.00           C
ATOM    424  O   LEU A 609      52.545  24.895  49.555  1.00  0.00           O
ATOM    425  N   ALA A 610      53.385  24.865  47.495  1.00  0.00           N
ATOM    426  HN  ALA A 610      53.395  24.445  46.595  1.00  0.00           H
ATOM    427  CA  ALA A 610      54.175  26.065  47.655  1.00  0.00           C
ATOM    428  HA  ALA A 610      54.845  25.915  48.485  1.00  0.00           H
ATOM    429  CB  ALA A 610      54.955  26.285  46.355  1.00  0.00           C
ATOM    430  HB1 ALA A 610      54.295  26.555  45.505  1.00  0.00           H
ATOM    431  HB2 ALA A 610      55.425  25.315  46.115  1.00  0.00           H
ATOM    432  HB3 ALA A 610      55.735  27.065  46.475  1.00  0.00           H
ATOM    433  C   ALA A 610      53.345  27.305  47.945  1.00  0.00           C
ATOM    434  O   ALA A 610      53.675  28.105  48.825  1.00  0.00           O
ATOM    435  N   SER A 611      52.225  27.445  47.205  1.00  0.00           N
ATOM    436  HN  SER A 611      52.025  26.795  46.475  1.00  0.00           H
ATOM    437  CA  SER A 611      51.255  28.495  47.425  1.00  0.00           C
ATOM    438  HA  SER A 611      51.765  29.455  47.365  1.00  0.00           H
ATOM    439  CB  SER A 611      50.135  28.465  46.345  1.00  0.00           C
ATOM    440  HB1 SER A 611      49.645  27.465  46.345  1.00  0.00           H
ATOM    441  HB2 SER A 611      50.595  28.615  45.335  1.00  0.00           H
ATOM    442  OG  SER A 611      49.145  29.455  46.565  1.00  0.00           O
ATOM    443  HG1 SER A 611      49.505  30.315  46.295  1.00  0.00           H
ATOM    444  C   SER A 611      50.635  28.435  48.815  1.00  0.00           C
ATOM    445  O   SER A 611      50.595  29.445  49.525  1.00  0.00           O
ATOM    446  N   ILE A 612      50.215  27.245  49.285  1.00  0.00           N
ATOM    447  HN  ILE A 612      50.235  26.445  48.685  1.00  0.00           H
ATOM    448  CA  ILE A 612      49.655  27.045  50.615  1.00  0.00           C
ATOM    449  HA  ILE A 612      48.825  27.715  50.735  1.00  0.00           H
ATOM    450  CB  ILE A 612      49.155  25.595  50.775  1.00  0.00           C
ATOM    451  HB  ILE A 612      49.955  24.915  50.415  1.00  0.00           H
ATOM    452  CG2 ILE A 612      48.855  25.235  52.255  1.00  0.00           C
ATOM    453 HG21 ILE A 612      48.145  25.975  52.695  1.00  0.00           H
ATOM    454 HG22 ILE A 612      49.775  25.215  52.875  1.00  0.00           H
ATOM    455 HG23 ILE A 612      48.385  24.235  52.325  1.00  0.00           H
ATOM    456  CG1 ILE A 612      47.905  25.365  49.895  1.00  0.00           C
ATOM    457 HG11 ILE A 612      48.005  25.935  48.945  1.00  0.00           H
ATOM    458 HG12 ILE A 612      47.025  25.785  50.425  1.00  0.00           H
ATOM    459  CD  ILE A 612      47.665  23.895  49.555  1.00  0.00           C
ATOM    460  HD1 ILE A 612      47.505  23.295  50.475  1.00  0.00           H
ATOM    461  HD2 ILE A 612      48.535  23.475  49.015  1.00  0.00           H
ATOM    462  HD3 ILE A 612      46.765  23.785  48.905  1.00  0.00           H
ATOM    463  C   ILE A 612      50.625  27.395  51.735  1.00  0.00           C
ATOM    464  O   ILE A 612      50.285  28.125  52.665  1.00  0.00           O
ATOM    465  N   LEU A 613      51.885  26.905  51.655  1.00  0.00           N
ATOM    466  HN  LEU A 613      52.125  26.285  50.895  1.00  0.00           H
ATOM    467  CA  LEU A 613      52.915  27.165  52.635  1.00  0.00           C
ATOM    468  HA  LEU A 613      52.565  26.845  53.605  1.00  0.00           H
ATOM    469  CB  LEU A 613      54.195  26.375  52.265  1.00  0.00           C
ATOM    470  HB1 LEU A 613      55.045  26.665  52.915  1.00  0.00           H
ATOM    471  HB2 LEU A 613      54.485  26.685  51.235  1.00  0.00           H
ATOM    472  CG  LEU A 613      54.055  24.825  52.235  1.00  0.00           C
ATOM    473  HG  LEU A 613      53.135  24.575  51.675  1.00  0.00           H
ATOM    474  CD1 LEU A 613      55.265  24.265  51.485  1.00  0.00           C
ATOM    475 HD11 LEU A 613      56.205  24.645  51.925  1.00  0.00           H
ATOM    476 HD12 LEU A 613      55.225  24.555  50.415  1.00  0.00           H
ATOM    477 HD13 LEU A 613      55.275  23.155  51.535  1.00  0.00           H
ATOM    478  CD2 LEU A 613      53.845  24.085  53.565  1.00  0.00           C
ATOM    479 HD21 LEU A 613      53.235  24.665  54.285  1.00  0.00           H
ATOM    480 HD22 LEU A 613      54.815  23.805  54.015  1.00  0.00           H
ATOM    481 HD23 LEU A 613      53.315  23.125  53.365  1.00  0.00           H
ATOM    482  C   LEU A 613      53.275  28.645  52.765  1.00  0.00           C
ATOM    483  O   LEU A 613      53.345  29.195  53.875  1.00  0.00           O
ATOM    484  N   PHE A 614      53.455  29.345  51.625  1.00  0.00           N
ATOM    485  HN  PHE A 614      53.435  28.875  50.735  1.00  0.00           H
ATOM    486  CA  PHE A 614      53.655  30.785  51.595  1.00  0.00           C
ATOM    487  HA  PHE A 614      54.495  31.015  52.225  1.00  0.00           H
ATOM    488  CB  PHE A 614      54.015  31.205  50.135  1.00  0.00           C
ATOM    489  HB1 PHE A 614      53.285  30.705  49.455  1.00  0.00           H
ATOM    490  HB2 PHE A 614      55.025  30.815  49.885  1.00  0.00           H
ATOM    491  CG  PHE A 614      54.005  32.685  49.825  1.00  0.00           C
ATOM    492  CD1 PHE A 614      54.505  33.625  50.745  1.00  0.00           C
ATOM    493  HD1 PHE A 614      54.895  33.305  51.695  1.00  0.00           H
ATOM    494  CE1 PHE A 614      54.545  34.995  50.415  1.00  0.00           C
ATOM    495  HE1 PHE A 614      54.955  35.695  51.125  1.00  0.00           H
ATOM    496  CZ  PHE A 614      54.085  35.425  49.175  1.00  0.00           C
ATOM    497  HZ  PHE A 614      54.115  36.465  48.915  1.00  0.00           H
ATOM    498  CD2 PHE A 614      53.535  33.135  48.585  1.00  0.00           C
ATOM    499  HD2 PHE A 614      53.175  32.425  47.855  1.00  0.00           H
ATOM    500  CE2 PHE A 614      53.585  34.495  48.245  1.00  0.00           C
ATOM    501  HE2 PHE A 614      53.265  34.835  47.275  1.00  0.00           H
ATOM    502  C   PHE A 614      52.485  31.595  52.155  1.00  0.00           C
ATOM    503  O   PHE A 614      52.655  32.415  53.055  1.00  0.00           O
ATOM    504  N   LEU A 615      51.245  31.345  51.665  1.00  0.00           N
ATOM    505  HN  LEU A 615      51.115  30.665  50.945  1.00  0.00           H
ATOM    506  CA  LEU A 615      50.055  32.065  52.085  1.00  0.00           C
ATOM    507  HA  LEU A 615      50.265  33.115  51.965  1.00  0.00           H
ATOM    508  CB  LEU A 615      48.805  31.735  51.205  1.00  0.00           C
ATOM    509  HB1 LEU A 615      47.875  31.795  51.815  1.00  0.00           H
ATOM    510  HB2 LEU A 615      48.895  30.675  50.845  1.00  0.00           H
ATOM    511  CG  LEU A 615      48.575  32.665  49.985  1.00  0.00           C
ATOM    512  HG  LEU A 615      47.745  32.205  49.395  1.00  0.00           H
ATOM    513  CD1 LEU A 615      48.095  34.055  50.425  1.00  0.00           C
ATOM    514 HD11 LEU A 615      48.935  34.615  50.895  1.00  0.00           H
ATOM    515 HD12 LEU A 615      47.265  33.975  51.165  1.00  0.00           H
ATOM    516 HD13 LEU A 615      47.745  34.635  49.545  1.00  0.00           H
ATOM    517  CD2 LEU A 615      49.795  32.785  49.055  1.00  0.00           C
ATOM    518 HD21 LEU A 615      50.115  31.785  48.715  1.00  0.00           H
ATOM    519 HD22 LEU A 615      50.645  33.265  49.585  1.00  0.00           H
ATOM    520 HD23 LEU A 615      49.535  33.395  48.165  1.00  0.00           H
ATOM    521  C   LEU A 615      49.715  31.905  53.555  1.00  0.00           C
ATOM    522  O   LEU A 615      49.355  32.865  54.225  1.00  0.00           O
ATOM    523  N   TYR A 616      49.845  30.665  54.085  1.00  0.00           N
ATOM    524  HN  TYR A 616      50.115  29.915  53.495  1.00  0.00           H
ATOM    525  CA  TYR A 616      49.645  30.345  55.485  1.00  0.00           C
ATOM    526  HA  TYR A 616      48.595  30.505  55.705  1.00  0.00           H
ATOM    527  CB  TYR A 616      49.955  28.825  55.685  1.00  0.00           C
ATOM    528  HB1 TYR A 616      50.945  28.605  55.225  1.00  0.00           H
ATOM    529  HB2 TYR A 616      49.195  28.225  55.135  1.00  0.00           H
ATOM    530  CG  TYR A 616      49.975  28.355  57.115  1.00  0.00           C
ATOM    531  CD1 TYR A 616      48.785  28.165  57.825  1.00  0.00           C
ATOM    532  HD1 TYR A 616      47.835  28.355  57.345  1.00  0.00           H
ATOM    533  CE1 TYR A 616      48.805  27.735  59.165  1.00  0.00           C
ATOM    534  HE1 TYR A 616      47.885  27.595  59.715  1.00  0.00           H
ATOM    535  CZ  TYR A 616      50.035  27.485  59.795  1.00  0.00           C
ATOM    536  OH  TYR A 616      50.055  27.075  61.135  1.00  0.00           O
ATOM    537  HH  TYR A 616      50.965  27.055  61.425  1.00  0.00           H
ATOM    538  CD2 TYR A 616      51.205  28.085  57.755  1.00  0.00           C
ATOM    539  HD2 TYR A 616      52.125  28.215  57.215  1.00  0.00           H
ATOM    540  CE2 TYR A 616      51.235  27.655  59.095  1.00  0.00           C
ATOM    541  HE2 TYR A 616      52.175  27.465  59.575  1.00  0.00           H
ATOM    542  C   TYR A 616      50.395  31.245  56.465  1.00  0.00           C
ATOM    543  O   TYR A 616      49.795  31.955  57.265  1.00  0.00           O
ATOM    544  N   CYS A 617      51.745  31.285  56.365  1.00  0.00           N
ATOM    545  HN  CYS A 617      52.205  30.705  55.695  1.00  0.00           H
ATOM    546  CA  CYS A 617      52.565  32.185  57.155  1.00  0.00           C
ATOM    547  HA  CYS A 617      52.185  32.135  58.165  1.00  0.00           H
ATOM    548  CB  CYS A 617      54.045  31.735  57.225  1.00  0.00           C
ATOM    549  HB1 CYS A 617      54.705  32.585  57.495  1.00  0.00           H
ATOM    550  HB2 CYS A 617      54.365  31.375  56.225  1.00  0.00           H
ATOM    551  SG  CYS A 617      54.255  30.425  58.475  1.00  0.00           S
ATOM    552  HG1 CYS A 617      55.555  30.235  58.275  1.00  0.00           H
ATOM    553  C   CYS A 617      52.445  33.665  56.815  1.00  0.00           C
ATOM    554  O   CYS A 617      52.485  34.505  57.715  1.00  0.00           O
ATOM    555  N   ALA A 618      52.255  34.025  55.525  1.00  0.00           N
ATOM    556  HN  ALA A 618      52.265  33.355  54.785  1.00  0.00           H
ATOM    557  CA  ALA A 618      51.985  35.405  55.135  1.00  0.00           C
ATOM    558  HA  ALA A 618      52.785  36.015  55.515  1.00  0.00           H
ATOM    559  CB  ALA A 618      51.945  35.525  53.605  1.00  0.00           C
ATOM    560  HB1 ALA A 618      51.115  34.925  53.175  1.00  0.00           H
ATOM    561  HB2 ALA A 618      52.895  35.145  53.165  1.00  0.00           H
ATOM    562  HB3 ALA A 618      51.825  36.585  53.285  1.00  0.00           H
ATOM    563  C   ALA A 618      50.695  35.985  55.725  1.00  0.00           C
ATOM    564  O   ALA A 618      50.665  37.105  56.205  1.00  0.00           O
ATOM    565  N   CYS A 619      49.595  35.205  55.715  1.00  0.00           N
ATOM    566  HN  CYS A 619      49.635  34.305  55.265  1.00  0.00           H
ATOM    567  CA  CYS A 619      48.285  35.575  56.245  1.00  0.00           C
ATOM    568  HA  CYS A 619      48.065  36.585  55.945  1.00  0.00           H
ATOM    569  CB  CYS A 619      47.225  34.605  55.655  1.00  0.00           C
ATOM    570  HB1 CYS A 619      47.475  33.565  55.975  1.00  0.00           H
ATOM    571  HB2 CYS A 619      47.345  34.625  54.545  1.00  0.00           H
ATOM    572  SG  CYS A 619      45.485  34.975  56.055  1.00  0.00           S
ATOM    573  HG1 CYS A 619      45.655  34.895  57.375  1.00  0.00           H
ATOM    574  C   CYS A 619      48.235  35.535  57.775  1.00  0.00           C
ATOM    575  O   CYS A 619      47.485  36.275  58.405  1.00  0.00           O
ATOM    576  N   MET A 620      49.085  34.695  58.405  1.00  0.00           N
ATOM    577  HN  MET A 620      49.645  34.055  57.855  1.00  0.00           H
ATOM    578  CA  MET A 620      49.155  34.535  59.845  1.00  0.00           C
ATOM    579  HA  MET A 620      48.195  34.205  60.195  1.00  0.00           H
ATOM    580  CB  MET A 620      50.235  33.465  60.185  1.00  0.00           C
ATOM    581  HB1 MET A 620      51.235  33.845  59.905  1.00  0.00           H
ATOM    582  HB2 MET A 620      50.045  32.575  59.555  1.00  0.00           H
ATOM    583  CG  MET A 620      50.255  33.005  61.665  1.00  0.00           C
ATOM    584  HG1 MET A 620      50.435  33.895  62.315  1.00  0.00           H
ATOM    585  HG2 MET A 620      51.125  32.335  61.795  1.00  0.00           H
ATOM    586  SD  MET A 620      48.755  32.135  62.205  1.00  0.00           S
ATOM    587  CE  MET A 620      48.985  30.615  61.245  1.00  0.00           C
ATOM    588  HE1 MET A 620      49.995  30.195  61.385  1.00  0.00           H
ATOM    589  HE2 MET A 620      48.835  30.785  60.155  1.00  0.00           H
ATOM    590  HE3 MET A 620      48.255  29.835  61.565  1.00  0.00           H
ATOM    591  C   MET A 620      49.485  35.825  60.575  1.00  0.00           C
ATOM    592  O   MET A 620      48.855  36.145  61.585  1.00  0.00           O
ATOM    593  N   SER A 621      50.455  36.615  60.065  1.00  0.00           N
ATOM    594  HN  SER A 621      50.925  36.335  59.225  1.00  0.00           H
ATOM    595  CA  SER A 621      50.805  37.905  60.645  1.00  0.00           C
ATOM    596  HA  SER A 621      51.035  37.705  61.685  1.00  0.00           H
ATOM    597  CB  SER A 621      52.105  38.515  60.035  1.00  0.00           C
ATOM    598  HB1 SER A 621      52.055  38.395  58.925  1.00  0.00           H
ATOM    599  HB2 SER A 621      52.985  37.935  60.385  1.00  0.00           H
ATOM    600  OG  SER A 621      52.275  39.905  60.325  1.00  0.00           O
ATOM    601  HG1 SER A 621      52.455  40.005  61.265  1.00  0.00           H
ATOM    602  C   SER A 621      49.685  38.965  60.725  1.00  0.00           C
ATOM    603  O   SER A 621      49.495  39.495  61.825  1.00  0.00           O
ATOM    604  N   PRO A 622      48.895  39.285  59.695  1.00  0.00           N
ATOM    605  CD  PRO A 622      49.315  39.155  58.305  1.00  0.00           C
ATOM    606  HD1 PRO A 622      49.495  38.095  58.045  1.00  0.00           H
ATOM    607  HD2 PRO A 622      50.245  39.755  58.135  1.00  0.00           H
ATOM    608  CA  PRO A 622      47.845  40.265  59.845  1.00  0.00           C
ATOM    609  HA  PRO A 622      48.215  41.115  60.395  1.00  0.00           H
ATOM    610  CB  PRO A 622      47.415  40.665  58.415  1.00  0.00           C
ATOM    611  HB1 PRO A 622      47.735  41.715  58.225  1.00  0.00           H
ATOM    612  HB2 PRO A 622      46.315  40.615  58.255  1.00  0.00           H
ATOM    613  CG  PRO A 622      48.155  39.715  57.465  1.00  0.00           C
ATOM    614  HG1 PRO A 622      47.485  38.885  57.175  1.00  0.00           H
ATOM    615  HG2 PRO A 622      48.525  40.225  56.555  1.00  0.00           H
ATOM    616  C   PRO A 622      46.715  39.685  60.655  1.00  0.00           C
ATOM    617  O   PRO A 622      46.195  40.385  61.525  1.00  0.00           O
ATOM    618  N   VAL A 623      46.335  38.415  60.445  1.00  0.00           N
ATOM    619  HN  VAL A 623      46.775  37.855  59.745  1.00  0.00           H
ATOM    620  CA  VAL A 623      45.245  37.795  61.215  1.00  0.00           C
ATOM    621  HA  VAL A 623      44.355  38.405  61.055  1.00  0.00           H
ATOM    622  CB  VAL A 623      44.955  36.375  60.715  1.00  0.00           C
ATOM    623  HB  VAL A 623      45.915  35.815  60.635  1.00  0.00           H
ATOM    624  CG1 VAL A 623      44.005  35.605  61.655  1.00  0.00           C
ATOM    625 HG11 VAL A 623      43.075  36.165  61.835  1.00  0.00           H
ATOM    626 HG12 VAL A 623      44.485  35.385  62.635  1.00  0.00           H
ATOM    627 HG13 VAL A 623      43.735  34.625  61.205  1.00  0.00           H
ATOM    628  CG2 VAL A 623      44.315  36.475  59.315  1.00  0.00           C
ATOM    629 HG21 VAL A 623      44.985  36.975  58.595  1.00  0.00           H
ATOM    630 HG22 VAL A 623      43.365  37.045  59.365  1.00  0.00           H
ATOM    631 HG23 VAL A 623      44.085  35.455  58.935  1.00  0.00           H
ATOM    632  C   VAL A 623      45.485  37.805  62.715  1.00  0.00           C
ATOM    633  O   VAL A 623      44.615  38.245  63.485  1.00  0.00           O
ATOM    634  N   ILE A 624      46.685  37.405  63.185  1.00  0.00           N
ATOM    635  HN  ILE A 624      47.365  37.025  62.565  1.00  0.00           H
ATOM    636  CA  ILE A 624      47.045  37.515  64.595  1.00  0.00           C
ATOM    637  HA  ILE A 624      46.245  37.065  65.175  1.00  0.00           H
ATOM    638  CB  ILE A 624      48.315  36.715  64.885  1.00  0.00           C
ATOM    639  HB  ILE A 624      49.075  36.955  64.105  1.00  0.00           H
ATOM    640  CG2 ILE A 624      48.935  37.075  66.255  1.00  0.00           C
ATOM    641 HG21 ILE A 624      48.235  36.835  67.085  1.00  0.00           H
ATOM    642 HG22 ILE A 624      49.225  38.145  66.325  1.00  0.00           H
ATOM    643 HG23 ILE A 624      49.865  36.505  66.415  1.00  0.00           H
ATOM    644  CG1 ILE A 624      47.985  35.205  64.785  1.00  0.00           C
ATOM    645 HG11 ILE A 624      47.655  34.975  63.745  1.00  0.00           H
ATOM    646 HG12 ILE A 624      47.125  34.975  65.465  1.00  0.00           H
ATOM    647  CD  ILE A 624      49.145  34.275  65.145  1.00  0.00           C
ATOM    648  HD1 ILE A 624      49.405  34.355  66.215  1.00  0.00           H
ATOM    649  HD2 ILE A 624      50.055  34.515  64.545  1.00  0.00           H
ATOM    650  HD3 ILE A 624      48.865  33.215  64.945  1.00  0.00           H
ATOM    651  C   ILE A 624      47.145  38.955  65.115  1.00  0.00           C
ATOM    652  O   ILE A 624      46.565  39.295  66.145  1.00  0.00           O
ATOM    653  N   THR A 625      47.875  39.835  64.395  1.00  0.00           N
ATOM    654  HN  THR A 625      48.325  39.535  63.565  1.00  0.00           H
ATOM    655  CA  THR A 625      48.155  41.215  64.825  1.00  0.00           C
ATOM    656  HA  THR A 625      48.555  41.155  65.825  1.00  0.00           H
ATOM    657  CB  THR A 625      49.205  41.905  63.965  1.00  0.00           C
ATOM    658  HB  THR A 625      48.835  42.035  62.925  1.00  0.00           H
ATOM    659  OG1 THR A 625      50.395  41.125  63.925  1.00  0.00           O
ATOM    660  HG1 THR A 625      50.225  40.445  63.265  1.00  0.00           H
ATOM    661  CG2 THR A 625      49.605  43.275  64.555  1.00  0.00           C
ATOM    662 HG21 THR A 625      49.935  43.165  65.605  1.00  0.00           H
ATOM    663 HG22 THR A 625      48.755  43.985  64.525  1.00  0.00           H
ATOM    664 HG23 THR A 625      50.445  43.715  63.975  1.00  0.00           H
ATOM    665  C   THR A 625      46.915  42.085  64.925  1.00  0.00           C
ATOM    666  O   THR A 625      46.705  42.795  65.915  1.00  0.00           O
ATOM    667  N   PHE A 626      46.005  42.005  63.915  1.00  0.00           N
ATOM    668  HN  PHE A 626      46.195  41.455  63.095  1.00  0.00           H
ATOM    669  CA  PHE A 626      44.695  42.635  63.965  1.00  0.00           C
ATOM    670  HA  PHE A 626      44.825  43.685  64.175  1.00  0.00           H
ATOM    671  CB  PHE A 626      43.895  42.465  62.635  1.00  0.00           C
ATOM    672  HB1 PHE A 626      42.805  42.555  62.815  1.00  0.00           H
ATOM    673  HB2 PHE A 626      44.075  41.465  62.185  1.00  0.00           H
ATOM    674  CG  PHE A 626      44.265  43.525  61.625  1.00  0.00           C
ATOM    675  CD1 PHE A 626      43.325  44.505  61.255  1.00  0.00           C
ATOM    676  HD1 PHE A 626      42.355  44.495  61.725  1.00  0.00           H
ATOM    677  CE1 PHE A 626      43.625  45.475  60.285  1.00  0.00           C
ATOM    678  HE1 PHE A 626      42.895  46.225  60.025  1.00  0.00           H
ATOM    679  CZ  PHE A 626      44.875  45.465  59.665  1.00  0.00           C
ATOM    680  HZ  PHE A 626      45.105  46.225  58.925  1.00  0.00           H
ATOM    681  CD2 PHE A 626      45.515  43.535  60.975  1.00  0.00           C
ATOM    682  HD2 PHE A 626      46.245  42.785  61.215  1.00  0.00           H
ATOM    683  CE2 PHE A 626      45.815  44.495  59.995  1.00  0.00           C
ATOM    684  HE2 PHE A 626      46.775  44.475  59.505  1.00  0.00           H
ATOM    685  C   PHE A 626      43.835  42.115  65.105  1.00  0.00           C
ATOM    686  O   PHE A 626      43.205  42.875  65.825  1.00  0.00           O
ATOM    687  N   GLY A 627      43.845  40.785  65.315  1.00  0.00           N
ATOM    688  HN  GLY A 627      44.335  40.185  64.685  1.00  0.00           H
ATOM    689  CA  GLY A 627      43.165  40.145  66.445  1.00  0.00           C
ATOM    690  HA1 GLY A 627      43.315  39.085  66.355  1.00  0.00           H
ATOM    691  HA2 GLY A 627      42.125  40.425  66.425  1.00  0.00           H
ATOM    692  C   GLY A 627      43.715  40.545  67.785  1.00  0.00           C
ATOM    693  O   GLY A 627      42.985  40.665  68.755  1.00  0.00           O
ATOM    694  N   GLY A 628      45.035  40.755  67.895  1.00  0.00           N
ATOM    695  HN  GLY A 628      45.605  40.535  67.095  1.00  0.00           H
ATOM    696  CA  GLY A 628      45.665  41.235  69.115  1.00  0.00           C
ATOM    697  HA1 GLY A 628      46.735  41.205  68.955  1.00  0.00           H
ATOM    698  HA2 GLY A 628      45.345  40.595  69.925  1.00  0.00           H
ATOM    699  C   GLY A 628      45.295  42.645  69.475  1.00  0.00           C
ATOM    700  O   GLY A 628      44.965  42.925  70.625  1.00  0.00           O
ATOM    701  N   LEU A 629      45.325  43.565  68.475  1.00  0.00           N
ATOM    702  HN  LEU A 629      45.665  43.285  67.565  1.00  0.00           H
ATOM    703  CA  LEU A 629      44.885  44.945  68.575  1.00  0.00           C
ATOM    704  HA  LEU A 629      45.425  45.415  69.395  1.00  0.00           H
ATOM    705  CB  LEU A 629      45.175  45.725  67.265  1.00  0.00           C
ATOM    706  HB1 LEU A 629      44.345  46.435  67.015  1.00  0.00           H
ATOM    707  HB2 LEU A 629      45.215  45.005  66.415  1.00  0.00           H
ATOM    708  CG  LEU A 629      46.465  46.565  67.275  1.00  0.00           C
ATOM    709  HG  LEU A 629      46.385  47.295  68.115  1.00  0.00           H
ATOM    710  CD1 LEU A 629      47.725  45.725  67.515  1.00  0.00           C
ATOM    711 HD11 LEU A 629      47.845  44.955  66.725  1.00  0.00           H
ATOM    712 HD12 LEU A 629      47.675  45.215  68.495  1.00  0.00           H
ATOM    713 HD13 LEU A 629      48.635  46.365  67.515  1.00  0.00           H
ATOM    714  CD2 LEU A 629      46.595  47.355  65.955  1.00  0.00           C
ATOM    715 HD21 LEU A 629      45.705  47.995  65.775  1.00  0.00           H
ATOM    716 HD22 LEU A 629      46.695  46.665  65.095  1.00  0.00           H
ATOM    717 HD23 LEU A 629      47.495  48.005  65.975  1.00  0.00           H
ATOM    718  C   LEU A 629      43.405  45.085  68.915  1.00  0.00           C
ATOM    719  O   LEU A 629      43.015  45.905  69.745  1.00  0.00           O
ATOM    720  N   LEU A 630      42.545  44.275  68.265  1.00  0.00           N
ATOM    721  HN  LEU A 630      42.875  43.665  67.535  1.00  0.00           H
ATOM    722  CA  LEU A 630      41.125  44.215  68.585  1.00  0.00           C
ATOM    723  HA  LEU A 630      40.735  45.215  68.535  1.00  0.00           H
ATOM    724  CB  LEU A 630      40.365  43.315  67.595  1.00  0.00           C
ATOM    725  HB1 LEU A 630      39.355  43.045  67.985  1.00  0.00           H
ATOM    726  HB2 LEU A 630      40.925  42.365  67.475  1.00  0.00           H
ATOM    727  CG  LEU A 630      40.145  43.945  66.195  1.00  0.00           C
ATOM    728  HG  LEU A 630      41.105  44.385  65.855  1.00  0.00           H
ATOM    729  CD1 LEU A 630      39.755  42.845  65.185  1.00  0.00           C
ATOM    730 HD11 LEU A 630      38.835  42.325  65.525  1.00  0.00           H
ATOM    731 HD12 LEU A 630      40.575  42.095  65.095  1.00  0.00           H
ATOM    732 HD13 LEU A 630      39.565  43.295  64.195  1.00  0.00           H
ATOM    733  CD2 LEU A 630      39.055  45.035  66.235  1.00  0.00           C
ATOM    734 HD21 LEU A 630      39.345  45.845  66.935  1.00  0.00           H
ATOM    735 HD22 LEU A 630      38.095  44.605  66.575  1.00  0.00           H
ATOM    736 HD23 LEU A 630      38.905  45.485  65.225  1.00  0.00           H
ATOM    737  C   LEU A 630      40.845  43.725  70.005  1.00  0.00           C
ATOM    738  O   LEU A 630      40.055  44.355  70.725  1.00  0.00           O
ATOM    739  N   GLY A 631      41.515  42.645  70.445  1.00  0.00           N
ATOM    740  HN  GLY A 631      42.075  42.135  69.785  1.00  0.00           H
ATOM    741  CA  GLY A 631      41.395  42.075  71.775  1.00  0.00           C
ATOM    742  HA1 GLY A 631      42.045  41.215  71.805  1.00  0.00           H
ATOM    743  HA2 GLY A 631      40.355  41.815  71.955  1.00  0.00           H
ATOM    744  C   GLY A 631      41.815  42.985  72.895  1.00  0.00           C
ATOM    745  O   GLY A 631      41.145  43.085  73.925  1.00  0.00           O
ATOM    746  N   GLU A 632      42.945  43.675  72.695  1.00  0.00           N
ATOM    747  HN  GLU A 632      43.505  43.515  71.885  1.00  0.00           H
ATOM    748  CA  GLU A 632      43.445  44.675  73.615  1.00  0.00           C
ATOM    749  HA  GLU A 632      43.605  44.215  74.585  1.00  0.00           H
ATOM    750  CB  GLU A 632      44.805  45.155  73.055  1.00  0.00           C
ATOM    751  HB1 GLU A 632      44.675  45.555  72.025  1.00  0.00           H
ATOM    752  HB2 GLU A 632      45.465  44.265  72.965  1.00  0.00           H
ATOM    753  CG  GLU A 632      45.525  46.185  73.925  1.00  0.00           C
ATOM    754  HG1 GLU A 632      45.825  45.715  74.885  1.00  0.00           H
ATOM    755  HG2 GLU A 632      44.865  47.045  74.155  1.00  0.00           H
ATOM    756  CD  GLU A 632      46.785  46.715  73.245  1.00  0.00           C
ATOM    757  OE1 GLU A 632      47.675  45.905  72.885  1.00  0.00           O
ATOM    758  OE2 GLU A 632      46.865  47.965  73.105  1.00  0.00           O
ATOM    759  C   GLU A 632      42.485  45.845  73.795  1.00  0.00           C
ATOM    760  O   GLU A 632      41.955  46.115  74.865  1.00  0.00           O
ATOM    761  N   ALA A 633      42.115  46.505  72.665  1.00  0.00           N
ATOM    762  HN  ALA A 633      42.565  46.265  71.805  1.00  0.00           H
ATOM    763  CA  ALA A 633      41.245  47.675  72.615  1.00  0.00           C
ATOM    764  HA  ALA A 633      41.695  48.435  73.235  1.00  0.00           H
ATOM    765  CB  ALA A 633      41.155  48.205  71.175  1.00  0.00           C
ATOM    766  HB1 ALA A 633      40.705  47.435  70.505  1.00  0.00           H
ATOM    767  HB2 ALA A 633      42.175  48.435  70.795  1.00  0.00           H
ATOM    768  HB3 ALA A 633      40.545  49.135  71.125  1.00  0.00           H
ATOM    769  C   ALA A 633      39.835  47.455  73.155  1.00  0.00           C
ATOM    770  O   ALA A 633      39.285  48.275  73.885  1.00  0.00           O
ATOM    771  N   THR A 634      39.245  46.295  72.805  1.00  0.00           N
ATOM    772  HN  THR A 634      39.755  45.665  72.225  1.00  0.00           H
ATOM    773  CA  THR A 634      37.845  45.965  73.085  1.00  0.00           C
ATOM    774  HA  THR A 634      37.265  46.875  73.125  1.00  0.00           H
ATOM    775  CB  THR A 634      37.255  45.065  71.985  1.00  0.00           C
ATOM    776  HB  THR A 634      37.655  44.035  72.065  1.00  0.00           H
ATOM    777  OG1 THR A 634      37.605  45.565  70.705  1.00  0.00           O
ATOM    778  HG1 THR A 634      38.515  45.265  70.565  1.00  0.00           H
ATOM    779  CG2 THR A 634      35.725  45.035  71.995  1.00  0.00           C
ATOM    780 HG21 THR A 634      35.325  46.055  71.835  1.00  0.00           H
ATOM    781 HG22 THR A 634      35.335  44.625  72.935  1.00  0.00           H
ATOM    782 HG23 THR A 634      35.355  44.395  71.155  1.00  0.00           H
ATOM    783  C   THR A 634      37.725  45.255  74.415  1.00  0.00           C
ATOM    784  O   THR A 634      36.625  44.975  74.905  1.00  0.00           O
ATOM    785  N   GLU A 635      38.875  44.995  75.075  1.00  0.00           N
ATOM    786  HN  GLU A 635      39.745  45.275  74.655  1.00  0.00           H
ATOM    787  CA  GLU A 635      38.985  44.465  76.435  1.00  0.00           C
ATOM    788  HA  GLU A 635      40.025  44.575  76.705  1.00  0.00           H
ATOM    789  CB  GLU A 635      38.185  45.315  77.455  1.00  0.00           C
ATOM    790  HB1 GLU A 635      37.095  45.185  77.305  1.00  0.00           H
ATOM    791  HB2 GLU A 635      38.405  46.375  77.225  1.00  0.00           H
ATOM    792  CG  GLU A 635      38.545  45.085  78.945  1.00  0.00           C
ATOM    793  HG1 GLU A 635      38.415  46.055  79.485  1.00  0.00           H
ATOM    794  HG2 GLU A 635      39.605  44.775  79.065  1.00  0.00           H
ATOM    795  CD  GLU A 635      37.635  44.105  79.665  1.00  0.00           C
ATOM    796  OE1 GLU A 635      36.385  44.195  79.545  1.00  0.00           O
ATOM    797  OE2 GLU A 635      38.195  43.315  80.475  1.00  0.00           O
ATOM    798  C   GLU A 635      38.675  42.985  76.535  1.00  0.00           C
ATOM    799  O   GLU A 635      37.625  42.545  76.995  1.00  0.00           O
ATOM    800  N   GLY A 636      39.585  42.115  76.025  1.00  0.00           N
ATOM    801  HN  GLY A 636      40.395  42.475  75.555  1.00  0.00           H
ATOM    802  CA  GLY A 636      39.495  40.675  76.175  1.00  0.00           C
ATOM    803  HA1 GLY A 636      39.235  40.465  77.215  1.00  0.00           H
ATOM    804  HA2 GLY A 636      40.445  40.245  75.915  1.00  0.00           H
ATOM    805  C   GLY A 636      38.425  40.005  75.345  1.00  0.00           C
ATOM    806  O   GLY A 636      38.015  38.895  75.665  1.00  0.00           O
ATOM    807  N   ARG A 637      37.915  40.665  74.285  1.00  0.00           N
ATOM    808  HN  ARG A 637      38.305  41.545  74.045  1.00  0.00           H
ATOM    809  CA  ARG A 637      36.705  40.205  73.615  1.00  0.00           C
ATOM    810  HA  ARG A 637      36.235  39.425  74.205  1.00  0.00           H
ATOM    811  CB  ARG A 637      35.675  41.355  73.405  1.00  0.00           C
ATOM    812  HB1 ARG A 637      34.745  40.955  72.945  1.00  0.00           H
ATOM    813  HB2 ARG A 637      36.105  42.105  72.695  1.00  0.00           H
ATOM    814  CG  ARG A 637      35.305  42.095  74.695  1.00  0.00           C
ATOM    815  HG1 ARG A 637      34.635  42.945  74.445  1.00  0.00           H
ATOM    816  HG2 ARG A 637      36.235  42.555  75.075  1.00  0.00           H
ATOM    817  CD  ARG A 637      34.625  41.275  75.795  1.00  0.00           C
ATOM    818  HD1 ARG A 637      35.155  40.305  75.965  1.00  0.00           H
ATOM    819  HD2 ARG A 637      33.555  41.085  75.545  1.00  0.00           H
ATOM    820  NE  ARG A 637      34.745  42.105  77.015  1.00  0.00           N
ATOM    821  HE  ARG A 637      35.615  42.575  77.195  1.00  0.00           H
ATOM    822  CZ  ARG A 637      34.115  41.845  78.145  1.00  0.00           C
ATOM    823  NH1 ARG A 637      33.045  41.095  78.205  1.00  0.00           N
ATOM    824 HH11 ARG A 637      32.745  40.945  79.175  1.00  0.00           H
ATOM    825 HH12 ARG A 637      32.335  41.295  77.525  1.00  0.00           H
ATOM    826  NH2 ARG A 637      34.505  42.375  79.275  1.00  0.00           N
ATOM    827 HH21 ARG A 637      35.295  43.035  79.355  1.00  0.00           H
ATOM    828 HH22 ARG A 637      34.025  42.105  80.115  1.00  0.00           H
ATOM    829  C   ARG A 637      36.915  39.575  72.255  1.00  0.00           C
ATOM    830  O   ARG A 637      36.355  38.525  71.995  1.00  0.00           O
ATOM    831  N   LEU A 638      37.665  40.245  71.355  1.00  0.00           N
ATOM    832  HN  LEU A 638      38.065  41.125  71.585  1.00  0.00           H
ATOM    833  CA  LEU A 638      37.885  39.755  69.995  1.00  0.00           C
ATOM    834  HA  LEU A 638      37.445  38.775  69.885  1.00  0.00           H
ATOM    835  CB  LEU A 638      37.305  40.695  68.915  1.00  0.00           C
ATOM    836  HB1 LEU A 638      37.505  40.265  67.905  1.00  0.00           H
ATOM    837  HB2 LEU A 638      37.825  41.675  68.965  1.00  0.00           H
ATOM    838  CG  LEU A 638      35.785  40.985  69.015  1.00  0.00           C
ATOM    839  HG  LEU A 638      35.605  41.505  69.985  1.00  0.00           H
ATOM    840  CD1 LEU A 638      35.355  41.925  67.875  1.00  0.00           C
ATOM    841 HD11 LEU A 638      35.545  41.475  66.885  1.00  0.00           H
ATOM    842 HD12 LEU A 638      35.925  42.885  67.935  1.00  0.00           H
ATOM    843 HD13 LEU A 638      34.285  42.175  67.955  1.00  0.00           H
ATOM    844  CD2 LEU A 638      34.945  39.705  68.995  1.00  0.00           C
ATOM    845 HD21 LEU A 638      35.205  39.035  69.845  1.00  0.00           H
ATOM    846 HD22 LEU A 638      35.105  39.135  68.065  1.00  0.00           H
ATOM    847 HD23 LEU A 638      33.865  39.945  69.075  1.00  0.00           H
ATOM    848  C   LEU A 638      39.375  39.555  69.755  1.00  0.00           C
ATOM    849  O   LEU A 638      40.015  40.375  69.115  1.00  0.00           O
ATOM    850  N   SER A 639      39.965  38.465  70.275  1.00  0.00           N
ATOM    851  HN  SER A 639      39.405  37.735  70.695  1.00  0.00           H
ATOM    852  CA  SER A 639      41.395  38.255  70.305  1.00  0.00           C
ATOM    853  HA  SER A 639      41.865  39.225  70.345  1.00  0.00           H
ATOM    854  CB  SER A 639      41.835  37.465  71.585  1.00  0.00           C
ATOM    855  HB1 SER A 639      41.265  37.875  72.445  1.00  0.00           H
ATOM    856  HB2 SER A 639      42.925  37.635  71.775  1.00  0.00           H
ATOM    857  OG  SER A 639      41.595  36.055  71.525  1.00  0.00           O
ATOM    858  HG1 SER A 639      40.615  35.955  71.415  1.00  0.00           H
ATOM    859  C   SER A 639      41.905  37.565  69.045  1.00  0.00           C
ATOM    860  O   SER A 639      41.205  37.375  68.055  1.00  0.00           O
ATOM    861  N   ALA A 640      43.195  37.145  69.065  1.00  0.00           N
ATOM    862  HN  ALA A 640      43.765  37.345  69.855  1.00  0.00           H
ATOM    863  CA  ALA A 640      43.805  36.315  68.045  1.00  0.00           C
ATOM    864  HA  ALA A 640      43.755  36.845  67.095  1.00  0.00           H
ATOM    865  CB  ALA A 640      45.295  36.085  68.405  1.00  0.00           C
ATOM    866  HB1 ALA A 640      45.385  35.595  69.395  1.00  0.00           H
ATOM    867  HB2 ALA A 640      45.825  37.065  68.445  1.00  0.00           H
ATOM    868  HB3 ALA A 640      45.785  35.455  67.635  1.00  0.00           H
ATOM    869  C   ALA A 640      43.105  34.975  67.845  1.00  0.00           C
ATOM    870  O   ALA A 640      43.015  34.445  66.735  1.00  0.00           O
ATOM    871  N   ILE A 641      42.575  34.385  68.945  1.00  0.00           N
ATOM    872  HN  ILE A 641      42.595  34.865  69.825  1.00  0.00           H
ATOM    873  CA  ILE A 641      41.755  33.185  68.895  1.00  0.00           C
ATOM    874  HA  ILE A 641      42.325  32.405  68.385  1.00  0.00           H
ATOM    875  CB  ILE A 641      41.425  32.695  70.315  1.00  0.00           C
ATOM    876  HB  ILE A 641      41.055  33.575  70.895  1.00  0.00           H
ATOM    877  CG2 ILE A 641      40.305  31.635  70.345  1.00  0.00           C
ATOM    878 HG21 ILE A 641      40.585  30.745  69.735  1.00  0.00           H
ATOM    879 HG22 ILE A 641      39.345  32.035  69.975  1.00  0.00           H
ATOM    880 HG23 ILE A 641      40.135  31.295  71.385  1.00  0.00           H
ATOM    881  CG1 ILE A 641      42.715  32.175  71.005  1.00  0.00           C
ATOM    882 HG11 ILE A 641      43.605  32.705  70.615  1.00  0.00           H
ATOM    883 HG12 ILE A 641      42.835  31.095  70.745  1.00  0.00           H
ATOM    884  CD  ILE A 641      42.695  32.315  72.535  1.00  0.00           C
ATOM    885  HD1 ILE A 641      41.795  31.835  72.965  1.00  0.00           H
ATOM    886  HD2 ILE A 641      42.695  33.385  72.825  1.00  0.00           H
ATOM    887  HD3 ILE A 641      43.595  31.825  72.975  1.00  0.00           H
ATOM    888  C   ILE A 641      40.485  33.385  68.075  1.00  0.00           C
ATOM    889  O   ILE A 641      40.185  32.595  67.165  1.00  0.00           O
ATOM    890  N   GLU A 642      39.735  34.475  68.315  1.00  0.00           N
ATOM    891  HN  GLU A 642      39.905  35.055  69.125  1.00  0.00           H
ATOM    892  CA  GLU A 642      38.565  34.855  67.535  1.00  0.00           C
ATOM    893  HA  GLU A 642      37.845  34.055  67.595  1.00  0.00           H
ATOM    894  CB  GLU A 642      37.915  36.165  68.065  1.00  0.00           C
ATOM    895  HB1 GLU A 642      37.215  36.595  67.315  1.00  0.00           H
ATOM    896  HB2 GLU A 642      38.715  36.925  68.245  1.00  0.00           H
ATOM    897  CG  GLU A 642      37.085  36.005  69.355  1.00  0.00           C
ATOM    898  HG1 GLU A 642      36.245  35.305  69.165  1.00  0.00           H
ATOM    899  HG2 GLU A 642      36.635  36.965  69.665  1.00  0.00           H
ATOM    900  CD  GLU A 642      37.885  35.455  70.535  1.00  0.00           C
ATOM    901  OE1 GLU A 642      39.025  35.925  70.805  1.00  0.00           O
ATOM    902  OE2 GLU A 642      37.335  34.545  71.175  1.00  0.00           O
ATOM    903  C   GLU A 642      38.855  35.105  66.075  1.00  0.00           C
ATOM    904  O   GLU A 642      38.135  34.625  65.195  1.00  0.00           O
ATOM    905  N   SER A 643      39.915  35.885  65.775  1.00  0.00           N
ATOM    906  HN  SER A 643      40.485  36.275  66.495  1.00  0.00           H
ATOM    907  CA  SER A 643      40.295  36.145  64.385  1.00  0.00           C
ATOM    908  HA  SER A 643      39.405  36.505  63.885  1.00  0.00           H
ATOM    909  CB  SER A 643      41.345  37.275  64.205  1.00  0.00           C
ATOM    910  HB1 SER A 643      40.935  38.215  64.645  1.00  0.00           H
ATOM    911  HB2 SER A 643      41.535  37.455  63.115  1.00  0.00           H
ATOM    912  OG  SER A 643      42.575  36.975  64.865  1.00  0.00           O
ATOM    913  HG1 SER A 643      43.275  37.485  64.425  1.00  0.00           H
ATOM    914  C   SER A 643      40.705  34.905  63.615  1.00  0.00           C
ATOM    915  O   SER A 643      40.195  34.685  62.515  1.00  0.00           O
ATOM    916  N   LEU A 644      41.565  34.015  64.175  1.00  0.00           N
ATOM    917  HN  LEU A 644      42.015  34.245  65.045  1.00  0.00           H
ATOM    918  CA  LEU A 644      41.915  32.735  63.575  1.00  0.00           C
ATOM    919  HA  LEU A 644      42.325  32.925  62.595  1.00  0.00           H
ATOM    920  CB  LEU A 644      42.965  31.995  64.445  1.00  0.00           C
ATOM    921  HB1 LEU A 644      43.085  30.935  64.135  1.00  0.00           H
ATOM    922  HB2 LEU A 644      42.595  31.985  65.505  1.00  0.00           H
ATOM    923  CG  LEU A 644      44.375  32.625  64.435  1.00  0.00           C
ATOM    924  HG  LEU A 644      44.265  33.735  64.515  1.00  0.00           H
ATOM    925  CD1 LEU A 644      45.195  32.145  65.645  1.00  0.00           C
ATOM    926 HD11 LEU A 644      45.315  31.045  65.625  1.00  0.00           H
ATOM    927 HD12 LEU A 644      44.695  32.425  66.595  1.00  0.00           H
ATOM    928 HD13 LEU A 644      46.205  32.605  65.625  1.00  0.00           H
ATOM    929  CD2 LEU A 644      45.105  32.285  63.135  1.00  0.00           C
ATOM    930 HD21 LEU A 644      44.535  32.635  62.245  1.00  0.00           H
ATOM    931 HD22 LEU A 644      45.265  31.185  63.045  1.00  0.00           H
ATOM    932 HD23 LEU A 644      46.095  32.785  63.115  1.00  0.00           H
ATOM    933  C   LEU A 644      40.745  31.775  63.355  1.00  0.00           C
ATOM    934  O   LEU A 644      40.535  31.255  62.265  1.00  0.00           O
ATOM    935  N   PHE A 645      39.915  31.545  64.405  1.00  0.00           N
ATOM    936  HN  PHE A 645      40.115  31.975  65.285  1.00  0.00           H
ATOM    937  CA  PHE A 645      38.765  30.645  64.355  1.00  0.00           C
ATOM    938  HA  PHE A 645      39.105  29.685  63.995  1.00  0.00           H
ATOM    939  CB  PHE A 645      38.215  30.465  65.805  1.00  0.00           C
ATOM    940  HB1 PHE A 645      38.055  31.465  66.265  1.00  0.00           H
ATOM    941  HB2 PHE A 645      38.975  29.935  66.425  1.00  0.00           H
ATOM    942  CG  PHE A 645      36.935  29.685  65.895  1.00  0.00           C
ATOM    943  CD1 PHE A 645      36.895  28.335  65.495  1.00  0.00           C
ATOM    944  HD1 PHE A 645      37.785  27.875  65.105  1.00  0.00           H
ATOM    945  CE1 PHE A 645      35.705  27.605  65.575  1.00  0.00           C
ATOM    946  HE1 PHE A 645      35.685  26.565  65.255  1.00  0.00           H
ATOM    947  CZ  PHE A 645      34.545  28.205  66.075  1.00  0.00           C
ATOM    948  HZ  PHE A 645      33.625  27.645  66.135  1.00  0.00           H
ATOM    949  CD2 PHE A 645      35.765  30.265  66.425  1.00  0.00           C
ATOM    950  HD2 PHE A 645      35.795  31.295  66.775  1.00  0.00           H
ATOM    951  CE2 PHE A 645      34.575  29.535  66.505  1.00  0.00           C
ATOM    952  HE2 PHE A 645      33.685  29.995  66.905  1.00  0.00           H
ATOM    953  C   PHE A 645      37.695  31.105  63.375  1.00  0.00           C
ATOM    954  O   PHE A 645      37.185  30.345  62.545  1.00  0.00           O
ATOM    955  N   GLY A 646      37.385  32.415  63.425  1.00  0.00           N
ATOM    956  HN  GLY A 646      37.825  33.005  64.105  1.00  0.00           H
ATOM    957  CA  GLY A 646      36.405  33.045  62.555  1.00  0.00           C
ATOM    958  HA1 GLY A 646      36.295  34.065  62.875  1.00  0.00           H
ATOM    959  HA2 GLY A 646      35.475  32.485  62.605  1.00  0.00           H
ATOM    960  C   GLY A 646      36.825  33.095  61.115  1.00  0.00           C
ATOM    961  O   GLY A 646      36.035  32.755  60.225  1.00  0.00           O
ATOM    962  N   ALA A 647      38.085  33.485  60.835  1.00  0.00           N
ATOM    963  HN  ALA A 647      38.705  33.795  61.565  1.00  0.00           H
ATOM    964  CA  ALA A 647      38.645  33.505  59.495  1.00  0.00           C
ATOM    965  HA  ALA A 647      38.015  34.125  58.875  1.00  0.00           H
ATOM    966  CB  ALA A 647      40.065  34.105  59.525  1.00  0.00           C
ATOM    967  HB1 ALA A 647      40.755  33.485  60.135  1.00  0.00           H
ATOM    968  HB2 ALA A 647      40.025  35.125  59.965  1.00  0.00           H
ATOM    969  HB3 ALA A 647      40.475  34.205  58.495  1.00  0.00           H
ATOM    970  C   ALA A 647      38.685  32.125  58.855  1.00  0.00           C
ATOM    971  O   ALA A 647      38.295  31.945  57.695  1.00  0.00           O
ATOM    972  N   SER A 648      39.095  31.095  59.625  1.00  0.00           N
ATOM    973  HN  SER A 648      39.455  31.295  60.545  1.00  0.00           H
ATOM    974  CA  SER A 648      39.005  29.695  59.245  1.00  0.00           C
ATOM    975  HA  SER A 648      39.655  29.555  58.405  1.00  0.00           H
ATOM    976  CB  SER A 648      39.495  28.785  60.405  1.00  0.00           C
ATOM    977  HB1 SER A 648      38.875  28.945  61.315  1.00  0.00           H
ATOM    978  HB2 SER A 648      40.545  29.055  60.655  1.00  0.00           H
ATOM    979  OG  SER A 648      39.435  27.405  60.045  1.00  0.00           O
ATOM    980  HG1 SER A 648      40.195  27.235  59.475  1.00  0.00           H
ATOM    981  C   SER A 648      37.615  29.275  58.815  1.00  0.00           C
ATOM    982  O   SER A 648      37.385  28.935  57.655  1.00  0.00           O
ATOM    983  N   LEU A 649      36.615  29.365  59.705  1.00  0.00           N
ATOM    984  HN  LEU A 649      36.815  29.675  60.645  1.00  0.00           H
ATOM    985  CA  LEU A 649      35.245  28.965  59.435  1.00  0.00           C
ATOM    986  HA  LEU A 649      35.245  27.915  59.185  1.00  0.00           H
ATOM    987  CB  LEU A 649      34.425  29.225  60.715  1.00  0.00           C
ATOM    988  HB1 LEU A 649      34.585  30.275  61.035  1.00  0.00           H
ATOM    989  HB2 LEU A 649      34.865  28.585  61.525  1.00  0.00           H
ATOM    990  CG  LEU A 649      32.915  28.955  60.655  1.00  0.00           C
ATOM    991  HG  LEU A 649      32.455  29.595  59.855  1.00  0.00           H
ATOM    992  CD1 LEU A 649      32.595  27.485  60.345  1.00  0.00           C
ATOM    993 HD11 LEU A 649      33.065  26.825  61.095  1.00  0.00           H
ATOM    994 HD12 LEU A 649      32.975  27.205  59.345  1.00  0.00           H
ATOM    995 HD13 LEU A 649      31.495  27.315  60.355  1.00  0.00           H
ATOM    996  CD2 LEU A 649      32.275  29.385  61.985  1.00  0.00           C
ATOM    997 HD21 LEU A 649      32.455  30.465  62.175  1.00  0.00           H
ATOM    998 HD22 LEU A 649      32.725  28.805  62.825  1.00  0.00           H
ATOM    999 HD23 LEU A 649      31.175  29.205  61.975  1.00  0.00           H
ATOM   1000  C   LEU A 649      34.625  29.705  58.255  1.00  0.00           C
ATOM   1001  O   LEU A 649      34.045  29.095  57.355  1.00  0.00           O
ATOM   1002  N   THR A 650      34.785  31.045  58.225  1.00  0.00           N
ATOM   1003  HN  THR A 650      35.275  31.485  58.975  1.00  0.00           H
ATOM   1004  CA  THR A 650      34.285  31.925  57.165  1.00  0.00           C
ATOM   1005  HA  THR A 650      33.225  31.755  57.075  1.00  0.00           H
ATOM   1006  CB  THR A 650      34.515  33.405  57.465  1.00  0.00           C
ATOM   1007  HB  THR A 650      35.605  33.645  57.485  1.00  0.00           H
ATOM   1008  OG1 THR A 650      33.975  33.765  58.725  1.00  0.00           O
ATOM   1009  HG1 THR A 650      34.575  33.365  59.375  1.00  0.00           H
ATOM   1010  CG2 THR A 650      33.805  34.305  56.435  1.00  0.00           C
ATOM   1011 HG21 THR A 650      32.725  34.065  56.415  1.00  0.00           H
ATOM   1012 HG22 THR A 650      34.215  34.155  55.415  1.00  0.00           H
ATOM   1013 HG23 THR A 650      33.925  35.375  56.715  1.00  0.00           H
ATOM   1014  C   THR A 650      34.905  31.625  55.805  1.00  0.00           C
ATOM   1015  O   THR A 650      34.225  31.545  54.785  1.00  0.00           O
ATOM   1016  N   GLY A 651      36.245  31.415  55.775  1.00  0.00           N
ATOM   1017  HN  GLY A 651      36.795  31.475  56.605  1.00  0.00           H
ATOM   1018  CA  GLY A 651      36.995  31.175  54.545  1.00  0.00           C
ATOM   1019  HA1 GLY A 651      38.035  31.215  54.805  1.00  0.00           H
ATOM   1020  HA2 GLY A 651      36.715  31.935  53.815  1.00  0.00           H
ATOM   1021  C   GLY A 651      36.725  29.835  53.925  1.00  0.00           C
ATOM   1022  O   GLY A 651      36.595  29.715  52.705  1.00  0.00           O
ATOM   1023  N   ILE A 652      36.595  28.795  54.755  1.00  0.00           N
ATOM   1024  HN  ILE A 652      36.735  28.915  55.745  1.00  0.00           H
ATOM   1025  CA  ILE A 652      36.215  27.485  54.285  1.00  0.00           C
ATOM   1026  HA  ILE A 652      36.845  27.255  53.435  1.00  0.00           H
ATOM   1027  CB  ILE A 652      36.445  26.395  55.305  1.00  0.00           C
ATOM   1028  HB  ILE A 652      35.645  26.455  56.075  1.00  0.00           H
ATOM   1029  CG2 ILE A 652      36.445  25.095  54.525  1.00  0.00           C
ATOM   1030 HG21 ILE A 652      37.325  25.045  53.845  1.00  0.00           H
ATOM   1031 HG22 ILE A 652      35.545  24.945  53.905  1.00  0.00           H
ATOM   1032 HG23 ILE A 652      36.575  24.285  55.255  1.00  0.00           H
ATOM   1033  CG1 ILE A 652      37.815  26.415  56.015  1.00  0.00           C
ATOM   1034 HG11 ILE A 652      38.165  27.445  56.135  1.00  0.00           H
ATOM   1035 HG12 ILE A 652      38.575  25.915  55.375  1.00  0.00           H
ATOM   1036  CD  ILE A 652      37.805  25.745  57.395  1.00  0.00           C
ATOM   1037  HD1 ILE A 652      37.485  24.685  57.325  1.00  0.00           H
ATOM   1038  HD2 ILE A 652      37.115  26.275  58.095  1.00  0.00           H
ATOM   1039  HD3 ILE A 652      38.825  25.765  57.845  1.00  0.00           H
ATOM   1040  C   ILE A 652      34.775  27.475  53.745  1.00  0.00           C
ATOM   1041  O   ILE A 652      34.505  26.945  52.665  1.00  0.00           O
ATOM   1042  N   ALA A 653      33.835  28.145  54.465  1.00  0.00           N
ATOM   1043  HN  ALA A 653      34.065  28.555  55.355  1.00  0.00           H
ATOM   1044  CA  ALA A 653      32.465  28.345  54.005  1.00  0.00           C
ATOM   1045  HA  ALA A 653      32.005  27.395  53.875  1.00  0.00           H
ATOM   1046  CB  ALA A 653      31.675  29.185  55.035  1.00  0.00           C
ATOM   1047  HB1 ALA A 653      32.035  30.235  55.055  1.00  0.00           H
ATOM   1048  HB2 ALA A 653      31.805  28.795  56.055  1.00  0.00           H
ATOM   1049  HB3 ALA A 653      30.595  29.195  54.785  1.00  0.00           H
ATOM   1050  C   ALA A 653      32.375  29.055  52.675  1.00  0.00           C
ATOM   1051  O   ALA A 653      31.675  28.635  51.755  1.00  0.00           O
ATOM   1052  N   TYR A 654      33.135  30.155  52.525  1.00  0.00           N
ATOM   1053  HN  TYR A 654      33.645  30.505  53.315  1.00  0.00           H
ATOM   1054  CA  TYR A 654      33.205  30.925  51.315  1.00  0.00           C
ATOM   1055  HA  TYR A 654      32.205  31.235  51.045  1.00  0.00           H
ATOM   1056  CB  TYR A 654      34.065  32.195  51.615  1.00  0.00           C
ATOM   1057  HB1 TYR A 654      35.065  31.885  51.985  1.00  0.00           H
ATOM   1058  HB2 TYR A 654      33.575  32.785  52.425  1.00  0.00           H
ATOM   1059  CG  TYR A 654      34.255  33.085  50.425  1.00  0.00           C
ATOM   1060  CD1 TYR A 654      35.375  32.945  49.585  1.00  0.00           C
ATOM   1061  HD1 TYR A 654      36.105  32.175  49.785  1.00  0.00           H
ATOM   1062  CE1 TYR A 654      35.525  33.745  48.445  1.00  0.00           C
ATOM   1063  HE1 TYR A 654      36.355  33.605  47.775  1.00  0.00           H
ATOM   1064  CZ  TYR A 654      34.575  34.735  48.165  1.00  0.00           C
ATOM   1065  OH  TYR A 654      34.725  35.515  47.015  1.00  0.00           O
ATOM   1066  HH  TYR A 654      34.215  36.335  47.145  1.00  0.00           H
ATOM   1067  CD2 TYR A 654      33.325  34.095  50.135  1.00  0.00           C
ATOM   1068  HD2 TYR A 654      32.465  34.215  50.785  1.00  0.00           H
ATOM   1069  CE2 TYR A 654      33.485  34.925  49.015  1.00  0.00           C
ATOM   1070  HE2 TYR A 654      32.755  35.685  48.805  1.00  0.00           H
ATOM   1071  C   TYR A 654      33.755  30.145  50.125  1.00  0.00           C
ATOM   1072  O   TYR A 654      33.145  30.075  49.065  1.00  0.00           O
ATOM   1073  N   SER A 655      34.925  29.495  50.295  1.00  0.00           N
ATOM   1074  HN  SER A 655      35.355  29.535  51.195  1.00  0.00           H
ATOM   1075  CA  SER A 655      35.705  28.855  49.235  1.00  0.00           C
ATOM   1076  HA  SER A 655      35.865  29.595  48.465  1.00  0.00           H
ATOM   1077  CB  SER A 655      37.105  28.475  49.785  1.00  0.00           C
ATOM   1078  HB1 SER A 655      36.955  27.875  50.715  1.00  0.00           H
ATOM   1079  HB2 SER A 655      37.625  29.405  50.095  1.00  0.00           H
ATOM   1080  OG  SER A 655      37.925  27.785  48.845  1.00  0.00           O
ATOM   1081  HG1 SER A 655      37.515  26.935  48.645  1.00  0.00           H
ATOM   1082  C   SER A 655      35.015  27.675  48.555  1.00  0.00           C
ATOM   1083  O   SER A 655      35.165  27.455  47.345  1.00  0.00           O
ATOM   1084  N   LEU A 656      34.225  26.905  49.315  1.00  0.00           N
ATOM   1085  HN  LEU A 656      34.165  27.055  50.305  1.00  0.00           H
ATOM   1086  CA  LEU A 656      33.385  25.835  48.795  1.00  0.00           C
ATOM   1087  HA  LEU A 656      34.035  25.155  48.265  1.00  0.00           H
ATOM   1088  CB  LEU A 656      32.655  25.095  49.925  1.00  0.00           C
ATOM   1089  HB1 LEU A 656      31.765  24.545  49.515  1.00  0.00           H
ATOM   1090  HB2 LEU A 656      32.275  25.845  50.655  1.00  0.00           H
ATOM   1091  CG  LEU A 656      33.475  24.025  50.665  1.00  0.00           C
ATOM   1092  HG  LEU A 656      34.345  24.495  51.185  1.00  0.00           H
ATOM   1093  CD1 LEU A 656      32.555  23.355  51.675  1.00  0.00           C
ATOM   1094 HD11 LEU A 656      31.545  23.215  51.235  1.00  0.00           H
ATOM   1095 HD12 LEU A 656      32.495  23.965  52.585  1.00  0.00           H
ATOM   1096 HD13 LEU A 656      32.925  22.345  51.945  1.00  0.00           H
ATOM   1097  CD2 LEU A 656      34.005  22.915  49.735  1.00  0.00           C
ATOM   1098 HD21 LEU A 656      34.715  23.315  48.985  1.00  0.00           H
ATOM   1099 HD22 LEU A 656      33.155  22.445  49.185  1.00  0.00           H
ATOM   1100 HD23 LEU A 656      34.525  22.125  50.315  1.00  0.00           H
ATOM   1101  C   LEU A 656      32.345  26.245  47.775  1.00  0.00           C
ATOM   1102  O   LEU A 656      32.145  25.515  46.815  1.00  0.00           O
ATOM   1103  N   PHE A 657      31.655  27.385  47.965  1.00  0.00           N
ATOM   1104  HN  PHE A 657      31.815  27.945  48.765  1.00  0.00           H
ATOM   1105  CA  PHE A 657      30.535  27.765  47.115  1.00  0.00           C
ATOM   1106  HA  PHE A 657      30.295  26.975  46.415  1.00  0.00           H
ATOM   1107  CB  PHE A 657      29.305  28.065  48.005  1.00  0.00           C
ATOM   1108  HB1 PHE A 657      28.455  28.455  47.405  1.00  0.00           H
ATOM   1109  HB2 PHE A 657      29.575  28.835  48.765  1.00  0.00           H
ATOM   1110  CG  PHE A 657      28.785  26.845  48.715  1.00  0.00           C
ATOM   1111  CD1 PHE A 657      28.445  25.685  47.995  1.00  0.00           C
ATOM   1112  HD1 PHE A 657      28.655  25.625  46.935  1.00  0.00           H
ATOM   1113  CE1 PHE A 657      27.765  24.625  48.615  1.00  0.00           C
ATOM   1114  HE1 PHE A 657      27.485  23.755  48.045  1.00  0.00           H
ATOM   1115  CZ  PHE A 657      27.395  24.735  49.955  1.00  0.00           C
ATOM   1116  HZ  PHE A 657      26.805  23.955  50.425  1.00  0.00           H
ATOM   1117  CD2 PHE A 657      28.465  26.915  50.075  1.00  0.00           C
ATOM   1118  HD2 PHE A 657      28.675  27.815  50.625  1.00  0.00           H
ATOM   1119  CE2 PHE A 657      27.725  25.885  50.675  1.00  0.00           C
ATOM   1120  HE2 PHE A 657      27.385  26.005  51.685  1.00  0.00           H
ATOM   1121  C   PHE A 657      30.765  29.005  46.265  1.00  0.00           C
ATOM   1122  O   PHE A 657      30.155  29.175  45.205  1.00  0.00           O
ATOM   1123  N   ALA A 658      31.645  29.935  46.695  1.00  0.00           N
ATOM   1124  HN  ALA A 658      32.155  29.815  47.545  1.00  0.00           H
ATOM   1125  CA  ALA A 658      31.835  31.215  46.035  1.00  0.00           C
ATOM   1126  HA  ALA A 658      30.845  31.645  45.925  1.00  0.00           H
ATOM   1127  CB  ALA A 658      32.635  32.175  46.925  1.00  0.00           C
ATOM   1128  HB1 ALA A 658      33.655  31.775  47.115  1.00  0.00           H
ATOM   1129  HB2 ALA A 658      32.135  32.295  47.905  1.00  0.00           H
ATOM   1130  HB3 ALA A 658      32.745  33.175  46.455  1.00  0.00           H
ATOM   1131  C   ALA A 658      32.425  31.175  44.635  1.00  0.00           C
ATOM   1132  O   ALA A 658      33.235  30.315  44.275  1.00  0.00           O
ATOM   1133  N   GLY A 659      32.015  32.165  43.815  1.00  0.00           N
ATOM   1134  HN  GLY A 659      31.305  32.775  44.155  1.00  0.00           H
ATOM   1135  CA  GLY A 659      32.455  32.365  42.435  1.00  0.00           C
ATOM   1136  HA1 GLY A 659      32.025  33.295  42.085  1.00  0.00           H
ATOM   1137  HA2 GLY A 659      32.095  31.515  41.875  1.00  0.00           H
ATOM   1138  C   GLY A 659      33.945  32.445  42.215  1.00  0.00           C
ATOM   1139  O   GLY A 659      34.525  31.565  41.575  1.00  0.00           O
ATOM   1140  N   GLN A 660      34.625  33.485  42.725  1.00  0.00           N
ATOM   1141  HN  GLN A 660      34.185  34.185  43.285  1.00  0.00           H
ATOM   1142  CA  GLN A 660      36.075  33.545  42.735  1.00  0.00           C
ATOM   1143  HA  GLN A 660      36.455  32.925  41.945  1.00  0.00           H
ATOM   1144  CB  GLN A 660      36.655  34.965  42.445  1.00  0.00           C
ATOM   1145  HB1 GLN A 660      36.545  35.155  41.355  1.00  0.00           H
ATOM   1146  HB2 GLN A 660      37.745  34.975  42.675  1.00  0.00           H
ATOM   1147  CG  GLN A 660      35.945  36.115  43.215  1.00  0.00           C
ATOM   1148  HG1 GLN A 660      35.855  35.845  44.285  1.00  0.00           H
ATOM   1149  HG2 GLN A 660      34.935  36.295  42.815  1.00  0.00           H
ATOM   1150  CD  GLN A 660      36.705  37.455  43.195  1.00  0.00           C
ATOM   1151  OE1 GLN A 660      36.655  38.215  44.155  1.00  0.00           O
ATOM   1152  NE2 GLN A 660      37.345  37.795  42.055  1.00  0.00           N
ATOM   1153 HE21 GLN A 660      37.805  38.675  42.045  1.00  0.00           H
ATOM   1154 HE22 GLN A 660      37.395  37.195  41.265  1.00  0.00           H
ATOM   1155  C   GLN A 660      36.625  33.015  44.065  1.00  0.00           C
ATOM   1156  O   GLN A 660      36.145  33.455  45.105  1.00  0.00           O
ATOM   1157  N   PRO A 661      37.555  32.055  44.145  1.00  0.00           N
ATOM   1158  CD  PRO A 661      37.855  31.115  43.065  1.00  0.00           C
ATOM   1159  HD1 PRO A 661      38.355  31.625  42.215  1.00  0.00           H
ATOM   1160  HD2 PRO A 661      36.905  30.645  42.715  1.00  0.00           H
ATOM   1161  CA  PRO A 661      38.075  31.615  45.435  1.00  0.00           C
ATOM   1162  HA  PRO A 661      37.305  31.655  46.185  1.00  0.00           H
ATOM   1163  CB  PRO A 661      38.555  30.175  45.195  1.00  0.00           C
ATOM   1164  HB1 PRO A 661      37.725  29.485  45.495  1.00  0.00           H
ATOM   1165  HB2 PRO A 661      39.455  29.895  45.775  1.00  0.00           H
ATOM   1166  CG  PRO A 661      38.765  30.045  43.675  1.00  0.00           C
ATOM   1167  HG1 PRO A 661      39.835  30.255  43.425  1.00  0.00           H
ATOM   1168  HG2 PRO A 661      38.495  29.025  43.315  1.00  0.00           H
ATOM   1169  C   PRO A 661      39.205  32.515  45.905  1.00  0.00           C
ATOM   1170  O   PRO A 661      39.555  32.495  47.085  1.00  0.00           O
ATOM   1171  N   LEU A 662      39.835  33.295  44.995  1.00  0.00           N
ATOM   1172  HN  LEU A 662      39.475  33.305  44.065  1.00  0.00           H
ATOM   1173  CA  LEU A 662      41.055  34.045  45.215  1.00  0.00           C
ATOM   1174  HA  LEU A 662      41.685  33.475  45.885  1.00  0.00           H
ATOM   1175  CB  LEU A 662      41.825  34.245  43.885  1.00  0.00           C
ATOM   1176  HB1 LEU A 662      42.825  34.675  44.095  1.00  0.00           H
ATOM   1177  HB2 LEU A 662      41.275  34.985  43.255  1.00  0.00           H
ATOM   1178  CG  LEU A 662      42.015  32.965  43.045  1.00  0.00           C
ATOM   1179  HG  LEU A 662      41.015  32.595  42.705  1.00  0.00           H
ATOM   1180  CD1 LEU A 662      42.835  33.275  41.785  1.00  0.00           C
ATOM   1181 HD11 LEU A 662      43.845  33.635  42.085  1.00  0.00           H
ATOM   1182 HD12 LEU A 662      42.345  34.055  41.175  1.00  0.00           H
ATOM   1183 HD13 LEU A 662      42.965  32.365  41.175  1.00  0.00           H
ATOM   1184  CD2 LEU A 662      42.685  31.835  43.855  1.00  0.00           C
ATOM   1185 HD21 LEU A 662      42.065  31.535  44.725  1.00  0.00           H
ATOM   1186 HD22 LEU A 662      43.665  32.175  44.235  1.00  0.00           H
ATOM   1187 HD23 LEU A 662      42.845  30.945  43.215  1.00  0.00           H
ATOM   1188  C   LEU A 662      40.815  35.395  45.885  1.00  0.00           C
ATOM   1189  O   LEU A 662      41.335  36.445  45.495  1.00  0.00           O
ATOM   1190  N   THR A 663      39.995  35.375  46.935  1.00  0.00           N
ATOM   1191  HN  THR A 663      39.535  34.495  47.115  1.00  0.00           H
ATOM   1192  CA  THR A 663      39.425  36.575  47.525  1.00  0.00           C
ATOM   1193  HA  THR A 663      39.615  37.425  46.885  1.00  0.00           H
ATOM   1194  CB  THR A 663      37.925  36.435  47.695  1.00  0.00           C
ATOM   1195  HB  THR A 663      37.675  35.645  48.445  1.00  0.00           H
ATOM   1196  OG1 THR A 663      37.385  36.035  46.445  1.00  0.00           O
ATOM   1197  HG1 THR A 663      36.485  35.725  46.605  1.00  0.00           H
ATOM   1198  CG2 THR A 663      37.275  37.765  48.085  1.00  0.00           C
ATOM   1199 HG21 THR A 663      37.465  38.525  47.295  1.00  0.00           H
ATOM   1200 HG22 THR A 663      37.675  38.145  49.055  1.00  0.00           H
ATOM   1201 HG23 THR A 663      36.175  37.635  48.185  1.00  0.00           H
ATOM   1202  C   THR A 663      40.035  36.855  48.865  1.00  0.00           C
ATOM   1203  O   THR A 663      40.425  37.985  49.135  1.00  0.00           O
ATOM   1204  N   ILE A 664      40.145  35.825  49.735  1.00  0.00           N
ATOM   1205  HN  ILE A 664      39.845  34.935  49.415  1.00  0.00           H
ATOM   1206  CA  ILE A 664      40.725  35.875  51.085  1.00  0.00           C
ATOM   1207  HA  ILE A 664      40.435  34.935  51.525  1.00  0.00           H
ATOM   1208  CB  ILE A 664      42.255  35.835  51.145  1.00  0.00           C
ATOM   1209  HB  ILE A 664      42.655  36.655  50.495  1.00  0.00           H
ATOM   1210  CG2 ILE A 664      42.765  36.075  52.595  1.00  0.00           C
ATOM   1211 HG21 ILE A 664      42.305  35.345  53.295  1.00  0.00           H
ATOM   1212 HG22 ILE A 664      42.535  37.105  52.935  1.00  0.00           H
ATOM   1213 HG23 ILE A 664      43.865  35.965  52.645  1.00  0.00           H
ATOM   1214  CG1 ILE A 664      42.775  34.485  50.595  1.00  0.00           C
ATOM   1215 HG11 ILE A 664      42.255  34.255  49.635  1.00  0.00           H
ATOM   1216 HG12 ILE A 664      42.515  33.685  51.325  1.00  0.00           H
ATOM   1217  CD  ILE A 664      44.285  34.455  50.325  1.00  0.00           C
ATOM   1218  HD1 ILE A 664      44.865  34.625  51.265  1.00  0.00           H
ATOM   1219  HD2 ILE A 664      44.565  35.255  49.605  1.00  0.00           H
ATOM   1220  HD3 ILE A 664      44.605  33.475  49.915  1.00  0.00           H
ATOM   1221  C   ILE A 664      40.075  36.905  51.995  1.00  0.00           C
ATOM   1222  O   ILE A 664      40.345  38.105  51.965  1.00  0.00           O
ATOM   1223  N   LEU A 665      39.185  36.455  52.885  1.00  0.00           N
ATOM   1224  HN  LEU A 665      38.995  35.485  53.015  1.00  0.00           H
ATOM   1225  CA  LEU A 665      38.455  37.325  53.765  1.00  0.00           C
ATOM   1226  HA  LEU A 665      38.365  38.315  53.325  1.00  0.00           H
ATOM   1227  CB  LEU A 665      37.035  36.785  54.035  1.00  0.00           C
ATOM   1228  HB1 LEU A 665      36.465  37.505  54.665  1.00  0.00           H
ATOM   1229  HB2 LEU A 665      37.115  35.825  54.615  1.00  0.00           H
ATOM   1230  CG  LEU A 665      36.195  36.495  52.775  1.00  0.00           C
ATOM   1231  HG  LEU A 665      36.745  35.795  52.105  1.00  0.00           H
ATOM   1232  CD1 LEU A 665      34.885  35.795  53.155  1.00  0.00           C
ATOM   1233 HD11 LEU A 665      34.315  36.415  53.895  1.00  0.00           H
ATOM   1234 HD12 LEU A 665      35.095  34.805  53.605  1.00  0.00           H
ATOM   1235 HD13 LEU A 665      34.245  35.655  52.265  1.00  0.00           H
ATOM   1236  CD2 LEU A 665      35.885  37.775  51.975  1.00  0.00           C
ATOM   1237 HD21 LEU A 665      36.825  38.255  51.615  1.00  0.00           H
ATOM   1238 HD22 LEU A 665      35.335  38.505  52.615  1.00  0.00           H
ATOM   1239 HD23 LEU A 665      35.255  37.535  51.095  1.00  0.00           H
ATOM   1240  C   LEU A 665      39.235  37.465  55.065  1.00  0.00           C
ATOM   1241  O   LEU A 665      39.595  36.475  55.705  1.00  0.00           O
ATOM   1242  N   GLY A 666      39.525  38.715  55.475  1.00  0.00           N
ATOM   1243  HN  GLY A 666      39.175  39.515  54.965  1.00  0.00           H
ATOM   1244  CA  GLY A 666      40.265  39.005  56.685  1.00  0.00           C
ATOM   1245  HA1 GLY A 666      41.315  39.085  56.425  1.00  0.00           H
ATOM   1246  HA2 GLY A 666      40.055  38.255  57.435  1.00  0.00           H
ATOM   1247  C   GLY A 666      39.825  40.325  57.255  1.00  0.00           C
ATOM   1248  O   GLY A 666      38.945  41.005  56.755  1.00  0.00           O
ATOM   1249  N   SER A 667      40.445  40.745  58.365  1.00  0.00           N
ATOM   1250  HN  SER A 667      41.155  40.215  58.795  1.00  0.00           H
ATOM   1251  CA  SER A 667      40.115  42.005  59.005  1.00  0.00           C
ATOM   1252  HA  SER A 667      39.055  42.205  58.905  1.00  0.00           H
ATOM   1253  CB  SER A 667      40.485  41.995  60.515  1.00  0.00           C
ATOM   1254  HB1 SER A 667      40.175  42.945  61.005  1.00  0.00           H
ATOM   1255  HB2 SER A 667      41.585  41.885  60.635  1.00  0.00           H
ATOM   1256  OG  SER A 667      39.865  40.885  61.185  1.00  0.00           O
ATOM   1257  HG1 SER A 667      38.915  40.975  61.075  1.00  0.00           H
ATOM   1258  C   SER A 667      40.875  43.125  58.315  1.00  0.00           C
ATOM   1259  O   SER A 667      42.095  43.205  58.415  1.00  0.00           O
ATOM   1260  N   THR A 668      40.205  44.005  57.555  1.00  0.00           N
ATOM   1261  HN  THR A 668      39.225  43.935  57.395  1.00  0.00           H
ATOM   1262  CA  THR A 668      40.875  45.045  56.785  1.00  0.00           C
ATOM   1263  HA  THR A 668      41.865  44.705  56.535  1.00  0.00           H
ATOM   1264  CB  THR A 668      40.175  45.345  55.455  1.00  0.00           C
ATOM   1265  HB  THR A 668      40.745  46.095  54.855  1.00  0.00           H
ATOM   1266  OG1 THR A 668      38.855  45.845  55.635  1.00  0.00           O
ATOM   1267  HG1 THR A 668      38.495  45.945  54.715  1.00  0.00           H
ATOM   1268  CG2 THR A 668      40.065  44.055  54.625  1.00  0.00           C
ATOM   1269 HG21 THR A 668      39.395  43.325  55.125  1.00  0.00           H
ATOM   1270 HG22 THR A 668      41.055  43.585  54.475  1.00  0.00           H
ATOM   1271 HG23 THR A 668      39.635  44.285  53.625  1.00  0.00           H
ATOM   1272  C   THR A 668      41.035  46.315  57.605  1.00  0.00           C
ATOM   1273  O   THR A 668      40.485  46.475  58.685  1.00  0.00           O
ATOM   1274  N   GLY A 669      41.835  47.295  57.105  1.00  0.00           N
ATOM   1275  HN  GLY A 669      42.315  47.125  56.245  1.00  0.00           H
ATOM   1276  CA  GLY A 669      42.015  48.615  57.695  1.00  0.00           C
ATOM   1277  HA1 GLY A 669      42.565  49.225  56.995  1.00  0.00           H
ATOM   1278  HA2 GLY A 669      42.555  48.475  58.625  1.00  0.00           H
ATOM   1279  C   GLY A 669      40.755  49.385  58.055  1.00  0.00           C
ATOM   1280  O   GLY A 669      40.695  49.885  59.175  1.00  0.00           O
ATOM   1281  N   PRO A 670      39.725  49.485  57.215  1.00  0.00           N
ATOM   1282  CD  PRO A 670      39.845  49.355  55.765  1.00  0.00           C
ATOM   1283  HD1 PRO A 670      39.885  48.275  55.495  1.00  0.00           H
ATOM   1284  HD2 PRO A 670      40.765  49.865  55.385  1.00  0.00           H
ATOM   1285  CA  PRO A 670      38.495  50.175  57.605  1.00  0.00           C
ATOM   1286  HA  PRO A 670      38.755  51.135  58.015  1.00  0.00           H
ATOM   1287  CB  PRO A 670      37.655  50.295  56.315  1.00  0.00           C
ATOM   1288  HB1 PRO A 670      37.225  51.305  56.225  1.00  0.00           H
ATOM   1289  HB2 PRO A 670      36.825  49.555  56.285  1.00  0.00           H
ATOM   1290  CG  PRO A 670      38.595  49.985  55.145  1.00  0.00           C
ATOM   1291  HG1 PRO A 670      38.125  49.265  54.435  1.00  0.00           H
ATOM   1292  HG2 PRO A 670      38.855  50.905  54.585  1.00  0.00           H
ATOM   1293  C   PRO A 670      37.725  49.415  58.665  1.00  0.00           C
ATOM   1294  O   PRO A 670      37.075  50.055  59.495  1.00  0.00           O
ATOM   1295  N   VAL A 671      37.745  48.065  58.655  1.00  0.00           N
ATOM   1296  HN  VAL A 671      38.255  47.585  57.935  1.00  0.00           H
ATOM   1297  CA  VAL A 671      37.095  47.245  59.675  1.00  0.00           C
ATOM   1298  HA  VAL A 671      36.055  47.525  59.705  1.00  0.00           H
ATOM   1299  CB  VAL A 671      37.195  45.745  59.385  1.00  0.00           C
ATOM   1300  HB  VAL A 671      38.255  45.485  59.145  1.00  0.00           H
ATOM   1301  CG1 VAL A 671      36.765  44.895  60.605  1.00  0.00           C
ATOM   1302 HG11 VAL A 671      35.765  45.195  60.965  1.00  0.00           H
ATOM   1303 HG12 VAL A 671      37.485  44.965  61.455  1.00  0.00           H
ATOM   1304 HG13 VAL A 671      36.715  43.825  60.305  1.00  0.00           H
ATOM   1305  CG2 VAL A 671      36.335  45.395  58.165  1.00  0.00           C
ATOM   1306 HG21 VAL A 671      36.645  45.975  57.275  1.00  0.00           H
ATOM   1307 HG22 VAL A 671      35.265  45.615  58.365  1.00  0.00           H
ATOM   1308 HG23 VAL A 671      36.435  44.315  57.925  1.00  0.00           H
ATOM   1309  C   VAL A 671      37.655  47.525  61.055  1.00  0.00           C
ATOM   1310  O   VAL A 671      36.905  47.765  61.995  1.00  0.00           O
ATOM   1311  N   LEU A 672      38.995  47.555  61.195  1.00  0.00           N
ATOM   1312  HN  LEU A 672      39.575  47.395  60.395  1.00  0.00           H
ATOM   1313  CA  LEU A 672      39.665  47.815  62.455  1.00  0.00           C
ATOM   1314  HA  LEU A 672      39.345  47.075  63.175  1.00  0.00           H
ATOM   1315  CB  LEU A 672      41.195  47.725  62.235  1.00  0.00           C
ATOM   1316  HB1 LEU A 672      41.495  48.465  61.455  1.00  0.00           H
ATOM   1317  HB2 LEU A 672      41.425  46.715  61.825  1.00  0.00           H
ATOM   1318  CG  LEU A 672      42.095  47.945  63.465  1.00  0.00           C
ATOM   1319  HG  LEU A 672      41.805  48.895  63.975  1.00  0.00           H
ATOM   1320  CD1 LEU A 672      41.995  46.795  64.475  1.00  0.00           C
ATOM   1321 HD11 LEU A 672      42.225  45.825  63.975  1.00  0.00           H
ATOM   1322 HD12 LEU A 672      40.965  46.735  64.895  1.00  0.00           H
ATOM   1323 HD13 LEU A 672      42.725  46.915  65.295  1.00  0.00           H
ATOM   1324  CD2 LEU A 672      43.555  48.125  63.025  1.00  0.00           C
ATOM   1325 HD21 LEU A 672      43.655  48.965  62.315  1.00  0.00           H
ATOM   1326 HD22 LEU A 672      43.925  47.205  62.525  1.00  0.00           H
ATOM   1327 HD23 LEU A 672      44.225  48.325  63.885  1.00  0.00           H
ATOM   1328  C   LEU A 672      39.325  49.185  63.035  1.00  0.00           C
ATOM   1329  O   LEU A 672      39.035  49.325  64.225  1.00  0.00           O
ATOM   1330  N   VAL A 673      39.355  50.215  62.175  1.00  0.00           N
ATOM   1331  HN  VAL A 673      39.635  50.055  61.235  1.00  0.00           H
ATOM   1332  CA  VAL A 673      38.985  51.575  62.505  1.00  0.00           C
ATOM   1333  HA  VAL A 673      39.575  51.885  63.365  1.00  0.00           H
ATOM   1334  CB  VAL A 673      39.335  52.495  61.335  1.00  0.00           C
ATOM   1335  HB  VAL A 673      38.885  52.075  60.395  1.00  0.00           H
ATOM   1336  CG1 VAL A 673      38.785  53.935  61.525  1.00  0.00           C
ATOM   1337 HG11 VAL A 673      39.125  54.335  62.505  1.00  0.00           H
ATOM   1338 HG12 VAL A 673      37.675  53.955  61.495  1.00  0.00           H
ATOM   1339 HG13 VAL A 673      39.175  54.595  60.725  1.00  0.00           H
ATOM   1340  CG2 VAL A 673      40.865  52.525  61.185  1.00  0.00           C
ATOM   1341 HG21 VAL A 673      41.285  51.515  60.995  1.00  0.00           H
ATOM   1342 HG22 VAL A 673      41.335  52.925  62.105  1.00  0.00           H
ATOM   1343 HG23 VAL A 673      41.165  53.185  60.335  1.00  0.00           H
ATOM   1344  C   VAL A 673      37.535  51.725  62.935  1.00  0.00           C
ATOM   1345  O   VAL A 673      37.235  52.315  63.975  1.00  0.00           O
ATOM   1346  N   PHE A 674      36.575  51.155  62.165  1.00  0.00           N
ATOM   1347  HN  PHE A 674      36.835  50.675  61.325  1.00  0.00           H
ATOM   1348  CA  PHE A 674      35.155  51.215  62.475  1.00  0.00           C
ATOM   1349  HA  PHE A 674      34.925  52.265  62.635  1.00  0.00           H
ATOM   1350  CB  PHE A 674      34.335  50.705  61.255  1.00  0.00           C
ATOM   1351  HB1 PHE A 674      34.305  49.595  61.205  1.00  0.00           H
ATOM   1352  HB2 PHE A 674      34.825  51.055  60.325  1.00  0.00           H
ATOM   1353  CG  PHE A 674      32.915  51.235  61.255  1.00  0.00           C
ATOM   1354  CD1 PHE A 674      32.555  52.265  60.355  1.00  0.00           C
ATOM   1355  HD1 PHE A 674      33.305  52.685  59.705  1.00  0.00           H
ATOM   1356  CE1 PHE A 674      31.235  52.725  60.285  1.00  0.00           C
ATOM   1357  HE1 PHE A 674      30.985  53.515  59.585  1.00  0.00           H
ATOM   1358  CZ  PHE A 674      30.255  52.165  61.115  1.00  0.00           C
ATOM   1359  HZ  PHE A 674      29.235  52.525  61.055  1.00  0.00           H
ATOM   1360  CD2 PHE A 674      31.915  50.685  62.075  1.00  0.00           C
ATOM   1361  HD2 PHE A 674      32.175  49.885  62.765  1.00  0.00           H
ATOM   1362  CE2 PHE A 674      30.595  51.145  62.005  1.00  0.00           C
ATOM   1363  HE2 PHE A 674      29.845  50.705  62.645  1.00  0.00           H
ATOM   1364  C   PHE A 674      34.785  50.475  63.755  1.00  0.00           C
ATOM   1365  O   PHE A 674      34.065  51.015  64.605  1.00  0.00           O
ATOM   1366  N   GLU A 675      35.295  49.235  63.965  1.00  0.00           N
ATOM   1367  HN  GLU A 675      35.845  48.775  63.265  1.00  0.00           H
ATOM   1368  CA  GLU A 675      35.065  48.435  65.175  1.00  0.00           C
ATOM   1369  HA  GLU A 675      33.995  48.325  65.295  1.00  0.00           H
ATOM   1370  CB  GLU A 675      35.675  46.995  65.065  1.00  0.00           C
ATOM   1371  HB1 GLU A 675      35.695  46.515  66.075  1.00  0.00           H
ATOM   1372  HB2 GLU A 675      36.735  47.105  64.735  1.00  0.00           H
ATOM   1373  CG  GLU A 675      34.955  46.015  64.085  1.00  0.00           C
ATOM   1374  HG1 GLU A 675      35.705  45.275  63.715  1.00  0.00           H
ATOM   1375  HG2 GLU A 675      34.565  46.565  63.205  1.00  0.00           H
ATOM   1376  CD  GLU A 675      33.805  45.205  64.695  1.00  0.00           C
ATOM   1377  OE1 GLU A 675      33.095  45.765  65.565  1.00  0.00           O
ATOM   1378  OE2 GLU A 675      33.625  44.025  64.315  1.00  0.00           O
ATOM   1379  C   GLU A 675      35.565  49.155  66.435  1.00  0.00           C
ATOM   1380  O   GLU A 675      34.845  49.245  67.435  1.00  0.00           O
ATOM   1381  N   LYS A 676      36.775  49.765  66.385  1.00  0.00           N
ATOM   1382  HN  LYS A 676      37.365  49.655  65.585  1.00  0.00           H
ATOM   1383  CA  LYS A 676      37.285  50.635  67.435  1.00  0.00           C
ATOM   1384  HA  LYS A 676      37.305  50.065  68.355  1.00  0.00           H
ATOM   1385  CB  LYS A 676      38.725  51.095  67.115  1.00  0.00           C
ATOM   1386  HB1 LYS A 676      39.015  51.945  67.765  1.00  0.00           H
ATOM   1387  HB2 LYS A 676      38.755  51.455  66.055  1.00  0.00           H
ATOM   1388  CG  LYS A 676      39.795  50.005  67.305  1.00  0.00           C
ATOM   1389  HG1 LYS A 676      39.515  49.105  66.705  1.00  0.00           H
ATOM   1390  HG2 LYS A 676      39.795  49.705  68.375  1.00  0.00           H
ATOM   1391  CD  LYS A 676      41.185  50.495  66.875  1.00  0.00           C
ATOM   1392  HD1 LYS A 676      41.405  51.435  67.435  1.00  0.00           H
ATOM   1393  HD2 LYS A 676      41.145  50.745  65.785  1.00  0.00           H
ATOM   1394  CE  LYS A 676      42.285  49.465  67.135  1.00  0.00           C
ATOM   1395  HE1 LYS A 676      42.065  48.525  66.585  1.00  0.00           H
ATOM   1396  HE2 LYS A 676      42.335  49.225  68.225  1.00  0.00           H
ATOM   1397  NZ  LYS A 676      43.595  49.965  66.705  1.00  0.00           N
ATOM   1398  HZ1 LYS A 676      43.845  50.855  67.165  1.00  0.00           H
ATOM   1399  HZ2 LYS A 676      43.675  50.165  65.685  1.00  0.00           H
ATOM   1400  HZ3 LYS A 676      44.355  49.285  66.875  1.00  0.00           H
ATOM   1401  C   LYS A 676      36.435  51.875  67.755  1.00  0.00           C
ATOM   1402  O   LYS A 676      36.155  52.165  68.915  1.00  0.00           O
ATOM   1403  N   ILE A 677      35.985  52.615  66.725  1.00  0.00           N
ATOM   1404  HN  ILE A 677      36.275  52.405  65.795  1.00  0.00           H
ATOM   1405  CA  ILE A 677      35.075  53.755  66.865  1.00  0.00           C
ATOM   1406  HA  ILE A 677      35.515  54.455  67.545  1.00  0.00           H
ATOM   1407  CB  ILE A 677      34.905  54.455  65.515  1.00  0.00           C
ATOM   1408  HB  ILE A 677      34.685  53.675  64.735  1.00  0.00           H
ATOM   1409  CG2 ILE A 677      33.725  55.455  65.525  1.00  0.00           C
ATOM   1410 HG21 ILE A 677      33.865  56.195  66.335  1.00  0.00           H
ATOM   1411 HG22 ILE A 677      32.745  54.945  65.665  1.00  0.00           H
ATOM   1412 HG23 ILE A 677      33.665  56.005  64.555  1.00  0.00           H
ATOM   1413  CG1 ILE A 677      36.225  55.165  65.115  1.00  0.00           C
ATOM   1414 HG11 ILE A 677      37.095  54.495  65.315  1.00  0.00           H
ATOM   1415 HG12 ILE A 677      36.355  56.065  65.755  1.00  0.00           H
ATOM   1416  CD  ILE A 677      36.275  55.545  63.635  1.00  0.00           C
ATOM   1417  HD1 ILE A 677      35.465  56.255  63.375  1.00  0.00           H
ATOM   1418  HD2 ILE A 677      36.175  54.645  63.005  1.00  0.00           H
ATOM   1419  HD3 ILE A 677      37.245  56.035  63.395  1.00  0.00           H
ATOM   1420  C   ILE A 677      33.725  53.375  67.465  1.00  0.00           C
ATOM   1421  O   ILE A 677      33.215  54.025  68.385  1.00  0.00           O
ATOM   1422  N   LEU A 678      33.125  52.265  66.995  1.00  0.00           N
ATOM   1423  HN  LEU A 678      33.545  51.785  66.215  1.00  0.00           H
ATOM   1424  CA  LEU A 678      31.875  51.715  67.495  1.00  0.00           C
ATOM   1425  HA  LEU A 678      31.125  52.485  67.415  1.00  0.00           H
ATOM   1426  CB  LEU A 678      31.485  50.505  66.615  1.00  0.00           C
ATOM   1427  HB1 LEU A 678      32.315  49.765  66.625  1.00  0.00           H
ATOM   1428  HB2 LEU A 678      31.385  50.855  65.565  1.00  0.00           H
ATOM   1429  CG  LEU A 678      30.185  49.745  67.005  1.00  0.00           C
ATOM   1430  HG  LEU A 678      30.285  49.355  68.045  1.00  0.00           H
ATOM   1431  CD1 LEU A 678      28.945  50.655  66.955  1.00  0.00           C
ATOM   1432 HD11 LEU A 678      28.805  51.065  65.925  1.00  0.00           H
ATOM   1433 HD12 LEU A 678      29.045  51.505  67.665  1.00  0.00           H
ATOM   1434 HD13 LEU A 678      28.035  50.085  67.225  1.00  0.00           H
ATOM   1435  CD2 LEU A 678      29.985  48.535  66.075  1.00  0.00           C
ATOM   1436 HD21 LEU A 678      30.855  47.855  66.145  1.00  0.00           H
ATOM   1437 HD22 LEU A 678      29.885  48.875  65.025  1.00  0.00           H
ATOM   1438 HD23 LEU A 678      29.065  47.985  66.355  1.00  0.00           H
ATOM   1439  C   LEU A 678      31.945  51.315  68.965  1.00  0.00           C
ATOM   1440  O   LEU A 678      31.095  51.685  69.765  1.00  0.00           O
ATOM   1441  N   TYR A 679      33.025  50.595  69.345  1.00  0.00           N
ATOM   1442  HN  TYR A 679      33.675  50.255  68.655  1.00  0.00           H
ATOM   1443  CA  TYR A 679      33.305  50.275  70.725  1.00  0.00           C
ATOM   1444  HA  TYR A 679      32.415  49.785  71.115  1.00  0.00           H
ATOM   1445  CB  TYR A 679      34.475  49.255  70.855  1.00  0.00           C
ATOM   1446  HB1 TYR A 679      35.405  49.675  70.415  1.00  0.00           H
ATOM   1447  HB2 TYR A 679      34.235  48.325  70.285  1.00  0.00           H
ATOM   1448  CG  TYR A 679      34.745  48.865  72.295  1.00  0.00           C
ATOM   1449  CD1 TYR A 679      35.885  49.325  72.965  1.00  0.00           C
ATOM   1450  HD1 TYR A 679      36.595  49.965  72.455  1.00  0.00           H
ATOM   1451  CE1 TYR A 679      36.135  48.945  74.295  1.00  0.00           C
ATOM   1452  HE1 TYR A 679      37.035  49.275  74.775  1.00  0.00           H
ATOM   1453  CZ  TYR A 679      35.245  48.085  74.955  1.00  0.00           C
ATOM   1454  OH  TYR A 679      35.515  47.655  76.265  1.00  0.00           O
ATOM   1455  HH  TYR A 679      34.885  46.945  76.475  1.00  0.00           H
ATOM   1456  CD2 TYR A 679      33.845  48.025  72.975  1.00  0.00           C
ATOM   1457  HD2 TYR A 679      32.955  47.675  72.475  1.00  0.00           H
ATOM   1458  CE2 TYR A 679      34.085  47.645  74.305  1.00  0.00           C
ATOM   1459  HE2 TYR A 679      33.385  47.025  74.825  1.00  0.00           H
ATOM   1460  C   TYR A 679      33.505  51.505  71.605  1.00  0.00           C
ATOM   1461  O   TYR A 679      32.945  51.565  72.705  1.00  0.00           O
ATOM   1462  N   LYS A 680      34.245  52.535  71.115  1.00  0.00           N
ATOM   1463  HN  LYS A 680      34.705  52.445  70.225  1.00  0.00           H
ATOM   1464  CA  LYS A 680      34.485  53.775  71.835  1.00  0.00           C
ATOM   1465  HA  LYS A 680      34.985  53.535  72.765  1.00  0.00           H
ATOM   1466  CB  LYS A 680      35.395  54.735  70.995  1.00  0.00           C
ATOM   1467  HB1 LYS A 680      34.985  54.815  69.965  1.00  0.00           H
ATOM   1468  HB2 LYS A 680      36.385  54.245  70.905  1.00  0.00           H
ATOM   1469  CG  LYS A 680      35.565  56.175  71.545  1.00  0.00           C
ATOM   1470  HG1 LYS A 680      35.815  56.075  72.615  1.00  0.00           H
ATOM   1471  HG2 LYS A 680      34.595  56.715  71.495  1.00  0.00           H
ATOM   1472  CD  LYS A 680      36.635  56.995  70.795  1.00  0.00           C
ATOM   1473  HD1 LYS A 680      36.215  57.285  69.805  1.00  0.00           H
ATOM   1474  HD2 LYS A 680      37.505  56.325  70.585  1.00  0.00           H
ATOM   1475  CE  LYS A 680      37.225  58.265  71.475  1.00  0.00           C
ATOM   1476  HE1 LYS A 680      37.765  58.875  70.715  1.00  0.00           H
ATOM   1477  HE2 LYS A 680      37.965  57.985  72.255  1.00  0.00           H
ATOM   1478  NZ  LYS A 680      36.195  59.115  72.105  1.00  0.00           N
ATOM   1479  HZ1 LYS A 680      35.815  58.595  72.935  1.00  0.00           H
ATOM   1480  HZ2 LYS A 680      35.445  59.325  71.425  1.00  0.00           H
ATOM   1481  HZ3 LYS A 680      36.615  60.015  72.475  1.00  0.00           H
ATOM   1482  C   LYS A 680      33.215  54.515  72.225  1.00  0.00           C
ATOM   1483  O   LYS A 680      33.025  54.835  73.395  1.00  0.00           O
ATOM   1484  N   PHE A 681      32.275  54.705  71.265  1.00  0.00           N
ATOM   1485  HN  PHE A 681      32.465  54.445  70.325  1.00  0.00           H
ATOM   1486  CA  PHE A 681      30.945  55.245  71.535  1.00  0.00           C
ATOM   1487  HA  PHE A 681      31.065  56.195  72.045  1.00  0.00           H
ATOM   1488  CB  PHE A 681      30.125  55.465  70.225  1.00  0.00           C
ATOM   1489  HB1 PHE A 681      29.085  55.765  70.465  1.00  0.00           H
ATOM   1490  HB2 PHE A 681      30.095  54.525  69.635  1.00  0.00           H
ATOM   1491  CG  PHE A 681      30.675  56.585  69.375  1.00  0.00           C
ATOM   1492  CD1 PHE A 681      30.775  57.875  69.905  1.00  0.00           C
ATOM   1493  HD1 PHE A 681      30.525  58.065  70.945  1.00  0.00           H
ATOM   1494  CE1 PHE A 681      31.165  58.955  69.095  1.00  0.00           C
ATOM   1495  HE1 PHE A 681      31.225  59.945  69.525  1.00  0.00           H
ATOM   1496  CZ  PHE A 681      31.435  58.745  67.745  1.00  0.00           C
ATOM   1497  HZ  PHE A 681      31.725  59.575  67.115  1.00  0.00           H
ATOM   1498  CD2 PHE A 681      30.935  56.385  68.005  1.00  0.00           C
ATOM   1499  HD2 PHE A 681      30.825  55.405  67.575  1.00  0.00           H
ATOM   1500  CE2 PHE A 681      31.315  57.455  67.195  1.00  0.00           C
ATOM   1501  HE2 PHE A 681      31.495  57.305  66.145  1.00  0.00           H
ATOM   1502  C   PHE A 681      30.115  54.385  72.465  1.00  0.00           C
ATOM   1503  O   PHE A 681      29.475  54.875  73.395  1.00  0.00           O
ATOM   1504  N   CYS A 682      30.105  53.055  72.265  1.00  0.00           N
ATOM   1505  HN  CYS A 682      30.605  52.665  71.485  1.00  0.00           H
ATOM   1506  CA  CYS A 682      29.375  52.135  73.115  1.00  0.00           C
ATOM   1507  HA  CYS A 682      28.355  52.485  73.165  1.00  0.00           H
ATOM   1508  CB  CYS A 682      29.345  50.715  72.505  1.00  0.00           C
ATOM   1509  HB1 CYS A 682      28.915  49.985  73.225  1.00  0.00           H
ATOM   1510  HB2 CYS A 682      30.385  50.395  72.285  1.00  0.00           H
ATOM   1511  SG  CYS A 682      28.345  50.615  70.995  1.00  0.00           S
ATOM   1512  HG1 CYS A 682      29.225  51.245  70.235  1.00  0.00           H
ATOM   1513  C   CYS A 682      29.845  52.115  74.575  1.00  0.00           C
ATOM   1514  O   CYS A 682      29.045  52.115  75.505  1.00  0.00           O
ATOM   1515  N   ARG A 683      31.175  52.145  74.825  1.00  0.00           N
ATOM   1516  HN  ARG A 683      31.825  52.115  74.065  1.00  0.00           H
ATOM   1517  CA  ARG A 683      31.795  52.335  76.135  1.00  0.00           C
ATOM   1518  HA  ARG A 683      31.405  51.575  76.795  1.00  0.00           H
ATOM   1519  CB  ARG A 683      33.345  52.185  76.005  1.00  0.00           C
ATOM   1520  HB1 ARG A 683      33.715  52.975  75.315  1.00  0.00           H
ATOM   1521  HB2 ARG A 683      33.555  51.215  75.515  1.00  0.00           H
ATOM   1522  CG  ARG A 683      34.175  52.285  77.315  1.00  0.00           C
ATOM   1523  HG1 ARG A 683      33.835  53.165  77.905  1.00  0.00           H
ATOM   1524  HG2 ARG A 683      35.235  52.475  77.045  1.00  0.00           H
ATOM   1525  CD  ARG A 683      34.085  51.035  78.235  1.00  0.00           C
ATOM   1526  HD1 ARG A 683      33.125  50.525  78.025  1.00  0.00           H
ATOM   1527  HD2 ARG A 683      34.105  51.325  79.305  1.00  0.00           H
ATOM   1528  NE  ARG A 683      35.205  50.075  77.915  1.00  0.00           N
ATOM   1529  HE  ARG A 683      35.065  49.385  77.205  1.00  0.00           H
ATOM   1530  CZ  ARG A 683      36.445  50.135  78.375  1.00  0.00           C
ATOM   1531  NH1 ARG A 683      36.905  50.985  79.265  1.00  0.00           N
ATOM   1532 HH11 ARG A 683      36.305  51.665  79.665  1.00  0.00           H
ATOM   1533 HH12 ARG A 683      37.895  51.055  79.345  1.00  0.00           H
ATOM   1534  NH2 ARG A 683      37.315  49.305  77.825  1.00  0.00           N
ATOM   1535 HH21 ARG A 683      36.975  48.695  77.115  1.00  0.00           H
ATOM   1536 HH22 ARG A 683      38.235  49.195  78.165  1.00  0.00           H
ATOM   1537  C   ARG A 683      31.445  53.685  76.785  1.00  0.00           C
ATOM   1538  O   ARG A 683      31.105  53.725  77.965  1.00  0.00           O
ATOM   1539  N   ASP A 684      31.505  54.795  75.995  1.00  0.00           N
ATOM   1540  HN  ASP A 684      31.815  54.725  75.045  1.00  0.00           H
ATOM   1541  CA  ASP A 684      31.235  56.175  76.415  1.00  0.00           C
ATOM   1542  HA  ASP A 684      31.935  56.415  77.215  1.00  0.00           H
ATOM   1543  CB  ASP A 684      31.485  57.135  75.195  1.00  0.00           C
ATOM   1544  HB1 ASP A 684      30.685  57.015  74.435  1.00  0.00           H
ATOM   1545  HB2 ASP A 684      32.455  56.845  74.735  1.00  0.00           H
ATOM   1546  CG  ASP A 684      31.635  58.625  75.525  1.00  0.00           C
ATOM   1547  OD1 ASP A 684      32.195  58.955  76.595  1.00  0.00           O
ATOM   1548  OD2 ASP A 684      31.365  59.465  74.615  1.00  0.00           O
ATOM   1549  C   ASP A 684      29.825  56.355  76.975  1.00  0.00           C
ATOM   1550  O   ASP A 684      29.605  56.985  78.005  1.00  0.00           O
ATOM   1551  N   TYR A 685      28.815  55.765  76.315  1.00  0.00           N
ATOM   1552  HN  TYR A 685      29.015  55.345  75.425  1.00  0.00           H
ATOM   1553  CA  TYR A 685      27.415  55.925  76.695  1.00  0.00           C
ATOM   1554  HA  TYR A 685      27.325  56.785  77.345  1.00  0.00           H
ATOM   1555  CB  TYR A 685      26.525  56.145  75.435  1.00  0.00           C
ATOM   1556  HB1 TYR A 685      25.465  56.285  75.715  1.00  0.00           H
ATOM   1557  HB2 TYR A 685      26.605  55.255  74.765  1.00  0.00           H
ATOM   1558  CG  TYR A 685      27.005  57.365  74.685  1.00  0.00           C
ATOM   1559  CD1 TYR A 685      27.305  58.535  75.385  1.00  0.00           C
ATOM   1560  HD1 TYR A 685      27.155  58.615  76.445  1.00  0.00           H
ATOM   1561  CE1 TYR A 685      28.025  59.565  74.765  1.00  0.00           C
ATOM   1562  HE1 TYR A 685      28.395  60.385  75.345  1.00  0.00           H
ATOM   1563  CZ  TYR A 685      28.385  59.455  73.425  1.00  0.00           C
ATOM   1564  OH  TYR A 685      29.375  60.335  72.975  1.00  0.00           O
ATOM   1565  HH  TYR A 685      30.085  60.225  73.645  1.00  0.00           H
ATOM   1566  CD2 TYR A 685      27.265  57.305  73.295  1.00  0.00           C
ATOM   1567  HD2 TYR A 685      27.045  56.415  72.745  1.00  0.00           H
ATOM   1568  CE2 TYR A 685      27.955  58.355  72.665  1.00  0.00           C
ATOM   1569  HE2 TYR A 685      28.235  58.285  71.625  1.00  0.00           H
ATOM   1570  C   TYR A 685      26.875  54.775  77.525  1.00  0.00           C
ATOM   1571  O   TYR A 685      25.705  54.765  77.895  1.00  0.00           O
ATOM   1572  N   GLN A 686      27.725  53.785  77.865  1.00  0.00           N
ATOM   1573  HN  GLN A 686      28.685  53.845  77.585  1.00  0.00           H
ATOM   1574  CA  GLN A 686      27.345  52.585  78.635  1.00  0.00           C
ATOM   1575  HA  GLN A 686      28.225  51.965  78.665  1.00  0.00           H
ATOM   1576  CB  GLN A 686      26.965  52.915  80.105  1.00  0.00           C
ATOM   1577  HB1 GLN A 686      26.035  53.515  80.105  1.00  0.00           H
ATOM   1578  HB2 GLN A 686      27.765  53.555  80.535  1.00  0.00           H
ATOM   1579  CG  GLN A 686      26.795  51.655  80.995  1.00  0.00           C
ATOM   1580  HG1 GLN A 686      27.795  51.205  81.175  1.00  0.00           H
ATOM   1581  HG2 GLN A 686      26.145  50.885  80.535  1.00  0.00           H
ATOM   1582  CD  GLN A 686      26.215  51.995  82.365  1.00  0.00           C
ATOM   1583  OE1 GLN A 686      26.935  52.055  83.365  1.00  0.00           O
ATOM   1584  NE2 GLN A 686      24.865  52.125  82.435  1.00  0.00           N
ATOM   1585 HE21 GLN A 686      24.485  52.295  83.345  1.00  0.00           H
ATOM   1586 HE22 GLN A 686      24.325  51.775  81.675  1.00  0.00           H
ATOM   1587  C   GLN A 686      26.255  51.765  77.945  1.00  0.00           C
ATOM   1588  O   GLN A 686      25.135  51.585  78.415  1.00  0.00           O
ATOM   1589  N   LEU A 687      26.605  51.265  76.745  1.00  0.00           N
ATOM   1590  HN  LEU A 687      27.515  51.455  76.395  1.00  0.00           H
ATOM   1591  CA  LEU A 687      25.715  50.615  75.815  1.00  0.00           C
ATOM   1592  HA  LEU A 687      24.775  50.385  76.315  1.00  0.00           H
ATOM   1593  CB  LEU A 687      25.495  51.555  74.605  1.00  0.00           C
ATOM   1594  HB1 LEU A 687      26.405  51.555  73.965  1.00  0.00           H
ATOM   1595  HB2 LEU A 687      25.395  52.585  75.005  1.00  0.00           H
ATOM   1596  CG  LEU A 687      24.255  51.285  73.725  1.00  0.00           C
ATOM   1597  HG  LEU A 687      24.295  50.245  73.335  1.00  0.00           H
ATOM   1598  CD1 LEU A 687      22.965  51.465  74.525  1.00  0.00           C
ATOM   1599 HD11 LEU A 687      22.995  52.425  75.095  1.00  0.00           H
ATOM   1600 HD12 LEU A 687      22.835  50.635  75.245  1.00  0.00           H
ATOM   1601 HD13 LEU A 687      22.065  51.485  73.865  1.00  0.00           H
ATOM   1602  CD2 LEU A 687      24.225  52.235  72.525  1.00  0.00           C
ATOM   1603 HD21 LEU A 687      25.135  52.095  71.895  1.00  0.00           H
ATOM   1604 HD22 LEU A 687      24.215  53.295  72.855  1.00  0.00           H
ATOM   1605 HD23 LEU A 687      23.335  52.045  71.885  1.00  0.00           H
ATOM   1606  C   LEU A 687      26.365  49.305  75.385  1.00  0.00           C
ATOM   1607  O   LEU A 687      27.555  49.245  75.095  1.00  0.00           O
ATOM   1608  N   SER A 688      25.595  48.205  75.375  1.00  0.00           N
ATOM   1609  HN  SER A 688      24.625  48.255  75.615  1.00  0.00           H
ATOM   1610  CA  SER A 688      26.115  46.905  74.975  1.00  0.00           C
ATOM   1611  HA  SER A 688      26.995  46.725  75.575  1.00  0.00           H
ATOM   1612  CB  SER A 688      25.145  45.725  75.265  1.00  0.00           C
ATOM   1613  HB1 SER A 688      24.195  45.895  74.705  1.00  0.00           H
ATOM   1614  HB2 SER A 688      24.905  45.715  76.345  1.00  0.00           H
ATOM   1615  OG  SER A 688      25.715  44.465  74.885  1.00  0.00           O
ATOM   1616  HG1 SER A 688      24.945  43.885  74.715  1.00  0.00           H
ATOM   1617  C   SER A 688      26.555  46.845  73.515  1.00  0.00           C
ATOM   1618  O   SER A 688      25.745  46.855  72.595  1.00  0.00           O
ATOM   1619  N   TYR A 689      27.875  46.725  73.305  1.00  0.00           N
ATOM   1620  HN  TYR A 689      28.475  46.805  74.105  1.00  0.00           H
ATOM   1621  CA  TYR A 689      28.505  46.515  72.015  1.00  0.00           C
ATOM   1622  HA  TYR A 689      28.235  47.345  71.375  1.00  0.00           H
ATOM   1623  CB  TYR A 689      30.045  46.535  72.225  1.00  0.00           C
ATOM   1624  HB1 TYR A 689      30.305  45.905  73.105  1.00  0.00           H
ATOM   1625  HB2 TYR A 689      30.325  47.575  72.485  1.00  0.00           H
ATOM   1626  CG  TYR A 689      30.905  46.115  71.055  1.00  0.00           C
ATOM   1627  CD1 TYR A 689      31.235  47.035  70.035  1.00  0.00           C
ATOM   1628  HD1 TYR A 689      30.815  48.025  70.055  1.00  0.00           H
ATOM   1629  CE1 TYR A 689      32.125  46.675  69.005  1.00  0.00           C
ATOM   1630  HE1 TYR A 689      32.385  47.375  68.225  1.00  0.00           H
ATOM   1631  CZ  TYR A 689      32.695  45.395  69.005  1.00  0.00           C
ATOM   1632  OH  TYR A 689      33.615  44.985  68.025  1.00  0.00           O
ATOM   1633  HH  TYR A 689      33.425  45.455  67.175  1.00  0.00           H
ATOM   1634  CD2 TYR A 689      31.485  44.835  71.025  1.00  0.00           C
ATOM   1635  HD2 TYR A 689      31.245  44.115  71.805  1.00  0.00           H
ATOM   1636  CE2 TYR A 689      32.385  44.475  70.015  1.00  0.00           C
ATOM   1637  HE2 TYR A 689      32.845  43.505  70.005  1.00  0.00           H
ATOM   1638  C   TYR A 689      28.055  45.265  71.275  1.00  0.00           C
ATOM   1639  O   TYR A 689      27.785  45.305  70.085  1.00  0.00           O
ATOM   1640  N   LEU A 690      27.955  44.105  71.965  1.00  0.00           N
ATOM   1641  HN  LEU A 690      28.145  44.105  72.945  1.00  0.00           H
ATOM   1642  CA  LEU A 690      27.545  42.855  71.355  1.00  0.00           C
ATOM   1643  HA  LEU A 690      28.185  42.645  70.505  1.00  0.00           H
ATOM   1644  CB  LEU A 690      27.645  41.685  72.375  1.00  0.00           C
ATOM   1645  HB1 LEU A 690      27.225  40.755  71.925  1.00  0.00           H
ATOM   1646  HB2 LEU A 690      27.015  41.925  73.265  1.00  0.00           H
ATOM   1647  CG  LEU A 690      29.075  41.365  72.875  1.00  0.00           C
ATOM   1648  HG  LEU A 690      29.585  42.325  73.125  1.00  0.00           H
ATOM   1649  CD1 LEU A 690      29.005  40.545  74.175  1.00  0.00           C
ATOM   1650 HD11 LEU A 690      28.455  39.595  74.015  1.00  0.00           H
ATOM   1651 HD12 LEU A 690      28.485  41.125  74.975  1.00  0.00           H
ATOM   1652 HD13 LEU A 690      30.025  40.305  74.545  1.00  0.00           H
ATOM   1653  CD2 LEU A 690      29.885  40.635  71.805  1.00  0.00           C
ATOM   1654 HD21 LEU A 690      29.995  41.275  70.905  1.00  0.00           H
ATOM   1655 HD22 LEU A 690      29.355  39.705  71.505  1.00  0.00           H
ATOM   1656 HD23 LEU A 690      30.895  40.355  72.175  1.00  0.00           H
ATOM   1657  C   LEU A 690      26.125  42.905  70.815  1.00  0.00           C
ATOM   1658  O   LEU A 690      25.875  42.655  69.645  1.00  0.00           O
ATOM   1659  N   SER A 691      25.185  43.355  71.675  1.00  0.00           N
ATOM   1660  HN  SER A 691      25.425  43.525  72.635  1.00  0.00           H
ATOM   1661  CA  SER A 691      23.765  43.455  71.395  1.00  0.00           C
ATOM   1662  HA  SER A 691      23.435  42.465  71.095  1.00  0.00           H
ATOM   1663  CB  SER A 691      22.955  43.875  72.645  1.00  0.00           C
ATOM   1664  HB1 SER A 691      21.885  43.605  72.505  1.00  0.00           H
ATOM   1665  HB2 SER A 691      23.025  44.975  72.815  1.00  0.00           H
ATOM   1666  OG  SER A 691      23.485  43.235  73.805  1.00  0.00           O
ATOM   1667  HG1 SER A 691      22.745  42.725  74.235  1.00  0.00           H
ATOM   1668  C   SER A 691      23.485  44.405  70.245  1.00  0.00           C
ATOM   1669  O   SER A 691      22.665  44.105  69.375  1.00  0.00           O
ATOM   1670  N   LEU A 692      24.185  45.555  70.175  1.00  0.00           N
ATOM   1671  HN  LEU A 692      24.855  45.785  70.875  1.00  0.00           H
ATOM   1672  CA  LEU A 692      24.095  46.475  69.045  1.00  0.00           C
ATOM   1673  HA  LEU A 692      23.055  46.725  68.905  1.00  0.00           H
ATOM   1674  CB  LEU A 692      24.895  47.765  69.365  1.00  0.00           C
ATOM   1675  HB1 LEU A 692      25.985  47.645  69.175  1.00  0.00           H
ATOM   1676  HB2 LEU A 692      24.795  47.935  70.455  1.00  0.00           H
ATOM   1677  CG  LEU A 692      24.375  49.055  68.685  1.00  0.00           C
ATOM   1678  HG  LEU A 692      23.265  49.055  68.745  1.00  0.00           H
ATOM   1679  CD1 LEU A 692      24.885  50.285  69.445  1.00  0.00           C
ATOM   1680 HD11 LEU A 692      25.985  50.365  69.345  1.00  0.00           H
ATOM   1681 HD12 LEU A 692      24.635  50.195  70.525  1.00  0.00           H
ATOM   1682 HD13 LEU A 692      24.415  51.205  69.055  1.00  0.00           H
ATOM   1683  CD2 LEU A 692      24.765  49.175  67.195  1.00  0.00           C
ATOM   1684 HD21 LEU A 692      24.265  48.405  66.585  1.00  0.00           H
ATOM   1685 HD22 LEU A 692      25.865  49.065  67.075  1.00  0.00           H
ATOM   1686 HD23 LEU A 692      24.465  50.165  66.795  1.00  0.00           H
ATOM   1687  C   LEU A 692      24.595  45.865  67.735  1.00  0.00           C
ATOM   1688  O   LEU A 692      23.935  45.965  66.695  1.00  0.00           O
ATOM   1689  N   ARG A 693      25.745  45.155  67.775  1.00  0.00           N
ATOM   1690  HN  ARG A 693      26.225  45.025  68.635  1.00  0.00           H
ATOM   1691  CA  ARG A 693      26.435  44.695  66.585  1.00  0.00           C
ATOM   1692  HA  ARG A 693      26.425  45.505  65.875  1.00  0.00           H
ATOM   1693  CB  ARG A 693      27.925  44.375  66.915  1.00  0.00           C
ATOM   1694  HB1 ARG A 693      28.005  43.445  67.515  1.00  0.00           H
ATOM   1695  HB2 ARG A 693      28.295  45.205  67.555  1.00  0.00           H
ATOM   1696  CG  ARG A 693      28.835  44.325  65.665  1.00  0.00           C
ATOM   1697  HG1 ARG A 693      28.515  45.145  64.985  1.00  0.00           H
ATOM   1698  HG2 ARG A 693      28.665  43.365  65.115  1.00  0.00           H
ATOM   1699  CD  ARG A 693      30.335  44.535  65.915  1.00  0.00           C
ATOM   1700  HD1 ARG A 693      30.525  45.455  66.515  1.00  0.00           H
ATOM   1701  HD2 ARG A 693      30.885  44.655  64.955  1.00  0.00           H
ATOM   1702  NE  ARG A 693      30.835  43.355  66.685  1.00  0.00           N
ATOM   1703  HE  ARG A 693      30.815  43.385  67.675  1.00  0.00           H
ATOM   1704  CZ  ARG A 693      31.295  42.265  66.095  1.00  0.00           C
ATOM   1705  NH1 ARG A 693      31.425  42.135  64.805  1.00  0.00           N
ATOM   1706 HH11 ARG A 693      31.735  42.985  64.365  1.00  0.00           H
ATOM   1707 HH12 ARG A 693      31.905  41.325  64.495  1.00  0.00           H
ATOM   1708  NH2 ARG A 693      31.735  41.265  66.825  1.00  0.00           N
ATOM   1709 HH21 ARG A 693      32.075  41.495  67.725  1.00  0.00           H
ATOM   1710 HH22 ARG A 693      32.155  40.555  66.265  1.00  0.00           H
ATOM   1711  C   ARG A 693      25.725  43.525  65.895  1.00  0.00           C
ATOM   1712  O   ARG A 693      25.885  43.305  64.695  1.00  0.00           O
ATOM   1713  N   THR A 694      24.845  42.775  66.615  1.00  0.00           N
ATOM   1714  HN  THR A 694      24.825  42.885  67.605  1.00  0.00           H
ATOM   1715  CA  THR A 694      23.925  41.805  66.005  1.00  0.00           C
ATOM   1716  HA  THR A 694      24.525  41.085  65.475  1.00  0.00           H
ATOM   1717  CB  THR A 694      23.045  41.035  67.015  1.00  0.00           C
ATOM   1718  HB  THR A 694      22.565  40.195  66.475  1.00  0.00           H
ATOM   1719  OG1 THR A 694      22.005  41.825  67.585  1.00  0.00           O
ATOM   1720  HG1 THR A 694      22.365  42.265  68.365  1.00  0.00           H
ATOM   1721  CG2 THR A 694      23.845  40.445  68.175  1.00  0.00           C
ATOM   1722 HG21 THR A 694      24.145  41.225  68.905  1.00  0.00           H
ATOM   1723 HG22 THR A 694      24.765  39.945  67.815  1.00  0.00           H
ATOM   1724 HG23 THR A 694      23.235  39.695  68.735  1.00  0.00           H
ATOM   1725  C   THR A 694      22.985  42.455  64.975  1.00  0.00           C
ATOM   1726  O   THR A 694      22.795  41.955  63.875  1.00  0.00           O
ATOM   1727  N   SER A 695      22.385  43.625  65.315  1.00  0.00           N
ATOM   1728  HN  SER A 695      22.545  43.975  66.225  1.00  0.00           H
ATOM   1729  CA  SER A 695      21.465  44.355  64.455  1.00  0.00           C
ATOM   1730  HA  SER A 695      20.765  43.635  64.065  1.00  0.00           H
ATOM   1731  CB  SER A 695      20.625  45.415  65.205  1.00  0.00           C
ATOM   1732  HB1 SER A 695      20.125  44.935  66.085  1.00  0.00           H
ATOM   1733  HB2 SER A 695      19.805  45.775  64.535  1.00  0.00           H
ATOM   1734  OG  SER A 695      21.405  46.525  65.635  1.00  0.00           O
ATOM   1735  HG1 SER A 695      22.155  46.195  66.165  1.00  0.00           H
ATOM   1736  C   SER A 695      22.165  44.985  63.265  1.00  0.00           C
ATOM   1737  O   SER A 695      21.625  45.015  62.165  1.00  0.00           O
ATOM   1738  N   ILE A 696      23.425  45.435  63.465  1.00  0.00           N
ATOM   1739  HN  ILE A 696      23.775  45.525  64.395  1.00  0.00           H
ATOM   1740  CA  ILE A 696      24.305  45.875  62.375  1.00  0.00           C
ATOM   1741  HA  ILE A 696      23.825  46.695  61.865  1.00  0.00           H
ATOM   1742  CB  ILE A 696      25.705  46.315  62.855  1.00  0.00           C
ATOM   1743  HB  ILE A 696      26.195  45.455  63.375  1.00  0.00           H
ATOM   1744  CG2 ILE A 696      26.605  46.695  61.655  1.00  0.00           C
ATOM   1745 HG21 ILE A 696      26.085  47.405  60.985  1.00  0.00           H
ATOM   1746 HG22 ILE A 696      26.885  45.805  61.055  1.00  0.00           H
ATOM   1747 HG23 ILE A 696      27.545  47.165  62.005  1.00  0.00           H
ATOM   1748  CG1 ILE A 696      25.645  47.455  63.905  1.00  0.00           C
ATOM   1749 HG11 ILE A 696      26.665  47.625  64.295  1.00  0.00           H
ATOM   1750 HG12 ILE A 696      25.025  47.145  64.765  1.00  0.00           H
ATOM   1751  CD  ILE A 696      25.105  48.785  63.365  1.00  0.00           C
ATOM   1752  HD1 ILE A 696      24.045  48.685  63.055  1.00  0.00           H
ATOM   1753  HD2 ILE A 696      25.695  49.135  62.485  1.00  0.00           H
ATOM   1754  HD3 ILE A 696      25.155  49.575  64.145  1.00  0.00           H
ATOM   1755  C   ILE A 696      24.495  44.755  61.375  1.00  0.00           C
ATOM   1756  O   ILE A 696      24.305  44.945  60.165  1.00  0.00           O
ATOM   1757  N   GLY A 697      24.765  43.525  61.865  1.00  0.00           N
ATOM   1758  HN  GLY A 697      24.955  43.415  62.845  1.00  0.00           H
ATOM   1759  CA  GLY A 697      24.865  42.325  61.045  1.00  0.00           C
ATOM   1760  HA1 GLY A 697      25.085  41.495  61.705  1.00  0.00           H
ATOM   1761  HA2 GLY A 697      25.635  42.485  60.305  1.00  0.00           H
ATOM   1762  C   GLY A 697      23.605  41.975  60.315  1.00  0.00           C
ATOM   1763  O   GLY A 697      23.615  41.655  59.125  1.00  0.00           O
ATOM   1764  N   LEU A 698      22.455  42.055  60.995  1.00  0.00           N
ATOM   1765  HN  LEU A 698      22.465  42.205  61.985  1.00  0.00           H
ATOM   1766  CA  LEU A 698      21.155  41.875  60.395  1.00  0.00           C
ATOM   1767  HA  LEU A 698      21.105  40.895  59.945  1.00  0.00           H
ATOM   1768  CB  LEU A 698      20.165  41.935  61.585  1.00  0.00           C
ATOM   1769  HB1 LEU A 698      19.165  42.165  61.245  1.00  0.00           H
ATOM   1770  HB2 LEU A 698      20.455  42.795  62.215  1.00  0.00           H
ATOM   1771  CG  LEU A 698      20.125  40.675  62.485  1.00  0.00           C
ATOM   1772  HG  LEU A 698      21.155  40.495  62.885  1.00  0.00           H
ATOM   1773  CD1 LEU A 698      19.205  40.875  63.705  1.00  0.00           C
ATOM   1774 HD11 LEU A 698      18.135  40.815  63.395  1.00  0.00           H
ATOM   1775 HD12 LEU A 698      19.395  41.845  64.205  1.00  0.00           H
ATOM   1776 HD13 LEU A 698      19.375  40.065  64.445  1.00  0.00           H
ATOM   1777  CD2 LEU A 698      19.705  39.395  61.745  1.00  0.00           C
ATOM   1778 HD21 LEU A 698      20.445  39.135  60.955  1.00  0.00           H
ATOM   1779 HD22 LEU A 698      18.705  39.515  61.275  1.00  0.00           H
ATOM   1780 HD23 LEU A 698      19.665  38.535  62.455  1.00  0.00           H
ATOM   1781  C   LEU A 698      20.805  42.865  59.275  1.00  0.00           C
ATOM   1782  O   LEU A 698      20.425  42.465  58.175  1.00  0.00           O
ATOM   1783  N   TRP A 699      20.995  44.195  59.475  1.00  0.00           N
ATOM   1784  HN  TRP A 699      21.215  44.535  60.385  1.00  0.00           H
ATOM   1785  CA  TRP A 699      20.865  45.165  58.385  1.00  0.00           C
ATOM   1786  HA  TRP A 699      19.895  44.995  57.935  1.00  0.00           H
ATOM   1787  CB  TRP A 699      20.915  46.635  58.895  1.00  0.00           C
ATOM   1788  HB1 TRP A 699      21.305  47.315  58.105  1.00  0.00           H
ATOM   1789  HB2 TRP A 699      21.605  46.715  59.755  1.00  0.00           H
ATOM   1790  CG  TRP A 699      19.575  47.175  59.285  1.00  0.00           C
ATOM   1791  CD1 TRP A 699      18.545  47.435  58.415  1.00  0.00           C
ATOM   1792  HD1 TRP A 699      18.595  47.235  57.345  1.00  0.00           H
ATOM   1793  NE1 TRP A 699      17.475  47.955  59.095  1.00  0.00           N
ATOM   1794  HE1 TRP A 699      16.605  48.185  58.735  1.00  0.00           H
ATOM   1795  CE2 TRP A 699      17.795  48.075  60.415  1.00  0.00           C
ATOM   1796  CD2 TRP A 699      19.125  47.605  60.585  1.00  0.00           C
ATOM   1797  CE3 TRP A 699      19.715  47.655  61.845  1.00  0.00           C
ATOM   1798  HE3 TRP A 699      20.735  47.355  62.015  1.00  0.00           H
ATOM   1799  CZ3 TRP A 699      18.975  48.175  62.915  1.00  0.00           C
ATOM   1800  HZ3 TRP A 699      19.415  48.235  63.905  1.00  0.00           H
ATOM   1801  CZ2 TRP A 699      17.055  48.575  61.475  1.00  0.00           C
ATOM   1802  HZ2 TRP A 699      16.065  48.965  61.345  1.00  0.00           H
ATOM   1803  CH2 TRP A 699      17.665  48.615  62.725  1.00  0.00           C
ATOM   1804  HH2 TRP A 699      17.135  49.025  63.585  1.00  0.00           H
ATOM   1805  C   TRP A 699      21.855  44.985  57.235  1.00  0.00           C
ATOM   1806  O   TRP A 699      21.475  45.065  56.075  1.00  0.00           O
ATOM   1807  N   THR A 700      23.135  44.735  57.535  1.00  0.00           N
ATOM   1808  HN  THR A 700      23.405  44.675  58.495  1.00  0.00           H
ATOM   1809  CA  THR A 700      24.195  44.545  56.535  1.00  0.00           C
ATOM   1810  HA  THR A 700      24.225  45.415  55.905  1.00  0.00           H
ATOM   1811  CB  THR A 700      25.585  44.385  57.195  1.00  0.00           C
ATOM   1812  HB  THR A 700      25.605  43.485  57.845  1.00  0.00           H
ATOM   1813  OG1 THR A 700      25.895  45.525  57.985  1.00  0.00           O
ATOM   1814  HG1 THR A 700      25.215  45.585  58.675  1.00  0.00           H
ATOM   1815  CG2 THR A 700      26.695  44.285  56.145  1.00  0.00           C
ATOM   1816 HG21 THR A 700      26.635  45.155  55.445  1.00  0.00           H
ATOM   1817 HG22 THR A 700      26.625  43.345  55.545  1.00  0.00           H
ATOM   1818 HG23 THR A 700      27.695  44.315  56.635  1.00  0.00           H
ATOM   1819  C   THR A 700      23.965  43.345  55.625  1.00  0.00           C
ATOM   1820  O   THR A 700      24.075  43.435  54.395  1.00  0.00           O
ATOM   1821  N   SER A 701      23.605  42.185  56.205  1.00  0.00           N
ATOM   1822  HN  SER A 701      23.505  42.135  57.195  1.00  0.00           H
ATOM   1823  CA  SER A 701      23.255  40.965  55.475  1.00  0.00           C
ATOM   1824  HA  SER A 701      24.075  40.725  54.815  1.00  0.00           H
ATOM   1825  CB  SER A 701      23.035  39.745  56.435  1.00  0.00           C
ATOM   1826  HB1 SER A 701      24.005  39.525  56.935  1.00  0.00           H
ATOM   1827  HB2 SER A 701      22.765  38.835  55.845  1.00  0.00           H
ATOM   1828  OG  SER A 701      22.045  39.985  57.445  1.00  0.00           O
ATOM   1829  HG1 SER A 701      22.455  40.525  58.145  1.00  0.00           H
ATOM   1830  C   SER A 701      22.045  41.165  54.595  1.00  0.00           C
ATOM   1831  O   SER A 701      22.055  40.835  53.405  1.00  0.00           O
ATOM   1832  N   PHE A 702      21.015  41.815  55.175  1.00  0.00           N
ATOM   1833  HN  PHE A 702      21.045  41.975  56.165  1.00  0.00           H
ATOM   1834  CA  PHE A 702      19.825  42.205  54.475  1.00  0.00           C
ATOM   1835  HA  PHE A 702      19.385  41.305  54.065  1.00  0.00           H
ATOM   1836  CB  PHE A 702      18.855  42.825  55.525  1.00  0.00           C
ATOM   1837  HB1 PHE A 702      19.355  43.645  56.085  1.00  0.00           H
ATOM   1838  HB2 PHE A 702      18.535  42.055  56.265  1.00  0.00           H
ATOM   1839  CG  PHE A 702      17.655  43.365  54.835  1.00  0.00           C
ATOM   1840  CD1 PHE A 702      16.915  42.455  54.085  1.00  0.00           C
ATOM   1841  HD1 PHE A 702      17.195  41.425  54.135  1.00  0.00           H
ATOM   1842  CE1 PHE A 702      16.015  42.905  53.125  1.00  0.00           C
ATOM   1843  HE1 PHE A 702      15.525  42.195  52.485  1.00  0.00           H
ATOM   1844  CZ  PHE A 702      15.885  44.265  52.895  1.00  0.00           C
ATOM   1845  HZ  PHE A 702      15.265  44.605  52.085  1.00  0.00           H
ATOM   1846  CD2 PHE A 702      17.475  44.745  54.655  1.00  0.00           C
ATOM   1847  HD2 PHE A 702      18.095  45.445  55.185  1.00  0.00           H
ATOM   1848  CE2 PHE A 702      16.605  45.195  53.655  1.00  0.00           C
ATOM   1849  HE2 PHE A 702      16.535  46.245  53.425  1.00  0.00           H
ATOM   1850  C   PHE A 702      20.075  43.135  53.285  1.00  0.00           C
ATOM   1851  O   PHE A 702      19.635  42.865  52.175  1.00  0.00           O
ATOM   1852  N   LEU A 703      20.845  44.235  53.455  1.00  0.00           N
ATOM   1853  HN  LEU A 703      21.185  44.475  54.375  1.00  0.00           H
ATOM   1854  CA  LEU A 703      21.205  45.145  52.385  1.00  0.00           C
ATOM   1855  HA  LEU A 703      20.295  45.495  51.935  1.00  0.00           H
ATOM   1856  CB  LEU A 703      22.005  46.365  52.935  1.00  0.00           C
ATOM   1857  HB1 LEU A 703      22.825  46.625  52.235  1.00  0.00           H
ATOM   1858  HB2 LEU A 703      22.485  46.075  53.905  1.00  0.00           H
ATOM   1859  CG  LEU A 703      21.195  47.665  53.145  1.00  0.00           C
ATOM   1860  HG  LEU A 703      21.875  48.375  53.695  1.00  0.00           H
ATOM   1861  CD1 LEU A 703      20.865  48.325  51.795  1.00  0.00           C
ATOM   1862 HD11 LEU A 703      20.185  47.675  51.195  1.00  0.00           H
ATOM   1863 HD12 LEU A 703      21.785  48.505  51.205  1.00  0.00           H
ATOM   1864 HD13 LEU A 703      20.355  49.305  51.955  1.00  0.00           H
ATOM   1865  CD2 LEU A 703      19.915  47.505  53.985  1.00  0.00           C
ATOM   1866 HD21 LEU A 703      20.165  46.985  54.945  1.00  0.00           H
ATOM   1867 HD22 LEU A 703      19.165  46.895  53.445  1.00  0.00           H
ATOM   1868 HD23 LEU A 703      19.475  48.495  54.215  1.00  0.00           H
ATOM   1869  C   LEU A 703      21.985  44.485  51.265  1.00  0.00           C
ATOM   1870  O   LEU A 703      21.685  44.695  50.085  1.00  0.00           O
ATOM   1871  N   CYS A 704      22.975  43.625  51.575  1.00  0.00           N
ATOM   1872  HN  CYS A 704      23.235  43.515  52.545  1.00  0.00           H
ATOM   1873  CA  CYS A 704      23.765  42.885  50.585  1.00  0.00           C
ATOM   1874  HA  CYS A 704      24.265  43.605  49.955  1.00  0.00           H
ATOM   1875  CB  CYS A 704      24.865  42.015  51.255  1.00  0.00           C
ATOM   1876  HB1 CYS A 704      25.345  41.375  50.495  1.00  0.00           H
ATOM   1877  HB2 CYS A 704      24.395  41.345  52.005  1.00  0.00           H
ATOM   1878  SG  CYS A 704      26.165  43.025  52.045  1.00  0.00           S
ATOM   1879  HG1 CYS A 704      25.395  43.495  53.025  1.00  0.00           H
ATOM   1880  C   CYS A 704      22.925  42.025  49.655  1.00  0.00           C
ATOM   1881  O   CYS A 704      23.095  42.005  48.445  1.00  0.00           O
ATOM   1882  N   ILE A 705      21.925  41.345  50.215  1.00  0.00           N
ATOM   1883  HN  ILE A 705      21.825  41.375  51.205  1.00  0.00           H
ATOM   1884  CA  ILE A 705      20.895  40.615  49.525  1.00  0.00           C
ATOM   1885  HA  ILE A 705      21.345  39.825  48.945  1.00  0.00           H
ATOM   1886  CB  ILE A 705      20.085  40.055  50.675  1.00  0.00           C
ATOM   1887  HB  ILE A 705      20.235  40.705  51.565  1.00  0.00           H
ATOM   1888  CG2 ILE A 705      18.565  40.125  50.455  1.00  0.00           C
ATOM   1889 HG21 ILE A 705      18.315  39.595  49.535  1.00  0.00           H
ATOM   1890 HG22 ILE A 705      18.205  41.175  50.385  1.00  0.00           H
ATOM   1891 HG23 ILE A 705      18.015  39.725  51.325  1.00  0.00           H
ATOM   1892  CG1 ILE A 705      20.715  38.715  51.095  1.00  0.00           C
ATOM   1893 HG11 ILE A 705      21.825  38.845  51.095  1.00  0.00           H
ATOM   1894 HG12 ILE A 705      20.525  37.925  50.355  1.00  0.00           H
ATOM   1895  CD  ILE A 705      20.315  38.325  52.515  1.00  0.00           C
ATOM   1896  HD1 ILE A 705      19.255  38.005  52.575  1.00  0.00           H
ATOM   1897  HD2 ILE A 705      20.415  39.175  53.215  1.00  0.00           H
ATOM   1898  HD3 ILE A 705      20.965  37.505  52.885  1.00  0.00           H
ATOM   1899  C   ILE A 705      20.075  41.455  48.555  1.00  0.00           C
ATOM   1900  O   ILE A 705      19.855  41.095  47.395  1.00  0.00           O
ATOM   1901  N   VAL A 706      19.635  42.655  48.985  1.00  0.00           N
ATOM   1902  HN  VAL A 706      19.845  42.955  49.915  1.00  0.00           H
ATOM   1903  CA  VAL A 706      18.895  43.585  48.145  1.00  0.00           C
ATOM   1904  HA  VAL A 706      18.045  43.075  47.725  1.00  0.00           H
ATOM   1905  CB  VAL A 706      18.435  44.775  48.965  1.00  0.00           C
ATOM   1906  HB  VAL A 706      19.305  45.285  49.465  1.00  0.00           H
ATOM   1907  CG1 VAL A 706      17.685  45.815  48.125  1.00  0.00           C
ATOM   1908 HG11 VAL A 706      16.865  45.345  47.545  1.00  0.00           H
ATOM   1909 HG12 VAL A 706      18.355  46.345  47.415  1.00  0.00           H
ATOM   1910 HG13 VAL A 706      17.235  46.585  48.785  1.00  0.00           H
ATOM   1911  CG2 VAL A 706      17.535  44.195  50.045  1.00  0.00           C
ATOM   1912 HG21 VAL A 706      18.095  43.605  50.785  1.00  0.00           H
ATOM   1913 HG22 VAL A 706      16.805  43.495  49.585  1.00  0.00           H
ATOM   1914 HG23 VAL A 706      17.025  45.015  50.585  1.00  0.00           H
ATOM   1915  C   VAL A 706      19.725  44.075  47.005  1.00  0.00           C
ATOM   1916  O   VAL A 706      19.305  44.085  45.845  1.00  0.00           O
ATOM   1917  N   LEU A 707      20.985  44.425  47.315  1.00  0.00           N
ATOM   1918  HN  LEU A 707      21.265  44.425  48.275  1.00  0.00           H
ATOM   1919  CA  LEU A 707      22.005  44.825  46.375  1.00  0.00           C
ATOM   1920  HA  LEU A 707      21.615  45.675  45.815  1.00  0.00           H
ATOM   1921  CB  LEU A 707      23.275  45.295  47.135  1.00  0.00           C
ATOM   1922  HB1 LEU A 707      24.135  45.445  46.455  1.00  0.00           H
ATOM   1923  HB2 LEU A 707      23.575  44.485  47.845  1.00  0.00           H
ATOM   1924  CG  LEU A 707      23.085  46.595  47.945  1.00  0.00           C
ATOM   1925  HG  LEU A 707      22.115  46.545  48.495  1.00  0.00           H
ATOM   1926  CD1 LEU A 707      24.195  46.765  48.985  1.00  0.00           C
ATOM   1927 HD11 LEU A 707      25.185  46.825  48.485  1.00  0.00           H
ATOM   1928 HD12 LEU A 707      24.215  45.915  49.695  1.00  0.00           H
ATOM   1929 HD13 LEU A 707      24.045  47.695  49.575  1.00  0.00           H
ATOM   1930  CD2 LEU A 707      23.035  47.845  47.045  1.00  0.00           C
ATOM   1931 HD21 LEU A 707      22.205  47.775  46.305  1.00  0.00           H
ATOM   1932 HD22 LEU A 707      23.995  47.945  46.495  1.00  0.00           H
ATOM   1933 HD23 LEU A 707      22.885  48.755  47.655  1.00  0.00           H
ATOM   1934  C   LEU A 707      22.325  43.765  45.335  1.00  0.00           C
ATOM   1935  O   LEU A 707      22.445  44.085  44.155  1.00  0.00           O
ATOM   1936  N   VAL A 708      22.425  42.465  45.725  1.00  0.00           N
ATOM   1937  HN  VAL A 708      22.475  42.245  46.695  1.00  0.00           H
ATOM   1938  CA  VAL A 708      22.515  41.345  44.795  1.00  0.00           C
ATOM   1939  HA  VAL A 708      23.395  41.495  44.185  1.00  0.00           H
ATOM   1940  CB  VAL A 708      22.665  40.005  45.535  1.00  0.00           C
ATOM   1941  HB  VAL A 708      21.915  39.965  46.365  1.00  0.00           H
ATOM   1942  CG1 VAL A 708      22.435  38.785  44.615  1.00  0.00           C
ATOM   1943 HG11 VAL A 708      23.135  38.835  43.755  1.00  0.00           H
ATOM   1944 HG12 VAL A 708      21.395  38.735  44.245  1.00  0.00           H
ATOM   1945 HG13 VAL A 708      22.635  37.845  45.175  1.00  0.00           H
ATOM   1946  CG2 VAL A 708      24.075  39.915  46.135  1.00  0.00           C
ATOM   1947 HG21 VAL A 708      24.295  40.775  46.805  1.00  0.00           H
ATOM   1948 HG22 VAL A 708      24.835  39.905  45.335  1.00  0.00           H
ATOM   1949 HG23 VAL A 708      24.195  38.985  46.735  1.00  0.00           H
ATOM   1950  C   VAL A 708      21.355  41.275  43.815  1.00  0.00           C
ATOM   1951  O   VAL A 708      21.565  41.205  42.605  1.00  0.00           O
ATOM   1952  N   ALA A 709      20.105  41.375  44.285  1.00  0.00           N
ATOM   1953  HN  ALA A 709      19.935  41.425  45.275  1.00  0.00           H
ATOM   1954  CA  ALA A 709      18.945  41.375  43.415  1.00  0.00           C
ATOM   1955  HA  ALA A 709      18.985  40.485  42.815  1.00  0.00           H
ATOM   1956  CB  ALA A 709      17.705  41.345  44.265  1.00  0.00           C
ATOM   1957  HB1 ALA A 709      17.575  42.235  44.915  1.00  0.00           H
ATOM   1958  HB2 ALA A 709      17.805  40.435  44.865  1.00  0.00           H
ATOM   1959  HB3 ALA A 709      16.815  41.195  43.615  1.00  0.00           H
ATOM   1960  C   ALA A 709      18.825  42.525  42.465  1.00  0.00           C
ATOM   1961  O   ALA A 709      18.415  42.375  41.325  1.00  0.00           O
ATOM   1962  N   THR A 710      19.205  43.715  42.945  1.00  0.00           N
ATOM   1963  HN  THR A 710      19.525  43.755  43.895  1.00  0.00           H
ATOM   1964  CA  THR A 710      19.115  44.975  42.225  1.00  0.00           C
ATOM   1965  HA  THR A 710      18.155  45.015  41.755  1.00  0.00           H
ATOM   1966  CB  THR A 710      19.305  46.145  43.215  1.00  0.00           C
ATOM   1967  HB  THR A 710      20.305  46.035  43.695  1.00  0.00           H
ATOM   1968  OG1 THR A 710      18.305  46.085  44.225  1.00  0.00           O
ATOM   1969  HG1 THR A 710      18.515  45.295  44.755  1.00  0.00           H
ATOM   1970  CG2 THR A 710      19.245  47.545  42.575  1.00  0.00           C
ATOM   1971 HG21 THR A 710      18.325  47.695  41.985  1.00  0.00           H
ATOM   1972 HG22 THR A 710      20.115  47.715  41.915  1.00  0.00           H
ATOM   1973 HG23 THR A 710      19.275  48.325  43.375  1.00  0.00           H
ATOM   1974  C   THR A 710      20.125  45.075  41.105  1.00  0.00           C
ATOM   1975  O   THR A 710      20.005  45.885  40.185  1.00  0.00           O
ATOM   1976  N   ASP A 711      21.145  44.195  41.155  1.00  0.00           N
ATOM   1977  HN  ASP A 711      21.105  43.455  41.815  1.00  0.00           H
ATOM   1978  CA  ASP A 711      22.355  44.225  40.375  1.00  0.00           C
ATOM   1979  HA  ASP A 711      22.955  43.425  40.795  1.00  0.00           H
ATOM   1980  CB  ASP A 711      22.155  43.785  38.895  1.00  0.00           C
ATOM   1981  HB1 ASP A 711      21.675  44.605  38.325  1.00  0.00           H
ATOM   1982  HB2 ASP A 711      21.485  42.895  38.855  1.00  0.00           H
ATOM   1983  CG  ASP A 711      23.465  43.425  38.215  1.00  0.00           C
ATOM   1984  OD1 ASP A 711      24.425  44.265  38.295  1.00  0.00           O
ATOM   1985  OD2 ASP A 711      23.535  42.345  37.565  1.00  0.00           O
ATOM   1986  C   ASP A 711      23.145  45.495  40.655  1.00  0.00           C
ATOM   1987  O   ASP A 711      23.275  46.435  39.875  1.00  0.00           O
ATOM   1988  N   ALA A 712      23.685  45.535  41.895  1.00  0.00           N
ATOM   1989  HN  ALA A 712      23.415  44.855  42.575  1.00  0.00           H
ATOM   1990  CA  ALA A 712      24.635  46.545  42.285  1.00  0.00           C
ATOM   1991  HA  ALA A 712      24.305  47.505  41.895  1.00  0.00           H
ATOM   1992  CB  ALA A 712      24.695  46.645  43.815  1.00  0.00           C
ATOM   1993  HB1 ALA A 712      25.085  45.715  44.275  1.00  0.00           H
ATOM   1994  HB2 ALA A 712      23.685  46.845  44.215  1.00  0.00           H
ATOM   1995  HB3 ALA A 712      25.355  47.495  44.125  1.00  0.00           H
ATOM   1996  C   ALA A 712      26.025  46.285  41.705  1.00  0.00           C
ATOM   1997  O   ALA A 712      26.895  47.155  41.725  1.00  0.00           O
ATOM   1998  N   SER A 713      26.255  45.085  41.125  1.00  0.00           N
ATOM   1999  HN  SER A 713      25.535  44.395  41.105  1.00  0.00           H
ATOM   2000  CA  SER A 713      27.455  44.725  40.375  1.00  0.00           C
ATOM   2001  HA  SER A 713      28.305  44.815  41.035  1.00  0.00           H
ATOM   2002  CB  SER A 713      27.405  43.275  39.835  1.00  0.00           C
ATOM   2003  HB1 SER A 713      28.355  43.025  39.315  1.00  0.00           H
ATOM   2004  HB2 SER A 713      26.565  43.165  39.105  1.00  0.00           H
ATOM   2005  OG  SER A 713      27.205  42.375  40.915  1.00  0.00           O
ATOM   2006  HG1 SER A 713      26.335  41.965  40.745  1.00  0.00           H
ATOM   2007  C   SER A 713      27.705  45.645  39.195  1.00  0.00           C
ATOM   2008  O   SER A 713      28.835  46.035  38.915  1.00  0.00           O
ATOM   2009  N   SER A 714      26.625  46.075  38.515  1.00  0.00           N
ATOM   2010  HN  SER A 714      25.745  45.595  38.645  1.00  0.00           H
ATOM   2011  CA  SER A 714      26.645  47.125  37.505  1.00  0.00           C
ATOM   2012  HA  SER A 714      27.225  46.755  36.675  1.00  0.00           H
ATOM   2013  CB  SER A 714      25.215  47.425  37.005  1.00  0.00           C
ATOM   2014  HB1 SER A 714      25.205  48.295  36.305  1.00  0.00           H
ATOM   2015  HB2 SER A 714      24.555  47.675  37.865  1.00  0.00           H
ATOM   2016  OG  SER A 714      24.675  46.295  36.315  1.00  0.00           O
ATOM   2017  HG1 SER A 714      24.465  45.625  37.005  1.00  0.00           H
ATOM   2018  C   SER A 714      27.295  48.445  37.925  1.00  0.00           C
ATOM   2019  O   SER A 714      27.865  49.155  37.105  1.00  0.00           O
ATOM   2020  N   LEU A 715      27.245  48.825  39.215  1.00  0.00           N
ATOM   2021  HN  LEU A 715      26.875  48.205  39.905  1.00  0.00           H
ATOM   2022  CA  LEU A 715      27.605  50.165  39.655  1.00  0.00           C
ATOM   2023  HA  LEU A 715      27.405  50.875  38.865  1.00  0.00           H
ATOM   2024  CB  LEU A 715      26.765  50.555  40.905  1.00  0.00           C
ATOM   2025  HB1 LEU A 715      27.045  51.585  41.245  1.00  0.00           H
ATOM   2026  HB2 LEU A 715      27.005  49.855  41.735  1.00  0.00           H
ATOM   2027  CG  LEU A 715      25.235  50.525  40.705  1.00  0.00           C
ATOM   2028  HG  LEU A 715      24.935  49.515  40.335  1.00  0.00           H
ATOM   2029  CD1 LEU A 715      24.515  50.755  42.045  1.00  0.00           C
ATOM   2030 HD11 LEU A 715      24.765  51.765  42.445  1.00  0.00           H
ATOM   2031 HD12 LEU A 715      24.845  50.005  42.795  1.00  0.00           H
ATOM   2032 HD13 LEU A 715      23.415  50.685  41.925  1.00  0.00           H
ATOM   2033  CD2 LEU A 715      24.775  51.575  39.675  1.00  0.00           C
ATOM   2034 HD21 LEU A 715      25.195  51.345  38.675  1.00  0.00           H
ATOM   2035 HD22 LEU A 715      25.095  52.585  39.995  1.00  0.00           H
ATOM   2036 HD23 LEU A 715      23.665  51.565  39.605  1.00  0.00           H
ATOM   2037  C   LEU A 715      29.075  50.335  40.015  1.00  0.00           C
ATOM   2038  O   LEU A 715      29.535  51.445  40.265  1.00  0.00           O
ATOM   2039  N   VAL A 716      29.885  49.245  39.985  1.00  0.00           N
ATOM   2040  HN  VAL A 716      29.515  48.345  39.725  1.00  0.00           H
ATOM   2041  CA  VAL A 716      31.265  49.275  40.445  1.00  0.00           C
ATOM   2042  HA  VAL A 716      31.285  49.785  41.395  1.00  0.00           H
ATOM   2043  CB  VAL A 716      31.865  47.885  40.655  1.00  0.00           C
ATOM   2044  HB  VAL A 716      32.875  47.985  41.115  1.00  0.00           H
ATOM   2045  CG1 VAL A 716      30.985  47.095  41.655  1.00  0.00           C
ATOM   2046 HG11 VAL A 716      29.955  46.955  41.265  1.00  0.00           H
ATOM   2047 HG12 VAL A 716      30.925  47.625  42.625  1.00  0.00           H
ATOM   2048 HG13 VAL A 716      31.415  46.085  41.825  1.00  0.00           H
ATOM   2049  CG2 VAL A 716      32.015  47.125  39.315  1.00  0.00           C
ATOM   2050 HG21 VAL A 716      32.755  47.605  38.645  1.00  0.00           H
ATOM   2051 HG22 VAL A 716      31.055  47.045  38.785  1.00  0.00           H
ATOM   2052 HG23 VAL A 716      32.375  46.085  39.515  1.00  0.00           H
ATOM   2053  C   VAL A 716      32.165  50.075  39.505  1.00  0.00           C
ATOM   2054  O   VAL A 716      33.215  50.585  39.895  1.00  0.00           O
ATOM   2055  N   CYS A 717      31.725  50.275  38.245  1.00  0.00           N
ATOM   2056  HN  CYS A 717      30.885  49.835  37.955  1.00  0.00           H
ATOM   2057  CA  CYS A 717      32.385  51.075  37.245  1.00  0.00           C
ATOM   2058  HA  CYS A 717      33.375  50.675  37.105  1.00  0.00           H
ATOM   2059  CB  CYS A 717      31.615  51.005  35.895  1.00  0.00           C
ATOM   2060  HB1 CYS A 717      32.145  51.615  35.135  1.00  0.00           H
ATOM   2061  HB2 CYS A 717      30.595  51.445  36.015  1.00  0.00           H
ATOM   2062  SG  CYS A 717      31.485  49.285  35.285  1.00  0.00           S
ATOM   2063  HG1 CYS A 717      30.375  48.985  35.945  1.00  0.00           H
ATOM   2064  C   CYS A 717      32.565  52.535  37.645  1.00  0.00           C
ATOM   2065  O   CYS A 717      33.555  53.165  37.285  1.00  0.00           O
ATOM   2066  N   TYR A 718      31.625  53.095  38.435  1.00  0.00           N
ATOM   2067  HN  TYR A 718      30.855  52.555  38.775  1.00  0.00           H
ATOM   2068  CA  TYR A 718      31.615  54.515  38.765  1.00  0.00           C
ATOM   2069  HA  TYR A 718      32.045  55.065  37.945  1.00  0.00           H
ATOM   2070  CB  TYR A 718      30.165  55.025  39.055  1.00  0.00           C
ATOM   2071  HB1 TYR A 718      30.155  56.125  39.225  1.00  0.00           H
ATOM   2072  HB2 TYR A 718      29.765  54.525  39.965  1.00  0.00           H
ATOM   2073  CG  TYR A 718      29.285  54.715  37.885  1.00  0.00           C
ATOM   2074  CD1 TYR A 718      29.625  55.205  36.615  1.00  0.00           C
ATOM   2075  HD1 TYR A 718      30.495  55.845  36.515  1.00  0.00           H
ATOM   2076  CE1 TYR A 718      28.935  54.775  35.475  1.00  0.00           C
ATOM   2077  HE1 TYR A 718      29.275  55.055  34.495  1.00  0.00           H
ATOM   2078  CZ  TYR A 718      27.905  53.835  35.615  1.00  0.00           C
ATOM   2079  OH  TYR A 718      27.375  53.245  34.455  1.00  0.00           O
ATOM   2080  HH  TYR A 718      27.205  52.325  34.665  1.00  0.00           H
ATOM   2081  CD2 TYR A 718      28.185  53.855  38.015  1.00  0.00           C
ATOM   2082  HD2 TYR A 718      27.925  53.465  38.995  1.00  0.00           H
ATOM   2083  CE2 TYR A 718      27.495  53.405  36.885  1.00  0.00           C
ATOM   2084  HE2 TYR A 718      26.705  52.685  36.995  1.00  0.00           H
ATOM   2085  C   TYR A 718      32.455  54.855  39.975  1.00  0.00           C
ATOM   2086  O   TYR A 718      32.615  56.025  40.315  1.00  0.00           O
ATOM   2087  N   ILE A 719      33.085  53.845  40.625  1.00  0.00           N
ATOM   2088  HN  ILE A 719      32.915  52.905  40.345  1.00  0.00           H
ATOM   2089  CA  ILE A 719      34.085  54.035  41.675  1.00  0.00           C
ATOM   2090  HA  ILE A 719      33.655  54.685  42.425  1.00  0.00           H
ATOM   2091  CB  ILE A 719      34.435  52.685  42.325  1.00  0.00           C
ATOM   2092  HB  ILE A 719      34.825  52.005  41.525  1.00  0.00           H
ATOM   2093  CG2 ILE A 719      35.555  52.835  43.385  1.00  0.00           C
ATOM   2094 HG21 ILE A 719      35.275  53.595  44.135  1.00  0.00           H
ATOM   2095 HG22 ILE A 719      36.515  53.135  42.925  1.00  0.00           H
ATOM   2096 HG23 ILE A 719      35.715  51.865  43.905  1.00  0.00           H
ATOM   2097  CG1 ILE A 719      33.185  51.985  42.935  1.00  0.00           C
ATOM   2098 HG11 ILE A 719      33.515  50.995  43.325  1.00  0.00           H
ATOM   2099 HG12 ILE A 719      32.445  51.785  42.135  1.00  0.00           H
ATOM   2100  CD  ILE A 719      32.505  52.765  44.065  1.00  0.00           C
ATOM   2101  HD1 ILE A 719      32.105  53.735  43.705  1.00  0.00           H
ATOM   2102  HD2 ILE A 719      33.215  52.965  44.895  1.00  0.00           H
ATOM   2103  HD3 ILE A 719      31.655  52.175  44.485  1.00  0.00           H
ATOM   2104  C   ILE A 719      35.325  54.765  41.145  1.00  0.00           C
ATOM   2105  O   ILE A 719      35.875  55.675  41.775  1.00  0.00           O
ATOM   2106  N   THR A 720      35.745  54.405  39.905  1.00  0.00           N
ATOM   2107  HN  THR A 720      35.205  53.705  39.445  1.00  0.00           H
ATOM   2108  CA  THR A 720      36.905  54.925  39.165  1.00  0.00           C
ATOM   2109  HA  THR A 720      36.975  54.285  38.295  1.00  0.00           H
ATOM   2110  CB  THR A 720      36.745  56.345  38.625  1.00  0.00           C
ATOM   2111  HB  THR A 720      37.565  56.605  37.915  1.00  0.00           H
ATOM   2112  OG1 THR A 720      36.715  57.315  39.665  1.00  0.00           O
ATOM   2113  HG1 THR A 720      36.245  56.865  40.385  1.00  0.00           H
ATOM   2114  CG2 THR A 720      35.425  56.475  37.835  1.00  0.00           C
ATOM   2115 HG21 THR A 720      34.545  56.385  38.505  1.00  0.00           H
ATOM   2116 HG22 THR A 720      35.365  55.695  37.055  1.00  0.00           H
ATOM   2117 HG23 THR A 720      35.385  57.465  37.335  1.00  0.00           H
ATOM   2118  C   THR A 720      38.265  54.785  39.865  1.00  0.00           C
ATOM   2119  O   THR A 720      38.365  54.415  41.035  1.00  0.00           O
ATOM   2120  N   ARG A 721      39.385  55.065  39.155  1.00  0.00           N
ATOM   2121  HN  ARG A 721      39.385  55.485  38.235  1.00  0.00           H
ATOM   2122  CA  ARG A 721      40.705  54.895  39.725  1.00  0.00           C
ATOM   2123  HA  ARG A 721      40.705  54.025  40.365  1.00  0.00           H
ATOM   2124  CB  ARG A 721      41.775  54.665  38.635  1.00  0.00           C
ATOM   2125  HB1 ARG A 721      42.755  54.475  39.145  1.00  0.00           H
ATOM   2126  HB2 ARG A 721      41.905  55.565  37.995  1.00  0.00           H
ATOM   2127  CG  ARG A 721      41.435  53.455  37.755  1.00  0.00           C
ATOM   2128  HG1 ARG A 721      40.725  53.795  36.965  1.00  0.00           H
ATOM   2129  HG2 ARG A 721      40.905  52.675  38.355  1.00  0.00           H
ATOM   2130  CD  ARG A 721      42.655  52.815  37.085  1.00  0.00           C
ATOM   2131  HD1 ARG A 721      43.325  53.595  36.645  1.00  0.00           H
ATOM   2132  HD2 ARG A 721      42.315  52.125  36.285  1.00  0.00           H
ATOM   2133  NE  ARG A 721      43.365  52.035  38.135  1.00  0.00           N
ATOM   2134  HE  ARG A 721      42.995  51.995  39.095  1.00  0.00           H
ATOM   2135  CZ  ARG A 721      44.435  51.275  37.935  1.00  0.00           C
ATOM   2136  NH1 ARG A 721      44.955  51.135  36.735  1.00  0.00           N
ATOM   2137 HH11 ARG A 721      44.445  51.515  35.955  1.00  0.00           H
ATOM   2138 HH12 ARG A 721      45.665  50.475  36.535  1.00  0.00           H
ATOM   2139  NH2 ARG A 721      44.915  50.635  38.975  1.00  0.00           N
ATOM   2140 HH21 ARG A 721      44.425  50.815  39.845  1.00  0.00           H
ATOM   2141 HH22 ARG A 721      45.795  50.195  38.915  1.00  0.00           H
ATOM   2142  C   ARG A 721      41.095  56.085  40.595  1.00  0.00           C
ATOM   2143  O   ARG A 721      41.925  55.975  41.495  1.00  0.00           O
ATOM   2144  N   PHE A 722      40.425  57.225  40.375  1.00  0.00           N
ATOM   2145  HN  PHE A 722      39.865  57.295  39.545  1.00  0.00           H
ATOM   2146  CA  PHE A 722      40.525  58.435  41.185  1.00  0.00           C
ATOM   2147  HA  PHE A 722      41.545  58.795  41.115  1.00  0.00           H
ATOM   2148  CB  PHE A 722      39.555  59.495  40.575  1.00  0.00           C
ATOM   2149  HB1 PHE A 722      38.545  59.035  40.485  1.00  0.00           H
ATOM   2150  HB2 PHE A 722      39.895  59.755  39.545  1.00  0.00           H
ATOM   2151  CG  PHE A 722      39.415  60.775  41.365  1.00  0.00           C
ATOM   2152  CD1 PHE A 722      40.425  61.745  41.335  1.00  0.00           C
ATOM   2153  HD1 PHE A 722      41.335  61.565  40.775  1.00  0.00           H
ATOM   2154  CE1 PHE A 722      40.275  62.965  42.015  1.00  0.00           C
ATOM   2155  HE1 PHE A 722      41.065  63.705  41.975  1.00  0.00           H
ATOM   2156  CZ  PHE A 722      39.115  63.215  42.745  1.00  0.00           C
ATOM   2157  HZ  PHE A 722      39.005  64.145  43.285  1.00  0.00           H
ATOM   2158  CD2 PHE A 722      38.245  61.045  42.105  1.00  0.00           C
ATOM   2159  HD2 PHE A 722      37.445  60.315  42.135  1.00  0.00           H
ATOM   2160  CE2 PHE A 722      38.095  62.255  42.795  1.00  0.00           C
ATOM   2161  HE2 PHE A 722      37.185  62.455  43.345  1.00  0.00           H
ATOM   2162  C   PHE A 722      40.265  58.215  42.675  1.00  0.00           C
ATOM   2163  O   PHE A 722      41.015  58.695  43.525  1.00  0.00           O
ATOM   2164  N   THR A 723      39.215  57.435  43.035  1.00  0.00           N
ATOM   2165  HN  THR A 723      38.635  57.025  42.335  1.00  0.00           H
ATOM   2166  CA  THR A 723      38.955  57.125  44.435  1.00  0.00           C
ATOM   2167  HA  THR A 723      39.265  57.975  45.035  1.00  0.00           H
ATOM   2168  CB  THR A 723      37.475  56.905  44.785  1.00  0.00           C
ATOM   2169  HB  THR A 723      37.365  56.965  45.895  1.00  0.00           H
ATOM   2170  OG1 THR A 723      36.985  55.645  44.385  1.00  0.00           O
ATOM   2171  HG1 THR A 723      36.655  55.745  43.475  1.00  0.00           H
ATOM   2172  CG2 THR A 723      36.595  57.985  44.145  1.00  0.00           C
ATOM   2173 HG21 THR A 723      36.625  57.925  43.035  1.00  0.00           H
ATOM   2174 HG22 THR A 723      36.945  58.995  44.445  1.00  0.00           H
ATOM   2175 HG23 THR A 723      35.545  57.865  44.475  1.00  0.00           H
ATOM   2176  C   THR A 723      39.755  55.925  44.935  1.00  0.00           C
ATOM   2177  O   THR A 723      40.155  55.905  46.095  1.00  0.00           O
ATOM   2178  N   GLU A 724      40.065  54.945  44.055  1.00  0.00           N
ATOM   2179  HN  GLU A 724      39.695  54.985  43.115  1.00  0.00           H
ATOM   2180  CA  GLU A 724      40.835  53.745  44.345  1.00  0.00           C
ATOM   2181  HA  GLU A 724      40.315  53.165  45.095  1.00  0.00           H
ATOM   2182  CB  GLU A 724      40.985  52.905  43.035  1.00  0.00           C
ATOM   2183  HB1 GLU A 724      41.375  53.585  42.255  1.00  0.00           H
ATOM   2184  HB2 GLU A 724      39.975  52.565  42.715  1.00  0.00           H
ATOM   2185  CG  GLU A 724      41.945  51.675  43.065  1.00  0.00           C
ATOM   2186  HG1 GLU A 724      41.535  50.905  43.755  1.00  0.00           H
ATOM   2187  HG2 GLU A 724      42.955  51.955  43.405  1.00  0.00           H
ATOM   2188  CD  GLU A 724      42.115  51.005  41.685  1.00  0.00           C
ATOM   2189  OE1 GLU A 724      41.585  49.885  41.505  1.00  0.00           O
ATOM   2190  OE2 GLU A 724      42.835  51.565  40.805  1.00  0.00           O
ATOM   2191  C   GLU A 724      42.215  54.045  44.905  1.00  0.00           C
ATOM   2192  O   GLU A 724      42.595  53.585  45.985  1.00  0.00           O
ATOM   2193  N   GLU A 725      42.945  54.945  44.205  1.00  0.00           N
ATOM   2194  HN  GLU A 725      42.605  55.255  43.315  1.00  0.00           H
ATOM   2195  CA  GLU A 725      44.235  55.465  44.595  1.00  0.00           C
ATOM   2196  HA  GLU A 725      44.915  54.635  44.725  1.00  0.00           H
ATOM   2197  CB  GLU A 725      44.775  56.375  43.465  1.00  0.00           C
ATOM   2198  HB1 GLU A 725      45.635  56.985  43.825  1.00  0.00           H
ATOM   2199  HB2 GLU A 725      43.965  57.085  43.165  1.00  0.00           H
ATOM   2200  CG  GLU A 725      45.245  55.615  42.185  1.00  0.00           C
ATOM   2201  HG1 GLU A 725      45.375  56.335  41.355  1.00  0.00           H
ATOM   2202  HG2 GLU A 725      44.495  54.855  41.885  1.00  0.00           H
ATOM   2203  CD  GLU A 725      46.595  54.915  42.345  1.00  0.00           C
ATOM   2204  OE1 GLU A 725      47.485  55.495  43.025  1.00  0.00           O
ATOM   2205  OE2 GLU A 725      46.805  53.835  41.725  1.00  0.00           O
ATOM   2206  C   GLU A 725      44.205  56.225  45.905  1.00  0.00           C
ATOM   2207  O   GLU A 725      45.025  55.995  46.795  1.00  0.00           O
ATOM   2208  N   ALA A 726      43.225  57.135  46.095  1.00  0.00           N
ATOM   2209  HN  ALA A 726      42.525  57.255  45.395  1.00  0.00           H
ATOM   2210  CA  ALA A 726      43.085  57.905  47.325  1.00  0.00           C
ATOM   2211  HA  ALA A 726      44.025  58.395  47.515  1.00  0.00           H
ATOM   2212  CB  ALA A 726      41.985  58.965  47.155  1.00  0.00           C
ATOM   2213  HB1 ALA A 726      40.995  58.495  46.935  1.00  0.00           H
ATOM   2214  HB2 ALA A 726      42.235  59.635  46.305  1.00  0.00           H
ATOM   2215  HB3 ALA A 726      41.885  59.595  48.065  1.00  0.00           H
ATOM   2216  C   ALA A 726      42.775  57.055  48.555  1.00  0.00           C
ATOM   2217  O   ALA A 726      43.365  57.215  49.625  1.00  0.00           O
ATOM   2218  N   PHE A 727      41.825  56.105  48.415  1.00  0.00           N
ATOM   2219  HN  PHE A 727      41.345  56.005  47.535  1.00  0.00           H
ATOM   2220  CA  PHE A 727      41.405  55.185  49.445  1.00  0.00           C
ATOM   2221  HA  PHE A 727      41.095  55.755  50.315  1.00  0.00           H
ATOM   2222  CB  PHE A 727      40.205  54.395  48.855  1.00  0.00           C
ATOM   2223  HB1 PHE A 727      40.525  53.845  47.945  1.00  0.00           H
ATOM   2224  HB2 PHE A 727      39.425  55.125  48.535  1.00  0.00           H
ATOM   2225  CG  PHE A 727      39.545  53.435  49.805  1.00  0.00           C
ATOM   2226  CD1 PHE A 727      38.635  53.905  50.765  1.00  0.00           C
ATOM   2227  HD1 PHE A 727      38.475  54.975  50.865  1.00  0.00           H
ATOM   2228  CE1 PHE A 727      37.925  53.025  51.575  1.00  0.00           C
ATOM   2229  HE1 PHE A 727      37.215  53.395  52.305  1.00  0.00           H
ATOM   2230  CZ  PHE A 727      38.115  51.645  51.435  1.00  0.00           C
ATOM   2231  HZ  PHE A 727      37.565  50.945  52.055  1.00  0.00           H
ATOM   2232  CD2 PHE A 727      39.715  52.045  49.655  1.00  0.00           C
ATOM   2233  HD2 PHE A 727      40.375  51.655  48.905  1.00  0.00           H
ATOM   2234  CE2 PHE A 727      39.005  51.155  50.475  1.00  0.00           C
ATOM   2235  HE2 PHE A 727      39.135  50.085  50.365  1.00  0.00           H
ATOM   2236  C   PHE A 727      42.545  54.265  49.905  1.00  0.00           C
ATOM   2237  O   PHE A 727      42.825  54.145  51.095  1.00  0.00           O
ATOM   2238  N   ALA A 728      43.265  53.655  48.935  1.00  0.00           N
ATOM   2239  HN  ALA A 728      43.005  53.765  47.975  1.00  0.00           H
ATOM   2240  CA  ALA A 728      44.415  52.815  49.185  1.00  0.00           C
ATOM   2241  HA  ALA A 728      44.115  52.025  49.855  1.00  0.00           H
ATOM   2242  CB  ALA A 728      44.875  52.185  47.845  1.00  0.00           C
ATOM   2243  HB1 ALA A 728      45.195  52.975  47.125  1.00  0.00           H
ATOM   2244  HB2 ALA A 728      44.025  51.645  47.385  1.00  0.00           H
ATOM   2245  HB3 ALA A 728      45.705  51.475  47.985  1.00  0.00           H
ATOM   2246  C   ALA A 728      45.585  53.535  49.845  1.00  0.00           C
ATOM   2247  O   ALA A 728      46.165  53.045  50.825  1.00  0.00           O
ATOM   2248  N   ALA A 729      45.935  54.745  49.355  1.00  0.00           N
ATOM   2249  HN  ALA A 729      45.495  55.105  48.535  1.00  0.00           H
ATOM   2250  CA  ALA A 729      46.965  55.585  49.945  1.00  0.00           C
ATOM   2251  HA  ALA A 729      47.885  55.005  49.975  1.00  0.00           H
ATOM   2252  CB  ALA A 729      47.195  56.825  49.055  1.00  0.00           C
ATOM   2253  HB1 ALA A 729      46.265  57.415  48.965  1.00  0.00           H
ATOM   2254  HB2 ALA A 729      47.485  56.505  48.025  1.00  0.00           H
ATOM   2255  HB3 ALA A 729      48.005  57.475  49.455  1.00  0.00           H
ATOM   2256  C   ALA A 729      46.675  56.015  51.375  1.00  0.00           C
ATOM   2257  O   ALA A 729      47.545  55.925  52.245  1.00  0.00           O
ATOM   2258  N   LEU A 730      45.415  56.425  51.675  1.00  0.00           N
ATOM   2259  HN  LEU A 730      44.735  56.525  50.955  1.00  0.00           H
ATOM   2260  CA  LEU A 730      44.985  56.755  53.025  1.00  0.00           C
ATOM   2261  HA  LEU A 730      45.615  57.545  53.395  1.00  0.00           H
ATOM   2262  CB  LEU A 730      43.515  57.235  52.995  1.00  0.00           C
ATOM   2263  HB1 LEU A 730      42.865  56.395  52.645  1.00  0.00           H
ATOM   2264  HB2 LEU A 730      43.415  58.045  52.235  1.00  0.00           H
ATOM   2265  CG  LEU A 730      42.945  57.765  54.335  1.00  0.00           C
ATOM   2266  HG  LEU A 730      43.145  57.025  55.135  1.00  0.00           H
ATOM   2267  CD1 LEU A 730      43.615  59.095  54.745  1.00  0.00           C
ATOM   2268 HD11 LEU A 730      43.465  59.855  53.945  1.00  0.00           H
ATOM   2269 HD12 LEU A 730      44.705  58.955  54.905  1.00  0.00           H
ATOM   2270 HD13 LEU A 730      43.165  59.485  55.685  1.00  0.00           H
ATOM   2271  CD2 LEU A 730      41.425  57.925  54.225  1.00  0.00           C
ATOM   2272 HD21 LEU A 730      40.955  56.945  54.005  1.00  0.00           H
ATOM   2273 HD22 LEU A 730      41.185  58.625  53.395  1.00  0.00           H
ATOM   2274 HD23 LEU A 730      41.005  58.335  55.165  1.00  0.00           H
ATOM   2275  C   LEU A 730      45.105  55.595  54.005  1.00  0.00           C
ATOM   2276  O   LEU A 730      45.615  55.745  55.115  1.00  0.00           O
ATOM   2277  N   ILE A 731      44.685  54.375  53.585  1.00  0.00           N
ATOM   2278  HN  ILE A 731      44.225  54.275  52.705  1.00  0.00           H
ATOM   2279  CA  ILE A 731      44.835  53.155  54.365  1.00  0.00           C
ATOM   2280  HA  ILE A 731      44.375  53.315  55.325  1.00  0.00           H
ATOM   2281  CB  ILE A 731      44.115  51.985  53.695  1.00  0.00           C
ATOM   2282  HB  ILE A 731      44.425  51.955  52.615  1.00  0.00           H
ATOM   2283  CG2 ILE A 731      44.485  50.625  54.335  1.00  0.00           C
ATOM   2284 HG21 ILE A 731      44.225  50.625  55.415  1.00  0.00           H
ATOM   2285 HG22 ILE A 731      45.565  50.385  54.225  1.00  0.00           H
ATOM   2286 HG23 ILE A 731      43.935  49.795  53.835  1.00  0.00           H
ATOM   2287  CG1 ILE A 731      42.585  52.215  53.745  1.00  0.00           C
ATOM   2288 HG11 ILE A 731      42.355  53.285  53.515  1.00  0.00           H
ATOM   2289 HG12 ILE A 731      42.225  52.025  54.775  1.00  0.00           H
ATOM   2290  CD  ILE A 731      41.795  51.365  52.745  1.00  0.00           C
ATOM   2291  HD1 ILE A 731      41.925  50.275  52.945  1.00  0.00           H
ATOM   2292  HD2 ILE A 731      42.125  51.565  51.705  1.00  0.00           H
ATOM   2293  HD3 ILE A 731      40.715  51.595  52.805  1.00  0.00           H
ATOM   2294  C   ILE A 731      46.295  52.835  54.665  1.00  0.00           C
ATOM   2295  O   ILE A 731      46.645  52.555  55.815  1.00  0.00           O
ATOM   2296  N   CYS A 732      47.215  52.945  53.675  1.00  0.00           N
ATOM   2297  HN  CYS A 732      46.905  53.145  52.745  1.00  0.00           H
ATOM   2298  CA  CYS A 732      48.645  52.765  53.885  1.00  0.00           C
ATOM   2299  HA  CYS A 732      48.785  51.775  54.305  1.00  0.00           H
ATOM   2300  CB  CYS A 732      49.455  52.855  52.575  1.00  0.00           C
ATOM   2301  HB1 CYS A 732      50.535  52.735  52.785  1.00  0.00           H
ATOM   2302  HB2 CYS A 732      49.305  53.845  52.095  1.00  0.00           H
ATOM   2303  SG  CYS A 732      48.935  51.535  51.455  1.00  0.00           S
ATOM   2304  HG1 CYS A 732      47.705  52.005  51.265  1.00  0.00           H
ATOM   2305  C   CYS A 732      49.265  53.735  54.875  1.00  0.00           C
ATOM   2306  O   CYS A 732      50.055  53.325  55.725  1.00  0.00           O
ATOM   2307  N   ILE A 733      48.895  55.025  54.795  1.00  0.00           N
ATOM   2308  HN  ILE A 733      48.285  55.335  54.065  1.00  0.00           H
ATOM   2309  CA  ILE A 733      49.335  56.035  55.755  1.00  0.00           C
ATOM   2310  HA  ILE A 733      50.415  56.045  55.755  1.00  0.00           H
ATOM   2311  CB  ILE A 733      48.845  57.435  55.335  1.00  0.00           C
ATOM   2312  HB  ILE A 733      47.745  57.375  55.145  1.00  0.00           H
ATOM   2313  CG2 ILE A 733      49.085  58.475  56.455  1.00  0.00           C
ATOM   2314 HG21 ILE A 733      50.155  58.505  56.725  1.00  0.00           H
ATOM   2315 HG22 ILE A 733      48.485  58.265  57.365  1.00  0.00           H
ATOM   2316 HG23 ILE A 733      48.785  59.485  56.105  1.00  0.00           H
ATOM   2317  CG1 ILE A 733      49.535  57.875  54.025  1.00  0.00           C
ATOM   2318 HG11 ILE A 733      49.625  57.005  53.325  1.00  0.00           H
ATOM   2319 HG12 ILE A 733      50.575  58.195  54.265  1.00  0.00           H
ATOM   2320  CD  ILE A 733      48.795  58.995  53.275  1.00  0.00           C
ATOM   2321  HD1 ILE A 733      48.685  59.895  53.915  1.00  0.00           H
ATOM   2322  HD2 ILE A 733      47.785  58.645  52.965  1.00  0.00           H
ATOM   2323  HD3 ILE A 733      49.355  59.285  52.365  1.00  0.00           H
ATOM   2324  C   ILE A 733      48.915  55.705  57.185  1.00  0.00           C
ATOM   2325  O   ILE A 733      49.735  55.715  58.095  1.00  0.00           O
ATOM   2326  N   ILE A 734      47.635  55.325  57.395  1.00  0.00           N
ATOM   2327  HN  ILE A 734      46.975  55.365  56.645  1.00  0.00           H
ATOM   2328  CA  ILE A 734      47.115  54.885  58.695  1.00  0.00           C
ATOM   2329  HA  ILE A 734      47.305  55.665  59.415  1.00  0.00           H
ATOM   2330  CB  ILE A 734      45.595  54.655  58.625  1.00  0.00           C
ATOM   2331  HB  ILE A 734      45.375  53.985  57.765  1.00  0.00           H
ATOM   2332  CG2 ILE A 734      45.045  53.975  59.915  1.00  0.00           C
ATOM   2333 HG21 ILE A 734      45.325  54.565  60.815  1.00  0.00           H
ATOM   2334 HG22 ILE A 734      45.435  52.945  60.035  1.00  0.00           H
ATOM   2335 HG23 ILE A 734      43.945  53.905  59.875  1.00  0.00           H
ATOM   2336  CG1 ILE A 734      44.865  56.005  58.365  1.00  0.00           C
ATOM   2337 HG11 ILE A 734      45.425  56.585  57.595  1.00  0.00           H
ATOM   2338 HG12 ILE A 734      44.875  56.605  59.305  1.00  0.00           H
ATOM   2339  CD  ILE A 734      43.425  55.845  57.865  1.00  0.00           C
ATOM   2340  HD1 ILE A 734      42.805  55.305  58.605  1.00  0.00           H
ATOM   2341  HD2 ILE A 734      43.415  55.265  56.905  1.00  0.00           H
ATOM   2342  HD3 ILE A 734      42.975  56.845  57.675  1.00  0.00           H
ATOM   2343  C   ILE A 734      47.815  53.635  59.225  1.00  0.00           C
ATOM   2344  O   ILE A 734      48.225  53.585  60.385  1.00  0.00           O
ATOM   2345  N   PHE A 735      48.015  52.635  58.345  1.00  0.00           N
ATOM   2346  HN  PHE A 735      47.645  52.735  57.415  1.00  0.00           H
ATOM   2347  CA  PHE A 735      48.615  51.345  58.655  1.00  0.00           C
ATOM   2348  HA  PHE A 735      48.035  50.875  59.435  1.00  0.00           H
ATOM   2349  CB  PHE A 735      48.535  50.525  57.335  1.00  0.00           C
ATOM   2350  HB1 PHE A 735      49.195  50.945  56.555  1.00  0.00           H
ATOM   2351  HB2 PHE A 735      47.495  50.605  56.945  1.00  0.00           H
ATOM   2352  CG  PHE A 735      48.835  49.065  57.475  1.00  0.00           C
ATOM   2353  CD1 PHE A 735      47.775  48.175  57.735  1.00  0.00           C
ATOM   2354  HD1 PHE A 735      46.785  48.565  57.925  1.00  0.00           H
ATOM   2355  CE1 PHE A 735      47.985  46.795  57.725  1.00  0.00           C
ATOM   2356  HE1 PHE A 735      47.165  46.115  57.905  1.00  0.00           H
ATOM   2357  CZ  PHE A 735      49.265  46.285  57.475  1.00  0.00           C
ATOM   2358  HZ  PHE A 735      49.425  45.215  57.485  1.00  0.00           H
ATOM   2359  CD2 PHE A 735      50.105  48.545  57.195  1.00  0.00           C
ATOM   2360  HD2 PHE A 735      50.925  49.215  56.965  1.00  0.00           H
ATOM   2361  CE2 PHE A 735      50.325  47.155  57.215  1.00  0.00           C
ATOM   2362  HE2 PHE A 735      51.315  46.765  57.015  1.00  0.00           H
ATOM   2363  C   PHE A 735      50.055  51.455  59.135  1.00  0.00           C
ATOM   2364  O   PHE A 735      50.455  50.905  60.165  1.00  0.00           O
ATOM   2365  N   ILE A 736      50.885  52.235  58.405  1.00  0.00           N
ATOM   2366  HN  ILE A 736      50.545  52.655  57.555  1.00  0.00           H
ATOM   2367  CA  ILE A 736      52.255  52.565  58.775  1.00  0.00           C
ATOM   2368  HA  ILE A 736      52.765  51.635  59.015  1.00  0.00           H
ATOM   2369  CB  ILE A 736      52.995  53.185  57.585  1.00  0.00           C
ATOM   2370  HB  ILE A 736      52.355  53.995  57.165  1.00  0.00           H
ATOM   2371  CG2 ILE A 736      54.345  53.805  58.005  1.00  0.00           C
ATOM   2372 HG21 ILE A 736      54.985  53.055  58.515  1.00  0.00           H
ATOM   2373 HG22 ILE A 736      54.205  54.665  58.685  1.00  0.00           H
ATOM   2374 HG23 ILE A 736      54.895  54.175  57.115  1.00  0.00           H
ATOM   2375  CG1 ILE A 736      53.205  52.115  56.475  1.00  0.00           C
ATOM   2376 HG11 ILE A 736      52.295  51.475  56.385  1.00  0.00           H
ATOM   2377 HG12 ILE A 736      54.045  51.445  56.775  1.00  0.00           H
ATOM   2378  CD  ILE A 736      53.475  52.725  55.095  1.00  0.00           C
ATOM   2379  HD1 ILE A 736      54.395  53.345  55.115  1.00  0.00           H
ATOM   2380  HD2 ILE A 736      52.625  53.365  54.785  1.00  0.00           H
ATOM   2381  HD3 ILE A 736      53.615  51.925  54.335  1.00  0.00           H
ATOM   2382  C   ILE A 736      52.345  53.405  60.035  1.00  0.00           C
ATOM   2383  O   ILE A 736      53.155  53.145  60.925  1.00  0.00           O
ATOM   2384  N   TYR A 737      51.455  54.415  60.175  1.00  0.00           N
ATOM   2385  HN  TYR A 737      50.835  54.645  59.425  1.00  0.00           H
ATOM   2386  CA  TYR A 737      51.335  55.235  61.365  1.00  0.00           C
ATOM   2387  HA  TYR A 737      52.285  55.725  61.535  1.00  0.00           H
ATOM   2388  CB  TYR A 737      50.235  56.305  61.125  1.00  0.00           C
ATOM   2389  HB1 TYR A 737      49.315  55.805  60.755  1.00  0.00           H
ATOM   2390  HB2 TYR A 737      50.555  56.975  60.305  1.00  0.00           H
ATOM   2391  CG  TYR A 737      49.855  57.115  62.345  1.00  0.00           C
ATOM   2392  CD1 TYR A 737      50.645  58.185  62.805  1.00  0.00           C
ATOM   2393  HD1 TYR A 737      51.535  58.475  62.275  1.00  0.00           H
ATOM   2394  CE1 TYR A 737      50.315  58.845  64.005  1.00  0.00           C
ATOM   2395  HE1 TYR A 737      50.915  59.645  64.355  1.00  0.00           H
ATOM   2396  CZ  TYR A 737      49.245  58.405  64.785  1.00  0.00           C
ATOM   2397  OH  TYR A 737      49.005  58.935  66.075  1.00  0.00           O
ATOM   2398  HH  TYR A 737      48.685  58.175  66.615  1.00  0.00           H
ATOM   2399  CD2 TYR A 737      48.725  56.745  63.095  1.00  0.00           C
ATOM   2400  HD2 TYR A 737      48.115  55.915  62.765  1.00  0.00           H
ATOM   2401  CE2 TYR A 737      48.435  57.365  64.315  1.00  0.00           C
ATOM   2402  HE2 TYR A 737      47.615  56.995  64.925  1.00  0.00           H
ATOM   2403  C   TYR A 737      51.035  54.435  62.635  1.00  0.00           C
ATOM   2404  O   TYR A 737      51.725  54.585  63.635  1.00  0.00           O
ATOM   2405  N   GLU A 738      50.035  53.545  62.575  1.00  0.00           N
ATOM   2406  HN  GLU A 738      49.475  53.445  61.745  1.00  0.00           H
ATOM   2407  CA  GLU A 738      49.615  52.715  63.695  1.00  0.00           C
ATOM   2408  HA  GLU A 738      49.375  53.375  64.515  1.00  0.00           H
ATOM   2409  CB  GLU A 738      48.335  51.935  63.315  1.00  0.00           C
ATOM   2410  HB1 GLU A 738      48.515  51.265  62.445  1.00  0.00           H
ATOM   2411  HB2 GLU A 738      47.575  52.685  62.985  1.00  0.00           H
ATOM   2412  CG  GLU A 738      47.725  51.105  64.475  1.00  0.00           C
ATOM   2413  HG1 GLU A 738      47.695  51.735  65.385  1.00  0.00           H
ATOM   2414  HG2 GLU A 738      48.345  50.215  64.675  1.00  0.00           H
ATOM   2415  CD  GLU A 738      46.295  50.635  64.185  1.00  0.00           C
ATOM   2416  OE1 GLU A 738      45.445  50.755  65.115  1.00  0.00           O
ATOM   2417  OE2 GLU A 738      46.015  50.115  63.085  1.00  0.00           O
ATOM   2418  C   GLU A 738      50.725  51.795  64.185  1.00  0.00           C
ATOM   2419  O   GLU A 738      50.995  51.695  65.385  1.00  0.00           O
ATOM   2420  N   ALA A 739      51.465  51.155  63.265  1.00  0.00           N
ATOM   2421  HN  ALA A 739      51.225  51.215  62.295  1.00  0.00           H
ATOM   2422  CA  ALA A 739      52.655  50.385  63.605  1.00  0.00           C
ATOM   2423  HA  ALA A 739      52.355  49.625  64.325  1.00  0.00           H
ATOM   2424  CB  ALA A 739      53.185  49.675  62.335  1.00  0.00           C
ATOM   2425  HB1 ALA A 739      53.535  50.425  61.595  1.00  0.00           H
ATOM   2426  HB2 ALA A 739      52.375  49.075  61.875  1.00  0.00           H
ATOM   2427  HB3 ALA A 739      54.035  48.995  62.585  1.00  0.00           H
ATOM   2428  C   ALA A 739      53.775  51.185  64.275  1.00  0.00           C
ATOM   2429  O   ALA A 739      54.335  50.755  65.285  1.00  0.00           O
ATOM   2430  N   LEU A 740      54.115  52.385  63.755  1.00  0.00           N
ATOM   2431  HN  LEU A 740      53.675  52.705  62.915  1.00  0.00           H
ATOM   2432  CA  LEU A 740      55.065  53.295  64.385  1.00  0.00           C
ATOM   2433  HA  LEU A 740      55.985  52.735  64.565  1.00  0.00           H
ATOM   2434  CB  LEU A 740      55.385  54.475  63.435  1.00  0.00           C
ATOM   2435  HB1 LEU A 740      55.995  55.245  63.955  1.00  0.00           H
ATOM   2436  HB2 LEU A 740      54.425  54.945  63.135  1.00  0.00           H
ATOM   2437  CG  LEU A 740      56.155  54.045  62.165  1.00  0.00           C
ATOM   2438  HG  LEU A 740      55.665  53.135  61.735  1.00  0.00           H
ATOM   2439  CD1 LEU A 740      56.085  55.125  61.085  1.00  0.00           C
ATOM   2440 HD11 LEU A 740      56.565  56.055  61.455  1.00  0.00           H
ATOM   2441 HD12 LEU A 740      55.035  55.335  60.805  1.00  0.00           H
ATOM   2442 HD13 LEU A 740      56.625  54.795  60.165  1.00  0.00           H
ATOM   2443  CD2 LEU A 740      57.615  53.705  62.475  1.00  0.00           C
ATOM   2444 HD21 LEU A 740      57.685  52.825  63.135  1.00  0.00           H
ATOM   2445 HD22 LEU A 740      58.115  54.565  62.975  1.00  0.00           H
ATOM   2446 HD23 LEU A 740      58.165  53.475  61.535  1.00  0.00           H
ATOM   2447  C   LEU A 740      54.645  53.805  65.755  1.00  0.00           C
ATOM   2448  O   LEU A 740      55.415  53.785  66.715  1.00  0.00           O
ATOM   2449  N   GLU A 741      53.375  54.225  65.905  1.00  0.00           N
ATOM   2450  HN  GLU A 741      52.775  54.265  65.105  1.00  0.00           H
ATOM   2451  CA  GLU A 741      52.785  54.665  67.165  1.00  0.00           C
ATOM   2452  HA  GLU A 741      53.305  55.545  67.515  1.00  0.00           H
ATOM   2453  CB  GLU A 741      51.295  55.005  66.875  1.00  0.00           C
ATOM   2454  HB1 GLU A 741      50.805  54.115  66.435  1.00  0.00           H
ATOM   2455  HB2 GLU A 741      51.265  55.805  66.105  1.00  0.00           H
ATOM   2456  CG  GLU A 741      50.465  55.505  68.085  1.00  0.00           C
ATOM   2457  HG1 GLU A 741      50.795  56.515  68.375  1.00  0.00           H
ATOM   2458  HG2 GLU A 741      50.575  54.845  68.975  1.00  0.00           H
ATOM   2459  CD  GLU A 741      48.975  55.555  67.735  1.00  0.00           C
ATOM   2460  OE1 GLU A 741      48.355  54.455  67.715  1.00  0.00           O
ATOM   2461  OE2 GLU A 741      48.445  56.665  67.465  1.00  0.00           O
ATOM   2462  C   GLU A 741      52.865  53.615  68.255  1.00  0.00           C
ATOM   2463  O   GLU A 741      53.385  53.845  69.345  1.00  0.00           O
ATOM   2464  N   LYS A 742      52.455  52.365  67.925  1.00  0.00           N
ATOM   2465  HN  LYS A 742      52.055  52.195  67.025  1.00  0.00           H
ATOM   2466  CA  LYS A 742      52.565  51.225  68.825  1.00  0.00           C
ATOM   2467  HA  LYS A 742      52.035  51.475  69.745  1.00  0.00           H
ATOM   2468  CB  LYS A 742      51.915  49.955  68.195  1.00  0.00           C
ATOM   2469  HB1 LYS A 742      52.105  49.055  68.825  1.00  0.00           H
ATOM   2470  HB2 LYS A 742      52.405  49.775  67.205  1.00  0.00           H
ATOM   2471  CG  LYS A 742      50.395  50.085  67.985  1.00  0.00           C
ATOM   2472  HG1 LYS A 742      50.055  49.275  67.285  1.00  0.00           H
ATOM   2473  HG2 LYS A 742      50.195  51.055  67.475  1.00  0.00           H
ATOM   2474  CD  LYS A 742      49.565  50.025  69.275  1.00  0.00           C
ATOM   2475  HD1 LYS A 742      50.145  50.415  70.135  1.00  0.00           H
ATOM   2476  HD2 LYS A 742      49.345  48.955  69.495  1.00  0.00           H
ATOM   2477  CE  LYS A 742      48.225  50.795  69.195  1.00  0.00           C
ATOM   2478  HE1 LYS A 742      47.635  50.595  70.115  1.00  0.00           H
ATOM   2479  HE2 LYS A 742      47.645  50.465  68.305  1.00  0.00           H
ATOM   2480  NZ  LYS A 742      48.435  52.265  69.095  1.00  0.00           N
ATOM   2481  HZ1 LYS A 742      48.765  52.585  68.155  1.00  0.00           H
ATOM   2482  HZ2 LYS A 742      49.105  52.665  69.785  1.00  0.00           H
ATOM   2483  HZ3 LYS A 742      47.555  52.815  69.215  1.00  0.00           H
ATOM   2484  C   LYS A 742      53.985  50.935  69.265  1.00  0.00           C
ATOM   2485  O   LYS A 742      54.245  50.685  70.435  1.00  0.00           O
ATOM   2486  N   LEU A 743      54.945  50.985  68.315  1.00  0.00           N
ATOM   2487  HN  LEU A 743      54.685  51.135  67.355  1.00  0.00           H
ATOM   2488  CA  LEU A 743      56.365  50.865  68.595  1.00  0.00           C
ATOM   2489  HA  LEU A 743      56.515  49.935  69.135  1.00  0.00           H
ATOM   2490  CB  LEU A 743      57.165  50.795  67.275  1.00  0.00           C
ATOM   2491  HB1 LEU A 743      56.955  51.725  66.695  1.00  0.00           H
ATOM   2492  HB2 LEU A 743      56.785  49.945  66.675  1.00  0.00           H
ATOM   2493  CG  LEU A 743      58.705  50.665  67.395  1.00  0.00           C
ATOM   2494  HG  LEU A 743      59.095  51.485  68.045  1.00  0.00           H
ATOM   2495  CD1 LEU A 743      59.145  49.325  68.005  1.00  0.00           C
ATOM   2496 HD11 LEU A 743      58.735  48.485  67.405  1.00  0.00           H
ATOM   2497 HD12 LEU A 743      58.785  49.225  69.045  1.00  0.00           H
ATOM   2498 HD13 LEU A 743      60.255  49.245  68.005  1.00  0.00           H
ATOM   2499  CD2 LEU A 743      59.345  50.855  66.015  1.00  0.00           C
ATOM   2500 HD21 LEU A 743      59.025  51.825  65.575  1.00  0.00           H
ATOM   2501 HD22 LEU A 743      59.015  50.045  65.335  1.00  0.00           H
ATOM   2502 HD23 LEU A 743      60.445  50.845  66.085  1.00  0.00           H
ATOM   2503  C   LEU A 743      56.925  51.955  69.495  1.00  0.00           C
ATOM   2504  O   LEU A 743      57.655  51.665  70.445  1.00  0.00           O
ATOM   2505  N   PHE A 744      56.605  53.245  69.245  1.00  0.00           N
ATOM   2506  HN  PHE A 744      56.055  53.485  68.435  1.00  0.00           H
ATOM   2507  CA  PHE A 744      56.995  54.365  70.095  1.00  0.00           C
ATOM   2508  HA  PHE A 744      58.055  54.275  70.245  1.00  0.00           H
ATOM   2509  CB  PHE A 744      56.685  55.745  69.445  1.00  0.00           C
ATOM   2510  HB1 PHE A 744      56.825  56.585  70.155  1.00  0.00           H
ATOM   2511  HB2 PHE A 744      55.635  55.765  69.075  1.00  0.00           H
ATOM   2512  CG  PHE A 744      57.635  55.995  68.305  1.00  0.00           C
ATOM   2513  CD1 PHE A 744      59.015  56.035  68.555  1.00  0.00           C
ATOM   2514  HD1 PHE A 744      59.385  55.935  69.565  1.00  0.00           H
ATOM   2515  CE1 PHE A 744      59.925  56.155  67.495  1.00  0.00           C
ATOM   2516  HE1 PHE A 744      60.975  56.065  67.685  1.00  0.00           H
ATOM   2517  CZ  PHE A 744      59.455  56.325  66.185  1.00  0.00           C
ATOM   2518  HZ  PHE A 744      60.165  56.415  65.365  1.00  0.00           H
ATOM   2519  CD2 PHE A 744      57.185  56.165  66.985  1.00  0.00           C
ATOM   2520  HD2 PHE A 744      56.125  56.145  66.785  1.00  0.00           H
ATOM   2521  CE2 PHE A 744      58.085  56.335  65.935  1.00  0.00           C
ATOM   2522  HE2 PHE A 744      57.705  56.425  64.925  1.00  0.00           H
ATOM   2523  C   PHE A 744      56.415  54.345  71.495  1.00  0.00           C
ATOM   2524  O   PHE A 744      57.145  54.505  72.475  1.00  0.00           O
ATOM   2525  N   ASP A 745      55.095  54.085  71.635  1.00  0.00           N
ATOM   2526  HN  ASP A 745      54.475  54.045  70.855  1.00  0.00           H
ATOM   2527  CA  ASP A 745      54.445  53.975  72.925  1.00  0.00           C
ATOM   2528  HA  ASP A 745      54.545  54.895  73.475  1.00  0.00           H
ATOM   2529  CB  ASP A 745      52.955  53.625  72.675  1.00  0.00           C
ATOM   2530  HB1 ASP A 745      52.425  53.355  73.615  1.00  0.00           H
ATOM   2531  HB2 ASP A 745      52.905  52.755  71.975  1.00  0.00           H
ATOM   2532  CG  ASP A 745      52.165  54.735  72.025  1.00  0.00           C
ATOM   2533  OD1 ASP A 745      52.615  55.895  71.915  1.00  0.00           O
ATOM   2534  OD2 ASP A 745      50.985  54.395  71.715  1.00  0.00           O
ATOM   2535  C   ASP A 745      55.015  52.855  73.775  1.00  0.00           C
ATOM   2536  O   ASP A 745      55.295  53.015  74.965  1.00  0.00           O
ATOM   2537  N   LEU A 746      55.195  51.655  73.165  1.00  0.00           N
ATOM   2538  HN  LEU A 746      54.875  51.515  72.225  1.00  0.00           H
ATOM   2539  CA  LEU A 746      55.825  50.535  73.845  1.00  0.00           C
ATOM   2540  HA  LEU A 746      55.305  50.385  74.775  1.00  0.00           H
ATOM   2541  CB  LEU A 746      55.685  49.235  73.015  1.00  0.00           C
ATOM   2542  HB1 LEU A 746      56.195  49.335  72.035  1.00  0.00           H
ATOM   2543  HB2 LEU A 746      54.605  49.115  72.805  1.00  0.00           H
ATOM   2544  CG  LEU A 746      56.185  47.965  73.745  1.00  0.00           C
ATOM   2545  HG  LEU A 746      56.215  48.175  74.845  1.00  0.00           H
ATOM   2546  CD1 LEU A 746      55.205  46.795  73.555  1.00  0.00           C
ATOM   2547 HD11 LEU A 746      55.145  46.515  72.485  1.00  0.00           H
ATOM   2548 HD12 LEU A 746      54.195  47.075  73.915  1.00  0.00           H
ATOM   2549 HD13 LEU A 746      55.545  45.905  74.135  1.00  0.00           H
ATOM   2550  CD2 LEU A 746      57.595  47.555  73.295  1.00  0.00           C
ATOM   2551 HD21 LEU A 746      58.325  48.365  73.475  1.00  0.00           H
ATOM   2552 HD22 LEU A 746      57.595  47.315  72.205  1.00  0.00           H
ATOM   2553 HD23 LEU A 746      57.945  46.665  73.855  1.00  0.00           H
ATOM   2554  C   LEU A 746      57.265  50.825  74.215  1.00  0.00           C
ATOM   2555  O   LEU A 746      57.665  50.605  75.355  1.00  0.00           O
ATOM   2556  N   GLY A 747      58.045  51.405  73.275  1.00  0.00           N
ATOM   2557  HN  GLY A 747      57.685  51.575  72.345  1.00  0.00           H
ATOM   2558  CA  GLY A 747      59.445  51.755  73.485  1.00  0.00           C
ATOM   2559  HA1 GLY A 747      59.805  52.255  72.605  1.00  0.00           H
ATOM   2560  HA2 GLY A 747      59.985  50.835  73.695  1.00  0.00           H
ATOM   2561  C   GLY A 747      59.705  52.675  74.645  1.00  0.00           C
ATOM   2562  O   GLY A 747      60.665  52.455  75.375  1.00  0.00           O
ATOM   2563  N   GLU A 748      58.845  53.695  74.865  1.00  0.00           N
ATOM   2564  HN  GLU A 748      58.085  53.845  74.235  1.00  0.00           H
ATOM   2565  CA  GLU A 748      58.975  54.655  75.955  1.00  0.00           C
ATOM   2566  HA  GLU A 748      59.915  55.175  75.825  1.00  0.00           H
ATOM   2567  CB  GLU A 748      57.825  55.685  75.885  1.00  0.00           C
ATOM   2568  HB1 GLU A 748      56.835  55.195  76.025  1.00  0.00           H
ATOM   2569  HB2 GLU A 748      57.825  56.065  74.835  1.00  0.00           H
ATOM   2570  CG  GLU A 748      57.965  56.915  76.835  1.00  0.00           C
ATOM   2571  HG1 GLU A 748      57.555  57.805  76.305  1.00  0.00           H
ATOM   2572  HG2 GLU A 748      59.025  57.135  77.065  1.00  0.00           H
ATOM   2573  CD  GLU A 748      57.195  56.845  78.145  1.00  0.00           C
ATOM   2574  OE1 GLU A 748      56.575  55.805  78.475  1.00  0.00           O
ATOM   2575  OE2 GLU A 748      57.245  57.865  78.895  1.00  0.00           O
ATOM   2576  C   GLU A 748      59.025  54.015  77.345  1.00  0.00           C
ATOM   2577  O   GLU A 748      59.815  54.385  78.215  1.00  0.00           O
ATOM   2578  N   THR A 749      58.205  52.965  77.565  1.00  0.00           N
ATOM   2579  HN  THR A 749      57.555  52.695  76.855  1.00  0.00           H
ATOM   2580  CA  THR A 749      58.075  52.285  78.855  1.00  0.00           C
ATOM   2581  HA  THR A 749      58.035  53.045  79.625  1.00  0.00           H
ATOM   2582  CB  THR A 749      56.775  51.485  78.915  1.00  0.00           C
ATOM   2583  HB  THR A 749      56.535  51.255  79.985  1.00  0.00           H
ATOM   2584  OG1 THR A 749      56.815  50.265  78.185  1.00  0.00           O
ATOM   2585  HG1 THR A 749      57.005  50.495  77.265  1.00  0.00           H
ATOM   2586  CG2 THR A 749      55.645  52.315  78.305  1.00  0.00           C
ATOM   2587 HG21 THR A 749      55.695  52.305  77.195  1.00  0.00           H
ATOM   2588 HG22 THR A 749      55.685  53.375  78.615  1.00  0.00           H
ATOM   2589 HG23 THR A 749      54.665  51.885  78.585  1.00  0.00           H
ATOM   2590  C   THR A 749      59.245  51.345  79.195  1.00  0.00           C
ATOM   2591  O   THR A 749      59.425  50.905  80.335  1.00  0.00           O
ATOM   2592  N   TYR A 750      60.075  51.045  78.185  1.00  0.00           N
ATOM   2593  HN  TYR A 750      59.965  51.545  77.315  1.00  0.00           H
ATOM   2594  CA  TYR A 750      61.155  50.075  78.205  1.00  0.00           C
ATOM   2595  HA  TYR A 750      61.135  49.565  79.155  1.00  0.00           H
ATOM   2596  CB  TYR A 750      60.995  49.035  77.055  1.00  0.00           C
ATOM   2597  HB1 TYR A 750      61.955  48.575  76.775  1.00  0.00           H
ATOM   2598  HB2 TYR A 750      60.595  49.545  76.155  1.00  0.00           H
ATOM   2599  CG  TYR A 750      60.065  47.895  77.435  1.00  0.00           C
ATOM   2600  CD1 TYR A 750      60.535  46.855  78.245  1.00  0.00           C
ATOM   2601  HD1 TYR A 750      61.525  46.915  78.675  1.00  0.00           H
ATOM   2602  CE1 TYR A 750      59.755  45.715  78.485  1.00  0.00           C
ATOM   2603  HE1 TYR A 750      60.135  44.915  79.095  1.00  0.00           H
ATOM   2604  CZ  TYR A 750      58.465  45.625  77.925  1.00  0.00           C
ATOM   2605  OH  TYR A 750      57.665  44.485  78.135  1.00  0.00           O
ATOM   2606  HH  TYR A 750      58.245  43.765  78.395  1.00  0.00           H
ATOM   2607  CD2 TYR A 750      58.785  47.785  76.875  1.00  0.00           C
ATOM   2608  HD2 TYR A 750      58.405  48.565  76.235  1.00  0.00           H
ATOM   2609  CE2 TYR A 750      57.975  46.665  77.135  1.00  0.00           C
ATOM   2610  HE2 TYR A 750      56.985  46.605  76.715  1.00  0.00           H
ATOM   2611  C   TYR A 750      62.535  50.715  78.085  1.00  0.00           C
ATOM   2612  O   TYR A 750      62.795  51.565  77.245  1.00  0.00           O
ATOM   2613  N   ALA A 751      63.495  50.275  78.935  1.00  0.00           N
ATOM   2614  HN  ALA A 751      63.195  49.715  79.705  1.00  0.00           H
ATOM   2615  CA  ALA A 751      64.865  50.765  78.975  1.00  0.00           C
ATOM   2616  HA  ALA A 751      64.815  51.835  78.845  1.00  0.00           H
ATOM   2617  CB  ALA A 751      65.495  50.455  80.345  1.00  0.00           C
ATOM   2618  HB1 ALA A 751      65.625  49.365  80.515  1.00  0.00           H
ATOM   2619  HB2 ALA A 751      64.825  50.845  81.145  1.00  0.00           H
ATOM   2620  HB3 ALA A 751      66.485  50.965  80.455  1.00  0.00           H
ATOM   2621  C   ALA A 751      65.775  50.245  77.855  1.00  0.00           C
ATOM   2622  O   ALA A 751      65.775  50.765  76.745  1.00  0.00           O
ATOM   2623  N   ASP A 752      66.625  49.195  78.095  1.00  0.00           N
ATOM   2624  HN  ASP A 752      66.675  48.775  78.995  1.00  0.00           H
ATOM   2625  CA  ASP A 752      67.505  48.605  77.085  1.00  0.00           C
ATOM   2626  HA  ASP A 752      68.145  49.385  76.685  1.00  0.00           H
ATOM   2627  CB  ASP A 752      68.365  47.515  77.805  1.00  0.00           C
ATOM   2628  HB1 ASP A 752      67.775  46.605  78.015  1.00  0.00           H
ATOM   2629  HB2 ASP A 752      68.735  47.915  78.765  1.00  0.00           H
ATOM   2630  CG  ASP A 752      69.615  47.105  77.025  1.00  0.00           C
ATOM   2631  OD1 ASP A 752      70.225  46.065  77.365  1.00  0.00           O
ATOM   2632  OD2 ASP A 752      70.065  47.925  76.185  1.00  0.00           O
ATOM   2633  C   ASP A 752      66.735  47.995  75.905  1.00  0.00           C
ATOM   2634  O   ASP A 752      67.075  48.105  74.725  1.00  0.00           O
ATOM   2635  N   VAL A 753      65.605  47.365  76.245  1.00  0.00           N
ATOM   2636  HN  VAL A 753      65.435  47.215  77.215  1.00  0.00           H
ATOM   2637  CA  VAL A 753      64.685  46.685  75.345  1.00  0.00           C
ATOM   2638  HA  VAL A 753      65.235  45.885  74.885  1.00  0.00           H
ATOM   2639  CB  VAL A 753      63.565  46.045  76.175  1.00  0.00           C
ATOM   2640  HB  VAL A 753      63.155  46.795  76.885  1.00  0.00           H
ATOM   2641  CG1 VAL A 753      62.405  45.515  75.305  1.00  0.00           C
ATOM   2642 HG11 VAL A 753      62.795  44.785  74.545  1.00  0.00           H
ATOM   2643 HG12 VAL A 753      61.885  46.335  74.775  1.00  0.00           H
ATOM   2644 HG13 VAL A 753      61.665  44.985  75.935  1.00  0.00           H
ATOM   2645  CG2 VAL A 753      64.185  44.895  77.005  1.00  0.00           C
ATOM   2646 HG21 VAL A 753      64.935  45.255  77.735  1.00  0.00           H
ATOM   2647 HG22 VAL A 753      64.675  44.145  76.355  1.00  0.00           H
ATOM   2648 HG23 VAL A 753      63.385  44.355  77.575  1.00  0.00           H
ATOM   2649  C   VAL A 753      64.175  47.555  74.185  1.00  0.00           C
ATOM   2650  O   VAL A 753      63.895  47.025  73.105  1.00  0.00           O
ATOM   2651  N   LEU A 754      64.105  48.905  74.355  1.00  0.00           N
ATOM   2652  HN  LEU A 754      64.385  49.325  75.205  1.00  0.00           H
ATOM   2653  CA  LEU A 754      63.755  49.855  73.305  1.00  0.00           C
ATOM   2654  HA  LEU A 754      62.735  49.675  72.985  1.00  0.00           H
ATOM   2655  CB  LEU A 754      63.905  51.285  73.895  1.00  0.00           C
ATOM   2656  HB1 LEU A 754      64.945  51.485  74.205  1.00  0.00           H
ATOM   2657  HB2 LEU A 754      63.295  51.275  74.825  1.00  0.00           H
ATOM   2658  CG  LEU A 754      63.375  52.505  73.075  1.00  0.00           C
ATOM   2659  HG  LEU A 754      62.325  52.285  72.785  1.00  0.00           H
ATOM   2660  CD1 LEU A 754      63.375  53.735  73.995  1.00  0.00           C
ATOM   2661 HD11 LEU A 754      64.415  54.045  74.235  1.00  0.00           H
ATOM   2662 HD12 LEU A 754      62.855  53.505  74.955  1.00  0.00           H
ATOM   2663 HD13 LEU A 754      62.855  54.585  73.515  1.00  0.00           H
ATOM   2664  CD2 LEU A 754      64.185  52.875  71.815  1.00  0.00           C
ATOM   2665 HD21 LEU A 754      64.165  52.085  71.045  1.00  0.00           H
ATOM   2666 HD22 LEU A 754      65.235  53.075  72.095  1.00  0.00           H
ATOM   2667 HD23 LEU A 754      63.765  53.795  71.365  1.00  0.00           H
ATOM   2668  C   LEU A 754      64.665  49.725  72.095  1.00  0.00           C
ATOM   2669  O   LEU A 754      64.215  49.555  70.965  1.00  0.00           O
ATOM   2670  N   PHE A 755      65.995  49.715  72.325  1.00  0.00           N
ATOM   2671  HN  PHE A 755      66.345  49.825  73.255  1.00  0.00           H
ATOM   2672  CA  PHE A 755      67.005  49.595  71.285  1.00  0.00           C
ATOM   2673  HA  PHE A 755      66.795  50.355  70.535  1.00  0.00           H
ATOM   2674  CB  PHE A 755      68.425  49.795  71.875  1.00  0.00           C
ATOM   2675  HB1 PHE A 755      69.165  49.985  71.075  1.00  0.00           H
ATOM   2676  HB2 PHE A 755      68.725  48.925  72.505  1.00  0.00           H
ATOM   2677  CG  PHE A 755      68.465  51.015  72.705  1.00  0.00           C
ATOM   2678  CD1 PHE A 755      68.025  52.235  72.175  1.00  0.00           C
ATOM   2679  HD1 PHE A 755      67.735  52.325  71.135  1.00  0.00           H
ATOM   2680  CE1 PHE A 755      67.795  53.315  73.025  1.00  0.00           C
ATOM   2681  HE1 PHE A 755      67.355  54.225  72.625  1.00  0.00           H
ATOM   2682  CZ  PHE A 755      68.115  53.215  74.385  1.00  0.00           C
ATOM   2683  HZ  PHE A 755      67.855  54.025  75.055  1.00  0.00           H
ATOM   2684  CD2 PHE A 755      68.825  50.935  74.065  1.00  0.00           C
ATOM   2685  HD2 PHE A 755      69.165  49.985  74.465  1.00  0.00           H
ATOM   2686  CE2 PHE A 755      68.655  52.035  74.895  1.00  0.00           C
ATOM   2687  HE2 PHE A 755      68.855  51.935  75.955  1.00  0.00           H
ATOM   2688  C   PHE A 755      66.955  48.265  70.565  1.00  0.00           C
ATOM   2689  O   PHE A 755      67.005  48.175  69.345  1.00  0.00           O
ATOM   2690  N   TRP A 756      66.795  47.175  71.345  1.00  0.00           N
ATOM   2691  HN  TRP A 756      66.725  47.315  72.335  1.00  0.00           H
ATOM   2692  CA  TRP A 756      66.655  45.815  70.855  1.00  0.00           C
ATOM   2693  HA  TRP A 756      67.505  45.605  70.225  1.00  0.00           H
ATOM   2694  CB  TRP A 756      66.645  44.865  72.085  1.00  0.00           C
ATOM   2695  HB1 TRP A 756      65.775  45.125  72.715  1.00  0.00           H
ATOM   2696  HB2 TRP A 756      67.555  45.075  72.695  1.00  0.00           H
ATOM   2697  CG  TRP A 756      66.625  43.395  71.805  1.00  0.00           C
ATOM   2698  CD1 TRP A 756      65.695  42.495  72.255  1.00  0.00           C
ATOM   2699  HD1 TRP A 756      64.835  42.765  72.865  1.00  0.00           H
ATOM   2700  NE1 TRP A 756      66.055  41.235  71.865  1.00  0.00           N
ATOM   2701  HE1 TRP A 756      65.565  40.395  72.045  1.00  0.00           H
ATOM   2702  CE2 TRP A 756      67.205  41.285  71.145  1.00  0.00           C
ATOM   2703  CD2 TRP A 756      67.595  42.645  71.065  1.00  0.00           C
ATOM   2704  CE3 TRP A 756      68.745  42.995  70.365  1.00  0.00           C
ATOM   2705  HE3 TRP A 756      69.045  44.015  70.225  1.00  0.00           H
ATOM   2706  CZ3 TRP A 756      69.485  41.975  69.765  1.00  0.00           C
ATOM   2707  HZ3 TRP A 756      70.365  42.225  69.195  1.00  0.00           H
ATOM   2708  CZ2 TRP A 756      67.955  40.275  70.575  1.00  0.00           C
ATOM   2709  HZ2 TRP A 756      67.665  39.235  70.675  1.00  0.00           H
ATOM   2710  CH2 TRP A 756      69.115  40.635  69.895  1.00  0.00           C
ATOM   2711  HH2 TRP A 756      69.745  39.875  69.445  1.00  0.00           H
ATOM   2712  C   TRP A 756      65.425  45.615  69.965  1.00  0.00           C
ATOM   2713  O   TRP A 756      65.505  45.065  68.875  1.00  0.00           O
ATOM   2714  N   CYS A 757      64.255  46.135  70.395  1.00  0.00           N
ATOM   2715  HN  CYS A 757      64.205  46.565  71.305  1.00  0.00           H
ATOM   2716  CA  CYS A 757      63.025  46.125  69.615  1.00  0.00           C
ATOM   2717  HA  CYS A 757      62.815  45.095  69.345  1.00  0.00           H
ATOM   2718  CB  CYS A 757      61.815  46.695  70.405  1.00  0.00           C
ATOM   2719  HB1 CYS A 757      60.925  46.765  69.735  1.00  0.00           H
ATOM   2720  HB2 CYS A 757      62.045  47.725  70.755  1.00  0.00           H
ATOM   2721  SG  CYS A 757      61.365  45.635  71.825  1.00  0.00           S
ATOM   2722  HG1 CYS A 757      62.485  45.905  72.495  1.00  0.00           H
ATOM   2723  C   CYS A 757      63.145  46.885  68.305  1.00  0.00           C
ATOM   2724  O   CYS A 757      62.725  46.395  67.255  1.00  0.00           O
ATOM   2725  N   VAL A 758      63.775  48.075  68.335  1.00  0.00           N
ATOM   2726  HN  VAL A 758      64.065  48.465  69.215  1.00  0.00           H
ATOM   2727  CA  VAL A 758      64.075  48.895  67.175  1.00  0.00           C
ATOM   2728  HA  VAL A 758      63.135  49.055  66.655  1.00  0.00           H
ATOM   2729  CB  VAL A 758      64.605  50.275  67.565  1.00  0.00           C
ATOM   2730  HB  VAL A 758      65.405  50.155  68.335  1.00  0.00           H
ATOM   2731  CG1 VAL A 758      65.175  51.045  66.365  1.00  0.00           C
ATOM   2732 HG11 VAL A 758      64.395  51.145  65.575  1.00  0.00           H
ATOM   2733 HG12 VAL A 758      66.065  50.545  65.925  1.00  0.00           H
ATOM   2734 HG13 VAL A 758      65.485  52.065  66.665  1.00  0.00           H
ATOM   2735  CG2 VAL A 758      63.435  51.085  68.185  1.00  0.00           C
ATOM   2736 HG21 VAL A 758      63.015  50.585  69.075  1.00  0.00           H
ATOM   2737 HG22 VAL A 758      62.625  51.225  67.445  1.00  0.00           H
ATOM   2738 HG23 VAL A 758      63.805  52.095  68.505  1.00  0.00           H
ATOM   2739  C   VAL A 758      64.955  48.175  66.155  1.00  0.00           C
ATOM   2740  O   VAL A 758      64.675  48.225  64.955  1.00  0.00           O
ATOM   2741  N   ILE A 759      66.005  47.425  66.585  1.00  0.00           N
ATOM   2742  HN  ILE A 759      66.265  47.425  67.545  1.00  0.00           H
ATOM   2743  CA  ILE A 759      66.765  46.565  65.655  1.00  0.00           C
ATOM   2744  HA  ILE A 759      67.225  47.175  64.895  1.00  0.00           H
ATOM   2745  CB  ILE A 759      67.795  45.635  66.305  1.00  0.00           C
ATOM   2746  HB  ILE A 759      67.365  45.125  67.205  1.00  0.00           H
ATOM   2747  CG2 ILE A 759      68.405  44.525  65.375  1.00  0.00           C
ATOM   2748 HG21 ILE A 759      68.965  44.995  64.545  1.00  0.00           H
ATOM   2749 HG22 ILE A 759      67.655  43.835  64.935  1.00  0.00           H
ATOM   2750 HG23 ILE A 759      69.065  43.835  65.925  1.00  0.00           H
ATOM   2751  CG1 ILE A 759      68.875  46.545  66.725  1.00  0.00           C
ATOM   2752 HG11 ILE A 759      68.465  47.315  67.415  1.00  0.00           H
ATOM   2753 HG12 ILE A 759      69.275  47.065  65.815  1.00  0.00           H
ATOM   2754  CD  ILE A 759      70.005  45.805  67.385  1.00  0.00           C
ATOM   2755  HD1 ILE A 759      70.365  44.895  66.875  1.00  0.00           H
ATOM   2756  HD2 ILE A 759      69.795  45.545  68.435  1.00  0.00           H
ATOM   2757  HD3 ILE A 759      70.835  46.505  67.275  1.00  0.00           H
ATOM   2758  C   ILE A 759      65.955  45.555  64.965  1.00  0.00           C
ATOM   2759  O   ILE A 759      66.025  45.435  63.735  1.00  0.00           O
ATOM   2760  N   LEU A 760      65.205  44.745  65.745  1.00  0.00           N
ATOM   2761  HN  LEU A 760      65.195  44.885  66.745  1.00  0.00           H
ATOM   2762  CA  LEU A 760      64.525  43.575  65.245  1.00  0.00           C
ATOM   2763  HA  LEU A 760      65.245  42.935  64.765  1.00  0.00           H
ATOM   2764  CB  LEU A 760      63.825  42.805  66.385  1.00  0.00           C
ATOM   2765  HB1 LEU A 760      63.165  41.995  65.975  1.00  0.00           H
ATOM   2766  HB2 LEU A 760      63.175  43.515  66.945  1.00  0.00           H
ATOM   2767  CG  LEU A 760      64.765  42.145  67.425  1.00  0.00           C
ATOM   2768  HG  LEU A 760      65.545  42.875  67.735  1.00  0.00           H
ATOM   2769  CD1 LEU A 760      63.965  41.775  68.675  1.00  0.00           C
ATOM   2770 HD11 LEU A 760      63.125  41.095  68.425  1.00  0.00           H
ATOM   2771 HD12 LEU A 760      63.555  42.685  69.165  1.00  0.00           H
ATOM   2772 HD13 LEU A 760      64.605  41.255  69.415  1.00  0.00           H
ATOM   2773  CD2 LEU A 760      65.475  40.905  66.865  1.00  0.00           C
ATOM   2774 HD21 LEU A 760      66.135  41.175  66.015  1.00  0.00           H
ATOM   2775 HD22 LEU A 760      64.735  40.145  66.525  1.00  0.00           H
ATOM   2776 HD23 LEU A 760      66.105  40.445  67.655  1.00  0.00           H
ATOM   2777  C   LEU A 760      63.515  43.975  64.185  1.00  0.00           C
ATOM   2778  O   LEU A 760      63.455  43.395  63.095  1.00  0.00           O
ATOM   2779  N   PHE A 761      62.755  45.035  64.505  1.00  0.00           N
ATOM   2780  HN  PHE A 761      62.825  45.415  65.425  1.00  0.00           H
ATOM   2781  CA  PHE A 761      61.875  45.765  63.615  1.00  0.00           C
ATOM   2782  HA  PHE A 761      61.035  45.115  63.375  1.00  0.00           H
ATOM   2783  CB  PHE A 761      61.325  46.975  64.425  1.00  0.00           C
ATOM   2784  HB1 PHE A 761      62.185  47.545  64.845  1.00  0.00           H
ATOM   2785  HB2 PHE A 761      60.735  46.605  65.285  1.00  0.00           H
ATOM   2786  CG  PHE A 761      60.465  47.925  63.655  1.00  0.00           C
ATOM   2787  CD1 PHE A 761      59.135  47.595  63.355  1.00  0.00           C
ATOM   2788  HD1 PHE A 761      58.765  46.615  63.645  1.00  0.00           H
ATOM   2789  CE1 PHE A 761      58.295  48.515  62.725  1.00  0.00           C
ATOM   2790  HE1 PHE A 761      57.275  48.255  62.505  1.00  0.00           H
ATOM   2791  CZ  PHE A 761      58.775  49.785  62.395  1.00  0.00           C
ATOM   2792  HZ  PHE A 761      58.115  50.495  61.905  1.00  0.00           H
ATOM   2793  CD2 PHE A 761      60.945  49.205  63.305  1.00  0.00           C
ATOM   2794  HD2 PHE A 761      61.955  49.485  63.555  1.00  0.00           H
ATOM   2795  CE2 PHE A 761      60.105  50.125  62.675  1.00  0.00           C
ATOM   2796  HE2 PHE A 761      60.475  51.105  62.405  1.00  0.00           H
ATOM   2797  C   PHE A 761      62.485  46.145  62.265  1.00  0.00           C
ATOM   2798  O   PHE A 761      62.075  45.635  61.225  1.00  0.00           O
ATOM   2799  N   PHE A 762      63.535  46.995  62.245  1.00  0.00           N
ATOM   2800  HN  PHE A 762      63.875  47.425  63.095  1.00  0.00           H
ATOM   2801  CA  PHE A 762      64.215  47.365  61.005  1.00  0.00           C
ATOM   2802  HA  PHE A 762      63.435  47.715  60.325  1.00  0.00           H
ATOM   2803  CB  PHE A 762      65.245  48.505  61.225  1.00  0.00           C
ATOM   2804  HB1 PHE A 762      65.925  48.615  60.355  1.00  0.00           H
ATOM   2805  HB2 PHE A 762      65.845  48.325  62.145  1.00  0.00           H
ATOM   2806  CG  PHE A 762      64.495  49.805  61.345  1.00  0.00           C
ATOM   2807  CD1 PHE A 762      63.845  50.325  60.215  1.00  0.00           C
ATOM   2808  HD1 PHE A 762      63.905  49.795  59.275  1.00  0.00           H
ATOM   2809  CE1 PHE A 762      63.055  51.485  60.305  1.00  0.00           C
ATOM   2810  HE1 PHE A 762      62.525  51.845  59.445  1.00  0.00           H
ATOM   2811  CZ  PHE A 762      62.945  52.145  61.535  1.00  0.00           C
ATOM   2812  HZ  PHE A 762      62.315  53.025  61.625  1.00  0.00           H
ATOM   2813  CD2 PHE A 762      64.405  50.505  62.565  1.00  0.00           C
ATOM   2814  HD2 PHE A 762      64.915  50.115  63.435  1.00  0.00           H
ATOM   2815  CE2 PHE A 762      63.635  51.665  62.665  1.00  0.00           C
ATOM   2816  HE2 PHE A 762      63.535  52.175  63.615  1.00  0.00           H
ATOM   2817  C   PHE A 762      64.865  46.215  60.255  1.00  0.00           C
ATOM   2818  O   PHE A 762      64.715  46.085  59.035  1.00  0.00           O
ATOM   2819  N   THR A 763      65.565  45.325  60.975  1.00  0.00           N
ATOM   2820  HN  THR A 763      65.615  45.445  61.965  1.00  0.00           H
ATOM   2821  CA  THR A 763      66.275  44.185  60.395  1.00  0.00           C
ATOM   2822  HA  THR A 763      66.955  44.575  59.655  1.00  0.00           H
ATOM   2823  CB  THR A 763      67.085  43.435  61.435  1.00  0.00           C
ATOM   2824  HB  THR A 763      66.445  43.025  62.245  1.00  0.00           H
ATOM   2825  OG1 THR A 763      68.055  44.305  61.985  1.00  0.00           O
ATOM   2826  HG1 THR A 763      67.555  44.965  62.475  1.00  0.00           H
ATOM   2827  CG2 THR A 763      67.885  42.295  60.785  1.00  0.00           C
ATOM   2828 HG21 THR A 763      68.465  42.675  59.915  1.00  0.00           H
ATOM   2829 HG22 THR A 763      67.225  41.475  60.435  1.00  0.00           H
ATOM   2830 HG23 THR A 763      68.605  41.875  61.525  1.00  0.00           H
ATOM   2831  C   THR A 763      65.365  43.225  59.675  1.00  0.00           C
ATOM   2832  O   THR A 763      65.655  42.785  58.555  1.00  0.00           O
ATOM   2833  N   THR A 764      64.185  42.925  60.275  1.00  0.00           N
ATOM   2834  HN  THR A 764      63.995  43.305  61.185  1.00  0.00           H
ATOM   2835  CA  THR A 764      63.145  42.095  59.675  1.00  0.00           C
ATOM   2836  HA  THR A 764      63.555  41.115  59.465  1.00  0.00           H
ATOM   2837  CB  THR A 764      61.915  41.935  60.575  1.00  0.00           C
ATOM   2838  HB  THR A 764      61.475  42.935  60.815  1.00  0.00           H
ATOM   2839  OG1 THR A 764      62.255  41.315  61.805  1.00  0.00           O
ATOM   2840  HG1 THR A 764      62.785  41.975  62.295  1.00  0.00           H
ATOM   2841  CG2 THR A 764      60.835  41.065  59.925  1.00  0.00           C
ATOM   2842 HG21 THR A 764      61.255  40.075  59.635  1.00  0.00           H
ATOM   2843 HG22 THR A 764      60.395  41.535  59.025  1.00  0.00           H
ATOM   2844 HG23 THR A 764      60.005  40.875  60.635  1.00  0.00           H
ATOM   2845  C   THR A 764      62.645  42.665  58.355  1.00  0.00           C
ATOM   2846  O   THR A 764      62.535  41.965  57.345  1.00  0.00           O
ATOM   2847  N   PHE A 765      62.375  43.975  58.335  1.00  0.00           N
ATOM   2848  HN  PHE A 765      62.475  44.515  59.175  1.00  0.00           H
ATOM   2849  CA  PHE A 765      61.985  44.705  57.155  1.00  0.00           C
ATOM   2850  HA  PHE A 765      61.105  44.215  56.745  1.00  0.00           H
ATOM   2851  CB  PHE A 765      61.555  46.115  57.655  1.00  0.00           C
ATOM   2852  HB1 PHE A 765      62.245  46.435  58.465  1.00  0.00           H
ATOM   2853  HB2 PHE A 765      60.535  46.055  58.105  1.00  0.00           H
ATOM   2854  CG  PHE A 765      61.535  47.175  56.615  1.00  0.00           C
ATOM   2855  CD1 PHE A 765      60.525  47.185  55.635  1.00  0.00           C
ATOM   2856  HD1 PHE A 765      59.805  46.395  55.605  1.00  0.00           H
ATOM   2857  CE1 PHE A 765      60.405  48.275  54.775  1.00  0.00           C
ATOM   2858  HE1 PHE A 765      59.535  48.385  54.145  1.00  0.00           H
ATOM   2859  CZ  PHE A 765      61.345  49.305  54.825  1.00  0.00           C
ATOM   2860  HZ  PHE A 765      61.205  50.145  54.195  1.00  0.00           H
ATOM   2861  CD2 PHE A 765      62.475  48.215  56.655  1.00  0.00           C
ATOM   2862  HD2 PHE A 765      63.245  48.225  57.425  1.00  0.00           H
ATOM   2863  CE2 PHE A 765      62.405  49.275  55.745  1.00  0.00           C
ATOM   2864  HE2 PHE A 765      63.125  50.075  55.815  1.00  0.00           H
ATOM   2865  C   PHE A 765      63.005  44.745  56.015  1.00  0.00           C
ATOM   2866  O   PHE A 765      62.705  44.365  54.885  1.00  0.00           O
ATOM   2867  N   PHE A 766      64.265  45.145  56.315  1.00  0.00           N
ATOM   2868  HN  PHE A 766      64.475  45.495  57.235  1.00  0.00           H
ATOM   2869  CA  PHE A 766      65.335  45.205  55.335  1.00  0.00           C
ATOM   2870  HA  PHE A 766      64.975  45.815  54.515  1.00  0.00           H
ATOM   2871  CB  PHE A 766      66.635  45.835  55.925  1.00  0.00           C
ATOM   2872  HB1 PHE A 766      67.485  45.715  55.215  1.00  0.00           H
ATOM   2873  HB2 PHE A 766      66.895  45.355  56.885  1.00  0.00           H
ATOM   2874  CG  PHE A 766      66.485  47.325  56.135  1.00  0.00           C
ATOM   2875  CD1 PHE A 766      66.245  48.165  55.035  1.00  0.00           C
ATOM   2876  HD1 PHE A 766      66.125  47.735  54.055  1.00  0.00           H
ATOM   2877  CE1 PHE A 766      66.165  49.555  55.185  1.00  0.00           C
ATOM   2878  HE1 PHE A 766      65.975  50.185  54.335  1.00  0.00           H
ATOM   2879  CZ  PHE A 766      66.335  50.125  56.455  1.00  0.00           C
ATOM   2880  HZ  PHE A 766      66.265  51.195  56.585  1.00  0.00           H
ATOM   2881  CD2 PHE A 766      66.685  47.915  57.395  1.00  0.00           C
ATOM   2882  HD2 PHE A 766      66.895  47.295  58.255  1.00  0.00           H
ATOM   2883  CE2 PHE A 766      66.595  49.305  57.555  1.00  0.00           C
ATOM   2884  HE2 PHE A 766      66.735  49.755  58.535  1.00  0.00           H
ATOM   2885  C   PHE A 766      65.665  43.865  54.705  1.00  0.00           C
ATOM   2886  O   PHE A 766      65.755  43.735  53.485  1.00  0.00           O
ATOM   2887  N   LEU A 767      65.785  42.805  55.525  1.00  0.00           N
ATOM   2888  HN  LEU A 767      65.675  42.915  56.515  1.00  0.00           H
ATOM   2889  CA  LEU A 767      66.065  41.455  55.075  1.00  0.00           C
ATOM   2890  HA  LEU A 767      66.965  41.485  54.475  1.00  0.00           H
ATOM   2891  CB  LEU A 767      66.295  40.565  56.315  1.00  0.00           C
ATOM   2892  HB1 LEU A 767      65.365  40.545  56.935  1.00  0.00           H
ATOM   2893  HB2 LEU A 767      67.085  41.045  56.935  1.00  0.00           H
ATOM   2894  CG  LEU A 767      66.745  39.105  56.055  1.00  0.00           C
ATOM   2895  HG  LEU A 767      65.965  38.585  55.455  1.00  0.00           H
ATOM   2896  CD1 LEU A 767      68.065  39.045  55.265  1.00  0.00           C
ATOM   2897 HD11 LEU A 767      68.865  39.565  55.825  1.00  0.00           H
ATOM   2898 HD12 LEU A 767      67.945  39.505  54.265  1.00  0.00           H
ATOM   2899 HD13 LEU A 767      68.375  37.985  55.125  1.00  0.00           H
ATOM   2900  CD2 LEU A 767      66.915  38.365  57.395  1.00  0.00           C
ATOM   2901 HD21 LEU A 767      65.965  38.375  57.965  1.00  0.00           H
ATOM   2902 HD22 LEU A 767      67.695  38.865  58.005  1.00  0.00           H
ATOM   2903 HD23 LEU A 767      67.215  37.315  57.225  1.00  0.00           H
ATOM   2904  C   LEU A 767      64.955  40.885  54.185  1.00  0.00           C
ATOM   2905  O   LEU A 767      65.215  40.345  53.105  1.00  0.00           O
ATOM   2906  N   SER A 768      63.685  41.045  54.605  1.00  0.00           N
ATOM   2907  HN  SER A 768      63.505  41.475  55.485  1.00  0.00           H
ATOM   2908  CA  SER A 768      62.525  40.585  53.835  1.00  0.00           C
ATOM   2909  HA  SER A 768      62.665  39.525  53.635  1.00  0.00           H
ATOM   2910  CB  SER A 768      61.175  40.745  54.585  1.00  0.00           C
ATOM   2911  HB1 SER A 768      60.345  40.275  54.015  1.00  0.00           H
ATOM   2912  HB2 SER A 768      60.925  41.825  54.725  1.00  0.00           H
ATOM   2913  OG  SER A 768      61.225  40.135  55.875  1.00  0.00           O
ATOM   2914  HG1 SER A 768      61.675  40.795  56.445  1.00  0.00           H
ATOM   2915  C   SER A 768      62.395  41.275  52.495  1.00  0.00           C
ATOM   2916  O   SER A 768      62.155  40.645  51.465  1.00  0.00           O
ATOM   2917  N   SER A 769      62.605  42.615  52.485  1.00  0.00           N
ATOM   2918  HN  SER A 769      62.765  43.105  53.345  1.00  0.00           H
ATOM   2919  CA  SER A 769      62.645  43.435  51.275  1.00  0.00           C
ATOM   2920  HA  SER A 769      61.715  43.305  50.745  1.00  0.00           H
ATOM   2921  CB  SER A 769      62.795  44.945  51.645  1.00  0.00           C
ATOM   2922  HB1 SER A 769      63.755  45.135  52.175  1.00  0.00           H
ATOM   2923  HB2 SER A 769      61.975  45.205  52.355  1.00  0.00           H
ATOM   2924  OG  SER A 769      62.695  45.795  50.505  1.00  0.00           O
ATOM   2925  HG1 SER A 769      63.365  45.545  49.865  1.00  0.00           H
ATOM   2926  C   SER A 769      63.765  43.065  50.305  1.00  0.00           C
ATOM   2927  O   SER A 769      63.555  42.985  49.095  1.00  0.00           O
ATOM   2928  N   PHE A 770      64.995  42.845  50.825  1.00  0.00           N
ATOM   2929  HN  PHE A 770      65.165  42.965  51.805  1.00  0.00           H
ATOM   2930  CA  PHE A 770      66.155  42.445  50.035  1.00  0.00           C
ATOM   2931  HA  PHE A 770      66.315  43.195  49.275  1.00  0.00           H
ATOM   2932  CB  PHE A 770      67.395  42.425  50.985  1.00  0.00           C
ATOM   2933  HB1 PHE A 770      67.175  41.785  51.865  1.00  0.00           H
ATOM   2934  HB2 PHE A 770      67.605  43.445  51.365  1.00  0.00           H
ATOM   2935  CG  PHE A 770      68.645  41.905  50.325  1.00  0.00           C
ATOM   2936  CD1 PHE A 770      69.355  42.715  49.425  1.00  0.00           C
ATOM   2937  HD1 PHE A 770      69.005  43.705  49.205  1.00  0.00           H
ATOM   2938  CE1 PHE A 770      70.505  42.225  48.785  1.00  0.00           C
ATOM   2939  HE1 PHE A 770      71.025  42.835  48.065  1.00  0.00           H
ATOM   2940  CZ  PHE A 770      70.955  40.925  49.055  1.00  0.00           C
ATOM   2941  HZ  PHE A 770      71.815  40.525  48.545  1.00  0.00           H
ATOM   2942  CD2 PHE A 770      69.125  40.615  50.615  1.00  0.00           C
ATOM   2943  HD2 PHE A 770      68.595  39.985  51.315  1.00  0.00           H
ATOM   2944  CE2 PHE A 770      70.275  40.115  49.975  1.00  0.00           C
ATOM   2945  HE2 PHE A 770      70.625  39.125  50.185  1.00  0.00           H
ATOM   2946  C   PHE A 770      65.965  41.125  49.305  1.00  0.00           C
ATOM   2947  O   PHE A 770      66.195  41.015  48.095  1.00  0.00           O
ATOM   2948  N   LEU A 771      65.475  40.095  50.025  1.00  0.00           N
ATOM   2949  HN  LEU A 771      65.345  40.205  51.015  1.00  0.00           H
ATOM   2950  CA  LEU A 771      65.185  38.775  49.495  1.00  0.00           C
ATOM   2951  HA  LEU A 771      66.085  38.405  49.025  1.00  0.00           H
ATOM   2952  CB  LEU A 771      64.775  37.805  50.625  1.00  0.00           C
ATOM   2953  HB1 LEU A 771      64.445  36.825  50.205  1.00  0.00           H
ATOM   2954  HB2 LEU A 771      63.905  38.245  51.175  1.00  0.00           H
ATOM   2955  CG  LEU A 771      65.895  37.515  51.655  1.00  0.00           C
ATOM   2956  HG  LEU A 771      66.365  38.485  51.955  1.00  0.00           H
ATOM   2957  CD1 LEU A 771      65.315  36.885  52.925  1.00  0.00           C
ATOM   2958 HD11 LEU A 771      64.825  35.925  52.685  1.00  0.00           H
ATOM   2959 HD12 LEU A 771      64.555  37.565  53.385  1.00  0.00           H
ATOM   2960 HD13 LEU A 771      66.115  36.705  53.665  1.00  0.00           H
ATOM   2961  CD2 LEU A 771      66.995  36.615  51.065  1.00  0.00           C
ATOM   2962 HD21 LEU A 771      67.485  37.115  50.205  1.00  0.00           H
ATOM   2963 HD22 LEU A 771      66.555  35.655  50.725  1.00  0.00           H
ATOM   2964 HD23 LEU A 771      67.765  36.395  51.835  1.00  0.00           H
ATOM   2965  C   LEU A 771      64.125  38.785  48.395  1.00  0.00           C
ATOM   2966  O   LEU A 771      64.275  38.125  47.365  1.00  0.00           O
ATOM   2967  N   LYS A 772      63.035  39.565  48.565  1.00  0.00           N
ATOM   2968  HN  LYS A 772      62.875  40.005  49.445  1.00  0.00           H
ATOM   2969  CA  LYS A 772      62.055  39.795  47.525  1.00  0.00           C
ATOM   2970  HA  LYS A 772      61.695  38.825  47.205  1.00  0.00           H
ATOM   2971  CB  LYS A 772      60.885  40.595  48.125  1.00  0.00           C
ATOM   2972  HB1 LYS A 772      61.255  41.585  48.485  1.00  0.00           H
ATOM   2973  HB2 LYS A 772      60.525  40.045  49.025  1.00  0.00           H
ATOM   2974  CG  LYS A 772      59.695  40.825  47.185  1.00  0.00           C
ATOM   2975  HG1 LYS A 772      60.005  41.435  46.305  1.00  0.00           H
ATOM   2976  HG2 LYS A 772      58.935  41.415  47.755  1.00  0.00           H
ATOM   2977  CD  LYS A 772      59.095  39.495  46.685  1.00  0.00           C
ATOM   2978  HD1 LYS A 772      58.965  38.805  47.555  1.00  0.00           H
ATOM   2979  HD2 LYS A 772      59.835  38.995  46.005  1.00  0.00           H
ATOM   2980  CE  LYS A 772      57.785  39.605  45.915  1.00  0.00           C
ATOM   2981  HE1 LYS A 772      57.405  38.595  45.635  1.00  0.00           H
ATOM   2982  HE2 LYS A 772      57.915  40.215  44.985  1.00  0.00           H
ATOM   2983  NZ  LYS A 772      56.775  40.265  46.775  1.00  0.00           N
ATOM   2984  HZ1 LYS A 772      57.115  41.225  46.985  1.00  0.00           H
ATOM   2985  HZ2 LYS A 772      56.705  39.755  47.675  1.00  0.00           H
ATOM   2986  HZ3 LYS A 772      55.855  40.315  46.305  1.00  0.00           H
ATOM   2987  C   LYS A 772      62.595  40.505  46.275  1.00  0.00           C
ATOM   2988  O   LYS A 772      62.315  40.135  45.135  1.00  0.00           O
ATOM   2989  N   GLN A 773      63.435  41.535  46.485  1.00  0.00           N
ATOM   2990  HN  GLN A 773      63.635  41.825  47.425  1.00  0.00           H
ATOM   2991  CA  GLN A 773      64.015  42.345  45.425  1.00  0.00           C
ATOM   2992  HA  GLN A 773      63.225  42.595  44.725  1.00  0.00           H
ATOM   2993  CB  GLN A 773      64.565  43.635  46.075  1.00  0.00           C
ATOM   2994  HB1 GLN A 773      65.325  43.365  46.845  1.00  0.00           H
ATOM   2995  HB2 GLN A 773      63.715  44.105  46.635  1.00  0.00           H
ATOM   2996  CG  GLN A 773      65.175  44.685  45.115  1.00  0.00           C
ATOM   2997  HG1 GLN A 773      66.115  44.305  44.675  1.00  0.00           H
ATOM   2998  HG2 GLN A 773      65.445  45.585  45.705  1.00  0.00           H
ATOM   2999  CD  GLN A 773      64.255  45.075  43.965  1.00  0.00           C
ATOM   3000  OE1 GLN A 773      64.575  44.855  42.795  1.00  0.00           O
ATOM   3001  NE2 GLN A 773      63.085  45.695  44.265  1.00  0.00           N
ATOM   3002 HE21 GLN A 773      62.525  46.035  43.515  1.00  0.00           H
ATOM   3003 HE22 GLN A 773      62.815  45.835  45.215  1.00  0.00           H
ATOM   3004  C   GLN A 773      65.105  41.635  44.625  1.00  0.00           C
ATOM   3005  O   GLN A 773      65.465  42.025  43.515  1.00  0.00           O
ATOM   3006  N   PHE A 774      65.675  40.535  45.145  1.00  0.00           N
ATOM   3007  HN  PHE A 774      65.465  40.295  46.095  1.00  0.00           H
ATOM   3008  CA  PHE A 774      66.635  39.665  44.495  1.00  0.00           C
ATOM   3009  HA  PHE A 774      67.505  40.255  44.245  1.00  0.00           H
ATOM   3010  CB  PHE A 774      67.045  38.605  45.555  1.00  0.00           C
ATOM   3011  HB1 PHE A 774      66.135  38.065  45.895  1.00  0.00           H
ATOM   3012  HB2 PHE A 774      67.475  39.115  46.445  1.00  0.00           H
ATOM   3013  CG  PHE A 774      68.035  37.595  45.055  1.00  0.00           C
ATOM   3014  CD1 PHE A 774      69.375  37.965  44.865  1.00  0.00           C
ATOM   3015  HD1 PHE A 774      69.675  38.985  45.045  1.00  0.00           H
ATOM   3016  CE1 PHE A 774      70.325  37.015  44.485  1.00  0.00           C
ATOM   3017  HE1 PHE A 774      71.355  37.295  44.365  1.00  0.00           H
ATOM   3018  CZ  PHE A 774      69.935  35.685  44.285  1.00  0.00           C
ATOM   3019  HZ  PHE A 774      70.675  34.945  44.005  1.00  0.00           H
ATOM   3020  CD2 PHE A 774      67.655  36.255  44.875  1.00  0.00           C
ATOM   3021  HD2 PHE A 774      66.635  35.955  45.075  1.00  0.00           H
ATOM   3022  CE2 PHE A 774      68.595  35.305  44.475  1.00  0.00           C
ATOM   3023  HE2 PHE A 774      68.305  34.265  44.355  1.00  0.00           H
ATOM   3024  C   PHE A 774      66.135  39.035  43.165  1.00  0.00           C
ATOM   3025  O   PHE A 774      66.885  38.935  42.185  1.00  0.00           O
ATOM   3026  N   LYS A 775      64.835  38.645  43.145  1.00  0.00           N
ATOM   3027  HN  LYS A 775      64.305  38.755  43.975  1.00  0.00           H
ATOM   3028  CA  LYS A 775      64.095  38.035  42.055  1.00  0.00           C
ATOM   3029  HA  LYS A 775      64.605  37.115  41.805  1.00  0.00           H
ATOM   3030  CB  LYS A 775      62.665  37.665  42.565  1.00  0.00           C
ATOM   3031  HB1 LYS A 775      62.285  38.575  43.095  1.00  0.00           H
ATOM   3032  HB2 LYS A 775      62.765  36.875  43.335  1.00  0.00           H
ATOM   3033  CG  LYS A 775      61.555  37.275  41.555  1.00  0.00           C
ATOM   3034  HG1 LYS A 775      61.465  38.055  40.765  1.00  0.00           H
ATOM   3035  HG2 LYS A 775      60.595  37.285  42.125  1.00  0.00           H
ATOM   3036  CD  LYS A 775      61.685  35.875  40.905  1.00  0.00           C
ATOM   3037  HD1 LYS A 775      61.855  35.125  41.705  1.00  0.00           H
ATOM   3038  HD2 LYS A 775      62.565  35.885  40.225  1.00  0.00           H
ATOM   3039  CE  LYS A 775      60.415  35.465  40.115  1.00  0.00           C
ATOM   3040  HE1 LYS A 775      60.175  36.255  39.365  1.00  0.00           H
ATOM   3041  HE2 LYS A 775      59.545  35.375  40.805  1.00  0.00           H
ATOM   3042  NZ  LYS A 775      60.555  34.185  39.395  1.00  0.00           N
ATOM   3043  HZ1 LYS A 775      60.705  33.355  40.015  1.00  0.00           H
ATOM   3044  HZ2 LYS A 775      61.295  34.215  38.675  1.00  0.00           H
ATOM   3045  HZ3 LYS A 775      59.655  33.975  38.865  1.00  0.00           H
ATOM   3046  C   LYS A 775      64.035  38.815  40.735  1.00  0.00           C
ATOM   3047  O   LYS A 775      64.075  38.205  39.675  1.00  0.00           O
ATOM   3048  N   THR A 776      63.925  40.155  40.805  1.00  0.00           N
ATOM   3049  HN  THR A 776      63.945  40.605  41.695  1.00  0.00           H
ATOM   3050  CA  THR A 776      63.625  41.065  39.685  1.00  0.00           C
ATOM   3051  HA  THR A 776      62.685  40.735  39.265  1.00  0.00           H
ATOM   3052  CB  THR A 776      63.435  42.525  40.125  1.00  0.00           C
ATOM   3053  HB  THR A 776      63.165  43.165  39.245  1.00  0.00           H
ATOM   3054  OG1 THR A 776      64.585  43.055  40.765  1.00  0.00           O
ATOM   3055  HG1 THR A 776      64.235  43.705  41.395  1.00  0.00           H
ATOM   3056  CG2 THR A 776      62.275  42.615  41.135  1.00  0.00           C
ATOM   3057 HG21 THR A 776      62.515  42.075  42.075  1.00  0.00           H
ATOM   3058 HG22 THR A 776      61.355  42.175  40.695  1.00  0.00           H
ATOM   3059 HG23 THR A 776      62.065  43.675  41.375  1.00  0.00           H
ATOM   3060  C   THR A 776      64.595  41.085  38.515  1.00  0.00           C
ATOM   3061  O   THR A 776      64.205  41.305  37.375  1.00  0.00           O
ATOM   3062  N   LYS A 777      65.895  40.915  38.785  1.00  0.00           N
ATOM   3063  HN  LYS A 777      66.135  40.685  39.725  1.00  0.00           H
ATOM   3064  CA  LYS A 777      66.955  41.055  37.805  1.00  0.00           C
ATOM   3065  HA  LYS A 777      66.655  41.795  37.075  1.00  0.00           H
ATOM   3066  CB  LYS A 777      68.255  41.545  38.515  1.00  0.00           C
ATOM   3067  HB1 LYS A 777      69.145  41.445  37.855  1.00  0.00           H
ATOM   3068  HB2 LYS A 777      68.415  40.895  39.395  1.00  0.00           H
ATOM   3069  CG  LYS A 777      68.175  43.015  38.955  1.00  0.00           C
ATOM   3070  HG1 LYS A 777      67.115  43.305  39.115  1.00  0.00           H
ATOM   3071  HG2 LYS A 777      68.545  43.645  38.105  1.00  0.00           H
ATOM   3072  CD  LYS A 777      69.005  43.335  40.215  1.00  0.00           C
ATOM   3073  HD1 LYS A 777      69.085  44.445  40.295  1.00  0.00           H
ATOM   3074  HD2 LYS A 777      70.045  42.955  40.065  1.00  0.00           H
ATOM   3075  CE  LYS A 777      68.455  42.765  41.535  1.00  0.00           C
ATOM   3076  HE1 LYS A 777      69.155  43.005  42.375  1.00  0.00           H
ATOM   3077  HE2 LYS A 777      68.345  41.655  41.475  1.00  0.00           H
ATOM   3078  NZ  LYS A 777      67.145  43.345  41.855  1.00  0.00           N
ATOM   3079  HZ1 LYS A 777      66.445  43.155  41.095  1.00  0.00           H
ATOM   3080  HZ2 LYS A 777      67.185  44.365  41.995  1.00  0.00           H
ATOM   3081  HZ3 LYS A 777      66.725  42.895  42.705  1.00  0.00           H
ATOM   3082  C   LYS A 777      67.215  39.775  37.015  1.00  0.00           C
ATOM   3083  O   LYS A 777      66.665  38.715  37.315  1.00  0.00           O
ATOM   3084  N   ARG A 778      68.095  39.795  35.995  1.00  0.00           N
ATOM   3085  HN  ARG A 778      68.485  40.655  35.655  1.00  0.00           H
ATOM   3086  CA  ARG A 778      68.585  38.575  35.365  1.00  0.00           C
ATOM   3087  HA  ARG A 778      68.035  37.715  35.725  1.00  0.00           H
ATOM   3088  CB  ARG A 778      68.455  38.555  33.815  1.00  0.00           C
ATOM   3089  HB1 ARG A 778      68.945  37.625  33.445  1.00  0.00           H
ATOM   3090  HB2 ARG A 778      69.005  39.415  33.375  1.00  0.00           H
ATOM   3091  CG  ARG A 778      67.005  38.565  33.275  1.00  0.00           C
ATOM   3092  HG1 ARG A 778      66.625  39.605  33.225  1.00  0.00           H
ATOM   3093  HG2 ARG A 778      66.345  37.995  33.975  1.00  0.00           H
ATOM   3094  CD  ARG A 778      66.935  37.885  31.885  1.00  0.00           C
ATOM   3095  HD1 ARG A 778      67.185  36.805  32.015  1.00  0.00           H
ATOM   3096  HD2 ARG A 778      67.655  38.355  31.185  1.00  0.00           H
ATOM   3097  NE  ARG A 778      65.555  38.015  31.315  1.00  0.00           N
ATOM   3098  HE  ARG A 778      64.975  38.795  31.555  1.00  0.00           H
ATOM   3099  CZ  ARG A 778      65.055  37.205  30.395  1.00  0.00           C
ATOM   3100  NH1 ARG A 778      65.785  36.265  29.825  1.00  0.00           N
ATOM   3101 HH11 ARG A 778      66.755  36.185  30.075  1.00  0.00           H
ATOM   3102 HH12 ARG A 778      65.375  35.725  29.085  1.00  0.00           H
ATOM   3103  NH2 ARG A 778      63.815  37.375  29.975  1.00  0.00           N
ATOM   3104 HH21 ARG A 778      63.425  38.285  30.095  1.00  0.00           H
ATOM   3105 HH22 ARG A 778      63.485  36.805  29.225  1.00  0.00           H
ATOM   3106  C   ARG A 778      70.045  38.365  35.735  1.00  0.00           C
ATOM   3107  O   ARG A 778      70.895  39.175  35.365  1.00  0.00           O
ATOM   3108  N   TYR A 779      70.355  37.305  36.505  1.00  0.00           N
ATOM   3109  HN  TYR A 779      69.685  36.625  36.785  1.00  0.00           H
ATOM   3110  CA  TYR A 779      71.735  36.995  36.855  1.00  0.00           C
ATOM   3111  HA  TYR A 779      72.325  36.985  35.945  1.00  0.00           H
ATOM   3112  CB  TYR A 779      72.335  38.015  37.885  1.00  0.00           C
ATOM   3113  HB1 TYR A 779      71.945  37.865  38.905  1.00  0.00           H
ATOM   3114  HB2 TYR A 779      72.075  39.055  37.575  1.00  0.00           H
ATOM   3115  CG  TYR A 779      73.845  37.915  37.905  1.00  0.00           C
ATOM   3116  CD1 TYR A 779      74.625  38.755  37.085  1.00  0.00           C
ATOM   3117  HD1 TYR A 779      74.135  39.465  36.435  1.00  0.00           H
ATOM   3118  CE1 TYR A 779      76.025  38.655  37.095  1.00  0.00           C
ATOM   3119  HE1 TYR A 779      76.605  39.295  36.445  1.00  0.00           H
ATOM   3120  CZ  TYR A 779      76.655  37.715  37.925  1.00  0.00           C
ATOM   3121  OH  TYR A 779      78.045  37.555  37.925  1.00  0.00           O
ATOM   3122  HH  TYR A 779      78.425  38.395  37.705  1.00  0.00           H
ATOM   3123  CD2 TYR A 779      74.495  37.005  38.765  1.00  0.00           C
ATOM   3124  HD2 TYR A 779      73.915  36.365  39.395  1.00  0.00           H
ATOM   3125  CE2 TYR A 779      75.885  36.905  38.765  1.00  0.00           C
ATOM   3126  HE2 TYR A 779      76.375  36.185  39.405  1.00  0.00           H
ATOM   3127  C   TYR A 779      71.745  35.585  37.435  1.00  0.00           C
ATOM   3128  O   TYR A 779      72.365  34.685  36.885  1.00  0.00           O
ATOM   3129  N   PHE A 780      71.035  35.345  38.555  1.00  0.00           N
ATOM   3130  HN  PHE A 780      70.545  36.085  38.995  1.00  0.00           H
ATOM   3131  CA  PHE A 780      70.965  34.055  39.225  1.00  0.00           C
ATOM   3132  HA  PHE A 780      71.905  33.545  39.025  1.00  0.00           H
ATOM   3133  CB  PHE A 780      70.785  34.245  40.755  1.00  0.00           C
ATOM   3134  HB1 PHE A 780      70.585  33.295  41.285  1.00  0.00           H
ATOM   3135  HB2 PHE A 780      69.945  34.925  40.965  1.00  0.00           H
ATOM   3136  CG  PHE A 780      72.045  34.835  41.345  1.00  0.00           C
ATOM   3137  CD1 PHE A 780      72.135  36.205  41.635  1.00  0.00           C
ATOM   3138  HD1 PHE A 780      71.315  36.865  41.415  1.00  0.00           H
ATOM   3139  CE1 PHE A 780      73.305  36.735  42.205  1.00  0.00           C
ATOM   3140  HE1 PHE A 780      73.385  37.795  42.415  1.00  0.00           H
ATOM   3141  CZ  PHE A 780      74.385  35.895  42.495  1.00  0.00           C
ATOM   3142  HZ  PHE A 780      75.285  36.305  42.925  1.00  0.00           H
ATOM   3143  CD2 PHE A 780      73.125  33.995  41.675  1.00  0.00           C
ATOM   3144  HD2 PHE A 780      73.055  32.935  41.475  1.00  0.00           H
ATOM   3145  CE2 PHE A 780      74.285  34.525  42.235  1.00  0.00           C
ATOM   3146  HE2 PHE A 780      75.115  33.865  42.475  1.00  0.00           H
ATOM   3147  C   PHE A 780      69.845  33.165  38.685  1.00  0.00           C
ATOM   3148  O   PHE A 780      68.855  33.715  38.175  1.00  0.00           O
ATOM   3149  N   PRO A 781      69.935  31.815  38.755  1.00  0.00           N
ATOM   3150  CD  PRO A 781      71.045  31.095  39.385  1.00  0.00           C
ATOM   3151  HD1 PRO A 781      71.135  31.395  40.455  1.00  0.00           H
ATOM   3152  HD2 PRO A 781      71.995  31.335  38.855  1.00  0.00           H
ATOM   3153  CA  PRO A 781      68.905  30.905  38.265  1.00  0.00           C
ATOM   3154  HA  PRO A 781      68.895  31.035  37.195  1.00  0.00           H
ATOM   3155  CB  PRO A 781      69.335  29.475  38.675  1.00  0.00           C
ATOM   3156  HB1 PRO A 781      69.345  28.825  37.775  1.00  0.00           H
ATOM   3157  HB2 PRO A 781      68.635  29.045  39.425  1.00  0.00           H
ATOM   3158  CG  PRO A 781      70.735  29.595  39.295  1.00  0.00           C
ATOM   3159  HG1 PRO A 781      70.765  29.135  40.315  1.00  0.00           H
ATOM   3160  HG2 PRO A 781      71.495  29.105  38.655  1.00  0.00           H
ATOM   3161  C   PRO A 781      67.485  31.205  38.715  1.00  0.00           C
ATOM   3162  O   PRO A 781      67.255  31.615  39.855  1.00  0.00           O
ATOM   3163  N   THR A 782      66.505  30.935  37.845  1.00  0.00           N
ATOM   3164  HN  THR A 782      66.675  30.565  36.935  1.00  0.00           H
ATOM   3165  CA  THR A 782      65.085  31.095  38.075  1.00  0.00           C
ATOM   3166  HA  THR A 782      64.885  32.135  38.275  1.00  0.00           H
ATOM   3167  CB  THR A 782      64.335  30.665  36.815  1.00  0.00           C
ATOM   3168  HB  THR A 782      63.255  30.435  37.005  1.00  0.00           H
ATOM   3169  OG1 THR A 782      64.995  29.545  36.235  1.00  0.00           O
ATOM   3170  HG1 THR A 782      64.435  28.765  36.515  1.00  0.00           H
ATOM   3171  CG2 THR A 782      64.415  31.795  35.775  1.00  0.00           C
ATOM   3172 HG21 THR A 782      65.475  32.035  35.525  1.00  0.00           H
ATOM   3173 HG22 THR A 782      63.905  32.705  36.145  1.00  0.00           H
ATOM   3174 HG23 THR A 782      63.905  31.465  34.845  1.00  0.00           H
ATOM   3175  C   THR A 782      64.555  30.315  39.265  1.00  0.00           C
ATOM   3176  O   THR A 782      63.875  30.875  40.125  1.00  0.00           O
ATOM   3177  N   LYS A 783      64.915  29.025  39.385  1.00  0.00           N
ATOM   3178  HN  LYS A 783      65.285  28.605  38.565  1.00  0.00           H
ATOM   3179  CA  LYS A 783      64.425  28.105  40.405  1.00  0.00           C
ATOM   3180  HA  LYS A 783      63.355  28.055  40.265  1.00  0.00           H
ATOM   3181  CB  LYS A 783      65.005  26.685  40.135  1.00  0.00           C
ATOM   3182  HB1 LYS A 783      64.685  26.415  39.105  1.00  0.00           H
ATOM   3183  HB2 LYS A 783      64.545  25.955  40.825  1.00  0.00           H
ATOM   3184  CG  LYS A 783      66.535  26.475  40.185  1.00  0.00           C
ATOM   3185  HG1 LYS A 783      66.905  26.705  41.205  1.00  0.00           H
ATOM   3186  HG2 LYS A 783      67.015  27.175  39.465  1.00  0.00           H
ATOM   3187  CD  LYS A 783      66.855  25.005  39.845  1.00  0.00           C
ATOM   3188  HD1 LYS A 783      66.535  24.795  38.805  1.00  0.00           H
ATOM   3189  HD2 LYS A 783      66.205  24.375  40.495  1.00  0.00           H
ATOM   3190  CE  LYS A 783      68.295  24.545  40.075  1.00  0.00           C
ATOM   3191  HE1 LYS A 783      68.375  23.455  39.865  1.00  0.00           H
ATOM   3192  HE2 LYS A 783      68.615  24.725  41.125  1.00  0.00           H
ATOM   3193  NZ  LYS A 783      69.235  25.255  39.175  1.00  0.00           N
ATOM   3194  HZ1 LYS A 783      69.275  26.255  39.445  1.00  0.00           H
ATOM   3195  HZ2 LYS A 783      68.895  25.185  38.195  1.00  0.00           H
ATOM   3196  HZ3 LYS A 783      70.185  24.835  39.245  1.00  0.00           H
ATOM   3197  C   LYS A 783      64.685  28.515  41.855  1.00  0.00           C
ATOM   3198  O   LYS A 783      63.805  28.495  42.725  1.00  0.00           O
ATOM   3199  N   VAL A 784      65.925  28.945  42.165  1.00  0.00           N
ATOM   3200  HN  VAL A 784      66.595  29.005  41.435  1.00  0.00           H
ATOM   3201  CA  VAL A 784      66.295  29.435  43.475  1.00  0.00           C
ATOM   3202  HA  VAL A 784      65.895  28.745  44.205  1.00  0.00           H
ATOM   3203  CB  VAL A 784      67.815  29.445  43.705  1.00  0.00           C
ATOM   3204  HB  VAL A 784      68.175  28.395  43.545  1.00  0.00           H
ATOM   3205  CG1 VAL A 784      68.565  30.355  42.715  1.00  0.00           C
ATOM   3206 HG11 VAL A 784      68.265  31.415  42.835  1.00  0.00           H
ATOM   3207 HG12 VAL A 784      68.385  30.045  41.665  1.00  0.00           H
ATOM   3208 HG13 VAL A 784      69.655  30.295  42.915  1.00  0.00           H
ATOM   3209  CG2 VAL A 784      68.155  29.815  45.165  1.00  0.00           C
ATOM   3210 HG21 VAL A 784      67.595  29.175  45.875  1.00  0.00           H
ATOM   3211 HG22 VAL A 784      67.905  30.875  45.375  1.00  0.00           H
ATOM   3212 HG23 VAL A 784      69.235  29.685  45.355  1.00  0.00           H
ATOM   3213  C   VAL A 784      65.625  30.765  43.795  1.00  0.00           C
ATOM   3214  O   VAL A 784      65.085  30.965  44.875  1.00  0.00           O
ATOM   3215  N   ARG A 785      65.565  31.695  42.815  1.00  0.00           N
ATOM   3216  HN  ARG A 785      66.065  31.535  41.965  1.00  0.00           H
ATOM   3217  CA  ARG A 785      64.845  32.945  42.925  1.00  0.00           C
ATOM   3218  HA  ARG A 785      65.255  33.485  43.765  1.00  0.00           H
ATOM   3219  CB  ARG A 785      65.075  33.775  41.655  1.00  0.00           C
ATOM   3220  HB1 ARG A 785      64.265  34.525  41.485  1.00  0.00           H
ATOM   3221  HB2 ARG A 785      65.095  33.095  40.775  1.00  0.00           H
ATOM   3222  CG  ARG A 785      66.375  34.565  41.725  1.00  0.00           C
ATOM   3223  HG1 ARG A 785      67.225  33.895  42.015  1.00  0.00           H
ATOM   3224  HG2 ARG A 785      66.255  35.335  42.525  1.00  0.00           H
ATOM   3225  CD  ARG A 785      66.685  35.195  40.385  1.00  0.00           C
ATOM   3226  HD1 ARG A 785      65.775  35.695  39.975  1.00  0.00           H
ATOM   3227  HD2 ARG A 785      67.045  34.425  39.675  1.00  0.00           H
ATOM   3228  NE  ARG A 785      67.725  36.215  40.645  1.00  0.00           N
ATOM   3229  HE  ARG A 785      67.825  36.565  41.575  1.00  0.00           H
ATOM   3230  CZ  ARG A 785      68.125  37.025  39.695  1.00  0.00           C
ATOM   3231  NH1 ARG A 785      67.995  36.725  38.425  1.00  0.00           N
ATOM   3232 HH11 ARG A 785      67.505  37.445  37.895  1.00  0.00           H
ATOM   3233 HH12 ARG A 785      67.725  35.785  38.245  1.00  0.00           H
ATOM   3234  NH2 ARG A 785      68.585  38.205  40.015  1.00  0.00           N
ATOM   3235 HH21 ARG A 785      68.805  38.805  39.265  1.00  0.00           H
ATOM   3236 HH22 ARG A 785      68.275  38.535  40.915  1.00  0.00           H
ATOM   3237  C   ARG A 785      63.365  32.875  43.175  1.00  0.00           C
ATOM   3238  O   ARG A 785      62.815  33.585  43.995  1.00  0.00           O
ATOM   3239  N   SER A 786      62.655  32.005  42.435  1.00  0.00           N
ATOM   3240  HN  SER A 786      63.115  31.465  41.725  1.00  0.00           H
ATOM   3241  CA  SER A 786      61.235  31.775  42.615  1.00  0.00           C
ATOM   3242  HA  SER A 786      60.725  32.725  42.585  1.00  0.00           H
ATOM   3243  CB  SER A 786      60.685  30.895  41.465  1.00  0.00           C
ATOM   3244  HB1 SER A 786      59.595  30.725  41.565  1.00  0.00           H
ATOM   3245  HB2 SER A 786      61.225  29.945  41.475  1.00  0.00           H
ATOM   3246  OG  SER A 786      60.965  31.505  40.205  1.00  0.00           O
ATOM   3247  HG1 SER A 786      61.285  30.775  39.635  1.00  0.00           H
ATOM   3248  C   SER A 786      60.945  31.185  43.985  1.00  0.00           C
ATOM   3249  O   SER A 786      60.005  31.585  44.665  1.00  0.00           O
ATOM   3250  N   THR A 787      61.805  30.255  44.455  1.00  0.00           N
ATOM   3251  HN  THR A 787      62.535  29.905  43.875  1.00  0.00           H
ATOM   3252  CA  THR A 787      61.785  29.805  45.845  1.00  0.00           C
ATOM   3253  HA  THR A 787      60.795  29.425  46.055  1.00  0.00           H
ATOM   3254  CB  THR A 787      62.795  28.685  46.105  1.00  0.00           C
ATOM   3255  HB  THR A 787      63.835  29.055  46.005  1.00  0.00           H
ATOM   3256  OG1 THR A 787      62.615  27.635  45.155  1.00  0.00           O
ATOM   3257  HG1 THR A 787      62.955  27.955  44.305  1.00  0.00           H
ATOM   3258  CG2 THR A 787      62.595  28.075  47.495  1.00  0.00           C
ATOM   3259 HG21 THR A 787      61.555  27.705  47.605  1.00  0.00           H
ATOM   3260 HG22 THR A 787      62.795  28.815  48.305  1.00  0.00           H
ATOM   3261 HG23 THR A 787      63.285  27.215  47.645  1.00  0.00           H
ATOM   3262  C   THR A 787      62.045  30.945  46.845  1.00  0.00           C
ATOM   3263  O   THR A 787      61.235  31.215  47.725  1.00  0.00           O
ATOM   3264  N   ILE A 788      63.125  31.715  46.705  1.00  0.00           N
ATOM   3265  HN  ILE A 788      63.805  31.495  45.985  1.00  0.00           H
ATOM   3266  CA  ILE A 788      63.485  32.825  47.585  1.00  0.00           C
ATOM   3267  HA  ILE A 788      63.525  32.435  48.585  1.00  0.00           H
ATOM   3268  CB  ILE A 788      64.885  33.365  47.245  1.00  0.00           C
ATOM   3269  HB  ILE A 788      64.945  33.485  46.135  1.00  0.00           H
ATOM   3270  CG2 ILE A 788      65.165  34.765  47.855  1.00  0.00           C
ATOM   3271 HG21 ILE A 788      64.975  34.755  48.945  1.00  0.00           H
ATOM   3272 HG22 ILE A 788      64.525  35.545  47.405  1.00  0.00           H
ATOM   3273 HG23 ILE A 788      66.215  35.055  47.685  1.00  0.00           H
ATOM   3274  CG1 ILE A 788      65.995  32.345  47.645  1.00  0.00           C
ATOM   3275 HG11 ILE A 788      66.955  32.695  47.185  1.00  0.00           H
ATOM   3276 HG12 ILE A 788      65.765  31.355  47.195  1.00  0.00           H
ATOM   3277  CD  ILE A 788      66.215  32.175  49.155  1.00  0.00           C
ATOM   3278  HD1 ILE A 788      65.295  31.785  49.645  1.00  0.00           H
ATOM   3279  HD2 ILE A 788      66.495  33.135  49.625  1.00  0.00           H
ATOM   3280  HD3 ILE A 788      67.035  31.445  49.345  1.00  0.00           H
ATOM   3281  C   ILE A 788      62.435  33.935  47.655  1.00  0.00           C
ATOM   3282  O   ILE A 788      62.155  34.455  48.725  1.00  0.00           O
ATOM   3283  N   SER A 789      61.815  34.305  46.525  1.00  0.00           N
ATOM   3284  HN  SER A 789      62.095  33.875  45.665  1.00  0.00           H
ATOM   3285  CA  SER A 789      60.805  35.355  46.425  1.00  0.00           C
ATOM   3286  HA  SER A 789      61.265  36.305  46.625  1.00  0.00           H
ATOM   3287  CB  SER A 789      60.215  35.365  44.975  1.00  0.00           C
ATOM   3288  HB1 SER A 789      59.985  34.315  44.675  1.00  0.00           H
ATOM   3289  HB2 SER A 789      60.995  35.745  44.285  1.00  0.00           H
ATOM   3290  OG  SER A 789      59.015  36.135  44.815  1.00  0.00           O
ATOM   3291  HG1 SER A 789      58.275  35.525  45.075  1.00  0.00           H
ATOM   3292  C   SER A 789      59.655  35.215  47.405  1.00  0.00           C
ATOM   3293  O   SER A 789      59.325  36.125  48.165  1.00  0.00           O
ATOM   3294  N   ASP A 790      59.065  34.015  47.405  1.00  0.00           N
ATOM   3295  HN  ASP A 790      59.285  33.345  46.705  1.00  0.00           H
ATOM   3296  CA  ASP A 790      57.845  33.745  48.125  1.00  0.00           C
ATOM   3297  HA  ASP A 790      57.275  34.655  48.255  1.00  0.00           H
ATOM   3298  CB  ASP A 790      57.015  32.745  47.275  1.00  0.00           C
ATOM   3299  HB1 ASP A 790      56.115  32.435  47.845  1.00  0.00           H
ATOM   3300  HB2 ASP A 790      57.605  31.835  47.035  1.00  0.00           H
ATOM   3301  CG  ASP A 790      56.525  33.355  45.965  1.00  0.00           C
ATOM   3302  OD1 ASP A 790      57.065  34.395  45.495  1.00  0.00           O
ATOM   3303  OD2 ASP A 790      55.615  32.705  45.365  1.00  0.00           O
ATOM   3304  C   ASP A 790      58.165  33.215  49.505  1.00  0.00           C
ATOM   3305  O   ASP A 790      57.495  33.505  50.495  1.00  0.00           O
ATOM   3306  N   PHE A 791      59.305  32.505  49.655  1.00  0.00           N
ATOM   3307  HN  PHE A 791      59.885  32.315  48.855  1.00  0.00           H
ATOM   3308  CA  PHE A 791      59.665  31.915  50.935  1.00  0.00           C
ATOM   3309  HA  PHE A 791      58.765  31.705  51.495  1.00  0.00           H
ATOM   3310  CB  PHE A 791      60.405  30.565  50.765  1.00  0.00           C
ATOM   3311  HB1 PHE A 791      60.855  30.215  51.725  1.00  0.00           H
ATOM   3312  HB2 PHE A 791      61.225  30.625  50.015  1.00  0.00           H
ATOM   3313  CG  PHE A 791      59.395  29.535  50.325  1.00  0.00           C
ATOM   3314  CD1 PHE A 791      58.715  28.805  51.305  1.00  0.00           C
ATOM   3315  HD1 PHE A 791      58.965  28.995  52.325  1.00  0.00           H
ATOM   3316  CE1 PHE A 791      57.655  27.945  50.955  1.00  0.00           C
ATOM   3317  HE1 PHE A 791      57.035  27.465  51.675  1.00  0.00           H
ATOM   3318  CZ  PHE A 791      57.305  27.775  49.615  1.00  0.00           C
ATOM   3319  HZ  PHE A 791      56.475  27.145  49.335  1.00  0.00           H
ATOM   3320  CD2 PHE A 791      59.005  29.375  48.985  1.00  0.00           C
ATOM   3321  HD2 PHE A 791      59.405  29.995  48.215  1.00  0.00           H
ATOM   3322  CE2 PHE A 791      57.975  28.505  48.635  1.00  0.00           C
ATOM   3323  HE2 PHE A 791      57.635  28.475  47.605  1.00  0.00           H
ATOM   3324  C   PHE A 791      60.435  32.885  51.805  1.00  0.00           C
ATOM   3325  O   PHE A 791      60.745  32.595  52.965  1.00  0.00           O
ATOM   3326  N   ALA A 792      60.695  34.105  51.315  1.00  0.00           N
ATOM   3327  HN  ALA A 792      60.505  34.295  50.345  1.00  0.00           H
ATOM   3328  CA  ALA A 792      61.335  35.175  52.045  1.00  0.00           C
ATOM   3329  HA  ALA A 792      62.345  34.865  52.275  1.00  0.00           H
ATOM   3330  CB  ALA A 792      61.365  36.445  51.165  1.00  0.00           C
ATOM   3331  HB1 ALA A 792      60.345  36.705  50.805  1.00  0.00           H
ATOM   3332  HB2 ALA A 792      61.995  36.265  50.265  1.00  0.00           H
ATOM   3333  HB3 ALA A 792      61.795  37.315  51.705  1.00  0.00           H
ATOM   3334  C   ALA A 792      60.655  35.525  53.355  1.00  0.00           C
ATOM   3335  O   ALA A 792      61.285  35.545  54.405  1.00  0.00           O
ATOM   3336  N   VAL A 793      59.315  35.685  53.335  1.00  0.00           N
ATOM   3337  HN  VAL A 793      58.835  35.595  52.465  1.00  0.00           H
ATOM   3338  CA  VAL A 793      58.495  35.965  54.515  1.00  0.00           C
ATOM   3339  HA  VAL A 793      58.885  36.845  55.005  1.00  0.00           H
ATOM   3340  CB  VAL A 793      57.035  36.225  54.115  1.00  0.00           C
ATOM   3341  HB  VAL A 793      56.635  35.355  53.535  1.00  0.00           H
ATOM   3342  CG1 VAL A 793      56.135  36.455  55.345  1.00  0.00           C
ATOM   3343 HG11 VAL A 793      56.545  37.275  55.975  1.00  0.00           H
ATOM   3344 HG12 VAL A 793      56.035  35.545  55.965  1.00  0.00           H
ATOM   3345 HG13 VAL A 793      55.115  36.755  55.025  1.00  0.00           H
ATOM   3346  CG2 VAL A 793      56.975  37.475  53.205  1.00  0.00           C
ATOM   3347 HG21 VAL A 793      57.605  37.355  52.295  1.00  0.00           H
ATOM   3348 HG22 VAL A 793      57.345  38.355  53.755  1.00  0.00           H
ATOM   3349 HG23 VAL A 793      55.935  37.665  52.885  1.00  0.00           H
ATOM   3350  C   VAL A 793      58.555  34.845  55.535  1.00  0.00           C
ATOM   3351  O   VAL A 793      58.655  35.035  56.745  1.00  0.00           O
ATOM   3352  N   PHE A 794      58.485  33.595  55.045  1.00  0.00           N
ATOM   3353  HN  PHE A 794      58.425  33.455  54.065  1.00  0.00           H
ATOM   3354  CA  PHE A 794      58.555  32.415  55.875  1.00  0.00           C
ATOM   3355  HA  PHE A 794      57.775  32.485  56.625  1.00  0.00           H
ATOM   3356  CB  PHE A 794      58.385  31.195  54.935  1.00  0.00           C
ATOM   3357  HB1 PHE A 794      59.325  30.865  54.445  1.00  0.00           H
ATOM   3358  HB2 PHE A 794      57.655  31.435  54.135  1.00  0.00           H
ATOM   3359  CG  PHE A 794      57.845  30.065  55.745  1.00  0.00           C
ATOM   3360  CD1 PHE A 794      56.515  29.665  55.575  1.00  0.00           C
ATOM   3361  HD1 PHE A 794      55.895  30.155  54.835  1.00  0.00           H
ATOM   3362  CE1 PHE A 794      55.955  28.715  56.425  1.00  0.00           C
ATOM   3363  HE1 PHE A 794      54.905  28.455  56.345  1.00  0.00           H
ATOM   3364  CZ  PHE A 794      56.745  28.125  57.425  1.00  0.00           C
ATOM   3365  HZ  PHE A 794      56.295  27.455  58.145  1.00  0.00           H
ATOM   3366  CD2 PHE A 794      58.655  29.395  56.685  1.00  0.00           C
ATOM   3367  HD2 PHE A 794      59.695  29.645  56.785  1.00  0.00           H
ATOM   3368  CE2 PHE A 794      58.105  28.425  57.525  1.00  0.00           C
ATOM   3369  HE2 PHE A 794      58.715  27.955  58.285  1.00  0.00           H
ATOM   3370  C   PHE A 794      59.895  32.295  56.605  1.00  0.00           C
ATOM   3371  O   PHE A 794      59.965  32.065  57.815  1.00  0.00           O
ATOM   3372  N   LEU A 795      60.995  32.455  55.845  1.00  0.00           N
ATOM   3373  HN  LEU A 795      60.895  32.635  54.855  1.00  0.00           H
ATOM   3374  CA  LEU A 795      62.345  32.385  56.355  1.00  0.00           C
ATOM   3375  HA  LEU A 795      62.465  31.445  56.875  1.00  0.00           H
ATOM   3376  CB  LEU A 795      63.365  32.465  55.185  1.00  0.00           C
ATOM   3377  HB1 LEU A 795      64.395  32.605  55.575  1.00  0.00           H
ATOM   3378  HB2 LEU A 795      63.115  33.365  54.575  1.00  0.00           H
ATOM   3379  CG  LEU A 795      63.385  31.235  54.255  1.00  0.00           C
ATOM   3380  HG  LEU A 795      62.335  30.925  54.045  1.00  0.00           H
ATOM   3381  CD1 LEU A 795      64.035  31.575  52.905  1.00  0.00           C
ATOM   3382 HD11 LEU A 795      65.075  31.915  53.045  1.00  0.00           H
ATOM   3383 HD12 LEU A 795      63.475  32.395  52.395  1.00  0.00           H
ATOM   3384 HD13 LEU A 795      64.035  30.695  52.235  1.00  0.00           H
ATOM   3385  CD2 LEU A 795      64.115  30.045  54.905  1.00  0.00           C
ATOM   3386 HD21 LEU A 795      63.615  29.755  55.855  1.00  0.00           H
ATOM   3387 HD22 LEU A 795      65.165  30.325  55.135  1.00  0.00           H
ATOM   3388 HD23 LEU A 795      64.115  29.175  54.225  1.00  0.00           H
ATOM   3389  C   LEU A 795      62.645  33.475  57.355  1.00  0.00           C
ATOM   3390  O   LEU A 795      63.155  33.215  58.445  1.00  0.00           O
ATOM   3391  N   THR A 796      62.315  34.745  57.025  1.00  0.00           N
ATOM   3392  HN  THR A 796      61.865  34.965  56.155  1.00  0.00           H
ATOM   3393  CA  THR A 796      62.585  35.885  57.905  1.00  0.00           C
ATOM   3394  HA  THR A 796      63.635  35.815  58.175  1.00  0.00           H
ATOM   3395  CB  THR A 796      62.415  37.265  57.285  1.00  0.00           C
ATOM   3396  HB  THR A 796      62.595  38.075  58.045  1.00  0.00           H
ATOM   3397  OG1 THR A 796      61.135  37.435  56.715  1.00  0.00           O
ATOM   3398  HG1 THR A 796      61.135  38.295  56.275  1.00  0.00           H
ATOM   3399  CG2 THR A 796      63.455  37.415  56.165  1.00  0.00           C
ATOM   3400 HG21 THR A 796      63.265  36.685  55.345  1.00  0.00           H
ATOM   3401 HG22 THR A 796      64.475  37.235  56.555  1.00  0.00           H
ATOM   3402 HG23 THR A 796      63.415  38.435  55.735  1.00  0.00           H
ATOM   3403  C   THR A 796      61.865  35.825  59.215  1.00  0.00           C
ATOM   3404  O   THR A 796      62.455  36.115  60.255  1.00  0.00           O
ATOM   3405  N   ILE A 797      60.575  35.395  59.235  1.00  0.00           N
ATOM   3406  HN  ILE A 797      60.075  35.265  58.375  1.00  0.00           H
ATOM   3407  CA  ILE A 797      59.875  35.155  60.495  1.00  0.00           C
ATOM   3408  HA  ILE A 797      59.865  36.075  61.055  1.00  0.00           H
ATOM   3409  CB  ILE A 797      58.415  34.715  60.255  1.00  0.00           C
ATOM   3410  HB  ILE A 797      58.425  33.905  59.485  1.00  0.00           H
ATOM   3411  CG2 ILE A 797      57.755  34.175  61.545  1.00  0.00           C
ATOM   3412 HG21 ILE A 797      57.805  34.935  62.355  1.00  0.00           H
ATOM   3413 HG22 ILE A 797      58.245  33.245  61.905  1.00  0.00           H
ATOM   3414 HG23 ILE A 797      56.695  33.925  61.355  1.00  0.00           H
ATOM   3415  CG1 ILE A 797      57.595  35.905  59.675  1.00  0.00           C
ATOM   3416 HG11 ILE A 797      58.205  36.425  58.895  1.00  0.00           H
ATOM   3417 HG12 ILE A 797      57.415  36.635  60.495  1.00  0.00           H
ATOM   3418  CD  ILE A 797      56.265  35.475  59.035  1.00  0.00           C
ATOM   3419  HD1 ILE A 797      55.575  35.025  59.775  1.00  0.00           H
ATOM   3420  HD2 ILE A 797      56.455  34.735  58.225  1.00  0.00           H
ATOM   3421  HD3 ILE A 797      55.765  36.355  58.585  1.00  0.00           H
ATOM   3422  C   ILE A 797      60.595  34.125  61.365  1.00  0.00           C
ATOM   3423  O   ILE A 797      60.925  34.395  62.515  1.00  0.00           O
ATOM   3424  N   VAL A 798      60.955  32.955  60.805  1.00  0.00           N
ATOM   3425  HN  VAL A 798      60.715  32.775  59.855  1.00  0.00           H
ATOM   3426  CA  VAL A 798      61.655  31.905  61.525  1.00  0.00           C
ATOM   3427  HA  VAL A 798      61.065  31.635  62.395  1.00  0.00           H
ATOM   3428  CB  VAL A 798      61.775  30.675  60.625  1.00  0.00           C
ATOM   3429  HB  VAL A 798      62.055  31.005  59.595  1.00  0.00           H
ATOM   3430  CG1 VAL A 798      62.855  29.685  61.095  1.00  0.00           C
ATOM   3431 HG11 VAL A 798      62.785  29.515  62.185  1.00  0.00           H
ATOM   3432 HG12 VAL A 798      63.875  30.085  60.875  1.00  0.00           H
ATOM   3433 HG13 VAL A 798      62.755  28.715  60.565  1.00  0.00           H
ATOM   3434  CG2 VAL A 798      60.395  29.985  60.535  1.00  0.00           C
ATOM   3435 HG21 VAL A 798      59.635  30.685  60.105  1.00  0.00           H
ATOM   3436 HG22 VAL A 798      60.055  29.655  61.535  1.00  0.00           H
ATOM   3437 HG23 VAL A 798      60.455  29.105  59.865  1.00  0.00           H
ATOM   3438  C   VAL A 798      63.015  32.315  62.075  1.00  0.00           C
ATOM   3439  O   VAL A 798      63.345  32.085  63.245  1.00  0.00           O
ATOM   3440  N   ILE A 799      63.835  32.985  61.235  1.00  0.00           N
ATOM   3441  HN  ILE A 799      63.535  33.135  60.285  1.00  0.00           H
ATOM   3442  CA  ILE A 799      65.155  33.485  61.565  1.00  0.00           C
ATOM   3443  HA  ILE A 799      65.745  32.655  61.935  1.00  0.00           H
ATOM   3444  CB  ILE A 799      65.835  34.045  60.305  1.00  0.00           C
ATOM   3445  HB  ILE A 799      65.115  34.725  59.795  1.00  0.00           H
ATOM   3446  CG2 ILE A 799      67.105  34.865  60.645  1.00  0.00           C
ATOM   3447 HG21 ILE A 799      67.805  34.255  61.245  1.00  0.00           H
ATOM   3448 HG22 ILE A 799      66.855  35.785  61.205  1.00  0.00           H
ATOM   3449 HG23 ILE A 799      67.625  35.175  59.715  1.00  0.00           H
ATOM   3450  CG1 ILE A 799      66.165  32.885  59.325  1.00  0.00           C
ATOM   3451 HG11 ILE A 799      65.305  32.185  59.275  1.00  0.00           H
ATOM   3452 HG12 ILE A 799      67.035  32.315  59.735  1.00  0.00           H
ATOM   3453  CD  ILE A 799      66.475  33.365  57.905  1.00  0.00           C
ATOM   3454  HD1 ILE A 799      67.405  33.965  57.875  1.00  0.00           H
ATOM   3455  HD2 ILE A 799      65.635  33.985  57.505  1.00  0.00           H
ATOM   3456  HD3 ILE A 799      66.605  32.495  57.225  1.00  0.00           H
ATOM   3457  C   ILE A 799      65.135  34.515  62.685  1.00  0.00           C
ATOM   3458  O   ILE A 799      65.825  34.375  63.695  1.00  0.00           O
ATOM   3459  N   MET A 800      64.285  35.555  62.585  1.00  0.00           N
ATOM   3460  HN  MET A 800      63.695  35.675  61.785  1.00  0.00           H
ATOM   3461  CA  MET A 800      64.235  36.595  63.585  1.00  0.00           C
ATOM   3462  HA  MET A 800      65.245  36.875  63.815  1.00  0.00           H
ATOM   3463  CB  MET A 800      63.535  37.855  63.005  1.00  0.00           C
ATOM   3464  HB1 MET A 800      63.495  38.655  63.775  1.00  0.00           H
ATOM   3465  HB2 MET A 800      62.485  37.595  62.735  1.00  0.00           H
ATOM   3466  CG  MET A 800      64.245  38.415  61.745  1.00  0.00           C
ATOM   3467  HG1 MET A 800      63.665  39.285  61.385  1.00  0.00           H
ATOM   3468  HG2 MET A 800      64.175  37.655  60.935  1.00  0.00           H
ATOM   3469  SD  MET A 800      65.995  38.875  61.925  1.00  0.00           S
ATOM   3470  CE  MET A 800      65.825  40.125  63.225  1.00  0.00           C
ATOM   3471  HE1 MET A 800      65.545  39.655  64.185  1.00  0.00           H
ATOM   3472  HE2 MET A 800      65.045  40.875  62.965  1.00  0.00           H
ATOM   3473  HE3 MET A 800      66.785  40.665  63.375  1.00  0.00           H
ATOM   3474  C   MET A 800      63.625  36.155  64.915  1.00  0.00           C
ATOM   3475  O   MET A 800      64.095  36.555  65.985  1.00  0.00           O
ATOM   3476  N   VAL A 801      62.595  35.275  64.885  1.00  0.00           N
ATOM   3477  HN  VAL A 801      62.215  34.985  63.995  1.00  0.00           H
ATOM   3478  CA  VAL A 801      62.015  34.635  66.065  1.00  0.00           C
ATOM   3479  HA  VAL A 801      61.665  35.405  66.745  1.00  0.00           H
ATOM   3480  CB  VAL A 801      60.835  33.735  65.665  1.00  0.00           C
ATOM   3481  HB  VAL A 801      61.155  33.105  64.795  1.00  0.00           H
ATOM   3482  CG1 VAL A 801      60.375  32.785  66.795  1.00  0.00           C
ATOM   3483 HG11 VAL A 801      60.165  33.365  67.725  1.00  0.00           H
ATOM   3484 HG12 VAL A 801      61.125  32.005  67.035  1.00  0.00           H
ATOM   3485 HG13 VAL A 801      59.435  32.265  66.495  1.00  0.00           H
ATOM   3486  CG2 VAL A 801      59.635  34.585  65.205  1.00  0.00           C
ATOM   3487 HG21 VAL A 801      59.935  35.405  64.525  1.00  0.00           H
ATOM   3488 HG22 VAL A 801      59.125  35.025  66.075  1.00  0.00           H
ATOM   3489 HG23 VAL A 801      58.905  33.935  64.675  1.00  0.00           H
ATOM   3490  C   VAL A 801      63.015  33.795  66.845  1.00  0.00           C
ATOM   3491  O   VAL A 801      63.185  33.955  68.055  1.00  0.00           O
ATOM   3492  N   THR A 802      63.745  32.915  66.125  1.00  0.00           N
ATOM   3493  HN  THR A 802      63.575  32.815  65.145  1.00  0.00           H
ATOM   3494  CA  THR A 802      64.795  32.085  66.725  1.00  0.00           C
ATOM   3495  HA  THR A 802      64.365  31.625  67.595  1.00  0.00           H
ATOM   3496  CB  THR A 802      65.315  30.935  65.875  1.00  0.00           C
ATOM   3497  HB  THR A 802      66.155  30.405  66.375  1.00  0.00           H
ATOM   3498  OG1 THR A 802      65.775  31.355  64.605  1.00  0.00           O
ATOM   3499  HG1 THR A 802      64.995  31.655  64.125  1.00  0.00           H
ATOM   3500  CG2 THR A 802      64.195  29.905  65.645  1.00  0.00           C
ATOM   3501 HG21 THR A 802      63.325  30.365  65.125  1.00  0.00           H
ATOM   3502 HG22 THR A 802      63.845  29.485  66.615  1.00  0.00           H
ATOM   3503 HG23 THR A 802      64.565  29.065  65.025  1.00  0.00           H
ATOM   3504  C   THR A 802      65.955  32.885  67.265  1.00  0.00           C
ATOM   3505  O   THR A 802      66.455  32.585  68.345  1.00  0.00           O
ATOM   3506  N   ILE A 803      66.405  33.945  66.565  1.00  0.00           N
ATOM   3507  HN  ILE A 803      66.075  34.125  65.635  1.00  0.00           H
ATOM   3508  CA  ILE A 803      67.455  34.815  67.085  1.00  0.00           C
ATOM   3509  HA  ILE A 803      68.325  34.195  67.265  1.00  0.00           H
ATOM   3510  CB  ILE A 803      67.865  35.855  66.045  1.00  0.00           C
ATOM   3511  HB  ILE A 803      66.935  36.315  65.625  1.00  0.00           H
ATOM   3512  CG2 ILE A 803      68.725  36.975  66.655  1.00  0.00           C
ATOM   3513 HG21 ILE A 803      69.625  36.545  67.145  1.00  0.00           H
ATOM   3514 HG22 ILE A 803      68.175  37.585  67.405  1.00  0.00           H
ATOM   3515 HG23 ILE A 803      69.065  37.685  65.875  1.00  0.00           H
ATOM   3516  CG1 ILE A 803      68.635  35.175  64.885  1.00  0.00           C
ATOM   3517 HG11 ILE A 803      68.175  34.185  64.645  1.00  0.00           H
ATOM   3518 HG12 ILE A 803      69.675  34.985  65.205  1.00  0.00           H
ATOM   3519  CD  ILE A 803      68.615  36.025  63.615  1.00  0.00           C
ATOM   3520  HD1 ILE A 803      68.915  37.065  63.835  1.00  0.00           H
ATOM   3521  HD2 ILE A 803      67.595  36.065  63.195  1.00  0.00           H
ATOM   3522  HD3 ILE A 803      69.295  35.605  62.845  1.00  0.00           H
ATOM   3523  C   ILE A 803      67.145  35.465  68.425  1.00  0.00           C
ATOM   3524  O   ILE A 803      67.945  35.335  69.345  1.00  0.00           O
ATOM   3525  N   ASP A 804      65.965  36.115  68.635  1.00  0.00           N
ATOM   3526  HN  ASP A 804      65.315  36.215  67.885  1.00  0.00           H
ATOM   3527  CA  ASP A 804      65.585  36.715  69.925  1.00  0.00           C
ATOM   3528  HA  ASP A 804      66.365  37.395  70.215  1.00  0.00           H
ATOM   3529  CB  ASP A 804      64.255  37.545  69.755  1.00  0.00           C
ATOM   3530  HB1 ASP A 804      63.585  36.955  69.085  1.00  0.00           H
ATOM   3531  HB2 ASP A 804      64.485  38.495  69.235  1.00  0.00           H
ATOM   3532  CG  ASP A 804      63.385  37.865  70.985  1.00  0.00           C
ATOM   3533  OD1 ASP A 804      63.085  39.065  71.225  1.00  0.00           O
ATOM   3534  OD2 ASP A 804      62.895  36.915  71.655  1.00  0.00           O
ATOM   3535  C   ASP A 804      65.535  35.675  71.035  1.00  0.00           C
ATOM   3536  O   ASP A 804      66.145  35.815  72.105  1.00  0.00           O
ATOM   3537  N   TYR A 805      64.855  34.545  70.755  1.00  0.00           N
ATOM   3538  HN  TYR A 805      64.355  34.495  69.895  1.00  0.00           H
ATOM   3539  CA  TYR A 805      64.645  33.475  71.685  1.00  0.00           C
ATOM   3540  HA  TYR A 805      64.165  33.905  72.555  1.00  0.00           H
ATOM   3541  CB  TYR A 805      63.705  32.465  70.985  1.00  0.00           C
ATOM   3542  HB1 TYR A 805      64.185  32.015  70.085  1.00  0.00           H
ATOM   3543  HB2 TYR A 805      62.785  32.995  70.635  1.00  0.00           H
ATOM   3544  CG  TYR A 805      63.265  31.385  71.925  1.00  0.00           C
ATOM   3545  CD1 TYR A 805      62.495  31.735  73.045  1.00  0.00           C
ATOM   3546  HD1 TYR A 805      62.215  32.765  73.205  1.00  0.00           H
ATOM   3547  CE1 TYR A 805      62.085  30.755  73.955  1.00  0.00           C
ATOM   3548  HE1 TYR A 805      61.485  31.015  74.815  1.00  0.00           H
ATOM   3549  CZ  TYR A 805      62.425  29.425  73.735  1.00  0.00           C
ATOM   3550  OH  TYR A 805      61.925  28.465  74.615  1.00  0.00           O
ATOM   3551  HH  TYR A 805      61.475  27.815  74.025  1.00  0.00           H
ATOM   3552  CD2 TYR A 805      63.585  30.035  71.705  1.00  0.00           C
ATOM   3553  HD2 TYR A 805      64.175  29.755  70.845  1.00  0.00           H
ATOM   3554  CE2 TYR A 805      63.175  29.055  72.615  1.00  0.00           C
ATOM   3555  HE2 TYR A 805      63.415  28.015  72.435  1.00  0.00           H
ATOM   3556  C   TYR A 805      65.935  32.815  72.165  1.00  0.00           C
ATOM   3557  O   TYR A 805      66.155  32.535  73.345  1.00  0.00           O
ATOM   3558  N   LEU A 806      66.855  32.565  71.215  1.00  0.00           N
ATOM   3559  HN  LEU A 806      66.715  32.795  70.255  1.00  0.00           H
ATOM   3560  CA  LEU A 806      68.015  31.815  71.535  1.00  0.00           C
ATOM   3561  HA  LEU A 806      67.765  31.115  72.325  1.00  0.00           H
ATOM   3562  CB  LEU A 806      68.395  30.935  70.355  1.00  0.00           C
ATOM   3563  HB1 LEU A 806      69.145  30.255  70.785  1.00  0.00           H
ATOM   3564  HB2 LEU A 806      68.785  31.565  69.525  1.00  0.00           H
ATOM   3565  CG  LEU A 806      67.325  29.975  69.805  1.00  0.00           C
ATOM   3566  HG  LEU A 806      66.345  30.495  69.745  1.00  0.00           H
ATOM   3567  CD1 LEU A 806      67.715  29.535  68.395  1.00  0.00           C
ATOM   3568 HD11 LEU A 806      68.635  28.915  68.435  1.00  0.00           H
ATOM   3569 HD12 LEU A 806      67.905  30.425  67.765  1.00  0.00           H
ATOM   3570 HD13 LEU A 806      66.905  28.935  67.945  1.00  0.00           H
ATOM   3571  CD2 LEU A 806      67.175  28.735  70.685  1.00  0.00           C
ATOM   3572 HD21 LEU A 806      66.835  29.015  71.715  1.00  0.00           H
ATOM   3573 HD22 LEU A 806      68.135  28.195  70.775  1.00  0.00           H
ATOM   3574 HD23 LEU A 806      66.435  28.025  70.255  1.00  0.00           H
ATOM   3575  C   LEU A 806      69.145  32.685  72.095  1.00  0.00           C
ATOM   3576  O   LEU A 806      69.805  32.245  73.025  1.00  0.00           O
ATOM   3577  N   VAL A 807      69.245  33.965  71.675  1.00  0.00           N
ATOM   3578  HN  VAL A 807      68.745  34.245  70.865  1.00  0.00           H
ATOM   3579  CA  VAL A 807      70.075  34.995  72.305  1.00  0.00           C
ATOM   3580  HA  VAL A 807      71.095  34.635  72.315  1.00  0.00           H
ATOM   3581  CB  VAL A 807      70.055  36.295  71.485  1.00  0.00           C
ATOM   3582  HB  VAL A 807      69.005  36.525  71.205  1.00  0.00           H
ATOM   3583  CG1 VAL A 807      70.615  37.495  72.255  1.00  0.00           C
ATOM   3584 HG11 VAL A 807      71.655  37.285  72.605  1.00  0.00           H
ATOM   3585 HG12 VAL A 807      69.985  37.765  73.125  1.00  0.00           H
ATOM   3586 HG13 VAL A 807      70.655  38.365  71.575  1.00  0.00           H
ATOM   3587  CG2 VAL A 807      70.895  36.085  70.215  1.00  0.00           C
ATOM   3588 HG21 VAL A 807      70.535  35.195  69.645  1.00  0.00           H
ATOM   3589 HG22 VAL A 807      71.965  35.905  70.475  1.00  0.00           H
ATOM   3590 HG23 VAL A 807      70.845  36.975  69.555  1.00  0.00           H
ATOM   3591  C   VAL A 807      69.715  35.225  73.765  1.00  0.00           C
ATOM   3592  O   VAL A 807      70.575  35.495  74.615  1.00  0.00           O
ATOM   3593  N   GLY A 808      68.405  35.115  74.115  1.00  0.00           N
ATOM   3594  HN  GLY A 808      67.725  34.915  73.405  1.00  0.00           H
ATOM   3595  CA  GLY A 808      67.965  35.135  75.515  1.00  0.00           C
ATOM   3596  HA1 GLY A 808      68.735  34.705  76.145  1.00  0.00           H
ATOM   3597  HA2 GLY A 808      67.045  34.585  75.565  1.00  0.00           H
ATOM   3598  C   GLY A 808      67.675  36.515  76.055  1.00  0.00           C
ATOM   3599  O   GLY A 808      67.755  36.795  77.255  1.00  0.00           O
ATOM   3600  N   VAL A 809      67.305  37.435  75.145  1.00  0.00           N
ATOM   3601  HN  VAL A 809      67.275  37.195  74.175  1.00  0.00           H
ATOM   3602  CA  VAL A 809      66.805  38.755  75.515  1.00  0.00           C
ATOM   3603  HA  VAL A 809      66.805  38.895  76.585  1.00  0.00           H
ATOM   3604  CB  VAL A 809      67.645  39.875  74.915  1.00  0.00           C
ATOM   3605  HB  VAL A 809      67.655  39.815  73.805  1.00  0.00           H
ATOM   3606  CG1 VAL A 809      67.105  41.265  75.345  1.00  0.00           C
ATOM   3607 HG11 VAL A 809      67.055  41.345  76.455  1.00  0.00           H
ATOM   3608 HG12 VAL A 809      66.085  41.445  74.945  1.00  0.00           H
ATOM   3609 HG13 VAL A 809      67.765  42.065  74.965  1.00  0.00           H
ATOM   3610  CG2 VAL A 809      69.085  39.735  75.415  1.00  0.00           C
ATOM   3611 HG21 VAL A 809      69.555  38.785  75.095  1.00  0.00           H
ATOM   3612 HG22 VAL A 809      69.105  39.825  76.505  1.00  0.00           H
ATOM   3613 HG23 VAL A 809      69.655  40.585  75.025  1.00  0.00           H
ATOM   3614  C   VAL A 809      65.405  38.865  74.965  1.00  0.00           C
ATOM   3615  O   VAL A 809      65.255  39.125  73.775  1.00  0.00           O
ATOM   3616  N   PRO A 810      64.335  38.655  75.715  1.00  0.00           N
ATOM   3617  CD  PRO A 810      64.395  38.105  77.075  1.00  0.00           C
ATOM   3618  HD1 PRO A 810      64.735  38.885  77.775  1.00  0.00           H
ATOM   3619  HD2 PRO A 810      65.085  37.225  77.105  1.00  0.00           H
ATOM   3620  CA  PRO A 810      63.045  38.435  75.085  1.00  0.00           C
ATOM   3621  HA  PRO A 810      63.165  37.995  74.105  1.00  0.00           H
ATOM   3622  CB  PRO A 810      62.335  37.435  76.015  1.00  0.00           C
ATOM   3623  HB1 PRO A 810      62.595  36.405  75.675  1.00  0.00           H
ATOM   3624  HB2 PRO A 810      61.235  37.535  76.035  1.00  0.00           H
ATOM   3625  CG  PRO A 810      62.965  37.665  77.405  1.00  0.00           C
ATOM   3626  HG1 PRO A 810      62.435  38.515  77.895  1.00  0.00           H
ATOM   3627  HG2 PRO A 810      62.915  36.775  78.065  1.00  0.00           H
ATOM   3628  C   PRO A 810      62.275  39.725  74.895  1.00  0.00           C
ATOM   3629  O   PRO A 810      61.655  40.235  75.835  1.00  0.00           O
ATOM   3630  N   SER A 811      62.215  40.255  73.655  1.00  0.00           N
ATOM   3631  HN  SER A 811      62.745  39.835  72.905  1.00  0.00           H
ATOM   3632  CA  SER A 811      61.255  41.285  73.295  1.00  0.00           C
ATOM   3633  HA  SER A 811      61.405  42.075  74.015  1.00  0.00           H
ATOM   3634  CB  SER A 811      61.515  41.895  71.885  1.00  0.00           C
ATOM   3635  HB1 SER A 811      62.565  42.245  71.845  1.00  0.00           H
ATOM   3636  HB2 SER A 811      60.855  42.775  71.715  1.00  0.00           H
ATOM   3637  OG  SER A 811      61.305  40.975  70.825  1.00  0.00           O
ATOM   3638  HG1 SER A 811      61.995  40.275  70.925  1.00  0.00           H
ATOM   3639  C   SER A 811      59.795  40.795  73.425  1.00  0.00           C
ATOM   3640  O   SER A 811      59.565  39.585  73.265  1.00  0.00           O
ATOM   3641  N   PRO A 812      58.795  41.625  73.795  1.00  0.00           N
ATOM   3642  CD  PRO A 812      58.975  43.045  74.095  1.00  0.00           C
ATOM   3643  HD1 PRO A 812      59.555  43.555  73.295  1.00  0.00           H
ATOM   3644  HD2 PRO A 812      59.505  43.155  75.065  1.00  0.00           H
ATOM   3645  CA  PRO A 812      57.435  41.185  74.115  1.00  0.00           C
ATOM   3646  HA  PRO A 812      57.525  40.585  75.005  1.00  0.00           H
ATOM   3647  CB  PRO A 812      56.625  42.465  74.385  1.00  0.00           C
ATOM   3648  HB1 PRO A 812      56.275  42.435  75.445  1.00  0.00           H
ATOM   3649  HB2 PRO A 812      55.735  42.555  73.725  1.00  0.00           H
ATOM   3650  CG  PRO A 812      57.575  43.655  74.185  1.00  0.00           C
ATOM   3651  HG1 PRO A 812      57.325  44.165  73.235  1.00  0.00           H
ATOM   3652  HG2 PRO A 812      57.495  44.385  75.015  1.00  0.00           H
ATOM   3653  C   PRO A 812      56.775  40.245  73.115  1.00  0.00           C
ATOM   3654  O   PRO A 812      57.105  40.285  71.925  1.00  0.00           O
ATOM   3655  N   LYS A 813      55.885  39.365  73.585  1.00  0.00           N
ATOM   3656  HN  LYS A 813      55.495  39.455  74.505  1.00  0.00           H
ATOM   3657  CA  LYS A 813      55.495  38.165  72.885  1.00  0.00           C
ATOM   3658  HA  LYS A 813      55.785  38.245  71.845  1.00  0.00           H
ATOM   3659  CB  LYS A 813      56.215  36.935  73.495  1.00  0.00           C
ATOM   3660  HB1 LYS A 813      55.635  35.995  73.355  1.00  0.00           H
ATOM   3661  HB2 LYS A 813      56.295  37.095  74.585  1.00  0.00           H
ATOM   3662  CG  LYS A 813      57.605  36.745  72.855  1.00  0.00           C
ATOM   3663  HG1 LYS A 813      58.055  37.755  72.755  1.00  0.00           H
ATOM   3664  HG2 LYS A 813      57.455  36.345  71.825  1.00  0.00           H
ATOM   3665  CD  LYS A 813      58.555  35.835  73.635  1.00  0.00           C
ATOM   3666  HD1 LYS A 813      58.105  34.825  73.705  1.00  0.00           H
ATOM   3667  HD2 LYS A 813      58.675  36.235  74.665  1.00  0.00           H
ATOM   3668  CE  LYS A 813      59.935  35.705  72.955  1.00  0.00           C
ATOM   3669  HE1 LYS A 813      59.825  35.385  71.905  1.00  0.00           H
ATOM   3670  HE2 LYS A 813      60.555  34.955  73.495  1.00  0.00           H
ATOM   3671  NZ  LYS A 813      60.655  36.985  72.985  1.00  0.00           N
ATOM   3672  HZ1 LYS A 813      60.925  37.245  73.945  1.00  0.00           H
ATOM   3673  HZ2 LYS A 813      60.085  37.785  72.625  1.00  0.00           H
ATOM   3674  HZ3 LYS A 813      61.545  36.935  72.405  1.00  0.00           H
ATOM   3675  C   LYS A 813      53.995  38.005  72.835  1.00  0.00           C
ATOM   3676  O   LYS A 813      53.225  38.725  73.465  1.00  0.00           O
ATOM   3677  N   LEU A 814      53.535  37.045  72.005  1.00  0.00           N
ATOM   3678  HN  LEU A 814      54.165  36.495  71.465  1.00  0.00           H
ATOM   3679  CA  LEU A 814      52.125  36.715  71.905  1.00  0.00           C
ATOM   3680  HA  LEU A 814      51.565  37.645  71.865  1.00  0.00           H
ATOM   3681  CB  LEU A 814      51.815  35.925  70.605  1.00  0.00           C
ATOM   3682  HB1 LEU A 814      50.745  35.635  70.585  1.00  0.00           H
ATOM   3683  HB2 LEU A 814      52.425  34.985  70.605  1.00  0.00           H
ATOM   3684  CG  LEU A 814      52.125  36.685  69.305  1.00  0.00           C
ATOM   3685  HG  LEU A 814      53.195  37.025  69.325  1.00  0.00           H
ATOM   3686  CD1 LEU A 814      51.955  35.745  68.105  1.00  0.00           C
ATOM   3687 HD11 LEU A 814      50.905  35.395  68.035  1.00  0.00           H
ATOM   3688 HD12 LEU A 814      52.615  34.865  68.205  1.00  0.00           H
ATOM   3689 HD13 LEU A 814      52.225  36.275  67.155  1.00  0.00           H
ATOM   3690  CD2 LEU A 814      51.225  37.935  69.145  1.00  0.00           C
ATOM   3691 HD21 LEU A 814      51.415  38.655  69.965  1.00  0.00           H
ATOM   3692 HD22 LEU A 814      50.155  37.635  69.155  1.00  0.00           H
ATOM   3693 HD23 LEU A 814      51.435  38.445  68.185  1.00  0.00           H
ATOM   3694  C   LEU A 814      51.605  35.975  73.125  1.00  0.00           C
ATOM   3695  O   LEU A 814      51.485  34.745  73.155  1.00  0.00           O
ATOM   3696  N   HSD A 815      51.255  36.715  74.195  1.00  0.00           N
ATOM   3697  HN  HSD A 815      51.435  37.705  74.165  1.00  0.00           H
ATOM   3698  CA  HSD A 815      50.745  36.155  75.425  1.00  0.00           C
ATOM   3699  HA  HSD A 815      51.285  35.245  75.635  1.00  0.00           H
ATOM   3700  CB  HSD A 815      51.025  37.145  76.595  1.00  0.00           C
ATOM   3701  HB1 HSD A 815      50.655  36.715  77.555  1.00  0.00           H
ATOM   3702  HB2 HSD A 815      50.475  38.095  76.405  1.00  0.00           H
ATOM   3703  ND1 HSD A 815      53.445  36.595  77.215  1.00  0.00           N
ATOM   3704  HD1 HSD A 815      53.315  35.645  77.525  1.00  0.00           H
ATOM   3705  CG  HSD A 815      52.505  37.475  76.725  1.00  0.00           C
ATOM   3706  CE1 HSD A 815      54.645  37.225  77.185  1.00  0.00           C
ATOM   3707  HE1 HSD A 815      55.555  36.725  77.515  1.00  0.00           H
ATOM   3708  NE2 HSD A 815      54.545  38.455  76.735  1.00  0.00           N
ATOM   3709  CD2 HSD A 815      53.195  38.625  76.455  1.00  0.00           C
ATOM   3710  HD2 HSD A 815      52.835  39.575  76.065  1.00  0.00           H
ATOM   3711  C   HSD A 815      49.265  35.795  75.305  1.00  0.00           C
ATOM   3712  O   HSD A 815      48.385  36.485  75.815  1.00  0.00           O
ATOM   3713  N   VAL A 816      48.965  34.715  74.555  1.00  0.00           N
ATOM   3714  HN  VAL A 816      49.715  34.195  74.125  1.00  0.00           H
ATOM   3715  CA  VAL A 816      47.615  34.285  74.195  1.00  0.00           C
ATOM   3716  HA  VAL A 816      46.915  35.025  74.555  1.00  0.00           H
ATOM   3717  CB  VAL A 816      47.465  34.165  72.665  1.00  0.00           C
ATOM   3718  HB  VAL A 816      48.215  33.435  72.285  1.00  0.00           H
ATOM   3719  CG1 VAL A 816      46.055  33.705  72.245  1.00  0.00           C
ATOM   3720 HG11 VAL A 816      45.285  34.405  72.615  1.00  0.00           H
ATOM   3721 HG12 VAL A 816      45.825  32.695  72.635  1.00  0.00           H
ATOM   3722 HG13 VAL A 816      45.985  33.655  71.145  1.00  0.00           H
ATOM   3723  CG2 VAL A 816      47.725  35.525  71.985  1.00  0.00           C
ATOM   3724 HG21 VAL A 816      48.705  35.955  72.265  1.00  0.00           H
ATOM   3725 HG22 VAL A 816      46.925  36.245  72.275  1.00  0.00           H
ATOM   3726 HG23 VAL A 816      47.695  35.405  70.885  1.00  0.00           H
ATOM   3727  C   VAL A 816      47.385  32.945  74.895  1.00  0.00           C
ATOM   3728  O   VAL A 816      48.305  32.115  74.925  1.00  0.00           O
ATOM   3729  N   PRO A 817      46.255  32.635  75.545  1.00  0.00           N
ATOM   3730  CD  PRO A 817      45.105  33.535  75.675  1.00  0.00           C
ATOM   3731  HD1 PRO A 817      44.605  33.605  74.675  1.00  0.00           H
ATOM   3732  HD2 PRO A 817      45.425  34.545  76.025  1.00  0.00           H
ATOM   3733  CA  PRO A 817      45.935  31.285  76.015  1.00  0.00           C
ATOM   3734  HA  PRO A 817      46.695  31.015  76.715  1.00  0.00           H
ATOM   3735  CB  PRO A 817      44.555  31.395  76.705  1.00  0.00           C
ATOM   3736  HB1 PRO A 817      44.605  31.015  77.745  1.00  0.00           H
ATOM   3737  HB2 PRO A 817      43.765  30.815  76.155  1.00  0.00           H
ATOM   3738  CG  PRO A 817      44.175  32.885  76.695  1.00  0.00           C
ATOM   3739  HG1 PRO A 817      43.105  33.015  76.395  1.00  0.00           H
ATOM   3740  HG2 PRO A 817      44.335  33.345  77.695  1.00  0.00           H
ATOM   3741  C   PRO A 817      45.955  30.205  74.935  1.00  0.00           C
ATOM   3742  O   PRO A 817      45.755  30.485  73.755  1.00  0.00           O
ATOM   3743  N   GLU A 818      46.175  28.935  75.325  1.00  0.00           N
ATOM   3744  HN  GLU A 818      46.335  28.705  76.275  1.00  0.00           H
ATOM   3745  CA  GLU A 818      46.085  27.785  74.425  1.00  0.00           C
ATOM   3746  HA  GLU A 818      46.485  28.055  73.455  1.00  0.00           H
ATOM   3747  CB  GLU A 818      46.925  26.635  75.035  1.00  0.00           C
ATOM   3748  HB1 GLU A 818      46.505  26.365  76.035  1.00  0.00           H
ATOM   3749  HB2 GLU A 818      47.955  27.015  75.215  1.00  0.00           H
ATOM   3750  CG  GLU A 818      47.015  25.365  74.175  1.00  0.00           C
ATOM   3751  HG1 GLU A 818      46.005  25.055  73.815  1.00  0.00           H
ATOM   3752  HG2 GLU A 818      47.455  24.545  74.775  1.00  0.00           H
ATOM   3753  CD  GLU A 818      47.905  25.575  72.965  1.00  0.00           C
ATOM   3754  OE1 GLU A 818      47.385  25.735  71.845  1.00  0.00           O
ATOM   3755  OE2 GLU A 818      49.145  25.585  73.155  1.00  0.00           O
ATOM   3756  C   GLU A 818      44.635  27.335  74.205  1.00  0.00           C
ATOM   3757  O   GLU A 818      44.255  26.625  73.285  1.00  0.00           O
ATOM   3758  N   LYS A 819      43.715  27.775  75.095  1.00  0.00           N
ATOM   3759  HN  LYS A 819      43.995  28.385  75.825  1.00  0.00           H
ATOM   3760  CA  LYS A 819      42.305  27.515  74.935  1.00  0.00           C
ATOM   3761  HA  LYS A 819      42.165  26.445  74.925  1.00  0.00           H
ATOM   3762  CB  LYS A 819      41.515  28.085  76.145  1.00  0.00           C
ATOM   3763  HB1 LYS A 819      40.425  27.955  75.955  1.00  0.00           H
ATOM   3764  HB2 LYS A 819      41.705  29.175  76.185  1.00  0.00           H
ATOM   3765  CG  LYS A 819      41.895  27.475  77.505  1.00  0.00           C
ATOM   3766  HG1 LYS A 819      42.945  27.765  77.755  1.00  0.00           H
ATOM   3767  HG2 LYS A 819      41.875  26.365  77.435  1.00  0.00           H
ATOM   3768  CD  LYS A 819      40.965  27.935  78.645  1.00  0.00           C
ATOM   3769  HD1 LYS A 819      40.945  29.055  78.615  1.00  0.00           H
ATOM   3770  HD2 LYS A 819      41.415  27.665  79.625  1.00  0.00           H
ATOM   3771  CE  LYS A 819      39.535  27.375  78.575  1.00  0.00           C
ATOM   3772  HE1 LYS A 819      39.495  26.345  79.005  1.00  0.00           H
ATOM   3773  HE2 LYS A 819      39.195  27.315  77.515  1.00  0.00           H
ATOM   3774  NZ  LYS A 819      38.555  28.215  79.275  1.00  0.00           N
ATOM   3775  HZ1 LYS A 819      38.695  29.225  79.055  1.00  0.00           H
ATOM   3776  HZ2 LYS A 819      38.515  28.045  80.295  1.00  0.00           H
ATOM   3777  HZ3 LYS A 819      37.615  27.935  78.865  1.00  0.00           H
ATOM   3778  C   LYS A 819      41.665  28.065  73.645  1.00  0.00           C
ATOM   3779  O   LYS A 819      41.965  29.155  73.185  1.00  0.00           O
ATOM   3780  N   PHE A 820      40.735  27.285  73.055  1.00  0.00           N
ATOM   3781  HN  PHE A 820      40.585  26.355  73.355  1.00  0.00           H
ATOM   3782  CA  PHE A 820      39.965  27.695  71.875  1.00  0.00           C
ATOM   3783  HA  PHE A 820      40.565  28.375  71.285  1.00  0.00           H
ATOM   3784  CB  PHE A 820      39.605  26.445  71.015  1.00  0.00           C
ATOM   3785  HB1 PHE A 820      40.545  26.035  70.575  1.00  0.00           H
ATOM   3786  HB2 PHE A 820      38.915  26.705  70.175  1.00  0.00           H
ATOM   3787  CG  PHE A 820      38.985  25.385  71.895  1.00  0.00           C
ATOM   3788  CD1 PHE A 820      39.775  24.395  72.515  1.00  0.00           C
ATOM   3789  HD1 PHE A 820      40.835  24.325  72.275  1.00  0.00           H
ATOM   3790  CE1 PHE A 820      39.235  23.585  73.515  1.00  0.00           C
ATOM   3791  HE1 PHE A 820      39.855  22.855  74.015  1.00  0.00           H
ATOM   3792  CZ  PHE A 820      37.905  23.745  73.895  1.00  0.00           C
ATOM   3793  HZ  PHE A 820      37.475  23.135  74.695  1.00  0.00           H
ATOM   3794  CD2 PHE A 820      37.615  25.455  72.205  1.00  0.00           C
ATOM   3795  HD2 PHE A 820      36.985  26.185  71.725  1.00  0.00           H
ATOM   3796  CE2 PHE A 820      37.085  24.655  73.225  1.00  0.00           C
ATOM   3797  HE2 PHE A 820      36.045  24.745  73.485  1.00  0.00           H
ATOM   3798  C   PHE A 820      38.695  28.455  72.265  1.00  0.00           C
ATOM   3799  O   PHE A 820      37.975  28.985  71.415  1.00  0.00           O
ATOM   3800  N   GLU A 821      38.365  28.485  73.575  1.00  0.00           N
ATOM   3801  HN  GLU A 821      38.935  27.985  74.215  1.00  0.00           H
ATOM   3802  CA  GLU A 821      37.345  29.335  74.155  1.00  0.00           C
ATOM   3803  HA  GLU A 821      36.485  29.245  73.515  1.00  0.00           H
ATOM   3804  CB  GLU A 821      36.975  28.835  75.585  1.00  0.00           C
ATOM   3805  HB1 GLU A 821      36.225  29.525  76.035  1.00  0.00           H
ATOM   3806  HB2 GLU A 821      37.885  28.895  76.225  1.00  0.00           H
ATOM   3807  CG  GLU A 821      36.405  27.395  75.625  1.00  0.00           C
ATOM   3808  HG1 GLU A 821      37.175  26.665  75.305  1.00  0.00           H
ATOM   3809  HG2 GLU A 821      35.555  27.325  74.925  1.00  0.00           H
ATOM   3810  CD  GLU A 821      35.925  26.975  77.005  1.00  0.00           C
ATOM   3811  OE1 GLU A 821      36.425  27.485  78.035  1.00  0.00           O
ATOM   3812  OE2 GLU A 821      35.035  26.085  77.045  1.00  0.00           O
ATOM   3813  C   GLU A 821      37.785  30.805  74.225  1.00  0.00           C
ATOM   3814  O   GLU A 821      38.985  31.065  74.365  1.00  0.00           O
ATOM   3815  N   PRO A 822      36.895  31.785  74.135  1.00  0.00           N
ATOM   3816  CD  PRO A 822      35.455  31.575  73.935  1.00  0.00           C
ATOM   3817  HD1 PRO A 822      35.035  30.975  74.765  1.00  0.00           H
ATOM   3818  HD2 PRO A 822      35.295  31.055  72.965  1.00  0.00           H
ATOM   3819  CA  PRO A 822      37.235  33.205  74.185  1.00  0.00           C
ATOM   3820  HA  PRO A 822      37.845  33.395  73.305  1.00  0.00           H
ATOM   3821  CB  PRO A 822      35.905  33.975  74.135  1.00  0.00           C
ATOM   3822  HB1 PRO A 822      35.935  34.715  73.295  1.00  0.00           H
ATOM   3823  HB2 PRO A 822      35.705  34.525  75.075  1.00  0.00           H
ATOM   3824  CG  PRO A 822      34.785  32.955  73.885  1.00  0.00           C
ATOM   3825  HG1 PRO A 822      34.005  33.035  74.675  1.00  0.00           H
ATOM   3826  HG2 PRO A 822      34.325  33.135  72.895  1.00  0.00           H
ATOM   3827  C   PRO A 822      38.065  33.665  75.365  1.00  0.00           C
ATOM   3828  O   PRO A 822      38.155  32.995  76.395  1.00  0.00           O
ATOM   3829  N   THR A 823      38.655  34.865  75.265  1.00  0.00           N
ATOM   3830  HN  THR A 823      38.585  35.405  74.425  1.00  0.00           H
ATOM   3831  CA  THR A 823      39.645  35.345  76.205  1.00  0.00           C
ATOM   3832  HA  THR A 823      40.245  34.505  76.545  1.00  0.00           H
ATOM   3833  CB  THR A 823      40.575  36.345  75.515  1.00  0.00           C
ATOM   3834  HB  THR A 823      41.095  37.025  76.235  1.00  0.00           H
ATOM   3835  OG1 THR A 823      39.895  37.115  74.505  1.00  0.00           O
ATOM   3836  HG1 THR A 823      39.325  37.745  74.975  1.00  0.00           H
ATOM   3837  CG2 THR A 823      41.645  35.525  74.775  1.00  0.00           C
ATOM   3838 HG21 THR A 823      41.185  34.875  74.005  1.00  0.00           H
ATOM   3839 HG22 THR A 823      42.205  34.885  75.495  1.00  0.00           H
ATOM   3840 HG23 THR A 823      42.375  36.195  74.275  1.00  0.00           H
ATOM   3841  C   THR A 823      39.065  35.955  77.475  1.00  0.00           C
ATOM   3842  O   THR A 823      39.815  36.385  78.345  1.00  0.00           O
ATOM   3843  N   HSD A 824      37.735  35.985  77.645  1.00  0.00           N
ATOM   3844  HN  HSD A 824      37.145  35.585  76.935  1.00  0.00           H
ATOM   3845  CA  HSD A 824      37.115  36.495  78.855  1.00  0.00           C
ATOM   3846  HA  HSD A 824      37.805  36.345  79.675  1.00  0.00           H
ATOM   3847  CB  HSD A 824      36.855  38.015  78.705  1.00  0.00           C
ATOM   3848  HB1 HSD A 824      36.095  38.205  77.915  1.00  0.00           H
ATOM   3849  HB2 HSD A 824      37.795  38.495  78.375  1.00  0.00           H
ATOM   3850  ND1 HSD A 824      35.215  39.155  80.285  1.00  0.00           N
ATOM   3851  HD1 HSD A 824      34.445  39.295  79.655  1.00  0.00           H
ATOM   3852  CG  HSD A 824      36.465  38.675  79.995  1.00  0.00           C
ATOM   3853  CE1 HSD A 824      35.265  39.635  81.555  1.00  0.00           C
ATOM   3854  HE1 HSD A 824      34.395  40.085  82.045  1.00  0.00           H
ATOM   3855  NE2 HSD A 824      36.475  39.505  82.095  1.00  0.00           N
ATOM   3856  CD2 HSD A 824      37.235  38.925  81.095  1.00  0.00           C
ATOM   3857  HD2 HSD A 824      38.295  38.765  81.225  1.00  0.00           H
ATOM   3858  C   HSD A 824      35.805  35.745  79.165  1.00  0.00           C
ATOM   3859  O   HSD A 824      35.015  35.575  78.235  1.00  0.00           O
ATOM   3860  N   PRO A 825      35.465  35.315  80.405  1.00  0.00           N
ATOM   3861  CD  PRO A 825      36.355  35.375  81.555  1.00  0.00           C
ATOM   3862  HD1 PRO A 825      36.455  36.425  81.905  1.00  0.00           H
ATOM   3863  HD2 PRO A 825      37.355  34.955  81.285  1.00  0.00           H
ATOM   3864  CA  PRO A 825      34.315  34.435  80.635  1.00  0.00           C
ATOM   3865  HA  PRO A 825      34.135  33.775  79.805  1.00  0.00           H
ATOM   3866  CB  PRO A 825      34.735  33.605  81.865  1.00  0.00           C
ATOM   3867  HB1 PRO A 825      35.265  32.705  81.485  1.00  0.00           H
ATOM   3868  HB2 PRO A 825      33.875  33.255  82.475  1.00  0.00           H
ATOM   3869  CG  PRO A 825      35.705  34.505  82.635  1.00  0.00           C
ATOM   3870  HG1 PRO A 825      35.125  35.155  83.335  1.00  0.00           H
ATOM   3871  HG2 PRO A 825      36.445  33.915  83.215  1.00  0.00           H
ATOM   3872  C   PRO A 825      33.035  35.245  80.845  1.00  0.00           C
ATOM   3873  O   PRO A 825      32.465  35.345  81.935  1.00  0.00           O
ATOM   3874  N   GLU A 826      32.595  35.815  79.725  1.00  0.00           N
ATOM   3875  HN  GLU A 826      33.225  35.665  78.965  1.00  0.00           H
ATOM   3876  CA  GLU A 826      31.375  36.575  79.485  1.00  0.00           C
ATOM   3877  HA  GLU A 826      30.565  36.165  80.075  1.00  0.00           H
ATOM   3878  CB  GLU A 826      31.565  38.095  79.755  1.00  0.00           C
ATOM   3879  HB1 GLU A 826      30.635  38.625  79.445  1.00  0.00           H
ATOM   3880  HB2 GLU A 826      32.405  38.485  79.135  1.00  0.00           H
ATOM   3881  CG  GLU A 826      31.855  38.465  81.225  1.00  0.00           C
ATOM   3882  HG1 GLU A 826      32.855  38.095  81.545  1.00  0.00           H
ATOM   3883  HG2 GLU A 826      31.115  37.975  81.875  1.00  0.00           H
ATOM   3884  CD  GLU A 826      31.785  39.965  81.455  1.00  0.00           C
ATOM   3885  OE1 GLU A 826      32.545  40.715  80.775  1.00  0.00           O
ATOM   3886  OE2 GLU A 826      30.925  40.405  82.275  1.00  0.00           O
ATOM   3887  C   GLU A 826      31.015  36.445  78.015  1.00  0.00           C
ATOM   3888  O   GLU A 826      29.875  36.695  77.615  1.00  0.00           O
ATOM   3889  N   ARG A 827      31.985  36.025  77.185  1.00  0.00           N
ATOM   3890  HN  ARG A 827      32.885  35.785  77.535  1.00  0.00           H
ATOM   3891  CA  ARG A 827      31.845  35.745  75.775  1.00  0.00           C
ATOM   3892  HA  ARG A 827      31.015  36.305  75.385  1.00  0.00           H
ATOM   3893  CB  ARG A 827      33.145  36.125  75.015  1.00  0.00           C
ATOM   3894  HB1 ARG A 827      33.195  35.595  74.035  1.00  0.00           H
ATOM   3895  HB2 ARG A 827      34.005  35.745  75.615  1.00  0.00           H
ATOM   3896  CG  ARG A 827      33.375  37.635  74.735  1.00  0.00           C
ATOM   3897  HG1 ARG A 827      34.385  37.745  74.275  1.00  0.00           H
ATOM   3898  HG2 ARG A 827      33.395  38.175  75.715  1.00  0.00           H
ATOM   3899  CD  ARG A 827      32.355  38.305  73.805  1.00  0.00           C
ATOM   3900  HD1 ARG A 827      32.685  39.345  73.575  1.00  0.00           H
ATOM   3901  HD2 ARG A 827      31.365  38.355  74.315  1.00  0.00           H
ATOM   3902  NE  ARG A 827      32.305  37.545  72.505  1.00  0.00           N
ATOM   3903  HE  ARG A 827      33.135  37.415  71.975  1.00  0.00           H
ATOM   3904  CZ  ARG A 827      31.235  36.855  72.075  1.00  0.00           C
ATOM   3905  NH1 ARG A 827      30.075  36.925  72.695  1.00  0.00           N
ATOM   3906 HH11 ARG A 827      29.925  37.615  73.385  1.00  0.00           H
ATOM   3907 HH12 ARG A 827      29.285  36.415  72.365  1.00  0.00           H
ATOM   3908  NH2 ARG A 827      31.325  36.095  71.005  1.00  0.00           N
ATOM   3909 HH21 ARG A 827      32.145  36.145  70.445  1.00  0.00           H
ATOM   3910 HH22 ARG A 827      30.465  35.755  70.575  1.00  0.00           H
ATOM   3911  C   ARG A 827      31.525  34.275  75.515  1.00  0.00           C
ATOM   3912  O   ARG A 827      31.765  33.385  76.335  1.00  0.00           O
ATOM   3913  N   GLY A 828      31.005  33.975  74.315  1.00  0.00           N
ATOM   3914  HN  GLY A 828      30.765  34.695  73.665  1.00  0.00           H
ATOM   3915  CA  GLY A 828      30.745  32.625  73.885  1.00  0.00           C
ATOM   3916  HA1 GLY A 828      30.135  32.125  74.625  1.00  0.00           H
ATOM   3917  HA2 GLY A 828      31.685  32.125  73.695  1.00  0.00           H
ATOM   3918  C   GLY A 828      29.975  32.705  72.605  1.00  0.00           C
ATOM   3919  O   GLY A 828      29.435  33.765  72.275  1.00  0.00           O
ATOM   3920  N   TRP A 829      29.875  31.605  71.845  1.00  0.00           N
ATOM   3921  HN  TRP A 829      30.295  30.745  72.135  1.00  0.00           H
ATOM   3922  CA  TRP A 829      29.345  31.585  70.475  1.00  0.00           C
ATOM   3923  HA  TRP A 829      29.615  32.515  69.995  1.00  0.00           H
ATOM   3924  CB  TRP A 829      29.975  30.405  69.685  1.00  0.00           C
ATOM   3925  HB1 TRP A 829      29.845  30.575  68.595  1.00  0.00           H
ATOM   3926  HB2 TRP A 829      29.435  29.455  69.925  1.00  0.00           H
ATOM   3927  CG  TRP A 829      31.425  30.185  69.975  1.00  0.00           C
ATOM   3928  CD1 TRP A 829      31.945  29.115  70.645  1.00  0.00           C
ATOM   3929  HD1 TRP A 829      31.345  28.285  71.015  1.00  0.00           H
ATOM   3930  NE1 TRP A 829      33.295  29.285  70.805  1.00  0.00           N
ATOM   3931  HE1 TRP A 829      33.945  28.595  71.055  1.00  0.00           H
ATOM   3932  CE2 TRP A 829      33.675  30.475  70.265  1.00  0.00           C
ATOM   3933  CD2 TRP A 829      32.515  31.095  69.745  1.00  0.00           C
ATOM   3934  CE3 TRP A 829      32.605  32.365  69.165  1.00  0.00           C
ATOM   3935  HE3 TRP A 829      31.745  32.855  68.745  1.00  0.00           H
ATOM   3936  CZ3 TRP A 829      33.855  32.995  69.145  1.00  0.00           C
ATOM   3937  HZ3 TRP A 829      33.965  33.985  68.715  1.00  0.00           H
ATOM   3938  CZ2 TRP A 829      34.915  31.095  70.215  1.00  0.00           C
ATOM   3939  HZ2 TRP A 829      35.805  30.625  70.615  1.00  0.00           H
ATOM   3940  CH2 TRP A 829      34.985  32.365  69.665  1.00  0.00           C
ATOM   3941  HH2 TRP A 829      35.935  32.895  69.665  1.00  0.00           H
ATOM   3942  C   TRP A 829      27.835  31.455  70.455  1.00  0.00           C
ATOM   3943  O   TRP A 829      27.195  30.955  69.525  1.00  0.00           O
ATOM   3944  N   ILE A 830      27.235  31.935  71.545  1.00  0.00           N
ATOM   3945  HN  ILE A 830      27.855  32.355  72.195  1.00  0.00           H
ATOM   3946  CA  ILE A 830      25.845  31.925  71.875  1.00  0.00           C
ATOM   3947  HA  ILE A 830      25.295  32.115  70.975  1.00  0.00           H
ATOM   3948  CB  ILE A 830      25.495  30.585  72.525  1.00  0.00           C
ATOM   3949  HB  ILE A 830      25.575  29.805  71.735  1.00  0.00           H
ATOM   3950  CG2 ILE A 830      26.465  30.175  73.655  1.00  0.00           C
ATOM   3951 HG21 ILE A 830      26.415  30.875  74.515  1.00  0.00           H
ATOM   3952 HG22 ILE A 830      27.515  30.125  73.305  1.00  0.00           H
ATOM   3953 HG23 ILE A 830      26.205  29.165  74.045  1.00  0.00           H
ATOM   3954  CG1 ILE A 830      24.045  30.635  73.025  1.00  0.00           C
ATOM   3955 HG11 ILE A 830      23.965  31.245  73.965  1.00  0.00           H
ATOM   3956 HG12 ILE A 830      23.745  29.605  73.315  1.00  0.00           H
ATOM   3957  CD  ILE A 830      23.145  31.235  71.955  1.00  0.00           C
ATOM   3958  HD1 ILE A 830      23.455  30.825  70.995  1.00  0.00           H
ATOM   3959  HD2 ILE A 830      23.205  32.325  71.815  1.00  0.00           H
ATOM   3960  HD3 ILE A 830      22.075  31.095  72.185  1.00  0.00           H
ATOM   3961  C   ILE A 830      25.555  33.055  72.855  1.00  0.00           C
ATOM   3962  O   ILE A 830      24.475  33.625  72.965  1.00  0.00           O
ATOM   3963  N   ILE A 831      26.565  33.505  73.605  1.00  0.00           N
ATOM   3964  HN  ILE A 831      27.485  33.165  73.535  1.00  0.00           H
ATOM   3965  CA  ILE A 831      26.345  34.505  74.615  1.00  0.00           C
ATOM   3966  HA  ILE A 831      25.385  34.355  75.085  1.00  0.00           H
ATOM   3967  CB  ILE A 831      27.405  34.365  75.695  1.00  0.00           C
ATOM   3968  HB  ILE A 831      28.405  34.685  75.325  1.00  0.00           H
ATOM   3969  CG2 ILE A 831      27.015  35.265  76.875  1.00  0.00           C
ATOM   3970 HG21 ILE A 831      25.995  35.015  77.235  1.00  0.00           H
ATOM   3971 HG22 ILE A 831      27.045  36.335  76.585  1.00  0.00           H
ATOM   3972 HG23 ILE A 831      27.725  35.145  77.715  1.00  0.00           H
ATOM   3973  CG1 ILE A 831      27.545  32.865  76.105  1.00  0.00           C
ATOM   3974 HG11 ILE A 831      27.985  32.295  75.255  1.00  0.00           H
ATOM   3975 HG12 ILE A 831      26.535  32.455  76.315  1.00  0.00           H
ATOM   3976  CD  ILE A 831      28.445  32.615  77.305  1.00  0.00           C
ATOM   3977  HD1 ILE A 831      27.955  32.925  78.255  1.00  0.00           H
ATOM   3978  HD2 ILE A 831      29.395  33.205  77.215  1.00  0.00           H
ATOM   3979  HD3 ILE A 831      28.735  31.545  77.365  1.00  0.00           H
ATOM   3980  C   ILE A 831      26.325  35.875  73.945  1.00  0.00           C
ATOM   3981  O   ILE A 831      27.345  36.535  73.775  1.00  0.00           O
ATOM   3982  N   SER A 832      25.125  36.285  73.485  1.00  0.00           N
ATOM   3983  HN  SER A 832      24.375  35.625  73.515  1.00  0.00           H
ATOM   3984  CA  SER A 832      24.945  37.465  72.645  1.00  0.00           C
ATOM   3985  HA  SER A 832      25.535  38.285  73.035  1.00  0.00           H
ATOM   3986  CB  SER A 832      25.385  37.185  71.185  1.00  0.00           C
ATOM   3987  HB1 SER A 832      24.675  36.495  70.675  1.00  0.00           H
ATOM   3988  HB2 SER A 832      26.375  36.685  71.205  1.00  0.00           H
ATOM   3989  OG  SER A 832      25.535  38.385  70.435  1.00  0.00           O
ATOM   3990  HG1 SER A 832      25.675  38.095  69.515  1.00  0.00           H
ATOM   3991  C   SER A 832      23.465  37.865  72.665  1.00  0.00           C
ATOM   3992  O   SER A 832      22.765  37.725  71.665  1.00  0.00           O
ATOM   3993  N   PRO A 833      22.915  38.265  73.815  1.00  0.00           N
ATOM   3994  CD  PRO A 833      23.715  38.775  74.935  1.00  0.00           C
ATOM   3995  HD1 PRO A 833      24.365  39.615  74.575  1.00  0.00           H
ATOM   3996  HD2 PRO A 833      24.335  37.975  75.375  1.00  0.00           H
ATOM   3997  CA  PRO A 833      21.535  38.725  73.895  1.00  0.00           C
ATOM   3998  HA  PRO A 833      20.915  37.945  73.495  1.00  0.00           H
ATOM   3999  CB  PRO A 833      21.335  38.925  75.405  1.00  0.00           C
ATOM   4000  HB1 PRO A 833      21.055  37.945  75.845  1.00  0.00           H
ATOM   4001  HB2 PRO A 833      20.575  39.695  75.655  1.00  0.00           H
ATOM   4002  CG  PRO A 833      22.715  39.305  75.965  1.00  0.00           C
ATOM   4003  HG1 PRO A 833      22.815  40.415  76.005  1.00  0.00           H
ATOM   4004  HG2 PRO A 833      22.895  38.905  76.975  1.00  0.00           H
ATOM   4005  C   PRO A 833      21.205  39.965  73.055  1.00  0.00           C
ATOM   4006  O   PRO A 833      22.085  40.725  72.685  1.00  0.00           O
ATOM   4007  N   LEU A 834      19.905  40.175  72.725  1.00  0.00           N
ATOM   4008  HN  LEU A 834      19.255  39.435  72.825  1.00  0.00           H
ATOM   4009  CA  LEU A 834      19.435  41.385  72.065  1.00  0.00           C
ATOM   4010  HA  LEU A 834      20.255  41.845  71.515  1.00  0.00           H
ATOM   4011  CB  LEU A 834      18.265  41.045  71.105  1.00  0.00           C
ATOM   4012  HB1 LEU A 834      17.545  41.895  71.035  1.00  0.00           H
ATOM   4013  HB2 LEU A 834      17.715  40.165  71.495  1.00  0.00           H
ATOM   4014  CG  LEU A 834      18.675  40.775  69.635  1.00  0.00           C
ATOM   4015  HG  LEU A 834      17.765  40.405  69.105  1.00  0.00           H
ATOM   4016  CD1 LEU A 834      19.065  42.095  68.945  1.00  0.00           C
ATOM   4017 HD11 LEU A 834      19.995  42.515  69.395  1.00  0.00           H
ATOM   4018 HD12 LEU A 834      18.255  42.855  69.045  1.00  0.00           H
ATOM   4019 HD13 LEU A 834      19.255  41.925  67.865  1.00  0.00           H
ATOM   4020  CD2 LEU A 834      19.765  39.715  69.495  1.00  0.00           C
ATOM   4021 HD21 LEU A 834      19.435  38.735  69.905  1.00  0.00           H
ATOM   4022 HD22 LEU A 834      20.695  40.025  70.025  1.00  0.00           H
ATOM   4023 HD23 LEU A 834      20.025  39.575  68.425  1.00  0.00           H
ATOM   4024  C   LEU A 834      18.905  42.445  73.035  1.00  0.00           C
ATOM   4025  O   LEU A 834      19.055  43.645  72.805  1.00  0.00           O
ATOM   4026  N   GLY A 835      18.245  42.015  74.135  1.00  0.00           N
ATOM   4027  HN  GLY A 835      18.385  41.075  74.405  1.00  0.00           H
ATOM   4028  CA  GLY A 835      17.465  42.875  75.005  1.00  0.00           C
ATOM   4029  HA1 GLY A 835      16.685  42.265  75.455  1.00  0.00           H
ATOM   4030  HA2 GLY A 835      17.065  43.705  74.445  1.00  0.00           H
ATOM   4031  C   GLY A 835      18.265  43.435  76.135  1.00  0.00           C
ATOM   4032  O   GLY A 835      18.015  43.165  77.305  1.00  0.00           O
ATOM   4033  N   ASP A 836      19.265  44.255  75.765  1.00  0.00           N
ATOM   4034  HN  ASP A 836      19.475  44.265  74.795  1.00  0.00           H
ATOM   4035  CA  ASP A 836      20.165  44.925  76.685  1.00  0.00           C
ATOM   4036  HA  ASP A 836      19.945  44.665  77.705  1.00  0.00           H
ATOM   4037  CB  ASP A 836      21.645  44.585  76.345  1.00  0.00           C
ATOM   4038  HB1 ASP A 836      22.325  45.095  77.055  1.00  0.00           H
ATOM   4039  HB2 ASP A 836      21.915  44.925  75.325  1.00  0.00           H
ATOM   4040  CG  ASP A 836      21.905  43.095  76.415  1.00  0.00           C
ATOM   4041  OD1 ASP A 836      22.505  42.665  77.425  1.00  0.00           O
ATOM   4042  OD2 ASP A 836      21.555  42.385  75.425  1.00  0.00           O
ATOM   4043  C   ASP A 836      20.025  46.435  76.515  1.00  0.00           C
ATOM   4044  O   ASP A 836      20.035  47.225  77.465  1.00  0.00           O
ATOM   4045  N   ASN A 837      19.865  46.855  75.255  1.00  0.00           N
ATOM   4046  HN  ASN A 837      19.645  46.185  74.555  1.00  0.00           H
ATOM   4047  CA  ASN A 837      19.905  48.235  74.815  1.00  0.00           C
ATOM   4048  HA  ASN A 837      20.385  48.835  75.575  1.00  0.00           H
ATOM   4049  CB  ASN A 837      20.665  48.355  73.445  1.00  0.00           C
ATOM   4050  HB1 ASN A 837      20.605  49.395  73.075  1.00  0.00           H
ATOM   4051  HB2 ASN A 837      20.195  47.685  72.695  1.00  0.00           H
ATOM   4052  CG  ASN A 837      22.145  48.005  73.585  1.00  0.00           C
ATOM   4053  OD1 ASN A 837      22.715  47.995  74.685  1.00  0.00           O
ATOM   4054  ND2 ASN A 837      22.845  47.755  72.445  1.00  0.00           N
ATOM   4055 HD21 ASN A 837      23.835  47.675  72.525  1.00  0.00           H
ATOM   4056 HD22 ASN A 837      22.375  47.735  71.565  1.00  0.00           H
ATOM   4057  C   ASN A 837      18.455  48.695  74.635  1.00  0.00           C
ATOM   4058  O   ASN A 837      17.645  47.895  74.165  1.00  0.00           O
ATOM   4059  N   PRO A 838      18.025  49.915  74.975  1.00  0.00           N
ATOM   4060  CD  PRO A 838      18.905  50.955  75.495  1.00  0.00           C
ATOM   4061  HD1 PRO A 838      19.705  51.185  74.755  1.00  0.00           H
ATOM   4062  HD2 PRO A 838      19.365  50.615  76.455  1.00  0.00           H
ATOM   4063  CA  PRO A 838      16.715  50.425  74.595  1.00  0.00           C
ATOM   4064  HA  PRO A 838      15.985  49.795  75.085  1.00  0.00           H
ATOM   4065  CB  PRO A 838      16.665  51.875  75.105  1.00  0.00           C
ATOM   4066  HB1 PRO A 838      15.875  51.975  75.885  1.00  0.00           H
ATOM   4067  HB2 PRO A 838      16.445  52.605  74.295  1.00  0.00           H
ATOM   4068  CG  PRO A 838      18.035  52.195  75.715  1.00  0.00           C
ATOM   4069  HG1 PRO A 838      18.495  53.085  75.225  1.00  0.00           H
ATOM   4070  HG2 PRO A 838      17.965  52.395  76.805  1.00  0.00           H
ATOM   4071  C   PRO A 838      16.405  50.345  73.095  1.00  0.00           C
ATOM   4072  O   PRO A 838      17.315  50.505  72.275  1.00  0.00           O
ATOM   4073  N   TRP A 839      15.125  50.175  72.745  1.00  0.00           N
ATOM   4074  HN  TRP A 839      14.435  50.085  73.455  1.00  0.00           H
ATOM   4075  CA  TRP A 839      14.645  50.015  71.385  1.00  0.00           C
ATOM   4076  HA  TRP A 839      15.115  49.115  70.985  1.00  0.00           H
ATOM   4077  CB  TRP A 839      13.105  49.815  71.395  1.00  0.00           C
ATOM   4078  HB1 TRP A 839      12.925  48.845  71.905  1.00  0.00           H
ATOM   4079  HB2 TRP A 839      12.735  49.725  70.345  1.00  0.00           H
ATOM   4080  CG  TRP A 839      12.315  50.865  72.105  1.00  0.00           C
ATOM   4081  CD1 TRP A 839      11.795  52.005  71.575  1.00  0.00           C
ATOM   4082  HD1 TRP A 839      11.825  52.265  70.525  1.00  0.00           H
ATOM   4083  NE1 TRP A 839      11.245  52.755  72.575  1.00  0.00           N
ATOM   4084  HE1 TRP A 839      10.525  53.415  72.485  1.00  0.00           H
ATOM   4085  CE2 TRP A 839      11.385  52.115  73.775  1.00  0.00           C
ATOM   4086  CD2 TRP A 839      12.045  50.895  73.515  1.00  0.00           C
ATOM   4087  CE3 TRP A 839      12.255  49.975  74.535  1.00  0.00           C
ATOM   4088  HE3 TRP A 839      12.655  48.995  74.325  1.00  0.00           H
ATOM   4089  CZ3 TRP A 839      11.785  50.305  75.805  1.00  0.00           C
ATOM   4090  HZ3 TRP A 839      11.775  49.545  76.575  1.00  0.00           H
ATOM   4091  CZ2 TRP A 839      10.975  52.465  75.055  1.00  0.00           C
ATOM   4092  HZ2 TRP A 839      10.435  53.385  75.255  1.00  0.00           H
ATOM   4093  CH2 TRP A 839      11.165  51.535  76.065  1.00  0.00           C
ATOM   4094  HH2 TRP A 839      10.765  51.715  77.055  1.00  0.00           H
ATOM   4095  C   TRP A 839      15.005  51.145  70.425  1.00  0.00           C
ATOM   4096  O   TRP A 839      15.385  50.915  69.285  1.00  0.00           O
ATOM   4097  N   TRP A 840      14.885  52.415  70.865  1.00  0.00           N
ATOM   4098  HN  TRP A 840      14.575  52.635  71.785  1.00  0.00           H
ATOM   4099  CA  TRP A 840      15.225  53.585  70.065  1.00  0.00           C
ATOM   4100  HA  TRP A 840      14.655  53.515  69.145  1.00  0.00           H
ATOM   4101  CB  TRP A 840      14.775  54.905  70.765  1.00  0.00           C
ATOM   4102  HB1 TRP A 840      13.655  54.905  70.765  1.00  0.00           H
ATOM   4103  HB2 TRP A 840      15.075  55.785  70.155  1.00  0.00           H
ATOM   4104  CG  TRP A 840      15.225  55.095  72.175  1.00  0.00           C
ATOM   4105  CD1 TRP A 840      14.605  54.625  73.305  1.00  0.00           C
ATOM   4106  HD1 TRP A 840      13.675  54.065  73.295  1.00  0.00           H
ATOM   4107  NE1 TRP A 840      15.325  54.975  74.405  1.00  0.00           N
ATOM   4108  HE1 TRP A 840      15.145  54.705  75.325  1.00  0.00           H
ATOM   4109  CE2 TRP A 840      16.415  55.705  74.025  1.00  0.00           C
ATOM   4110  CD2 TRP A 840      16.375  55.825  72.615  1.00  0.00           C
ATOM   4111  CE3 TRP A 840      17.355  56.575  71.965  1.00  0.00           C
ATOM   4112  HE3 TRP A 840      17.335  56.695  70.895  1.00  0.00           H
ATOM   4113  CZ3 TRP A 840      18.385  57.155  72.725  1.00  0.00           C
ATOM   4114  HZ3 TRP A 840      19.145  57.735  72.225  1.00  0.00           H
ATOM   4115  CZ2 TRP A 840      17.455  56.235  74.775  1.00  0.00           C
ATOM   4116  HZ2 TRP A 840      17.525  56.085  75.835  1.00  0.00           H
ATOM   4117  CH2 TRP A 840      18.435  56.975  74.105  1.00  0.00           C
ATOM   4118  HH2 TRP A 840      19.275  57.385  74.665  1.00  0.00           H
ATOM   4119  C   TRP A 840      16.685  53.605  69.625  1.00  0.00           C
ATOM   4120  O   TRP A 840      16.995  53.935  68.495  1.00  0.00           O
ATOM   4121  N   THR A 841      17.625  53.185  70.495  1.00  0.00           N
ATOM   4122  HN  THR A 841      17.375  52.915  71.415  1.00  0.00           H
ATOM   4123  CA  THR A 841      19.035  53.015  70.115  1.00  0.00           C
ATOM   4124  HA  THR A 841      19.345  53.945  69.675  1.00  0.00           H
ATOM   4125  CB  THR A 841      19.985  52.765  71.305  1.00  0.00           C
ATOM   4126  HB  THR A 841      21.035  52.855  70.945  1.00  0.00           H
ATOM   4127  OG1 THR A 841      19.835  51.495  71.915  1.00  0.00           O
ATOM   4128  HG1 THR A 841      18.895  51.335  72.095  1.00  0.00           H
ATOM   4129  CG2 THR A 841      19.775  53.825  72.395  1.00  0.00           C
ATOM   4130 HG21 THR A 841      18.735  53.805  72.795  1.00  0.00           H
ATOM   4131 HG22 THR A 841      19.955  54.845  71.985  1.00  0.00           H
ATOM   4132 HG23 THR A 841      20.465  53.665  73.235  1.00  0.00           H
ATOM   4133  C   THR A 841      19.245  51.945  69.045  1.00  0.00           C
ATOM   4134  O   THR A 841      20.025  52.115  68.115  1.00  0.00           O
ATOM   4135  N   LEU A 842      18.525  50.815  69.155  1.00  0.00           N
ATOM   4136  HN  LEU A 842      17.935  50.685  69.945  1.00  0.00           H
ATOM   4137  CA  LEU A 842      18.525  49.725  68.195  1.00  0.00           C
ATOM   4138  HA  LEU A 842      19.555  49.495  67.985  1.00  0.00           H
ATOM   4139  CB  LEU A 842      17.875  48.475  68.845  1.00  0.00           C
ATOM   4140  HB1 LEU A 842      16.775  48.585  68.845  1.00  0.00           H
ATOM   4141  HB2 LEU A 842      18.175  48.445  69.925  1.00  0.00           H
ATOM   4142  CG  LEU A 842      18.305  47.125  68.235  1.00  0.00           C
ATOM   4143  HG  LEU A 842      18.285  47.215  67.115  1.00  0.00           H
ATOM   4144  CD1 LEU A 842      19.725  46.765  68.685  1.00  0.00           C
ATOM   4145 HD11 LEU A 842      19.755  46.675  69.785  1.00  0.00           H
ATOM   4146 HD12 LEU A 842      20.445  47.545  68.355  1.00  0.00           H
ATOM   4147 HD13 LEU A 842      20.035  45.795  68.255  1.00  0.00           H
ATOM   4148  CD2 LEU A 842      17.355  45.975  68.625  1.00  0.00           C
ATOM   4149 HD21 LEU A 842      16.345  46.135  68.215  1.00  0.00           H
ATOM   4150 HD22 LEU A 842      17.265  45.915  69.735  1.00  0.00           H
ATOM   4151 HD23 LEU A 842      17.745  45.015  68.245  1.00  0.00           H
ATOM   4152  C   LEU A 842      17.905  50.125  66.835  1.00  0.00           C
ATOM   4153  O   LEU A 842      18.405  49.745  65.785  1.00  0.00           O
ATOM   4154  N   LEU A 843      16.845  50.975  66.815  1.00  0.00           N
ATOM   4155  HN  LEU A 843      16.365  51.155  67.675  1.00  0.00           H
ATOM   4156  CA  LEU A 843      16.355  51.665  65.615  1.00  0.00           C
ATOM   4157  HA  LEU A 843      16.125  50.915  64.855  1.00  0.00           H
ATOM   4158  CB  LEU A 843      15.085  52.525  65.915  1.00  0.00           C
ATOM   4159  HB1 LEU A 843      15.065  53.415  65.245  1.00  0.00           H
ATOM   4160  HB2 LEU A 843      15.145  52.915  66.945  1.00  0.00           H
ATOM   4161  CG  LEU A 843      13.715  51.835  65.695  1.00  0.00           C
ATOM   4162  HG  LEU A 843      13.755  51.325  64.705  1.00  0.00           H
ATOM   4163  CD1 LEU A 843      13.395  50.815  66.785  1.00  0.00           C
ATOM   4164 HD11 LEU A 843      13.055  51.315  67.715  1.00  0.00           H
ATOM   4165 HD12 LEU A 843      14.305  50.245  67.035  1.00  0.00           H
ATOM   4166 HD13 LEU A 843      12.595  50.115  66.445  1.00  0.00           H
ATOM   4167  CD2 LEU A 843      12.575  52.875  65.665  1.00  0.00           C
ATOM   4168 HD21 LEU A 843      12.765  53.645  64.895  1.00  0.00           H
ATOM   4169 HD22 LEU A 843      12.485  53.385  66.655  1.00  0.00           H
ATOM   4170 HD23 LEU A 843      11.605  52.385  65.435  1.00  0.00           H
ATOM   4171  C   LEU A 843      17.405  52.585  64.985  1.00  0.00           C
ATOM   4172  O   LEU A 843      17.655  52.595  63.775  1.00  0.00           O
ATOM   4173  N   ILE A 844      18.085  53.365  65.845  1.00  0.00           N
ATOM   4174  HN  ILE A 844      17.815  53.365  66.815  1.00  0.00           H
ATOM   4175  CA  ILE A 844      19.175  54.245  65.475  1.00  0.00           C
ATOM   4176  HA  ILE A 844      18.825  54.855  64.655  1.00  0.00           H
ATOM   4177  CB  ILE A 844      19.555  55.205  66.615  1.00  0.00           C
ATOM   4178  HB  ILE A 844      19.635  54.605  67.555  1.00  0.00           H
ATOM   4179  CG2 ILE A 844      20.915  55.895  66.365  1.00  0.00           C
ATOM   4180 HG21 ILE A 844      20.865  56.485  65.415  1.00  0.00           H
ATOM   4181 HG22 ILE A 844      21.745  55.175  66.275  1.00  0.00           H
ATOM   4182 HG23 ILE A 844      21.165  56.585  67.195  1.00  0.00           H
ATOM   4183  CG1 ILE A 844      18.425  56.255  66.795  1.00  0.00           C
ATOM   4184 HG11 ILE A 844      17.435  55.745  66.765  1.00  0.00           H
ATOM   4185 HG12 ILE A 844      18.455  56.955  65.935  1.00  0.00           H
ATOM   4186  CD  ILE A 844      18.535  57.035  68.105  1.00  0.00           C
ATOM   4187  HD1 ILE A 844      19.455  57.645  68.135  1.00  0.00           H
ATOM   4188  HD2 ILE A 844      18.535  56.335  68.975  1.00  0.00           H
ATOM   4189  HD3 ILE A 844      17.665  57.715  68.205  1.00  0.00           H
ATOM   4190  C   ILE A 844      20.355  53.485  64.925  1.00  0.00           C
ATOM   4191  O   ILE A 844      21.075  54.005  64.095  1.00  0.00           O
ATOM   4192  N   ALA A 845      20.595  52.215  65.305  1.00  0.00           N
ATOM   4193  HN  ALA A 845      20.055  51.815  66.045  1.00  0.00           H
ATOM   4194  CA  ALA A 845      21.645  51.385  64.735  1.00  0.00           C
ATOM   4195  HA  ALA A 845      22.585  51.855  64.985  1.00  0.00           H
ATOM   4196  CB  ALA A 845      21.635  50.005  65.435  1.00  0.00           C
ATOM   4197  HB1 ALA A 845      20.695  49.445  65.215  1.00  0.00           H
ATOM   4198  HB2 ALA A 845      21.705  50.125  66.535  1.00  0.00           H
ATOM   4199  HB3 ALA A 845      22.485  49.375  65.095  1.00  0.00           H
ATOM   4200  C   ALA A 845      21.655  51.215  63.205  1.00  0.00           C
ATOM   4201  O   ALA A 845      22.705  50.975  62.605  1.00  0.00           O
ATOM   4202  N   ALA A 846      20.495  51.395  62.515  1.00  0.00           N
ATOM   4203  HN  ALA A 846      19.655  51.545  63.025  1.00  0.00           H
ATOM   4204  CA  ALA A 846      20.355  51.355  61.065  1.00  0.00           C
ATOM   4205  HA  ALA A 846      20.605  50.365  60.725  1.00  0.00           H
ATOM   4206  CB  ALA A 846      18.895  51.705  60.705  1.00  0.00           C
ATOM   4207  HB1 ALA A 846      18.615  52.715  61.065  1.00  0.00           H
ATOM   4208  HB2 ALA A 846      18.215  50.985  61.205  1.00  0.00           H
ATOM   4209  HB3 ALA A 846      18.725  51.635  59.615  1.00  0.00           H
ATOM   4210  C   ALA A 846      21.265  52.335  60.335  1.00  0.00           C
ATOM   4211  O   ALA A 846      21.865  52.055  59.305  1.00  0.00           O
ATOM   4212  N   ILE A 847      21.385  53.535  60.895  1.00  0.00           N
ATOM   4213  HN  ILE A 847      20.855  53.675  61.735  1.00  0.00           H
ATOM   4214  CA  ILE A 847      22.275  54.645  60.585  1.00  0.00           C
ATOM   4215  HA  ILE A 847      22.095  54.945  59.565  1.00  0.00           H
ATOM   4216  CB  ILE A 847      21.635  55.795  61.475  1.00  0.00           C
ATOM   4217  HB  ILE A 847      21.275  55.195  62.325  1.00  0.00           H
ATOM   4218  CG2 ILE A 847      22.305  56.895  62.345  1.00  0.00           C
ATOM   4219 HG21 ILE A 847      22.195  57.925  61.975  1.00  0.00           H
ATOM   4220 HG22 ILE A 847      23.325  56.685  62.695  1.00  0.00           H
ATOM   4221 HG23 ILE A 847      21.735  56.925  63.305  1.00  0.00           H
ATOM   4222  CG1 ILE A 847      20.265  56.265  60.915  1.00  0.00           C
ATOM   4223 HG11 ILE A 847      19.625  55.355  60.765  1.00  0.00           H
ATOM   4224 HG12 ILE A 847      20.375  56.745  59.925  1.00  0.00           H
ATOM   4225  CD  ILE A 847      19.475  57.165  61.875  1.00  0.00           C
ATOM   4226  HD1 ILE A 847      19.855  58.205  61.885  1.00  0.00           H
ATOM   4227  HD2 ILE A 847      19.495  56.765  62.915  1.00  0.00           H
ATOM   4228  HD3 ILE A 847      18.405  57.195  61.575  1.00  0.00           H
ATOM   4229  C   ILE A 847      23.745  54.125  60.585  1.00  0.00           C
ATOM   4230  O   ILE A 847      24.355  54.135  59.505  1.00  0.00           O
ATOM   4231  N   PRO A 848      24.435  53.585  61.595  1.00  0.00           N
ATOM   4232  CD  PRO A 848      24.155  53.905  62.995  1.00  0.00           C
ATOM   4233  HD1 PRO A 848      23.215  53.435  63.305  1.00  0.00           H
ATOM   4234  HD2 PRO A 848      24.085  54.995  63.135  1.00  0.00           H
ATOM   4235  CA  PRO A 848      25.805  53.105  61.415  1.00  0.00           C
ATOM   4236  HA  PRO A 848      26.375  53.885  60.925  1.00  0.00           H
ATOM   4237  CB  PRO A 848      26.335  52.805  62.835  1.00  0.00           C
ATOM   4238  HB1 PRO A 848      27.345  53.255  62.965  1.00  0.00           H
ATOM   4239  HB2 PRO A 848      26.415  51.715  63.035  1.00  0.00           H
ATOM   4240  CG  PRO A 848      25.335  53.405  63.825  1.00  0.00           C
ATOM   4241  HG1 PRO A 848      24.985  52.645  64.555  1.00  0.00           H
ATOM   4242  HG2 PRO A 848      25.795  54.245  64.395  1.00  0.00           H
ATOM   4243  C   PRO A 848      25.885  51.865  60.525  1.00  0.00           C
ATOM   4244  O   PRO A 848      26.895  51.665  59.855  1.00  0.00           O
ATOM   4245  N   ALA A 849      24.845  51.005  60.515  1.00  0.00           N
ATOM   4246  HN  ALA A 849      24.065  51.155  61.135  1.00  0.00           H
ATOM   4247  CA  ALA A 849      24.765  49.845  59.655  1.00  0.00           C
ATOM   4248  HA  ALA A 849      25.625  49.225  59.865  1.00  0.00           H
ATOM   4249  CB  ALA A 849      23.475  49.045  59.915  1.00  0.00           C
ATOM   4250  HB1 ALA A 849      22.575  49.615  59.625  1.00  0.00           H
ATOM   4251  HB2 ALA A 849      23.385  48.805  60.995  1.00  0.00           H
ATOM   4252  HB3 ALA A 849      23.485  48.095  59.345  1.00  0.00           H
ATOM   4253  C   ALA A 849      24.845  50.195  58.175  1.00  0.00           C
ATOM   4254  O   ALA A 849      25.575  49.565  57.415  1.00  0.00           O
ATOM   4255  N   LEU A 850      24.125  51.235  57.715  1.00  0.00           N
ATOM   4256  HN  LEU A 850      23.475  51.705  58.325  1.00  0.00           H
ATOM   4257  CA  LEU A 850      24.235  51.735  56.355  1.00  0.00           C
ATOM   4258  HA  LEU A 850      24.115  50.875  55.715  1.00  0.00           H
ATOM   4259  CB  LEU A 850      23.025  52.655  56.035  1.00  0.00           C
ATOM   4260  HB1 LEU A 850      22.995  53.485  56.765  1.00  0.00           H
ATOM   4261  HB2 LEU A 850      22.105  52.045  56.205  1.00  0.00           H
ATOM   4262  CG  LEU A 850      22.925  53.195  54.585  1.00  0.00           C
ATOM   4263  HG  LEU A 850      23.765  53.905  54.405  1.00  0.00           H
ATOM   4264  CD1 LEU A 850      23.045  52.095  53.525  1.00  0.00           C
ATOM   4265 HD11 LEU A 850      22.225  51.345  53.655  1.00  0.00           H
ATOM   4266 HD12 LEU A 850      24.015  51.565  53.585  1.00  0.00           H
ATOM   4267 HD13 LEU A 850      22.955  52.525  52.505  1.00  0.00           H
ATOM   4268  CD2 LEU A 850      21.585  53.925  54.345  1.00  0.00           C
ATOM   4269 HD21 LEU A 850      21.375  54.695  55.105  1.00  0.00           H
ATOM   4270 HD22 LEU A 850      20.755  53.185  54.395  1.00  0.00           H
ATOM   4271 HD23 LEU A 850      21.575  54.385  53.345  1.00  0.00           H
ATOM   4272  C   LEU A 850      25.625  52.295  56.005  1.00  0.00           C
ATOM   4273  O   LEU A 850      26.155  51.965  54.945  1.00  0.00           O
ATOM   4274  N   LEU A 851      26.305  53.065  56.895  1.00  0.00           N
ATOM   4275  HN  LEU A 851      25.855  53.355  57.745  1.00  0.00           H
ATOM   4276  CA  LEU A 851      27.695  53.475  56.695  1.00  0.00           C
ATOM   4277  HA  LEU A 851      27.755  54.005  55.755  1.00  0.00           H
ATOM   4278  CB  LEU A 851      28.305  54.325  57.845  1.00  0.00           C
ATOM   4279  HB1 LEU A 851      29.395  54.495  57.645  1.00  0.00           H
ATOM   4280  HB2 LEU A 851      28.225  53.775  58.805  1.00  0.00           H
ATOM   4281  CG  LEU A 851      27.695  55.715  58.015  1.00  0.00           C
ATOM   4282  HG  LEU A 851      26.675  55.525  58.385  1.00  0.00           H
ATOM   4283  CD1 LEU A 851      28.405  56.505  59.125  1.00  0.00           C
ATOM   4284 HD11 LEU A 851      29.465  56.715  58.845  1.00  0.00           H
ATOM   4285 HD12 LEU A 851      28.415  55.915  60.065  1.00  0.00           H
ATOM   4286 HD13 LEU A 851      27.895  57.465  59.315  1.00  0.00           H
ATOM   4287  CD2 LEU A 851      27.695  56.495  56.675  1.00  0.00           C
ATOM   4288 HD21 LEU A 851      26.965  56.085  55.965  1.00  0.00           H
ATOM   4289 HD22 LEU A 851      28.665  56.415  56.185  1.00  0.00           H
ATOM   4290 HD23 LEU A 851      27.485  57.565  56.845  1.00  0.00           H
ATOM   4291  C   LEU A 851      28.665  52.315  56.575  1.00  0.00           C
ATOM   4292  O   LEU A 851      29.515  52.295  55.685  1.00  0.00           O
ATOM   4293  N   CYS A 852      28.545  51.325  57.475  1.00  0.00           N
ATOM   4294  HN  CYS A 852      27.885  51.415  58.225  1.00  0.00           H
ATOM   4295  CA  CYS A 852      29.345  50.125  57.465  1.00  0.00           C
ATOM   4296  HA  CYS A 852      30.395  50.405  57.515  1.00  0.00           H
ATOM   4297  CB  CYS A 852      28.995  49.245  58.705  1.00  0.00           C
ATOM   4298  HB1 CYS A 852      27.925  48.955  58.665  1.00  0.00           H
ATOM   4299  HB2 CYS A 852      29.115  49.895  59.605  1.00  0.00           H
ATOM   4300  SG  CYS A 852      30.045  47.765  58.915  1.00  0.00           S
ATOM   4301  HG1 CYS A 852      29.565  47.075  57.885  1.00  0.00           H
ATOM   4302  C   CYS A 852      29.155  49.345  56.175  1.00  0.00           C
ATOM   4303  O   CYS A 852      30.125  48.965  55.515  1.00  0.00           O
ATOM   4304  N   THR A 853      27.885  49.175  55.735  1.00  0.00           N
ATOM   4305  HN  THR A 853      27.135  49.495  56.315  1.00  0.00           H
ATOM   4306  CA  THR A 853      27.515  48.515  54.485  1.00  0.00           C
ATOM   4307  HA  THR A 853      27.905  47.505  54.515  1.00  0.00           H
ATOM   4308  CB  THR A 853      26.005  48.445  54.275  1.00  0.00           C
ATOM   4309  HB  THR A 853      25.555  49.465  54.265  1.00  0.00           H
ATOM   4310  OG1 THR A 853      25.405  47.695  55.325  1.00  0.00           O
ATOM   4311  HG1 THR A 853      25.575  48.185  56.145  1.00  0.00           H
ATOM   4312  CG2 THR A 853      25.645  47.715  52.975  1.00  0.00           C
ATOM   4313 HG21 THR A 853      26.075  46.685  52.975  1.00  0.00           H
ATOM   4314 HG22 THR A 853      25.995  48.245  52.065  1.00  0.00           H
ATOM   4315 HG23 THR A 853      24.545  47.615  52.905  1.00  0.00           H
ATOM   4316  C   THR A 853      28.125  49.165  53.255  1.00  0.00           C
ATOM   4317  O   THR A 853      28.655  48.485  52.385  1.00  0.00           O
ATOM   4318  N   ILE A 854      28.105  50.515  53.185  1.00  0.00           N
ATOM   4319  HN  ILE A 854      27.615  51.055  53.865  1.00  0.00           H
ATOM   4320  CA  ILE A 854      28.775  51.265  52.115  1.00  0.00           C
ATOM   4321  HA  ILE A 854      28.375  50.935  51.165  1.00  0.00           H
ATOM   4322  CB  ILE A 854      28.495  52.765  52.275  1.00  0.00           C
ATOM   4323  HB  ILE A 854      28.675  53.045  53.335  1.00  0.00           H
ATOM   4324  CG2 ILE A 854      29.425  53.645  51.395  1.00  0.00           C
ATOM   4325 HG21 ILE A 854      29.345  53.345  50.335  1.00  0.00           H
ATOM   4326 HG22 ILE A 854      30.485  53.565  51.715  1.00  0.00           H
ATOM   4327 HG23 ILE A 854      29.145  54.715  51.485  1.00  0.00           H
ATOM   4328  CG1 ILE A 854      27.005  53.075  51.955  1.00  0.00           C
ATOM   4329 HG11 ILE A 854      26.365  52.225  52.285  1.00  0.00           H
ATOM   4330 HG12 ILE A 854      26.885  53.165  50.855  1.00  0.00           H
ATOM   4331  CD  ILE A 854      26.495  54.335  52.655  1.00  0.00           C
ATOM   4332  HD1 ILE A 854      27.145  55.205  52.445  1.00  0.00           H
ATOM   4333  HD2 ILE A 854      26.475  54.185  53.755  1.00  0.00           H
ATOM   4334  HD3 ILE A 854      25.455  54.565  52.325  1.00  0.00           H
ATOM   4335  C   ILE A 854      30.265  51.005  52.055  1.00  0.00           C
ATOM   4336  O   ILE A 854      30.815  50.695  50.995  1.00  0.00           O
ATOM   4337  N   LEU A 855      30.965  51.075  53.215  1.00  0.00           N
ATOM   4338  HN  LEU A 855      30.495  51.355  54.055  1.00  0.00           H
ATOM   4339  CA  LEU A 855      32.385  50.815  53.315  1.00  0.00           C
ATOM   4340  HA  LEU A 855      32.875  51.445  52.585  1.00  0.00           H
ATOM   4341  CB  LEU A 855      32.895  51.165  54.745  1.00  0.00           C
ATOM   4342  HB1 LEU A 855      33.105  50.255  55.345  1.00  0.00           H
ATOM   4343  HB2 LEU A 855      32.065  51.695  55.275  1.00  0.00           H
ATOM   4344  CG  LEU A 855      34.125  52.095  54.785  1.00  0.00           C
ATOM   4345  HG  LEU A 855      34.445  52.155  55.855  1.00  0.00           H
ATOM   4346  CD1 LEU A 855      35.305  51.565  53.965  1.00  0.00           C
ATOM   4347 HD11 LEU A 855      35.075  51.575  52.875  1.00  0.00           H
ATOM   4348 HD12 LEU A 855      35.545  50.515  54.255  1.00  0.00           H
ATOM   4349 HD13 LEU A 855      36.205  52.185  54.135  1.00  0.00           H
ATOM   4350  CD2 LEU A 855      33.755  53.525  54.345  1.00  0.00           C
ATOM   4351 HD21 LEU A 855      32.935  53.915  54.975  1.00  0.00           H
ATOM   4352 HD22 LEU A 855      33.435  53.545  53.285  1.00  0.00           H
ATOM   4353 HD23 LEU A 855      34.635  54.205  54.445  1.00  0.00           H
ATOM   4354  C   LEU A 855      32.765  49.375  52.955  1.00  0.00           C
ATOM   4355  O   LEU A 855      33.665  49.145  52.145  1.00  0.00           O
ATOM   4356  N   ILE A 856      32.035  48.375  53.505  1.00  0.00           N
ATOM   4357  HN  ILE A 856      31.335  48.615  54.185  1.00  0.00           H
ATOM   4358  CA  ILE A 856      32.215  46.965  53.205  1.00  0.00           C
ATOM   4359  HA  ILE A 856      33.255  46.725  53.385  1.00  0.00           H
ATOM   4360  CB  ILE A 856      31.365  46.065  54.125  1.00  0.00           C
ATOM   4361  HB  ILE A 856      30.315  46.435  54.125  1.00  0.00           H
ATOM   4362  CG2 ILE A 856      31.355  44.605  53.625  1.00  0.00           C
ATOM   4363 HG21 ILE A 856      32.395  44.215  53.565  1.00  0.00           H
ATOM   4364 HG22 ILE A 856      30.885  44.505  52.625  1.00  0.00           H
ATOM   4365 HG23 ILE A 856      30.775  43.945  54.295  1.00  0.00           H
ATOM   4366  CG1 ILE A 856      31.905  46.165  55.575  1.00  0.00           C
ATOM   4367 HG11 ILE A 856      31.835  47.215  55.925  1.00  0.00           H
ATOM   4368 HG12 ILE A 856      32.995  45.905  55.565  1.00  0.00           H
ATOM   4369  CD  ILE A 856      31.185  45.255  56.585  1.00  0.00           C
ATOM   4370  HD1 ILE A 856      31.415  44.185  56.395  1.00  0.00           H
ATOM   4371  HD2 ILE A 856      30.085  45.405  56.535  1.00  0.00           H
ATOM   4372  HD3 ILE A 856      31.525  45.495  57.615  1.00  0.00           H
ATOM   4373  C   ILE A 856      31.975  46.645  51.735  1.00  0.00           C
ATOM   4374  O   ILE A 856      32.775  45.955  51.095  1.00  0.00           O
ATOM   4375  N   PHE A 857      30.895  47.195  51.145  1.00  0.00           N
ATOM   4376  HN  PHE A 857      30.245  47.745  51.675  1.00  0.00           H
ATOM   4377  CA  PHE A 857      30.625  47.065  49.725  1.00  0.00           C
ATOM   4378  HA  PHE A 857      30.565  46.005  49.495  1.00  0.00           H
ATOM   4379  CB  PHE A 857      29.245  47.715  49.395  1.00  0.00           C
ATOM   4380  HB1 PHE A 857      29.255  48.785  49.695  1.00  0.00           H
ATOM   4381  HB2 PHE A 857      28.455  47.215  49.985  1.00  0.00           H
ATOM   4382  CG  PHE A 857      28.875  47.635  47.925  1.00  0.00           C
ATOM   4383  CD1 PHE A 857      28.195  46.515  47.425  1.00  0.00           C
ATOM   4384  HD1 PHE A 857      27.935  45.705  48.105  1.00  0.00           H
ATOM   4385  CE1 PHE A 857      27.835  46.435  46.075  1.00  0.00           C
ATOM   4386  HE1 PHE A 857      27.315  45.575  45.695  1.00  0.00           H
ATOM   4387  CZ  PHE A 857      28.155  47.495  45.205  1.00  0.00           C
ATOM   4388  HZ  PHE A 857      27.895  47.435  44.165  1.00  0.00           H
ATOM   4389  CD2 PHE A 857      29.175  48.695  47.055  1.00  0.00           C
ATOM   4390  HD2 PHE A 857      29.685  49.575  47.425  1.00  0.00           H
ATOM   4391  CE2 PHE A 857      28.825  48.625  45.695  1.00  0.00           C
ATOM   4392  HE2 PHE A 857      29.065  49.445  45.035  1.00  0.00           H
ATOM   4393  C   PHE A 857      31.745  47.625  48.865  1.00  0.00           C
ATOM   4394  O   PHE A 857      32.205  46.955  47.935  1.00  0.00           O
ATOM   4395  N   MET A 858      32.255  48.835  49.175  1.00  0.00           N
ATOM   4396  HN  MET A 858      31.865  49.375  49.925  1.00  0.00           H
ATOM   4397  CA  MET A 858      33.375  49.405  48.455  1.00  0.00           C
ATOM   4398  HA  MET A 858      33.095  49.435  47.405  1.00  0.00           H
ATOM   4399  CB  MET A 858      33.665  50.855  48.915  1.00  0.00           C
ATOM   4400  HB1 MET A 858      34.645  51.205  48.495  1.00  0.00           H
ATOM   4401  HB2 MET A 858      33.735  50.875  50.025  1.00  0.00           H
ATOM   4402  CG  MET A 858      32.595  51.865  48.445  1.00  0.00           C
ATOM   4403  HG1 MET A 858      31.585  51.495  48.745  1.00  0.00           H
ATOM   4404  HG2 MET A 858      32.625  51.905  47.335  1.00  0.00           H
ATOM   4405  SD  MET A 858      32.855  53.525  49.145  1.00  0.00           S
ATOM   4406  CE  MET A 858      31.605  54.335  48.105  1.00  0.00           C
ATOM   4407  HE1 MET A 858      30.605  53.885  48.275  1.00  0.00           H
ATOM   4408  HE2 MET A 858      31.855  54.225  47.025  1.00  0.00           H
ATOM   4409  HE3 MET A 858      31.545  55.415  48.345  1.00  0.00           H
ATOM   4410  C   MET A 858      34.665  48.585  48.495  1.00  0.00           C
ATOM   4411  O   MET A 858      35.215  48.275  47.445  1.00  0.00           O
ATOM   4412  N   ASP A 859      35.115  48.185  49.705  1.00  0.00           N
ATOM   4413  HN  ASP A 859      34.625  48.445  50.535  1.00  0.00           H
ATOM   4414  CA  ASP A 859      36.335  47.415  49.955  1.00  0.00           C
ATOM   4415  HA  ASP A 859      37.175  47.965  49.545  1.00  0.00           H
ATOM   4416  CB  ASP A 859      36.455  47.295  51.515  1.00  0.00           C
ATOM   4417  HB1 ASP A 859      35.665  46.625  51.915  1.00  0.00           H
ATOM   4418  HB2 ASP A 859      36.315  48.305  51.955  1.00  0.00           H
ATOM   4419  CG  ASP A 859      37.805  46.795  52.015  1.00  0.00           C
ATOM   4420  OD1 ASP A 859      38.775  46.845  51.225  1.00  0.00           O
ATOM   4421  OD2 ASP A 859      37.895  46.445  53.225  1.00  0.00           O
ATOM   4422  C   ASP A 859      36.305  46.035  49.275  1.00  0.00           C
ATOM   4423  O   ASP A 859      37.195  45.615  48.535  1.00  0.00           O
ATOM   4424  N   GLN A 860      35.165  45.335  49.455  1.00  0.00           N
ATOM   4425  HN  GLN A 860      34.465  45.695  50.065  1.00  0.00           H
ATOM   4426  CA  GLN A 860      34.915  44.025  48.905  1.00  0.00           C
ATOM   4427  HA  GLN A 860      35.735  43.375  49.205  1.00  0.00           H
ATOM   4428  CB  GLN A 860      33.585  43.515  49.505  1.00  0.00           C
ATOM   4429  HB1 GLN A 860      32.755  44.195  49.195  1.00  0.00           H
ATOM   4430  HB2 GLN A 860      33.665  43.605  50.615  1.00  0.00           H
ATOM   4431  CG  GLN A 860      33.185  42.055  49.165  1.00  0.00           C
ATOM   4432  HG1 GLN A 860      33.035  41.955  48.075  1.00  0.00           H
ATOM   4433  HG2 GLN A 860      32.215  41.835  49.665  1.00  0.00           H
ATOM   4434  CD  GLN A 860      34.185  41.035  49.685  1.00  0.00           C
ATOM   4435  OE1 GLN A 860      34.535  40.955  50.865  1.00  0.00           O
ATOM   4436  NE2 GLN A 860      34.685  40.165  48.775  1.00  0.00           N
ATOM   4437 HE21 GLN A 860      35.085  39.315  49.115  1.00  0.00           H
ATOM   4438 HE22 GLN A 860      34.745  40.425  47.825  1.00  0.00           H
ATOM   4439  C   GLN A 860      34.835  43.975  47.385  1.00  0.00           C
ATOM   4440  O   GLN A 860      35.455  43.125  46.755  1.00  0.00           O
ATOM   4441  N   GLN A 861      34.065  44.905  46.775  1.00  0.00           N
ATOM   4442  HN  GLN A 861      33.575  45.605  47.305  1.00  0.00           H
ATOM   4443  CA  GLN A 861      33.925  45.005  45.335  1.00  0.00           C
ATOM   4444  HA  GLN A 861      33.765  44.005  44.955  1.00  0.00           H
ATOM   4445  CB  GLN A 861      32.685  45.855  44.935  1.00  0.00           C
ATOM   4446  HB1 GLN A 861      32.715  46.025  43.835  1.00  0.00           H
ATOM   4447  HB2 GLN A 861      32.755  46.855  45.425  1.00  0.00           H
ATOM   4448  CG  GLN A 861      31.325  45.205  45.265  1.00  0.00           C
ATOM   4449  HG1 GLN A 861      30.505  45.875  44.925  1.00  0.00           H
ATOM   4450  HG2 GLN A 861      31.235  45.085  46.365  1.00  0.00           H
ATOM   4451  CD  GLN A 861      31.145  43.845  44.585  1.00  0.00           C
ATOM   4452  OE1 GLN A 861      31.715  43.555  43.535  1.00  0.00           O
ATOM   4453  NE2 GLN A 861      30.325  42.955  45.185  1.00  0.00           N
ATOM   4454 HE21 GLN A 861      30.185  42.105  44.695  1.00  0.00           H
ATOM   4455 HE22 GLN A 861      29.735  43.285  45.925  1.00  0.00           H
ATOM   4456  C   GLN A 861      35.175  45.465  44.595  1.00  0.00           C
ATOM   4457  O   GLN A 861      35.575  44.875  43.605  1.00  0.00           O
ATOM   4458  N   ILE A 862      35.865  46.525  45.095  1.00  0.00           N
ATOM   4459  HN  ILE A 862      35.565  46.995  45.935  1.00  0.00           H
ATOM   4460  CA  ILE A 862      37.065  47.035  44.435  1.00  0.00           C
ATOM   4461  HA  ILE A 862      36.795  47.185  43.405  1.00  0.00           H
ATOM   4462  CB  ILE A 862      37.525  48.395  44.975  1.00  0.00           C
ATOM   4463  HB  ILE A 862      36.605  49.015  45.115  1.00  0.00           H
ATOM   4464  CG2 ILE A 862      38.215  48.275  46.355  1.00  0.00           C
ATOM   4465 HG21 ILE A 862      39.195  47.765  46.265  1.00  0.00           H
ATOM   4466 HG22 ILE A 862      37.585  47.705  47.065  1.00  0.00           H
ATOM   4467 HG23 ILE A 862      38.395  49.285  46.785  1.00  0.00           H
ATOM   4468  CG1 ILE A 862      38.445  49.145  43.985  1.00  0.00           C
ATOM   4469 HG11 ILE A 862      39.345  48.525  43.755  1.00  0.00           H
ATOM   4470 HG12 ILE A 862      38.825  50.075  44.485  1.00  0.00           H
ATOM   4471  CD  ILE A 862      37.775  49.575  42.675  1.00  0.00           C
ATOM   4472  HD1 ILE A 862      36.905  50.225  42.875  1.00  0.00           H
ATOM   4473  HD2 ILE A 862      37.445  48.695  42.085  1.00  0.00           H
ATOM   4474  HD3 ILE A 862      38.505  50.145  42.045  1.00  0.00           H
ATOM   4475  C   ILE A 862      38.175  45.975  44.405  1.00  0.00           C
ATOM   4476  O   ILE A 862      38.805  45.745  43.375  1.00  0.00           O
ATOM   4477  N   THR A 863      38.355  45.235  45.515  1.00  0.00           N
ATOM   4478  HN  THR A 863      37.885  45.475  46.365  1.00  0.00           H
ATOM   4479  CA  THR A 863      39.255  44.085  45.595  1.00  0.00           C
ATOM   4480  HA  THR A 863      40.235  44.435  45.315  1.00  0.00           H
ATOM   4481  CB  THR A 863      39.365  43.515  47.005  1.00  0.00           C
ATOM   4482  HB  THR A 863      38.375  43.155  47.375  1.00  0.00           H
ATOM   4483  OG1 THR A 863      39.845  44.515  47.885  1.00  0.00           O
ATOM   4484  HG1 THR A 863      39.065  44.895  48.345  1.00  0.00           H
ATOM   4485  CG2 THR A 863      40.385  42.365  47.075  1.00  0.00           C
ATOM   4486 HG21 THR A 863      41.365  42.695  46.665  1.00  0.00           H
ATOM   4487 HG22 THR A 863      40.035  41.475  46.515  1.00  0.00           H
ATOM   4488 HG23 THR A 863      40.545  42.055  48.135  1.00  0.00           H
ATOM   4489  C   THR A 863      38.895  42.985  44.615  1.00  0.00           C
ATOM   4490  O   THR A 863      39.765  42.455  43.915  1.00  0.00           O
ATOM   4491  N   ALA A 864      37.595  42.635  44.485  1.00  0.00           N
ATOM   4492  HN  ALA A 864      36.905  43.085  45.055  1.00  0.00           H
ATOM   4493  CA  ALA A 864      37.115  41.685  43.505  1.00  0.00           C
ATOM   4494  HA  ALA A 864      37.645  40.755  43.655  1.00  0.00           H
ATOM   4495  CB  ALA A 864      35.605  41.415  43.705  1.00  0.00           C
ATOM   4496  HB1 ALA A 864      35.005  42.335  43.515  1.00  0.00           H
ATOM   4497  HB2 ALA A 864      35.425  41.105  44.755  1.00  0.00           H
ATOM   4498  HB3 ALA A 864      35.255  40.605  43.035  1.00  0.00           H
ATOM   4499  C   ALA A 864      37.365  42.125  42.065  1.00  0.00           C
ATOM   4500  O   ALA A 864      37.825  41.335  41.225  1.00  0.00           O
ATOM   4501  N   VAL A 865      37.125  43.415  41.745  1.00  0.00           N
ATOM   4502  HN  VAL A 865      36.695  44.015  42.425  1.00  0.00           H
ATOM   4503  CA  VAL A 865      37.425  44.035  40.465  1.00  0.00           C
ATOM   4504  HA  VAL A 865      36.935  43.455  39.685  1.00  0.00           H
ATOM   4505  CB  VAL A 865      36.895  45.465  40.405  1.00  0.00           C
ATOM   4506  HB  VAL A 865      37.185  46.005  41.335  1.00  0.00           H
ATOM   4507  CG1 VAL A 865      37.455  46.255  39.205  1.00  0.00           C
ATOM   4508 HG11 VAL A 865      37.245  45.715  38.255  1.00  0.00           H
ATOM   4509 HG12 VAL A 865      38.555  46.415  39.295  1.00  0.00           H
ATOM   4510 HG13 VAL A 865      36.985  47.255  39.155  1.00  0.00           H
ATOM   4511  CG2 VAL A 865      35.355  45.415  40.315  1.00  0.00           C
ATOM   4512 HG21 VAL A 865      34.915  44.905  41.205  1.00  0.00           H
ATOM   4513 HG22 VAL A 865      35.045  44.865  39.415  1.00  0.00           H
ATOM   4514 HG23 VAL A 865      34.935  46.445  40.265  1.00  0.00           H
ATOM   4515  C   VAL A 865      38.905  43.975  40.145  1.00  0.00           C
ATOM   4516  O   VAL A 865      39.295  43.555  39.065  1.00  0.00           O
ATOM   4517  N   ILE A 866      39.775  44.315  41.125  1.00  0.00           N
ATOM   4518  HN  ILE A 866      39.425  44.715  41.985  1.00  0.00           H
ATOM   4519  CA  ILE A 866      41.225  44.235  41.025  1.00  0.00           C
ATOM   4520  HA  ILE A 866      41.525  44.815  40.175  1.00  0.00           H
ATOM   4521  CB  ILE A 866      41.895  44.855  42.255  1.00  0.00           C
ATOM   4522  HB  ILE A 866      41.365  44.495  43.165  1.00  0.00           H
ATOM   4523  CG2 ILE A 866      43.385  44.455  42.385  1.00  0.00           C
ATOM   4524 HG21 ILE A 866      43.945  44.725  41.465  1.00  0.00           H
ATOM   4525 HG22 ILE A 866      43.505  43.365  42.575  1.00  0.00           H
ATOM   4526 HG23 ILE A 866      43.855  44.985  43.235  1.00  0.00           H
ATOM   4527  CG1 ILE A 866      41.735  46.395  42.195  1.00  0.00           C
ATOM   4528 HG11 ILE A 866      40.685  46.655  41.905  1.00  0.00           H
ATOM   4529 HG12 ILE A 866      42.395  46.805  41.415  1.00  0.00           H
ATOM   4530  CD  ILE A 866      42.005  47.095  43.535  1.00  0.00           C
ATOM   4531  HD1 ILE A 866      43.035  46.905  43.885  1.00  0.00           H
ATOM   4532  HD2 ILE A 866      41.295  46.765  44.305  1.00  0.00           H
ATOM   4533  HD3 ILE A 866      41.885  48.195  43.395  1.00  0.00           H
ATOM   4534  C   ILE A 866      41.725  42.825  40.755  1.00  0.00           C
ATOM   4535  O   ILE A 866      42.625  42.625  39.965  1.00  0.00           O
ATOM   4536  N   ILE A 867      41.135  41.795  41.405  1.00  0.00           N
ATOM   4537  HN  ILE A 867      40.415  41.995  42.085  1.00  0.00           H
ATOM   4538  CA  ILE A 867      41.435  40.405  41.115  1.00  0.00           C
ATOM   4539  HA  ILE A 867      42.505  40.285  41.165  1.00  0.00           H
ATOM   4540  CB  ILE A 867      40.825  39.485  42.175  1.00  0.00           C
ATOM   4541  HB  ILE A 867      39.745  39.765  42.295  1.00  0.00           H
ATOM   4542  CG2 ILE A 867      40.875  37.995  41.765  1.00  0.00           C
ATOM   4543 HG21 ILE A 867      41.915  37.705  41.495  1.00  0.00           H
ATOM   4544 HG22 ILE A 867      40.215  37.785  40.905  1.00  0.00           H
ATOM   4545 HG23 ILE A 867      40.555  37.365  42.615  1.00  0.00           H
ATOM   4546  CG1 ILE A 867      41.505  39.725  43.555  1.00  0.00           C
ATOM   4547 HG11 ILE A 867      40.895  39.185  44.325  1.00  0.00           H
ATOM   4548 HG12 ILE A 867      41.475  40.805  43.815  1.00  0.00           H
ATOM   4549  CD  ILE A 867      42.945  39.235  43.645  1.00  0.00           C
ATOM   4550  HD1 ILE A 867      43.585  39.665  42.845  1.00  0.00           H
ATOM   4551  HD2 ILE A 867      42.985  38.125  43.575  1.00  0.00           H
ATOM   4552  HD3 ILE A 867      43.395  39.525  44.615  1.00  0.00           H
ATOM   4553  C   ILE A 867      41.065  39.955  39.705  1.00  0.00           C
ATOM   4554  O   ILE A 867      41.895  39.365  39.015  1.00  0.00           O
ATOM   4555  N   ASN A 868      39.845  40.295  39.235  1.00  0.00           N
ATOM   4556  HN  ASN A 868      39.195  40.765  39.835  1.00  0.00           H
ATOM   4557  CA  ASN A 868      39.365  39.905  37.915  1.00  0.00           C
ATOM   4558  HA  ASN A 868      39.635  38.865  37.735  1.00  0.00           H
ATOM   4559  CB  ASN A 868      37.825  40.075  37.805  1.00  0.00           C
ATOM   4560  HB1 ASN A 868      37.475  39.805  36.785  1.00  0.00           H
ATOM   4561  HB2 ASN A 868      37.565  41.145  38.005  1.00  0.00           H
ATOM   4562  CG  ASN A 868      37.075  39.175  38.785  1.00  0.00           C
ATOM   4563  OD1 ASN A 868      37.465  38.055  39.125  1.00  0.00           O
ATOM   4564  ND2 ASN A 868      35.915  39.685  39.275  1.00  0.00           N
ATOM   4565 HD21 ASN A 868      35.605  40.595  38.985  1.00  0.00           H
ATOM   4566 HD22 ASN A 868      35.415  39.145  39.945  1.00  0.00           H
ATOM   4567  C   ASN A 868      39.965  40.705  36.765  1.00  0.00           C
ATOM   4568  O   ASN A 868      39.955  40.265  35.615  1.00  0.00           O
ATOM   4569  N   ARG A 869      40.465  41.925  37.035  1.00  0.00           N
ATOM   4570  HN  ARG A 869      40.315  42.255  37.965  1.00  0.00           H
ATOM   4571  CA  ARG A 869      41.175  42.845  36.165  1.00  0.00           C
ATOM   4572  HA  ARG A 869      40.405  43.455  35.705  1.00  0.00           H
ATOM   4573  CB  ARG A 869      42.005  43.775  37.085  1.00  0.00           C
ATOM   4574  HB1 ARG A 869      42.705  43.105  37.645  1.00  0.00           H
ATOM   4575  HB2 ARG A 869      41.325  44.245  37.825  1.00  0.00           H
ATOM   4576  CG  ARG A 869      42.855  44.855  36.405  1.00  0.00           C
ATOM   4577  HG1 ARG A 869      42.225  45.435  35.695  1.00  0.00           H
ATOM   4578  HG2 ARG A 869      43.645  44.355  35.795  1.00  0.00           H
ATOM   4579  CD  ARG A 869      43.545  45.845  37.365  1.00  0.00           C
ATOM   4580  HD1 ARG A 869      42.785  46.335  38.015  1.00  0.00           H
ATOM   4581  HD2 ARG A 869      44.075  46.615  36.755  1.00  0.00           H
ATOM   4582  NE  ARG A 869      44.525  45.075  38.205  1.00  0.00           N
ATOM   4583  HE  ARG A 869      44.605  44.095  38.065  1.00  0.00           H
ATOM   4584  CZ  ARG A 869      45.375  45.605  39.065  1.00  0.00           C
ATOM   4585  NH1 ARG A 869      45.265  46.865  39.435  1.00  0.00           N
ATOM   4586 HH11 ARG A 869      44.515  47.375  39.025  1.00  0.00           H
ATOM   4587 HH12 ARG A 869      45.775  47.215  40.205  1.00  0.00           H
ATOM   4588  NH2 ARG A 869      46.315  44.845  39.585  1.00  0.00           N
ATOM   4589 HH21 ARG A 869      46.565  44.025  39.035  1.00  0.00           H
ATOM   4590 HH22 ARG A 869      47.055  45.275  40.075  1.00  0.00           H
ATOM   4591  C   ARG A 869      42.045  42.325  35.025  1.00  0.00           C
ATOM   4592  O   ARG A 869      42.865  41.425  35.215  1.00  0.00           O
ATOM   4593  N   LYS A 870      41.935  42.955  33.825  1.00  0.00           N
ATOM   4594  HN  LYS A 870      41.165  43.575  33.695  1.00  0.00           H
ATOM   4595  CA  LYS A 870      42.735  42.835  32.605  1.00  0.00           C
ATOM   4596  HA  LYS A 870      42.195  42.185  31.925  1.00  0.00           H
ATOM   4597  CB  LYS A 870      42.795  44.255  31.975  1.00  0.00           C
ATOM   4598  HB1 LYS A 870      43.335  44.925  32.685  1.00  0.00           H
ATOM   4599  HB2 LYS A 870      41.765  44.655  31.925  1.00  0.00           H
ATOM   4600  CG  LYS A 870      43.485  44.405  30.595  1.00  0.00           C
ATOM   4601  HG1 LYS A 870      44.335  43.685  30.515  1.00  0.00           H
ATOM   4602  HG2 LYS A 870      43.935  45.425  30.565  1.00  0.00           H
ATOM   4603  CD  LYS A 870      42.535  44.215  29.395  1.00  0.00           C
ATOM   4604  HD1 LYS A 870      42.065  43.205  29.485  1.00  0.00           H
ATOM   4605  HD2 LYS A 870      43.165  44.215  28.485  1.00  0.00           H
ATOM   4606  CE  LYS A 870      41.405  45.265  29.235  1.00  0.00           C
ATOM   4607  HE1 LYS A 870      40.705  45.245  30.095  1.00  0.00           H
ATOM   4608  HE2 LYS A 870      40.825  45.035  28.305  1.00  0.00           H
ATOM   4609  NZ  LYS A 870      41.925  46.635  29.125  1.00  0.00           N
ATOM   4610  HZ1 LYS A 870      42.805  46.725  28.575  1.00  0.00           H
ATOM   4611  HZ2 LYS A 870      42.155  46.985  30.095  1.00  0.00           H
ATOM   4612  HZ3 LYS A 870      41.225  47.335  28.835  1.00  0.00           H
ATOM   4613  C   LYS A 870      44.155  42.265  32.735  1.00  0.00           C
ATOM   4614  O   LYS A 870      44.525  41.265  32.105  1.00  0.00           O
ATOM   4615  N   GLU A 871      45.005  42.875  33.585  1.00  0.00           N
ATOM   4616  HN  GLU A 871      44.725  43.775  33.965  1.00  0.00           H
ATOM   4617  CA  GLU A 871      46.355  42.445  33.895  1.00  0.00           C
ATOM   4618  HA  GLU A 871      46.915  42.465  32.965  1.00  0.00           H
ATOM   4619  CB  GLU A 871      46.975  43.445  34.895  1.00  0.00           C
ATOM   4620  HB1 GLU A 871      47.985  43.115  35.185  1.00  0.00           H
ATOM   4621  HB2 GLU A 871      46.355  43.465  35.825  1.00  0.00           H
ATOM   4622  CG  GLU A 871      47.105  44.865  34.285  1.00  0.00           C
ATOM   4623  HG1 GLU A 871      46.985  44.835  33.185  1.00  0.00           H
ATOM   4624  HG2 GLU A 871      48.095  45.285  34.495  1.00  0.00           H
ATOM   4625  CD  GLU A 871      46.045  45.805  34.835  1.00  0.00           C
ATOM   4626  OE1 GLU A 871      46.295  46.575  35.805  1.00  0.00           O
ATOM   4627  OE2 GLU A 871      44.915  45.685  34.305  1.00  0.00           O
ATOM   4628  C   GLU A 871      46.515  41.035  34.465  1.00  0.00           C
ATOM   4629  O   GLU A 871      47.445  40.295  34.145  1.00  0.00           O
ATOM   4630  N   HSD A 872      45.585  40.625  35.345  1.00  0.00           N
ATOM   4631  HN  HSD A 872      44.785  41.215  35.525  1.00  0.00           H
ATOM   4632  CA  HSD A 872      45.535  39.335  36.015  1.00  0.00           C
ATOM   4633  HA  HSD A 872      46.535  38.965  36.175  1.00  0.00           H
ATOM   4634  CB  HSD A 872      44.805  39.475  37.365  1.00  0.00           C
ATOM   4635  HB1 HSD A 872      44.705  38.485  37.875  1.00  0.00           H
ATOM   4636  HB2 HSD A 872      43.765  39.845  37.185  1.00  0.00           H
ATOM   4637  ND1 HSD A 872      44.855  40.865  39.465  1.00  0.00           N
ATOM   4638  HD1 HSD A 872      43.865  40.795  39.655  1.00  0.00           H
ATOM   4639  CG  HSD A 872      45.475  40.405  38.325  1.00  0.00           C
ATOM   4640  CE1 HSD A 872      45.745  41.635  40.125  1.00  0.00           C
ATOM   4641  HE1 HSD A 872      45.525  42.125  41.075  1.00  0.00           H
ATOM   4642  NE2 HSD A 872      46.895  41.725  39.485  1.00  0.00           N
ATOM   4643  CD2 HSD A 872      46.715  40.955  38.345  1.00  0.00           C
ATOM   4644  HD2 HSD A 872      47.505  40.865  37.605  1.00  0.00           H
ATOM   4645  C   HSD A 872      44.795  38.295  35.185  1.00  0.00           C
ATOM   4646  O   HSD A 872      43.875  37.645  35.665  1.00  0.00           O
ATOM   4647  N   LYS A 873      45.205  38.115  33.915  1.00  0.00           N
ATOM   4648  HN  LYS A 873      45.965  38.655  33.555  1.00  0.00           H
ATOM   4649  CA  LYS A 873      44.525  37.295  32.925  1.00  0.00           C
ATOM   4650  HA  LYS A 873      43.665  37.875  32.615  1.00  0.00           H
ATOM   4651  CB  LYS A 873      45.435  37.115  31.685  1.00  0.00           C
ATOM   4652  HB1 LYS A 873      44.935  36.435  30.955  1.00  0.00           H
ATOM   4653  HB2 LYS A 873      46.395  36.635  31.995  1.00  0.00           H
ATOM   4654  CG  LYS A 873      45.715  38.455  30.975  1.00  0.00           C
ATOM   4655  HG1 LYS A 873      46.295  39.115  31.655  1.00  0.00           H
ATOM   4656  HG2 LYS A 873      44.725  38.955  30.805  1.00  0.00           H
ATOM   4657  CD  LYS A 873      46.415  38.325  29.615  1.00  0.00           C
ATOM   4658  HD1 LYS A 873      46.445  39.365  29.195  1.00  0.00           H
ATOM   4659  HD2 LYS A 873      45.775  37.715  28.945  1.00  0.00           H
ATOM   4660  CE  LYS A 873      47.845  37.765  29.655  1.00  0.00           C
ATOM   4661  HE1 LYS A 873      47.855  36.685  29.915  1.00  0.00           H
ATOM   4662  HE2 LYS A 873      48.465  38.325  30.385  1.00  0.00           H
ATOM   4663  NZ  LYS A 873      48.445  37.925  28.305  1.00  0.00           N
ATOM   4664  HZ1 LYS A 873      48.245  38.905  27.975  1.00  0.00           H
ATOM   4665  HZ2 LYS A 873      47.985  37.255  27.655  1.00  0.00           H
ATOM   4666  HZ3 LYS A 873      49.475  37.785  28.305  1.00  0.00           H
ATOM   4667  C   LYS A 873      43.985  35.935  33.355  1.00  0.00           C
ATOM   4668  O   LYS A 873      44.725  34.975  33.525  1.00  0.00           O
ATOM   4669  N   LEU A 874      42.635  35.865  33.485  1.00  0.00           N
ATOM   4670  HN  LEU A 874      42.065  36.665  33.355  1.00  0.00           H
ATOM   4671  CA  LEU A 874      41.895  34.685  33.915  1.00  0.00           C
ATOM   4672  HA  LEU A 874      42.405  34.245  34.755  1.00  0.00           H
ATOM   4673  CB  LEU A 874      40.445  35.045  34.345  1.00  0.00           C
ATOM   4674  HB1 LEU A 874      39.835  34.125  34.455  1.00  0.00           H
ATOM   4675  HB2 LEU A 874      39.975  35.655  33.535  1.00  0.00           H
ATOM   4676  CG  LEU A 874      40.325  35.795  35.685  1.00  0.00           C
ATOM   4677  HG  LEU A 874      41.135  36.555  35.755  1.00  0.00           H
ATOM   4678  CD1 LEU A 874      38.975  36.535  35.775  1.00  0.00           C
ATOM   4679 HD11 LEU A 874      38.135  35.815  35.645  1.00  0.00           H
ATOM   4680 HD12 LEU A 874      38.885  37.325  34.995  1.00  0.00           H
ATOM   4681 HD13 LEU A 874      38.875  37.015  36.775  1.00  0.00           H
ATOM   4682  CD2 LEU A 874      40.445  34.825  36.865  1.00  0.00           C
ATOM   4683 HD21 LEU A 874      41.415  34.285  36.845  1.00  0.00           H
ATOM   4684 HD22 LEU A 874      39.635  34.055  36.815  1.00  0.00           H
ATOM   4685 HD23 LEU A 874      40.355  35.365  37.825  1.00  0.00           H
ATOM   4686  C   LEU A 874      41.835  33.625  32.835  1.00  0.00           C
ATOM   4687  O   LEU A 874      41.955  33.895  31.635  1.00  0.00           O
ATOM   4688  N   LYS A 875      41.625  32.355  33.225  1.00  0.00           N
ATOM   4689  HN  LYS A 875      41.595  32.075  34.205  1.00  0.00           H
ATOM   4690  CA  LYS A 875      41.325  31.325  32.255  1.00  0.00           C
ATOM   4691  HA  LYS A 875      41.475  31.665  31.235  1.00  0.00           H
ATOM   4692  CB  LYS A 875      42.215  30.075  32.515  1.00  0.00           C
ATOM   4693  HB1 LYS A 875      42.075  29.325  31.715  1.00  0.00           H
ATOM   4694  HB2 LYS A 875      41.875  29.605  33.475  1.00  0.00           H
ATOM   4695  CG  LYS A 875      43.705  30.405  32.705  1.00  0.00           C
ATOM   4696  HG1 LYS A 875      44.255  29.475  32.975  1.00  0.00           H
ATOM   4697  HG2 LYS A 875      43.785  31.075  33.595  1.00  0.00           H
ATOM   4698  CD  LYS A 875      44.425  31.105  31.525  1.00  0.00           C
ATOM   4699  HD1 LYS A 875      45.425  31.395  31.905  1.00  0.00           H
ATOM   4700  HD2 LYS A 875      43.875  32.035  31.275  1.00  0.00           H
ATOM   4701  CE  LYS A 875      44.575  30.205  30.305  1.00  0.00           C
ATOM   4702  HE1 LYS A 875      43.585  30.005  29.825  1.00  0.00           H
ATOM   4703  HE2 LYS A 875      45.025  29.245  30.625  1.00  0.00           H
ATOM   4704  NZ  LYS A 875      45.475  30.785  29.295  1.00  0.00           N
ATOM   4705  HZ1 LYS A 875      46.295  31.235  29.775  1.00  0.00           H
ATOM   4706  HZ2 LYS A 875      45.005  31.525  28.725  1.00  0.00           H
ATOM   4707  HZ3 LYS A 875      45.835  30.045  28.655  1.00  0.00           H
ATOM   4708  C   LYS A 875      39.865  30.945  32.385  1.00  0.00           C
ATOM   4709  O   LYS A 875      39.275  30.435  31.435  1.00  0.00           O
ATOM   4710  N   LYS A 876      39.265  31.215  33.565  1.00  0.00           N
ATOM   4711  HN  LYS A 876      39.835  31.525  34.345  1.00  0.00           H
ATOM   4712  CA  LYS A 876      37.905  30.835  33.905  1.00  0.00           C
ATOM   4713  HA  LYS A 876      37.415  30.445  33.025  1.00  0.00           H
ATOM   4714  CB  LYS A 876      37.935  29.755  35.025  1.00  0.00           C
ATOM   4715  HB1 LYS A 876      36.895  29.435  35.265  1.00  0.00           H
ATOM   4716  HB2 LYS A 876      38.375  30.225  35.935  1.00  0.00           H
ATOM   4717  CG  LYS A 876      38.775  28.525  34.675  1.00  0.00           C
ATOM   4718  HG1 LYS A 876      39.825  28.855  34.475  1.00  0.00           H
ATOM   4719  HG2 LYS A 876      38.405  28.035  33.755  1.00  0.00           H
ATOM   4720  CD  LYS A 876      38.865  27.515  35.835  1.00  0.00           C
ATOM   4721  HD1 LYS A 876      37.925  26.935  35.915  1.00  0.00           H
ATOM   4722  HD2 LYS A 876      38.975  28.105  36.775  1.00  0.00           H
ATOM   4723  CE  LYS A 876      40.055  26.555  35.695  1.00  0.00           C
ATOM   4724  HE1 LYS A 876      40.995  27.115  35.485  1.00  0.00           H
ATOM   4725  HE2 LYS A 876      39.875  25.835  34.855  1.00  0.00           H
ATOM   4726  NZ  LYS A 876      40.265  25.765  36.925  1.00  0.00           N
ATOM   4727  HZ1 LYS A 876      39.365  25.605  37.425  1.00  0.00           H
ATOM   4728  HZ2 LYS A 876      40.885  26.265  37.605  1.00  0.00           H
ATOM   4729  HZ3 LYS A 876      40.765  24.865  36.655  1.00  0.00           H
ATOM   4730  C   LYS A 876      37.075  32.025  34.405  1.00  0.00           C
ATOM   4731  O   LYS A 876      37.565  33.075  34.815  1.00  0.00           O
ATOM   4732  N   GLY A 877      35.735  31.905  34.335  1.00  0.00           N
ATOM   4733  HN  GLY A 877      35.365  31.115  33.845  1.00  0.00           H
ATOM   4734  CA  GLY A 877      34.785  32.885  34.865  1.00  0.00           C
ATOM   4735  HA1 GLY A 877      33.805  32.515  34.595  1.00  0.00           H
ATOM   4736  HA2 GLY A 877      35.005  33.825  34.385  1.00  0.00           H
ATOM   4737  C   GLY A 877      34.755  33.115  36.375  1.00  0.00           C
ATOM   4738  O   GLY A 877      34.975  32.205  37.175  1.00  0.00           O
ATOM   4739  N   ALA A 878      34.395  34.355  36.785  1.00  0.00           N
ATOM   4740  HN  ALA A 878      34.285  35.085  36.115  1.00  0.00           H
ATOM   4741  CA  ALA A 878      34.165  34.755  38.165  1.00  0.00           C
ATOM   4742  HA  ALA A 878      34.505  33.975  38.835  1.00  0.00           H
ATOM   4743  CB  ALA A 878      34.955  36.045  38.485  1.00  0.00           C
ATOM   4744  HB1 ALA A 878      34.605  36.905  37.875  1.00  0.00           H
ATOM   4745  HB2 ALA A 878      36.035  35.885  38.255  1.00  0.00           H
ATOM   4746  HB3 ALA A 878      34.885  36.325  39.555  1.00  0.00           H
ATOM   4747  C   ALA A 878      32.675  34.965  38.425  1.00  0.00           C
ATOM   4748  O   ALA A 878      31.845  34.745  37.545  1.00  0.00           O
ATOM   4749  N   GLY A 879      32.275  35.365  39.665  1.00  0.00           N
ATOM   4750  HN  GLY A 879      32.965  35.525  40.365  1.00  0.00           H
ATOM   4751  CA  GLY A 879      30.885  35.625  40.035  1.00  0.00           C
ATOM   4752  HA1 GLY A 879      30.445  34.705  40.385  1.00  0.00           H
ATOM   4753  HA2 GLY A 879      30.345  36.045  39.185  1.00  0.00           H
ATOM   4754  C   GLY A 879      30.805  36.625  41.165  1.00  0.00           C
ATOM   4755  O   GLY A 879      31.055  36.285  42.325  1.00  0.00           O
ATOM   4756  N   TYR A 880      30.455  37.875  40.845  1.00  0.00           N
ATOM   4757  HN  TYR A 880      30.255  38.085  39.895  1.00  0.00           H
ATOM   4758  CA  TYR A 880      30.225  38.985  41.765  1.00  0.00           C
ATOM   4759  HA  TYR A 880      31.105  39.095  42.375  1.00  0.00           H
ATOM   4760  CB  TYR A 880      29.965  40.295  40.965  1.00  0.00           C
ATOM   4761  HB1 TYR A 880      29.705  41.125  41.665  1.00  0.00           H
ATOM   4762  HB2 TYR A 880      29.125  40.175  40.255  1.00  0.00           H
ATOM   4763  CG  TYR A 880      31.195  40.735  40.215  1.00  0.00           C
ATOM   4764  CD1 TYR A 880      32.265  41.335  40.915  1.00  0.00           C
ATOM   4765  HD1 TYR A 880      32.195  41.435  41.985  1.00  0.00           H
ATOM   4766  CE1 TYR A 880      33.385  41.835  40.235  1.00  0.00           C
ATOM   4767  HE1 TYR A 880      34.185  42.295  40.795  1.00  0.00           H
ATOM   4768  CZ  TYR A 880      33.455  41.755  38.845  1.00  0.00           C
ATOM   4769  OH  TYR A 880      34.585  42.275  38.175  1.00  0.00           O
ATOM   4770  HH  TYR A 880      34.285  42.555  37.305  1.00  0.00           H
ATOM   4771  CD2 TYR A 880      31.285  40.655  38.805  1.00  0.00           C
ATOM   4772  HD2 TYR A 880      30.465  40.225  38.255  1.00  0.00           H
ATOM   4773  CE2 TYR A 880      32.405  41.165  38.125  1.00  0.00           C
ATOM   4774  HE2 TYR A 880      32.455  41.095  37.045  1.00  0.00           H
ATOM   4775  C   TYR A 880      29.055  38.755  42.715  1.00  0.00           C
ATOM   4776  O   TYR A 880      29.165  38.955  43.925  1.00  0.00           O
ATOM   4777  N   HSD A 881      27.915  38.275  42.195  1.00  0.00           N
ATOM   4778  HN  HSD A 881      27.865  38.095  41.205  1.00  0.00           H
ATOM   4779  CA  HSD A 881      26.715  38.005  42.965  1.00  0.00           C
ATOM   4780  HA  HSD A 881      26.485  38.905  43.515  1.00  0.00           H
ATOM   4781  CB  HSD A 881      25.545  37.695  42.025  1.00  0.00           C
ATOM   4782  HB1 HSD A 881      24.625  37.495  42.605  1.00  0.00           H
ATOM   4783  HB2 HSD A 881      25.785  36.805  41.405  1.00  0.00           H
ATOM   4784  ND1 HSD A 881      25.575  38.935  39.785  1.00  0.00           N
ATOM   4785  HD1 HSD A 881      26.035  38.205  39.265  1.00  0.00           H
ATOM   4786  CG  HSD A 881      25.305  38.885  41.145  1.00  0.00           C
ATOM   4787  CE1 HSD A 881      25.255  40.185  39.365  1.00  0.00           C
ATOM   4788  HE1 HSD A 881      25.355  40.535  38.335  1.00  0.00           H
ATOM   4789  NE2 HSD A 881      24.815  40.935  40.365  1.00  0.00           N
ATOM   4790  CD2 HSD A 881      24.835  40.115  41.475  1.00  0.00           C
ATOM   4791  HD2 HSD A 881      24.535  40.515  42.435  1.00  0.00           H
ATOM   4792  C   HSD A 881      26.875  36.905  43.995  1.00  0.00           C
ATOM   4793  O   HSD A 881      26.435  37.055  45.135  1.00  0.00           O
ATOM   4794  N   LEU A 882      27.545  35.795  43.635  1.00  0.00           N
ATOM   4795  HN  LEU A 882      27.895  35.715  42.705  1.00  0.00           H
ATOM   4796  CA  LEU A 882      27.885  34.705  44.535  1.00  0.00           C
ATOM   4797  HA  LEU A 882      26.975  34.335  44.995  1.00  0.00           H
ATOM   4798  CB  LEU A 882      28.585  33.555  43.755  1.00  0.00           C
ATOM   4799  HB1 LEU A 882      28.965  32.785  44.475  1.00  0.00           H
ATOM   4800  HB2 LEU A 882      29.465  33.965  43.205  1.00  0.00           H
ATOM   4801  CG  LEU A 882      27.685  32.805  42.745  1.00  0.00           C
ATOM   4802  HG  LEU A 882      27.135  33.545  42.125  1.00  0.00           H
ATOM   4803  CD1 LEU A 882      28.535  31.945  41.795  1.00  0.00           C
ATOM   4804 HD11 LEU A 882      29.135  31.215  42.375  1.00  0.00           H
ATOM   4805 HD12 LEU A 882      29.225  32.585  41.195  1.00  0.00           H
ATOM   4806 HD13 LEU A 882      27.885  31.385  41.095  1.00  0.00           H
ATOM   4807  CD2 LEU A 882      26.655  31.935  43.485  1.00  0.00           C
ATOM   4808 HD21 LEU A 882      25.955  32.555  44.075  1.00  0.00           H
ATOM   4809 HD22 LEU A 882      27.165  31.215  44.165  1.00  0.00           H
ATOM   4810 HD23 LEU A 882      26.065  31.345  42.755  1.00  0.00           H
ATOM   4811  C   LEU A 882      28.795  35.155  45.665  1.00  0.00           C
ATOM   4812  O   LEU A 882      28.615  34.805  46.825  1.00  0.00           O
ATOM   4813  N   ASP A 883      29.815  35.965  45.325  1.00  0.00           N
ATOM   4814  HN  ASP A 883      29.945  36.245  44.375  1.00  0.00           H
ATOM   4815  CA  ASP A 883      30.725  36.555  46.295  1.00  0.00           C
ATOM   4816  HA  ASP A 883      31.195  35.765  46.855  1.00  0.00           H
ATOM   4817  CB  ASP A 883      31.785  37.345  45.465  1.00  0.00           C
ATOM   4818  HB1 ASP A 883      31.275  37.985  44.725  1.00  0.00           H
ATOM   4819  HB2 ASP A 883      32.405  36.615  44.905  1.00  0.00           H
ATOM   4820  CG  ASP A 883      32.735  38.195  46.295  1.00  0.00           C
ATOM   4821  OD1 ASP A 883      33.435  37.825  47.215  1.00  0.00           O
ATOM   4822  OD2 ASP A 883      32.725  39.505  45.905  1.00  0.00           O
ATOM   4823  HD2 ASP A 883      33.425  39.955  46.365  1.00  0.00           H
ATOM   4824  C   ASP A 883      29.995  37.445  47.305  1.00  0.00           C
ATOM   4825  O   ASP A 883      30.185  37.315  48.515  1.00  0.00           O
ATOM   4826  N   LEU A 884      29.135  38.355  46.815  1.00  0.00           N
ATOM   4827  HN  LEU A 884      28.995  38.445  45.825  1.00  0.00           H
ATOM   4828  CA  LEU A 884      28.365  39.265  47.655  1.00  0.00           C
ATOM   4829  HA  LEU A 884      29.065  39.705  48.345  1.00  0.00           H
ATOM   4830  CB  LEU A 884      27.775  40.415  46.795  1.00  0.00           C
ATOM   4831  HB1 LEU A 884      27.045  39.985  46.075  1.00  0.00           H
ATOM   4832  HB2 LEU A 884      28.605  40.855  46.195  1.00  0.00           H
ATOM   4833  CG  LEU A 884      27.085  41.565  47.575  1.00  0.00           C
ATOM   4834  HG  LEU A 884      26.205  41.135  48.115  1.00  0.00           H
ATOM   4835  CD1 LEU A 884      28.005  42.215  48.615  1.00  0.00           C
ATOM   4836 HD11 LEU A 884      28.905  42.645  48.135  1.00  0.00           H
ATOM   4837 HD12 LEU A 884      28.335  41.465  49.375  1.00  0.00           H
ATOM   4838 HD13 LEU A 884      27.465  43.025  49.155  1.00  0.00           H
ATOM   4839  CD2 LEU A 884      26.565  42.655  46.615  1.00  0.00           C
ATOM   4840 HD21 LEU A 884      25.895  42.215  45.845  1.00  0.00           H
ATOM   4841 HD22 LEU A 884      27.405  43.165  46.105  1.00  0.00           H
ATOM   4842 HD23 LEU A 884      25.985  43.415  47.195  1.00  0.00           H
ATOM   4843  C   LEU A 884      27.335  38.565  48.545  1.00  0.00           C
ATOM   4844  O   LEU A 884      27.205  38.905  49.725  1.00  0.00           O
ATOM   4845  N   LEU A 885      26.615  37.545  48.025  1.00  0.00           N
ATOM   4846  HN  LEU A 885      26.685  37.315  47.055  1.00  0.00           H
ATOM   4847  CA  LEU A 885      25.725  36.715  48.835  1.00  0.00           C
ATOM   4848  HA  LEU A 885      24.975  37.345  49.275  1.00  0.00           H
ATOM   4849  CB  LEU A 885      25.045  35.595  47.985  1.00  0.00           C
ATOM   4850  HB1 LEU A 885      24.595  34.815  48.635  1.00  0.00           H
ATOM   4851  HB2 LEU A 885      25.835  35.095  47.365  1.00  0.00           H
ATOM   4852  CG  LEU A 885      23.915  36.045  47.035  1.00  0.00           C
ATOM   4853  HG  LEU A 885      24.305  36.865  46.395  1.00  0.00           H
ATOM   4854  CD1 LEU A 885      23.515  34.885  46.125  1.00  0.00           C
ATOM   4855 HD11 LEU A 885      23.185  34.015  46.725  1.00  0.00           H
ATOM   4856 HD12 LEU A 885      24.375  34.565  45.495  1.00  0.00           H
ATOM   4857 HD13 LEU A 885      22.685  35.185  45.455  1.00  0.00           H
ATOM   4858  CD2 LEU A 885      22.695  36.565  47.815  1.00  0.00           C
ATOM   4859 HD21 LEU A 885      22.955  37.475  48.395  1.00  0.00           H
ATOM   4860 HD22 LEU A 885      22.335  35.785  48.515  1.00  0.00           H
ATOM   4861 HD23 LEU A 885      21.865  36.825  47.125  1.00  0.00           H
ATOM   4862  C   LEU A 885      26.415  35.985  49.965  1.00  0.00           C
ATOM   4863  O   LEU A 885      25.995  36.075  51.125  1.00  0.00           O
ATOM   4864  N   MET A 886      27.535  35.285  49.665  1.00  0.00           N
ATOM   4865  HN  MET A 886      27.865  35.235  48.725  1.00  0.00           H
ATOM   4866  CA  MET A 886      28.295  34.575  50.685  1.00  0.00           C
ATOM   4867  HA  MET A 886      27.605  33.925  51.205  1.00  0.00           H
ATOM   4868  CB  MET A 886      29.425  33.695  50.075  1.00  0.00           C
ATOM   4869  HB1 MET A 886      30.075  33.295  50.875  1.00  0.00           H
ATOM   4870  HB2 MET A 886      30.055  34.335  49.415  1.00  0.00           H
ATOM   4871  CG  MET A 886      28.915  32.495  49.245  1.00  0.00           C
ATOM   4872  HG1 MET A 886      29.805  31.955  48.835  1.00  0.00           H
ATOM   4873  HG2 MET A 886      28.345  32.875  48.375  1.00  0.00           H
ATOM   4874  SD  MET A 886      27.875  31.295  50.145  1.00  0.00           S
ATOM   4875  CE  MET A 886      29.095  30.725  51.365  1.00  0.00           C
ATOM   4876  HE1 MET A 886      29.315  31.515  52.105  1.00  0.00           H
ATOM   4877  HE2 MET A 886      30.045  30.425  50.865  1.00  0.00           H
ATOM   4878  HE3 MET A 886      28.715  29.835  51.915  1.00  0.00           H
ATOM   4879  C   MET A 886      28.875  35.475  51.755  1.00  0.00           C
ATOM   4880  O   MET A 886      28.785  35.175  52.945  1.00  0.00           O
ATOM   4881  N   VAL A 887      29.465  36.615  51.355  1.00  0.00           N
ATOM   4882  HN  VAL A 887      29.525  36.835  50.375  1.00  0.00           H
ATOM   4883  CA  VAL A 887      30.005  37.615  52.275  1.00  0.00           C
ATOM   4884  HA  VAL A 887      30.685  37.105  52.955  1.00  0.00           H
ATOM   4885  CB  VAL A 887      30.825  38.655  51.515  1.00  0.00           C
ATOM   4886  HB  VAL A 887      30.245  39.025  50.635  1.00  0.00           H
ATOM   4887  CG1 VAL A 887      31.195  39.865  52.395  1.00  0.00           C
ATOM   4888 HG11 VAL A 887      31.695  39.525  53.335  1.00  0.00           H
ATOM   4889 HG12 VAL A 887      30.305  40.465  52.665  1.00  0.00           H
ATOM   4890 HG13 VAL A 887      31.905  40.535  51.865  1.00  0.00           H
ATOM   4891  CG2 VAL A 887      32.125  37.985  51.025  1.00  0.00           C
ATOM   4892 HG21 VAL A 887      31.905  37.135  50.345  1.00  0.00           H
ATOM   4893 HG22 VAL A 887      32.715  37.595  51.885  1.00  0.00           H
ATOM   4894 HG23 VAL A 887      32.755  38.715  50.485  1.00  0.00           H
ATOM   4895  C   VAL A 887      28.935  38.225  53.175  1.00  0.00           C
ATOM   4896  O   VAL A 887      29.075  38.265  54.395  1.00  0.00           O
ATOM   4897  N   GLY A 888      27.775  38.635  52.605  1.00  0.00           N
ATOM   4898  HN  GLY A 888      27.675  38.575  51.605  1.00  0.00           H
ATOM   4899  CA  GLY A 888      26.675  39.215  53.355  1.00  0.00           C
ATOM   4900  HA1 GLY A 888      25.895  39.455  52.645  1.00  0.00           H
ATOM   4901  HA2 GLY A 888      27.045  40.075  53.885  1.00  0.00           H
ATOM   4902  C   GLY A 888      26.065  38.285  54.375  1.00  0.00           C
ATOM   4903  O   GLY A 888      25.875  38.655  55.535  1.00  0.00           O
ATOM   4904  N   VAL A 889      25.755  37.035  53.975  1.00  0.00           N
ATOM   4905  HN  VAL A 889      25.885  36.755  53.025  1.00  0.00           H
ATOM   4906  CA  VAL A 889      25.255  36.005  54.885  1.00  0.00           C
ATOM   4907  HA  VAL A 889      24.385  36.405  55.385  1.00  0.00           H
ATOM   4908  CB  VAL A 889      24.805  34.755  54.115  1.00  0.00           C
ATOM   4909  HB  VAL A 889      25.635  34.405  53.455  1.00  0.00           H
ATOM   4910  CG1 VAL A 889      24.405  33.605  55.065  1.00  0.00           C
ATOM   4911 HG11 VAL A 889      23.605  33.935  55.765  1.00  0.00           H
ATOM   4912 HG12 VAL A 889      25.265  33.225  55.665  1.00  0.00           H
ATOM   4913 HG13 VAL A 889      24.015  32.755  54.475  1.00  0.00           H
ATOM   4914  CG2 VAL A 889      23.595  35.125  53.245  1.00  0.00           C
ATOM   4915 HG21 VAL A 889      23.845  35.905  52.495  1.00  0.00           H
ATOM   4916 HG22 VAL A 889      22.755  35.495  53.875  1.00  0.00           H
ATOM   4917 HG23 VAL A 889      23.235  34.225  52.685  1.00  0.00           H
ATOM   4918  C   VAL A 889      26.235  35.635  55.995  1.00  0.00           C
ATOM   4919  O   VAL A 889      25.865  35.565  57.165  1.00  0.00           O
ATOM   4920  N   MET A 890      27.535  35.445  55.665  1.00  0.00           N
ATOM   4921  HN  MET A 890      27.825  35.465  54.705  1.00  0.00           H
ATOM   4922  CA  MET A 890      28.585  35.185  56.645  1.00  0.00           C
ATOM   4923  HA  MET A 890      28.285  34.325  57.225  1.00  0.00           H
ATOM   4924  CB  MET A 890      29.935  34.855  55.965  1.00  0.00           C
ATOM   4925  HB1 MET A 890      30.755  34.875  56.735  1.00  0.00           H
ATOM   4926  HB2 MET A 890      30.175  35.635  55.215  1.00  0.00           H
ATOM   4927  CG  MET A 890      29.995  33.465  55.295  1.00  0.00           C
ATOM   4928  HG1 MET A 890      30.935  33.395  54.705  1.00  0.00           H
ATOM   4929  HG2 MET A 890      29.155  33.375  54.575  1.00  0.00           H
ATOM   4930  SD  MET A 890      29.955  32.075  56.475  1.00  0.00           S
ATOM   4931  CE  MET A 890      28.395  31.365  55.895  1.00  0.00           C
ATOM   4932  HE1 MET A 890      28.475  31.025  54.845  1.00  0.00           H
ATOM   4933  HE2 MET A 890      27.565  32.105  55.965  1.00  0.00           H
ATOM   4934  HE3 MET A 890      28.105  30.485  56.515  1.00  0.00           H
ATOM   4935  C   MET A 890      28.785  36.295  57.675  1.00  0.00           C
ATOM   4936  O   MET A 890      28.825  36.045  58.875  1.00  0.00           O
ATOM   4937  N   LEU A 891      28.835  37.575  57.225  1.00  0.00           N
ATOM   4938  HN  LEU A 891      28.825  37.765  56.245  1.00  0.00           H
ATOM   4939  CA  LEU A 891      28.945  38.745  58.095  1.00  0.00           C
ATOM   4940  HA  LEU A 891      29.865  38.655  58.665  1.00  0.00           H
ATOM   4941  CB  LEU A 891      28.975  40.055  57.265  1.00  0.00           C
ATOM   4942  HB1 LEU A 891      28.825  40.945  57.925  1.00  0.00           H
ATOM   4943  HB2 LEU A 891      28.125  40.025  56.545  1.00  0.00           H
ATOM   4944  CG  LEU A 891      30.265  40.315  56.475  1.00  0.00           C
ATOM   4945  HG  LEU A 891      30.555  39.385  55.925  1.00  0.00           H
ATOM   4946  CD1 LEU A 891      30.035  41.415  55.435  1.00  0.00           C
ATOM   4947 HD11 LEU A 891      29.725  42.355  55.935  1.00  0.00           H
ATOM   4948 HD12 LEU A 891      29.245  41.125  54.715  1.00  0.00           H
ATOM   4949 HD13 LEU A 891      30.965  41.615  54.865  1.00  0.00           H
ATOM   4950  CD2 LEU A 891      31.435  40.705  57.385  1.00  0.00           C
ATOM   4951 HD21 LEU A 891      31.665  39.895  58.115  1.00  0.00           H
ATOM   4952 HD22 LEU A 891      31.185  41.635  57.945  1.00  0.00           H
ATOM   4953 HD23 LEU A 891      32.345  40.905  56.785  1.00  0.00           H
ATOM   4954  C   LEU A 891      27.815  38.835  59.095  1.00  0.00           C
ATOM   4955  O   LEU A 891      28.045  39.135  60.275  1.00  0.00           O
ATOM   4956  N   GLY A 892      26.575  38.555  58.655  1.00  0.00           N
ATOM   4957  HN  GLY A 892      26.455  38.315  57.695  1.00  0.00           H
ATOM   4958  CA  GLY A 892      25.395  38.495  59.515  1.00  0.00           C
ATOM   4959  HA1 GLY A 892      24.555  38.195  58.905  1.00  0.00           H
ATOM   4960  HA2 GLY A 892      25.255  39.455  59.985  1.00  0.00           H
ATOM   4961  C   GLY A 892      25.495  37.485  60.625  1.00  0.00           C
ATOM   4962  O   GLY A 892      25.385  37.815  61.805  1.00  0.00           O
ATOM   4963  N   VAL A 893      25.775  36.205  60.275  1.00  0.00           N
ATOM   4964  HN  VAL A 893      25.845  35.955  59.315  1.00  0.00           H
ATOM   4965  CA  VAL A 893      25.975  35.135  61.235  1.00  0.00           C
ATOM   4966  HA  VAL A 893      25.085  35.065  61.855  1.00  0.00           H
ATOM   4967  CB  VAL A 893      26.135  33.805  60.485  1.00  0.00           C
ATOM   4968  HB  VAL A 893      26.955  33.905  59.735  1.00  0.00           H
ATOM   4969  CG1 VAL A 893      26.485  32.645  61.445  1.00  0.00           C
ATOM   4970 HG11 VAL A 893      25.725  32.555  62.245  1.00  0.00           H
ATOM   4971 HG12 VAL A 893      27.485  32.775  61.905  1.00  0.00           H
ATOM   4972 HG13 VAL A 893      26.515  31.685  60.875  1.00  0.00           H
ATOM   4973  CG2 VAL A 893      24.825  33.485  59.745  1.00  0.00           C
ATOM   4974 HG21 VAL A 893      24.585  34.255  58.975  1.00  0.00           H
ATOM   4975 HG22 VAL A 893      23.975  33.425  60.455  1.00  0.00           H
ATOM   4976 HG23 VAL A 893      24.905  32.505  59.225  1.00  0.00           H
ATOM   4977  C   VAL A 893      27.145  35.375  62.195  1.00  0.00           C
ATOM   4978  O   VAL A 893      27.025  35.225  63.415  1.00  0.00           O
ATOM   4979  N   CYS A 894      28.305  35.815  61.675  1.00  0.00           N
ATOM   4980  HN  CYS A 894      28.385  35.935  60.675  1.00  0.00           H
ATOM   4981  CA  CYS A 894      29.485  36.135  62.475  1.00  0.00           C
ATOM   4982  HA  CYS A 894      29.725  35.255  63.055  1.00  0.00           H
ATOM   4983  CB  CYS A 894      30.695  36.455  61.555  1.00  0.00           C
ATOM   4984  HB1 CYS A 894      31.535  36.885  62.145  1.00  0.00           H
ATOM   4985  HB2 CYS A 894      30.405  37.235  60.815  1.00  0.00           H
ATOM   4986  SG  CYS A 894      31.285  34.955  60.705  1.00  0.00           S
ATOM   4987  HG1 CYS A 894      30.255  34.875  59.865  1.00  0.00           H
ATOM   4988  C   CYS A 894      29.275  37.255  63.495  1.00  0.00           C
ATOM   4989  O   CYS A 894      29.675  37.145  64.645  1.00  0.00           O
ATOM   4990  N   SER A 895      28.595  38.345  63.095  1.00  0.00           N
ATOM   4991  HN  SER A 895      28.325  38.425  62.135  1.00  0.00           H
ATOM   4992  CA  SER A 895      28.205  39.445  63.965  1.00  0.00           C
ATOM   4993  HA  SER A 895      29.105  39.835  64.425  1.00  0.00           H
ATOM   4994  CB  SER A 895      27.515  40.595  63.195  1.00  0.00           C
ATOM   4995  HB1 SER A 895      27.315  41.455  63.875  1.00  0.00           H
ATOM   4996  HB2 SER A 895      26.555  40.255  62.765  1.00  0.00           H
ATOM   4997  OG  SER A 895      28.355  41.065  62.135  1.00  0.00           O
ATOM   4998  HG1 SER A 895      28.385  40.345  61.475  1.00  0.00           H
ATOM   4999  C   SER A 895      27.275  39.045  65.105  1.00  0.00           C
ATOM   5000  O   SER A 895      27.435  39.495  66.235  1.00  0.00           O
ATOM   5001  N   VAL A 896      26.285  38.165  64.815  1.00  0.00           N
ATOM   5002  HN  VAL A 896      26.145  37.865  63.865  1.00  0.00           H
ATOM   5003  CA  VAL A 896      25.405  37.565  65.825  1.00  0.00           C
ATOM   5004  HA  VAL A 896      24.935  38.375  66.375  1.00  0.00           H
ATOM   5005  CB  VAL A 896      24.285  36.755  65.155  1.00  0.00           C
ATOM   5006  HB  VAL A 896      24.745  36.045  64.425  1.00  0.00           H
ATOM   5007  CG1 VAL A 896      23.465  35.935  66.175  1.00  0.00           C
ATOM   5008 HG11 VAL A 896      23.045  36.605  66.955  1.00  0.00           H
ATOM   5009 HG12 VAL A 896      24.065  35.155  66.665  1.00  0.00           H
ATOM   5010 HG13 VAL A 896      22.615  35.435  65.665  1.00  0.00           H
ATOM   5011  CG2 VAL A 896      23.355  37.715  64.385  1.00  0.00           C
ATOM   5012 HG21 VAL A 896      23.915  38.375  63.695  1.00  0.00           H
ATOM   5013 HG22 VAL A 896      22.795  38.355  65.095  1.00  0.00           H
ATOM   5014 HG23 VAL A 896      22.615  37.125  63.785  1.00  0.00           H
ATOM   5015  C   VAL A 896      26.135  36.725  66.865  1.00  0.00           C
ATOM   5016  O   VAL A 896      25.955  36.895  68.075  1.00  0.00           O
ATOM   5017  N   MET A 897      27.055  35.835  66.435  1.00  0.00           N
ATOM   5018  HN  MET A 897      27.155  35.655  65.455  1.00  0.00           H
ATOM   5019  CA  MET A 897      27.865  35.045  67.345  1.00  0.00           C
ATOM   5020  HA  MET A 897      27.225  34.635  68.115  1.00  0.00           H
ATOM   5021  CB  MET A 897      28.565  33.865  66.625  1.00  0.00           C
ATOM   5022  HB1 MET A 897      29.225  33.325  67.345  1.00  0.00           H
ATOM   5023  HB2 MET A 897      29.215  34.265  65.815  1.00  0.00           H
ATOM   5024  CG  MET A 897      27.585  32.835  66.035  1.00  0.00           C
ATOM   5025  HG1 MET A 897      27.045  33.295  65.175  1.00  0.00           H
ATOM   5026  HG2 MET A 897      26.825  32.615  66.815  1.00  0.00           H
ATOM   5027  SD  MET A 897      28.345  31.265  65.515  1.00  0.00           S
ATOM   5028  CE  MET A 897      29.485  31.935  64.265  1.00  0.00           C
ATOM   5029  HE1 MET A 897      30.285  32.535  64.745  1.00  0.00           H
ATOM   5030  HE2 MET A 897      28.955  32.595  63.545  1.00  0.00           H
ATOM   5031  HE3 MET A 897      29.975  31.125  63.685  1.00  0.00           H
ATOM   5032  C   MET A 897      28.915  35.865  68.085  1.00  0.00           C
ATOM   5033  O   MET A 897      29.295  35.535  69.215  1.00  0.00           O
ATOM   5034  N   GLY A 898      29.385  36.975  67.465  1.00  0.00           N
ATOM   5035  HN  GLY A 898      29.065  37.185  66.535  1.00  0.00           H
ATOM   5036  CA  GLY A 898      30.315  37.895  68.095  1.00  0.00           C
ATOM   5037  HA1 GLY A 898      30.285  37.785  69.165  1.00  0.00           H
ATOM   5038  HA2 GLY A 898      30.015  38.885  67.785  1.00  0.00           H
ATOM   5039  C   GLY A 898      31.745  37.715  67.655  1.00  0.00           C
ATOM   5040  O   GLY A 898      32.645  37.605  68.475  1.00  0.00           O
ATOM   5041  N   LEU A 899      31.965  37.665  66.325  1.00  0.00           N
ATOM   5042  HN  LEU A 899      31.155  37.655  65.725  1.00  0.00           H
ATOM   5043  CA  LEU A 899      33.255  37.615  65.645  1.00  0.00           C
ATOM   5044  HA  LEU A 899      34.035  37.495  66.385  1.00  0.00           H
ATOM   5045  CB  LEU A 899      33.275  36.425  64.655  1.00  0.00           C
ATOM   5046  HB1 LEU A 899      34.095  36.515  63.915  1.00  0.00           H
ATOM   5047  HB2 LEU A 899      32.325  36.465  64.075  1.00  0.00           H
ATOM   5048  CG  LEU A 899      33.375  35.035  65.315  1.00  0.00           C
ATOM   5049  HG  LEU A 899      32.675  34.985  66.175  1.00  0.00           H
ATOM   5050  CD1 LEU A 899      32.965  33.935  64.315  1.00  0.00           C
ATOM   5051 HD11 LEU A 899      33.605  33.975  63.405  1.00  0.00           H
ATOM   5052 HD12 LEU A 899      31.915  34.075  64.005  1.00  0.00           H
ATOM   5053 HD13 LEU A 899      33.075  32.935  64.785  1.00  0.00           H
ATOM   5054  CD2 LEU A 899      34.795  34.755  65.835  1.00  0.00           C
ATOM   5055 HD21 LEU A 899      35.055  35.455  66.655  1.00  0.00           H
ATOM   5056 HD22 LEU A 899      35.545  34.875  65.015  1.00  0.00           H
ATOM   5057 HD23 LEU A 899      34.875  33.725  66.225  1.00  0.00           H
ATOM   5058  C   LEU A 899      33.515  38.935  64.875  1.00  0.00           C
ATOM   5059  O   LEU A 899      32.545  39.655  64.605  1.00  0.00           O
ATOM   5060  N   PRO A 900      34.735  39.365  64.555  1.00  0.00           N
ATOM   5061  CD  PRO A 900      35.955  38.655  64.945  1.00  0.00           C
[truncated: 7,490,555 more chars]
