# Supplementary material for: CryoEM and computational modeling structural insights into the pH regulator NBCn1
Source: Nat Commun. 2025 Nov 11;16:9932. doi: 10.1038/s41467-025-64868-z (PMC12606367; doi:10.1038/s41467-025-64868-z)
Supplement: Supplementary file 6 — Supplementary Data 4 [file 41467_2025_64868_MOESM6_ESM.zip › 200ns_unrestr_MD_NBCn1_2NaCO3/hNBCn1_IF_200ns_2NaCO3_rep3_last_step.pdb]

CRYST1  118.009  118.009  133.086  90.00  90.00  90.00 P 1           1
ATOM      1  N   LEU P 585     -23.483  -8.412 -19.134  0.00  0.00      PROA  
ATOM      2  HT1 LEU P 585     -23.354  -9.192 -19.808  0.00  0.00      PROA  
ATOM      3  HT2 LEU P 585     -22.777  -7.691 -19.387  0.00  0.00      PROA  
ATOM      4  HT3 LEU P 585     -24.442  -8.017 -19.217  0.00  0.00      PROA  
ATOM      5  CA  LEU P 585     -23.223  -9.022 -17.750  0.00  0.00      PROA  
ATOM      6  HA  LEU P 585     -22.163  -9.221 -17.798  0.00  0.00      PROA  
ATOM      7  CB  LEU P 585     -23.587  -7.955 -16.625  0.00  0.00      PROA  
ATOM      8  HB1 LEU P 585     -24.650  -7.654 -16.739  0.00  0.00      PROA  
ATOM      9  HB2 LEU P 585     -22.986  -7.045 -16.841  0.00  0.00      PROA  
ATOM     10  CG  LEU P 585     -23.236  -8.445 -15.209  0.00  0.00      PROA  
ATOM     11  HG  LEU P 585     -23.991  -9.201 -14.905  0.00  0.00      PROA  
ATOM     12  CD1 LEU P 585     -21.847  -9.055 -15.111  0.00  0.00      PROA  
ATOM     13 HD11 LEU P 585     -21.122  -8.370 -15.600  0.00  0.00      PROA  
ATOM     14 HD12 LEU P 585     -21.964 -10.062 -15.567  0.00  0.00      PROA  
ATOM     15 HD13 LEU P 585     -21.563  -9.194 -14.046  0.00  0.00      PROA  
ATOM     16  CD2 LEU P 585     -23.308  -7.315 -14.177  0.00  0.00      PROA  
ATOM     17 HD21 LEU P 585     -22.529  -6.536 -14.322  0.00  0.00      PROA  
ATOM     18 HD22 LEU P 585     -23.334  -7.731 -13.147  0.00  0.00      PROA  
ATOM     19 HD23 LEU P 585     -24.286  -6.810 -14.334  0.00  0.00      PROA  
ATOM     20  C   LEU P 585     -23.883 -10.368 -17.519  0.00  0.00      PROA  
ATOM     21  O   LEU P 585     -23.306 -11.421 -17.303  0.00  0.00      PROA  
ATOM     22  N   ILE P 586     -25.254 -10.382 -17.428  0.00  0.00      PROA  
ATOM     23  HN  ILE P 586     -25.768  -9.573 -17.702  0.00  0.00      PROA  
ATOM     24  CA  ILE P 586     -26.112 -11.560 -17.164  0.00  0.00      PROA  
ATOM     25  HA  ILE P 586     -26.067 -11.847 -16.123  0.00  0.00      PROA  
ATOM     26  CB  ILE P 586     -27.640 -11.151 -17.117  0.00  0.00      PROA  
ATOM     27  HB  ILE P 586     -27.841 -10.205 -17.664  0.00  0.00      PROA  
ATOM     28  CG2 ILE P 586     -28.599 -12.199 -17.614  0.00  0.00      PROA  
ATOM     29 HG21 ILE P 586     -28.615 -13.068 -16.922  0.00  0.00      PROA  
ATOM     30 HG22 ILE P 586     -28.326 -12.446 -18.662  0.00  0.00      PROA  
ATOM     31 HG23 ILE P 586     -29.610 -11.752 -17.722  0.00  0.00      PROA  
ATOM     32  CG1 ILE P 586     -28.022 -10.633 -15.722  0.00  0.00      PROA  
ATOM     33 HG11 ILE P 586     -27.862 -11.425 -14.959  0.00  0.00      PROA  
ATOM     34 HG12 ILE P 586     -29.104 -10.382 -15.743  0.00  0.00      PROA  
ATOM     35  CD  ILE P 586     -27.185  -9.469 -15.239  0.00  0.00      PROA  
ATOM     36  HD1 ILE P 586     -26.129  -9.620 -14.930  0.00  0.00      PROA  
ATOM     37  HD2 ILE P 586     -27.627  -9.055 -14.308  0.00  0.00      PROA  
ATOM     38  HD3 ILE P 586     -27.248  -8.715 -16.053  0.00  0.00      PROA  
ATOM     39  C   ILE P 586     -25.880 -12.768 -18.129  0.00  0.00      PROA  
ATOM     40  O   ILE P 586     -25.728 -13.876 -17.629  0.00  0.00      PROA  
ATOM     41  N   LEU P 587     -25.747 -12.541 -19.423  0.00  0.00      PROA  
ATOM     42  HN  LEU P 587     -25.960 -11.621 -19.740  0.00  0.00      PROA  
ATOM     43  CA  LEU P 587     -25.404 -13.543 -20.398  0.00  0.00      PROA  
ATOM     44  HA  LEU P 587     -26.198 -14.273 -20.436  0.00  0.00      PROA  
ATOM     45  CB  LEU P 587     -25.542 -12.872 -21.764  0.00  0.00      PROA  
ATOM     46  HB1 LEU P 587     -24.734 -12.117 -21.863  0.00  0.00      PROA  
ATOM     47  HB2 LEU P 587     -26.538 -12.384 -21.835  0.00  0.00      PROA  
ATOM     48  CG  LEU P 587     -25.401 -13.801 -22.934  0.00  0.00      PROA  
ATOM     49  HG  LEU P 587     -24.539 -14.481 -22.763  0.00  0.00      PROA  
ATOM     50  CD1 LEU P 587     -26.616 -14.750 -23.079  0.00  0.00      PROA  
ATOM     51 HD11 LEU P 587     -26.848 -15.261 -22.120  0.00  0.00      PROA  
ATOM     52 HD12 LEU P 587     -26.415 -15.626 -23.731  0.00  0.00      PROA  
ATOM     53 HD13 LEU P 587     -27.464 -14.163 -23.492  0.00  0.00      PROA  
ATOM     54  CD2 LEU P 587     -25.363 -13.015 -24.301  0.00  0.00      PROA  
ATOM     55 HD21 LEU P 587     -25.466 -13.685 -25.181  0.00  0.00      PROA  
ATOM     56 HD22 LEU P 587     -24.455 -12.384 -24.418  0.00  0.00      PROA  
ATOM     57 HD23 LEU P 587     -26.268 -12.381 -24.416  0.00  0.00      PROA  
ATOM     58  C   LEU P 587     -24.052 -14.268 -20.131  0.00  0.00      PROA  
ATOM     59  O   LEU P 587     -23.843 -15.432 -20.489  0.00  0.00      PROA  
ATOM     60  N   ASP P 588     -23.029 -13.462 -19.625  0.00  0.00      PROA  
ATOM     61  HN  ASP P 588     -23.227 -12.514 -19.389  0.00  0.00      PROA  
ATOM     62  CA  ASP P 588     -21.682 -13.961 -19.331  0.00  0.00      PROA  
ATOM     63  HA  ASP P 588     -21.440 -14.682 -20.099  0.00  0.00      PROA  
ATOM     64  CB  ASP P 588     -20.738 -12.804 -18.932  0.00  0.00      PROA  
ATOM     65  HB1 ASP P 588     -20.079 -13.302 -18.190  0.00  0.00      PROA  
ATOM     66  HB2 ASP P 588     -21.266 -12.027 -18.338  0.00  0.00      PROA  
ATOM     67  CG  ASP P 588     -19.726 -12.337 -20.005  0.00  0.00      PROA  
ATOM     68  OD1 ASP P 588     -18.997 -11.426 -19.731  0.00  0.00      PROA  
ATOM     69  OD2 ASP P 588     -19.614 -12.937 -21.093  0.00  0.00      PROA  
ATOM     70  C   ASP P 588     -21.808 -14.860 -18.093  0.00  0.00      PROA  
ATOM     71  O   ASP P 588     -21.129 -15.915 -17.934  0.00  0.00      PROA  
ATOM     72  N   ILE P 589     -22.673 -14.411 -17.097  0.00  0.00      PROA  
ATOM     73  HN  ILE P 589     -22.924 -13.451 -17.001  0.00  0.00      PROA  
ATOM     74  CA  ILE P 589     -23.034 -15.200 -15.932  0.00  0.00      PROA  
ATOM     75  HA  ILE P 589     -22.087 -15.560 -15.557  0.00  0.00      PROA  
ATOM     76  CB  ILE P 589     -23.795 -14.359 -14.880  0.00  0.00      PROA  
ATOM     77  HB  ILE P 589     -24.442 -13.695 -15.492  0.00  0.00      PROA  
ATOM     78  CG2 ILE P 589     -24.733 -15.220 -13.967  0.00  0.00      PROA  
ATOM     79 HG21 ILE P 589     -25.532 -15.764 -14.514  0.00  0.00      PROA  
ATOM     80 HG22 ILE P 589     -25.176 -14.575 -13.178  0.00  0.00      PROA  
ATOM     81 HG23 ILE P 589     -24.196 -16.063 -13.482  0.00  0.00      PROA  
ATOM     82  CG1 ILE P 589     -22.825 -13.554 -13.965  0.00  0.00      PROA  
ATOM     83 HG11 ILE P 589     -22.050 -13.206 -14.680  0.00  0.00      PROA  
ATOM     84 HG12 ILE P 589     -22.373 -14.349 -13.335  0.00  0.00      PROA  
ATOM     85  CD  ILE P 589     -23.425 -12.466 -13.118  0.00  0.00      PROA  
ATOM     86  HD1 ILE P 589     -24.413 -12.740 -12.691  0.00  0.00      PROA  
ATOM     87  HD2 ILE P 589     -23.617 -11.503 -13.639  0.00  0.00      PROA  
ATOM     88  HD3 ILE P 589     -22.768 -12.092 -12.305  0.00  0.00      PROA  
ATOM     89  C   ILE P 589     -23.698 -16.546 -16.353  0.00  0.00      PROA  
ATOM     90  O   ILE P 589     -23.258 -17.657 -15.948  0.00  0.00      PROA  
ATOM     91  N   LYS P 590     -24.722 -16.488 -17.239  0.00  0.00      PROA  
ATOM     92  HN  LYS P 590     -25.161 -15.649 -17.552  0.00  0.00      PROA  
ATOM     93  CA  LYS P 590     -25.379 -17.710 -17.633  0.00  0.00      PROA  
ATOM     94  HA  LYS P 590     -25.886 -18.140 -16.782  0.00  0.00      PROA  
ATOM     95  CB  LYS P 590     -26.622 -17.375 -18.453  0.00  0.00      PROA  
ATOM     96  HB1 LYS P 590     -27.119 -18.307 -18.800  0.00  0.00      PROA  
ATOM     97  HB2 LYS P 590     -26.529 -16.741 -19.360  0.00  0.00      PROA  
ATOM     98  CG  LYS P 590     -27.613 -16.567 -17.612  0.00  0.00      PROA  
ATOM     99  HG1 LYS P 590     -27.085 -15.820 -16.982  0.00  0.00      PROA  
ATOM    100  HG2 LYS P 590     -28.172 -17.195 -16.886  0.00  0.00      PROA  
ATOM    101  CD  LYS P 590     -28.685 -15.912 -18.581  0.00  0.00      PROA  
ATOM    102  HD1 LYS P 590     -27.977 -15.537 -19.351  0.00  0.00      PROA  
ATOM    103  HD2 LYS P 590     -29.214 -15.102 -18.035  0.00  0.00      PROA  
ATOM    104  CE  LYS P 590     -29.721 -16.833 -19.224  0.00  0.00      PROA  
ATOM    105  HE1 LYS P 590     -30.336 -17.322 -18.438  0.00  0.00      PROA  
ATOM    106  HE2 LYS P 590     -29.205 -17.640 -19.787  0.00  0.00      PROA  
ATOM    107  NZ  LYS P 590     -30.559 -16.075 -20.222  0.00  0.00      PROA  
ATOM    108  HZ1 LYS P 590     -30.717 -16.687 -21.047  0.00  0.00      PROA  
ATOM    109  HZ2 LYS P 590     -30.054 -15.283 -20.668  0.00  0.00      PROA  
ATOM    110  HZ3 LYS P 590     -31.436 -15.795 -19.738  0.00  0.00      PROA  
ATOM    111  C   LYS P 590     -24.579 -18.660 -18.446  0.00  0.00      PROA  
ATOM    112  O   LYS P 590     -24.775 -19.890 -18.325  0.00  0.00      PROA  
ATOM    113  N   ARG P 591     -23.585 -18.203 -19.225  0.00  0.00      PROA  
ATOM    114  HN  ARG P 591     -23.525 -17.222 -19.397  0.00  0.00      PROA  
ATOM    115  CA  ARG P 591     -22.765 -19.154 -20.019  0.00  0.00      PROA  
ATOM    116  HA  ARG P 591     -23.351 -20.055 -20.131  0.00  0.00      PROA  
ATOM    117  CB  ARG P 591     -22.345 -18.512 -21.472  0.00  0.00      PROA  
ATOM    118  HB1 ARG P 591     -21.526 -19.058 -21.986  0.00  0.00      PROA  
ATOM    119  HB2 ARG P 591     -22.090 -17.444 -21.301  0.00  0.00      PROA  
ATOM    120  CG  ARG P 591     -23.516 -18.482 -22.452  0.00  0.00      PROA  
ATOM    121  HG1 ARG P 591     -23.079 -17.960 -23.330  0.00  0.00      PROA  
ATOM    122  HG2 ARG P 591     -24.371 -17.832 -22.167  0.00  0.00      PROA  
ATOM    123  CD  ARG P 591     -24.152 -19.802 -22.998  0.00  0.00      PROA  
ATOM    124  HD1 ARG P 591     -24.674 -20.505 -22.314  0.00  0.00      PROA  
ATOM    125  HD2 ARG P 591     -23.250 -20.242 -23.474  0.00  0.00      PROA  
ATOM    126  NE  ARG P 591     -25.116 -19.400 -23.996  0.00  0.00      PROA  
ATOM    127  HE  ARG P 591     -24.864 -19.162 -24.934  0.00  0.00      PROA  
ATOM    128  CZ  ARG P 591     -26.424 -19.439 -23.824  0.00  0.00      PROA  
ATOM    129  NH1 ARG P 591     -27.093 -19.858 -22.728  0.00  0.00      PROA  
ATOM    130 HH11 ARG P 591     -26.518 -20.239 -22.004  0.00  0.00      PROA  
ATOM    131 HH12 ARG P 591     -28.073 -19.658 -22.700  0.00  0.00      PROA  
ATOM    132  NH2 ARG P 591     -27.185 -18.971 -24.738  0.00  0.00      PROA  
ATOM    133 HH21 ARG P 591     -26.746 -18.469 -25.483  0.00  0.00      PROA  
ATOM    134 HH22 ARG P 591     -28.121 -18.689 -24.528  0.00  0.00      PROA  
ATOM    135  C   ARG P 591     -21.523 -19.656 -19.285  0.00  0.00      PROA  
ATOM    136  O   ARG P 591     -21.110 -20.769 -19.587  0.00  0.00      PROA  
ATOM    137  N   LYS P 592     -21.020 -18.886 -18.304  0.00  0.00      PROA  
ATOM    138  HN  LYS P 592     -21.190 -17.947 -18.015  0.00  0.00      PROA  
ATOM    139  CA  LYS P 592     -19.941 -19.416 -17.463  0.00  0.00      PROA  
ATOM    140  HA  LYS P 592     -19.471 -20.292 -17.884  0.00  0.00      PROA  
ATOM    141  CB  LYS P 592     -19.010 -18.241 -17.108  0.00  0.00      PROA  
ATOM    142  HB1 LYS P 592     -19.416 -17.499 -16.387  0.00  0.00      PROA  
ATOM    143  HB2 LYS P 592     -18.826 -17.526 -17.938  0.00  0.00      PROA  
ATOM    144  CG  LYS P 592     -17.704 -18.646 -16.474  0.00  0.00      PROA  
ATOM    145  HG1 LYS P 592     -18.088 -19.000 -15.493  0.00  0.00      PROA  
ATOM    146  HG2 LYS P 592     -17.097 -17.721 -16.377  0.00  0.00      PROA  
ATOM    147  CD  LYS P 592     -16.942 -19.753 -17.225  0.00  0.00      PROA  
ATOM    148  HD1 LYS P 592     -16.777 -19.443 -18.279  0.00  0.00      PROA  
ATOM    149  HD2 LYS P 592     -17.398 -20.765 -17.206  0.00  0.00      PROA  
ATOM    150  CE  LYS P 592     -15.590 -20.042 -16.596  0.00  0.00      PROA  
ATOM    151  HE1 LYS P 592     -15.277 -20.890 -17.242  0.00  0.00      PROA  
ATOM    152  HE2 LYS P 592     -15.713 -20.434 -15.564  0.00  0.00      PROA  
ATOM    153  NZ  LYS P 592     -14.649 -18.917 -16.655  0.00  0.00      PROA  
ATOM    154  HZ1 LYS P 592     -13.738 -19.241 -16.271  0.00  0.00      PROA  
ATOM    155  HZ2 LYS P 592     -14.702 -18.083 -16.035  0.00  0.00      PROA  
ATOM    156  HZ3 LYS P 592     -14.465 -18.667 -17.647  0.00  0.00      PROA  
ATOM    157  C   LYS P 592     -20.380 -20.006 -16.093  0.00  0.00      PROA  
ATOM    158  O   LYS P 592     -19.714 -20.831 -15.548  0.00  0.00      PROA  
ATOM    159  N   ALA P 593     -21.593 -19.816 -15.576  0.00  0.00      PROA  
ATOM    160  HN  ALA P 593     -22.302 -19.248 -15.987  0.00  0.00      PROA  
ATOM    161  CA  ALA P 593     -22.167 -20.467 -14.364  0.00  0.00      PROA  
ATOM    162  HA  ALA P 593     -21.450 -20.062 -13.666  0.00  0.00      PROA  
ATOM    163  CB  ALA P 593     -23.624 -20.006 -14.066  0.00  0.00      PROA  
ATOM    164  HB1 ALA P 593     -24.232 -19.999 -14.996  0.00  0.00      PROA  
ATOM    165  HB2 ALA P 593     -23.667 -18.970 -13.669  0.00  0.00      PROA  
ATOM    166  HB3 ALA P 593     -24.142 -20.810 -13.500  0.00  0.00      PROA  
ATOM    167  C   ALA P 593     -22.072 -22.081 -14.339  0.00  0.00      PROA  
ATOM    168  O   ALA P 593     -21.466 -22.560 -13.368  0.00  0.00      PROA  
ATOM    169  N   PRO P 594     -22.442 -22.868 -15.337  0.00  0.00      PROA  
ATOM    170  CD  PRO P 594     -23.295 -22.468 -16.464  0.00  0.00      PROA  
ATOM    171  HD1 PRO P 594     -22.894 -21.511 -16.861  0.00  0.00      PROA  
ATOM    172  HD2 PRO P 594     -24.265 -22.229 -15.979  0.00  0.00      PROA  
ATOM    173  CA  PRO P 594     -22.174 -24.290 -15.359  0.00  0.00      PROA  
ATOM    174  HA  PRO P 594     -22.305 -24.769 -14.400  0.00  0.00      PROA  
ATOM    175  CB  PRO P 594     -23.103 -24.815 -16.538  0.00  0.00      PROA  
ATOM    176  HB1 PRO P 594     -24.109 -25.120 -16.177  0.00  0.00      PROA  
ATOM    177  HB2 PRO P 594     -22.647 -25.626 -17.144  0.00  0.00      PROA  
ATOM    178  CG  PRO P 594     -23.316 -23.621 -17.445  0.00  0.00      PROA  
ATOM    179  HG1 PRO P 594     -22.485 -23.522 -18.176  0.00  0.00      PROA  
ATOM    180  HG2 PRO P 594     -24.308 -23.838 -17.897  0.00  0.00      PROA  
ATOM    181  C   PRO P 594     -20.672 -24.648 -15.594  0.00  0.00      PROA  
ATOM    182  O   PRO P 594     -20.249 -25.768 -15.297  0.00  0.00      PROA  
ATOM    183  N   PHE P 595     -19.837 -23.770 -16.057  0.00  0.00      PROA  
ATOM    184  HN  PHE P 595     -20.234 -22.931 -16.420  0.00  0.00      PROA  
ATOM    185  CA  PHE P 595     -18.439 -23.871 -16.290  0.00  0.00      PROA  
ATOM    186  HA  PHE P 595     -18.140 -24.908 -16.235  0.00  0.00      PROA  
ATOM    187  CB  PHE P 595     -18.075 -23.320 -17.707  0.00  0.00      PROA  
ATOM    188  HB1 PHE P 595     -16.995 -23.091 -17.827  0.00  0.00      PROA  
ATOM    189  HB2 PHE P 595     -18.724 -22.423 -17.798  0.00  0.00      PROA  
ATOM    190  CG  PHE P 595     -18.457 -24.333 -18.776  0.00  0.00      PROA  
ATOM    191  CD1 PHE P 595     -19.769 -24.170 -19.332  0.00  0.00      PROA  
ATOM    192  HD1 PHE P 595     -20.460 -23.474 -18.881  0.00  0.00      PROA  
ATOM    193  CE1 PHE P 595     -20.194 -25.054 -20.320  0.00  0.00      PROA  
ATOM    194  HE1 PHE P 595     -21.264 -25.155 -20.428  0.00  0.00      PROA  
ATOM    195  CZ  PHE P 595     -19.282 -25.929 -20.945  0.00  0.00      PROA  
ATOM    196  HZ  PHE P 595     -19.601 -26.575 -21.750  0.00  0.00      PROA  
ATOM    197  CD2 PHE P 595     -17.540 -25.127 -19.485  0.00  0.00      PROA  
ATOM    198  HD2 PHE P 595     -16.484 -25.052 -19.271  0.00  0.00      PROA  
ATOM    199  CE2 PHE P 595     -17.987 -26.014 -20.513  0.00  0.00      PROA  
ATOM    200  HE2 PHE P 595     -17.337 -26.664 -21.078  0.00  0.00      PROA  
ATOM    201  C   PHE P 595     -17.606 -23.251 -15.211  0.00  0.00      PROA  
ATOM    202  O   PHE P 595     -16.399 -23.180 -15.340  0.00  0.00      PROA  
ATOM    203  N   PHE P 596     -18.268 -22.749 -14.113  0.00  0.00      PROA  
ATOM    204  HN  PHE P 596     -19.257 -22.861 -14.163  0.00  0.00      PROA  
ATOM    205  CA  PHE P 596     -17.654 -22.053 -12.976  0.00  0.00      PROA  
ATOM    206  HA  PHE P 596     -17.217 -21.173 -13.424  0.00  0.00      PROA  
ATOM    207  CB  PHE P 596     -18.789 -21.847 -11.912  0.00  0.00      PROA  
ATOM    208  HB1 PHE P 596     -19.339 -22.812 -11.879  0.00  0.00      PROA  
ATOM    209  HB2 PHE P 596     -19.397 -21.037 -12.367  0.00  0.00      PROA  
ATOM    210  CG  PHE P 596     -18.285 -21.400 -10.587  0.00  0.00      PROA  
ATOM    211  CD1 PHE P 596     -17.484 -20.196 -10.431  0.00  0.00      PROA  
ATOM    212  HD1 PHE P 596     -17.064 -19.670 -11.275  0.00  0.00      PROA  
ATOM    213  CE1 PHE P 596     -17.104 -19.674  -9.149  0.00  0.00      PROA  
ATOM    214  HE1 PHE P 596     -16.450 -18.816  -9.107  0.00  0.00      PROA  
ATOM    215  CZ  PHE P 596     -17.479 -20.427  -8.016  0.00  0.00      PROA  
ATOM    216  HZ  PHE P 596     -17.150 -20.207  -7.011  0.00  0.00      PROA  
ATOM    217  CD2 PHE P 596     -18.605 -22.051  -9.455  0.00  0.00      PROA  
ATOM    218  HD2 PHE P 596     -19.197 -22.954  -9.447  0.00  0.00      PROA  
ATOM    219  CE2 PHE P 596     -18.142 -21.682  -8.166  0.00  0.00      PROA  
ATOM    220  HE2 PHE P 596     -18.469 -22.134  -7.241  0.00  0.00      PROA  
ATOM    221  C   PHE P 596     -16.388 -22.764 -12.426  0.00  0.00      PROA  
ATOM    222  O   PHE P 596     -15.292 -22.267 -12.379  0.00  0.00      PROA  
ATOM    223  N   LEU P 597     -16.578 -24.021 -12.132  0.00  0.00      PROA  
ATOM    224  HN  LEU P 597     -17.460 -24.395 -12.407  0.00  0.00      PROA  
ATOM    225  CA  LEU P 597     -15.579 -24.901 -11.534  0.00  0.00      PROA  
ATOM    226  HA  LEU P 597     -15.220 -24.328 -10.692  0.00  0.00      PROA  
ATOM    227  CB  LEU P 597     -16.304 -26.231 -10.997  0.00  0.00      PROA  
ATOM    228  HB1 LEU P 597     -15.464 -26.843 -10.605  0.00  0.00      PROA  
ATOM    229  HB2 LEU P 597     -16.645 -26.779 -11.901  0.00  0.00      PROA  
ATOM    230  CG  LEU P 597     -17.368 -25.986  -9.963  0.00  0.00      PROA  
ATOM    231  HG  LEU P 597     -18.201 -25.504 -10.518  0.00  0.00      PROA  
ATOM    232  CD1 LEU P 597     -17.882 -27.350  -9.544  0.00  0.00      PROA  
ATOM    233 HD11 LEU P 597     -18.709 -27.296  -8.803  0.00  0.00      PROA  
ATOM    234 HD12 LEU P 597     -17.144 -27.950  -8.969  0.00  0.00      PROA  
ATOM    235 HD13 LEU P 597     -18.188 -27.906 -10.456  0.00  0.00      PROA  
ATOM    236  CD2 LEU P 597     -16.922 -25.174  -8.730  0.00  0.00      PROA  
ATOM    237 HD21 LEU P 597     -16.077 -25.667  -8.204  0.00  0.00      PROA  
ATOM    238 HD22 LEU P 597     -17.723 -25.099  -7.965  0.00  0.00      PROA  
ATOM    239 HD23 LEU P 597     -16.422 -24.220  -9.001  0.00  0.00      PROA  
ATOM    240  C   LEU P 597     -14.465 -25.308 -12.464  0.00  0.00      PROA  
ATOM    241  O   LEU P 597     -13.441 -25.734 -11.945  0.00  0.00      PROA  
ATOM    242  N   SER P 598     -14.588 -25.299 -13.841  0.00  0.00      PROA  
ATOM    243  HN  SER P 598     -15.419 -24.850 -14.159  0.00  0.00      PROA  
ATOM    244  CA  SER P 598     -13.577 -25.730 -14.909  0.00  0.00      PROA  
ATOM    245  HA  SER P 598     -13.350 -26.778 -14.780  0.00  0.00      PROA  
ATOM    246  CB  SER P 598     -14.095 -25.594 -16.376  0.00  0.00      PROA  
ATOM    247  HB1 SER P 598     -15.020 -26.208 -16.341  0.00  0.00      PROA  
ATOM    248  HB2 SER P 598     -13.401 -26.005 -17.141  0.00  0.00      PROA  
ATOM    249  OG  SER P 598     -14.397 -24.254 -16.749  0.00  0.00      PROA  
ATOM    250  HG1 SER P 598     -15.174 -23.977 -16.259  0.00  0.00      PROA  
ATOM    251  C   SER P 598     -12.223 -25.098 -14.817  0.00  0.00      PROA  
ATOM    252  O   SER P 598     -11.272 -25.812 -14.992  0.00  0.00      PROA  
ATOM    253  N   ASP P 599     -12.150 -23.851 -14.335  0.00  0.00      PROA  
ATOM    254  HN  ASP P 599     -12.964 -23.342 -14.067  0.00  0.00      PROA  
ATOM    255  CA  ASP P 599     -10.890 -23.138 -14.186  0.00  0.00      PROA  
ATOM    256  HA  ASP P 599     -10.292 -23.177 -15.085  0.00  0.00      PROA  
ATOM    257  CB  ASP P 599     -11.168 -21.628 -14.057  0.00  0.00      PROA  
ATOM    258  HB1 ASP P 599     -10.196 -21.097 -14.138  0.00  0.00      PROA  
ATOM    259  HB2 ASP P 599     -11.708 -21.414 -13.110  0.00  0.00      PROA  
ATOM    260  CG  ASP P 599     -12.081 -21.095 -15.197  0.00  0.00      PROA  
ATOM    261  OD1 ASP P 599     -11.832 -21.391 -16.335  0.00  0.00      PROA  
ATOM    262  OD2 ASP P 599     -12.818 -20.089 -14.919  0.00  0.00      PROA  
ATOM    263  C   ASP P 599     -10.104 -23.550 -12.977  0.00  0.00      PROA  
ATOM    264  O   ASP P 599      -8.941 -23.165 -12.815  0.00  0.00      PROA  
ATOM    265  N   PHE P 600     -10.605 -24.439 -12.082  0.00  0.00      PROA  
ATOM    266  HN  PHE P 600     -11.523 -24.763 -12.296  0.00  0.00      PROA  
ATOM    267  CA  PHE P 600      -9.823 -24.987 -10.923  0.00  0.00      PROA  
ATOM    268  HA  PHE P 600      -8.852 -24.521 -10.853  0.00  0.00      PROA  
ATOM    269  CB  PHE P 600     -10.541 -24.662  -9.592  0.00  0.00      PROA  
ATOM    270  HB1 PHE P 600      -9.872 -24.788  -8.714  0.00  0.00      PROA  
ATOM    271  HB2 PHE P 600     -11.442 -25.301  -9.479  0.00  0.00      PROA  
ATOM    272  CG  PHE P 600     -10.978 -23.172  -9.450  0.00  0.00      PROA  
ATOM    273  CD1 PHE P 600     -12.266 -22.794  -9.836  0.00  0.00      PROA  
ATOM    274  HD1 PHE P 600     -12.945 -23.549 -10.206  0.00  0.00      PROA  
ATOM    275  CE1 PHE P 600     -12.762 -21.438  -9.771  0.00  0.00      PROA  
ATOM    276  HE1 PHE P 600     -13.774 -21.258 -10.101  0.00  0.00      PROA  
ATOM    277  CZ  PHE P 600     -11.792 -20.500  -9.427  0.00  0.00      PROA  
ATOM    278  HZ  PHE P 600     -12.115 -19.469  -9.414  0.00  0.00      PROA  
ATOM    279  CD2 PHE P 600     -10.027 -22.194  -9.072  0.00  0.00      PROA  
ATOM    280  HD2 PHE P 600      -9.045 -22.564  -8.817  0.00  0.00      PROA  
ATOM    281  CE2 PHE P 600     -10.515 -20.914  -8.974  0.00  0.00      PROA  
ATOM    282  HE2 PHE P 600      -9.828 -20.171  -8.595  0.00  0.00      PROA  
ATOM    283  C   PHE P 600      -9.672 -26.512 -11.017  0.00  0.00      PROA  
ATOM    284  O   PHE P 600      -9.308 -27.194 -10.088  0.00  0.00      PROA  
ATOM    285  N   LYS P 601      -9.926 -27.100 -12.189  0.00  0.00      PROA  
ATOM    286  HN  LYS P 601     -10.106 -26.463 -12.935  0.00  0.00      PROA  
ATOM    287  CA  LYS P 601     -10.031 -28.586 -12.281  0.00  0.00      PROA  
ATOM    288  HA  LYS P 601     -10.410 -28.950 -11.337  0.00  0.00      PROA  
ATOM    289  CB  LYS P 601     -10.967 -28.947 -13.417  0.00  0.00      PROA  
ATOM    290  HB1 LYS P 601     -11.908 -28.363 -13.500  0.00  0.00      PROA  
ATOM    291  HB2 LYS P 601     -11.345 -29.974 -13.229  0.00  0.00      PROA  
ATOM    292  CG  LYS P 601     -10.300 -29.033 -14.847  0.00  0.00      PROA  
ATOM    293  HG1 LYS P 601      -9.613 -29.900 -14.949  0.00  0.00      PROA  
ATOM    294  HG2 LYS P 601      -9.704 -28.105 -14.980  0.00  0.00      PROA  
ATOM    295  CD  LYS P 601     -11.200 -29.228 -15.984  0.00  0.00      PROA  
ATOM    296  HD1 LYS P 601     -12.012 -28.474 -15.902  0.00  0.00      PROA  
ATOM    297  HD2 LYS P 601     -11.510 -30.281 -15.811  0.00  0.00      PROA  
ATOM    298  CE  LYS P 601     -10.574 -29.045 -17.413  0.00  0.00      PROA  
ATOM    299  HE1 LYS P 601     -10.297 -27.980 -17.564  0.00  0.00      PROA  
ATOM    300  HE2 LYS P 601     -11.329 -29.358 -18.166  0.00  0.00      PROA  
ATOM    301  NZ  LYS P 601      -9.367 -29.779 -17.554  0.00  0.00      PROA  
ATOM    302  HZ1 LYS P 601      -9.603 -30.792 -17.556  0.00  0.00      PROA  
ATOM    303  HZ2 LYS P 601      -8.695 -29.655 -16.770  0.00  0.00      PROA  
ATOM    304  HZ3 LYS P 601      -8.741 -29.626 -18.370  0.00  0.00      PROA  
ATOM    305  C   LYS P 601      -8.698 -29.240 -12.417  0.00  0.00      PROA  
ATOM    306  O   LYS P 601      -8.602 -30.484 -12.138  0.00  0.00      PROA  
ATOM    307  N   ASP P 602      -7.629 -28.486 -12.772  0.00  0.00      PROA  
ATOM    308  HN  ASP P 602      -7.751 -27.512 -12.951  0.00  0.00      PROA  
ATOM    309  CA  ASP P 602      -6.324 -29.104 -13.174  0.00  0.00      PROA  
ATOM    310  HA  ASP P 602      -6.502 -30.149 -13.381  0.00  0.00      PROA  
ATOM    311  CB  ASP P 602      -5.696 -28.418 -14.396  0.00  0.00      PROA  
ATOM    312  HB1 ASP P 602      -4.636 -28.689 -14.587  0.00  0.00      PROA  
ATOM    313  HB2 ASP P 602      -5.739 -27.332 -14.164  0.00  0.00      PROA  
ATOM    314  CG  ASP P 602      -6.510 -28.601 -15.629  0.00  0.00      PROA  
ATOM    315  OD1 ASP P 602      -7.307 -29.540 -15.809  0.00  0.00      PROA  
ATOM    316  OD2 ASP P 602      -6.323 -27.732 -16.487  0.00  0.00      PROA  
ATOM    317  C   ASP P 602      -5.346 -29.197 -12.034  0.00  0.00      PROA  
ATOM    318  O   ASP P 602      -4.204 -29.593 -12.155  0.00  0.00      PROA  
ATOM    319  N   ALA P 603      -5.907 -28.791 -10.810  0.00  0.00      PROA  
ATOM    320  HN  ALA P 603      -6.880 -28.580 -10.862  0.00  0.00      PROA  
ATOM    321  CA  ALA P 603      -5.169 -28.717  -9.587  0.00  0.00      PROA  
ATOM    322  HA  ALA P 603      -5.664 -28.021  -8.926  0.00  0.00      PROA  
ATOM    323  CB  ALA P 603      -5.244 -30.164  -8.979  0.00  0.00      PROA  
ATOM    324  HB1 ALA P 603      -4.873 -30.200  -7.932  0.00  0.00      PROA  
ATOM    325  HB2 ALA P 603      -4.644 -30.803  -9.662  0.00  0.00      PROA  
ATOM    326  HB3 ALA P 603      -6.245 -30.637  -9.065  0.00  0.00      PROA  
ATOM    327  C   ALA P 603      -3.732 -28.190  -9.626  0.00  0.00      PROA  
ATOM    328  O   ALA P 603      -3.417 -27.106 -10.125  0.00  0.00      PROA  
ATOM    329  N   LEU P 604      -2.915 -28.969  -8.892  0.00  0.00      PROA  
ATOM    330  HN  LEU P 604      -3.251 -29.829  -8.516  0.00  0.00      PROA  
ATOM    331  CA  LEU P 604      -1.615 -28.606  -8.417  0.00  0.00      PROA  
ATOM    332  HA  LEU P 604      -1.527 -27.581  -8.746  0.00  0.00      PROA  
ATOM    333  CB  LEU P 604      -1.427 -28.807  -6.894  0.00  0.00      PROA  
ATOM    334  HB1 LEU P 604      -0.351 -28.900  -6.631  0.00  0.00      PROA  
ATOM    335  HB2 LEU P 604      -1.759 -29.827  -6.605  0.00  0.00      PROA  
ATOM    336  CG  LEU P 604      -2.106 -27.788  -6.011  0.00  0.00      PROA  
ATOM    337  HG  LEU P 604      -3.163 -27.737  -6.350  0.00  0.00      PROA  
ATOM    338  CD1 LEU P 604      -2.212 -28.146  -4.516  0.00  0.00      PROA  
ATOM    339 HD11 LEU P 604      -2.558 -29.201  -4.482  0.00  0.00      PROA  
ATOM    340 HD12 LEU P 604      -3.062 -27.611  -4.042  0.00  0.00      PROA  
ATOM    341 HD13 LEU P 604      -1.206 -28.146  -4.045  0.00  0.00      PROA  
ATOM    342  CD2 LEU P 604      -1.442 -26.348  -6.172  0.00  0.00      PROA  
ATOM    343 HD21 LEU P 604      -2.118 -25.555  -5.786  0.00  0.00      PROA  
ATOM    344 HD22 LEU P 604      -1.080 -26.114  -7.196  0.00  0.00      PROA  
ATOM    345 HD23 LEU P 604      -0.595 -26.232  -5.463  0.00  0.00      PROA  
ATOM    346  C   LEU P 604      -0.431 -29.153  -9.277  0.00  0.00      PROA  
ATOM    347  O   LEU P 604      -0.583 -30.229  -9.805  0.00  0.00      PROA  
ATOM    348  N   SER P 605       0.644 -28.431  -9.388  0.00  0.00      PROA  
ATOM    349  HN  SER P 605       0.641 -27.547  -8.927  0.00  0.00      PROA  
ATOM    350  CA  SER P 605       1.899 -28.834 -10.081  0.00  0.00      PROA  
ATOM    351  HA  SER P 605       2.035 -29.905 -10.049  0.00  0.00      PROA  
ATOM    352  CB  SER P 605       2.016 -28.315 -11.610  0.00  0.00      PROA  
ATOM    353  HB1 SER P 605       1.174 -28.801 -12.150  0.00  0.00      PROA  
ATOM    354  HB2 SER P 605       2.950 -28.653 -12.108  0.00  0.00      PROA  
ATOM    355  OG  SER P 605       1.762 -26.934 -11.718  0.00  0.00      PROA  
ATOM    356  HG1 SER P 605       1.672 -26.744 -12.655  0.00  0.00      PROA  
ATOM    357  C   SER P 605       2.962 -28.269  -9.301  0.00  0.00      PROA  
ATOM    358  O   SER P 605       2.759 -27.340  -8.488  0.00  0.00      PROA  
ATOM    359  N   LEU P 606       4.234 -28.774  -9.421  0.00  0.00      PROA  
ATOM    360  HN  LEU P 606       4.522 -29.581  -9.931  0.00  0.00      PROA  
ATOM    361  CA  LEU P 606       5.285 -28.256  -8.583  0.00  0.00      PROA  
ATOM    362  HA  LEU P 606       4.934 -28.326  -7.564  0.00  0.00      PROA  
ATOM    363  CB  LEU P 606       6.551 -29.200  -8.884  0.00  0.00      PROA  
ATOM    364  HB1 LEU P 606       7.393 -28.700  -8.359  0.00  0.00      PROA  
ATOM    365  HB2 LEU P 606       6.834 -29.148  -9.957  0.00  0.00      PROA  
ATOM    366  CG  LEU P 606       6.369 -30.649  -8.297  0.00  0.00      PROA  
ATOM    367  HG  LEU P 606       5.456 -31.071  -8.768  0.00  0.00      PROA  
ATOM    368  CD1 LEU P 606       7.471 -31.609  -8.759  0.00  0.00      PROA  
ATOM    369 HD11 LEU P 606       7.535 -31.557  -9.867  0.00  0.00      PROA  
ATOM    370 HD12 LEU P 606       7.245 -32.673  -8.532  0.00  0.00      PROA  
ATOM    371 HD13 LEU P 606       8.458 -31.387  -8.300  0.00  0.00      PROA  
ATOM    372  CD2 LEU P 606       6.175 -30.764  -6.763  0.00  0.00      PROA  
ATOM    373 HD21 LEU P 606       5.105 -30.542  -6.560  0.00  0.00      PROA  
ATOM    374 HD22 LEU P 606       6.818 -29.992  -6.290  0.00  0.00      PROA  
ATOM    375 HD23 LEU P 606       6.335 -31.811  -6.428  0.00  0.00      PROA  
ATOM    376  C   LEU P 606       5.701 -26.873  -8.890  0.00  0.00      PROA  
ATOM    377  O   LEU P 606       5.926 -26.084  -7.979  0.00  0.00      PROA  
ATOM    378  N   GLN P 607       5.828 -26.464 -10.129  0.00  0.00      PROA  
ATOM    379  HN  GLN P 607       5.639 -27.161 -10.816  0.00  0.00      PROA  
ATOM    380  CA  GLN P 607       5.975 -25.059 -10.557  0.00  0.00      PROA  
ATOM    381  HA  GLN P 607       6.841 -24.628 -10.077  0.00  0.00      PROA  
ATOM    382  CB  GLN P 607       6.153 -24.887 -12.077  0.00  0.00      PROA  
ATOM    383  HB1 GLN P 607       6.902 -25.578 -12.520  0.00  0.00      PROA  
ATOM    384  HB2 GLN P 607       6.612 -23.919 -12.368  0.00  0.00      PROA  
ATOM    385  CG  GLN P 607       4.903 -25.298 -12.853  0.00  0.00      PROA  
ATOM    386  HG1 GLN P 607       4.251 -24.398 -12.829  0.00  0.00      PROA  
ATOM    387  HG2 GLN P 607       4.529 -26.213 -12.346  0.00  0.00      PROA  
ATOM    388  CD  GLN P 607       5.066 -25.781 -14.316  0.00  0.00      PROA  
ATOM    389  OE1 GLN P 607       5.105 -24.824 -15.181  0.00  0.00      PROA  
ATOM    390  NE2 GLN P 607       5.310 -27.110 -14.643  0.00  0.00      PROA  
ATOM    391 HE21 GLN P 607       5.541 -27.706 -13.873  0.00  0.00      PROA  
ATOM    392 HE22 GLN P 607       5.264 -27.486 -15.568  0.00  0.00      PROA  
ATOM    393  C   GLN P 607       4.890 -24.160 -10.079  0.00  0.00      PROA  
ATOM    394  O   GLN P 607       5.196 -23.086  -9.539  0.00  0.00      PROA  
ATOM    395  N   CYS P 608       3.600 -24.564 -10.138  0.00  0.00      PROA  
ATOM    396  HN  CYS P 608       3.350 -25.471 -10.468  0.00  0.00      PROA  
ATOM    397  CA  CYS P 608       2.534 -23.805  -9.564  0.00  0.00      PROA  
ATOM    398  HA  CYS P 608       2.567 -22.793  -9.941  0.00  0.00      PROA  
ATOM    399  CB  CYS P 608       1.123 -24.372  -9.991  0.00  0.00      PROA  
ATOM    400  HB1 CYS P 608       1.164 -25.349  -9.464  0.00  0.00      PROA  
ATOM    401  HB2 CYS P 608       1.049 -24.402 -11.099  0.00  0.00      PROA  
ATOM    402  SG  CYS P 608      -0.459 -23.646  -9.355  0.00  0.00      PROA  
ATOM    403  HG1 CYS P 608      -0.506 -22.528 -10.064  0.00  0.00      PROA  
ATOM    404  C   CYS P 608       2.610 -23.547  -8.023  0.00  0.00      PROA  
ATOM    405  O   CYS P 608       2.506 -22.429  -7.568  0.00  0.00      PROA  
ATOM    406  N   LEU P 609       2.976 -24.562  -7.195  0.00  0.00      PROA  
ATOM    407  HN  LEU P 609       3.006 -25.482  -7.576  0.00  0.00      PROA  
ATOM    408  CA  LEU P 609       3.274 -24.418  -5.804  0.00  0.00      PROA  
ATOM    409  HA  LEU P 609       2.413 -23.992  -5.310  0.00  0.00      PROA  
ATOM    410  CB  LEU P 609       3.542 -25.843  -5.101  0.00  0.00      PROA  
ATOM    411  HB1 LEU P 609       3.956 -25.568  -4.107  0.00  0.00      PROA  
ATOM    412  HB2 LEU P 609       4.282 -26.378  -5.734  0.00  0.00      PROA  
ATOM    413  CG  LEU P 609       2.272 -26.710  -4.788  0.00  0.00      PROA  
ATOM    414  HG  LEU P 609       1.728 -26.661  -5.756  0.00  0.00      PROA  
ATOM    415  CD1 LEU P 609       2.591 -28.232  -4.772  0.00  0.00      PROA  
ATOM    416 HD11 LEU P 609       3.062 -28.457  -5.752  0.00  0.00      PROA  
ATOM    417 HD12 LEU P 609       1.706 -28.881  -4.604  0.00  0.00      PROA  
ATOM    418 HD13 LEU P 609       3.378 -28.395  -4.004  0.00  0.00      PROA  
ATOM    419  CD2 LEU P 609       1.398 -26.159  -3.650  0.00  0.00      PROA  
ATOM    420 HD21 LEU P 609       1.198 -25.077  -3.808  0.00  0.00      PROA  
ATOM    421 HD22 LEU P 609       2.040 -26.187  -2.744  0.00  0.00      PROA  
ATOM    422 HD23 LEU P 609       0.454 -26.710  -3.449  0.00  0.00      PROA  
ATOM    423  C   LEU P 609       4.384 -23.423  -5.521  0.00  0.00      PROA  
ATOM    424  O   LEU P 609       4.396 -22.877  -4.431  0.00  0.00      PROA  
ATOM    425  N   ALA P 610       5.401 -23.320  -6.485  0.00  0.00      PROA  
ATOM    426  HN  ALA P 610       5.483 -23.854  -7.323  0.00  0.00      PROA  
ATOM    427  CA  ALA P 610       6.468 -22.405  -6.298  0.00  0.00      PROA  
ATOM    428  HA  ALA P 610       6.654 -22.313  -5.238  0.00  0.00      PROA  
ATOM    429  CB  ALA P 610       7.706 -22.974  -7.084  0.00  0.00      PROA  
ATOM    430  HB1 ALA P 610       8.127 -23.771  -6.434  0.00  0.00      PROA  
ATOM    431  HB2 ALA P 610       8.516 -22.218  -7.155  0.00  0.00      PROA  
ATOM    432  HB3 ALA P 610       7.518 -23.382  -8.100  0.00  0.00      PROA  
ATOM    433  C   ALA P 610       6.131 -20.980  -6.728  0.00  0.00      PROA  
ATOM    434  O   ALA P 610       6.511 -19.963  -6.188  0.00  0.00      PROA  
ATOM    435  N   SER P 611       5.177 -20.896  -7.661  0.00  0.00      PROA  
ATOM    436  HN  SER P 611       4.996 -21.705  -8.215  0.00  0.00      PROA  
ATOM    437  CA  SER P 611       4.538 -19.603  -8.107  0.00  0.00      PROA  
ATOM    438  HA  SER P 611       5.296 -18.844  -8.237  0.00  0.00      PROA  
ATOM    439  CB  SER P 611       3.787 -19.910  -9.387  0.00  0.00      PROA  
ATOM    440  HB1 SER P 611       2.859 -20.489  -9.195  0.00  0.00      PROA  
ATOM    441  HB2 SER P 611       4.476 -20.517 -10.013  0.00  0.00      PROA  
ATOM    442  OG  SER P 611       3.391 -18.722  -9.960  0.00  0.00      PROA  
ATOM    443  HG1 SER P 611       4.016 -18.026  -9.744  0.00  0.00      PROA  
ATOM    444  C   SER P 611       3.553 -19.072  -6.978  0.00  0.00      PROA  
ATOM    445  O   SER P 611       3.492 -17.904  -6.670  0.00  0.00      PROA  
ATOM    446  N   ILE P 612       2.919 -20.043  -6.263  0.00  0.00      PROA  
ATOM    447  HN  ILE P 612       2.790 -20.990  -6.548  0.00  0.00      PROA  
ATOM    448  CA  ILE P 612       2.282 -19.725  -5.042  0.00  0.00      PROA  
ATOM    449  HA  ILE P 612       1.573 -18.938  -5.253  0.00  0.00      PROA  
ATOM    450  CB  ILE P 612       1.455 -20.916  -4.620  0.00  0.00      PROA  
ATOM    451  HB  ILE P 612       2.168 -21.752  -4.457  0.00  0.00      PROA  
ATOM    452  CG2 ILE P 612       0.758 -20.664  -3.270  0.00  0.00      PROA  
ATOM    453 HG21 ILE P 612      -0.058 -19.910  -3.264  0.00  0.00      PROA  
ATOM    454 HG22 ILE P 612       1.568 -20.505  -2.526  0.00  0.00      PROA  
ATOM    455 HG23 ILE P 612       0.174 -21.579  -3.033  0.00  0.00      PROA  
ATOM    456  CG1 ILE P 612       0.258 -21.138  -5.621  0.00  0.00      PROA  
ATOM    457 HG11 ILE P 612       0.396 -20.800  -6.670  0.00  0.00      PROA  
ATOM    458 HG12 ILE P 612      -0.572 -20.463  -5.322  0.00  0.00      PROA  
ATOM    459  CD  ILE P 612      -0.331 -22.577  -5.590  0.00  0.00      PROA  
ATOM    460  HD1 ILE P 612      -0.423 -22.928  -4.539  0.00  0.00      PROA  
ATOM    461  HD2 ILE P 612       0.351 -23.248  -6.155  0.00  0.00      PROA  
ATOM    462  HD3 ILE P 612      -1.195 -22.620  -6.287  0.00  0.00      PROA  
ATOM    463  C   ILE P 612       3.185 -19.140  -3.941  0.00  0.00      PROA  
ATOM    464  O   ILE P 612       2.847 -18.206  -3.254  0.00  0.00      PROA  
ATOM    465  N   LEU P 613       4.384 -19.691  -3.762  0.00  0.00      PROA  
ATOM    466  HN  LEU P 613       4.717 -20.505  -4.231  0.00  0.00      PROA  
ATOM    467  CA  LEU P 613       5.331 -19.087  -2.823  0.00  0.00      PROA  
ATOM    468  HA  LEU P 613       4.969 -18.776  -1.854  0.00  0.00      PROA  
ATOM    469  CB  LEU P 613       6.575 -19.994  -2.620  0.00  0.00      PROA  
ATOM    470  HB1 LEU P 613       7.365 -19.495  -2.019  0.00  0.00      PROA  
ATOM    471  HB2 LEU P 613       6.999 -20.078  -3.643  0.00  0.00      PROA  
ATOM    472  CG  LEU P 613       6.177 -21.326  -1.895  0.00  0.00      PROA  
ATOM    473  HG  LEU P 613       5.742 -21.963  -2.695  0.00  0.00      PROA  
ATOM    474  CD1 LEU P 613       7.290 -22.072  -1.180  0.00  0.00      PROA  
ATOM    475 HD11 LEU P 613       6.903 -23.003  -0.714  0.00  0.00      PROA  
ATOM    476 HD12 LEU P 613       7.549 -21.373  -0.356  0.00  0.00      PROA  
ATOM    477 HD13 LEU P 613       8.190 -22.165  -1.825  0.00  0.00      PROA  
ATOM    478  CD2 LEU P 613       5.080 -21.127  -0.933  0.00  0.00      PROA  
ATOM    479 HD21 LEU P 613       4.065 -21.087  -1.384  0.00  0.00      PROA  
ATOM    480 HD22 LEU P 613       5.161 -20.284  -0.215  0.00  0.00      PROA  
ATOM    481 HD23 LEU P 613       5.031 -22.045  -0.308  0.00  0.00      PROA  
ATOM    482  C   LEU P 613       5.824 -17.743  -3.292  0.00  0.00      PROA  
ATOM    483  O   LEU P 613       5.708 -16.723  -2.618  0.00  0.00      PROA  
ATOM    484  N   PHE P 614       6.193 -17.630  -4.579  0.00  0.00      PROA  
ATOM    485  HN  PHE P 614       6.202 -18.430  -5.174  0.00  0.00      PROA  
ATOM    486  CA  PHE P 614       6.761 -16.399  -5.165  0.00  0.00      PROA  
ATOM    487  HA  PHE P 614       7.582 -16.004  -4.586  0.00  0.00      PROA  
ATOM    488  CB  PHE P 614       7.332 -16.691  -6.540  0.00  0.00      PROA  
ATOM    489  HB1 PHE P 614       6.593 -17.030  -7.297  0.00  0.00      PROA  
ATOM    490  HB2 PHE P 614       7.883 -17.628  -6.307  0.00  0.00      PROA  
ATOM    491  CG  PHE P 614       8.228 -15.671  -7.140  0.00  0.00      PROA  
ATOM    492  CD1 PHE P 614       9.331 -15.079  -6.485  0.00  0.00      PROA  
ATOM    493  HD1 PHE P 614       9.621 -15.515  -5.540  0.00  0.00      PROA  
ATOM    494  CE1 PHE P 614      10.059 -14.133  -7.204  0.00  0.00      PROA  
ATOM    495  HE1 PHE P 614      10.880 -13.710  -6.644  0.00  0.00      PROA  
ATOM    496  CZ  PHE P 614       9.740 -13.814  -8.548  0.00  0.00      PROA  
ATOM    497  HZ  PHE P 614      10.323 -13.138  -9.157  0.00  0.00      PROA  
ATOM    498  CD2 PHE P 614       7.832 -15.196  -8.416  0.00  0.00      PROA  
ATOM    499  HD2 PHE P 614       7.000 -15.631  -8.949  0.00  0.00      PROA  
ATOM    500  CE2 PHE P 614       8.536 -14.249  -9.085  0.00  0.00      PROA  
ATOM    501  HE2 PHE P 614       8.176 -13.846 -10.020  0.00  0.00      PROA  
ATOM    502  C   PHE P 614       5.780 -15.228  -5.103  0.00  0.00      PROA  
ATOM    503  O   PHE P 614       6.118 -14.129  -4.764  0.00  0.00      PROA  
ATOM    504  N   LEU P 615       4.524 -15.428  -5.568  0.00  0.00      PROA  
ATOM    505  HN  LEU P 615       4.252 -16.335  -5.880  0.00  0.00      PROA  
ATOM    506  CA  LEU P 615       3.488 -14.446  -5.452  0.00  0.00      PROA  
ATOM    507  HA  LEU P 615       3.873 -13.494  -5.787  0.00  0.00      PROA  
ATOM    508  CB  LEU P 615       2.399 -14.906  -6.514  0.00  0.00      PROA  
ATOM    509  HB1 LEU P 615       1.493 -14.273  -6.396  0.00  0.00      PROA  
ATOM    510  HB2 LEU P 615       2.043 -15.897  -6.161  0.00  0.00      PROA  
ATOM    511  CG  LEU P 615       2.754 -14.913  -8.016  0.00  0.00      PROA  
ATOM    512  HG  LEU P 615       3.657 -15.550  -8.127  0.00  0.00      PROA  
ATOM    513  CD1 LEU P 615       1.613 -15.555  -8.872  0.00  0.00      PROA  
ATOM    514 HD11 LEU P 615       1.939 -15.653  -9.930  0.00  0.00      PROA  
ATOM    515 HD12 LEU P 615       0.731 -14.880  -8.845  0.00  0.00      PROA  
ATOM    516 HD13 LEU P 615       1.309 -16.575  -8.555  0.00  0.00      PROA  
ATOM    517  CD2 LEU P 615       3.016 -13.524  -8.506  0.00  0.00      PROA  
ATOM    518 HD21 LEU P 615       3.627 -13.533  -9.434  0.00  0.00      PROA  
ATOM    519 HD22 LEU P 615       3.652 -13.073  -7.715  0.00  0.00      PROA  
ATOM    520 HD23 LEU P 615       2.119 -12.889  -8.671  0.00  0.00      PROA  
ATOM    521  C   LEU P 615       2.788 -14.263  -4.097  0.00  0.00      PROA  
ATOM    522  O   LEU P 615       2.176 -13.217  -3.897  0.00  0.00      PROA  
ATOM    523  N   TYR P 616       2.930 -15.179  -3.096  0.00  0.00      PROA  
ATOM    524  HN  TYR P 616       3.415 -16.040  -3.232  0.00  0.00      PROA  
ATOM    525  CA  TYR P 616       2.721 -14.887  -1.746  0.00  0.00      PROA  
ATOM    526  HA  TYR P 616       1.761 -14.394  -1.714  0.00  0.00      PROA  
ATOM    527  CB  TYR P 616       2.606 -16.120  -0.765  0.00  0.00      PROA  
ATOM    528  HB1 TYR P 616       3.312 -16.940  -1.016  0.00  0.00      PROA  
ATOM    529  HB2 TYR P 616       1.624 -16.623  -0.898  0.00  0.00      PROA  
ATOM    530  CG  TYR P 616       2.741 -15.873   0.706  0.00  0.00      PROA  
ATOM    531  CD1 TYR P 616       3.952 -15.908   1.325  0.00  0.00      PROA  
ATOM    532  HD1 TYR P 616       4.884 -16.134   0.828  0.00  0.00      PROA  
ATOM    533  CE1 TYR P 616       4.037 -15.699   2.722  0.00  0.00      PROA  
ATOM    534  HE1 TYR P 616       5.041 -15.818   3.103  0.00  0.00      PROA  
ATOM    535  CZ  TYR P 616       2.898 -15.360   3.477  0.00  0.00      PROA  
ATOM    536  OH  TYR P 616       3.032 -15.058   4.793  0.00  0.00      PROA  
ATOM    537  HH  TYR P 616       2.134 -15.110   5.129  0.00  0.00      PROA  
ATOM    538  CD2 TYR P 616       1.549 -15.572   1.495  0.00  0.00      PROA  
ATOM    539  HD2 TYR P 616       0.612 -15.538   0.960  0.00  0.00      PROA  
ATOM    540  CE2 TYR P 616       1.652 -15.344   2.824  0.00  0.00      PROA  
ATOM    541  HE2 TYR P 616       0.820 -15.014   3.430  0.00  0.00      PROA  
ATOM    542  C   TYR P 616       3.657 -13.882  -1.238  0.00  0.00      PROA  
ATOM    543  O   TYR P 616       3.279 -12.922  -0.589  0.00  0.00      PROA  
ATOM    544  N   CYS P 617       5.001 -14.073  -1.512  0.00  0.00      PROA  
ATOM    545  HN  CYS P 617       5.231 -14.879  -2.052  0.00  0.00      PROA  
ATOM    546  CA  CYS P 617       6.022 -13.093  -1.171  0.00  0.00      PROA  
ATOM    547  HA  CYS P 617       5.803 -12.855  -0.141  0.00  0.00      PROA  
ATOM    548  CB  CYS P 617       7.455 -13.385  -1.445  0.00  0.00      PROA  
ATOM    549  HB1 CYS P 617       8.160 -12.545  -1.270  0.00  0.00      PROA  
ATOM    550  HB2 CYS P 617       7.401 -13.588  -2.536  0.00  0.00      PROA  
ATOM    551  SG  CYS P 617       7.893 -14.965  -0.616  0.00  0.00      PROA  
ATOM    552  HG1 CYS P 617       7.132 -15.752  -1.363  0.00  0.00      PROA  
ATOM    553  C   CYS P 617       5.682 -11.714  -1.848  0.00  0.00      PROA  
ATOM    554  O   CYS P 617       5.739 -10.666  -1.170  0.00  0.00      PROA  
ATOM    555  N   ALA P 618       5.414 -11.744  -3.207  0.00  0.00      PROA  
ATOM    556  HN  ALA P 618       5.711 -12.574  -3.674  0.00  0.00      PROA  
ATOM    557  CA  ALA P 618       4.899 -10.592  -4.003  0.00  0.00      PROA  
ATOM    558  HA  ALA P 618       5.790  -9.995  -4.137  0.00  0.00      PROA  
ATOM    559  CB  ALA P 618       4.535 -11.050  -5.437  0.00  0.00      PROA  
ATOM    560  HB1 ALA P 618       5.354 -11.648  -5.890  0.00  0.00      PROA  
ATOM    561  HB2 ALA P 618       4.365 -10.136  -6.046  0.00  0.00      PROA  
ATOM    562  HB3 ALA P 618       3.652 -11.721  -5.360  0.00  0.00      PROA  
ATOM    563  C   ALA P 618       3.789  -9.746  -3.443  0.00  0.00      PROA  
ATOM    564  O   ALA P 618       3.801  -8.538  -3.216  0.00  0.00      PROA  
ATOM    565  N   CYS P 619       2.723 -10.431  -3.168  0.00  0.00      PROA  
ATOM    566  HN  CYS P 619       2.784 -11.411  -3.338  0.00  0.00      PROA  
ATOM    567  CA  CYS P 619       1.419  -9.920  -2.547  0.00  0.00      PROA  
ATOM    568  HA  CYS P 619       1.264  -8.946  -2.989  0.00  0.00      PROA  
ATOM    569  CB  CYS P 619       0.195 -10.878  -2.601  0.00  0.00      PROA  
ATOM    570  HB1 CYS P 619      -0.668 -10.386  -2.104  0.00  0.00      PROA  
ATOM    571  HB2 CYS P 619       0.417 -11.763  -1.967  0.00  0.00      PROA  
ATOM    572  SG  CYS P 619      -0.287 -11.489  -4.201  0.00  0.00      PROA  
ATOM    573  HG1 CYS P 619       0.718 -12.347  -4.292  0.00  0.00      PROA  
ATOM    574  C   CYS P 619       1.630  -9.568  -0.976  0.00  0.00      PROA  
ATOM    575  O   CYS P 619       1.140  -8.535  -0.485  0.00  0.00      PROA  
ATOM    576  N   MET P 620       2.394 -10.400  -0.201  0.00  0.00      PROA  
ATOM    577  HN  MET P 620       2.824 -11.205  -0.603  0.00  0.00      PROA  
ATOM    578  CA  MET P 620       2.594 -10.111   1.174  0.00  0.00      PROA  
ATOM    579  HA  MET P 620       1.582 -10.122   1.550  0.00  0.00      PROA  
ATOM    580  CB  MET P 620       3.525 -11.179   1.824  0.00  0.00      PROA  
ATOM    581  HB1 MET P 620       4.500 -11.162   1.291  0.00  0.00      PROA  
ATOM    582  HB2 MET P 620       3.049 -12.176   1.704  0.00  0.00      PROA  
ATOM    583  CG  MET P 620       3.825 -11.088   3.289  0.00  0.00      PROA  
ATOM    584  HG1 MET P 620       4.241 -10.072   3.464  0.00  0.00      PROA  
ATOM    585  HG2 MET P 620       4.573 -11.895   3.444  0.00  0.00      PROA  
ATOM    586  SD  MET P 620       2.442 -11.356   4.496  0.00  0.00      PROA  
ATOM    587  CE  MET P 620       3.642 -11.661   5.870  0.00  0.00      PROA  
ATOM    588  HE1 MET P 620       3.138 -12.044   6.784  0.00  0.00      PROA  
ATOM    589  HE2 MET P 620       4.105 -10.704   6.193  0.00  0.00      PROA  
ATOM    590  HE3 MET P 620       4.383 -12.429   5.561  0.00  0.00      PROA  
ATOM    591  C   MET P 620       3.307  -8.805   1.318  0.00  0.00      PROA  
ATOM    592  O   MET P 620       2.914  -7.990   2.136  0.00  0.00      PROA  
ATOM    593  N   SER P 621       4.339  -8.652   0.465  0.00  0.00      PROA  
ATOM    594  HN  SER P 621       4.552  -9.449  -0.094  0.00  0.00      PROA  
ATOM    595  CA  SER P 621       5.251  -7.555   0.611  0.00  0.00      PROA  
ATOM    596  HA  SER P 621       5.636  -7.807   1.588  0.00  0.00      PROA  
ATOM    597  CB  SER P 621       6.462  -7.567  -0.460  0.00  0.00      PROA  
ATOM    598  HB1 SER P 621       7.015  -6.640  -0.198  0.00  0.00      PROA  
ATOM    599  HB2 SER P 621       6.229  -7.609  -1.546  0.00  0.00      PROA  
ATOM    600  OG  SER P 621       7.254  -8.676  -0.214  0.00  0.00      PROA  
ATOM    601  HG1 SER P 621       6.744  -9.361  -0.654  0.00  0.00      PROA  
ATOM    602  C   SER P 621       4.621  -6.190   0.637  0.00  0.00      PROA  
ATOM    603  O   SER P 621       5.092  -5.442   1.478  0.00  0.00      PROA  
ATOM    604  N   PRO P 622       3.674  -5.615  -0.125  0.00  0.00      PROA  
ATOM    605  CD  PRO P 622       3.135  -6.195  -1.344  0.00  0.00      PROA  
ATOM    606  HD1 PRO P 622       2.793  -7.245  -1.219  0.00  0.00      PROA  
ATOM    607  HD2 PRO P 622       4.019  -6.126  -2.012  0.00  0.00      PROA  
ATOM    608  CA  PRO P 622       2.970  -4.327   0.139  0.00  0.00      PROA  
ATOM    609  HA  PRO P 622       3.686  -3.592   0.477  0.00  0.00      PROA  
ATOM    610  CB  PRO P 622       2.265  -3.891  -1.132  0.00  0.00      PROA  
ATOM    611  HB1 PRO P 622       2.967  -3.295  -1.754  0.00  0.00      PROA  
ATOM    612  HB2 PRO P 622       1.355  -3.256  -1.068  0.00  0.00      PROA  
ATOM    613  CG  PRO P 622       2.037  -5.260  -1.742  0.00  0.00      PROA  
ATOM    614  HG1 PRO P 622       1.055  -5.635  -1.381  0.00  0.00      PROA  
ATOM    615  HG2 PRO P 622       2.007  -5.187  -2.851  0.00  0.00      PROA  
ATOM    616  C   PRO P 622       2.077  -4.531   1.298  0.00  0.00      PROA  
ATOM    617  O   PRO P 622       2.007  -3.653   2.155  0.00  0.00      PROA  
ATOM    618  N   VAL P 623       1.268  -5.605   1.324  0.00  0.00      PROA  
ATOM    619  HN  VAL P 623       1.335  -6.342   0.656  0.00  0.00      PROA  
ATOM    620  CA  VAL P 623       0.201  -5.848   2.273  0.00  0.00      PROA  
ATOM    621  HA  VAL P 623      -0.500  -5.029   2.210  0.00  0.00      PROA  
ATOM    622  CB  VAL P 623      -0.699  -6.970   1.818  0.00  0.00      PROA  
ATOM    623  HB  VAL P 623      -0.032  -7.835   1.612  0.00  0.00      PROA  
ATOM    624  CG1 VAL P 623      -1.806  -7.322   2.768  0.00  0.00      PROA  
ATOM    625 HG11 VAL P 623      -2.588  -7.934   2.269  0.00  0.00      PROA  
ATOM    626 HG12 VAL P 623      -2.268  -6.410   3.203  0.00  0.00      PROA  
ATOM    627 HG13 VAL P 623      -1.267  -7.977   3.484  0.00  0.00      PROA  
ATOM    628  CG2 VAL P 623      -1.416  -6.539   0.576  0.00  0.00      PROA  
ATOM    629 HG21 VAL P 623      -1.985  -5.600   0.747  0.00  0.00      PROA  
ATOM    630 HG22 VAL P 623      -2.139  -7.305   0.224  0.00  0.00      PROA  
ATOM    631 HG23 VAL P 623      -0.620  -6.289  -0.157  0.00  0.00      PROA  
ATOM    632  C   VAL P 623       0.567  -5.853   3.724  0.00  0.00      PROA  
ATOM    633  O   VAL P 623      -0.159  -5.227   4.515  0.00  0.00      PROA  
ATOM    634  N   ILE P 624       1.689  -6.501   4.144  0.00  0.00      PROA  
ATOM    635  HN  ILE P 624       2.207  -7.135   3.575  0.00  0.00      PROA  
ATOM    636  CA  ILE P 624       2.126  -6.381   5.490  0.00  0.00      PROA  
ATOM    637  HA  ILE P 624       1.284  -6.421   6.165  0.00  0.00      PROA  
ATOM    638  CB  ILE P 624       2.988  -7.520   6.022  0.00  0.00      PROA  
ATOM    639  HB  ILE P 624       2.553  -8.510   5.764  0.00  0.00      PROA  
ATOM    640  CG2 ILE P 624       4.351  -7.608   5.374  0.00  0.00      PROA  
ATOM    641 HG21 ILE P 624       4.922  -8.495   5.724  0.00  0.00      PROA  
ATOM    642 HG22 ILE P 624       4.967  -6.723   5.642  0.00  0.00      PROA  
ATOM    643 HG23 ILE P 624       4.355  -7.634   4.263  0.00  0.00      PROA  
ATOM    644  CG1 ILE P 624       3.270  -7.377   7.560  0.00  0.00      PROA  
ATOM    645 HG11 ILE P 624       3.291  -6.393   8.075  0.00  0.00      PROA  
ATOM    646 HG12 ILE P 624       4.293  -7.789   7.694  0.00  0.00      PROA  
ATOM    647  CD  ILE P 624       2.237  -8.252   8.320  0.00  0.00      PROA  
ATOM    648  HD1 ILE P 624       2.457  -9.339   8.243  0.00  0.00      PROA  
ATOM    649  HD2 ILE P 624       1.167  -8.199   8.026  0.00  0.00      PROA  
ATOM    650  HD3 ILE P 624       2.329  -7.977   9.392  0.00  0.00      PROA  
ATOM    651  C   ILE P 624       2.734  -4.975   5.695  0.00  0.00      PROA  
ATOM    652  O   ILE P 624       2.513  -4.319   6.717  0.00  0.00      PROA  
ATOM    653  N   THR P 625       3.419  -4.326   4.653  0.00  0.00      PROA  
ATOM    654  HN  THR P 625       3.473  -4.817   3.787  0.00  0.00      PROA  
ATOM    655  CA  THR P 625       4.120  -3.101   4.655  0.00  0.00      PROA  
ATOM    656  HA  THR P 625       4.712  -3.168   5.556  0.00  0.00      PROA  
ATOM    657  CB  THR P 625       5.042  -2.798   3.411  0.00  0.00      PROA  
ATOM    658  HB  THR P 625       4.474  -2.994   2.476  0.00  0.00      PROA  
ATOM    659  OG1 THR P 625       6.174  -3.696   3.473  0.00  0.00      PROA  
ATOM    660  HG1 THR P 625       5.951  -4.390   2.848  0.00  0.00      PROA  
ATOM    661  CG2 THR P 625       5.619  -1.342   3.511  0.00  0.00      PROA  
ATOM    662 HG21 THR P 625       6.156  -1.181   4.470  0.00  0.00      PROA  
ATOM    663 HG22 THR P 625       4.791  -0.620   3.337  0.00  0.00      PROA  
ATOM    664 HG23 THR P 625       6.302  -1.068   2.679  0.00  0.00      PROA  
ATOM    665  C   THR P 625       3.157  -1.958   4.912  0.00  0.00      PROA  
ATOM    666  O   THR P 625       3.389  -1.107   5.780  0.00  0.00      PROA  
ATOM    667  N   PHE P 626       2.004  -1.899   4.232  0.00  0.00      PROA  
ATOM    668  HN  PHE P 626       1.841  -2.526   3.475  0.00  0.00      PROA  
ATOM    669  CA  PHE P 626       1.002  -0.936   4.355  0.00  0.00      PROA  
ATOM    670  HA  PHE P 626       1.401   0.030   4.626  0.00  0.00      PROA  
ATOM    671  CB  PHE P 626       0.287  -0.765   3.068  0.00  0.00      PROA  
ATOM    672  HB1 PHE P 626      -0.573  -0.094   3.279  0.00  0.00      PROA  
ATOM    673  HB2 PHE P 626      -0.222  -1.592   2.528  0.00  0.00      PROA  
ATOM    674  CG  PHE P 626       1.064   0.055   2.066  0.00  0.00      PROA  
ATOM    675  CD1 PHE P 626       1.811  -0.599   1.036  0.00  0.00      PROA  
ATOM    676  HD1 PHE P 626       1.748  -1.656   0.821  0.00  0.00      PROA  
ATOM    677  CE1 PHE P 626       2.667   0.155   0.228  0.00  0.00      PROA  
ATOM    678  HE1 PHE P 626       3.365  -0.309  -0.453  0.00  0.00      PROA  
ATOM    679  CZ  PHE P 626       2.784   1.502   0.375  0.00  0.00      PROA  
ATOM    680  HZ  PHE P 626       3.457   1.957  -0.337  0.00  0.00      PROA  
ATOM    681  CD2 PHE P 626       1.177   1.421   2.237  0.00  0.00      PROA  
ATOM    682  HD2 PHE P 626       0.704   1.958   3.046  0.00  0.00      PROA  
ATOM    683  CE2 PHE P 626       2.064   2.096   1.355  0.00  0.00      PROA  
ATOM    684  HE2 PHE P 626       2.070   3.153   1.577  0.00  0.00      PROA  
ATOM    685  C   PHE P 626       0.090  -1.291   5.537  0.00  0.00      PROA  
ATOM    686  O   PHE P 626      -0.580  -0.396   6.068  0.00  0.00      PROA  
ATOM    687  N   GLY P 627       0.126  -2.542   6.011  0.00  0.00      PROA  
ATOM    688  HN  GLY P 627       0.664  -3.221   5.519  0.00  0.00      PROA  
ATOM    689  CA  GLY P 627      -0.493  -3.037   7.225  0.00  0.00      PROA  
ATOM    690  HA1 GLY P 627      -0.233  -4.083   7.302  0.00  0.00      PROA  
ATOM    691  HA2 GLY P 627      -1.542  -2.812   7.101  0.00  0.00      PROA  
ATOM    692  C   GLY P 627       0.114  -2.420   8.412  0.00  0.00      PROA  
ATOM    693  O   GLY P 627      -0.474  -1.912   9.311  0.00  0.00      PROA  
ATOM    694  N   GLY P 628       1.481  -2.167   8.399  0.00  0.00      PROA  
ATOM    695  HN  GLY P 628       2.102  -2.501   7.694  0.00  0.00      PROA  
ATOM    696  CA  GLY P 628       2.148  -1.437   9.456  0.00  0.00      PROA  
ATOM    697  HA1 GLY P 628       3.227  -1.414   9.502  0.00  0.00      PROA  
ATOM    698  HA2 GLY P 628       1.801  -1.882  10.377  0.00  0.00      PROA  
ATOM    699  C   GLY P 628       1.825   0.024   9.380  0.00  0.00      PROA  
ATOM    700  O   GLY P 628       1.613   0.661  10.374  0.00  0.00      PROA  
ATOM    701  N   LEU P 629       1.857   0.622   8.126  0.00  0.00      PROA  
ATOM    702  HN  LEU P 629       2.219   0.067   7.381  0.00  0.00      PROA  
ATOM    703  CA  LEU P 629       1.644   2.060   7.965  0.00  0.00      PROA  
ATOM    704  HA  LEU P 629       2.376   2.450   8.657  0.00  0.00      PROA  
ATOM    705  CB  LEU P 629       2.075   2.538   6.561  0.00  0.00      PROA  
ATOM    706  HB1 LEU P 629       1.400   3.256   6.047  0.00  0.00      PROA  
ATOM    707  HB2 LEU P 629       1.982   1.710   5.826  0.00  0.00      PROA  
ATOM    708  CG  LEU P 629       3.490   3.220   6.412  0.00  0.00      PROA  
ATOM    709  HG  LEU P 629       3.694   3.544   5.369  0.00  0.00      PROA  
ATOM    710  CD1 LEU P 629       3.544   4.508   7.187  0.00  0.00      PROA  
ATOM    711 HD11 LEU P 629       3.194   5.413   6.645  0.00  0.00      PROA  
ATOM    712 HD12 LEU P 629       4.600   4.818   7.342  0.00  0.00      PROA  
ATOM    713 HD13 LEU P 629       2.981   4.400   8.138  0.00  0.00      PROA  
ATOM    714  CD2 LEU P 629       4.644   2.276   6.790  0.00  0.00      PROA  
ATOM    715 HD21 LEU P 629       4.657   2.228   7.900  0.00  0.00      PROA  
ATOM    716 HD22 LEU P 629       5.653   2.629   6.486  0.00  0.00      PROA  
ATOM    717 HD23 LEU P 629       4.484   1.250   6.397  0.00  0.00      PROA  
ATOM    718  C   LEU P 629       0.258   2.509   8.281  0.00  0.00      PROA  
ATOM    719  O   LEU P 629       0.097   3.409   9.063  0.00  0.00      PROA  
ATOM    720  N   LEU P 630      -0.763   1.738   7.921  0.00  0.00      PROA  
ATOM    721  HN  LEU P 630      -0.556   1.077   7.203  0.00  0.00      PROA  
ATOM    722  CA  LEU P 630      -2.167   2.005   8.369  0.00  0.00      PROA  
ATOM    723  HA  LEU P 630      -2.520   2.983   8.078  0.00  0.00      PROA  
ATOM    724  CB  LEU P 630      -3.087   0.919   7.861  0.00  0.00      PROA  
ATOM    725  HB1 LEU P 630      -2.561   0.015   8.235  0.00  0.00      PROA  
ATOM    726  HB2 LEU P 630      -3.086   0.857   6.752  0.00  0.00      PROA  
ATOM    727  CG  LEU P 630      -4.595   1.121   8.161  0.00  0.00      PROA  
ATOM    728  HG  LEU P 630      -4.700   1.403   9.231  0.00  0.00      PROA  
ATOM    729  CD1 LEU P 630      -5.197   2.211   7.245  0.00  0.00      PROA  
ATOM    730 HD11 LEU P 630      -5.308   1.749   6.240  0.00  0.00      PROA  
ATOM    731 HD12 LEU P 630      -4.627   3.125   6.974  0.00  0.00      PROA  
ATOM    732 HD13 LEU P 630      -6.246   2.480   7.493  0.00  0.00      PROA  
ATOM    733  CD2 LEU P 630      -5.479  -0.139   7.898  0.00  0.00      PROA  
ATOM    734 HD21 LEU P 630      -5.177  -1.024   8.499  0.00  0.00      PROA  
ATOM    735 HD22 LEU P 630      -5.456  -0.330   6.804  0.00  0.00      PROA  
ATOM    736 HD23 LEU P 630      -6.585  -0.047   7.937  0.00  0.00      PROA  
ATOM    737  C   LEU P 630      -2.365   1.970   9.874  0.00  0.00      PROA  
ATOM    738  O   LEU P 630      -3.171   2.729  10.458  0.00  0.00      PROA  
ATOM    739  N   GLY P 631      -1.498   1.180  10.594  0.00  0.00      PROA  
ATOM    740  HN  GLY P 631      -0.877   0.596  10.078  0.00  0.00      PROA  
ATOM    741  CA  GLY P 631      -1.299   1.175  12.086  0.00  0.00      PROA  
ATOM    742  HA1 GLY P 631      -0.548   0.445  12.353  0.00  0.00      PROA  
ATOM    743  HA2 GLY P 631      -2.233   1.026  12.607  0.00  0.00      PROA  
ATOM    744  C   GLY P 631      -0.835   2.544  12.575  0.00  0.00      PROA  
ATOM    745  O   GLY P 631      -1.305   2.885  13.652  0.00  0.00      PROA  
ATOM    746  N   GLU P 632      -0.045   3.254  11.841  0.00  0.00      PROA  
ATOM    747  HN  GLU P 632       0.171   3.025  10.895  0.00  0.00      PROA  
ATOM    748  CA  GLU P 632       0.472   4.576  12.140  0.00  0.00      PROA  
ATOM    749  HA  GLU P 632       0.671   4.654  13.199  0.00  0.00      PROA  
ATOM    750  CB  GLU P 632       1.769   4.969  11.463  0.00  0.00      PROA  
ATOM    751  HB1 GLU P 632       2.048   5.981  11.827  0.00  0.00      PROA  
ATOM    752  HB2 GLU P 632       1.596   4.980  10.366  0.00  0.00      PROA  
ATOM    753  CG  GLU P 632       3.059   4.201  11.801  0.00  0.00      PROA  
ATOM    754  HG1 GLU P 632       3.830   4.553  11.083  0.00  0.00      PROA  
ATOM    755  HG2 GLU P 632       2.839   3.118  11.690  0.00  0.00      PROA  
ATOM    756  CD  GLU P 632       3.637   4.598  13.193  0.00  0.00      PROA  
ATOM    757  OE1 GLU P 632       4.717   5.270  13.142  0.00  0.00      PROA  
ATOM    758  OE2 GLU P 632       3.092   4.220  14.252  0.00  0.00      PROA  
ATOM    759  C   GLU P 632      -0.556   5.591  11.810  0.00  0.00      PROA  
ATOM    760  O   GLU P 632      -0.899   6.452  12.618  0.00  0.00      PROA  
ATOM    761  N   ALA P 633      -1.216   5.510  10.680  0.00  0.00      PROA  
ATOM    762  HN  ALA P 633      -0.942   4.760  10.083  0.00  0.00      PROA  
ATOM    763  CA  ALA P 633      -2.395   6.342  10.326  0.00  0.00      PROA  
ATOM    764  HA  ALA P 633      -1.967   7.333  10.296  0.00  0.00      PROA  
ATOM    765  CB  ALA P 633      -2.760   6.096   8.849  0.00  0.00      PROA  
ATOM    766  HB1 ALA P 633      -3.407   6.898   8.432  0.00  0.00      PROA  
ATOM    767  HB2 ALA P 633      -3.446   5.229   8.740  0.00  0.00      PROA  
ATOM    768  HB3 ALA P 633      -1.781   6.005   8.332  0.00  0.00      PROA  
ATOM    769  C   ALA P 633      -3.669   6.275  11.237  0.00  0.00      PROA  
ATOM    770  O   ALA P 633      -4.271   7.288  11.568  0.00  0.00      PROA  
ATOM    771  N   THR P 634      -4.062   5.117  11.652  0.00  0.00      PROA  
ATOM    772  HN  THR P 634      -3.707   4.260  11.288  0.00  0.00      PROA  
ATOM    773  CA  THR P 634      -5.205   4.923  12.457  0.00  0.00      PROA  
ATOM    774  HA  THR P 634      -5.948   5.706  12.414  0.00  0.00      PROA  
ATOM    775  CB  THR P 634      -6.008   3.608  12.265  0.00  0.00      PROA  
ATOM    776  HB  THR P 634      -6.907   3.534  12.914  0.00  0.00      PROA  
ATOM    777  OG1 THR P 634      -5.165   2.492  12.542  0.00  0.00      PROA  
ATOM    778  HG1 THR P 634      -4.489   2.519  11.861  0.00  0.00      PROA  
ATOM    779  CG2 THR P 634      -6.453   3.563  10.812  0.00  0.00      PROA  
ATOM    780 HG21 THR P 634      -7.131   2.684  10.761  0.00  0.00      PROA  
ATOM    781 HG22 THR P 634      -5.655   3.358  10.067  0.00  0.00      PROA  
ATOM    782 HG23 THR P 634      -7.011   4.509  10.645  0.00  0.00      PROA  
ATOM    783  C   THR P 634      -4.884   4.957  13.984  0.00  0.00      PROA  
ATOM    784  O   THR P 634      -5.815   4.699  14.767  0.00  0.00      PROA  
ATOM    785  N   GLU P 635      -3.664   5.265  14.429  0.00  0.00      PROA  
ATOM    786  HN  GLU P 635      -3.067   5.617  13.712  0.00  0.00      PROA  
ATOM    787  CA  GLU P 635      -3.348   5.366  15.798  0.00  0.00      PROA  
ATOM    788  HA  GLU P 635      -2.311   5.660  15.732  0.00  0.00      PROA  
ATOM    789  CB  GLU P 635      -3.882   6.604  16.512  0.00  0.00      PROA  
ATOM    790  HB1 GLU P 635      -3.600   6.592  17.586  0.00  0.00      PROA  
ATOM    791  HB2 GLU P 635      -4.981   6.603  16.349  0.00  0.00      PROA  
ATOM    792  CG  GLU P 635      -3.261   7.850  15.762  0.00  0.00      PROA  
ATOM    793  HG1 GLU P 635      -3.570   8.012  14.707  0.00  0.00      PROA  
ATOM    794  HG2 GLU P 635      -2.154   7.762  15.755  0.00  0.00      PROA  
ATOM    795  CD  GLU P 635      -3.686   9.096  16.449  0.00  0.00      PROA  
ATOM    796  OE1 GLU P 635      -4.484   9.168  17.432  0.00  0.00      PROA  
ATOM    797  OE2 GLU P 635      -3.240  10.169  15.997  0.00  0.00      PROA  
ATOM    798  C   GLU P 635      -3.403   3.967  16.532  0.00  0.00      PROA  
ATOM    799  O   GLU P 635      -3.558   3.795  17.742  0.00  0.00      PROA  
ATOM    800  N   GLY P 636      -3.065   2.892  15.844  0.00  0.00      PROA  
ATOM    801  HN  GLY P 636      -2.642   3.019  14.951  0.00  0.00      PROA  
ATOM    802  CA  GLY P 636      -3.083   1.461  16.190  0.00  0.00      PROA  
ATOM    803  HA1 GLY P 636      -2.423   1.381  17.040  0.00  0.00      PROA  
ATOM    804  HA2 GLY P 636      -2.707   1.012  15.282  0.00  0.00      PROA  
ATOM    805  C   GLY P 636      -4.484   0.861  16.500  0.00  0.00      PROA  
ATOM    806  O   GLY P 636      -4.645   0.156  17.514  0.00  0.00      PROA  
ATOM    807  N   ARG P 637      -5.481   1.103  15.631  0.00  0.00      PROA  
ATOM    808  HN  ARG P 637      -5.381   1.794  14.919  0.00  0.00      PROA  
ATOM    809  CA  ARG P 637      -6.739   0.499  15.696  0.00  0.00      PROA  
ATOM    810  HA  ARG P 637      -6.871  -0.053  16.615  0.00  0.00      PROA  
ATOM    811  CB  ARG P 637      -7.876   1.505  15.611  0.00  0.00      PROA  
ATOM    812  HB1 ARG P 637      -8.819   0.922  15.689  0.00  0.00      PROA  
ATOM    813  HB2 ARG P 637      -7.924   1.994  14.615  0.00  0.00      PROA  
ATOM    814  CG  ARG P 637      -7.831   2.539  16.762  0.00  0.00      PROA  
ATOM    815  HG1 ARG P 637      -7.030   3.276  16.542  0.00  0.00      PROA  
ATOM    816  HG2 ARG P 637      -7.593   2.142  17.773  0.00  0.00      PROA  
ATOM    817  CD  ARG P 637      -9.110   3.270  16.979  0.00  0.00      PROA  
ATOM    818  HD1 ARG P 637      -9.773   2.451  17.331  0.00  0.00      PROA  
ATOM    819  HD2 ARG P 637      -9.397   3.792  16.041  0.00  0.00      PROA  
ATOM    820  NE  ARG P 637      -8.905   4.238  18.131  0.00  0.00      PROA  
ATOM    821  HE  ARG P 637      -7.982   4.526  18.385  0.00  0.00      PROA  
ATOM    822  CZ  ARG P 637      -9.737   5.215  18.187  0.00  0.00      PROA  
ATOM    823  NH1 ARG P 637      -9.281   6.443  18.510  0.00  0.00      PROA  
ATOM    824 HH11 ARG P 637      -9.952   7.183  18.559  0.00  0.00      PROA  
ATOM    825 HH12 ARG P 637      -8.416   6.344  19.002  0.00  0.00      PROA  
ATOM    826  NH2 ARG P 637     -10.976   5.031  17.870  0.00  0.00      PROA  
ATOM    827 HH21 ARG P 637     -11.407   4.169  17.606  0.00  0.00      PROA  
ATOM    828 HH22 ARG P 637     -11.500   5.880  17.796  0.00  0.00      PROA  
ATOM    829  C   ARG P 637      -6.956  -0.590  14.675  0.00  0.00      PROA  
ATOM    830  O   ARG P 637      -7.499  -1.685  15.054  0.00  0.00      PROA  
ATOM    831  N   ILE P 638      -6.581  -0.377  13.346  0.00  0.00      PROA  
ATOM    832  HN  ILE P 638      -6.293   0.533  13.059  0.00  0.00      PROA  
ATOM    833  CA  ILE P 638      -6.558  -1.363  12.239  0.00  0.00      PROA  
ATOM    834  HA  ILE P 638      -6.817  -2.302  12.705  0.00  0.00      PROA  
ATOM    835  CB  ILE P 638      -7.409  -0.884  11.012  0.00  0.00      PROA  
ATOM    836  HB  ILE P 638      -7.036   0.014  10.476  0.00  0.00      PROA  
ATOM    837  CG2 ILE P 638      -7.426  -2.048   9.940  0.00  0.00      PROA  
ATOM    838 HG21 ILE P 638      -6.380  -2.354   9.726  0.00  0.00      PROA  
ATOM    839 HG22 ILE P 638      -8.000  -1.808   9.019  0.00  0.00      PROA  
ATOM    840 HG23 ILE P 638      -7.888  -2.947  10.401  0.00  0.00      PROA  
ATOM    841  CG1 ILE P 638      -8.904  -0.577  11.311  0.00  0.00      PROA  
ATOM    842 HG11 ILE P 638      -9.047   0.110  12.173  0.00  0.00      PROA  
ATOM    843 HG12 ILE P 638      -9.277  -1.563  11.662  0.00  0.00      PROA  
ATOM    844  CD  ILE P 638      -9.742  -0.016  10.124  0.00  0.00      PROA  
ATOM    845  HD1 ILE P 638     -10.082   1.007  10.391  0.00  0.00      PROA  
ATOM    846  HD2 ILE P 638     -10.569  -0.753  10.040  0.00  0.00      PROA  
ATOM    847  HD3 ILE P 638      -9.232   0.023   9.137  0.00  0.00      PROA  
ATOM    848  C   ILE P 638      -5.103  -1.375  11.736  0.00  0.00      PROA  
ATOM    849  O   ILE P 638      -4.538  -0.308  11.585  0.00  0.00      PROA  
ATOM    850  N   SER P 639      -4.541  -2.585  11.490  0.00  0.00      PROA  
ATOM    851  HN  SER P 639      -5.126  -3.383  11.363  0.00  0.00      PROA  
ATOM    852  CA  SER P 639      -3.220  -2.696  11.076  0.00  0.00      PROA  
ATOM    853  HA  SER P 639      -3.091  -2.037  10.230  0.00  0.00      PROA  
ATOM    854  CB  SER P 639      -2.148  -2.449  12.173  0.00  0.00      PROA  
ATOM    855  HB1 SER P 639      -2.294  -1.512  12.752  0.00  0.00      PROA  
ATOM    856  HB2 SER P 639      -1.158  -2.379  11.674  0.00  0.00      PROA  
ATOM    857  OG  SER P 639      -2.089  -3.499  13.145  0.00  0.00      PROA  
ATOM    858  HG1 SER P 639      -2.929  -3.345  13.584  0.00  0.00      PROA  
ATOM    859  C   SER P 639      -2.984  -4.000  10.342  0.00  0.00      PROA  
ATOM    860  O   SER P 639      -3.661  -4.285   9.365  0.00  0.00      PROA  
ATOM    861  N   ALA P 640      -1.971  -4.836  10.719  0.00  0.00      PROA  
ATOM    862  HN  ALA P 640      -1.490  -4.518  11.533  0.00  0.00      PROA  
ATOM    863  CA  ALA P 640      -1.544  -6.097  10.093  0.00  0.00      PROA  
ATOM    864  HA  ALA P 640      -1.440  -5.801   9.059  0.00  0.00      PROA  
ATOM    865  CB  ALA P 640      -0.137  -6.479  10.646  0.00  0.00      PROA  
ATOM    866  HB1 ALA P 640       0.297  -7.306  10.044  0.00  0.00      PROA  
ATOM    867  HB2 ALA P 640      -0.077  -6.744  11.723  0.00  0.00      PROA  
ATOM    868  HB3 ALA P 640       0.596  -5.660  10.489  0.00  0.00      PROA  
ATOM    869  C   ALA P 640      -2.529  -7.161  10.052  0.00  0.00      PROA  
ATOM    870  O   ALA P 640      -2.683  -7.840   9.006  0.00  0.00      PROA  
ATOM    871  N   ILE P 641      -3.170  -7.504  11.173  0.00  0.00      PROA  
ATOM    872  HN  ILE P 641      -3.154  -7.011  12.039  0.00  0.00      PROA  
ATOM    873  CA  ILE P 641      -3.908  -8.729  11.148  0.00  0.00      PROA  
ATOM    874  HA  ILE P 641      -3.245  -9.470  10.728  0.00  0.00      PROA  
ATOM    875  CB  ILE P 641      -4.198  -9.326  12.576  0.00  0.00      PROA  
ATOM    876  HB  ILE P 641      -3.342  -9.293  13.284  0.00  0.00      PROA  
ATOM    877  CG2 ILE P 641      -5.290  -8.481  13.243  0.00  0.00      PROA  
ATOM    878 HG21 ILE P 641      -6.269  -8.839  12.858  0.00  0.00      PROA  
ATOM    879 HG22 ILE P 641      -5.112  -7.384  13.218  0.00  0.00      PROA  
ATOM    880 HG23 ILE P 641      -5.282  -8.743  14.322  0.00  0.00      PROA  
ATOM    881  CG1 ILE P 641      -4.603 -10.897  12.499  0.00  0.00      PROA  
ATOM    882 HG11 ILE P 641      -5.431 -11.058  11.776  0.00  0.00      PROA  
ATOM    883 HG12 ILE P 641      -5.057 -11.275  13.440  0.00  0.00      PROA  
ATOM    884  CD  ILE P 641      -3.376 -11.835  12.186  0.00  0.00      PROA  
ATOM    885  HD1 ILE P 641      -3.245 -11.962  11.090  0.00  0.00      PROA  
ATOM    886  HD2 ILE P 641      -3.546 -12.862  12.572  0.00  0.00      PROA  
ATOM    887  HD3 ILE P 641      -2.482 -11.329  12.610  0.00  0.00      PROA  
ATOM    888  C   ILE P 641      -5.014  -8.761  10.202  0.00  0.00      PROA  
ATOM    889  O   ILE P 641      -5.179  -9.716   9.422  0.00  0.00      PROA  
ATOM    890  N   GLU P 642      -5.724  -7.611  10.187  0.00  0.00      PROA  
ATOM    891  HN  GLU P 642      -5.294  -6.866  10.690  0.00  0.00      PROA  
ATOM    892  CA  GLU P 642      -6.804  -7.278   9.364  0.00  0.00      PROA  
ATOM    893  HA  GLU P 642      -7.560  -8.036   9.503  0.00  0.00      PROA  
ATOM    894  CB  GLU P 642      -7.412  -5.881   9.681  0.00  0.00      PROA  
ATOM    895  HB1 GLU P 642      -8.355  -5.896   9.094  0.00  0.00      PROA  
ATOM    896  HB2 GLU P 642      -6.746  -5.095   9.266  0.00  0.00      PROA  
ATOM    897  CG  GLU P 642      -7.739  -5.620  11.176  0.00  0.00      PROA  
ATOM    898  HG1 GLU P 642      -8.339  -6.389  11.709  0.00  0.00      PROA  
ATOM    899  HG2 GLU P 642      -8.469  -4.784  11.231  0.00  0.00      PROA  
ATOM    900  CD  GLU P 642      -6.629  -5.193  12.137  0.00  0.00      PROA  
ATOM    901  OE1 GLU P 642      -6.819  -5.003  13.371  0.00  0.00      PROA  
ATOM    902  OE2 GLU P 642      -5.510  -5.050  11.570  0.00  0.00      PROA  
ATOM    903  C   GLU P 642      -6.435  -7.165   7.928  0.00  0.00      PROA  
ATOM    904  O   GLU P 642      -7.140  -7.602   6.966  0.00  0.00      PROA  
ATOM    905  N   SER P 643      -5.241  -6.646   7.722  0.00  0.00      PROA  
ATOM    906  HN  SER P 643      -4.650  -6.428   8.495  0.00  0.00      PROA  
ATOM    907  CA  SER P 643      -4.678  -6.634   6.424  0.00  0.00      PROA  
ATOM    908  HA  SER P 643      -5.299  -6.135   5.695  0.00  0.00      PROA  
ATOM    909  CB  SER P 643      -3.406  -5.808   6.286  0.00  0.00      PROA  
ATOM    910  HB1 SER P 643      -3.053  -5.955   5.243  0.00  0.00      PROA  
ATOM    911  HB2 SER P 643      -2.649  -6.116   7.038  0.00  0.00      PROA  
ATOM    912  OG  SER P 643      -3.708  -4.395   6.452  0.00  0.00      PROA  
ATOM    913  HG1 SER P 643      -3.793  -4.234   7.395  0.00  0.00      PROA  
ATOM    914  C   SER P 643      -4.432  -7.989   5.842  0.00  0.00      PROA  
ATOM    915  O   SER P 643      -4.627  -8.219   4.639  0.00  0.00      PROA  
ATOM    916  N   LEU P 644      -3.938  -8.899   6.635  0.00  0.00      PROA  
ATOM    917  HN  LEU P 644      -3.551  -8.541   7.481  0.00  0.00      PROA  
ATOM    918  CA  LEU P 644      -3.695 -10.288   6.111  0.00  0.00      PROA  
ATOM    919  HA  LEU P 644      -3.243 -10.255   5.131  0.00  0.00      PROA  
ATOM    920  CB  LEU P 644      -2.902 -11.151   7.094  0.00  0.00      PROA  
ATOM    921  HB1 LEU P 644      -2.771 -12.197   6.744  0.00  0.00      PROA  
ATOM    922  HB2 LEU P 644      -3.384 -11.171   8.094  0.00  0.00      PROA  
ATOM    923  CG  LEU P 644      -1.489 -10.504   7.389  0.00  0.00      PROA  
ATOM    924  HG  LEU P 644      -1.667  -9.502   7.835  0.00  0.00      PROA  
ATOM    925  CD1 LEU P 644      -0.783 -11.281   8.502  0.00  0.00      PROA  
ATOM    926 HD11 LEU P 644      -1.454 -11.434   9.374  0.00  0.00      PROA  
ATOM    927 HD12 LEU P 644       0.061 -10.614   8.780  0.00  0.00      PROA  
ATOM    928 HD13 LEU P 644      -0.295 -12.173   8.053  0.00  0.00      PROA  
ATOM    929  CD2 LEU P 644      -0.524 -10.279   6.176  0.00  0.00      PROA  
ATOM    930 HD21 LEU P 644      -0.900  -9.493   5.487  0.00  0.00      PROA  
ATOM    931 HD22 LEU P 644      -0.395 -11.247   5.648  0.00  0.00      PROA  
ATOM    932 HD23 LEU P 644       0.496  -9.912   6.421  0.00  0.00      PROA  
ATOM    933  C   LEU P 644      -4.972 -11.026   5.904  0.00  0.00      PROA  
ATOM    934  O   LEU P 644      -5.186 -11.717   4.869  0.00  0.00      PROA  
ATOM    935  N   PHE P 645      -5.839 -11.067   6.924  0.00  0.00      PROA  
ATOM    936  HN  PHE P 645      -5.875 -10.560   7.781  0.00  0.00      PROA  
ATOM    937  CA  PHE P 645      -7.038 -11.838   6.822  0.00  0.00      PROA  
ATOM    938  HA  PHE P 645      -6.796 -12.804   6.403  0.00  0.00      PROA  
ATOM    939  CB  PHE P 645      -7.739 -11.986   8.214  0.00  0.00      PROA  
ATOM    940  HB1 PHE P 645      -7.833 -11.036   8.783  0.00  0.00      PROA  
ATOM    941  HB2 PHE P 645      -7.072 -12.668   8.783  0.00  0.00      PROA  
ATOM    942  CG  PHE P 645      -9.070 -12.718   8.174  0.00  0.00      PROA  
ATOM    943  CD1 PHE P 645      -9.193 -14.080   8.052  0.00  0.00      PROA  
ATOM    944  HD1 PHE P 645      -8.331 -14.728   7.989  0.00  0.00      PROA  
ATOM    945  CE1 PHE P 645     -10.456 -14.704   7.934  0.00  0.00      PROA  
ATOM    946  HE1 PHE P 645     -10.430 -15.719   7.566  0.00  0.00      PROA  
ATOM    947  CZ  PHE P 645     -11.559 -14.062   8.182  0.00  0.00      PROA  
ATOM    948  HZ  PHE P 645     -12.450 -14.610   7.914  0.00  0.00      PROA  
ATOM    949  CD2 PHE P 645     -10.345 -12.016   8.497  0.00  0.00      PROA  
ATOM    950  HD2 PHE P 645     -10.310 -10.975   8.785  0.00  0.00      PROA  
ATOM    951  CE2 PHE P 645     -11.593 -12.694   8.435  0.00  0.00      PROA  
ATOM    952  HE2 PHE P 645     -12.529 -12.157   8.486  0.00  0.00      PROA  
ATOM    953  C   PHE P 645      -8.084 -11.209   5.826  0.00  0.00      PROA  
ATOM    954  O   PHE P 645      -8.811 -11.886   5.097  0.00  0.00      PROA  
ATOM    955  N   GLY P 646      -8.049  -9.837   5.648  0.00  0.00      PROA  
ATOM    956  HN  GLY P 646      -7.525  -9.199   6.208  0.00  0.00      PROA  
ATOM    957  CA  GLY P 646      -8.986  -9.238   4.774  0.00  0.00      PROA  
ATOM    958  HA1 GLY P 646      -8.958  -8.179   4.988  0.00  0.00      PROA  
ATOM    959  HA2 GLY P 646      -9.898  -9.746   5.052  0.00  0.00      PROA  
ATOM    960  C   GLY P 646      -8.589  -9.443   3.400  0.00  0.00      PROA  
ATOM    961  O   GLY P 646      -9.440  -9.570   2.474  0.00  0.00      PROA  
ATOM    962  N   ALA P 647      -7.264  -9.428   3.108  0.00  0.00      PROA  
ATOM    963  HN  ALA P 647      -6.606  -9.044   3.752  0.00  0.00      PROA  
ATOM    964  CA  ALA P 647      -6.724  -9.701   1.841  0.00  0.00      PROA  
ATOM    965  HA  ALA P 647      -7.295  -9.142   1.115  0.00  0.00      PROA  
ATOM    966  CB  ALA P 647      -5.241  -9.343   1.700  0.00  0.00      PROA  
ATOM    967  HB1 ALA P 647      -5.117  -8.284   2.011  0.00  0.00      PROA  
ATOM    968  HB2 ALA P 647      -4.895  -9.538   0.663  0.00  0.00      PROA  
ATOM    969  HB3 ALA P 647      -4.549  -9.999   2.271  0.00  0.00      PROA  
ATOM    970  C   ALA P 647      -7.087 -11.133   1.437  0.00  0.00      PROA  
ATOM    971  O   ALA P 647      -7.641 -11.319   0.316  0.00  0.00      PROA  
ATOM    972  N   SER P 648      -7.003 -12.137   2.350  0.00  0.00      PROA  
ATOM    973  HN  SER P 648      -6.721 -11.858   3.265  0.00  0.00      PROA  
ATOM    974  CA  SER P 648      -7.469 -13.514   2.158  0.00  0.00      PROA  
ATOM    975  HA  SER P 648      -6.867 -13.881   1.339  0.00  0.00      PROA  
ATOM    976  CB  SER P 648      -7.071 -14.334   3.449  0.00  0.00      PROA  
ATOM    977  HB1 SER P 648      -7.501 -13.860   4.357  0.00  0.00      PROA  
ATOM    978  HB2 SER P 648      -5.963 -14.384   3.508  0.00  0.00      PROA  
ATOM    979  OG  SER P 648      -7.346 -15.749   3.274  0.00  0.00      PROA  
ATOM    980  HG1 SER P 648      -6.758 -16.035   2.572  0.00  0.00      PROA  
ATOM    981  C   SER P 648      -8.949 -13.554   1.918  0.00  0.00      PROA  
ATOM    982  O   SER P 648      -9.326 -14.158   0.905  0.00  0.00      PROA  
ATOM    983  N   LEU P 649      -9.737 -12.898   2.799  0.00  0.00      PROA  
ATOM    984  HN  LEU P 649      -9.332 -12.474   3.606  0.00  0.00      PROA  
ATOM    985  CA  LEU P 649     -11.194 -12.863   2.711  0.00  0.00      PROA  
ATOM    986  HA  LEU P 649     -11.545 -13.879   2.816  0.00  0.00      PROA  
ATOM    987  CB  LEU P 649     -11.740 -12.074   3.903  0.00  0.00      PROA  
ATOM    988  HB1 LEU P 649     -11.190 -11.121   4.058  0.00  0.00      PROA  
ATOM    989  HB2 LEU P 649     -11.425 -12.682   4.778  0.00  0.00      PROA  
ATOM    990  CG  LEU P 649     -13.307 -11.924   3.964  0.00  0.00      PROA  
ATOM    991  HG  LEU P 649     -13.787 -12.586   3.212  0.00  0.00      PROA  
ATOM    992  CD1 LEU P 649     -13.869 -12.331   5.324  0.00  0.00      PROA  
ATOM    993 HD11 LEU P 649     -13.471 -11.923   6.277  0.00  0.00      PROA  
ATOM    994 HD12 LEU P 649     -13.896 -13.411   5.582  0.00  0.00      PROA  
ATOM    995 HD13 LEU P 649     -14.961 -12.130   5.278  0.00  0.00      PROA  
ATOM    996  CD2 LEU P 649     -13.661 -10.553   3.489  0.00  0.00      PROA  
ATOM    997 HD21 LEU P 649     -14.766 -10.443   3.524  0.00  0.00      PROA  
ATOM    998 HD22 LEU P 649     -13.476 -10.344   2.414  0.00  0.00      PROA  
ATOM    999 HD23 LEU P 649     -13.169  -9.722   4.039  0.00  0.00      PROA  
ATOM   1000  C   LEU P 649     -11.735 -12.396   1.357  0.00  0.00      PROA  
ATOM   1001  O   LEU P 649     -12.590 -12.979   0.672  0.00  0.00      PROA  
ATOM   1002  N   THR P 650     -11.232 -11.204   0.980  0.00  0.00      PROA  
ATOM   1003  HN  THR P 650     -10.586 -10.737   1.579  0.00  0.00      PROA  
ATOM   1004  CA  THR P 650     -11.447 -10.513  -0.274  0.00  0.00      PROA  
ATOM   1005  HA  THR P 650     -12.510 -10.548  -0.461  0.00  0.00      PROA  
ATOM   1006  CB  THR P 650     -10.991  -9.070  -0.400  0.00  0.00      PROA  
ATOM   1007  HB  THR P 650     -11.190  -8.791  -1.457  0.00  0.00      PROA  
ATOM   1008  OG1 THR P 650      -9.610  -8.905  -0.134  0.00  0.00      PROA  
ATOM   1009  HG1 THR P 650      -9.474  -8.831   0.814  0.00  0.00      PROA  
ATOM   1010  CG2 THR P 650     -11.793  -8.272   0.613  0.00  0.00      PROA  
ATOM   1011 HG21 THR P 650     -12.868  -8.548   0.558  0.00  0.00      PROA  
ATOM   1012 HG22 THR P 650     -11.694  -7.172   0.484  0.00  0.00      PROA  
ATOM   1013 HG23 THR P 650     -11.501  -8.514   1.657  0.00  0.00      PROA  
ATOM   1014  C   THR P 650     -10.915 -11.242  -1.487  0.00  0.00      PROA  
ATOM   1015  O   THR P 650     -11.556 -11.297  -2.560  0.00  0.00      PROA  
ATOM   1016  N   GLY P 651      -9.748 -11.769  -1.325  0.00  0.00      PROA  
ATOM   1017  HN  GLY P 651      -9.271 -11.622  -0.462  0.00  0.00      PROA  
ATOM   1018  CA  GLY P 651      -9.049 -12.496  -2.329  0.00  0.00      PROA  
ATOM   1019  HA1 GLY P 651      -8.116 -12.678  -1.817  0.00  0.00      PROA  
ATOM   1020  HA2 GLY P 651      -9.032 -11.956  -3.264  0.00  0.00      PROA  
ATOM   1021  C   GLY P 651      -9.525 -13.879  -2.693  0.00  0.00      PROA  
ATOM   1022  O   GLY P 651      -9.464 -14.252  -3.877  0.00  0.00      PROA  
ATOM   1023  N   ILE P 652     -10.000 -14.644  -1.677  0.00  0.00      PROA  
ATOM   1024  HN  ILE P 652     -10.004 -14.413  -0.707  0.00  0.00      PROA  
ATOM   1025  CA  ILE P 652     -10.744 -15.854  -1.981  0.00  0.00      PROA  
ATOM   1026  HA  ILE P 652     -10.090 -16.330  -2.697  0.00  0.00      PROA  
ATOM   1027  CB  ILE P 652     -11.154 -16.808  -0.822  0.00  0.00      PROA  
ATOM   1028  HB  ILE P 652     -11.537 -16.257   0.063  0.00  0.00      PROA  
ATOM   1029  CG2 ILE P 652     -12.160 -17.872  -1.216  0.00  0.00      PROA  
ATOM   1030 HG21 ILE P 652     -12.087 -18.768  -0.563  0.00  0.00      PROA  
ATOM   1031 HG22 ILE P 652     -11.963 -18.290  -2.227  0.00  0.00      PROA  
ATOM   1032 HG23 ILE P 652     -13.192 -17.460  -1.189  0.00  0.00      PROA  
ATOM   1033  CG1 ILE P 652      -9.903 -17.621  -0.314  0.00  0.00      PROA  
ATOM   1034 HG11 ILE P 652      -8.970 -17.180  -0.726  0.00  0.00      PROA  
ATOM   1035 HG12 ILE P 652      -9.917 -18.563  -0.903  0.00  0.00      PROA  
ATOM   1036  CD  ILE P 652      -9.769 -17.858   1.218  0.00  0.00      PROA  
ATOM   1037  HD1 ILE P 652     -10.715 -18.241   1.658  0.00  0.00      PROA  
ATOM   1038  HD2 ILE P 652      -9.678 -16.854   1.685  0.00  0.00      PROA  
ATOM   1039  HD3 ILE P 652      -8.922 -18.516   1.508  0.00  0.00      PROA  
ATOM   1040  C   ILE P 652     -12.054 -15.566  -2.828  0.00  0.00      PROA  
ATOM   1041  O   ILE P 652     -12.260 -16.086  -3.914  0.00  0.00      PROA  
ATOM   1042  N   ALA P 653     -12.896 -14.614  -2.376  0.00  0.00      PROA  
ATOM   1043  HN  ALA P 653     -12.714 -14.117  -1.531  0.00  0.00      PROA  
ATOM   1044  CA  ALA P 653     -14.074 -14.224  -3.048  0.00  0.00      PROA  
ATOM   1045  HA  ALA P 653     -14.650 -15.131  -3.153  0.00  0.00      PROA  
ATOM   1046  CB  ALA P 653     -14.879 -13.221  -2.290  0.00  0.00      PROA  
ATOM   1047  HB1 ALA P 653     -14.349 -12.245  -2.321  0.00  0.00      PROA  
ATOM   1048  HB2 ALA P 653     -14.970 -13.465  -1.210  0.00  0.00      PROA  
ATOM   1049  HB3 ALA P 653     -15.909 -13.097  -2.686  0.00  0.00      PROA  
ATOM   1050  C   ALA P 653     -13.894 -13.679  -4.443  0.00  0.00      PROA  
ATOM   1051  O   ALA P 653     -14.576 -14.088  -5.394  0.00  0.00      PROA  
ATOM   1052  N   TYR P 654     -12.927 -12.765  -4.565  0.00  0.00      PROA  
ATOM   1053  HN  TYR P 654     -12.434 -12.372  -3.793  0.00  0.00      PROA  
ATOM   1054  CA  TYR P 654     -12.555 -12.196  -5.869  0.00  0.00      PROA  
ATOM   1055  HA  TYR P 654     -13.459 -11.742  -6.248  0.00  0.00      PROA  
ATOM   1056  CB  TYR P 654     -11.595 -11.000  -5.543  0.00  0.00      PROA  
ATOM   1057  HB1 TYR P 654     -10.634 -11.324  -5.089  0.00  0.00      PROA  
ATOM   1058  HB2 TYR P 654     -12.076 -10.389  -4.750  0.00  0.00      PROA  
ATOM   1059  CG  TYR P 654     -11.312 -10.125  -6.710  0.00  0.00      PROA  
ATOM   1060  CD1 TYR P 654     -10.259 -10.485  -7.543  0.00  0.00      PROA  
ATOM   1061  HD1 TYR P 654      -9.840 -11.458  -7.334  0.00  0.00      PROA  
ATOM   1062  CE1 TYR P 654      -9.897  -9.743  -8.660  0.00  0.00      PROA  
ATOM   1063  HE1 TYR P 654      -8.945  -9.972  -9.116  0.00  0.00      PROA  
ATOM   1064  CZ  TYR P 654     -10.650  -8.590  -8.970  0.00  0.00      PROA  
ATOM   1065  OH  TYR P 654     -10.360  -7.619 -10.005  0.00  0.00      PROA  
ATOM   1066  HH  TYR P 654      -9.677  -8.018 -10.548  0.00  0.00      PROA  
ATOM   1067  CD2 TYR P 654     -12.109  -9.066  -7.080  0.00  0.00      PROA  
ATOM   1068  HD2 TYR P 654     -12.839  -8.606  -6.430  0.00  0.00      PROA  
ATOM   1069  CE2 TYR P 654     -11.792  -8.288  -8.222  0.00  0.00      PROA  
ATOM   1070  HE2 TYR P 654     -12.467  -7.449  -8.300  0.00  0.00      PROA  
ATOM   1071  C   TYR P 654     -12.033 -13.214  -6.852  0.00  0.00      PROA  
ATOM   1072  O   TYR P 654     -12.565 -13.326  -7.990  0.00  0.00      PROA  
ATOM   1073  N   SER P 655     -11.172 -14.107  -6.457  0.00  0.00      PROA  
ATOM   1074  HN  SER P 655     -10.899 -14.161  -5.500  0.00  0.00      PROA  
ATOM   1075  CA  SER P 655     -10.657 -15.099  -7.341  0.00  0.00      PROA  
ATOM   1076  HA  SER P 655     -10.148 -14.658  -8.184  0.00  0.00      PROA  
ATOM   1077  CB  SER P 655      -9.672 -15.972  -6.489  0.00  0.00      PROA  
ATOM   1078  HB1 SER P 655      -9.379 -16.903  -7.021  0.00  0.00      PROA  
ATOM   1079  HB2 SER P 655     -10.088 -16.255  -5.499  0.00  0.00      PROA  
ATOM   1080  OG  SER P 655      -8.454 -15.255  -6.255  0.00  0.00      PROA  
ATOM   1081  HG1 SER P 655      -8.607 -14.832  -5.407  0.00  0.00      PROA  
ATOM   1082  C   SER P 655     -11.708 -16.041  -7.962  0.00  0.00      PROA  
ATOM   1083  O   SER P 655     -11.734 -16.246  -9.198  0.00  0.00      PROA  
ATOM   1084  N   LEU P 656     -12.709 -16.485  -7.179  0.00  0.00      PROA  
ATOM   1085  HN  LEU P 656     -12.829 -16.406  -6.193  0.00  0.00      PROA  
ATOM   1086  CA  LEU P 656     -13.861 -17.186  -7.700  0.00  0.00      PROA  
ATOM   1087  HA  LEU P 656     -13.486 -18.048  -8.232  0.00  0.00      PROA  
ATOM   1088  CB  LEU P 656     -14.697 -17.694  -6.464  0.00  0.00      PROA  
ATOM   1089  HB1 LEU P 656     -15.652 -18.203  -6.716  0.00  0.00      PROA  
ATOM   1090  HB2 LEU P 656     -15.005 -16.873  -5.781  0.00  0.00      PROA  
ATOM   1091  CG  LEU P 656     -13.807 -18.696  -5.591  0.00  0.00      PROA  
ATOM   1092  HG  LEU P 656     -12.897 -18.250  -5.136  0.00  0.00      PROA  
ATOM   1093  CD1 LEU P 656     -14.680 -19.278  -4.467  0.00  0.00      PROA  
ATOM   1094 HD11 LEU P 656     -15.654 -19.525  -4.941  0.00  0.00      PROA  
ATOM   1095 HD12 LEU P 656     -14.909 -18.514  -3.694  0.00  0.00      PROA  
ATOM   1096 HD13 LEU P 656     -14.247 -20.198  -4.021  0.00  0.00      PROA  
ATOM   1097  CD2 LEU P 656     -13.205 -19.876  -6.339  0.00  0.00      PROA  
ATOM   1098 HD21 LEU P 656     -13.977 -20.236  -7.052  0.00  0.00      PROA  
ATOM   1099 HD22 LEU P 656     -12.937 -20.740  -5.694  0.00  0.00      PROA  
ATOM   1100 HD23 LEU P 656     -12.265 -19.587  -6.856  0.00  0.00      PROA  
ATOM   1101  C   LEU P 656     -14.800 -16.282  -8.703  0.00  0.00      PROA  
ATOM   1102  O   LEU P 656     -15.230 -16.703  -9.759  0.00  0.00      PROA  
ATOM   1103  N   PHE P 657     -15.074 -15.023  -8.309  0.00  0.00      PROA  
ATOM   1104  HN  PHE P 657     -14.728 -14.638  -7.458  0.00  0.00      PROA  
ATOM   1105  CA  PHE P 657     -16.283 -14.496  -8.847  0.00  0.00      PROA  
ATOM   1106  HA  PHE P 657     -16.889 -15.184  -9.417  0.00  0.00      PROA  
ATOM   1107  CB  PHE P 657     -17.215 -14.239  -7.666  0.00  0.00      PROA  
ATOM   1108  HB1 PHE P 657     -18.110 -13.642  -7.943  0.00  0.00      PROA  
ATOM   1109  HB2 PHE P 657     -16.644 -13.563  -6.995  0.00  0.00      PROA  
ATOM   1110  CG  PHE P 657     -17.672 -15.520  -6.928  0.00  0.00      PROA  
ATOM   1111  CD1 PHE P 657     -17.452 -15.641  -5.540  0.00  0.00      PROA  
ATOM   1112  HD1 PHE P 657     -16.696 -15.111  -4.980  0.00  0.00      PROA  
ATOM   1113  CE1 PHE P 657     -18.071 -16.774  -4.921  0.00  0.00      PROA  
ATOM   1114  HE1 PHE P 657     -17.780 -17.008  -3.907  0.00  0.00      PROA  
ATOM   1115  CZ  PHE P 657     -18.788 -17.715  -5.635  0.00  0.00      PROA  
ATOM   1116  HZ  PHE P 657     -19.065 -18.610  -5.098  0.00  0.00      PROA  
ATOM   1117  CD2 PHE P 657     -18.533 -16.309  -7.620  0.00  0.00      PROA  
ATOM   1118  HD2 PHE P 657     -18.784 -16.199  -8.664  0.00  0.00      PROA  
ATOM   1119  CE2 PHE P 657     -18.993 -17.531  -6.983  0.00  0.00      PROA  
ATOM   1120  HE2 PHE P 657     -19.551 -18.238  -7.580  0.00  0.00      PROA  
ATOM   1121  C   PHE P 657     -16.083 -13.276  -9.677  0.00  0.00      PROA  
ATOM   1122  O   PHE P 657     -17.051 -12.809 -10.367  0.00  0.00      PROA  
ATOM   1123  N   ALA P 658     -14.875 -12.691  -9.704  0.00  0.00      PROA  
ATOM   1124  HN  ALA P 658     -14.050 -12.950  -9.207  0.00  0.00      PROA  
ATOM   1125  CA  ALA P 658     -14.455 -11.628 -10.578  0.00  0.00      PROA  
ATOM   1126  HA  ALA P 658     -15.130 -10.817 -10.346  0.00  0.00      PROA  
ATOM   1127  CB  ALA P 658     -12.976 -11.151 -10.244  0.00  0.00      PROA  
ATOM   1128  HB1 ALA P 658     -12.797 -10.323 -10.962  0.00  0.00      PROA  
ATOM   1129  HB2 ALA P 658     -12.204 -11.898 -10.530  0.00  0.00      PROA  
ATOM   1130  HB3 ALA P 658     -12.918 -10.783  -9.197  0.00  0.00      PROA  
ATOM   1131  C   ALA P 658     -14.510 -11.970 -12.098  0.00  0.00      PROA  
ATOM   1132  O   ALA P 658     -14.430 -13.185 -12.408  0.00  0.00      PROA  
ATOM   1133  N   GLY P 659     -14.669 -10.930 -12.911  0.00  0.00      PROA  
ATOM   1134  HN  GLY P 659     -14.568 -10.033 -12.486  0.00  0.00      PROA  
ATOM   1135  CA  GLY P 659     -14.567 -10.923 -14.349  0.00  0.00      PROA  
ATOM   1136  HA1 GLY P 659     -14.771  -9.952 -14.775  0.00  0.00      PROA  
ATOM   1137  HA2 GLY P 659     -15.247 -11.636 -14.792  0.00  0.00      PROA  
ATOM   1138  C   GLY P 659     -13.228 -11.237 -14.819  0.00  0.00      PROA  
ATOM   1139  O   GLY P 659     -13.033 -12.117 -15.650  0.00  0.00      PROA  
ATOM   1140  N   GLN P 660     -12.174 -10.608 -14.218  0.00  0.00      PROA  
ATOM   1141  HN  GLN P 660     -12.344  -9.845 -13.599  0.00  0.00      PROA  
ATOM   1142  CA  GLN P 660     -10.812 -10.656 -14.651  0.00  0.00      PROA  
ATOM   1143  HA  GLN P 660     -10.757 -10.909 -15.700  0.00  0.00      PROA  
ATOM   1144  CB  GLN P 660     -10.356  -9.226 -14.499  0.00  0.00      PROA  
ATOM   1145  HB1 GLN P 660     -10.348  -8.847 -13.455  0.00  0.00      PROA  
ATOM   1146  HB2 GLN P 660     -11.185  -8.705 -15.024  0.00  0.00      PROA  
ATOM   1147  CG  GLN P 660      -8.920  -8.933 -14.977  0.00  0.00      PROA  
ATOM   1148  HG1 GLN P 660      -8.349  -9.094 -14.037  0.00  0.00      PROA  
ATOM   1149  HG2 GLN P 660      -8.673  -7.888 -15.259  0.00  0.00      PROA  
ATOM   1150  CD  GLN P 660      -8.423  -9.901 -16.063  0.00  0.00      PROA  
ATOM   1151  OE1 GLN P 660      -7.605 -10.810 -15.855  0.00  0.00      PROA  
ATOM   1152  NE2 GLN P 660      -9.142  -9.833 -17.201  0.00  0.00      PROA  
ATOM   1153 HE21 GLN P 660      -8.921 -10.443 -17.962  0.00  0.00      PROA  
ATOM   1154 HE22 GLN P 660      -9.926  -9.219 -17.288  0.00  0.00      PROA  
ATOM   1155  C   GLN P 660     -10.028 -11.660 -13.861  0.00  0.00      PROA  
ATOM   1156  O   GLN P 660      -9.633 -11.363 -12.717  0.00  0.00      PROA  
ATOM   1157  N   PRO P 661      -9.597 -12.794 -14.373  0.00  0.00      PROA  
ATOM   1158  CD  PRO P 661      -9.976 -13.292 -15.716  0.00  0.00      PROA  
ATOM   1159  HD1 PRO P 661      -9.851 -12.561 -16.543  0.00  0.00      PROA  
ATOM   1160  HD2 PRO P 661     -11.022 -13.665 -15.713  0.00  0.00      PROA  
ATOM   1161  CA  PRO P 661      -8.890 -13.865 -13.662  0.00  0.00      PROA  
ATOM   1162  HA  PRO P 661      -9.465 -14.094 -12.777  0.00  0.00      PROA  
ATOM   1163  CB  PRO P 661      -8.864 -15.087 -14.630  0.00  0.00      PROA  
ATOM   1164  HB1 PRO P 661      -9.736 -15.734 -14.394  0.00  0.00      PROA  
ATOM   1165  HB2 PRO P 661      -7.943 -15.708 -14.614  0.00  0.00      PROA  
ATOM   1166  CG  PRO P 661      -9.166 -14.517 -16.002  0.00  0.00      PROA  
ATOM   1167  HG1 PRO P 661      -8.286 -14.226 -16.614  0.00  0.00      PROA  
ATOM   1168  HG2 PRO P 661      -9.872 -15.165 -16.564  0.00  0.00      PROA  
ATOM   1169  C   PRO P 661      -7.525 -13.510 -13.298  0.00  0.00      PROA  
ATOM   1170  O   PRO P 661      -7.018 -13.969 -12.260  0.00  0.00      PROA  
ATOM   1171  N   LEU P 662      -6.750 -12.772 -14.117  0.00  0.00      PROA  
ATOM   1172  HN  LEU P 662      -7.087 -12.512 -15.018  0.00  0.00      PROA  
ATOM   1173  CA  LEU P 662      -5.369 -12.470 -13.884  0.00  0.00      PROA  
ATOM   1174  HA  LEU P 662      -4.986 -13.355 -13.398  0.00  0.00      PROA  
ATOM   1175  CB  LEU P 662      -4.661 -12.357 -15.263  0.00  0.00      PROA  
ATOM   1176  HB1 LEU P 662      -3.625 -12.079 -14.975  0.00  0.00      PROA  
ATOM   1177  HB2 LEU P 662      -5.188 -11.503 -15.740  0.00  0.00      PROA  
ATOM   1178  CG  LEU P 662      -4.618 -13.568 -16.188  0.00  0.00      PROA  
ATOM   1179  HG  LEU P 662      -5.587 -14.104 -16.104  0.00  0.00      PROA  
ATOM   1180  CD1 LEU P 662      -4.573 -13.149 -17.692  0.00  0.00      PROA  
ATOM   1181 HD11 LEU P 662      -4.677 -14.060 -18.319  0.00  0.00      PROA  
ATOM   1182 HD12 LEU P 662      -3.625 -12.603 -17.889  0.00  0.00      PROA  
ATOM   1183 HD13 LEU P 662      -5.439 -12.454 -17.728  0.00  0.00      PROA  
ATOM   1184  CD2 LEU P 662      -3.571 -14.665 -15.733  0.00  0.00      PROA  
ATOM   1185 HD21 LEU P 662      -3.750 -15.597 -16.311  0.00  0.00      PROA  
ATOM   1186 HD22 LEU P 662      -3.736 -14.830 -14.646  0.00  0.00      PROA  
ATOM   1187 HD23 LEU P 662      -2.540 -14.307 -15.939  0.00  0.00      PROA  
ATOM   1188  C   LEU P 662      -5.156 -11.302 -12.960  0.00  0.00      PROA  
ATOM   1189  O   LEU P 662      -4.038 -11.102 -12.437  0.00  0.00      PROA  
ATOM   1190  N   THR P 663      -6.217 -10.498 -12.619  0.00  0.00      PROA  
ATOM   1191  HN  THR P 663      -7.051 -10.688 -13.130  0.00  0.00      PROA  
ATOM   1192  CA  THR P 663      -6.104  -9.428 -11.633  0.00  0.00      PROA  
ATOM   1193  HA  THR P 663      -5.217  -8.846 -11.839  0.00  0.00      PROA  
ATOM   1194  CB  THR P 663      -7.113  -8.314 -11.598  0.00  0.00      PROA  
ATOM   1195  HB  THR P 663      -7.119  -7.721 -10.658  0.00  0.00      PROA  
ATOM   1196  OG1 THR P 663      -8.490  -8.659 -11.817  0.00  0.00      PROA  
ATOM   1197  HG1 THR P 663      -8.459  -9.558 -12.151  0.00  0.00      PROA  
ATOM   1198  CG2 THR P 663      -6.649  -7.294 -12.687  0.00  0.00      PROA  
ATOM   1199 HG21 THR P 663      -7.451  -6.550 -12.882  0.00  0.00      PROA  
ATOM   1200 HG22 THR P 663      -6.499  -7.829 -13.649  0.00  0.00      PROA  
ATOM   1201 HG23 THR P 663      -5.675  -6.840 -12.407  0.00  0.00      PROA  
ATOM   1202  C   THR P 663      -5.830  -9.891 -10.241  0.00  0.00      PROA  
ATOM   1203  O   THR P 663      -6.703 -10.525  -9.673  0.00  0.00      PROA  
ATOM   1204  N   ILE P 664      -4.667  -9.629  -9.614  0.00  0.00      PROA  
ATOM   1205  HN  ILE P 664      -3.870  -9.340 -10.139  0.00  0.00      PROA  
ATOM   1206  CA  ILE P 664      -4.369  -9.844  -8.243  0.00  0.00      PROA  
ATOM   1207  HA  ILE P 664      -5.015 -10.628  -7.877  0.00  0.00      PROA  
ATOM   1208  CB  ILE P 664      -2.982 -10.173  -7.979  0.00  0.00      PROA  
ATOM   1209  HB  ILE P 664      -2.370  -9.304  -8.302  0.00  0.00      PROA  
ATOM   1210  CG2 ILE P 664      -2.682 -10.458  -6.517  0.00  0.00      PROA  
ATOM   1211 HG21 ILE P 664      -3.114 -11.395  -6.106  0.00  0.00      PROA  
ATOM   1212 HG22 ILE P 664      -3.141  -9.636  -5.927  0.00  0.00      PROA  
ATOM   1213 HG23 ILE P 664      -1.593 -10.407  -6.302  0.00  0.00      PROA  
ATOM   1214  CG1 ILE P 664      -2.464 -11.487  -8.723  0.00  0.00      PROA  
ATOM   1215 HG11 ILE P 664      -1.517 -11.801  -8.233  0.00  0.00      PROA  
ATOM   1216 HG12 ILE P 664      -2.379 -11.237  -9.802  0.00  0.00      PROA  
ATOM   1217  CD  ILE P 664      -3.414 -12.726  -8.603  0.00  0.00      PROA  
ATOM   1218  HD1 ILE P 664      -4.428 -12.443  -8.957  0.00  0.00      PROA  
ATOM   1219  HD2 ILE P 664      -3.587 -13.017  -7.545  0.00  0.00      PROA  
ATOM   1220  HD3 ILE P 664      -2.966 -13.611  -9.103  0.00  0.00      PROA  
ATOM   1221  C   ILE P 664      -4.771  -8.589  -7.419  0.00  0.00      PROA  
ATOM   1222  O   ILE P 664      -4.402  -7.442  -7.679  0.00  0.00      PROA  
ATOM   1223  N   LEU P 665      -5.453  -8.880  -6.221  0.00  0.00      PROA  
ATOM   1224  HN  LEU P 665      -5.715  -9.835  -6.106  0.00  0.00      PROA  
ATOM   1225  CA  LEU P 665      -5.732  -7.871  -5.237  0.00  0.00      PROA  
ATOM   1226  HA  LEU P 665      -6.088  -6.989  -5.749  0.00  0.00      PROA  
ATOM   1227  CB  LEU P 665      -6.989  -8.144  -4.357  0.00  0.00      PROA  
ATOM   1228  HB1 LEU P 665      -7.224  -7.345  -3.621  0.00  0.00      PROA  
ATOM   1229  HB2 LEU P 665      -6.765  -8.918  -3.591  0.00  0.00      PROA  
ATOM   1230  CG  LEU P 665      -8.314  -8.526  -5.037  0.00  0.00      PROA  
ATOM   1231  HG  LEU P 665      -8.272  -9.504  -5.561  0.00  0.00      PROA  
ATOM   1232  CD1 LEU P 665      -9.436  -8.437  -4.029  0.00  0.00      PROA  
ATOM   1233 HD11 LEU P 665      -9.328  -9.163  -3.195  0.00  0.00      PROA  
ATOM   1234 HD12 LEU P 665     -10.285  -8.867  -4.602  0.00  0.00      PROA  
ATOM   1235 HD13 LEU P 665      -9.710  -7.411  -3.701  0.00  0.00      PROA  
ATOM   1236  CD2 LEU P 665      -8.652  -7.520  -6.226  0.00  0.00      PROA  
ATOM   1237 HD21 LEU P 665      -8.883  -6.483  -5.903  0.00  0.00      PROA  
ATOM   1238 HD22 LEU P 665      -9.603  -7.882  -6.674  0.00  0.00      PROA  
ATOM   1239 HD23 LEU P 665      -7.941  -7.532  -7.080  0.00  0.00      PROA  
ATOM   1240  C   LEU P 665      -4.558  -7.604  -4.297  0.00  0.00      PROA  
ATOM   1241  O   LEU P 665      -3.712  -8.467  -4.074  0.00  0.00      PROA  
ATOM   1242  N   GLY P 666      -4.478  -6.398  -3.763  0.00  0.00      PROA  
ATOM   1243  HN  GLY P 666      -5.230  -5.752  -3.865  0.00  0.00      PROA  
ATOM   1244  CA  GLY P 666      -3.391  -5.872  -2.997  0.00  0.00      PROA  
ATOM   1245  HA1 GLY P 666      -2.596  -5.653  -3.694  0.00  0.00      PROA  
ATOM   1246  HA2 GLY P 666      -3.042  -6.632  -2.313  0.00  0.00      PROA  
ATOM   1247  C   GLY P 666      -3.791  -4.665  -2.143  0.00  0.00      PROA  
ATOM   1248  O   GLY P 666      -4.845  -4.197  -2.330  0.00  0.00      PROA  
ATOM   1249  N   SER P 667      -2.886  -4.137  -1.225  0.00  0.00      PROA  
ATOM   1250  HN  SER P 667      -1.999  -4.556  -1.047  0.00  0.00      PROA  
ATOM   1251  CA  SER P 667      -3.146  -2.797  -0.604  0.00  0.00      PROA  
ATOM   1252  HA  SER P 667      -4.086  -2.908  -0.085  0.00  0.00      PROA  
ATOM   1253  CB  SER P 667      -2.018  -2.340   0.376  0.00  0.00      PROA  
ATOM   1254  HB1 SER P 667      -1.918  -3.036   1.236  0.00  0.00      PROA  
ATOM   1255  HB2 SER P 667      -2.127  -1.330   0.827  0.00  0.00      PROA  
ATOM   1256  OG  SER P 667      -0.758  -2.426  -0.120  0.00  0.00      PROA  
ATOM   1257  HG1 SER P 667      -0.561  -1.609  -0.584  0.00  0.00      PROA  
ATOM   1258  C   SER P 667      -3.305  -1.710  -1.606  0.00  0.00      PROA  
ATOM   1259  O   SER P 667      -2.699  -1.670  -2.714  0.00  0.00      PROA  
ATOM   1260  N   THR P 668      -4.288  -0.809  -1.301  0.00  0.00      PROA  
ATOM   1261  HN  THR P 668      -4.705  -0.939  -0.405  0.00  0.00      PROA  
ATOM   1262  CA  THR P 668      -4.624   0.446  -2.012  0.00  0.00      PROA  
ATOM   1263  HA  THR P 668      -4.113   0.409  -2.962  0.00  0.00      PROA  
ATOM   1264  CB  THR P 668      -6.087   0.761  -2.369  0.00  0.00      PROA  
ATOM   1265  HB  THR P 668      -6.315   0.239  -3.322  0.00  0.00      PROA  
ATOM   1266  OG1 THR P 668      -6.228   2.141  -2.716  0.00  0.00      PROA  
ATOM   1267  HG1 THR P 668      -5.962   2.149  -3.638  0.00  0.00      PROA  
ATOM   1268  CG2 THR P 668      -7.109   0.190  -1.318  0.00  0.00      PROA  
ATOM   1269 HG21 THR P 668      -6.975  -0.912  -1.313  0.00  0.00      PROA  
ATOM   1270 HG22 THR P 668      -8.100   0.616  -1.586  0.00  0.00      PROA  
ATOM   1271 HG23 THR P 668      -6.881   0.589  -0.306  0.00  0.00      PROA  
ATOM   1272  C   THR P 668      -3.891   1.612  -1.382  0.00  0.00      PROA  
ATOM   1273  O   THR P 668      -4.039   1.847  -0.137  0.00  0.00      PROA  
ATOM   1274  N   GLY P 669      -3.154   2.334  -2.165  0.00  0.00      PROA  
ATOM   1275  HN  GLY P 669      -2.897   1.902  -3.025  0.00  0.00      PROA  
ATOM   1276  CA  GLY P 669      -2.376   3.480  -1.684  0.00  0.00      PROA  
ATOM   1277  HA1 GLY P 669      -1.519   3.645  -2.320  0.00  0.00      PROA  
ATOM   1278  HA2 GLY P 669      -1.977   3.235  -0.711  0.00  0.00      PROA  
ATOM   1279  C   GLY P 669      -3.135   4.773  -1.653  0.00  0.00      PROA  
ATOM   1280  O   GLY P 669      -3.003   5.521  -0.664  0.00  0.00      PROA  
ATOM   1281  N   PRO P 670      -4.037   5.118  -2.575  0.00  0.00      PROA  
ATOM   1282  CD  PRO P 670      -3.874   4.818  -3.979  0.00  0.00      PROA  
ATOM   1283  HD1 PRO P 670      -4.473   3.892  -4.121  0.00  0.00      PROA  
ATOM   1284  HD2 PRO P 670      -2.813   4.624  -4.247  0.00  0.00      PROA  
ATOM   1285  CA  PRO P 670      -4.809   6.331  -2.372  0.00  0.00      PROA  
ATOM   1286  HA  PRO P 670      -4.127   7.120  -2.092  0.00  0.00      PROA  
ATOM   1287  CB  PRO P 670      -5.446   6.616  -3.697  0.00  0.00      PROA  
ATOM   1288  HB1 PRO P 670      -5.415   7.700  -3.936  0.00  0.00      PROA  
ATOM   1289  HB2 PRO P 670      -6.471   6.199  -3.802  0.00  0.00      PROA  
ATOM   1290  CG  PRO P 670      -4.452   5.985  -4.741  0.00  0.00      PROA  
ATOM   1291  HG1 PRO P 670      -5.052   5.675  -5.623  0.00  0.00      PROA  
ATOM   1292  HG2 PRO P 670      -3.709   6.732  -5.092  0.00  0.00      PROA  
ATOM   1293  C   PRO P 670      -5.898   6.221  -1.273  0.00  0.00      PROA  
ATOM   1294  O   PRO P 670      -6.177   7.193  -0.543  0.00  0.00      PROA  
ATOM   1295  N   VAL P 671      -6.536   5.009  -1.062  0.00  0.00      PROA  
ATOM   1296  HN  VAL P 671      -6.441   4.281  -1.737  0.00  0.00      PROA  
ATOM   1297  CA  VAL P 671      -7.350   4.797   0.149  0.00  0.00      PROA  
ATOM   1298  HA  VAL P 671      -8.050   5.612   0.036  0.00  0.00      PROA  
ATOM   1299  CB  VAL P 671      -8.020   3.370   0.091  0.00  0.00      PROA  
ATOM   1300  HB  VAL P 671      -7.227   2.694  -0.295  0.00  0.00      PROA  
ATOM   1301  CG1 VAL P 671      -8.480   2.875   1.539  0.00  0.00      PROA  
ATOM   1302 HG11 VAL P 671      -9.278   3.478   2.021  0.00  0.00      PROA  
ATOM   1303 HG12 VAL P 671      -7.596   2.727   2.197  0.00  0.00      PROA  
ATOM   1304 HG13 VAL P 671      -8.947   1.879   1.382  0.00  0.00      PROA  
ATOM   1305  CG2 VAL P 671      -9.226   3.378  -0.830  0.00  0.00      PROA  
ATOM   1306 HG21 VAL P 671      -9.821   2.447  -0.710  0.00  0.00      PROA  
ATOM   1307 HG22 VAL P 671      -8.890   3.580  -1.870  0.00  0.00      PROA  
ATOM   1308 HG23 VAL P 671      -9.969   4.149  -0.531  0.00  0.00      PROA  
ATOM   1309  C   VAL P 671      -6.463   4.990   1.378  0.00  0.00      PROA  
ATOM   1310  O   VAL P 671      -6.878   5.605   2.363  0.00  0.00      PROA  
ATOM   1311  N   LEU P 672      -5.180   4.547   1.376  0.00  0.00      PROA  
ATOM   1312  HN  LEU P 672      -4.881   3.955   0.632  0.00  0.00      PROA  
ATOM   1313  CA  LEU P 672      -4.398   4.715   2.542  0.00  0.00      PROA  
ATOM   1314  HA  LEU P 672      -5.028   4.281   3.305  0.00  0.00      PROA  
ATOM   1315  CB  LEU P 672      -3.054   3.910   2.421  0.00  0.00      PROA  
ATOM   1316  HB1 LEU P 672      -2.458   4.195   1.528  0.00  0.00      PROA  
ATOM   1317  HB2 LEU P 672      -3.306   2.831   2.330  0.00  0.00      PROA  
ATOM   1318  CG  LEU P 672      -2.047   3.893   3.614  0.00  0.00      PROA  
ATOM   1319  HG  LEU P 672      -1.315   3.085   3.402  0.00  0.00      PROA  
ATOM   1320  CD1 LEU P 672      -1.137   5.117   3.711  0.00  0.00      PROA  
ATOM   1321 HD11 LEU P 672      -1.741   5.997   4.019  0.00  0.00      PROA  
ATOM   1322 HD12 LEU P 672      -0.583   5.319   2.770  0.00  0.00      PROA  
ATOM   1323 HD13 LEU P 672      -0.370   5.097   4.514  0.00  0.00      PROA  
ATOM   1324  CD2 LEU P 672      -2.609   3.681   5.052  0.00  0.00      PROA  
ATOM   1325 HD21 LEU P 672      -3.096   2.683   5.042  0.00  0.00      PROA  
ATOM   1326 HD22 LEU P 672      -3.387   4.456   5.222  0.00  0.00      PROA  
ATOM   1327 HD23 LEU P 672      -1.690   3.727   5.674  0.00  0.00      PROA  
ATOM   1328  C   LEU P 672      -4.222   6.174   2.970  0.00  0.00      PROA  
ATOM   1329  O   LEU P 672      -4.260   6.494   4.117  0.00  0.00      PROA  
ATOM   1330  N   VAL P 673      -4.057   7.072   1.960  0.00  0.00      PROA  
ATOM   1331  HN  VAL P 673      -3.983   6.612   1.079  0.00  0.00      PROA  
ATOM   1332  CA  VAL P 673      -3.936   8.548   2.017  0.00  0.00      PROA  
ATOM   1333  HA  VAL P 673      -3.206   8.682   2.801  0.00  0.00      PROA  
ATOM   1334  CB  VAL P 673      -3.383   9.147   0.653  0.00  0.00      PROA  
ATOM   1335  HB  VAL P 673      -3.967   8.780  -0.218  0.00  0.00      PROA  
ATOM   1336  CG1 VAL P 673      -3.396  10.699   0.709  0.00  0.00      PROA  
ATOM   1337 HG11 VAL P 673      -3.215  11.109   1.726  0.00  0.00      PROA  
ATOM   1338 HG12 VAL P 673      -4.397  11.023   0.351  0.00  0.00      PROA  
ATOM   1339 HG13 VAL P 673      -2.680  11.199   0.023  0.00  0.00      PROA  
ATOM   1340  CG2 VAL P 673      -1.937   8.621   0.552  0.00  0.00      PROA  
ATOM   1341 HG21 VAL P 673      -1.809   7.522   0.451  0.00  0.00      PROA  
ATOM   1342 HG22 VAL P 673      -1.451   9.031   1.464  0.00  0.00      PROA  
ATOM   1343 HG23 VAL P 673      -1.410   9.156  -0.266  0.00  0.00      PROA  
ATOM   1344  C   VAL P 673      -5.192   9.244   2.512  0.00  0.00      PROA  
ATOM   1345  O   VAL P 673      -5.175  10.064   3.408  0.00  0.00      PROA  
ATOM   1346  N   PHE P 674      -6.375   8.806   2.110  0.00  0.00      PROA  
ATOM   1347  HN  PHE P 674      -6.357   7.973   1.563  0.00  0.00      PROA  
ATOM   1348  CA  PHE P 674      -7.629   9.225   2.679  0.00  0.00      PROA  
ATOM   1349  HA  PHE P 674      -7.678  10.303   2.647  0.00  0.00      PROA  
ATOM   1350  CB  PHE P 674      -8.759   8.736   1.748  0.00  0.00      PROA  
ATOM   1351  HB1 PHE P 674      -8.713   7.627   1.704  0.00  0.00      PROA  
ATOM   1352  HB2 PHE P 674      -8.445   9.115   0.751  0.00  0.00      PROA  
ATOM   1353  CG  PHE P 674     -10.162   9.214   2.112  0.00  0.00      PROA  
ATOM   1354  CD1 PHE P 674     -10.492  10.586   1.932  0.00  0.00      PROA  
ATOM   1355  HD1 PHE P 674      -9.685  11.236   1.627  0.00  0.00      PROA  
ATOM   1356  CE1 PHE P 674     -11.772  11.084   2.379  0.00  0.00      PROA  
ATOM   1357  HE1 PHE P 674     -12.067  12.119   2.286  0.00  0.00      PROA  
ATOM   1358  CZ  PHE P 674     -12.760  10.116   2.671  0.00  0.00      PROA  
ATOM   1359  HZ  PHE P 674     -13.690  10.551   3.005  0.00  0.00      PROA  
ATOM   1360  CD2 PHE P 674     -11.161   8.326   2.615  0.00  0.00      PROA  
ATOM   1361  HD2 PHE P 674     -10.975   7.269   2.738  0.00  0.00      PROA  
ATOM   1362  CE2 PHE P 674     -12.442   8.755   2.801  0.00  0.00      PROA  
ATOM   1363  HE2 PHE P 674     -13.267   8.107   3.057  0.00  0.00      PROA  
ATOM   1364  C   PHE P 674      -8.004   8.686   4.079  0.00  0.00      PROA  
ATOM   1365  O   PHE P 674      -8.487   9.349   4.950  0.00  0.00      PROA  
ATOM   1366  N   GLU P 675      -7.566   7.482   4.348  0.00  0.00      PROA  
ATOM   1367  HN  GLU P 675      -6.946   7.079   3.680  0.00  0.00      PROA  
ATOM   1368  CA  GLU P 675      -7.822   6.839   5.657  0.00  0.00      PROA  
ATOM   1369  HA  GLU P 675      -8.894   6.767   5.772  0.00  0.00      PROA  
ATOM   1370  CB  GLU P 675      -7.374   5.366   5.614  0.00  0.00      PROA  
ATOM   1371  HB1 GLU P 675      -7.433   4.980   6.653  0.00  0.00      PROA  
ATOM   1372  HB2 GLU P 675      -6.344   5.284   5.206  0.00  0.00      PROA  
ATOM   1373  CG  GLU P 675      -8.366   4.531   4.853  0.00  0.00      PROA  
ATOM   1374  HG1 GLU P 675      -7.714   3.671   4.587  0.00  0.00      PROA  
ATOM   1375  HG2 GLU P 675      -8.664   4.943   3.866  0.00  0.00      PROA  
ATOM   1376  CD  GLU P 675      -9.604   3.897   5.512  0.00  0.00      PROA  
ATOM   1377  OE1 GLU P 675      -9.958   2.827   4.962  0.00  0.00      PROA  
ATOM   1378  OE2 GLU P 675     -10.222   4.393   6.482  0.00  0.00      PROA  
ATOM   1379  C   GLU P 675      -7.285   7.511   6.862  0.00  0.00      PROA  
ATOM   1380  O   GLU P 675      -7.998   7.571   7.857  0.00  0.00      PROA  
ATOM   1381  N   LYS P 676      -6.045   7.990   6.766  0.00  0.00      PROA  
ATOM   1382  HN  LYS P 676      -5.514   7.866   5.932  0.00  0.00      PROA  
ATOM   1383  CA  LYS P 676      -5.474   8.829   7.827  0.00  0.00      PROA  
ATOM   1384  HA  LYS P 676      -5.213   8.248   8.699  0.00  0.00      PROA  
ATOM   1385  CB  LYS P 676      -4.088   9.327   7.311  0.00  0.00      PROA  
ATOM   1386  HB1 LYS P 676      -4.233   9.570   6.237  0.00  0.00      PROA  
ATOM   1387  HB2 LYS P 676      -3.419   8.440   7.290  0.00  0.00      PROA  
ATOM   1388  CG  LYS P 676      -3.345  10.497   8.004  0.00  0.00      PROA  
ATOM   1389  HG1 LYS P 676      -3.505  10.493   9.103  0.00  0.00      PROA  
ATOM   1390  HG2 LYS P 676      -3.693  11.447   7.545  0.00  0.00      PROA  
ATOM   1391  CD  LYS P 676      -1.916  10.389   7.797  0.00  0.00      PROA  
ATOM   1392  HD1 LYS P 676      -1.662  10.429   6.717  0.00  0.00      PROA  
ATOM   1393  HD2 LYS P 676      -1.460   9.439   8.149  0.00  0.00      PROA  
ATOM   1394  CE  LYS P 676      -1.050  11.471   8.477  0.00  0.00      PROA  
ATOM   1395  HE1 LYS P 676      -1.211  11.546   9.573  0.00  0.00      PROA  
ATOM   1396  HE2 LYS P 676      -1.377  12.398   7.960  0.00  0.00      PROA  
ATOM   1397  NZ  LYS P 676       0.366  11.281   8.325  0.00  0.00      PROA  
ATOM   1398  HZ1 LYS P 676       0.654  11.031   7.358  0.00  0.00      PROA  
ATOM   1399  HZ2 LYS P 676       0.602  10.475   8.939  0.00  0.00      PROA  
ATOM   1400  HZ3 LYS P 676       0.839  12.151   8.642  0.00  0.00      PROA  
ATOM   1401  C   LYS P 676      -6.339  10.098   8.225  0.00  0.00      PROA  
ATOM   1402  O   LYS P 676      -6.679  10.522   9.348  0.00  0.00      PROA  
ATOM   1403  N   ILE P 677      -6.820  10.802   7.188  0.00  0.00      PROA  
ATOM   1404  HN  ILE P 677      -6.565  10.454   6.289  0.00  0.00      PROA  
ATOM   1405  CA  ILE P 677      -7.559  12.076   7.159  0.00  0.00      PROA  
ATOM   1406  HA  ILE P 677      -7.224  12.800   7.887  0.00  0.00      PROA  
ATOM   1407  CB  ILE P 677      -7.611  12.579   5.787  0.00  0.00      PROA  
ATOM   1408  HB  ILE P 677      -8.173  11.875   5.135  0.00  0.00      PROA  
ATOM   1409  CG2 ILE P 677      -8.266  13.978   5.654  0.00  0.00      PROA  
ATOM   1410 HG21 ILE P 677      -9.279  14.055   6.103  0.00  0.00      PROA  
ATOM   1411 HG22 ILE P 677      -8.262  14.336   4.603  0.00  0.00      PROA  
ATOM   1412 HG23 ILE P 677      -7.618  14.707   6.187  0.00  0.00      PROA  
ATOM   1413  CG1 ILE P 677      -6.146  12.672   5.186  0.00  0.00      PROA  
ATOM   1414 HG11 ILE P 677      -5.550  11.735   5.156  0.00  0.00      PROA  
ATOM   1415 HG12 ILE P 677      -5.487  13.341   5.779  0.00  0.00      PROA  
ATOM   1416  CD  ILE P 677      -6.014  13.067   3.762  0.00  0.00      PROA  
ATOM   1417  HD1 ILE P 677      -6.485  12.356   3.050  0.00  0.00      PROA  
ATOM   1418  HD2 ILE P 677      -4.978  12.962   3.375  0.00  0.00      PROA  
ATOM   1419  HD3 ILE P 677      -6.347  14.114   3.599  0.00  0.00      PROA  
ATOM   1420  C   ILE P 677      -8.943  11.780   7.684  0.00  0.00      PROA  
ATOM   1421  O   ILE P 677      -9.496  12.554   8.462  0.00  0.00      PROA  
ATOM   1422  N   LEU P 678      -9.590  10.623   7.356  0.00  0.00      PROA  
ATOM   1423  HN  LEU P 678      -9.233   9.877   6.799  0.00  0.00      PROA  
ATOM   1424  CA  LEU P 678     -10.853  10.247   7.912  0.00  0.00      PROA  
ATOM   1425  HA  LEU P 678     -11.453  11.139   7.805  0.00  0.00      PROA  
ATOM   1426  CB  LEU P 678     -11.384   9.076   7.065  0.00  0.00      PROA  
ATOM   1427  HB1 LEU P 678     -10.579   8.311   7.020  0.00  0.00      PROA  
ATOM   1428  HB2 LEU P 678     -11.709   9.476   6.081  0.00  0.00      PROA  
ATOM   1429  CG  LEU P 678     -12.670   8.284   7.510  0.00  0.00      PROA  
ATOM   1430  HG  LEU P 678     -12.467   7.827   8.503  0.00  0.00      PROA  
ATOM   1431  CD1 LEU P 678     -13.968   9.152   7.519  0.00  0.00      PROA  
ATOM   1432 HD11 LEU P 678     -13.861   9.960   8.273  0.00  0.00      PROA  
ATOM   1433 HD12 LEU P 678     -14.878   8.553   7.736  0.00  0.00      PROA  
ATOM   1434 HD13 LEU P 678     -14.076   9.711   6.565  0.00  0.00      PROA  
ATOM   1435  CD2 LEU P 678     -12.974   7.129   6.514  0.00  0.00      PROA  
ATOM   1436 HD21 LEU P 678     -12.393   6.203   6.711  0.00  0.00      PROA  
ATOM   1437 HD22 LEU P 678     -12.935   7.468   5.457  0.00  0.00      PROA  
ATOM   1438 HD23 LEU P 678     -14.019   6.814   6.725  0.00  0.00      PROA  
ATOM   1439  C   LEU P 678     -10.851   9.808   9.376  0.00  0.00      PROA  
ATOM   1440  O   LEU P 678     -11.746  10.090  10.205  0.00  0.00      PROA  
ATOM   1441  N   TYR P 679      -9.810   9.154   9.805  0.00  0.00      PROA  
ATOM   1442  HN  TYR P 679      -9.123   8.976   9.104  0.00  0.00      PROA  
ATOM   1443  CA  TYR P 679      -9.446   8.824  11.173  0.00  0.00      PROA  
ATOM   1444  HA  TYR P 679     -10.206   8.240  11.671  0.00  0.00      PROA  
ATOM   1445  CB  TYR P 679      -8.147   7.945  11.293  0.00  0.00      PROA  
ATOM   1446  HB1 TYR P 679      -7.347   8.366  10.647  0.00  0.00      PROA  
ATOM   1447  HB2 TYR P 679      -8.283   6.887  10.985  0.00  0.00      PROA  
ATOM   1448  CG  TYR P 679      -7.688   7.961  12.750  0.00  0.00      PROA  
ATOM   1449  CD1 TYR P 679      -8.353   7.146  13.687  0.00  0.00      PROA  
ATOM   1450  HD1 TYR P 679      -9.062   6.461  13.247  0.00  0.00      PROA  
ATOM   1451  CE1 TYR P 679      -8.049   7.299  15.081  0.00  0.00      PROA  
ATOM   1452  HE1 TYR P 679      -8.694   6.769  15.767  0.00  0.00      PROA  
ATOM   1453  CZ  TYR P 679      -7.139   8.274  15.538  0.00  0.00      PROA  
ATOM   1454  OH  TYR P 679      -7.006   8.556  16.907  0.00  0.00      PROA  
ATOM   1455  HH  TYR P 679      -6.168   9.005  17.035  0.00  0.00      PROA  
ATOM   1456  CD2 TYR P 679      -6.699   8.793  13.166  0.00  0.00      PROA  
ATOM   1457  HD2 TYR P 679      -6.188   9.370  12.410  0.00  0.00      PROA  
ATOM   1458  CE2 TYR P 679      -6.462   9.019  14.542  0.00  0.00      PROA  
ATOM   1459  HE2 TYR P 679      -5.711   9.751  14.802  0.00  0.00      PROA  
ATOM   1460  C   TYR P 679      -9.420  10.097  12.068  0.00  0.00      PROA  
ATOM   1461  O   TYR P 679     -10.060  10.327  13.076  0.00  0.00      PROA  
ATOM   1462  N   LYS P 680      -8.687  11.085  11.513  0.00  0.00      PROA  
ATOM   1463  HN  LYS P 680      -8.226  10.962  10.638  0.00  0.00      PROA  
ATOM   1464  CA  LYS P 680      -8.559  12.415  12.062  0.00  0.00      PROA  
ATOM   1465  HA  LYS P 680      -8.384  12.310  13.123  0.00  0.00      PROA  
ATOM   1466  CB  LYS P 680      -7.368  13.114  11.335  0.00  0.00      PROA  
ATOM   1467  HB1 LYS P 680      -7.341  14.222  11.410  0.00  0.00      PROA  
ATOM   1468  HB2 LYS P 680      -7.627  13.042  10.257  0.00  0.00      PROA  
ATOM   1469  CG  LYS P 680      -5.987  12.580  11.748  0.00  0.00      PROA  
ATOM   1470  HG1 LYS P 680      -5.531  12.376  10.756  0.00  0.00      PROA  
ATOM   1471  HG2 LYS P 680      -6.068  11.572  12.209  0.00  0.00      PROA  
ATOM   1472  CD  LYS P 680      -5.172  13.469  12.545  0.00  0.00      PROA  
ATOM   1473  HD1 LYS P 680      -5.657  13.739  13.508  0.00  0.00      PROA  
ATOM   1474  HD2 LYS P 680      -5.162  14.465  12.052  0.00  0.00      PROA  
ATOM   1475  CE  LYS P 680      -3.746  12.951  12.843  0.00  0.00      PROA  
ATOM   1476  HE1 LYS P 680      -3.038  13.754  13.141  0.00  0.00      PROA  
ATOM   1477  HE2 LYS P 680      -3.243  12.481  11.972  0.00  0.00      PROA  
ATOM   1478  NZ  LYS P 680      -3.672  11.932  13.972  0.00  0.00      PROA  
ATOM   1479  HZ1 LYS P 680      -2.902  12.102  14.649  0.00  0.00      PROA  
ATOM   1480  HZ2 LYS P 680      -3.475  11.002  13.550  0.00  0.00      PROA  
ATOM   1481  HZ3 LYS P 680      -4.574  12.033  14.480  0.00  0.00      PROA  
ATOM   1482  C   LYS P 680      -9.827  13.255  12.030  0.00  0.00      PROA  
ATOM   1483  O   LYS P 680     -10.259  13.875  12.969  0.00  0.00      PROA  
ATOM   1484  N   PHE P 681     -10.549  13.181  10.881  0.00  0.00      PROA  
ATOM   1485  HN  PHE P 681     -10.096  12.702  10.133  0.00  0.00      PROA  
ATOM   1486  CA  PHE P 681     -11.905  13.664  10.730  0.00  0.00      PROA  
ATOM   1487  HA  PHE P 681     -11.870  14.743  10.690  0.00  0.00      PROA  
ATOM   1488  CB  PHE P 681     -12.520  13.403   9.264  0.00  0.00      PROA  
ATOM   1489  HB1 PHE P 681     -12.439  12.314   9.064  0.00  0.00      PROA  
ATOM   1490  HB2 PHE P 681     -11.943  13.920   8.468  0.00  0.00      PROA  
ATOM   1491  CG  PHE P 681     -13.938  13.866   9.100  0.00  0.00      PROA  
ATOM   1492  CD1 PHE P 681     -14.845  12.819   8.878  0.00  0.00      PROA  
ATOM   1493  HD1 PHE P 681     -14.541  11.788   8.988  0.00  0.00      PROA  
ATOM   1494  CE1 PHE P 681     -16.174  13.137   8.600  0.00  0.00      PROA  
ATOM   1495  HE1 PHE P 681     -16.919  12.374   8.432  0.00  0.00      PROA  
ATOM   1496  CZ  PHE P 681     -16.640  14.437   8.647  0.00  0.00      PROA  
ATOM   1497  HZ  PHE P 681     -17.679  14.701   8.512  0.00  0.00      PROA  
ATOM   1498  CD2 PHE P 681     -14.350  15.201   9.069  0.00  0.00      PROA  
ATOM   1499  HD2 PHE P 681     -13.624  15.982   9.238  0.00  0.00      PROA  
ATOM   1500  CE2 PHE P 681     -15.723  15.503   8.841  0.00  0.00      PROA  
ATOM   1501  HE2 PHE P 681     -16.087  16.519   8.792  0.00  0.00      PROA  
ATOM   1502  C   PHE P 681     -12.880  13.285  11.924  0.00  0.00      PROA  
ATOM   1503  O   PHE P 681     -13.593  14.109  12.543  0.00  0.00      PROA  
ATOM   1504  N   CYS P 682     -12.836  12.018  12.249  0.00  0.00      PROA  
ATOM   1505  HN  CYS P 682     -12.164  11.394  11.859  0.00  0.00      PROA  
ATOM   1506  CA  CYS P 682     -13.597  11.441  13.346  0.00  0.00      PROA  
ATOM   1507  HA  CYS P 682     -14.610  11.790  13.207  0.00  0.00      PROA  
ATOM   1508  CB  CYS P 682     -13.615   9.871  13.264  0.00  0.00      PROA  
ATOM   1509  HB1 CYS P 682     -14.150   9.497  14.163  0.00  0.00      PROA  
ATOM   1510  HB2 CYS P 682     -12.624   9.368  13.292  0.00  0.00      PROA  
ATOM   1511  SG  CYS P 682     -14.473   9.216  11.781  0.00  0.00      PROA  
ATOM   1512  HG1 CYS P 682     -13.578   9.820  11.012  0.00  0.00      PROA  
ATOM   1513  C   CYS P 682     -13.165  12.012  14.750  0.00  0.00      PROA  
ATOM   1514  O   CYS P 682     -14.038  12.228  15.588  0.00  0.00      PROA  
ATOM   1515  N   ARG P 683     -11.863  12.266  15.017  0.00  0.00      PROA  
ATOM   1516  HN  ARG P 683     -11.214  12.035  14.296  0.00  0.00      PROA  
ATOM   1517  CA  ARG P 683     -11.265  12.903  16.196  0.00  0.00      PROA  
ATOM   1518  HA  ARG P 683     -11.737  12.376  17.012  0.00  0.00      PROA  
ATOM   1519  CB  ARG P 683      -9.731  12.767  16.327  0.00  0.00      PROA  
ATOM   1520  HB1 ARG P 683      -9.329  13.233  17.252  0.00  0.00      PROA  
ATOM   1521  HB2 ARG P 683      -9.252  13.201  15.423  0.00  0.00      PROA  
ATOM   1522  CG  ARG P 683      -9.424  11.217  16.463  0.00  0.00      PROA  
ATOM   1523  HG1 ARG P 683      -8.317  11.153  16.531  0.00  0.00      PROA  
ATOM   1524  HG2 ARG P 683      -9.788  10.797  15.501  0.00  0.00      PROA  
ATOM   1525  CD  ARG P 683      -9.985  10.426  17.641  0.00  0.00      PROA  
ATOM   1526  HD1 ARG P 683      -9.600   9.386  17.573  0.00  0.00      PROA  
ATOM   1527  HD2 ARG P 683     -11.083  10.454  17.473  0.00  0.00      PROA  
ATOM   1528  NE  ARG P 683      -9.723  11.041  18.928  0.00  0.00      PROA  
ATOM   1529  HE  ARG P 683      -8.938  11.657  18.997  0.00  0.00      PROA  
ATOM   1530  CZ  ARG P 683     -10.148  10.656  20.087  0.00  0.00      PROA  
ATOM   1531  NH1 ARG P 683      -9.702  11.201  21.192  0.00  0.00      PROA  
ATOM   1532 HH11 ARG P 683      -9.123  12.016  21.169  0.00  0.00      PROA  
ATOM   1533 HH12 ARG P 683     -10.288  10.999  21.976  0.00  0.00      PROA  
ATOM   1534  NH2 ARG P 683     -11.045   9.707  20.185  0.00  0.00      PROA  
ATOM   1535 HH21 ARG P 683     -11.382   9.181  19.404  0.00  0.00      PROA  
ATOM   1536 HH22 ARG P 683     -11.371   9.403  21.080  0.00  0.00      PROA  
ATOM   1537  C   ARG P 683     -11.765  14.321  16.269  0.00  0.00      PROA  
ATOM   1538  O   ARG P 683     -12.244  14.769  17.286  0.00  0.00      PROA  
ATOM   1539  N   ASP P 684     -11.753  15.132  15.202  0.00  0.00      PROA  
ATOM   1540  HN  ASP P 684     -11.337  14.788  14.364  0.00  0.00      PROA  
ATOM   1541  CA  ASP P 684     -12.172  16.500  15.229  0.00  0.00      PROA  
ATOM   1542  HA  ASP P 684     -11.585  17.100  15.909  0.00  0.00      PROA  
ATOM   1543  CB  ASP P 684     -12.056  17.126  13.805  0.00  0.00      PROA  
ATOM   1544  HB1 ASP P 684     -12.834  17.896  13.618  0.00  0.00      PROA  
ATOM   1545  HB2 ASP P 684     -12.170  16.254  13.126  0.00  0.00      PROA  
ATOM   1546  CG  ASP P 684     -10.756  17.708  13.417  0.00  0.00      PROA  
ATOM   1547  OD1 ASP P 684     -10.460  17.903  12.180  0.00  0.00      PROA  
ATOM   1548  OD2 ASP P 684      -9.943  18.002  14.328  0.00  0.00      PROA  
ATOM   1549  C   ASP P 684     -13.603  16.773  15.801  0.00  0.00      PROA  
ATOM   1550  O   ASP P 684     -13.816  17.549  16.743  0.00  0.00      PROA  
ATOM   1551  N   TYR P 685     -14.576  16.071  15.227  0.00  0.00      PROA  
ATOM   1552  HN  TYR P 685     -14.271  15.298  14.676  0.00  0.00      PROA  
ATOM   1553  CA  TYR P 685     -15.993  16.272  15.417  0.00  0.00      PROA  
ATOM   1554  HA  TYR P 685     -16.237  17.284  15.706  0.00  0.00      PROA  
ATOM   1555  CB  TYR P 685     -16.960  15.991  14.155  0.00  0.00      PROA  
ATOM   1556  HB1 TYR P 685     -18.012  15.868  14.490  0.00  0.00      PROA  
ATOM   1557  HB2 TYR P 685     -16.578  15.037  13.733  0.00  0.00      PROA  
ATOM   1558  CG  TYR P 685     -16.703  17.158  13.159  0.00  0.00      PROA  
ATOM   1559  CD1 TYR P 685     -17.352  18.340  13.074  0.00  0.00      PROA  
ATOM   1560  HD1 TYR P 685     -18.090  18.664  13.793  0.00  0.00      PROA  
ATOM   1561  CE1 TYR P 685     -16.871  19.404  12.302  0.00  0.00      PROA  
ATOM   1562  HE1 TYR P 685     -17.342  20.376  12.286  0.00  0.00      PROA  
ATOM   1563  CZ  TYR P 685     -15.793  19.172  11.381  0.00  0.00      PROA  
ATOM   1564  OH  TYR P 685     -15.318  20.318  10.593  0.00  0.00      PROA  
ATOM   1565  HH  TYR P 685     -14.781  19.923   9.902  0.00  0.00      PROA  
ATOM   1566  CD2 TYR P 685     -15.752  16.912  12.135  0.00  0.00      PROA  
ATOM   1567  HD2 TYR P 685     -15.350  15.927  11.950  0.00  0.00      PROA  
ATOM   1568  CE2 TYR P 685     -15.275  17.848  11.301  0.00  0.00      PROA  
ATOM   1569  HE2 TYR P 685     -14.343  17.723  10.770  0.00  0.00      PROA  
ATOM   1570  C   TYR P 685     -16.500  15.460  16.630  0.00  0.00      PROA  
ATOM   1571  O   TYR P 685     -17.667  15.346  16.882  0.00  0.00      PROA  
ATOM   1572  N   GLN P 686     -15.537  14.821  17.360  0.00  0.00      PROA  
ATOM   1573  HN  GLN P 686     -14.575  14.847  17.101  0.00  0.00      PROA  
ATOM   1574  CA  GLN P 686     -15.883  13.874  18.368  0.00  0.00      PROA  
ATOM   1575  HA  GLN P 686     -14.978  13.361  18.656  0.00  0.00      PROA  
ATOM   1576  CB  GLN P 686     -16.282  14.633  19.656  0.00  0.00      PROA  
ATOM   1577  HB1 GLN P 686     -16.562  13.964  20.498  0.00  0.00      PROA  
ATOM   1578  HB2 GLN P 686     -17.141  15.265  19.344  0.00  0.00      PROA  
ATOM   1579  CG  GLN P 686     -15.172  15.494  20.245  0.00  0.00      PROA  
ATOM   1580  HG1 GLN P 686     -15.032  16.396  19.612  0.00  0.00      PROA  
ATOM   1581  HG2 GLN P 686     -14.223  14.918  20.197  0.00  0.00      PROA  
ATOM   1582  CD  GLN P 686     -15.457  15.996  21.674  0.00  0.00      PROA  
ATOM   1583  OE1 GLN P 686     -16.536  16.609  21.962  0.00  0.00      PROA  
ATOM   1584  NE2 GLN P 686     -14.518  15.661  22.647  0.00  0.00      PROA  
ATOM   1585 HE21 GLN P 686     -13.707  15.180  22.313  0.00  0.00      PROA  
ATOM   1586 HE22 GLN P 686     -14.744  15.756  23.616  0.00  0.00      PROA  
ATOM   1587  C   GLN P 686     -16.846  12.801  17.869  0.00  0.00      PROA  
ATOM   1588  O   GLN P 686     -17.972  12.724  18.376  0.00  0.00      PROA  
ATOM   1589  N   LEU P 687     -16.483  11.954  16.916  0.00  0.00      PROA  
ATOM   1590  HN  LEU P 687     -15.560  11.968  16.540  0.00  0.00      PROA  
ATOM   1591  CA  LEU P 687     -17.411  10.995  16.361  0.00  0.00      PROA  
ATOM   1592  HA  LEU P 687     -18.363  10.919  16.865  0.00  0.00      PROA  
ATOM   1593  CB  LEU P 687     -17.640  11.190  14.808  0.00  0.00      PROA  
ATOM   1594  HB1 LEU P 687     -18.206  10.317  14.417  0.00  0.00      PROA  
ATOM   1595  HB2 LEU P 687     -16.727  11.149  14.176  0.00  0.00      PROA  
ATOM   1596  CG  LEU P 687     -18.497  12.425  14.447  0.00  0.00      PROA  
ATOM   1597  HG  LEU P 687     -17.971  13.281  14.922  0.00  0.00      PROA  
ATOM   1598  CD1 LEU P 687     -18.509  12.740  12.883  0.00  0.00      PROA  
ATOM   1599 HD11 LEU P 687     -18.699  13.826  12.748  0.00  0.00      PROA  
ATOM   1600 HD12 LEU P 687     -19.205  12.132  12.266  0.00  0.00      PROA  
ATOM   1601 HD13 LEU P 687     -17.478  12.594  12.494  0.00  0.00      PROA  
ATOM   1602  CD2 LEU P 687     -19.917  12.242  14.871  0.00  0.00      PROA  
ATOM   1603 HD21 LEU P 687     -19.940  11.899  15.928  0.00  0.00      PROA  
ATOM   1604 HD22 LEU P 687     -20.180  11.289  14.363  0.00  0.00      PROA  
ATOM   1605 HD23 LEU P 687     -20.504  13.164  14.671  0.00  0.00      PROA  
ATOM   1606  C   LEU P 687     -16.896   9.597  16.479  0.00  0.00      PROA  
ATOM   1607  O   LEU P 687     -15.711   9.304  16.091  0.00  0.00      PROA  
ATOM   1608  N   SER P 688     -17.626   8.605  17.038  0.00  0.00      PROA  
ATOM   1609  HN  SER P 688     -18.527   8.848  17.386  0.00  0.00      PROA  
ATOM   1610  CA  SER P 688     -17.172   7.207  17.129  0.00  0.00      PROA  
ATOM   1611  HA  SER P 688     -16.302   7.200  17.769  0.00  0.00      PROA  
ATOM   1612  CB  SER P 688     -18.163   6.393  17.902  0.00  0.00      PROA  
ATOM   1613  HB1 SER P 688     -19.042   6.270  17.234  0.00  0.00      PROA  
ATOM   1614  HB2 SER P 688     -18.538   6.955  18.784  0.00  0.00      PROA  
ATOM   1615  OG  SER P 688     -17.641   5.136  18.319  0.00  0.00      PROA  
ATOM   1616  HG1 SER P 688     -17.968   5.003  19.211  0.00  0.00      PROA  
ATOM   1617  C   SER P 688     -16.826   6.499  15.927  0.00  0.00      PROA  
ATOM   1618  O   SER P 688     -17.657   5.921  15.208  0.00  0.00      PROA  
ATOM   1619  N   TYR P 689     -15.516   6.333  15.642  0.00  0.00      PROA  
ATOM   1620  HN  TYR P 689     -14.876   6.660  16.333  0.00  0.00      PROA  
ATOM   1621  CA  TYR P 689     -14.997   5.826  14.385  0.00  0.00      PROA  
ATOM   1622  HA  TYR P 689     -15.253   6.545  13.621  0.00  0.00      PROA  
ATOM   1623  CB  TYR P 689     -13.522   6.051  14.632  0.00  0.00      PROA  
ATOM   1624  HB1 TYR P 689     -13.326   5.629  15.641  0.00  0.00      PROA  
ATOM   1625  HB2 TYR P 689     -13.204   7.115  14.621  0.00  0.00      PROA  
ATOM   1626  CG  TYR P 689     -12.467   5.493  13.653  0.00  0.00      PROA  
ATOM   1627  CD1 TYR P 689     -11.812   4.358  14.014  0.00  0.00      PROA  
ATOM   1628  HD1 TYR P 689     -12.176   3.818  14.875  0.00  0.00      PROA  
ATOM   1629  CE1 TYR P 689     -10.805   3.758  13.193  0.00  0.00      PROA  
ATOM   1630  HE1 TYR P 689     -10.274   2.921  13.620  0.00  0.00      PROA  
ATOM   1631  CZ  TYR P 689     -10.634   4.174  11.930  0.00  0.00      PROA  
ATOM   1632  OH  TYR P 689      -9.682   3.615  11.044  0.00  0.00      PROA  
ATOM   1633  HH  TYR P 689      -9.760   3.958  10.151  0.00  0.00      PROA  
ATOM   1634  CD2 TYR P 689     -12.297   5.979  12.348  0.00  0.00      PROA  
ATOM   1635  HD2 TYR P 689     -12.898   6.788  11.960  0.00  0.00      PROA  
ATOM   1636  CE2 TYR P 689     -11.416   5.265  11.527  0.00  0.00      PROA  
ATOM   1637  HE2 TYR P 689     -11.376   5.582  10.495  0.00  0.00      PROA  
ATOM   1638  C   TYR P 689     -15.387   4.454  13.916  0.00  0.00      PROA  
ATOM   1639  O   TYR P 689     -15.861   4.315  12.775  0.00  0.00      PROA  
ATOM   1640  N   LEU P 690     -15.385   3.406  14.799  0.00  0.00      PROA  
ATOM   1641  HN  LEU P 690     -15.083   3.607  15.728  0.00  0.00      PROA  
ATOM   1642  CA  LEU P 690     -15.542   1.967  14.557  0.00  0.00      PROA  
ATOM   1643  HA  LEU P 690     -14.724   1.677  13.915  0.00  0.00      PROA  
ATOM   1644  CB  LEU P 690     -15.580   1.165  15.845  0.00  0.00      PROA  
ATOM   1645  HB1 LEU P 690     -16.406   1.621  16.432  0.00  0.00      PROA  
ATOM   1646  HB2 LEU P 690     -14.633   1.385  16.384  0.00  0.00      PROA  
ATOM   1647  CG  LEU P 690     -15.854  -0.360  15.710  0.00  0.00      PROA  
ATOM   1648  HG  LEU P 690     -16.867  -0.563  15.300  0.00  0.00      PROA  
ATOM   1649  CD1 LEU P 690     -14.727  -0.984  14.949  0.00  0.00      PROA  
ATOM   1650 HD11 LEU P 690     -13.775  -0.961  15.522  0.00  0.00      PROA  
ATOM   1651 HD12 LEU P 690     -14.575  -0.619  13.911  0.00  0.00      PROA  
ATOM   1652 HD13 LEU P 690     -15.061  -2.043  14.924  0.00  0.00      PROA  
ATOM   1653  CD2 LEU P 690     -15.802  -0.844  17.184  0.00  0.00      PROA  
ATOM   1654 HD21 LEU P 690     -15.965  -1.941  17.247  0.00  0.00      PROA  
ATOM   1655 HD22 LEU P 690     -16.497  -0.220  17.786  0.00  0.00      PROA  
ATOM   1656 HD23 LEU P 690     -14.791  -0.582  17.565  0.00  0.00      PROA  
ATOM   1657  C   LEU P 690     -16.872   1.671  13.759  0.00  0.00      PROA  
ATOM   1658  O   LEU P 690     -16.868   1.453  12.593  0.00  0.00      PROA  
ATOM   1659  N   SER P 691     -18.043   1.815  14.326  0.00  0.00      PROA  
ATOM   1660  HN  SER P 691     -17.964   2.065  15.288  0.00  0.00      PROA  
ATOM   1661  CA  SER P 691     -19.241   1.729  13.578  0.00  0.00      PROA  
ATOM   1662  HA  SER P 691     -19.350   0.689  13.307  0.00  0.00      PROA  
ATOM   1663  CB  SER P 691     -20.412   1.921  14.439  0.00  0.00      PROA  
ATOM   1664  HB1 SER P 691     -20.446   1.206  15.289  0.00  0.00      PROA  
ATOM   1665  HB2 SER P 691     -21.388   1.692  13.960  0.00  0.00      PROA  
ATOM   1666  OG  SER P 691     -20.609   3.243  15.030  0.00  0.00      PROA  
ATOM   1667  HG1 SER P 691     -20.005   3.224  15.776  0.00  0.00      PROA  
ATOM   1668  C   SER P 691     -19.536   2.779  12.516  0.00  0.00      PROA  
ATOM   1669  O   SER P 691     -20.253   2.514  11.549  0.00  0.00      PROA  
ATOM   1670  N   LEU P 692     -18.931   3.973  12.699  0.00  0.00      PROA  
ATOM   1671  HN  LEU P 692     -18.200   4.178  13.346  0.00  0.00      PROA  
ATOM   1672  CA  LEU P 692     -19.003   4.947  11.675  0.00  0.00      PROA  
ATOM   1673  HA  LEU P 692     -20.056   5.057  11.463  0.00  0.00      PROA  
ATOM   1674  CB  LEU P 692     -18.433   6.257  12.190  0.00  0.00      PROA  
ATOM   1675  HB1 LEU P 692     -17.345   6.239  12.414  0.00  0.00      PROA  
ATOM   1676  HB2 LEU P 692     -18.872   6.393  13.202  0.00  0.00      PROA  
ATOM   1677  CG  LEU P 692     -18.713   7.548  11.331  0.00  0.00      PROA  
ATOM   1678  HG  LEU P 692     -18.000   7.570  10.479  0.00  0.00      PROA  
ATOM   1679  CD1 LEU P 692     -20.155   7.522  10.804  0.00  0.00      PROA  
ATOM   1680 HD11 LEU P 692     -20.948   7.269  11.540  0.00  0.00      PROA  
ATOM   1681 HD12 LEU P 692     -20.124   6.823   9.941  0.00  0.00      PROA  
ATOM   1682 HD13 LEU P 692     -20.438   8.436  10.239  0.00  0.00      PROA  
ATOM   1683  CD2 LEU P 692     -18.546   8.831  12.186  0.00  0.00      PROA  
ATOM   1684 HD21 LEU P 692     -19.233   8.752  13.055  0.00  0.00      PROA  
ATOM   1685 HD22 LEU P 692     -18.874   9.735  11.630  0.00  0.00      PROA  
ATOM   1686 HD23 LEU P 692     -17.482   8.923  12.491  0.00  0.00      PROA  
ATOM   1687  C   LEU P 692     -18.378   4.485  10.342  0.00  0.00      PROA  
ATOM   1688  O   LEU P 692     -18.923   4.719   9.271  0.00  0.00      PROA  
ATOM   1689  N   ARG P 693     -17.218   3.824  10.355  0.00  0.00      PROA  
ATOM   1690  HN  ARG P 693     -16.608   3.966  11.131  0.00  0.00      PROA  
ATOM   1691  CA  ARG P 693     -16.545   3.323   9.222  0.00  0.00      PROA  
ATOM   1692  HA  ARG P 693     -16.549   4.063   8.434  0.00  0.00      PROA  
ATOM   1693  CB  ARG P 693     -15.016   3.164   9.675  0.00  0.00      PROA  
ATOM   1694  HB1 ARG P 693     -15.005   2.639  10.654  0.00  0.00      PROA  
ATOM   1695  HB2 ARG P 693     -14.597   4.176   9.856  0.00  0.00      PROA  
ATOM   1696  CG  ARG P 693     -14.057   2.622   8.517  0.00  0.00      PROA  
ATOM   1697  HG1 ARG P 693     -14.009   3.439   7.766  0.00  0.00      PROA  
ATOM   1698  HG2 ARG P 693     -14.418   1.698   8.016  0.00  0.00      PROA  
ATOM   1699  CD  ARG P 693     -12.551   2.461   9.021  0.00  0.00      PROA  
ATOM   1700  HD1 ARG P 693     -12.447   1.626   9.746  0.00  0.00      PROA  
ATOM   1701  HD2 ARG P 693     -12.103   3.433   9.320  0.00  0.00      PROA  
ATOM   1702  NE  ARG P 693     -11.791   2.072   7.827  0.00  0.00      PROA  
ATOM   1703  HE  ARG P 693     -11.370   2.824   7.321  0.00  0.00      PROA  
ATOM   1704  CZ  ARG P 693     -11.796   0.877   7.205  0.00  0.00      PROA  
ATOM   1705  NH1 ARG P 693     -12.506  -0.170   7.672  0.00  0.00      PROA  
ATOM   1706 HH11 ARG P 693     -13.233   0.045   8.325  0.00  0.00      PROA  
ATOM   1707 HH12 ARG P 693     -12.476  -1.046   7.191  0.00  0.00      PROA  
ATOM   1708  NH2 ARG P 693     -11.095   0.575   6.139  0.00  0.00      PROA  
ATOM   1709 HH21 ARG P 693     -10.575   1.290   5.672  0.00  0.00      PROA  
ATOM   1710 HH22 ARG P 693     -11.362  -0.281   5.695  0.00  0.00      PROA  
ATOM   1711  C   ARG P 693     -17.168   2.183   8.643  0.00  0.00      PROA  
ATOM   1712  O   ARG P 693     -17.084   1.972   7.433  0.00  0.00      PROA  
ATOM   1713  N   THR P 694     -17.911   1.378   9.455  0.00  0.00      PROA  
ATOM   1714  HN  THR P 694     -17.932   1.714  10.393  0.00  0.00      PROA  
ATOM   1715  CA  THR P 694     -18.822   0.384   8.907  0.00  0.00      PROA  
ATOM   1716  HA  THR P 694     -18.220  -0.287   8.312  0.00  0.00      PROA  
ATOM   1717  CB  THR P 694     -19.417  -0.437   9.921  0.00  0.00      PROA  
ATOM   1718  HB  THR P 694     -19.823   0.201  10.735  0.00  0.00      PROA  
ATOM   1719  OG1 THR P 694     -18.325  -1.224  10.522  0.00  0.00      PROA  
ATOM   1720  HG1 THR P 694     -18.199  -2.056  10.059  0.00  0.00      PROA  
ATOM   1721  CG2 THR P 694     -20.552  -1.444   9.494  0.00  0.00      PROA  
ATOM   1722 HG21 THR P 694     -20.842  -2.103  10.340  0.00  0.00      PROA  
ATOM   1723 HG22 THR P 694     -20.451  -1.990   8.532  0.00  0.00      PROA  
ATOM   1724 HG23 THR P 694     -21.488  -0.899   9.245  0.00  0.00      PROA  
ATOM   1725  C   THR P 694     -19.910   1.063   8.120  0.00  0.00      PROA  
ATOM   1726  O   THR P 694     -20.311   0.579   7.024  0.00  0.00      PROA  
ATOM   1727  N   SER P 695     -20.505   2.232   8.580  0.00  0.00      PROA  
ATOM   1728  HN  SER P 695     -20.041   2.736   9.306  0.00  0.00      PROA  
ATOM   1729  CA  SER P 695     -21.653   2.868   7.914  0.00  0.00      PROA  
ATOM   1730  HA  SER P 695     -22.434   2.166   7.661  0.00  0.00      PROA  
ATOM   1731  CB  SER P 695     -22.311   4.069   8.757  0.00  0.00      PROA  
ATOM   1732  HB1 SER P 695     -23.137   4.570   8.208  0.00  0.00      PROA  
ATOM   1733  HB2 SER P 695     -21.530   4.859   8.794  0.00  0.00      PROA  
ATOM   1734  OG  SER P 695     -22.721   3.571  10.052  0.00  0.00      PROA  
ATOM   1735  HG1 SER P 695     -23.240   2.768   9.964  0.00  0.00      PROA  
ATOM   1736  C   SER P 695     -21.193   3.413   6.618  0.00  0.00      PROA  
ATOM   1737  O   SER P 695     -21.743   3.242   5.560  0.00  0.00      PROA  
ATOM   1738  N   ILE P 696     -20.084   4.146   6.628  0.00  0.00      PROA  
ATOM   1739  HN  ILE P 696     -19.687   4.418   7.501  0.00  0.00      PROA  
ATOM   1740  CA  ILE P 696     -19.565   4.752   5.417  0.00  0.00      PROA  
ATOM   1741  HA  ILE P 696     -20.219   5.370   4.819  0.00  0.00      PROA  
ATOM   1742  CB  ILE P 696     -18.296   5.599   5.659  0.00  0.00      PROA  
ATOM   1743  HB  ILE P 696     -17.661   4.952   6.301  0.00  0.00      PROA  
ATOM   1744  CG2 ILE P 696     -17.529   5.932   4.324  0.00  0.00      PROA  
ATOM   1745 HG21 ILE P 696     -16.584   6.434   4.621  0.00  0.00      PROA  
ATOM   1746 HG22 ILE P 696     -18.157   6.553   3.649  0.00  0.00      PROA  
ATOM   1747 HG23 ILE P 696     -17.105   5.073   3.761  0.00  0.00      PROA  
ATOM   1748  CG1 ILE P 696     -18.606   6.797   6.510  0.00  0.00      PROA  
ATOM   1749 HG11 ILE P 696     -19.208   6.467   7.383  0.00  0.00      PROA  
ATOM   1750 HG12 ILE P 696     -19.325   7.422   5.938  0.00  0.00      PROA  
ATOM   1751  CD  ILE P 696     -17.366   7.488   6.955  0.00  0.00      PROA  
ATOM   1752  HD1 ILE P 696     -17.743   8.428   7.412  0.00  0.00      PROA  
ATOM   1753  HD2 ILE P 696     -16.629   7.715   6.156  0.00  0.00      PROA  
ATOM   1754  HD3 ILE P 696     -16.897   6.844   7.729  0.00  0.00      PROA  
ATOM   1755  C   ILE P 696     -19.169   3.670   4.458  0.00  0.00      PROA  
ATOM   1756  O   ILE P 696     -19.326   3.805   3.268  0.00  0.00      PROA  
ATOM   1757  N   GLY P 697     -18.738   2.490   4.922  0.00  0.00      PROA  
ATOM   1758  HN  GLY P 697     -18.486   2.247   5.856  0.00  0.00      PROA  
ATOM   1759  CA  GLY P 697     -18.407   1.359   4.071  0.00  0.00      PROA  
ATOM   1760  HA1 GLY P 697     -17.971   0.576   4.673  0.00  0.00      PROA  
ATOM   1761  HA2 GLY P 697     -17.731   1.742   3.321  0.00  0.00      PROA  
ATOM   1762  C   GLY P 697     -19.649   0.768   3.382  0.00  0.00      PROA  
ATOM   1763  O   GLY P 697     -19.631   0.564   2.181  0.00  0.00      PROA  
ATOM   1764  N   LEU P 698     -20.804   0.584   4.069  0.00  0.00      PROA  
ATOM   1765  HN  LEU P 698     -20.746   0.723   5.055  0.00  0.00      PROA  
ATOM   1766  CA  LEU P 698     -22.187   0.195   3.519  0.00  0.00      PROA  
ATOM   1767  HA  LEU P 698     -22.177  -0.643   2.838  0.00  0.00      PROA  
ATOM   1768  CB  LEU P 698     -23.131   0.067   4.612  0.00  0.00      PROA  
ATOM   1769  HB1 LEU P 698     -24.210  -0.064   4.382  0.00  0.00      PROA  
ATOM   1770  HB2 LEU P 698     -23.108   0.976   5.250  0.00  0.00      PROA  
ATOM   1771  CG  LEU P 698     -22.776  -1.144   5.578  0.00  0.00      PROA  
ATOM   1772  HG  LEU P 698     -21.679  -1.193   5.746  0.00  0.00      PROA  
ATOM   1773  CD1 LEU P 698     -23.531  -1.017   6.890  0.00  0.00      PROA  
ATOM   1774 HD11 LEU P 698     -23.316  -0.053   7.399  0.00  0.00      PROA  
ATOM   1775 HD12 LEU P 698     -23.387  -1.838   7.625  0.00  0.00      PROA  
ATOM   1776 HD13 LEU P 698     -24.637  -1.075   6.798  0.00  0.00      PROA  
ATOM   1777  CD2 LEU P 698     -23.106  -2.521   4.997  0.00  0.00      PROA  
ATOM   1778 HD21 LEU P 698     -22.687  -3.330   5.633  0.00  0.00      PROA  
ATOM   1779 HD22 LEU P 698     -22.778  -2.719   3.954  0.00  0.00      PROA  
ATOM   1780 HD23 LEU P 698     -24.202  -2.705   4.998  0.00  0.00      PROA  
ATOM   1781  C   LEU P 698     -22.806   1.306   2.535  0.00  0.00      PROA  
ATOM   1782  O   LEU P 698     -23.418   0.967   1.520  0.00  0.00      PROA  
ATOM   1783  N   TRP P 699     -22.561   2.573   2.843  0.00  0.00      PROA  
ATOM   1784  HN  TRP P 699     -22.156   2.837   3.715  0.00  0.00      PROA  
ATOM   1785  CA  TRP P 699     -22.864   3.559   1.832  0.00  0.00      PROA  
ATOM   1786  HA  TRP P 699     -23.863   3.432   1.442  0.00  0.00      PROA  
ATOM   1787  CB  TRP P 699     -22.767   5.017   2.375  0.00  0.00      PROA  
ATOM   1788  HB1 TRP P 699     -22.768   5.801   1.588  0.00  0.00      PROA  
ATOM   1789  HB2 TRP P 699     -21.871   5.242   2.993  0.00  0.00      PROA  
ATOM   1790  CG  TRP P 699     -23.927   5.322   3.304  0.00  0.00      PROA  
ATOM   1791  CD1 TRP P 699     -24.076   5.405   4.683  0.00  0.00      PROA  
ATOM   1792  HD1 TRP P 699     -23.307   5.118   5.385  0.00  0.00      PROA  
ATOM   1793  NE1 TRP P 699     -25.228   6.091   4.960  0.00  0.00      PROA  
ATOM   1794  HE1 TRP P 699     -25.302   6.739   5.687  0.00  0.00      PROA  
ATOM   1795  CE2 TRP P 699     -25.881   6.316   3.817  0.00  0.00      PROA  
ATOM   1796  CD2 TRP P 699     -25.150   5.781   2.771  0.00  0.00      PROA  
ATOM   1797  CE3 TRP P 699     -25.569   5.966   1.490  0.00  0.00      PROA  
ATOM   1798  HE3 TRP P 699     -24.953   5.597   0.684  0.00  0.00      PROA  
ATOM   1799  CZ3 TRP P 699     -26.903   6.510   1.200  0.00  0.00      PROA  
ATOM   1800  HZ3 TRP P 699     -27.219   6.577   0.170  0.00  0.00      PROA  
ATOM   1801  CZ2 TRP P 699     -27.118   6.747   3.585  0.00  0.00      PROA  
ATOM   1802  HZ2 TRP P 699     -27.737   7.075   4.408  0.00  0.00      PROA  
ATOM   1803  CH2 TRP P 699     -27.693   6.802   2.296  0.00  0.00      PROA  
ATOM   1804  HH2 TRP P 699     -28.675   7.220   2.127  0.00  0.00      PROA  
ATOM   1805  C   TRP P 699     -22.010   3.402   0.592  0.00  0.00      PROA  
ATOM   1806  O   TRP P 699     -22.508   3.433  -0.501  0.00  0.00      PROA  
ATOM   1807  N   THR P 700     -20.654   3.209   0.701  0.00  0.00      PROA  
ATOM   1808  HN  THR P 700     -20.256   3.431   1.588  0.00  0.00      PROA  
ATOM   1809  CA  THR P 700     -19.733   2.861  -0.360  0.00  0.00      PROA  
ATOM   1810  HA  THR P 700     -19.843   3.720  -1.006  0.00  0.00      PROA  
ATOM   1811  CB  THR P 700     -18.240   2.781   0.066  0.00  0.00      PROA  
ATOM   1812  HB  THR P 700     -18.041   1.897   0.708  0.00  0.00      PROA  
ATOM   1813  OG1 THR P 700     -17.870   3.894   0.896  0.00  0.00      PROA  
ATOM   1814  HG1 THR P 700     -18.460   3.868   1.652  0.00  0.00      PROA  
ATOM   1815  CG2 THR P 700     -17.339   2.771  -1.074  0.00  0.00      PROA  
ATOM   1816 HG21 THR P 700     -17.606   1.950  -1.775  0.00  0.00      PROA  
ATOM   1817 HG22 THR P 700     -16.263   2.644  -0.832  0.00  0.00      PROA  
ATOM   1818 HG23 THR P 700     -17.244   3.685  -1.699  0.00  0.00      PROA  
ATOM   1819  C   THR P 700     -20.192   1.672  -1.200  0.00  0.00      PROA  
ATOM   1820  O   THR P 700     -20.190   1.625  -2.405  0.00  0.00      PROA  
ATOM   1821  N   SER P 701     -20.554   0.602  -0.429  0.00  0.00      PROA  
ATOM   1822  HN  SER P 701     -20.264   0.614   0.525  0.00  0.00      PROA  
ATOM   1823  CA  SER P 701     -21.084  -0.592  -0.948  0.00  0.00      PROA  
ATOM   1824  HA  SER P 701     -20.253  -0.926  -1.552  0.00  0.00      PROA  
ATOM   1825  CB  SER P 701     -21.467  -1.682   0.112  0.00  0.00      PROA  
ATOM   1826  HB1 SER P 701     -22.233  -1.229   0.777  0.00  0.00      PROA  
ATOM   1827  HB2 SER P 701     -20.519  -1.958   0.621  0.00  0.00      PROA  
ATOM   1828  OG  SER P 701     -21.938  -2.859  -0.481  0.00  0.00      PROA  
ATOM   1829  HG1 SER P 701     -21.387  -3.300  -1.131  0.00  0.00      PROA  
ATOM   1830  C   SER P 701     -22.287  -0.451  -1.977  0.00  0.00      PROA  
ATOM   1831  O   SER P 701     -22.260  -0.816  -3.146  0.00  0.00      PROA  
ATOM   1832  N   PHE P 702     -23.318   0.304  -1.490  0.00  0.00      PROA  
ATOM   1833  HN  PHE P 702     -23.279   0.630  -0.549  0.00  0.00      PROA  
ATOM   1834  CA  PHE P 702     -24.502   0.693  -2.212  0.00  0.00      PROA  
ATOM   1835  HA  PHE P 702     -25.010  -0.155  -2.646  0.00  0.00      PROA  
ATOM   1836  CB  PHE P 702     -25.379   1.370  -1.147  0.00  0.00      PROA  
ATOM   1837  HB1 PHE P 702     -24.706   2.181  -0.796  0.00  0.00      PROA  
ATOM   1838  HB2 PHE P 702     -25.617   0.579  -0.403  0.00  0.00      PROA  
ATOM   1839  CG  PHE P 702     -26.661   2.033  -1.528  0.00  0.00      PROA  
ATOM   1840  CD1 PHE P 702     -27.561   1.259  -2.139  0.00  0.00      PROA  
ATOM   1841  HD1 PHE P 702     -27.255   0.250  -2.374  0.00  0.00      PROA  
ATOM   1842  CE1 PHE P 702     -28.879   1.744  -2.425  0.00  0.00      PROA  
ATOM   1843  HE1 PHE P 702     -29.658   1.157  -2.887  0.00  0.00      PROA  
ATOM   1844  CZ  PHE P 702     -29.105   3.096  -2.162  0.00  0.00      PROA  
ATOM   1845  HZ  PHE P 702     -30.046   3.472  -2.535  0.00  0.00      PROA  
ATOM   1846  CD2 PHE P 702     -26.951   3.312  -1.235  0.00  0.00      PROA  
ATOM   1847  HD2 PHE P 702     -26.249   3.836  -0.603  0.00  0.00      PROA  
ATOM   1848  CE2 PHE P 702     -28.137   3.900  -1.634  0.00  0.00      PROA  
ATOM   1849  HE2 PHE P 702     -28.315   4.933  -1.374  0.00  0.00      PROA  
ATOM   1850  C   PHE P 702     -24.220   1.554  -3.449  0.00  0.00      PROA  
ATOM   1851  O   PHE P 702     -24.766   1.326  -4.546  0.00  0.00      PROA  
ATOM   1852  N   LEU P 703     -23.284   2.581  -3.311  0.00  0.00      PROA  
ATOM   1853  HN  LEU P 703     -22.836   2.756  -2.437  0.00  0.00      PROA  
ATOM   1854  CA  LEU P 703     -22.899   3.490  -4.406  0.00  0.00      PROA  
ATOM   1855  HA  LEU P 703     -23.868   3.814  -4.757  0.00  0.00      PROA  
ATOM   1856  CB  LEU P 703     -22.053   4.622  -3.783  0.00  0.00      PROA  
ATOM   1857  HB1 LEU P 703     -21.700   5.205  -4.661  0.00  0.00      PROA  
ATOM   1858  HB2 LEU P 703     -21.128   4.217  -3.322  0.00  0.00      PROA  
ATOM   1859  CG  LEU P 703     -22.897   5.545  -2.840  0.00  0.00      PROA  
ATOM   1860  HG  LEU P 703     -23.490   4.992  -2.080  0.00  0.00      PROA  
ATOM   1861  CD1 LEU P 703     -21.968   6.416  -1.948  0.00  0.00      PROA  
ATOM   1862 HD11 LEU P 703     -21.153   6.915  -2.515  0.00  0.00      PROA  
ATOM   1863 HD12 LEU P 703     -21.393   5.648  -1.387  0.00  0.00      PROA  
ATOM   1864 HD13 LEU P 703     -22.641   6.974  -1.264  0.00  0.00      PROA  
ATOM   1865  CD2 LEU P 703     -23.727   6.455  -3.708  0.00  0.00      PROA  
ATOM   1866 HD21 LEU P 703     -23.008   6.990  -4.365  0.00  0.00      PROA  
ATOM   1867 HD22 LEU P 703     -24.344   7.167  -3.118  0.00  0.00      PROA  
ATOM   1868 HD23 LEU P 703     -24.440   5.889  -4.344  0.00  0.00      PROA  
ATOM   1869  C   LEU P 703     -22.262   2.794  -5.637  0.00  0.00      PROA  
ATOM   1870  O   LEU P 703     -22.694   3.163  -6.729  0.00  0.00      PROA  
ATOM   1871  N   CYS P 704     -21.312   1.887  -5.377  0.00  0.00      PROA  
ATOM   1872  HN  CYS P 704     -21.034   1.708  -4.436  0.00  0.00      PROA  
ATOM   1873  CA  CYS P 704     -20.882   0.930  -6.428  0.00  0.00      PROA  
ATOM   1874  HA  CYS P 704     -20.551   1.527  -7.266  0.00  0.00      PROA  
ATOM   1875  CB  CYS P 704     -19.674   0.015  -5.913  0.00  0.00      PROA  
ATOM   1876  HB1 CYS P 704     -19.482  -0.743  -6.702  0.00  0.00      PROA  
ATOM   1877  HB2 CYS P 704     -20.117  -0.504  -5.037  0.00  0.00      PROA  
ATOM   1878  SG  CYS P 704     -18.261   1.140  -5.502  0.00  0.00      PROA  
ATOM   1879  HG1 CYS P 704     -18.887   1.996  -4.708  0.00  0.00      PROA  
ATOM   1880  C   CYS P 704     -22.002   0.041  -7.046  0.00  0.00      PROA  
ATOM   1881  O   CYS P 704     -22.081   0.021  -8.286  0.00  0.00      PROA  
ATOM   1882  N   ILE P 705     -22.903  -0.553  -6.220  0.00  0.00      PROA  
ATOM   1883  HN  ILE P 705     -22.768  -0.509  -5.233  0.00  0.00      PROA  
ATOM   1884  CA  ILE P 705     -24.072  -1.302  -6.661  0.00  0.00      PROA  
ATOM   1885  HA  ILE P 705     -23.695  -2.103  -7.279  0.00  0.00      PROA  
ATOM   1886  CB  ILE P 705     -24.818  -1.995  -5.532  0.00  0.00      PROA  
ATOM   1887  HB  ILE P 705     -25.067  -1.227  -4.769  0.00  0.00      PROA  
ATOM   1888  CG2 ILE P 705     -26.066  -2.645  -6.041  0.00  0.00      PROA  
ATOM   1889 HG21 ILE P 705     -26.522  -3.330  -5.295  0.00  0.00      PROA  
ATOM   1890 HG22 ILE P 705     -25.863  -3.247  -6.953  0.00  0.00      PROA  
ATOM   1891 HG23 ILE P 705     -26.841  -1.897  -6.311  0.00  0.00      PROA  
ATOM   1892  CG1 ILE P 705     -23.949  -2.961  -4.656  0.00  0.00      PROA  
ATOM   1893 HG11 ILE P 705     -22.937  -2.558  -4.438  0.00  0.00      PROA  
ATOM   1894 HG12 ILE P 705     -23.862  -3.926  -5.200  0.00  0.00      PROA  
ATOM   1895  CD  ILE P 705     -24.529  -3.348  -3.249  0.00  0.00      PROA  
ATOM   1896  HD1 ILE P 705     -25.465  -3.928  -3.397  0.00  0.00      PROA  
ATOM   1897  HD2 ILE P 705     -24.642  -2.498  -2.543  0.00  0.00      PROA  
ATOM   1898  HD3 ILE P 705     -23.873  -4.058  -2.700  0.00  0.00      PROA  
ATOM   1899  C   ILE P 705     -24.954  -0.448  -7.573  0.00  0.00      PROA  
ATOM   1900  O   ILE P 705     -25.445  -0.950  -8.569  0.00  0.00      PROA  
ATOM   1901  N   VAL P 706     -25.208   0.809  -7.204  0.00  0.00      PROA  
ATOM   1902  HN  VAL P 706     -24.955   1.128  -6.294  0.00  0.00      PROA  
ATOM   1903  CA  VAL P 706     -25.955   1.816  -7.955  0.00  0.00      PROA  
ATOM   1904  HA  VAL P 706     -26.921   1.429  -8.246  0.00  0.00      PROA  
ATOM   1905  CB  VAL P 706     -26.436   3.015  -7.149  0.00  0.00      PROA  
ATOM   1906  HB  VAL P 706     -25.501   3.210  -6.582  0.00  0.00      PROA  
ATOM   1907  CG1 VAL P 706     -27.031   4.247  -8.028  0.00  0.00      PROA  
ATOM   1908 HG11 VAL P 706     -27.651   4.916  -7.393  0.00  0.00      PROA  
ATOM   1909 HG12 VAL P 706     -27.619   3.842  -8.879  0.00  0.00      PROA  
ATOM   1910 HG13 VAL P 706     -26.198   4.865  -8.425  0.00  0.00      PROA  
ATOM   1911  CG2 VAL P 706     -27.575   2.497  -6.187  0.00  0.00      PROA  
ATOM   1912 HG21 VAL P 706     -28.261   1.801  -6.716  0.00  0.00      PROA  
ATOM   1913 HG22 VAL P 706     -28.147   3.335  -5.735  0.00  0.00      PROA  
ATOM   1914 HG23 VAL P 706     -27.038   2.006  -5.348  0.00  0.00      PROA  
ATOM   1915  C   VAL P 706     -25.253   2.214  -9.216  0.00  0.00      PROA  
ATOM   1916  O   VAL P 706     -25.836   2.323 -10.314  0.00  0.00      PROA  
ATOM   1917  N   LEU P 707     -23.911   2.409  -9.132  0.00  0.00      PROA  
ATOM   1918  HN  LEU P 707     -23.490   2.331  -8.231  0.00  0.00      PROA  
ATOM   1919  CA  LEU P 707     -23.102   2.491 -10.373  0.00  0.00      PROA  
ATOM   1920  HA  LEU P 707     -23.461   3.354 -10.913  0.00  0.00      PROA  
ATOM   1921  CB  LEU P 707     -21.605   2.787 -10.163  0.00  0.00      PROA  
ATOM   1922  HB1 LEU P 707     -20.922   2.249 -10.854  0.00  0.00      PROA  
ATOM   1923  HB2 LEU P 707     -21.287   2.458  -9.151  0.00  0.00      PROA  
ATOM   1924  CG  LEU P 707     -21.259   4.244 -10.488  0.00  0.00      PROA  
ATOM   1925  HG  LEU P 707     -21.814   4.518 -11.411  0.00  0.00      PROA  
ATOM   1926  CD1 LEU P 707     -21.700   5.271  -9.423  0.00  0.00      PROA  
ATOM   1927 HD11 LEU P 707     -21.626   6.310  -9.810  0.00  0.00      PROA  
ATOM   1928 HD12 LEU P 707     -21.060   5.184  -8.519  0.00  0.00      PROA  
ATOM   1929 HD13 LEU P 707     -22.760   5.036  -9.189  0.00  0.00      PROA  
ATOM   1930  CD2 LEU P 707     -19.715   4.304 -10.633  0.00  0.00      PROA  
ATOM   1931 HD21 LEU P 707     -19.198   3.895  -9.739  0.00  0.00      PROA  
ATOM   1932 HD22 LEU P 707     -19.362   5.357 -10.669  0.00  0.00      PROA  
ATOM   1933 HD23 LEU P 707     -19.311   3.755 -11.510  0.00  0.00      PROA  
ATOM   1934  C   LEU P 707     -23.171   1.381 -11.417  0.00  0.00      PROA  
ATOM   1935  O   LEU P 707     -23.366   1.620 -12.625  0.00  0.00      PROA  
ATOM   1936  N   VAL P 708     -23.216   0.080 -10.926  0.00  0.00      PROA  
ATOM   1937  HN  VAL P 708     -23.116  -0.140  -9.959  0.00  0.00      PROA  
ATOM   1938  CA  VAL P 708     -23.502  -1.034 -11.829  0.00  0.00      PROA  
ATOM   1939  HA  VAL P 708     -22.856  -0.997 -12.695  0.00  0.00      PROA  
ATOM   1940  CB  VAL P 708     -23.239  -2.430 -11.262  0.00  0.00      PROA  
ATOM   1941  HB  VAL P 708     -23.943  -2.572 -10.415  0.00  0.00      PROA  
ATOM   1942  CG1 VAL P 708     -23.423  -3.591 -12.292  0.00  0.00      PROA  
ATOM   1943 HG11 VAL P 708     -23.179  -3.210 -13.307  0.00  0.00      PROA  
ATOM   1944 HG12 VAL P 708     -24.447  -4.018 -12.239  0.00  0.00      PROA  
ATOM   1945 HG13 VAL P 708     -22.678  -4.370 -12.024  0.00  0.00      PROA  
ATOM   1946  CG2 VAL P 708     -21.671  -2.467 -10.898  0.00  0.00      PROA  
ATOM   1947 HG21 VAL P 708     -21.521  -1.743 -10.070  0.00  0.00      PROA  
ATOM   1948 HG22 VAL P 708     -20.929  -2.325 -11.712  0.00  0.00      PROA  
ATOM   1949 HG23 VAL P 708     -21.482  -3.542 -10.693  0.00  0.00      PROA  
ATOM   1950  C   VAL P 708     -24.987  -0.990 -12.242  0.00  0.00      PROA  
ATOM   1951  O   VAL P 708     -25.206  -1.143 -13.480  0.00  0.00      PROA  
ATOM   1952  N   ALA P 709     -26.016  -0.758 -11.392  0.00  0.00      PROA  
ATOM   1953  HN  ALA P 709     -25.747  -0.789 -10.433  0.00  0.00      PROA  
ATOM   1954  CA  ALA P 709     -27.364  -0.628 -11.839  0.00  0.00      PROA  
ATOM   1955  HA  ALA P 709     -27.720  -1.535 -12.305  0.00  0.00      PROA  
ATOM   1956  CB  ALA P 709     -28.192  -0.206 -10.620  0.00  0.00      PROA  
ATOM   1957  HB1 ALA P 709     -28.366   0.889 -10.550  0.00  0.00      PROA  
ATOM   1958  HB2 ALA P 709     -27.934  -0.755  -9.689  0.00  0.00      PROA  
ATOM   1959  HB3 ALA P 709     -29.194  -0.623 -10.858  0.00  0.00      PROA  
ATOM   1960  C   ALA P 709     -27.596   0.446 -12.941  0.00  0.00      PROA  
ATOM   1961  O   ALA P 709     -28.378   0.300 -13.899  0.00  0.00      PROA  
ATOM   1962  N   THR P 710     -26.818   1.607 -12.884  0.00  0.00      PROA  
ATOM   1963  HN  THR P 710     -26.105   1.710 -12.195  0.00  0.00      PROA  
ATOM   1964  CA  THR P 710     -26.962   2.801 -13.789  0.00  0.00      PROA  
ATOM   1965  HA  THR P 710     -27.951   2.714 -14.213  0.00  0.00      PROA  
ATOM   1966  CB  THR P 710     -27.026   4.164 -13.033  0.00  0.00      PROA  
ATOM   1967  HB  THR P 710     -26.988   5.060 -13.689  0.00  0.00      PROA  
ATOM   1968  OG1 THR P 710     -25.960   4.212 -12.141  0.00  0.00      PROA  
ATOM   1969  HG1 THR P 710     -26.046   3.554 -11.447  0.00  0.00      PROA  
ATOM   1970  CG2 THR P 710     -28.426   4.265 -12.407  0.00  0.00      PROA  
ATOM   1971 HG21 THR P 710     -29.214   4.289 -13.191  0.00  0.00      PROA  
ATOM   1972 HG22 THR P 710     -28.524   5.160 -11.755  0.00  0.00      PROA  
ATOM   1973 HG23 THR P 710     -28.636   3.421 -11.716  0.00  0.00      PROA  
ATOM   1974  C   THR P 710     -25.996   2.897 -14.860  0.00  0.00      PROA  
ATOM   1975  O   THR P 710     -26.181   3.896 -15.568  0.00  0.00      PROA  
ATOM   1976  N   ASP P 711     -24.998   2.018 -15.037  0.00  0.00      PROA  
ATOM   1977  HN  ASP P 711     -25.021   1.236 -14.419  0.00  0.00      PROA  
ATOM   1978  CA  ASP P 711     -23.971   2.069 -16.070  0.00  0.00      PROA  
ATOM   1979  HA  ASP P 711     -23.595   1.058 -16.010  0.00  0.00      PROA  
ATOM   1980  CB  ASP P 711     -24.590   2.317 -17.433  0.00  0.00      PROA  
ATOM   1981  HB1 ASP P 711     -25.046   3.320 -17.580  0.00  0.00      PROA  
ATOM   1982  HB2 ASP P 711     -25.478   1.665 -17.575  0.00  0.00      PROA  
ATOM   1983  CG  ASP P 711     -23.656   2.090 -18.625  0.00  0.00      PROA  
ATOM   1984  OD1 ASP P 711     -24.164   2.226 -19.744  0.00  0.00      PROA  
ATOM   1985  OD2 ASP P 711     -22.502   1.646 -18.401  0.00  0.00      PROA  
ATOM   1986  C   ASP P 711     -22.760   3.055 -15.868  0.00  0.00      PROA  
ATOM   1987  O   ASP P 711     -22.862   4.262 -15.907  0.00  0.00      PROA  
ATOM   1988  N   ALA P 712     -21.617   2.404 -15.603  0.00  0.00      PROA  
ATOM   1989  HN  ALA P 712     -21.615   1.411 -15.514  0.00  0.00      PROA  
ATOM   1990  CA  ALA P 712     -20.386   3.022 -15.167  0.00  0.00      PROA  
ATOM   1991  HA  ALA P 712     -20.484   4.052 -14.860  0.00  0.00      PROA  
ATOM   1992  CB  ALA P 712     -19.910   2.140 -13.966  0.00  0.00      PROA  
ATOM   1993  HB1 ALA P 712     -19.569   1.106 -14.187  0.00  0.00      PROA  
ATOM   1994  HB2 ALA P 712     -20.766   2.077 -13.260  0.00  0.00      PROA  
ATOM   1995  HB3 ALA P 712     -19.119   2.721 -13.445  0.00  0.00      PROA  
ATOM   1996  C   ALA P 712     -19.308   2.931 -16.208  0.00  0.00      PROA  
ATOM   1997  O   ALA P 712     -18.164   3.303 -15.944  0.00  0.00      PROA  
ATOM   1998  N   SER P 713     -19.620   2.399 -17.352  0.00  0.00      PROA  
ATOM   1999  HN  SER P 713     -20.536   2.096 -17.602  0.00  0.00      PROA  
ATOM   2000  CA  SER P 713     -18.713   2.205 -18.503  0.00  0.00      PROA  
ATOM   2001  HA  SER P 713     -17.858   1.682 -18.101  0.00  0.00      PROA  
ATOM   2002  CB  SER P 713     -19.354   1.383 -19.658  0.00  0.00      PROA  
ATOM   2003  HB1 SER P 713     -19.648   0.428 -19.171  0.00  0.00      PROA  
ATOM   2004  HB2 SER P 713     -18.678   1.167 -20.513  0.00  0.00      PROA  
ATOM   2005  OG  SER P 713     -20.576   1.998 -20.108  0.00  0.00      PROA  
ATOM   2006  HG1 SER P 713     -21.282   1.788 -19.493  0.00  0.00      PROA  
ATOM   2007  C   SER P 713     -18.115   3.488 -19.151  0.00  0.00      PROA  
ATOM   2008  O   SER P 713     -16.966   3.422 -19.588  0.00  0.00      PROA  
ATOM   2009  N   SER P 714     -18.831   4.607 -19.306  0.00  0.00      PROA  
ATOM   2010  HN  SER P 714     -19.777   4.605 -18.990  0.00  0.00      PROA  
ATOM   2011  CA  SER P 714     -18.337   5.847 -19.879  0.00  0.00      PROA  
ATOM   2012  HA  SER P 714     -17.943   5.531 -20.834  0.00  0.00      PROA  
ATOM   2013  CB  SER P 714     -19.448   6.916 -19.996  0.00  0.00      PROA  
ATOM   2014  HB1 SER P 714     -20.177   6.631 -20.784  0.00  0.00      PROA  
ATOM   2015  HB2 SER P 714     -18.993   7.877 -20.318  0.00  0.00      PROA  
ATOM   2016  OG  SER P 714     -20.186   7.076 -18.775  0.00  0.00      PROA  
ATOM   2017  HG1 SER P 714     -20.825   6.361 -18.730  0.00  0.00      PROA  
ATOM   2018  C   SER P 714     -17.228   6.454 -18.997  0.00  0.00      PROA  
ATOM   2019  O   SER P 714     -16.303   7.099 -19.448  0.00  0.00      PROA  
ATOM   2020  N   LEU P 715     -17.185   6.179 -17.680  0.00  0.00      PROA  
ATOM   2021  HN  LEU P 715     -17.936   5.563 -17.453  0.00  0.00      PROA  
ATOM   2022  CA  LEU P 715     -16.453   6.833 -16.679  0.00  0.00      PROA  
ATOM   2023  HA  LEU P 715     -16.490   7.912 -16.689  0.00  0.00      PROA  
ATOM   2024  CB  LEU P 715     -16.938   6.264 -15.285  0.00  0.00      PROA  
ATOM   2025  HB1 LEU P 715     -16.398   6.740 -14.439  0.00  0.00      PROA  
ATOM   2026  HB2 LEU P 715     -16.739   5.171 -15.250  0.00  0.00      PROA  
ATOM   2027  CG  LEU P 715     -18.478   6.425 -14.964  0.00  0.00      PROA  
ATOM   2028  HG  LEU P 715     -18.929   5.801 -15.765  0.00  0.00      PROA  
ATOM   2029  CD1 LEU P 715     -18.826   5.968 -13.538  0.00  0.00      PROA  
ATOM   2030 HD11 LEU P 715     -19.903   6.181 -13.364  0.00  0.00      PROA  
ATOM   2031 HD12 LEU P 715     -18.287   6.588 -12.791  0.00  0.00      PROA  
ATOM   2032 HD13 LEU P 715     -18.603   4.912 -13.275  0.00  0.00      PROA  
ATOM   2033  CD2 LEU P 715     -18.904   7.908 -15.139  0.00  0.00      PROA  
ATOM   2034 HD21 LEU P 715     -18.804   8.231 -16.197  0.00  0.00      PROA  
ATOM   2035 HD22 LEU P 715     -18.154   8.424 -14.502  0.00  0.00      PROA  
ATOM   2036 HD23 LEU P 715     -19.932   8.053 -14.743  0.00  0.00      PROA  
ATOM   2037  C   LEU P 715     -14.954   6.585 -16.704  0.00  0.00      PROA  
ATOM   2038  O   LEU P 715     -14.103   7.511 -16.713  0.00  0.00      PROA  
ATOM   2039  N   VAL P 716     -14.598   5.333 -17.120  0.00  0.00      PROA  
ATOM   2040  HN  VAL P 716     -15.251   4.693 -17.518  0.00  0.00      PROA  
ATOM   2041  CA  VAL P 716     -13.195   4.965 -17.302  0.00  0.00      PROA  
ATOM   2042  HA  VAL P 716     -12.588   5.472 -16.567  0.00  0.00      PROA  
ATOM   2043  CB  VAL P 716     -12.958   3.538 -16.966  0.00  0.00      PROA  
ATOM   2044  HB  VAL P 716     -13.255   3.382 -15.907  0.00  0.00      PROA  
ATOM   2045  CG1 VAL P 716     -13.848   2.659 -17.851  0.00  0.00      PROA  
ATOM   2046 HG11 VAL P 716     -13.555   2.747 -18.919  0.00  0.00      PROA  
ATOM   2047 HG12 VAL P 716     -14.941   2.807 -17.718  0.00  0.00      PROA  
ATOM   2048 HG13 VAL P 716     -13.676   1.579 -17.650  0.00  0.00      PROA  
ATOM   2049  CG2 VAL P 716     -11.531   2.955 -16.957  0.00  0.00      PROA  
ATOM   2050 HG21 VAL P 716     -11.434   2.261 -17.819  0.00  0.00      PROA  
ATOM   2051 HG22 VAL P 716     -11.371   2.215 -16.144  0.00  0.00      PROA  
ATOM   2052 HG23 VAL P 716     -10.684   3.674 -16.930  0.00  0.00      PROA  
ATOM   2053  C   VAL P 716     -12.692   5.478 -18.630  0.00  0.00      PROA  
ATOM   2054  O   VAL P 716     -11.468   5.672 -18.772  0.00  0.00      PROA  
ATOM   2055  N   CYS P 717     -13.550   5.788 -19.582  0.00  0.00      PROA  
ATOM   2056  HN  CYS P 717     -14.533   5.843 -19.424  0.00  0.00      PROA  
ATOM   2057  CA  CYS P 717     -13.136   6.297 -20.842  0.00  0.00      PROA  
ATOM   2058  HA  CYS P 717     -12.263   5.769 -21.198  0.00  0.00      PROA  
ATOM   2059  CB  CYS P 717     -14.172   6.177 -21.975  0.00  0.00      PROA  
ATOM   2060  HB1 CYS P 717     -13.747   6.396 -22.978  0.00  0.00      PROA  
ATOM   2061  HB2 CYS P 717     -14.988   6.876 -21.693  0.00  0.00      PROA  
ATOM   2062  SG  CYS P 717     -14.990   4.499 -22.171  0.00  0.00      PROA  
ATOM   2063  HG1 CYS P 717     -15.977   4.939 -22.938  0.00  0.00      PROA  
ATOM   2064  C   CYS P 717     -12.637   7.762 -20.821  0.00  0.00      PROA  
ATOM   2065  O   CYS P 717     -11.898   8.220 -21.685  0.00  0.00      PROA  
ATOM   2066  N   TYR P 718     -13.051   8.650 -19.850  0.00  0.00      PROA  
ATOM   2067  HN  TYR P 718     -13.669   8.246 -19.180  0.00  0.00      PROA  
ATOM   2068  CA  TYR P 718     -12.679  10.011 -19.857  0.00  0.00      PROA  
ATOM   2069  HA  TYR P 718     -12.529  10.390 -20.857  0.00  0.00      PROA  
ATOM   2070  CB  TYR P 718     -13.639  10.927 -19.054  0.00  0.00      PROA  
ATOM   2071  HB1 TYR P 718     -13.266  11.965 -18.921  0.00  0.00      PROA  
ATOM   2072  HB2 TYR P 718     -13.644  10.464 -18.044  0.00  0.00      PROA  
ATOM   2073  CG  TYR P 718     -15.156  10.887 -19.435  0.00  0.00      PROA  
ATOM   2074  CD1 TYR P 718     -16.002  10.170 -18.609  0.00  0.00      PROA  
ATOM   2075  HD1 TYR P 718     -15.575   9.538 -17.845  0.00  0.00      PROA  
ATOM   2076  CE1 TYR P 718     -17.411  10.298 -18.842  0.00  0.00      PROA  
ATOM   2077  HE1 TYR P 718     -17.949   9.882 -18.003  0.00  0.00      PROA  
ATOM   2078  CZ  TYR P 718     -17.978  11.070 -19.862  0.00  0.00      PROA  
ATOM   2079  OH  TYR P 718     -19.369  11.117 -20.111  0.00  0.00      PROA  
ATOM   2080  HH  TYR P 718     -19.435  11.410 -21.023  0.00  0.00      PROA  
ATOM   2081  CD2 TYR P 718     -15.642  11.547 -20.526  0.00  0.00      PROA  
ATOM   2082  HD2 TYR P 718     -14.985  12.155 -21.131  0.00  0.00      PROA  
ATOM   2083  CE2 TYR P 718     -17.099  11.661 -20.709  0.00  0.00      PROA  
ATOM   2084  HE2 TYR P 718     -17.327  12.226 -21.601  0.00  0.00      PROA  
ATOM   2085  C   TYR P 718     -11.271  10.219 -19.093  0.00  0.00      PROA  
ATOM   2086  O   TYR P 718     -10.737  11.350 -18.946  0.00  0.00      PROA  
ATOM   2087  N   ILE P 719     -10.679   9.134 -18.632  0.00  0.00      PROA  
ATOM   2088  HN  ILE P 719     -11.223   8.320 -18.821  0.00  0.00      PROA  
ATOM   2089  CA  ILE P 719      -9.437   9.112 -17.934  0.00  0.00      PROA  
ATOM   2090  HA  ILE P 719      -9.307  10.032 -17.383  0.00  0.00      PROA  
ATOM   2091  CB  ILE P 719      -9.373   8.071 -16.849  0.00  0.00      PROA  
ATOM   2092  HB  ILE P 719      -9.488   7.066 -17.310  0.00  0.00      PROA  
ATOM   2093  CG2 ILE P 719      -7.990   8.066 -16.173  0.00  0.00      PROA  
ATOM   2094 HG21 ILE P 719      -8.135   7.522 -15.215  0.00  0.00      PROA  
ATOM   2095 HG22 ILE P 719      -7.761   9.121 -15.912  0.00  0.00      PROA  
ATOM   2096 HG23 ILE P 719      -7.180   7.562 -16.744  0.00  0.00      PROA  
ATOM   2097  CG1 ILE P 719     -10.479   8.252 -15.787  0.00  0.00      PROA  
ATOM   2098 HG11 ILE P 719     -10.385   7.464 -15.009  0.00  0.00      PROA  
ATOM   2099 HG12 ILE P 719     -11.459   8.087 -16.284  0.00  0.00      PROA  
ATOM   2100  CD  ILE P 719     -10.562   9.504 -15.065  0.00  0.00      PROA  
ATOM   2101  HD1 ILE P 719     -11.249  10.141 -15.662  0.00  0.00      PROA  
ATOM   2102  HD2 ILE P 719      -9.666  10.160 -15.093  0.00  0.00      PROA  
ATOM   2103  HD3 ILE P 719     -11.025   9.475 -14.056  0.00  0.00      PROA  
ATOM   2104  C   ILE P 719      -8.290   8.803 -18.956  0.00  0.00      PROA  
ATOM   2105  O   ILE P 719      -8.265   7.711 -19.529  0.00  0.00      PROA  
ATOM   2106  N   THR P 720      -7.375   9.777 -19.082  0.00  0.00      PROA  
ATOM   2107  HN  THR P 720      -7.360  10.624 -18.557  0.00  0.00      PROA  
ATOM   2108  CA  THR P 720      -6.324   9.675 -20.108  0.00  0.00      PROA  
ATOM   2109  HA  THR P 720      -6.160   8.683 -20.502  0.00  0.00      PROA  
ATOM   2110  CB  THR P 720      -6.571  10.603 -21.374  0.00  0.00      PROA  
ATOM   2111  HB  THR P 720      -6.013  10.257 -22.270  0.00  0.00      PROA  
ATOM   2112  OG1 THR P 720      -6.297  11.994 -21.231  0.00  0.00      PROA  
ATOM   2113  HG1 THR P 720      -6.620  12.463 -22.004  0.00  0.00      PROA  
ATOM   2114  CG2 THR P 720      -8.092  10.506 -21.649  0.00  0.00      PROA  
ATOM   2115 HG21 THR P 720      -8.490   9.490 -21.860  0.00  0.00      PROA  
ATOM   2116 HG22 THR P 720      -8.438  11.092 -22.527  0.00  0.00      PROA  
ATOM   2117 HG23 THR P 720      -8.696  10.967 -20.839  0.00  0.00      PROA  
ATOM   2118  C   THR P 720      -5.037   9.978 -19.382  0.00  0.00      PROA  
ATOM   2119  O   THR P 720      -5.098  10.194 -18.165  0.00  0.00      PROA  
ATOM   2120  N   ARG P 721      -3.852  10.010 -20.131  0.00  0.00      PROA  
ATOM   2121  HN  ARG P 721      -3.939   9.615 -21.042  0.00  0.00      PROA  
ATOM   2122  CA  ARG P 721      -2.501   9.886 -19.623  0.00  0.00      PROA  
ATOM   2123  HA  ARG P 721      -2.408   8.983 -19.039  0.00  0.00      PROA  
ATOM   2124  CB  ARG P 721      -1.406   9.793 -20.762  0.00  0.00      PROA  
ATOM   2125  HB1 ARG P 721      -1.484  10.741 -21.337  0.00  0.00      PROA  
ATOM   2126  HB2 ARG P 721      -1.612   8.926 -21.425  0.00  0.00      PROA  
ATOM   2127  CG  ARG P 721       0.026   9.782 -20.212  0.00  0.00      PROA  
ATOM   2128  HG1 ARG P 721       0.250  10.703 -19.633  0.00  0.00      PROA  
ATOM   2129  HG2 ARG P 721       0.630   9.761 -21.144  0.00  0.00      PROA  
ATOM   2130  CD  ARG P 721       0.295   8.541 -19.297  0.00  0.00      PROA  
ATOM   2131  HD1 ARG P 721       0.049   7.652 -19.917  0.00  0.00      PROA  
ATOM   2132  HD2 ARG P 721      -0.383   8.756 -18.443  0.00  0.00      PROA  
ATOM   2133  NE  ARG P 721       1.712   8.684 -18.989  0.00  0.00      PROA  
ATOM   2134  HE  ARG P 721       2.105   9.564 -19.259  0.00  0.00      PROA  
ATOM   2135  CZ  ARG P 721       2.527   7.862 -18.423  0.00  0.00      PROA  
ATOM   2136  NH1 ARG P 721       2.258   6.581 -18.227  0.00  0.00      PROA  
ATOM   2137 HH11 ARG P 721       1.316   6.270 -18.098  0.00  0.00      PROA  
ATOM   2138 HH12 ARG P 721       2.946   6.166 -17.632  0.00  0.00      PROA  
ATOM   2139  NH2 ARG P 721       3.735   8.320 -18.051  0.00  0.00      PROA  
ATOM   2140 HH21 ARG P 721       3.950   9.272 -18.270  0.00  0.00      PROA  
ATOM   2141 HH22 ARG P 721       4.510   7.691 -17.988  0.00  0.00      PROA  
ATOM   2142  C   ARG P 721      -2.241  11.019 -18.717  0.00  0.00      PROA  
ATOM   2143  O   ARG P 721      -1.609  10.800 -17.685  0.00  0.00      PROA  
ATOM   2144  N   PHE P 722      -2.776  12.228 -18.986  0.00  0.00      PROA  
ATOM   2145  HN  PHE P 722      -3.292  12.375 -19.826  0.00  0.00      PROA  
ATOM   2146  CA  PHE P 722      -2.509  13.409 -18.185  0.00  0.00      PROA  
ATOM   2147  HA  PHE P 722      -1.431  13.476 -18.185  0.00  0.00      PROA  
ATOM   2148  CB  PHE P 722      -3.322  14.594 -18.773  0.00  0.00      PROA  
ATOM   2149  HB1 PHE P 722      -4.414  14.445 -18.914  0.00  0.00      PROA  
ATOM   2150  HB2 PHE P 722      -3.041  14.748 -19.837  0.00  0.00      PROA  
ATOM   2151  CG  PHE P 722      -3.194  15.940 -18.067  0.00  0.00      PROA  
ATOM   2152  CD1 PHE P 722      -2.119  16.695 -18.427  0.00  0.00      PROA  
ATOM   2153  HD1 PHE P 722      -1.270  16.341 -18.993  0.00  0.00      PROA  
ATOM   2154  CE1 PHE P 722      -2.044  18.032 -17.837  0.00  0.00      PROA  
ATOM   2155  HE1 PHE P 722      -1.166  18.636 -18.011  0.00  0.00      PROA  
ATOM   2156  CZ  PHE P 722      -3.004  18.483 -16.904  0.00  0.00      PROA  
ATOM   2157  HZ  PHE P 722      -2.943  19.479 -16.492  0.00  0.00      PROA  
ATOM   2158  CD2 PHE P 722      -4.120  16.370 -17.096  0.00  0.00      PROA  
ATOM   2159  HD2 PHE P 722      -4.997  15.889 -16.688  0.00  0.00      PROA  
ATOM   2160  CE2 PHE P 722      -4.118  17.662 -16.581  0.00  0.00      PROA  
ATOM   2161  HE2 PHE P 722      -4.765  18.048 -15.807  0.00  0.00      PROA  
ATOM   2162  C   PHE P 722      -2.968  13.280 -16.664  0.00  0.00      PROA  
ATOM   2163  O   PHE P 722      -2.231  13.652 -15.742  0.00  0.00      PROA  
ATOM   2164  N   THR P 723      -4.133  12.635 -16.457  0.00  0.00      PROA  
ATOM   2165  HN  THR P 723      -4.655  12.330 -17.249  0.00  0.00      PROA  
ATOM   2166  CA  THR P 723      -4.658  12.383 -15.141  0.00  0.00      PROA  
ATOM   2167  HA  THR P 723      -4.506  13.261 -14.532  0.00  0.00      PROA  
ATOM   2168  CB  THR P 723      -6.101  11.885 -15.201  0.00  0.00      PROA  
ATOM   2169  HB  THR P 723      -6.180  11.049 -15.929  0.00  0.00      PROA  
ATOM   2170  OG1 THR P 723      -6.995  12.800 -15.752  0.00  0.00      PROA  
ATOM   2171  HG1 THR P 723      -6.844  12.928 -16.692  0.00  0.00      PROA  
ATOM   2172  CG2 THR P 723      -6.635  11.425 -13.839  0.00  0.00      PROA  
ATOM   2173 HG21 THR P 723      -6.564  12.312 -13.173  0.00  0.00      PROA  
ATOM   2174 HG22 THR P 723      -6.192  10.476 -13.468  0.00  0.00      PROA  
ATOM   2175 HG23 THR P 723      -7.719  11.244 -14.002  0.00  0.00      PROA  
ATOM   2176  C   THR P 723      -3.827  11.305 -14.537  0.00  0.00      PROA  
ATOM   2177  O   THR P 723      -3.438  11.449 -13.411  0.00  0.00      PROA  
ATOM   2178  N   GLU P 724      -3.511  10.228 -15.296  0.00  0.00      PROA  
ATOM   2179  HN  GLU P 724      -3.765  10.236 -16.260  0.00  0.00      PROA  
ATOM   2180  CA  GLU P 724      -2.750   9.094 -14.828  0.00  0.00      PROA  
ATOM   2181  HA  GLU P 724      -3.238   8.609 -13.995  0.00  0.00      PROA  
ATOM   2182  CB  GLU P 724      -2.785   7.983 -16.013  0.00  0.00      PROA  
ATOM   2183  HB1 GLU P 724      -2.104   7.191 -15.635  0.00  0.00      PROA  
ATOM   2184  HB2 GLU P 724      -2.291   8.409 -16.912  0.00  0.00      PROA  
ATOM   2185  CG  GLU P 724      -4.094   7.251 -16.277  0.00  0.00      PROA  
ATOM   2186  HG1 GLU P 724      -4.817   7.999 -16.667  0.00  0.00      PROA  
ATOM   2187  HG2 GLU P 724      -4.671   6.946 -15.378  0.00  0.00      PROA  
ATOM   2188  CD  GLU P 724      -3.967   6.149 -17.322  0.00  0.00      PROA  
ATOM   2189  OE1 GLU P 724      -4.889   5.815 -18.112  0.00  0.00      PROA  
ATOM   2190  OE2 GLU P 724      -2.856   5.536 -17.336  0.00  0.00      PROA  
ATOM   2191  C   GLU P 724      -1.304   9.334 -14.381  0.00  0.00      PROA  
ATOM   2192  O   GLU P 724      -1.010   9.194 -13.241  0.00  0.00      PROA  
ATOM   2193  N   GLU P 725      -0.448   9.881 -15.287  0.00  0.00      PROA  
ATOM   2194  HN  GLU P 725      -0.809  10.032 -16.204  0.00  0.00      PROA  
ATOM   2195  CA  GLU P 725       0.982  10.360 -15.105  0.00  0.00      PROA  
ATOM   2196  HA  GLU P 725       1.580   9.486 -14.895  0.00  0.00      PROA  
ATOM   2197  CB  GLU P 725       1.455  11.177 -16.362  0.00  0.00      PROA  
ATOM   2198  HB1 GLU P 725       0.916  12.083 -16.712  0.00  0.00      PROA  
ATOM   2199  HB2 GLU P 725       1.355  10.447 -17.193  0.00  0.00      PROA  
ATOM   2200  CG  GLU P 725       2.999  11.643 -16.212  0.00  0.00      PROA  
ATOM   2201  HG1 GLU P 725       3.573  10.914 -15.601  0.00  0.00      PROA  
ATOM   2202  HG2 GLU P 725       2.843  12.599 -15.668  0.00  0.00      PROA  
ATOM   2203  CD  GLU P 725       3.724  11.700 -17.557  0.00  0.00      PROA  
ATOM   2204  OE1 GLU P 725       4.729  10.885 -17.675  0.00  0.00      PROA  
ATOM   2205  OE2 GLU P 725       3.457  12.506 -18.491  0.00  0.00      PROA  
ATOM   2206  C   GLU P 725       1.073  11.289 -13.958  0.00  0.00      PROA  
ATOM   2207  O   GLU P 725       1.950  11.189 -13.086  0.00  0.00      PROA  
ATOM   2208  N   ALA P 726       0.124  12.285 -13.941  0.00  0.00      PROA  
ATOM   2209  HN  ALA P 726      -0.579  12.394 -14.639  0.00  0.00      PROA  
ATOM   2210  CA  ALA P 726       0.073  13.212 -12.784  0.00  0.00      PROA  
ATOM   2211  HA  ALA P 726       1.079  13.590 -12.672  0.00  0.00      PROA  
ATOM   2212  CB  ALA P 726      -0.922  14.337 -12.997  0.00  0.00      PROA  
ATOM   2213  HB1 ALA P 726      -1.984  14.016 -13.062  0.00  0.00      PROA  
ATOM   2214  HB2 ALA P 726      -0.677  14.839 -13.957  0.00  0.00      PROA  
ATOM   2215  HB3 ALA P 726      -0.912  15.034 -12.132  0.00  0.00      PROA  
ATOM   2216  C   ALA P 726      -0.293  12.530 -11.445  0.00  0.00      PROA  
ATOM   2217  O   ALA P 726       0.545  12.698 -10.513  0.00  0.00      PROA  
ATOM   2218  N   PHE P 727      -1.344  11.720 -11.420  0.00  0.00      PROA  
ATOM   2219  HN  PHE P 727      -1.861  11.576 -12.260  0.00  0.00      PROA  
ATOM   2220  CA  PHE P 727      -1.836  11.041 -10.206  0.00  0.00      PROA  
ATOM   2221  HA  PHE P 727      -1.916  11.793  -9.435  0.00  0.00      PROA  
ATOM   2222  CB  PHE P 727      -3.209  10.294 -10.494  0.00  0.00      PROA  
ATOM   2223  HB1 PHE P 727      -3.145   9.481 -11.248  0.00  0.00      PROA  
ATOM   2224  HB2 PHE P 727      -3.936  11.064 -10.829  0.00  0.00      PROA  
ATOM   2225  CG  PHE P 727      -3.662   9.591  -9.232  0.00  0.00      PROA  
ATOM   2226  CD1 PHE P 727      -3.837  10.332  -8.043  0.00  0.00      PROA  
ATOM   2227  HD1 PHE P 727      -3.474  11.347  -7.989  0.00  0.00      PROA  
ATOM   2228  CE1 PHE P 727      -4.615   9.741  -7.008  0.00  0.00      PROA  
ATOM   2229  HE1 PHE P 727      -4.644  10.238  -6.049  0.00  0.00      PROA  
ATOM   2230  CZ  PHE P 727      -5.131   8.413  -7.102  0.00  0.00      PROA  
ATOM   2231  HZ  PHE P 727      -5.689   8.020  -6.265  0.00  0.00      PROA  
ATOM   2232  CD2 PHE P 727      -4.080   8.263  -9.276  0.00  0.00      PROA  
ATOM   2233  HD2 PHE P 727      -3.998   7.687 -10.186  0.00  0.00      PROA  
ATOM   2234  CE2 PHE P 727      -4.891   7.715  -8.279  0.00  0.00      PROA  
ATOM   2235  HE2 PHE P 727      -5.093   6.655  -8.329  0.00  0.00      PROA  
ATOM   2236  C   PHE P 727      -0.781  10.087  -9.746  0.00  0.00      PROA  
ATOM   2237  O   PHE P 727      -0.402  10.072  -8.519  0.00  0.00      PROA  
ATOM   2238  N   ALA P 728      -0.241   9.313 -10.700  0.00  0.00      PROA  
ATOM   2239  HN  ALA P 728      -0.403   9.594 -11.643  0.00  0.00      PROA  
ATOM   2240  CA  ALA P 728       0.706   8.296 -10.308  0.00  0.00      PROA  
ATOM   2241  HA  ALA P 728       0.189   7.593  -9.672  0.00  0.00      PROA  
ATOM   2242  CB  ALA P 728       1.040   7.479 -11.653  0.00  0.00      PROA  
ATOM   2243  HB1 ALA P 728       0.203   6.930 -12.136  0.00  0.00      PROA  
ATOM   2244  HB2 ALA P 728       1.779   6.677 -11.440  0.00  0.00      PROA  
ATOM   2245  HB3 ALA P 728       1.451   8.212 -12.381  0.00  0.00      PROA  
ATOM   2246  C   ALA P 728       1.930   8.702  -9.650  0.00  0.00      PROA  
ATOM   2247  O   ALA P 728       2.362   8.051  -8.691  0.00  0.00      PROA  
ATOM   2248  N   ALA P 729       2.597   9.786 -10.125  0.00  0.00      PROA  
ATOM   2249  HN  ALA P 729       2.137  10.334 -10.820  0.00  0.00      PROA  
ATOM   2250  CA  ALA P 729       3.727  10.417  -9.531  0.00  0.00      PROA  
ATOM   2251  HA  ALA P 729       4.489   9.664  -9.390  0.00  0.00      PROA  
ATOM   2252  CB  ALA P 729       4.204  11.565 -10.395  0.00  0.00      PROA  
ATOM   2253  HB1 ALA P 729       5.223  11.857 -10.062  0.00  0.00      PROA  
ATOM   2254  HB2 ALA P 729       3.625  12.512 -10.432  0.00  0.00      PROA  
ATOM   2255  HB3 ALA P 729       4.222  11.290 -11.471  0.00  0.00      PROA  
ATOM   2256  C   ALA P 729       3.384  11.026  -8.171  0.00  0.00      PROA  
ATOM   2257  O   ALA P 729       4.068  10.913  -7.173  0.00  0.00      PROA  
ATOM   2258  N   LEU P 730       2.200  11.691  -7.994  0.00  0.00      PROA  
ATOM   2259  HN  LEU P 730       1.608  11.878  -8.774  0.00  0.00      PROA  
ATOM   2260  CA  LEU P 730       1.640  12.291  -6.873  0.00  0.00      PROA  
ATOM   2261  HA  LEU P 730       2.292  13.092  -6.559  0.00  0.00      PROA  
ATOM   2262  CB  LEU P 730       0.243  12.809  -7.136  0.00  0.00      PROA  
ATOM   2263  HB1 LEU P 730      -0.450  11.964  -7.335  0.00  0.00      PROA  
ATOM   2264  HB2 LEU P 730       0.263  13.460  -8.036  0.00  0.00      PROA  
ATOM   2265  CG  LEU P 730      -0.308  13.720  -6.016  0.00  0.00      PROA  
ATOM   2266  HG  LEU P 730       0.193  13.494  -5.050  0.00  0.00      PROA  
ATOM   2267  CD1 LEU P 730      -0.118  15.219  -6.398  0.00  0.00      PROA  
ATOM   2268 HD11 LEU P 730       0.852  15.450  -6.888  0.00  0.00      PROA  
ATOM   2269 HD12 LEU P 730      -0.344  15.889  -5.541  0.00  0.00      PROA  
ATOM   2270 HD13 LEU P 730      -0.902  15.463  -7.146  0.00  0.00      PROA  
ATOM   2271  CD2 LEU P 730      -1.815  13.549  -5.800  0.00  0.00      PROA  
ATOM   2272 HD21 LEU P 730      -2.169  13.740  -6.836  0.00  0.00      PROA  
ATOM   2273 HD22 LEU P 730      -2.115  14.276  -5.016  0.00  0.00      PROA  
ATOM   2274 HD23 LEU P 730      -2.120  12.524  -5.496  0.00  0.00      PROA  
ATOM   2275  C   LEU P 730       1.518  11.320  -5.646  0.00  0.00      PROA  
ATOM   2276  O   LEU P 730       1.832  11.700  -4.518  0.00  0.00      PROA  
ATOM   2277  N   ILE P 731       0.975  10.117  -5.830  0.00  0.00      PROA  
ATOM   2278  HN  ILE P 731       0.583   9.819  -6.697  0.00  0.00      PROA  
ATOM   2279  CA  ILE P 731       0.832   9.131  -4.773  0.00  0.00      PROA  
ATOM   2280  HA  ILE P 731       0.312   9.674  -3.998  0.00  0.00      PROA  
ATOM   2281  CB  ILE P 731      -0.029   7.925  -5.196  0.00  0.00      PROA  
ATOM   2282  HB  ILE P 731      -1.024   8.306  -5.511  0.00  0.00      PROA  
ATOM   2283  CG2 ILE P 731       0.540   7.157  -6.373  0.00  0.00      PROA  
ATOM   2284 HG21 ILE P 731       0.046   6.174  -6.533  0.00  0.00      PROA  
ATOM   2285 HG22 ILE P 731       1.598   6.973  -6.089  0.00  0.00      PROA  
ATOM   2286 HG23 ILE P 731       0.558   7.757  -7.308  0.00  0.00      PROA  
ATOM   2287  CG1 ILE P 731      -0.276   6.922  -4.106  0.00  0.00      PROA  
ATOM   2288 HG11 ILE P 731       0.727   6.563  -3.790  0.00  0.00      PROA  
ATOM   2289 HG12 ILE P 731      -0.717   5.997  -4.534  0.00  0.00      PROA  
ATOM   2290  CD  ILE P 731      -1.044   7.384  -2.912  0.00  0.00      PROA  
ATOM   2291  HD1 ILE P 731      -1.085   6.532  -2.200  0.00  0.00      PROA  
ATOM   2292  HD2 ILE P 731      -2.106   7.684  -3.032  0.00  0.00      PROA  
ATOM   2293  HD3 ILE P 731      -0.473   8.233  -2.478  0.00  0.00      PROA  
ATOM   2294  C   ILE P 731       2.194   8.765  -4.119  0.00  0.00      PROA  
ATOM   2295  O   ILE P 731       2.423   8.749  -2.925  0.00  0.00      PROA  
ATOM   2296  N   CYS P 732       3.253   8.650  -4.920  0.00  0.00      PROA  
ATOM   2297  HN  CYS P 732       3.186   8.572  -5.911  0.00  0.00      PROA  
ATOM   2298  CA  CYS P 732       4.605   8.610  -4.435  0.00  0.00      PROA  
ATOM   2299  HA  CYS P 732       4.640   7.862  -3.657  0.00  0.00      PROA  
ATOM   2300  CB  CYS P 732       5.486   8.229  -5.653  0.00  0.00      PROA  
ATOM   2301  HB1 CYS P 732       6.528   8.032  -5.325  0.00  0.00      PROA  
ATOM   2302  HB2 CYS P 732       5.516   9.136  -6.295  0.00  0.00      PROA  
ATOM   2303  SG  CYS P 732       4.759   6.856  -6.630  0.00  0.00      PROA  
ATOM   2304  HG1 CYS P 732       5.995   6.503  -6.953  0.00  0.00      PROA  
ATOM   2305  C   CYS P 732       5.117   9.907  -3.745  0.00  0.00      PROA  
ATOM   2306  O   CYS P 732       5.683   9.729  -2.701  0.00  0.00      PROA  
ATOM   2307  N   ILE P 733       4.834  11.144  -4.208  0.00  0.00      PROA  
ATOM   2308  HN  ILE P 733       4.346  11.255  -5.070  0.00  0.00      PROA  
ATOM   2309  CA  ILE P 733       5.245  12.365  -3.582  0.00  0.00      PROA  
ATOM   2310  HA  ILE P 733       6.314  12.253  -3.473  0.00  0.00      PROA  
ATOM   2311  CB  ILE P 733       4.857  13.579  -4.459  0.00  0.00      PROA  
ATOM   2312  HB  ILE P 733       3.785  13.478  -4.732  0.00  0.00      PROA  
ATOM   2313  CG2 ILE P 733       4.937  14.828  -3.480  0.00  0.00      PROA  
ATOM   2314 HG21 ILE P 733       5.910  14.867  -2.946  0.00  0.00      PROA  
ATOM   2315 HG22 ILE P 733       4.116  14.823  -2.731  0.00  0.00      PROA  
ATOM   2316 HG23 ILE P 733       4.750  15.664  -4.187  0.00  0.00      PROA  
ATOM   2317  CG1 ILE P 733       5.654  13.798  -5.705  0.00  0.00      PROA  
ATOM   2318 HG11 ILE P 733       5.214  14.663  -6.246  0.00  0.00      PROA  
ATOM   2319 HG12 ILE P 733       5.520  12.969  -6.432  0.00  0.00      PROA  
ATOM   2320  CD  ILE P 733       7.116  14.038  -5.402  0.00  0.00      PROA  
ATOM   2321  HD1 ILE P 733       7.274  14.928  -4.757  0.00  0.00      PROA  
ATOM   2322  HD2 ILE P 733       7.692  14.370  -6.292  0.00  0.00      PROA  
ATOM   2323  HD3 ILE P 733       7.613  13.122  -5.018  0.00  0.00      PROA  
ATOM   2324  C   ILE P 733       4.661  12.417  -2.150  0.00  0.00      PROA  
ATOM   2325  O   ILE P 733       5.380  12.825  -1.195  0.00  0.00      PROA  
ATOM   2326  N   ILE P 734       3.422  11.934  -1.962  0.00  0.00      PROA  
ATOM   2327  HN  ILE P 734       2.909  11.662  -2.772  0.00  0.00      PROA  
ATOM   2328  CA  ILE P 734       2.748  11.759  -0.687  0.00  0.00      PROA  
ATOM   2329  HA  ILE P 734       2.968  12.669  -0.149  0.00  0.00      PROA  
ATOM   2330  CB  ILE P 734       1.229  11.637  -0.826  0.00  0.00      PROA  
ATOM   2331  HB  ILE P 734       1.032  10.715  -1.413  0.00  0.00      PROA  
ATOM   2332  CG2 ILE P 734       0.397  11.262   0.482  0.00  0.00      PROA  
ATOM   2333 HG21 ILE P 734       0.650  10.281   0.938  0.00  0.00      PROA  
ATOM   2334 HG22 ILE P 734      -0.706  11.309   0.352  0.00  0.00      PROA  
ATOM   2335 HG23 ILE P 734       0.584  12.028   1.265  0.00  0.00      PROA  
ATOM   2336  CG1 ILE P 734       0.711  12.910  -1.454  0.00  0.00      PROA  
ATOM   2337 HG11 ILE P 734      -0.251  13.042  -0.913  0.00  0.00      PROA  
ATOM   2338 HG12 ILE P 734       0.403  12.699  -2.500  0.00  0.00      PROA  
ATOM   2339  CD  ILE P 734       1.389  14.210  -1.303  0.00  0.00      PROA  
ATOM   2340  HD1 ILE P 734       0.626  14.885  -1.746  0.00  0.00      PROA  
ATOM   2341  HD2 ILE P 734       2.366  14.121  -1.824  0.00  0.00      PROA  
ATOM   2342  HD3 ILE P 734       1.334  14.548  -0.246  0.00  0.00      PROA  
ATOM   2343  C   ILE P 734       3.409  10.696   0.183  0.00  0.00      PROA  
ATOM   2344  O   ILE P 734       3.683  10.905   1.341  0.00  0.00      PROA  
ATOM   2345  N   PHE P 735       3.721   9.505  -0.419  0.00  0.00      PROA  
ATOM   2346  HN  PHE P 735       3.349   9.294  -1.320  0.00  0.00      PROA  
ATOM   2347  CA  PHE P 735       4.397   8.453   0.295  0.00  0.00      PROA  
ATOM   2348  HA  PHE P 735       3.799   8.198   1.157  0.00  0.00      PROA  
ATOM   2349  CB  PHE P 735       4.541   7.231  -0.657  0.00  0.00      PROA  
ATOM   2350  HB1 PHE P 735       5.235   6.463  -0.253  0.00  0.00      PROA  
ATOM   2351  HB2 PHE P 735       5.009   7.576  -1.604  0.00  0.00      PROA  
ATOM   2352  CG  PHE P 735       3.289   6.484  -0.879  0.00  0.00      PROA  
ATOM   2353  CD1 PHE P 735       2.070   6.756  -0.244  0.00  0.00      PROA  
ATOM   2354  HD1 PHE P 735       1.887   7.599   0.406  0.00  0.00      PROA  
ATOM   2355  CE1 PHE P 735       1.017   5.945  -0.541  0.00  0.00      PROA  
ATOM   2356  HE1 PHE P 735       0.085   6.094  -0.018  0.00  0.00      PROA  
ATOM   2357  CZ  PHE P 735       1.136   4.737  -1.308  0.00  0.00      PROA  
ATOM   2358  HZ  PHE P 735       0.332   4.024  -1.203  0.00  0.00      PROA  
ATOM   2359  CD2 PHE P 735       3.429   5.299  -1.669  0.00  0.00      PROA  
ATOM   2360  HD2 PHE P 735       4.417   5.029  -2.012  0.00  0.00      PROA  
ATOM   2361  CE2 PHE P 735       2.411   4.406  -1.840  0.00  0.00      PROA  
ATOM   2362  HE2 PHE P 735       2.498   3.441  -2.317  0.00  0.00      PROA  
ATOM   2363  C   PHE P 735       5.782   8.836   0.722  0.00  0.00      PROA  
ATOM   2364  O   PHE P 735       6.114   8.596   1.877  0.00  0.00      PROA  
ATOM   2365  N   ILE P 736       6.626   9.452  -0.126  0.00  0.00      PROA  
ATOM   2366  HN  ILE P 736       6.307   9.803  -1.003  0.00  0.00      PROA  
ATOM   2367  CA  ILE P 736       7.869  10.040   0.260  0.00  0.00      PROA  
ATOM   2368  HA  ILE P 736       8.458   9.262   0.725  0.00  0.00      PROA  
ATOM   2369  CB  ILE P 736       8.615  10.634  -0.951  0.00  0.00      PROA  
ATOM   2370  HB  ILE P 736       7.878  11.251  -1.508  0.00  0.00      PROA  
ATOM   2371  CG2 ILE P 736       9.692  11.524  -0.446  0.00  0.00      PROA  
ATOM   2372 HG21 ILE P 736       9.305  12.417   0.091  0.00  0.00      PROA  
ATOM   2373 HG22 ILE P 736      10.152  11.959  -1.358  0.00  0.00      PROA  
ATOM   2374 HG23 ILE P 736      10.408  11.004   0.225  0.00  0.00      PROA  
ATOM   2375  CG1 ILE P 736       9.022   9.604  -1.987  0.00  0.00      PROA  
ATOM   2376 HG11 ILE P 736       8.194   8.881  -2.148  0.00  0.00      PROA  
ATOM   2377 HG12 ILE P 736       9.855   8.958  -1.635  0.00  0.00      PROA  
ATOM   2378  CD  ILE P 736       9.416  10.213  -3.339  0.00  0.00      PROA  
ATOM   2379  HD1 ILE P 736      10.134  11.034  -3.123  0.00  0.00      PROA  
ATOM   2380  HD2 ILE P 736       8.556  10.562  -3.950  0.00  0.00      PROA  
ATOM   2381  HD3 ILE P 736       9.878   9.384  -3.915  0.00  0.00      PROA  
ATOM   2382  C   ILE P 736       7.652  11.126   1.421  0.00  0.00      PROA  
ATOM   2383  O   ILE P 736       8.341  11.015   2.476  0.00  0.00      PROA  
ATOM   2384  N   TYR P 737       6.659  12.042   1.374  0.00  0.00      PROA  
ATOM   2385  HN  TYR P 737       6.065  12.032   0.573  0.00  0.00      PROA  
ATOM   2386  CA  TYR P 737       6.316  12.939   2.405  0.00  0.00      PROA  
ATOM   2387  HA  TYR P 737       7.290  13.312   2.686  0.00  0.00      PROA  
ATOM   2388  CB  TYR P 737       5.497  14.090   1.729  0.00  0.00      PROA  
ATOM   2389  HB1 TYR P 737       4.507  13.690   1.424  0.00  0.00      PROA  
ATOM   2390  HB2 TYR P 737       5.953  14.524   0.814  0.00  0.00      PROA  
ATOM   2391  CG  TYR P 737       5.244  15.165   2.658  0.00  0.00      PROA  
ATOM   2392  CD1 TYR P 737       6.077  16.310   2.550  0.00  0.00      PROA  
ATOM   2393  HD1 TYR P 737       6.885  16.479   1.854  0.00  0.00      PROA  
ATOM   2394  CE1 TYR P 737       5.802  17.403   3.446  0.00  0.00      PROA  
ATOM   2395  HE1 TYR P 737       6.492  18.231   3.385  0.00  0.00      PROA  
ATOM   2396  CZ  TYR P 737       4.655  17.314   4.345  0.00  0.00      PROA  
ATOM   2397  OH  TYR P 737       4.333  18.324   5.278  0.00  0.00      PROA  
ATOM   2398  HH  TYR P 737       3.728  17.909   5.898  0.00  0.00      PROA  
ATOM   2399  CD2 TYR P 737       4.067  15.109   3.381  0.00  0.00      PROA  
ATOM   2400  HD2 TYR P 737       3.272  14.382   3.306  0.00  0.00      PROA  
ATOM   2401  CE2 TYR P 737       3.760  16.174   4.292  0.00  0.00      PROA  
ATOM   2402  HE2 TYR P 737       2.923  16.099   4.971  0.00  0.00      PROA  
ATOM   2403  C   TYR P 737       5.862  12.348   3.749  0.00  0.00      PROA  
ATOM   2404  O   TYR P 737       6.184  12.792   4.835  0.00  0.00      PROA  
ATOM   2405  N   GLU P 738       5.104  11.240   3.735  0.00  0.00      PROA  
ATOM   2406  HN  GLU P 738       4.705  10.972   2.862  0.00  0.00      PROA  
ATOM   2407  CA  GLU P 738       4.825  10.392   4.861  0.00  0.00      PROA  
ATOM   2408  HA  GLU P 738       4.361  10.945   5.664  0.00  0.00      PROA  
ATOM   2409  CB  GLU P 738       3.742   9.329   4.464  0.00  0.00      PROA  
ATOM   2410  HB1 GLU P 738       3.753   8.420   5.102  0.00  0.00      PROA  
ATOM   2411  HB2 GLU P 738       4.095   9.025   3.455  0.00  0.00      PROA  
ATOM   2412  CG  GLU P 738       2.347   9.884   4.390  0.00  0.00      PROA  
ATOM   2413  HG1 GLU P 738       1.781   9.101   3.842  0.00  0.00      PROA  
ATOM   2414  HG2 GLU P 738       2.230  10.733   3.683  0.00  0.00      PROA  
ATOM   2415  CD  GLU P 738       1.768  10.108   5.760  0.00  0.00      PROA  
ATOM   2416  OE1 GLU P 738       1.068  11.160   5.842  0.00  0.00      PROA  
ATOM   2417  OE2 GLU P 738       1.999   9.328   6.730  0.00  0.00      PROA  
ATOM   2418  C   GLU P 738       5.984   9.786   5.500  0.00  0.00      PROA  
ATOM   2419  O   GLU P 738       6.133   9.972   6.763  0.00  0.00      PROA  
ATOM   2420  N   ALA P 739       6.866   9.192   4.754  0.00  0.00      PROA  
ATOM   2421  HN  ALA P 739       6.849   9.083   3.763  0.00  0.00      PROA  
ATOM   2422  CA  ALA P 739       8.108   8.678   5.349  0.00  0.00      PROA  
ATOM   2423  HA  ALA P 739       7.775   8.144   6.227  0.00  0.00      PROA  
ATOM   2424  CB  ALA P 739       8.864   7.864   4.296  0.00  0.00      PROA  
ATOM   2425  HB1 ALA P 739       8.890   8.372   3.309  0.00  0.00      PROA  
ATOM   2426  HB2 ALA P 739       8.248   6.973   4.049  0.00  0.00      PROA  
ATOM   2427  HB3 ALA P 739       9.873   7.468   4.540  0.00  0.00      PROA  
ATOM   2428  C   ALA P 739       9.153   9.680   5.908  0.00  0.00      PROA  
ATOM   2429  O   ALA P 739       9.795   9.473   6.938  0.00  0.00      PROA  
ATOM   2430  N   LEU P 740       9.221  10.872   5.311  0.00  0.00      PROA  
ATOM   2431  HN  LEU P 740       8.791  10.851   4.412  0.00  0.00      PROA  
ATOM   2432  CA  LEU P 740       9.895  12.084   5.789  0.00  0.00      PROA  
ATOM   2433  HA  LEU P 740      10.952  11.864   5.833  0.00  0.00      PROA  
ATOM   2434  CB  LEU P 740       9.716  13.113   4.685  0.00  0.00      PROA  
ATOM   2435  HB1 LEU P 740       8.642  13.385   4.612  0.00  0.00      PROA  
ATOM   2436  HB2 LEU P 740      10.030  12.614   3.744  0.00  0.00      PROA  
ATOM   2437  CG  LEU P 740      10.661  14.387   4.784  0.00  0.00      PROA  
ATOM   2438  HG  LEU P 740      10.164  14.866   5.654  0.00  0.00      PROA  
ATOM   2439  CD1 LEU P 740      12.200  14.185   5.036  0.00  0.00      PROA  
ATOM   2440 HD11 LEU P 740      12.368  13.422   5.826  0.00  0.00      PROA  
ATOM   2441 HD12 LEU P 740      12.538  15.201   5.333  0.00  0.00      PROA  
ATOM   2442 HD13 LEU P 740      12.746  13.882   4.117  0.00  0.00      PROA  
ATOM   2443  CD2 LEU P 740      10.477  15.142   3.462  0.00  0.00      PROA  
ATOM   2444 HD21 LEU P 740       9.557  15.758   3.551  0.00  0.00      PROA  
ATOM   2445 HD22 LEU P 740      10.404  14.358   2.679  0.00  0.00      PROA  
ATOM   2446 HD23 LEU P 740      11.300  15.842   3.200  0.00  0.00      PROA  
ATOM   2447  C   LEU P 740       9.321  12.622   7.079  0.00  0.00      PROA  
ATOM   2448  O   LEU P 740      10.002  12.918   8.017  0.00  0.00      PROA  
ATOM   2449  N   GLU P 741       7.999  12.760   7.107  0.00  0.00      PROA  
ATOM   2450  HN  GLU P 741       7.316  12.685   6.385  0.00  0.00      PROA  
ATOM   2451  CA  GLU P 741       7.260  13.148   8.280  0.00  0.00      PROA  
ATOM   2452  HA  GLU P 741       7.612  14.129   8.562  0.00  0.00      PROA  
ATOM   2453  CB  GLU P 741       5.707  13.194   7.965  0.00  0.00      PROA  
ATOM   2454  HB1 GLU P 741       5.447  12.461   7.172  0.00  0.00      PROA  
ATOM   2455  HB2 GLU P 741       5.523  14.161   7.449  0.00  0.00      PROA  
ATOM   2456  CG  GLU P 741       4.844  13.290   9.213  0.00  0.00      PROA  
ATOM   2457  HG1 GLU P 741       5.150  14.191   9.787  0.00  0.00      PROA  
ATOM   2458  HG2 GLU P 741       4.926  12.430   9.911  0.00  0.00      PROA  
ATOM   2459  CD  GLU P 741       3.346  13.445   8.911  0.00  0.00      PROA  
ATOM   2460  OE1 GLU P 741       2.978  14.518   8.351  0.00  0.00      PROA  
ATOM   2461  OE2 GLU P 741       2.570  12.465   9.220  0.00  0.00      PROA  
ATOM   2462  C   GLU P 741       7.447  12.279   9.466  0.00  0.00      PROA  
ATOM   2463  O   GLU P 741       7.599  12.699  10.627  0.00  0.00      PROA  
ATOM   2464  N   LYS P 742       7.518  10.959   9.231  0.00  0.00      PROA  
ATOM   2465  HN  LYS P 742       7.277  10.645   8.316  0.00  0.00      PROA  
ATOM   2466  CA  LYS P 742       7.802   9.923  10.188  0.00  0.00      PROA  
ATOM   2467  HA  LYS P 742       7.149  10.127  11.024  0.00  0.00      PROA  
ATOM   2468  CB  LYS P 742       7.657   8.471   9.655  0.00  0.00      PROA  
ATOM   2469  HB1 LYS P 742       8.361   8.267   8.820  0.00  0.00      PROA  
ATOM   2470  HB2 LYS P 742       6.651   8.365   9.196  0.00  0.00      PROA  
ATOM   2471  CG  LYS P 742       7.774   7.377  10.743  0.00  0.00      PROA  
ATOM   2472  HG1 LYS P 742       8.827   7.319  11.093  0.00  0.00      PROA  
ATOM   2473  HG2 LYS P 742       7.476   6.450  10.209  0.00  0.00      PROA  
ATOM   2474  CD  LYS P 742       6.850   7.602  11.980  0.00  0.00      PROA  
ATOM   2475  HD1 LYS P 742       7.247   8.467  12.553  0.00  0.00      PROA  
ATOM   2476  HD2 LYS P 742       7.051   6.743  12.656  0.00  0.00      PROA  
ATOM   2477  CE  LYS P 742       5.366   7.819  11.724  0.00  0.00      PROA  
ATOM   2478  HE1 LYS P 742       4.872   6.955  11.231  0.00  0.00      PROA  
ATOM   2479  HE2 LYS P 742       5.100   8.768  11.210  0.00  0.00      PROA  
ATOM   2480  NZ  LYS P 742       4.718   7.836  13.103  0.00  0.00      PROA  
ATOM   2481  HZ1 LYS P 742       3.736   8.176  13.132  0.00  0.00      PROA  
ATOM   2482  HZ2 LYS P 742       5.351   8.371  13.731  0.00  0.00      PROA  
ATOM   2483  HZ3 LYS P 742       4.741   6.835  13.386  0.00  0.00      PROA  
ATOM   2484  C   LYS P 742       9.165  10.006  10.758  0.00  0.00      PROA  
ATOM   2485  O   LYS P 742       9.515   9.920  11.919  0.00  0.00      PROA  
ATOM   2486  N   LEU P 743      10.088  10.241   9.812  0.00  0.00      PROA  
ATOM   2487  HN  LEU P 743       9.772  10.367   8.875  0.00  0.00      PROA  
ATOM   2488  CA  LEU P 743      11.420  10.496  10.176  0.00  0.00      PROA  
ATOM   2489  HA  LEU P 743      11.706   9.776  10.928  0.00  0.00      PROA  
ATOM   2490  CB  LEU P 743      12.246  10.421   8.874  0.00  0.00      PROA  
ATOM   2491  HB1 LEU P 743      11.798  10.930   7.993  0.00  0.00      PROA  
ATOM   2492  HB2 LEU P 743      12.252   9.399   8.438  0.00  0.00      PROA  
ATOM   2493  CG  LEU P 743      13.666  10.851   8.898  0.00  0.00      PROA  
ATOM   2494  HG  LEU P 743      13.721  11.861   9.357  0.00  0.00      PROA  
ATOM   2495  CD1 LEU P 743      14.536  10.012   9.872  0.00  0.00      PROA  
ATOM   2496 HD11 LEU P 743      14.766   9.031   9.404  0.00  0.00      PROA  
ATOM   2497 HD12 LEU P 743      14.025   9.837  10.843  0.00  0.00      PROA  
ATOM   2498 HD13 LEU P 743      15.543  10.447  10.050  0.00  0.00      PROA  
ATOM   2499  CD2 LEU P 743      14.238  10.693   7.500  0.00  0.00      PROA  
ATOM   2500 HD21 LEU P 743      13.861  11.493   6.827  0.00  0.00      PROA  
ATOM   2501 HD22 LEU P 743      13.958   9.687   7.121  0.00  0.00      PROA  
ATOM   2502 HD23 LEU P 743      15.348  10.732   7.498  0.00  0.00      PROA  
ATOM   2503  C   LEU P 743      11.658  11.837  10.906  0.00  0.00      PROA  
ATOM   2504  O   LEU P 743      12.574  11.871  11.724  0.00  0.00      PROA  
ATOM   2505  N   PHE P 744      10.777  12.845  10.778  0.00  0.00      PROA  
ATOM   2506  HN  PHE P 744      10.065  12.803  10.082  0.00  0.00      PROA  
ATOM   2507  CA  PHE P 744      10.590  13.927  11.642  0.00  0.00      PROA  
ATOM   2508  HA  PHE P 744      11.488  14.496  11.834  0.00  0.00      PROA  
ATOM   2509  CB  PHE P 744       9.750  15.020  10.989  0.00  0.00      PROA  
ATOM   2510  HB1 PHE P 744       9.354  15.635  11.825  0.00  0.00      PROA  
ATOM   2511  HB2 PHE P 744       8.979  14.581  10.320  0.00  0.00      PROA  
ATOM   2512  CG  PHE P 744      10.518  16.030  10.023  0.00  0.00      PROA  
ATOM   2513  CD1 PHE P 744      10.237  17.439  10.293  0.00  0.00      PROA  
ATOM   2514  HD1 PHE P 744       9.395  17.705  10.915  0.00  0.00      PROA  
ATOM   2515  CE1 PHE P 744      10.901  18.385   9.546  0.00  0.00      PROA  
ATOM   2516  HE1 PHE P 744      10.559  19.387   9.762  0.00  0.00      PROA  
ATOM   2517  CZ  PHE P 744      11.862  17.984   8.596  0.00  0.00      PROA  
ATOM   2518  HZ  PHE P 744      12.319  18.718   7.948  0.00  0.00      PROA  
ATOM   2519  CD2 PHE P 744      11.383  15.672   8.967  0.00  0.00      PROA  
ATOM   2520  HD2 PHE P 744      11.692  14.642   8.867  0.00  0.00      PROA  
ATOM   2521  CE2 PHE P 744      12.129  16.610   8.321  0.00  0.00      PROA  
ATOM   2522  HE2 PHE P 744      12.806  16.429   7.499  0.00  0.00      PROA  
ATOM   2523  C   PHE P 744      10.021  13.625  12.987  0.00  0.00      PROA  
ATOM   2524  O   PHE P 744      10.418  14.187  14.015  0.00  0.00      PROA  
ATOM   2525  N   ASP P 745       9.005  12.725  13.015  0.00  0.00      PROA  
ATOM   2526  HN  ASP P 745       8.568  12.378  12.189  0.00  0.00      PROA  
ATOM   2527  CA  ASP P 745       8.426  12.180  14.216  0.00  0.00      PROA  
ATOM   2528  HA  ASP P 745       7.977  13.002  14.754  0.00  0.00      PROA  
ATOM   2529  CB  ASP P 745       7.293  11.211  13.793  0.00  0.00      PROA  
ATOM   2530  HB1 ASP P 745       7.766  10.397  13.204  0.00  0.00      PROA  
ATOM   2531  HB2 ASP P 745       6.707  11.889  13.137  0.00  0.00      PROA  
ATOM   2532  CG  ASP P 745       6.411  10.682  14.910  0.00  0.00      PROA  
ATOM   2533  OD1 ASP P 745       5.537   9.767  14.675  0.00  0.00      PROA  
ATOM   2534  OD2 ASP P 745       6.423  11.255  15.999  0.00  0.00      PROA  
ATOM   2535  C   ASP P 745       9.423  11.531  15.225  0.00  0.00      PROA  
ATOM   2536  O   ASP P 745       9.445  11.731  16.453  0.00  0.00      PROA  
ATOM   2537  N   LEU P 746      10.346  10.769  14.671  0.00  0.00      PROA  
ATOM   2538  HN  LEU P 746      10.320  10.527  13.704  0.00  0.00      PROA  
ATOM   2539  CA  LEU P 746      11.472  10.357  15.456  0.00  0.00      PROA  
ATOM   2540  HA  LEU P 746      11.141   9.901  16.377  0.00  0.00      PROA  
ATOM   2541  CB  LEU P 746      12.206   9.197  14.791  0.00  0.00      PROA  
ATOM   2542  HB1 LEU P 746      13.238   8.994  15.149  0.00  0.00      PROA  
ATOM   2543  HB2 LEU P 746      12.263   9.445  13.710  0.00  0.00      PROA  
ATOM   2544  CG  LEU P 746      11.343   7.950  14.979  0.00  0.00      PROA  
ATOM   2545  HG  LEU P 746      10.269   8.232  15.015  0.00  0.00      PROA  
ATOM   2546  CD1 LEU P 746      11.452   7.016  13.740  0.00  0.00      PROA  
ATOM   2547 HD11 LEU P 746      10.728   6.216  14.005  0.00  0.00      PROA  
ATOM   2548 HD12 LEU P 746      12.477   6.600  13.634  0.00  0.00      PROA  
ATOM   2549 HD13 LEU P 746      11.053   7.548  12.850  0.00  0.00      PROA  
ATOM   2550  CD2 LEU P 746      11.761   7.238  16.270  0.00  0.00      PROA  
ATOM   2551 HD21 LEU P 746      11.079   6.378  16.439  0.00  0.00      PROA  
ATOM   2552 HD22 LEU P 746      11.846   7.891  17.165  0.00  0.00      PROA  
ATOM   2553 HD23 LEU P 746      12.798   6.919  16.028  0.00  0.00      PROA  
ATOM   2554  C   LEU P 746      12.529  11.389  15.921  0.00  0.00      PROA  
ATOM   2555  O   LEU P 746      13.255  11.219  16.896  0.00  0.00      PROA  
ATOM   2556  N   GLY P 747      12.577  12.492  15.215  0.00  0.00      PROA  
ATOM   2557  HN  GLY P 747      12.092  12.676  14.364  0.00  0.00      PROA  
ATOM   2558  CA  GLY P 747      13.416  13.624  15.656  0.00  0.00      PROA  
ATOM   2559  HA1 GLY P 747      13.528  14.333  14.849  0.00  0.00      PROA  
ATOM   2560  HA2 GLY P 747      14.343  13.189  15.998  0.00  0.00      PROA  
ATOM   2561  C   GLY P 747      12.884  14.389  16.821  0.00  0.00      PROA  
ATOM   2562  O   GLY P 747      13.618  14.875  17.647  0.00  0.00      PROA  
ATOM   2563  N   GLU P 748      11.592  14.522  16.860  0.00  0.00      PROA  
ATOM   2564  HN  GLU P 748      11.015  14.255  16.093  0.00  0.00      PROA  
ATOM   2565  CA  GLU P 748      10.744  15.040  17.910  0.00  0.00      PROA  
ATOM   2566  HA  GLU P 748      11.139  15.991  18.238  0.00  0.00      PROA  
ATOM   2567  CB  GLU P 748       9.293  15.271  17.446  0.00  0.00      PROA  
ATOM   2568  HB1 GLU P 748       8.952  14.363  16.904  0.00  0.00      PROA  
ATOM   2569  HB2 GLU P 748       9.539  16.049  16.692  0.00  0.00      PROA  
ATOM   2570  CG  GLU P 748       8.236  15.724  18.471  0.00  0.00      PROA  
ATOM   2571  HG1 GLU P 748       8.522  16.709  18.897  0.00  0.00      PROA  
ATOM   2572  HG2 GLU P 748       8.119  15.022  19.325  0.00  0.00      PROA  
ATOM   2573  CD  GLU P 748       6.950  15.947  17.866  0.00  0.00      PROA  
ATOM   2574  OE1 GLU P 748       6.000  15.201  18.175  0.00  0.00      PROA  
ATOM   2575  OE2 GLU P 748       6.793  16.845  16.998  0.00  0.00      PROA  
ATOM   2576  C   GLU P 748      10.672  14.183  19.157  0.00  0.00      PROA  
ATOM   2577  O   GLU P 748      10.700  14.727  20.199  0.00  0.00      PROA  
ATOM   2578  N   THR P 749      10.773  12.915  19.098  0.00  0.00      PROA  
ATOM   2579  HN  THR P 749      10.732  12.545  18.174  0.00  0.00      PROA  
ATOM   2580  CA  THR P 749      10.774  12.085  20.322  0.00  0.00      PROA  
ATOM   2581  HA  THR P 749      10.195  12.529  21.117  0.00  0.00      PROA  
ATOM   2582  CB  THR P 749      10.372  10.664  19.969  0.00  0.00      PROA  
ATOM   2583  HB  THR P 749      10.834  10.296  19.029  0.00  0.00      PROA  
ATOM   2584  OG1 THR P 749       8.963  10.692  19.649  0.00  0.00      PROA  
ATOM   2585  HG1 THR P 749       8.812  11.480  19.121  0.00  0.00      PROA  
ATOM   2586  CG2 THR P 749      10.523   9.623  21.108  0.00  0.00      PROA  
ATOM   2587 HG21 THR P 749      10.202   8.602  20.813  0.00  0.00      PROA  
ATOM   2588 HG22 THR P 749      10.113   9.978  22.078  0.00  0.00      PROA  
ATOM   2589 HG23 THR P 749      11.615   9.460  21.232  0.00  0.00      PROA  
ATOM   2590  C   THR P 749      12.167  11.984  20.940  0.00  0.00      PROA  
ATOM   2591  O   THR P 749      12.266  11.982  22.152  0.00  0.00      PROA  
ATOM   2592  N   TYR P 750      13.214  11.870  20.089  0.00  0.00      PROA  
ATOM   2593  HN  TYR P 750      12.984  11.701  19.134  0.00  0.00      PROA  
ATOM   2594  CA  TYR P 750      14.620  11.812  20.532  0.00  0.00      PROA  
ATOM   2595  HA  TYR P 750      14.590  11.409  21.533  0.00  0.00      PROA  
ATOM   2596  CB  TYR P 750      15.473  10.782  19.823  0.00  0.00      PROA  
ATOM   2597  HB1 TYR P 750      16.540  11.001  20.041  0.00  0.00      PROA  
ATOM   2598  HB2 TYR P 750      15.292  10.897  18.733  0.00  0.00      PROA  
ATOM   2599  CG  TYR P 750      15.105   9.401  20.314  0.00  0.00      PROA  
ATOM   2600  CD1 TYR P 750      14.077   8.793  19.655  0.00  0.00      PROA  
ATOM   2601  HD1 TYR P 750      13.541   9.299  18.866  0.00  0.00      PROA  
ATOM   2602  CE1 TYR P 750      13.651   7.488  20.052  0.00  0.00      PROA  
ATOM   2603  HE1 TYR P 750      12.907   7.057  19.399  0.00  0.00      PROA  
ATOM   2604  CZ  TYR P 750      14.300   6.851  21.051  0.00  0.00      PROA  
ATOM   2605  OH  TYR P 750      13.857   5.577  21.372  0.00  0.00      PROA  
ATOM   2606  HH  TYR P 750      14.398   5.194  22.067  0.00  0.00      PROA  
ATOM   2607  CD2 TYR P 750      15.717   8.738  21.325  0.00  0.00      PROA  
ATOM   2608  HD2 TYR P 750      16.556   9.175  21.846  0.00  0.00      PROA  
ATOM   2609  CE2 TYR P 750      15.312   7.510  21.752  0.00  0.00      PROA  
ATOM   2610  HE2 TYR P 750      15.764   6.996  22.588  0.00  0.00      PROA  
ATOM   2611  C   TYR P 750      15.281  13.110  20.812  0.00  0.00      PROA  
ATOM   2612  O   TYR P 750      16.434  13.158  21.193  0.00  0.00      PROA  
ATOM   2613  N   ALA P 751      14.497  14.198  20.640  0.00  0.00      PROA  
ATOM   2614  HN  ALA P 751      13.572  13.979  20.338  0.00  0.00      PROA  
ATOM   2615  CA  ALA P 751      14.908  15.582  20.656  0.00  0.00      PROA  
ATOM   2616  HA  ALA P 751      15.389  15.800  19.715  0.00  0.00      PROA  
ATOM   2617  CB  ALA P 751      13.649  16.486  20.818  0.00  0.00      PROA  
ATOM   2618  HB1 ALA P 751      13.110  16.288  21.769  0.00  0.00      PROA  
ATOM   2619  HB2 ALA P 751      12.823  16.282  20.103  0.00  0.00      PROA  
ATOM   2620  HB3 ALA P 751      13.912  17.563  20.743  0.00  0.00      PROA  
ATOM   2621  C   ALA P 751      15.981  15.950  21.787  0.00  0.00      PROA  
ATOM   2622  O   ALA P 751      15.880  15.487  22.961  0.00  0.00      PROA  
ATOM   2623  N   PHE P 752      17.039  16.743  21.402  0.00  0.00      PROA  
ATOM   2624  HN  PHE P 752      16.992  17.169  20.502  0.00  0.00      PROA  
ATOM   2625  CA  PHE P 752      18.171  16.996  22.256  0.00  0.00      PROA  
ATOM   2626  HA  PHE P 752      17.896  17.195  23.281  0.00  0.00      PROA  
ATOM   2627  CB  PHE P 752      19.142  15.753  22.338  0.00  0.00      PROA  
ATOM   2628  HB1 PHE P 752      18.564  14.896  22.746  0.00  0.00      PROA  
ATOM   2629  HB2 PHE P 752      19.891  15.993  23.123  0.00  0.00      PROA  
ATOM   2630  CG  PHE P 752      19.852  15.318  21.073  0.00  0.00      PROA  
ATOM   2631  CD1 PHE P 752      19.081  14.688  20.066  0.00  0.00      PROA  
ATOM   2632  HD1 PHE P 752      18.033  14.437  20.137  0.00  0.00      PROA  
ATOM   2633  CE1 PHE P 752      19.723  14.336  18.859  0.00  0.00      PROA  
ATOM   2634  HE1 PHE P 752      19.124  14.048  18.008  0.00  0.00      PROA  
ATOM   2635  CZ  PHE P 752      21.106  14.659  18.652  0.00  0.00      PROA  
ATOM   2636  HZ  PHE P 752      21.571  14.523  17.687  0.00  0.00      PROA  
ATOM   2637  CD2 PHE P 752      21.183  15.501  20.928  0.00  0.00      PROA  
ATOM   2638  HD2 PHE P 752      21.603  15.971  21.805  0.00  0.00      PROA  
ATOM   2639  CE2 PHE P 752      21.867  15.081  19.742  0.00  0.00      PROA  
ATOM   2640  HE2 PHE P 752      22.929  15.162  19.566  0.00  0.00      PROA  
ATOM   2641  C   PHE P 752      18.890  18.244  21.855  0.00  0.00      PROA  
ATOM   2642  O   PHE P 752      18.793  18.753  20.720  0.00  0.00      PROA  
ATOM   2643  N   ASN P 753      19.807  18.655  22.798  0.00  0.00      PROA  
ATOM   2644  HN  ASN P 753      19.734  18.156  23.657  0.00  0.00      PROA  
ATOM   2645  CA  ASN P 753      20.772  19.664  22.628  0.00  0.00      PROA  
ATOM   2646  HA  ASN P 753      20.585  20.395  21.856  0.00  0.00      PROA  
ATOM   2647  CB  ASN P 753      20.830  20.558  23.940  0.00  0.00      PROA  
ATOM   2648  HB1 ASN P 753      21.207  19.926  24.771  0.00  0.00      PROA  
ATOM   2649  HB2 ASN P 753      19.839  20.978  24.214  0.00  0.00      PROA  
ATOM   2650  CG  ASN P 753      21.787  21.795  23.909  0.00  0.00      PROA  
ATOM   2651  OD1 ASN P 753      22.872  21.777  23.382  0.00  0.00      PROA  
ATOM   2652  ND2 ASN P 753      21.431  22.926  24.481  0.00  0.00      PROA  
ATOM   2653 HD21 ASN P 753      20.484  23.083  24.762  0.00  0.00      PROA  
ATOM   2654 HD22 ASN P 753      22.130  23.621  24.315  0.00  0.00      PROA  
ATOM   2655  C   ASN P 753      22.084  18.986  22.254  0.00  0.00      PROA  
ATOM   2656  O   ASN P 753      22.482  18.137  23.037  0.00  0.00      PROA  
ATOM   2657  N   MET P 754      22.673  19.339  21.109  0.00  0.00      PROA  
ATOM   2658  HN  MET P 754      22.386  20.178  20.652  0.00  0.00      PROA  
ATOM   2659  CA  MET P 754      23.822  18.715  20.519  0.00  0.00      PROA  
ATOM   2660  HA  MET P 754      23.825  17.658  20.739  0.00  0.00      PROA  
ATOM   2661  CB  MET P 754      24.007  18.867  18.943  0.00  0.00      PROA  
ATOM   2662  HB1 MET P 754      24.895  18.269  18.645  0.00  0.00      PROA  
ATOM   2663  HB2 MET P 754      24.271  19.911  18.670  0.00  0.00      PROA  
ATOM   2664  CG  MET P 754      22.724  18.420  18.211  0.00  0.00      PROA  
ATOM   2665  HG1 MET P 754      21.835  19.061  18.394  0.00  0.00      PROA  
ATOM   2666  HG2 MET P 754      22.366  17.444  18.603  0.00  0.00      PROA  
ATOM   2667  SD  MET P 754      22.910  18.497  16.378  0.00  0.00      PROA  
ATOM   2668  CE  MET P 754      21.187  18.600  16.037  0.00  0.00      PROA  
ATOM   2669  HE1 MET P 754      20.749  19.496  16.527  0.00  0.00      PROA  
ATOM   2670  HE2 MET P 754      20.593  17.697  16.294  0.00  0.00      PROA  
ATOM   2671  HE3 MET P 754      21.102  18.613  14.930  0.00  0.00      PROA  
ATOM   2672  C   MET P 754      25.142  19.354  21.149  0.00  0.00      PROA  
ATOM   2673  O   MET P 754      26.233  18.900  20.835  0.00  0.00      PROA  
ATOM   2674  N   HSD P 755      25.036  20.366  21.975  0.00  0.00      PROA  
ATOM   2675  HN  HSD P 755      24.166  20.804  22.187  0.00  0.00      PROA  
ATOM   2676  CA  HSD P 755      26.166  21.100  22.410  0.00  0.00      PROA  
ATOM   2677  HA  HSD P 755      27.003  20.935  21.748  0.00  0.00      PROA  
ATOM   2678  CB  HSD P 755      25.897  22.636  22.474  0.00  0.00      PROA  
ATOM   2679  HB1 HSD P 755      26.812  23.059  22.940  0.00  0.00      PROA  
ATOM   2680  HB2 HSD P 755      25.045  22.770  23.174  0.00  0.00      PROA  
ATOM   2681  ND1 HSD P 755      26.256  23.523  20.066  0.00  0.00      PROA  
ATOM   2682  HD1 HSD P 755      27.211  23.258  19.932  0.00  0.00      PROA  
ATOM   2683  CG  HSD P 755      25.451  23.302  21.138  0.00  0.00      PROA  
ATOM   2684  CE1 HSD P 755      25.580  24.252  19.152  0.00  0.00      PROA  
ATOM   2685  HE1 HSD P 755      25.991  24.575  18.195  0.00  0.00      PROA  
ATOM   2686  NE2 HSD P 755      24.412  24.578  19.623  0.00  0.00      PROA  
ATOM   2687  CD2 HSD P 755      24.289  23.960  20.873  0.00  0.00      PROA  
ATOM   2688  HD2 HSD P 755      23.429  24.076  21.521  0.00  0.00      PROA  
ATOM   2689  C   HSD P 755      26.608  20.632  23.787  0.00  0.00      PROA  
ATOM   2690  O   HSD P 755      27.715  20.926  24.230  0.00  0.00      PROA  
ATOM   2691  N   ASN P 756      25.698  19.928  24.503  0.00  0.00      PROA  
ATOM   2692  HN  ASN P 756      24.798  19.725  24.127  0.00  0.00      PROA  
ATOM   2693  CA  ASN P 756      26.017  19.180  25.680  0.00  0.00      PROA  
ATOM   2694  HA  ASN P 756      26.621  19.756  26.365  0.00  0.00      PROA  
ATOM   2695  CB  ASN P 756      24.697  18.746  26.441  0.00  0.00      PROA  
ATOM   2696  HB1 ASN P 756      24.952  18.237  27.395  0.00  0.00      PROA  
ATOM   2697  HB2 ASN P 756      23.918  18.189  25.876  0.00  0.00      PROA  
ATOM   2698  CG  ASN P 756      24.047  20.051  26.990  0.00  0.00      PROA  
ATOM   2699  OD1 ASN P 756      24.546  21.168  26.912  0.00  0.00      PROA  
ATOM   2700  ND2 ASN P 756      22.874  19.892  27.585  0.00  0.00      PROA  
ATOM   2701 HD21 ASN P 756      22.340  20.611  28.029  0.00  0.00      PROA  
ATOM   2702 HD22 ASN P 756      22.461  18.993  27.437  0.00  0.00      PROA  
ATOM   2703  C   ASN P 756      26.797  17.929  25.312  0.00  0.00      PROA  
ATOM   2704  O   ASN P 756      26.942  17.404  24.219  0.00  0.00      PROA  
ATOM   2705  N   ASN P 757      27.340  17.329  26.406  0.00  0.00      PROA  
ATOM   2706  HN  ASN P 757      27.255  17.646  27.348  0.00  0.00      PROA  
ATOM   2707  CA  ASN P 757      28.019  16.040  26.335  0.00  0.00      PROA  
ATOM   2708  HA  ASN P 757      28.533  16.049  25.385  0.00  0.00      PROA  
ATOM   2709  CB  ASN P 757      28.876  15.799  27.578  0.00  0.00      PROA  
ATOM   2710  HB1 ASN P 757      29.296  14.779  27.710  0.00  0.00      PROA  
ATOM   2711  HB2 ASN P 757      28.362  16.056  28.529  0.00  0.00      PROA  
ATOM   2712  CG  ASN P 757      30.069  16.772  27.642  0.00  0.00      PROA  
ATOM   2713  OD1 ASN P 757      29.930  17.723  28.413  0.00  0.00      PROA  
ATOM   2714  ND2 ASN P 757      31.146  16.621  26.830  0.00  0.00      PROA  
ATOM   2715 HD21 ASN P 757      31.846  17.315  27.000  0.00  0.00      PROA  
ATOM   2716 HD22 ASN P 757      31.425  15.772  26.381  0.00  0.00      PROA  
ATOM   2717  C   ASN P 757      26.975  14.925  26.258  0.00  0.00      PROA  
ATOM   2718  O   ASN P 757      25.987  14.966  26.917  0.00  0.00      PROA  
ATOM   2719  N   LEU P 758      27.359  13.805  25.653  0.00  0.00      PROA  
ATOM   2720  HN  LEU P 758      28.143  13.960  25.057  0.00  0.00      PROA  
ATOM   2721  CA  LEU P 758      26.654  12.550  25.561  0.00  0.00      PROA  
ATOM   2722  HA  LEU P 758      25.702  12.795  25.114  0.00  0.00      PROA  
ATOM   2723  CB  LEU P 758      27.220  11.557  24.510  0.00  0.00      PROA  
ATOM   2724  HB1 LEU P 758      28.206  11.227  24.903  0.00  0.00      PROA  
ATOM   2725  HB2 LEU P 758      27.372  12.176  23.600  0.00  0.00      PROA  
ATOM   2726  CG  LEU P 758      26.367  10.299  24.292  0.00  0.00      PROA  
ATOM   2727  HG  LEU P 758      26.259   9.704  25.224  0.00  0.00      PROA  
ATOM   2728  CD1 LEU P 758      24.924  10.571  23.867  0.00  0.00      PROA  
ATOM   2729 HD11 LEU P 758      24.286  10.855  24.731  0.00  0.00      PROA  
ATOM   2730 HD12 LEU P 758      24.516   9.616  23.474  0.00  0.00      PROA  
ATOM   2731 HD13 LEU P 758      24.945  11.286  23.017  0.00  0.00      PROA  
ATOM   2732  CD2 LEU P 758      27.017   9.544  23.217  0.00  0.00      PROA  
ATOM   2733 HD21 LEU P 758      26.401   8.628  23.087  0.00  0.00      PROA  
ATOM   2734 HD22 LEU P 758      28.055   9.248  23.476  0.00  0.00      PROA  
ATOM   2735 HD23 LEU P 758      26.934  10.132  22.278  0.00  0.00      PROA  
ATOM   2736  C   LEU P 758      26.490  11.977  26.865  0.00  0.00      PROA  
ATOM   2737  O   LEU P 758      25.423  11.378  27.175  0.00  0.00      PROA  
ATOM   2738  N   ASP P 759      27.522  12.056  27.728  0.00  0.00      PROA  
ATOM   2739  HN  ASP P 759      28.417  12.280  27.350  0.00  0.00      PROA  
ATOM   2740  CA  ASP P 759      27.457  11.739  29.138  0.00  0.00      PROA  
ATOM   2741  HA  ASP P 759      27.382  10.662  29.162  0.00  0.00      PROA  
ATOM   2742  CB  ASP P 759      28.709  12.272  29.763  0.00  0.00      PROA  
ATOM   2743  HB1 ASP P 759      28.786  13.324  29.415  0.00  0.00      PROA  
ATOM   2744  HB2 ASP P 759      29.605  11.758  29.354  0.00  0.00      PROA  
ATOM   2745  CG  ASP P 759      28.802  12.233  31.209  0.00  0.00      PROA  
ATOM   2746  OD1 ASP P 759      28.938  11.125  31.812  0.00  0.00      PROA  
ATOM   2747  OD2 ASP P 759      28.775  13.321  31.863  0.00  0.00      PROA  
ATOM   2748  C   ASP P 759      26.158  12.242  29.927  0.00  0.00      PROA  
ATOM   2749  O   ASP P 759      25.521  11.386  30.582  0.00  0.00      PROA  
ATOM   2750  N   LYS P 760      25.729  13.501  29.715  0.00  0.00      PROA  
ATOM   2751  HN  LYS P 760      26.192  14.149  29.115  0.00  0.00      PROA  
ATOM   2752  CA  LYS P 760      24.613  14.084  30.403  0.00  0.00      PROA  
ATOM   2753  HA  LYS P 760      24.504  13.631  31.377  0.00  0.00      PROA  
ATOM   2754  CB  LYS P 760      24.814  15.624  30.501  0.00  0.00      PROA  
ATOM   2755  HB1 LYS P 760      23.935  16.177  30.896  0.00  0.00      PROA  
ATOM   2756  HB2 LYS P 760      24.891  15.921  29.433  0.00  0.00      PROA  
ATOM   2757  CG  LYS P 760      26.025  16.042  31.367  0.00  0.00      PROA  
ATOM   2758  HG1 LYS P 760      25.888  17.144  31.354  0.00  0.00      PROA  
ATOM   2759  HG2 LYS P 760      26.963  15.622  30.945  0.00  0.00      PROA  
ATOM   2760  CD  LYS P 760      25.953  15.479  32.752  0.00  0.00      PROA  
ATOM   2761  HD1 LYS P 760      26.029  14.373  32.687  0.00  0.00      PROA  
ATOM   2762  HD2 LYS P 760      24.956  15.682  33.198  0.00  0.00      PROA  
ATOM   2763  CE  LYS P 760      27.022  16.129  33.693  0.00  0.00      PROA  
ATOM   2764  HE1 LYS P 760      26.612  16.070  34.724  0.00  0.00      PROA  
ATOM   2765  HE2 LYS P 760      27.102  17.193  33.382  0.00  0.00      PROA  
ATOM   2766  NZ  LYS P 760      28.310  15.440  33.603  0.00  0.00      PROA  
ATOM   2767  HZ1 LYS P 760      28.630  15.185  32.647  0.00  0.00      PROA  
ATOM   2768  HZ2 LYS P 760      28.251  14.548  34.134  0.00  0.00      PROA  
ATOM   2769  HZ3 LYS P 760      29.010  16.116  33.970  0.00  0.00      PROA  
ATOM   2770  C   LYS P 760      23.302  13.706  29.741  0.00  0.00      PROA  
ATOM   2771  O   LYS P 760      22.273  13.559  30.376  0.00  0.00      PROA  
ATOM   2772  N   LEU P 761      23.367  13.432  28.402  0.00  0.00      PROA  
ATOM   2773  HN  LEU P 761      24.238  13.639  27.963  0.00  0.00      PROA  
ATOM   2774  CA  LEU P 761      22.365  12.917  27.595  0.00  0.00      PROA  
ATOM   2775  HA  LEU P 761      21.407  13.347  27.847  0.00  0.00      PROA  
ATOM   2776  CB  LEU P 761      22.679  13.335  26.155  0.00  0.00      PROA  
ATOM   2777  HB1 LEU P 761      21.807  12.985  25.562  0.00  0.00      PROA  
ATOM   2778  HB2 LEU P 761      23.640  12.961  25.739  0.00  0.00      PROA  
ATOM   2779  CG  LEU P 761      22.826  14.816  25.906  0.00  0.00      PROA  
ATOM   2780  HG  LEU P 761      23.618  15.326  26.495  0.00  0.00      PROA  
ATOM   2781  CD1 LEU P 761      23.268  14.929  24.463  0.00  0.00      PROA  
ATOM   2782 HD11 LEU P 761      24.301  14.554  24.298  0.00  0.00      PROA  
ATOM   2783 HD12 LEU P 761      23.199  16.004  24.192  0.00  0.00      PROA  
ATOM   2784 HD13 LEU P 761      22.451  14.477  23.862  0.00  0.00      PROA  
ATOM   2785  CD2 LEU P 761      21.488  15.617  26.271  0.00  0.00      PROA  
ATOM   2786 HD21 LEU P 761      21.619  16.720  26.271  0.00  0.00      PROA  
ATOM   2787 HD22 LEU P 761      21.309  15.261  27.308  0.00  0.00      PROA  
ATOM   2788 HD23 LEU P 761      20.712  15.245  25.569  0.00  0.00      PROA  
ATOM   2789  C   LEU P 761      22.162  11.384  27.686  0.00  0.00      PROA  
ATOM   2790  O   LEU P 761      21.151  10.882  27.296  0.00  0.00      PROA  
ATOM   2791  N   THR P 762      23.022  10.702  28.459  0.00  0.00      PROA  
ATOM   2792  HN  THR P 762      23.895  11.083  28.756  0.00  0.00      PROA  
ATOM   2793  CA  THR P 762      22.746   9.273  28.781  0.00  0.00      PROA  
ATOM   2794  HA  THR P 762      22.247   8.798  27.949  0.00  0.00      PROA  
ATOM   2795  CB  THR P 762      23.985   8.454  29.021  0.00  0.00      PROA  
ATOM   2796  HB  THR P 762      24.689   9.006  29.681  0.00  0.00      PROA  
ATOM   2797  OG1 THR P 762      24.734   8.392  27.835  0.00  0.00      PROA  
ATOM   2798  HG1 THR P 762      24.745   9.297  27.515  0.00  0.00      PROA  
ATOM   2799  CG2 THR P 762      23.864   7.004  29.465  0.00  0.00      PROA  
ATOM   2800 HG21 THR P 762      23.454   6.962  30.497  0.00  0.00      PROA  
ATOM   2801 HG22 THR P 762      24.906   6.636  29.578  0.00  0.00      PROA  
ATOM   2802 HG23 THR P 762      23.223   6.329  28.859  0.00  0.00      PROA  
ATOM   2803  C   THR P 762      21.906   9.100  30.005  0.00  0.00      PROA  
ATOM   2804  O   THR P 762      21.283   8.042  30.286  0.00  0.00      PROA  
ATOM   2805  N   SER P 763      21.685  10.186  30.760  0.00  0.00      PROA  
ATOM   2806  HN  SER P 763      22.052  11.073  30.493  0.00  0.00      PROA  
ATOM   2807  CA  SER P 763      21.262  10.061  32.093  0.00  0.00      PROA  
ATOM   2808  HA  SER P 763      20.413   9.393  32.112  0.00  0.00      PROA  
ATOM   2809  CB  SER P 763      22.194   9.767  33.293  0.00  0.00      PROA  
ATOM   2810  HB1 SER P 763      21.670   9.740  34.272  0.00  0.00      PROA  
ATOM   2811  HB2 SER P 763      23.037  10.490  33.309  0.00  0.00      PROA  
ATOM   2812  OG  SER P 763      22.771   8.467  33.106  0.00  0.00      PROA  
ATOM   2813  HG1 SER P 763      22.055   7.828  33.132  0.00  0.00      PROA  
ATOM   2814  C   SER P 763      20.587  11.351  32.437  0.00  0.00      PROA  
ATOM   2815  O   SER P 763      20.874  12.155  33.299  0.00  0.00      PROA  
ATOM   2816  N   TYR P 764      19.478  11.546  31.755  0.00  0.00      PROA  
ATOM   2817  HN  TYR P 764      19.260  10.960  30.979  0.00  0.00      PROA  
ATOM   2818  CA  TYR P 764      18.481  12.460  32.085  0.00  0.00      PROA  
ATOM   2819  HA  TYR P 764      19.023  13.393  32.041  0.00  0.00      PROA  
ATOM   2820  CB  TYR P 764      17.229  12.429  31.096  0.00  0.00      PROA  
ATOM   2821  HB1 TYR P 764      16.531  13.251  31.364  0.00  0.00      PROA  
ATOM   2822  HB2 TYR P 764      16.894  11.370  31.052  0.00  0.00      PROA  
ATOM   2823  CG  TYR P 764      17.696  12.712  29.658  0.00  0.00      PROA  
ATOM   2824  CD1 TYR P 764      17.398  11.879  28.578  0.00  0.00      PROA  
ATOM   2825  HD1 TYR P 764      16.756  11.040  28.801  0.00  0.00      PROA  
ATOM   2826  CE1 TYR P 764      17.797  12.117  27.259  0.00  0.00      PROA  
ATOM   2827  HE1 TYR P 764      17.507  11.357  26.549  0.00  0.00      PROA  
ATOM   2828  CZ  TYR P 764      18.495  13.341  27.030  0.00  0.00      PROA  
ATOM   2829  OH  TYR P 764      19.004  13.603  25.682  0.00  0.00      PROA  
ATOM   2830  HH  TYR P 764      18.364  13.228  25.073  0.00  0.00      PROA  
ATOM   2831  CD2 TYR P 764      18.377  13.918  29.390  0.00  0.00      PROA  
ATOM   2832  HD2 TYR P 764      18.563  14.618  30.191  0.00  0.00      PROA  
ATOM   2833  CE2 TYR P 764      18.707  14.256  28.052  0.00  0.00      PROA  
ATOM   2834  HE2 TYR P 764      19.146  15.224  27.859  0.00  0.00      PROA  
ATOM   2835  C   TYR P 764      17.826  12.220  33.440  0.00  0.00      PROA  
ATOM   2836  O   TYR P 764      17.766  11.077  33.857  0.00  0.00      PROA  
ATOM   2837  N   SER P 765      17.464  13.186  34.228  0.00  0.00      PROA  
ATOM   2838  HN  SER P 765      17.555  14.142  33.960  0.00  0.00      PROA  
ATOM   2839  CA  SER P 765      16.949  13.055  35.574  0.00  0.00      PROA  
ATOM   2840  HA  SER P 765      17.455  12.178  35.949  0.00  0.00      PROA  
ATOM   2841  CB  SER P 765      17.344  14.277  36.416  0.00  0.00      PROA  
ATOM   2842  HB1 SER P 765      18.446  14.341  36.544  0.00  0.00      PROA  
ATOM   2843  HB2 SER P 765      16.764  14.464  37.345  0.00  0.00      PROA  
ATOM   2844  OG  SER P 765      17.037  15.403  35.562  0.00  0.00      PROA  
ATOM   2845  HG1 SER P 765      16.081  15.383  35.481  0.00  0.00      PROA  
ATOM   2846  C   SER P 765      15.506  12.748  35.762  0.00  0.00      PROA  
ATOM   2847  O   SER P 765      14.758  13.649  36.215  0.00  0.00      PROA  
ATOM   2848  N   CYS P 766      15.136  11.520  35.516  0.00  0.00      PROA  
ATOM   2849  HN  CYS P 766      15.832  10.896  35.172  0.00  0.00      PROA  
ATOM   2850  CA  CYS P 766      13.829  10.962  35.770  0.00  0.00      PROA  
ATOM   2851  HA  CYS P 766      13.150  11.655  36.245  0.00  0.00      PROA  
ATOM   2852  CB  CYS P 766      13.112  10.502  34.417  0.00  0.00      PROA  
ATOM   2853  HB1 CYS P 766      13.008  11.427  33.810  0.00  0.00      PROA  
ATOM   2854  HB2 CYS P 766      12.104  10.120  34.686  0.00  0.00      PROA  
ATOM   2855  SG  CYS P 766      14.163   9.238  33.541  0.00  0.00      PROA  
ATOM   2856  C   CYS P 766      13.925   9.818  36.864  0.00  0.00      PROA  
ATOM   2857  O   CYS P 766      15.019   9.256  37.110  0.00  0.00      PROA  
ATOM   2858  N   VAL P 767      12.792   9.458  37.559  0.00  0.00      PROA  
ATOM   2859  HN  VAL P 767      11.924   9.933  37.434  0.00  0.00      PROA  
ATOM   2860  CA  VAL P 767      12.794   8.600  38.744  0.00  0.00      PROA  
ATOM   2861  HA  VAL P 767      13.729   8.061  38.786  0.00  0.00      PROA  
ATOM   2862  CB  VAL P 767      12.645   9.446  40.067  0.00  0.00      PROA  
ATOM   2863  HB  VAL P 767      12.471   8.711  40.882  0.00  0.00      PROA  
ATOM   2864  CG1 VAL P 767      13.991  10.156  40.353  0.00  0.00      PROA  
ATOM   2865 HG11 VAL P 767      13.935  10.887  41.188  0.00  0.00      PROA  
ATOM   2866 HG12 VAL P 767      14.283  10.719  39.441  0.00  0.00      PROA  
ATOM   2867 HG13 VAL P 767      14.749   9.402  40.656  0.00  0.00      PROA  
ATOM   2868  CG2 VAL P 767      11.417  10.405  40.004  0.00  0.00      PROA  
ATOM   2869 HG21 VAL P 767      11.476  11.273  39.313  0.00  0.00      PROA  
ATOM   2870 HG22 VAL P 767      11.331  10.864  41.013  0.00  0.00      PROA  
ATOM   2871 HG23 VAL P 767      10.417   9.936  39.889  0.00  0.00      PROA  
ATOM   2872  C   VAL P 767      11.685   7.591  38.586  0.00  0.00      PROA  
ATOM   2873  O   VAL P 767      10.562   7.871  38.144  0.00  0.00      PROA  
ATOM   2874  N   CYS P 768      12.000   6.289  38.902  0.00  0.00      PROA  
ATOM   2875  HN  CYS P 768      12.914   6.024  39.199  0.00  0.00      PROA  
ATOM   2876  CA  CYS P 768      11.014   5.211  38.853  0.00  0.00      PROA  
ATOM   2877  HA  CYS P 768      10.681   5.200  37.826  0.00  0.00      PROA  
ATOM   2878  CB  CYS P 768      11.560   3.819  39.063  0.00  0.00      PROA  
ATOM   2879  HB1 CYS P 768      11.697   3.620  40.147  0.00  0.00      PROA  
ATOM   2880  HB2 CYS P 768      12.580   3.876  38.625  0.00  0.00      PROA  
ATOM   2881  SG  CYS P 768      10.667   2.451  38.205  0.00  0.00      PROA  
ATOM   2882  C   CYS P 768       9.828   5.335  39.826  0.00  0.00      PROA  
ATOM   2883  O   CYS P 768       9.930   5.846  40.989  0.00  0.00      PROA  
ATOM   2884  N   THR P 769       8.723   4.853  39.376  0.00  0.00      PROA  
ATOM   2885  HN  THR P 769       8.590   4.694  38.401  0.00  0.00      PROA  
ATOM   2886  CA  THR P 769       7.567   4.575  40.242  0.00  0.00      PROA  
ATOM   2887  HA  THR P 769       7.910   4.359  41.243  0.00  0.00      PROA  
ATOM   2888  CB  THR P 769       6.662   5.773  40.437  0.00  0.00      PROA  
ATOM   2889  HB  THR P 769       7.172   6.699  40.781  0.00  0.00      PROA  
ATOM   2890  OG1 THR P 769       5.539   5.555  41.285  0.00  0.00      PROA  
ATOM   2891  HG1 THR P 769       5.539   6.316  41.870  0.00  0.00      PROA  
ATOM   2892  CG2 THR P 769       6.035   6.064  39.036  0.00  0.00      PROA  
ATOM   2893 HG21 THR P 769       5.173   5.472  38.663  0.00  0.00      PROA  
ATOM   2894 HG22 THR P 769       6.775   6.048  38.208  0.00  0.00      PROA  
ATOM   2895 HG23 THR P 769       5.529   7.053  39.021  0.00  0.00      PROA  
ATOM   2896  C   THR P 769       6.790   3.350  39.729  0.00  0.00      PROA  
ATOM   2897  O   THR P 769       7.215   2.697  38.764  0.00  0.00      PROA  
ATOM   2898  N   GLU P 770       5.790   2.870  40.507  0.00  0.00      PROA  
ATOM   2899  HN  GLU P 770       5.489   3.393  41.301  0.00  0.00      PROA  
ATOM   2900  CA  GLU P 770       5.114   1.638  40.419  0.00  0.00      PROA  
ATOM   2901  HA  GLU P 770       5.744   0.863  40.830  0.00  0.00      PROA  
ATOM   2902  CB  GLU P 770       3.979   1.708  41.446  0.00  0.00      PROA  
ATOM   2903  HB1 GLU P 770       3.097   2.137  40.926  0.00  0.00      PROA  
ATOM   2904  HB2 GLU P 770       4.351   2.303  42.307  0.00  0.00      PROA  
ATOM   2905  CG  GLU P 770       3.566   0.341  42.088  0.00  0.00      PROA  
ATOM   2906  HG1 GLU P 770       4.488  -0.081  42.542  0.00  0.00      PROA  
ATOM   2907  HG2 GLU P 770       3.216  -0.247  41.213  0.00  0.00      PROA  
ATOM   2908  CD  GLU P 770       2.468   0.542  43.037  0.00  0.00      PROA  
ATOM   2909  OE1 GLU P 770       1.301   0.901  42.698  0.00  0.00      PROA  
ATOM   2910  OE2 GLU P 770       2.754   0.434  44.239  0.00  0.00      PROA  
ATOM   2911  C   GLU P 770       4.641   1.324  39.050  0.00  0.00      PROA  
ATOM   2912  O   GLU P 770       3.974   2.228  38.542  0.00  0.00      PROA  
ATOM   2913  N   PRO P 771       4.809   0.191  38.380  0.00  0.00      PROA  
ATOM   2914  CD  PRO P 771       5.614  -0.898  38.946  0.00  0.00      PROA  
ATOM   2915  HD1 PRO P 771       5.428  -1.068  40.028  0.00  0.00      PROA  
ATOM   2916  HD2 PRO P 771       6.668  -0.641  38.707  0.00  0.00      PROA  
ATOM   2917  CA  PRO P 771       4.060  -0.308  37.204  0.00  0.00      PROA  
ATOM   2918  HA  PRO P 771       4.160   0.495  36.488  0.00  0.00      PROA  
ATOM   2919  CB  PRO P 771       4.777  -1.657  36.821  0.00  0.00      PROA  
ATOM   2920  HB1 PRO P 771       5.698  -1.472  36.228  0.00  0.00      PROA  
ATOM   2921  HB2 PRO P 771       4.089  -2.334  36.272  0.00  0.00      PROA  
ATOM   2922  CG  PRO P 771       5.223  -2.218  38.206  0.00  0.00      PROA  
ATOM   2923  HG1 PRO P 771       4.478  -2.751  38.834  0.00  0.00      PROA  
ATOM   2924  HG2 PRO P 771       6.058  -2.941  38.083  0.00  0.00      PROA  
ATOM   2925  C   PRO P 771       2.568  -0.443  37.607  0.00  0.00      PROA  
ATOM   2926  O   PRO P 771       2.253  -0.677  38.807  0.00  0.00      PROA  
ATOM   2927  N   PRO P 772       1.683  -0.418  36.648  0.00  0.00      PROA  
ATOM   2928  CD  PRO P 772       1.957   0.050  35.279  0.00  0.00      PROA  
ATOM   2929  HD1 PRO P 772       2.809  -0.535  34.872  0.00  0.00      PROA  
ATOM   2930  HD2 PRO P 772       2.054   1.157  35.290  0.00  0.00      PROA  
ATOM   2931  CA  PRO P 772       0.266  -0.756  36.787  0.00  0.00      PROA  
ATOM   2932  HA  PRO P 772      -0.202  -0.305  37.649  0.00  0.00      PROA  
ATOM   2933  CB  PRO P 772      -0.302  -0.147  35.492  0.00  0.00      PROA  
ATOM   2934  HB1 PRO P 772      -0.489   0.941  35.620  0.00  0.00      PROA  
ATOM   2935  HB2 PRO P 772      -1.304  -0.541  35.220  0.00  0.00      PROA  
ATOM   2936  CG  PRO P 772       0.757  -0.411  34.439  0.00  0.00      PROA  
ATOM   2937  HG1 PRO P 772       0.862  -1.507  34.295  0.00  0.00      PROA  
ATOM   2938  HG2 PRO P 772       0.703   0.166  33.492  0.00  0.00      PROA  
ATOM   2939  C   PRO P 772       0.121  -2.273  36.927  0.00  0.00      PROA  
ATOM   2940  O   PRO P 772      -0.810  -2.836  36.388  0.00  0.00      PROA  
ATOM   2941  N   ASN P 773       1.021  -3.028  37.635  0.00  0.00      PROA  
ATOM   2942  HN  ASN P 773       1.678  -2.474  38.140  0.00  0.00      PROA  
ATOM   2943  CA  ASN P 773       1.038  -4.500  37.742  0.00  0.00      PROA  
ATOM   2944  HA  ASN P 773       0.012  -4.835  37.705  0.00  0.00      PROA  
ATOM   2945  CB  ASN P 773       1.919  -5.054  36.571  0.00  0.00      PROA  
ATOM   2946  HB1 ASN P 773       2.937  -4.634  36.719  0.00  0.00      PROA  
ATOM   2947  HB2 ASN P 773       1.593  -4.647  35.591  0.00  0.00      PROA  
ATOM   2948  CG  ASN P 773       1.954  -6.547  36.436  0.00  0.00      PROA  
ATOM   2949  OD1 ASN P 773       2.799  -7.182  37.060  0.00  0.00      PROA  
ATOM   2950  ND2 ASN P 773       0.908  -7.159  35.835  0.00  0.00      PROA  
ATOM   2951 HD21 ASN P 773       0.910  -8.158  35.780  0.00  0.00      PROA  
ATOM   2952 HD22 ASN P 773       0.170  -6.573  35.502  0.00  0.00      PROA  
ATOM   2953  C   ASN P 773       1.652  -4.763  39.092  0.00  0.00      PROA  
ATOM   2954  O   ASN P 773       2.627  -4.122  39.514  0.00  0.00      PROA  
ATOM   2955  N   PRO P 774       1.193  -5.765  39.871  0.00  0.00      PROA  
ATOM   2956  CD  PRO P 774      -0.037  -6.569  39.602  0.00  0.00      PROA  
ATOM   2957  HD1 PRO P 774       0.122  -7.178  38.687  0.00  0.00      PROA  
ATOM   2958  HD2 PRO P 774      -0.926  -5.908  39.520  0.00  0.00      PROA  
ATOM   2959  CA  PRO P 774       1.844  -6.237  41.083  0.00  0.00      PROA  
ATOM   2960  HA  PRO P 774       1.549  -5.579  41.887  0.00  0.00      PROA  
ATOM   2961  CB  PRO P 774       1.224  -7.611  41.228  0.00  0.00      PROA  
ATOM   2962  HB1 PRO P 774       1.286  -7.954  42.283  0.00  0.00      PROA  
ATOM   2963  HB2 PRO P 774       1.794  -8.362  40.640  0.00  0.00      PROA  
ATOM   2964  CG  PRO P 774      -0.231  -7.524  40.771  0.00  0.00      PROA  
ATOM   2965  HG1 PRO P 774      -0.599  -8.528  40.473  0.00  0.00      PROA  
ATOM   2966  HG2 PRO P 774      -0.712  -7.081  41.670  0.00  0.00      PROA  
ATOM   2967  C   PRO P 774       3.320  -6.310  41.327  0.00  0.00      PROA  
ATOM   2968  O   PRO P 774       3.987  -6.967  40.508  0.00  0.00      PROA  
ATOM   2969  N   SER P 775       3.802  -5.604  42.392  0.00  0.00      PROA  
ATOM   2970  HN  SER P 775       3.309  -5.156  43.134  0.00  0.00      PROA  
ATOM   2971  CA  SER P 775       5.246  -5.667  42.836  0.00  0.00      PROA  
ATOM   2972  HA  SER P 775       5.910  -6.230  42.196  0.00  0.00      PROA  
ATOM   2973  CB  SER P 775       5.823  -4.189  42.852  0.00  0.00      PROA  
ATOM   2974  HB1 SER P 775       6.922  -4.300  42.969  0.00  0.00      PROA  
ATOM   2975  HB2 SER P 775       5.337  -3.627  43.678  0.00  0.00      PROA  
ATOM   2976  OG  SER P 775       5.531  -3.470  41.589  0.00  0.00      PROA  
ATOM   2977  HG1 SER P 775       4.578  -3.357  41.556  0.00  0.00      PROA  
ATOM   2978  C   SER P 775       5.315  -6.317  44.194  0.00  0.00      PROA  
ATOM   2979  O   SER P 775       6.237  -5.963  44.906  0.00  0.00      PROA  
ATOM   2980  N   ASN P 776       4.429  -7.285  44.433  0.00  0.00      PROA  
ATOM   2981  HN  ASN P 776       3.724  -7.565  43.786  0.00  0.00      PROA  
ATOM   2982  CA  ASN P 776       4.331  -7.999  45.692  0.00  0.00      PROA  
ATOM   2983  HA  ASN P 776       4.102  -7.357  46.529  0.00  0.00      PROA  
ATOM   2984  CB  ASN P 776       3.294  -9.074  45.537  0.00  0.00      PROA  
ATOM   2985  HB1 ASN P 776       3.329  -9.878  46.302  0.00  0.00      PROA  
ATOM   2986  HB2 ASN P 776       3.376  -9.591  44.557  0.00  0.00      PROA  
ATOM   2987  CG  ASN P 776       1.918  -8.403  45.542  0.00  0.00      PROA  
ATOM   2988  OD1 ASN P 776       1.820  -7.267  46.081  0.00  0.00      PROA  
ATOM   2989  ND2 ASN P 776       0.821  -9.010  45.047  0.00  0.00      PROA  
ATOM   2990 HD21 ASN P 776      -0.046  -8.527  44.926  0.00  0.00      PROA  
ATOM   2991 HD22 ASN P 776       1.026  -9.896  44.631  0.00  0.00      PROA  
ATOM   2992  C   ASN P 776       5.683  -8.703  46.141  0.00  0.00      PROA  
ATOM   2993  O   ASN P 776       6.103  -8.503  47.272  0.00  0.00      PROA  
ATOM   2994  N   GLU P 777       6.316  -9.493  45.217  0.00  0.00      PROA  
ATOM   2995  HN  GLU P 777       5.841  -9.634  44.351  0.00  0.00      PROA  
ATOM   2996  CA  GLU P 777       7.594 -10.156  45.540  0.00  0.00      PROA  
ATOM   2997  HA  GLU P 777       7.427 -10.852  46.349  0.00  0.00      PROA  
ATOM   2998  CB  GLU P 777       8.099 -11.048  44.351  0.00  0.00      PROA  
ATOM   2999  HB1 GLU P 777       9.100 -11.392  44.687  0.00  0.00      PROA  
ATOM   3000  HB2 GLU P 777       8.276 -10.457  43.427  0.00  0.00      PROA  
ATOM   3001  CG  GLU P 777       7.138 -12.273  44.148  0.00  0.00      PROA  
ATOM   3002  HG1 GLU P 777       6.312 -11.928  43.491  0.00  0.00      PROA  
ATOM   3003  HG2 GLU P 777       6.815 -12.557  45.173  0.00  0.00      PROA  
ATOM   3004  CD  GLU P 777       7.713 -13.496  43.493  0.00  0.00      PROA  
ATOM   3005  OE1 GLU P 777       8.526 -14.117  44.153  0.00  0.00      PROA  
ATOM   3006  OE2 GLU P 777       7.225 -13.874  42.412  0.00  0.00      PROA  
ATOM   3007  C   GLU P 777       8.756  -9.172  45.772  0.00  0.00      PROA  
ATOM   3008  O   GLU P 777       9.522  -9.331  46.674  0.00  0.00      PROA  
ATOM   3009  N   THR P 778       8.808  -8.106  44.901  0.00  0.00      PROA  
ATOM   3010  HN  THR P 778       8.185  -8.128  44.123  0.00  0.00      PROA  
ATOM   3011  CA  THR P 778       9.701  -6.942  45.166  0.00  0.00      PROA  
ATOM   3012  HA  THR P 778      10.713  -7.317  45.206  0.00  0.00      PROA  
ATOM   3013  CB  THR P 778       9.726  -5.986  43.940  0.00  0.00      PROA  
ATOM   3014  HB  THR P 778       8.734  -5.678  43.545  0.00  0.00      PROA  
ATOM   3015  OG1 THR P 778      10.527  -6.538  42.904  0.00  0.00      PROA  
ATOM   3016  HG1 THR P 778      10.052  -7.235  42.445  0.00  0.00      PROA  
ATOM   3017  CG2 THR P 778      10.534  -4.738  44.376  0.00  0.00      PROA  
ATOM   3018 HG21 THR P 778      10.847  -4.211  43.450  0.00  0.00      PROA  
ATOM   3019 HG22 THR P 778      11.462  -5.072  44.888  0.00  0.00      PROA  
ATOM   3020 HG23 THR P 778       9.957  -4.063  45.044  0.00  0.00      PROA  
ATOM   3021  C   THR P 778       9.603  -6.171  46.477  0.00  0.00      PROA  
ATOM   3022  O   THR P 778      10.551  -5.970  47.241  0.00  0.00      PROA  
ATOM   3023  N   LEU P 779       8.403  -5.883  46.945  0.00  0.00      PROA  
ATOM   3024  HN  LEU P 779       7.598  -5.907  46.357  0.00  0.00      PROA  
ATOM   3025  CA  LEU P 779       8.152  -5.315  48.234  0.00  0.00      PROA  
ATOM   3026  HA  LEU P 779       8.700  -4.388  48.318  0.00  0.00      PROA  
ATOM   3027  CB  LEU P 779       6.758  -4.678  48.368  0.00  0.00      PROA  
ATOM   3028  HB1 LEU P 779       6.635  -4.305  49.407  0.00  0.00      PROA  
ATOM   3029  HB2 LEU P 779       6.083  -5.554  48.256  0.00  0.00      PROA  
ATOM   3030  CG  LEU P 779       6.214  -3.634  47.353  0.00  0.00      PROA  
ATOM   3031  HG  LEU P 779       6.149  -4.174  46.384  0.00  0.00      PROA  
ATOM   3032  CD1 LEU P 779       4.821  -3.129  47.630  0.00  0.00      PROA  
ATOM   3033 HD11 LEU P 779       4.568  -2.272  46.970  0.00  0.00      PROA  
ATOM   3034 HD12 LEU P 779       4.683  -2.802  48.682  0.00  0.00      PROA  
ATOM   3035 HD13 LEU P 779       4.143  -4.003  47.531  0.00  0.00      PROA  
ATOM   3036  CD2 LEU P 779       7.229  -2.522  47.042  0.00  0.00      PROA  
ATOM   3037 HD21 LEU P 779       6.836  -1.637  46.497  0.00  0.00      PROA  
ATOM   3038 HD22 LEU P 779       8.124  -2.863  46.479  0.00  0.00      PROA  
ATOM   3039 HD23 LEU P 779       7.443  -2.002  48.000  0.00  0.00      PROA  
ATOM   3040  C   LEU P 779       8.434  -6.298  49.321  0.00  0.00      PROA  
ATOM   3041  O   LEU P 779       8.870  -5.880  50.380  0.00  0.00      PROA  
ATOM   3042  N   ALA P 780       8.120  -7.613  49.020  0.00  0.00      PROA  
ATOM   3043  HN  ALA P 780       7.503  -7.835  48.270  0.00  0.00      PROA  
ATOM   3044  CA  ALA P 780       8.468  -8.661  49.950  0.00  0.00      PROA  
ATOM   3045  HA  ALA P 780       8.063  -8.417  50.920  0.00  0.00      PROA  
ATOM   3046  CB  ALA P 780       7.850 -10.011  49.476  0.00  0.00      PROA  
ATOM   3047  HB1 ALA P 780       8.215 -10.904  50.028  0.00  0.00      PROA  
ATOM   3048  HB2 ALA P 780       8.093 -10.146  48.400  0.00  0.00      PROA  
ATOM   3049  HB3 ALA P 780       6.761  -9.961  49.694  0.00  0.00      PROA  
ATOM   3050  C   ALA P 780       9.999  -8.748  50.199  0.00  0.00      PROA  
ATOM   3051  O   ALA P 780      10.401  -8.766  51.361  0.00  0.00      PROA  
ATOM   3052  N   GLN P 781      10.795  -8.802  49.108  0.00  0.00      PROA  
ATOM   3053  HN  GLN P 781      10.407  -8.914  48.196  0.00  0.00      PROA  
ATOM   3054  CA  GLN P 781      12.253  -8.878  49.128  0.00  0.00      PROA  
ATOM   3055  HA  GLN P 781      12.424  -9.729  49.771  0.00  0.00      PROA  
ATOM   3056  CB  GLN P 781      12.720  -9.104  47.712  0.00  0.00      PROA  
ATOM   3057  HB1 GLN P 781      13.827  -9.017  47.742  0.00  0.00      PROA  
ATOM   3058  HB2 GLN P 781      12.405  -8.280  47.037  0.00  0.00      PROA  
ATOM   3059  CG  GLN P 781      12.460 -10.519  47.165  0.00  0.00      PROA  
ATOM   3060  HG1 GLN P 781      12.816 -10.562  46.114  0.00  0.00      PROA  
ATOM   3061  HG2 GLN P 781      11.384 -10.766  47.043  0.00  0.00      PROA  
ATOM   3062  CD  GLN P 781      13.063 -11.631  48.024  0.00  0.00      PROA  
ATOM   3063  OE1 GLN P 781      12.413 -12.202  48.917  0.00  0.00      PROA  
ATOM   3064  NE2 GLN P 781      14.421 -11.741  47.874  0.00  0.00      PROA  
ATOM   3065 HE21 GLN P 781      14.983 -11.375  47.133  0.00  0.00      PROA  
ATOM   3066 HE22 GLN P 781      14.884 -12.190  48.638  0.00  0.00      PROA  
ATOM   3067  C   GLN P 781      12.965  -7.710  49.791  0.00  0.00      PROA  
ATOM   3068  O   GLN P 781      13.871  -7.832  50.664  0.00  0.00      PROA  
ATOM   3069  N   TRP P 782      12.495  -6.500  49.509  0.00  0.00      PROA  
ATOM   3070  HN  TRP P 782      11.806  -6.352  48.803  0.00  0.00      PROA  
ATOM   3071  CA  TRP P 782      12.741  -5.223  50.188  0.00  0.00      PROA  
ATOM   3072  HA  TRP P 782      13.809  -5.071  50.150  0.00  0.00      PROA  
ATOM   3073  CB  TRP P 782      12.088  -3.977  49.492  0.00  0.00      PROA  
ATOM   3074  HB1 TRP P 782      12.299  -3.115  50.160  0.00  0.00      PROA  
ATOM   3075  HB2 TRP P 782      10.978  -3.994  49.530  0.00  0.00      PROA  
ATOM   3076  CG  TRP P 782      12.575  -3.544  48.160  0.00  0.00      PROA  
ATOM   3077  CD1 TRP P 782      13.794  -3.823  47.646  0.00  0.00      PROA  
ATOM   3078  HD1 TRP P 782      14.512  -4.460  48.142  0.00  0.00      PROA  
ATOM   3079  NE1 TRP P 782      13.958  -3.116  46.463  0.00  0.00      PROA  
ATOM   3080  HE1 TRP P 782      14.665  -3.238  45.801  0.00  0.00      PROA  
ATOM   3081  CE2 TRP P 782      12.838  -2.376  46.197  0.00  0.00      PROA  
ATOM   3082  CD2 TRP P 782      11.925  -2.628  47.211  0.00  0.00      PROA  
ATOM   3083  CE3 TRP P 782      10.721  -1.983  47.222  0.00  0.00      PROA  
ATOM   3084  HE3 TRP P 782      10.074  -2.196  48.060  0.00  0.00      PROA  
ATOM   3085  CZ3 TRP P 782      10.473  -0.981  46.293  0.00  0.00      PROA  
ATOM   3086  HZ3 TRP P 782       9.598  -0.348  46.316  0.00  0.00      PROA  
ATOM   3087  CZ2 TRP P 782      12.478  -1.528  45.142  0.00  0.00      PROA  
ATOM   3088  HZ2 TRP P 782      13.222  -1.437  44.364  0.00  0.00      PROA  
ATOM   3089  CH2 TRP P 782      11.276  -0.832  45.216  0.00  0.00      PROA  
ATOM   3090  HH2 TRP P 782      11.010  -0.229  44.360  0.00  0.00      PROA  
ATOM   3091  C   TRP P 782      12.462  -5.221  51.679  0.00  0.00      PROA  
ATOM   3092  O   TRP P 782      13.324  -4.997  52.483  0.00  0.00      PROA  
ATOM   3093  N   LYS P 783      11.251  -5.644  52.096  0.00  0.00      PROA  
ATOM   3094  HN  LYS P 783      10.486  -5.983  51.554  0.00  0.00      PROA  
ATOM   3095  CA  LYS P 783      10.960  -5.824  53.478  0.00  0.00      PROA  
ATOM   3096  HA  LYS P 783      11.083  -4.940  54.085  0.00  0.00      PROA  
ATOM   3097  CB  LYS P 783       9.482  -6.288  53.525  0.00  0.00      PROA  
ATOM   3098  HB1 LYS P 783       9.228  -6.769  54.494  0.00  0.00      PROA  
ATOM   3099  HB2 LYS P 783       9.158  -6.998  52.734  0.00  0.00      PROA  
ATOM   3100  CG  LYS P 783       8.578  -5.028  53.364  0.00  0.00      PROA  
ATOM   3101  HG1 LYS P 783       8.777  -4.464  52.427  0.00  0.00      PROA  
ATOM   3102  HG2 LYS P 783       8.722  -4.347  54.230  0.00  0.00      PROA  
ATOM   3103  CD  LYS P 783       7.064  -5.441  53.467  0.00  0.00      PROA  
ATOM   3104  HD1 LYS P 783       6.809  -5.794  54.489  0.00  0.00      PROA  
ATOM   3105  HD2 LYS P 783       6.908  -6.338  52.830  0.00  0.00      PROA  
ATOM   3106  CE  LYS P 783       6.048  -4.345  53.076  0.00  0.00      PROA  
ATOM   3107  HE1 LYS P 783       6.086  -4.186  51.977  0.00  0.00      PROA  
ATOM   3108  HE2 LYS P 783       6.357  -3.381  53.533  0.00  0.00      PROA  
ATOM   3109  NZ  LYS P 783       4.673  -4.748  53.471  0.00  0.00      PROA  
ATOM   3110  HZ1 LYS P 783       4.677  -5.093  54.452  0.00  0.00      PROA  
ATOM   3111  HZ2 LYS P 783       4.355  -5.506  52.834  0.00  0.00      PROA  
ATOM   3112  HZ3 LYS P 783       3.984  -3.972  53.537  0.00  0.00      PROA  
ATOM   3113  C   LYS P 783      11.864  -6.789  54.215  0.00  0.00      PROA  
ATOM   3114  O   LYS P 783      12.330  -6.507  55.344  0.00  0.00      PROA  
ATOM   3115  N   LYS P 784      12.134  -7.981  53.651  0.00  0.00      PROA  
ATOM   3116  HN  LYS P 784      11.679  -8.301  52.824  0.00  0.00      PROA  
ATOM   3117  CA  LYS P 784      12.923  -9.031  54.309  0.00  0.00      PROA  
ATOM   3118  HA  LYS P 784      12.423  -9.294  55.230  0.00  0.00      PROA  
ATOM   3119  CB  LYS P 784      12.911 -10.278  53.429  0.00  0.00      PROA  
ATOM   3120  HB1 LYS P 784      13.672 -11.072  53.583  0.00  0.00      PROA  
ATOM   3121  HB2 LYS P 784      12.986  -9.988  52.359  0.00  0.00      PROA  
ATOM   3122  CG  LYS P 784      11.491 -10.914  53.460  0.00  0.00      PROA  
ATOM   3123  HG1 LYS P 784      10.727 -10.130  53.270  0.00  0.00      PROA  
ATOM   3124  HG2 LYS P 784      11.306 -11.236  54.507  0.00  0.00      PROA  
ATOM   3125  CD  LYS P 784      11.195 -11.978  52.393  0.00  0.00      PROA  
ATOM   3126  HD1 LYS P 784      11.310 -11.599  51.355  0.00  0.00      PROA  
ATOM   3127  HD2 LYS P 784      10.169 -12.384  52.520  0.00  0.00      PROA  
ATOM   3128  CE  LYS P 784      12.147 -13.194  52.615  0.00  0.00      PROA  
ATOM   3129  HE1 LYS P 784      12.345 -13.513  53.660  0.00  0.00      PROA  
ATOM   3130  HE2 LYS P 784      13.185 -13.071  52.238  0.00  0.00      PROA  
ATOM   3131  NZ  LYS P 784      11.573 -14.378  51.891  0.00  0.00      PROA  
ATOM   3132  HZ1 LYS P 784      11.502 -14.168  50.875  0.00  0.00      PROA  
ATOM   3133  HZ2 LYS P 784      10.645 -14.628  52.290  0.00  0.00      PROA  
ATOM   3134  HZ3 LYS P 784      12.174 -15.223  51.964  0.00  0.00      PROA  
ATOM   3135  C   LYS P 784      14.365  -8.662  54.708  0.00  0.00      PROA  
ATOM   3136  O   LYS P 784      15.001  -9.248  55.612  0.00  0.00      PROA  
ATOM   3137  N   ASP P 785      14.987  -7.686  54.012  0.00  0.00      PROA  
ATOM   3138  HN  ASP P 785      14.531  -7.301  53.214  0.00  0.00      PROA  
ATOM   3139  CA  ASP P 785      16.335  -7.288  54.277  0.00  0.00      PROA  
ATOM   3140  HA  ASP P 785      16.823  -8.010  54.915  0.00  0.00      PROA  
ATOM   3141  CB  ASP P 785      17.223  -6.924  53.101  0.00  0.00      PROA  
ATOM   3142  HB1 ASP P 785      18.292  -6.839  53.390  0.00  0.00      PROA  
ATOM   3143  HB2 ASP P 785      16.892  -5.957  52.665  0.00  0.00      PROA  
ATOM   3144  CG  ASP P 785      17.125  -7.930  52.016  0.00  0.00      PROA  
ATOM   3145  OD1 ASP P 785      17.478  -7.472  50.908  0.00  0.00      PROA  
ATOM   3146  OD2 ASP P 785      17.053  -9.143  52.335  0.00  0.00      PROA  
ATOM   3147  C   ASP P 785      16.273  -6.111  55.230  0.00  0.00      PROA  
ATOM   3148  O   ASP P 785      17.323  -5.710  55.703  0.00  0.00      PROA  
ATOM   3149  N   ASN P 786      15.082  -5.463  55.445  0.00  0.00      PROA  
ATOM   3150  HN  ASN P 786      14.315  -6.060  55.222  0.00  0.00      PROA  
ATOM   3151  CA  ASN P 786      14.902  -4.355  56.308  0.00  0.00      PROA  
ATOM   3152  HA  ASN P 786      13.871  -4.363  56.630  0.00  0.00      PROA  
ATOM   3153  CB  ASN P 786      15.715  -4.231  57.689  0.00  0.00      PROA  
ATOM   3154  HB1 ASN P 786      15.441  -3.395  58.368  0.00  0.00      PROA  
ATOM   3155  HB2 ASN P 786      16.788  -4.287  57.406  0.00  0.00      PROA  
ATOM   3156  CG  ASN P 786      15.504  -5.432  58.599  0.00  0.00      PROA  
ATOM   3157  OD1 ASN P 786      14.481  -6.072  58.543  0.00  0.00      PROA  
ATOM   3158  ND2 ASN P 786      16.672  -5.834  59.196  0.00  0.00      PROA  
ATOM   3159 HD21 ASN P 786      16.677  -6.812  59.403  0.00  0.00      PROA  
ATOM   3160 HD22 ASN P 786      17.449  -5.219  59.328  0.00  0.00      PROA  
ATOM   3161  C   ASN P 786      15.206  -3.065  55.474  0.00  0.00      PROA  
ATOM   3162  O   ASN P 786      15.724  -2.057  56.012  0.00  0.00      PROA  
ATOM   3163  N   ILE P 787      14.924  -3.001  54.115  0.00  0.00      PROA  
ATOM   3164  HN  ILE P 787      14.535  -3.791  53.647  0.00  0.00      PROA  
ATOM   3165  CA  ILE P 787      15.095  -1.832  53.212  0.00  0.00      PROA  
ATOM   3166  HA  ILE P 787      16.011  -1.271  53.316  0.00  0.00      PROA  
ATOM   3167  CB  ILE P 787      15.062  -2.339  51.790  0.00  0.00      PROA  
ATOM   3168  HB  ILE P 787      14.086  -2.779  51.493  0.00  0.00      PROA  
ATOM   3169  CG2 ILE P 787      15.401  -1.099  50.894  0.00  0.00      PROA  
ATOM   3170 HG21 ILE P 787      14.465  -0.504  50.833  0.00  0.00      PROA  
ATOM   3171 HG22 ILE P 787      15.563  -1.532  49.883  0.00  0.00      PROA  
ATOM   3172 HG23 ILE P 787      16.346  -0.605  51.204  0.00  0.00      PROA  
ATOM   3173  CG1 ILE P 787      16.075  -3.475  51.495  0.00  0.00      PROA  
ATOM   3174 HG11 ILE P 787      16.037  -3.531  50.386  0.00  0.00      PROA  
ATOM   3175 HG12 ILE P 787      15.666  -4.476  51.750  0.00  0.00      PROA  
ATOM   3176  CD  ILE P 787      17.503  -3.285  51.959  0.00  0.00      PROA  
ATOM   3177  HD1 ILE P 787      17.846  -2.233  51.861  0.00  0.00      PROA  
ATOM   3178  HD2 ILE P 787      18.222  -3.923  51.402  0.00  0.00      PROA  
ATOM   3179  HD3 ILE P 787      17.405  -3.628  53.011  0.00  0.00      PROA  
ATOM   3180  C   ILE P 787      14.006  -0.863  53.579  0.00  0.00      PROA  
ATOM   3181  O   ILE P 787      12.872  -1.266  53.752  0.00  0.00      PROA  
ATOM   3182  N   THR P 788      14.358   0.367  53.924  0.00  0.00      PROA  
ATOM   3183  HN  THR P 788      15.275   0.694  53.711  0.00  0.00      PROA  
ATOM   3184  CA  THR P 788      13.581   1.304  54.749  0.00  0.00      PROA  
ATOM   3185  HA  THR P 788      13.316   0.863  55.698  0.00  0.00      PROA  
ATOM   3186  CB  THR P 788      14.330   2.506  55.204  0.00  0.00      PROA  
ATOM   3187  HB  THR P 788      13.676   3.296  55.631  0.00  0.00      PROA  
ATOM   3188  OG1 THR P 788      15.063   3.181  54.216  0.00  0.00      PROA  
ATOM   3189  HG1 THR P 788      14.373   3.608  53.702  0.00  0.00      PROA  
ATOM   3190  CG2 THR P 788      15.390   2.049  56.299  0.00  0.00      PROA  
ATOM   3191 HG21 THR P 788      14.846   1.446  57.057  0.00  0.00      PROA  
ATOM   3192 HG22 THR P 788      15.846   2.868  56.894  0.00  0.00      PROA  
ATOM   3193 HG23 THR P 788      16.213   1.454  55.849  0.00  0.00      PROA  
ATOM   3194  C   THR P 788      12.183   1.746  54.348  0.00  0.00      PROA  
ATOM   3195  O   THR P 788      11.255   1.757  55.136  0.00  0.00      PROA  
ATOM   3196  N   ALA P 789      12.029   2.231  53.083  0.00  0.00      PROA  
ATOM   3197  HN  ALA P 789      12.828   2.248  52.486  0.00  0.00      PROA  
ATOM   3198  CA  ALA P 789      10.806   2.730  52.619  0.00  0.00      PROA  
ATOM   3199  HA  ALA P 789      10.054   2.018  52.923  0.00  0.00      PROA  
ATOM   3200  CB  ALA P 789      10.594   4.225  52.763  0.00  0.00      PROA  
ATOM   3201  HB1 ALA P 789      11.481   4.663  52.258  0.00  0.00      PROA  
ATOM   3202  HB2 ALA P 789      10.787   4.459  53.832  0.00  0.00      PROA  
ATOM   3203  HB3 ALA P 789       9.612   4.587  52.391  0.00  0.00      PROA  
ATOM   3204  C   ALA P 789      10.638   2.487  51.068  0.00  0.00      PROA  
ATOM   3205  O   ALA P 789      11.689   2.590  50.343  0.00  0.00      PROA  
ATOM   3206  N   HSD P 790       9.450   2.220  50.609  0.00  0.00      PROA  
ATOM   3207  HN  HSD P 790       8.604   2.187  51.135  0.00  0.00      PROA  
ATOM   3208  CA  HSD P 790       9.073   1.884  49.247  0.00  0.00      PROA  
ATOM   3209  HA  HSD P 790       9.709   1.088  48.888  0.00  0.00      PROA  
ATOM   3210  CB  HSD P 790       7.681   1.264  48.989  0.00  0.00      PROA  
ATOM   3211  HB1 HSD P 790       7.563   0.937  47.934  0.00  0.00      PROA  
ATOM   3212  HB2 HSD P 790       6.933   2.077  49.112  0.00  0.00      PROA  
ATOM   3213  ND1 HSD P 790       8.226  -0.749  50.396  0.00  0.00      PROA  
ATOM   3214  HD1 HSD P 790       9.163  -0.432  50.544  0.00  0.00      PROA  
ATOM   3215  CG  HSD P 790       7.325   0.024  49.739  0.00  0.00      PROA  
ATOM   3216  CE1 HSD P 790       7.563  -1.799  50.910  0.00  0.00      PROA  
ATOM   3217  HE1 HSD P 790       8.143  -2.602  51.365  0.00  0.00      PROA  
ATOM   3218  NE2 HSD P 790       6.280  -1.827  50.602  0.00  0.00      PROA  
ATOM   3219  CD2 HSD P 790       6.115  -0.646  49.866  0.00  0.00      PROA  
ATOM   3220  HD2 HSD P 790       5.234  -0.266  49.364  0.00  0.00      PROA  
ATOM   3221  C   HSD P 790       9.309   2.972  48.246  0.00  0.00      PROA  
ATOM   3222  O   HSD P 790       9.895   2.680  47.199  0.00  0.00      PROA  
ATOM   3223  N   ASN P 791       8.934   4.232  48.485  0.00  0.00      PROA  
ATOM   3224  HN  ASN P 791       8.214   4.391  49.157  0.00  0.00      PROA  
ATOM   3225  CA  ASN P 791       9.242   5.361  47.619  0.00  0.00      PROA  
ATOM   3226  HA  ASN P 791       8.957   5.117  46.606  0.00  0.00      PROA  
ATOM   3227  CB  ASN P 791       8.503   6.673  48.306  0.00  0.00      PROA  
ATOM   3228  HB1 ASN P 791       8.730   6.537  49.385  0.00  0.00      PROA  
ATOM   3229  HB2 ASN P 791       7.407   6.519  48.207  0.00  0.00      PROA  
ATOM   3230  CG  ASN P 791       8.905   8.093  47.834  0.00  0.00      PROA  
ATOM   3231  OD1 ASN P 791       9.245   8.987  48.620  0.00  0.00      PROA  
ATOM   3232  ND2 ASN P 791       8.722   8.278  46.510  0.00  0.00      PROA  
ATOM   3233 HD21 ASN P 791       8.980   9.216  46.277  0.00  0.00      PROA  
ATOM   3234 HD22 ASN P 791       8.432   7.514  45.934  0.00  0.00      PROA  
ATOM   3235  C   ASN P 791      10.771   5.615  47.395  0.00  0.00      PROA  
ATOM   3236  O   ASN P 791      11.166   5.768  46.243  0.00  0.00      PROA  
ATOM   3237  N   ILE P 792      11.535   5.633  48.441  0.00  0.00      PROA  
ATOM   3238  HN  ILE P 792      11.170   5.630  49.369  0.00  0.00      PROA  
ATOM   3239  CA  ILE P 792      12.931   5.850  48.364  0.00  0.00      PROA  
ATOM   3240  HA  ILE P 792      13.186   6.817  47.957  0.00  0.00      PROA  
ATOM   3241  CB  ILE P 792      13.432   5.833  49.867  0.00  0.00      PROA  
ATOM   3242  HB  ILE P 792      13.013   4.944  50.387  0.00  0.00      PROA  
ATOM   3243  CG2 ILE P 792      14.994   5.569  49.874  0.00  0.00      PROA  
ATOM   3244 HG21 ILE P 792      15.558   6.222  49.174  0.00  0.00      PROA  
ATOM   3245 HG22 ILE P 792      15.334   4.545  49.609  0.00  0.00      PROA  
ATOM   3246 HG23 ILE P 792      15.351   5.801  50.900  0.00  0.00      PROA  
ATOM   3247  CG1 ILE P 792      12.918   6.952  50.802  0.00  0.00      PROA  
ATOM   3248 HG11 ILE P 792      13.354   6.794  51.812  0.00  0.00      PROA  
ATOM   3249 HG12 ILE P 792      11.847   6.805  51.061  0.00  0.00      PROA  
ATOM   3250  CD  ILE P 792      13.062   8.318  50.172  0.00  0.00      PROA  
ATOM   3251  HD1 ILE P 792      12.368   8.440  49.314  0.00  0.00      PROA  
ATOM   3252  HD2 ILE P 792      14.059   8.246  49.687  0.00  0.00      PROA  
ATOM   3253  HD3 ILE P 792      13.003   9.093  50.966  0.00  0.00      PROA  
ATOM   3254  C   ILE P 792      13.635   4.696  47.494  0.00  0.00      PROA  
ATOM   3255  O   ILE P 792      14.594   4.872  46.718  0.00  0.00      PROA  
ATOM   3256  N   SER P 793      13.190   3.478  47.670  0.00  0.00      PROA  
ATOM   3257  HN  SER P 793      12.496   3.466  48.386  0.00  0.00      PROA  
ATOM   3258  CA  SER P 793      13.611   2.272  47.129  0.00  0.00      PROA  
ATOM   3259  HA  SER P 793      14.674   2.283  47.315  0.00  0.00      PROA  
ATOM   3260  CB  SER P 793      12.995   1.054  47.685  0.00  0.00      PROA  
ATOM   3261  HB1 SER P 793      13.221   0.102  47.158  0.00  0.00      PROA  
ATOM   3262  HB2 SER P 793      11.888   1.084  47.598  0.00  0.00      PROA  
ATOM   3263  OG  SER P 793      13.372   0.920  49.083  0.00  0.00      PROA  
ATOM   3264  HG1 SER P 793      12.639   1.326  49.552  0.00  0.00      PROA  
ATOM   3265  C   SER P 793      13.415   2.143  45.619  0.00  0.00      PROA  
ATOM   3266  O   SER P 793      14.281   1.667  44.877  0.00  0.00      PROA  
ATOM   3267  N   TRP P 794      12.234   2.586  45.117  0.00  0.00      PROA  
ATOM   3268  HN  TRP P 794      11.452   2.823  45.688  0.00  0.00      PROA  
ATOM   3269  CA  TRP P 794      12.047   2.815  43.733  0.00  0.00      PROA  
ATOM   3270  HA  TRP P 794      12.280   1.924  43.169  0.00  0.00      PROA  
ATOM   3271  CB  TRP P 794      10.630   3.191  43.298  0.00  0.00      PROA  
ATOM   3272  HB1 TRP P 794      10.708   3.433  42.217  0.00  0.00      PROA  
ATOM   3273  HB2 TRP P 794      10.190   4.087  43.786  0.00  0.00      PROA  
ATOM   3274  CG  TRP P 794       9.572   2.119  43.412  0.00  0.00      PROA  
ATOM   3275  CD1 TRP P 794       8.774   1.992  44.482  0.00  0.00      PROA  
ATOM   3276  HD1 TRP P 794       8.800   2.770  45.230  0.00  0.00      PROA  
ATOM   3277  NE1 TRP P 794       7.903   0.921  44.294  0.00  0.00      PROA  
ATOM   3278  HE1 TRP P 794       7.186   0.572  44.856  0.00  0.00      PROA  
ATOM   3279  CE2 TRP P 794       8.255   0.268  43.125  0.00  0.00      PROA  
ATOM   3280  CD2 TRP P 794       9.252   1.059  42.512  0.00  0.00      PROA  
ATOM   3281  CE3 TRP P 794       9.700   0.734  41.210  0.00  0.00      PROA  
ATOM   3282  HE3 TRP P 794      10.411   1.406  40.754  0.00  0.00      PROA  
ATOM   3283  CZ3 TRP P 794       9.152  -0.403  40.637  0.00  0.00      PROA  
ATOM   3284  HZ3 TRP P 794       9.528  -0.672  39.661  0.00  0.00      PROA  
ATOM   3285  CZ2 TRP P 794       7.610  -0.736  42.479  0.00  0.00      PROA  
ATOM   3286  HZ2 TRP P 794       6.806  -1.292  42.938  0.00  0.00      PROA  
ATOM   3287  CH2 TRP P 794       8.160  -1.175  41.272  0.00  0.00      PROA  
ATOM   3288  HH2 TRP P 794       7.744  -1.996  40.707  0.00  0.00      PROA  
ATOM   3289  C   TRP P 794      12.956   3.890  43.109  0.00  0.00      PROA  
ATOM   3290  O   TRP P 794      13.438   3.693  42.008  0.00  0.00      PROA  
ATOM   3291  N   ARG P 795      13.130   4.992  43.832  0.00  0.00      PROA  
ATOM   3292  HN  ARG P 795      12.831   4.951  44.783  0.00  0.00      PROA  
ATOM   3293  CA  ARG P 795      13.905   6.060  43.240  0.00  0.00      PROA  
ATOM   3294  HA  ARG P 795      13.496   6.283  42.266  0.00  0.00      PROA  
ATOM   3295  CB  ARG P 795      13.819   7.368  44.051  0.00  0.00      PROA  
ATOM   3296  HB1 ARG P 795      14.661   8.038  43.773  0.00  0.00      PROA  
ATOM   3297  HB2 ARG P 795      13.764   7.037  45.110  0.00  0.00      PROA  
ATOM   3298  CG  ARG P 795      12.438   8.079  43.886  0.00  0.00      PROA  
ATOM   3299  HG1 ARG P 795      11.691   7.261  43.805  0.00  0.00      PROA  
ATOM   3300  HG2 ARG P 795      12.294   8.650  42.944  0.00  0.00      PROA  
ATOM   3301  CD  ARG P 795      11.977   8.966  45.043  0.00  0.00      PROA  
ATOM   3302  HD1 ARG P 795      12.038   8.401  45.997  0.00  0.00      PROA  
ATOM   3303  HD2 ARG P 795      10.894   9.207  44.972  0.00  0.00      PROA  
ATOM   3304  NE  ARG P 795      12.876  10.161  44.971  0.00  0.00      PROA  
ATOM   3305  HE  ARG P 795      13.824  10.034  45.261  0.00  0.00      PROA  
ATOM   3306  CZ  ARG P 795      12.496  11.277  44.364  0.00  0.00      PROA  
ATOM   3307  NH1 ARG P 795      11.273  11.462  43.932  0.00  0.00      PROA  
ATOM   3308 HH11 ARG P 795      10.578  11.054  44.524  0.00  0.00      PROA  
ATOM   3309 HH12 ARG P 795      11.144  12.423  43.687  0.00  0.00      PROA  
ATOM   3310  NH2 ARG P 795      13.379  12.268  44.231  0.00  0.00      PROA  
ATOM   3311 HH21 ARG P 795      14.188  12.302  44.817  0.00  0.00      PROA  
ATOM   3312 HH22 ARG P 795      13.170  13.061  43.659  0.00  0.00      PROA  
ATOM   3313  C   ARG P 795      15.392   5.618  43.111  0.00  0.00      PROA  
ATOM   3314  O   ARG P 795      15.999   5.934  42.102  0.00  0.00      PROA  
ATOM   3315  N   ASN P 796      15.849   4.794  44.012  0.00  0.00      PROA  
ATOM   3316  HN  ASN P 796      15.332   4.689  44.858  0.00  0.00      PROA  
ATOM   3317  CA  ASN P 796      17.143   4.104  44.038  0.00  0.00      PROA  
ATOM   3318  HA  ASN P 796      17.809   4.953  44.008  0.00  0.00      PROA  
ATOM   3319  CB  ASN P 796      17.392   3.399  45.416  0.00  0.00      PROA  
ATOM   3320  HB1 ASN P 796      18.269   2.723  45.335  0.00  0.00      PROA  
ATOM   3321  HB2 ASN P 796      16.518   2.759  45.663  0.00  0.00      PROA  
ATOM   3322  CG  ASN P 796      17.558   4.312  46.662  0.00  0.00      PROA  
ATOM   3323  OD1 ASN P 796      17.716   5.519  46.480  0.00  0.00      PROA  
ATOM   3324  ND2 ASN P 796      17.669   3.724  47.868  0.00  0.00      PROA  
ATOM   3325 HD21 ASN P 796      17.980   4.340  48.592  0.00  0.00      PROA  
ATOM   3326 HD22 ASN P 796      17.291   2.798  47.898  0.00  0.00      PROA  
ATOM   3327  C   ASN P 796      17.445   3.232  42.800  0.00  0.00      PROA  
ATOM   3328  O   ASN P 796      18.597   3.307  42.369  0.00  0.00      PROA  
ATOM   3329  N   LEU P 797      16.425   2.466  42.222  0.00  0.00      PROA  
ATOM   3330  HN  LEU P 797      15.555   2.231  42.648  0.00  0.00      PROA  
ATOM   3331  CA  LEU P 797      16.577   1.845  40.913  0.00  0.00      PROA  
ATOM   3332  HA  LEU P 797      17.264   1.053  41.171  0.00  0.00      PROA  
ATOM   3333  CB  LEU P 797      15.257   1.117  40.485  0.00  0.00      PROA  
ATOM   3334  HB1 LEU P 797      15.595   0.493  39.631  0.00  0.00      PROA  
ATOM   3335  HB2 LEU P 797      14.558   1.918  40.161  0.00  0.00      PROA  
ATOM   3336  CG  LEU P 797      14.531   0.321  41.540  0.00  0.00      PROA  
ATOM   3337  HG  LEU P 797      14.287   0.933  42.435  0.00  0.00      PROA  
ATOM   3338  CD1 LEU P 797      13.119  -0.025  41.061  0.00  0.00      PROA  
ATOM   3339 HD11 LEU P 797      12.445   0.851  40.948  0.00  0.00      PROA  
ATOM   3340 HD12 LEU P 797      12.548  -0.622  41.804  0.00  0.00      PROA  
ATOM   3341 HD13 LEU P 797      13.120  -0.638  40.135  0.00  0.00      PROA  
ATOM   3342  CD2 LEU P 797      15.322  -0.938  41.961  0.00  0.00      PROA  
ATOM   3343 HD21 LEU P 797      15.467  -1.447  40.984  0.00  0.00      PROA  
ATOM   3344 HD22 LEU P 797      14.955  -1.622  42.756  0.00  0.00      PROA  
ATOM   3345 HD23 LEU P 797      16.286  -0.543  42.347  0.00  0.00      PROA  
ATOM   3346  C   LEU P 797      17.093   2.512  39.653  0.00  0.00      PROA  
ATOM   3347  O   LEU P 797      16.825   3.694  39.302  0.00  0.00      PROA  
ATOM   3348  N   THR P 798      18.028   1.810  38.996  0.00  0.00      PROA  
ATOM   3349  HN  THR P 798      18.333   0.919  39.325  0.00  0.00      PROA  
ATOM   3350  CA  THR P 798      18.658   2.176  37.646  0.00  0.00      PROA  
ATOM   3351  HA  THR P 798      18.930   3.218  37.720  0.00  0.00      PROA  
ATOM   3352  CB  THR P 798      19.909   1.282  37.260  0.00  0.00      PROA  
ATOM   3353  HB  THR P 798      20.078   1.472  36.179  0.00  0.00      PROA  
ATOM   3354  OG1 THR P 798      19.584  -0.095  37.230  0.00  0.00      PROA  
ATOM   3355  HG1 THR P 798      19.253  -0.385  38.083  0.00  0.00      PROA  
ATOM   3356  CG2 THR P 798      21.019   1.501  38.316  0.00  0.00      PROA  
ATOM   3357 HG21 THR P 798      21.930   1.045  37.874  0.00  0.00      PROA  
ATOM   3358 HG22 THR P 798      20.874   0.815  39.178  0.00  0.00      PROA  
ATOM   3359 HG23 THR P 798      21.225   2.565  38.558  0.00  0.00      PROA  
ATOM   3360  C   THR P 798      17.560   1.913  36.609  0.00  0.00      PROA  
ATOM   3361  O   THR P 798      16.561   1.227  36.917  0.00  0.00      PROA  
ATOM   3362  N   VAL P 799      17.675   2.540  35.394  0.00  0.00      PROA  
ATOM   3363  HN  VAL P 799      18.436   3.164  35.238  0.00  0.00      PROA  
ATOM   3364  CA  VAL P 799      16.801   2.298  34.282  0.00  0.00      PROA  
ATOM   3365  HA  VAL P 799      15.846   2.772  34.457  0.00  0.00      PROA  
ATOM   3366  CB  VAL P 799      17.234   3.184  33.080  0.00  0.00      PROA  
ATOM   3367  HB  VAL P 799      18.255   2.829  32.825  0.00  0.00      PROA  
ATOM   3368  CG1 VAL P 799      16.361   3.112  31.823  0.00  0.00      PROA  
ATOM   3369 HG11 VAL P 799      15.332   3.485  32.018  0.00  0.00      PROA  
ATOM   3370 HG12 VAL P 799      16.103   2.101  31.441  0.00  0.00      PROA  
ATOM   3371 HG13 VAL P 799      16.865   3.745  31.063  0.00  0.00      PROA  
ATOM   3372  CG2 VAL P 799      17.408   4.632  33.563  0.00  0.00      PROA  
ATOM   3373 HG21 VAL P 799      16.463   5.025  33.995  0.00  0.00      PROA  
ATOM   3374 HG22 VAL P 799      17.821   5.246  32.734  0.00  0.00      PROA  
ATOM   3375 HG23 VAL P 799      18.182   4.723  34.355  0.00  0.00      PROA  
ATOM   3376  C   VAL P 799      16.386   0.889  33.873  0.00  0.00      PROA  
ATOM   3377  O   VAL P 799      15.194   0.620  33.620  0.00  0.00      PROA  
ATOM   3378  N   SER P 800      17.344  -0.009  33.736  0.00  0.00      PROA  
ATOM   3379  HN  SER P 800      18.294   0.282  33.817  0.00  0.00      PROA  
ATOM   3380  CA  SER P 800      17.141  -1.453  33.543  0.00  0.00      PROA  
ATOM   3381  HA  SER P 800      16.490  -1.540  32.686  0.00  0.00      PROA  
ATOM   3382  CB  SER P 800      18.494  -2.244  33.276  0.00  0.00      PROA  
ATOM   3383  HB1 SER P 800      18.723  -2.141  32.193  0.00  0.00      PROA  
ATOM   3384  HB2 SER P 800      18.365  -3.330  33.474  0.00  0.00      PROA  
ATOM   3385  OG  SER P 800      19.540  -1.623  34.063  0.00  0.00      PROA  
ATOM   3386  HG1 SER P 800      19.973  -0.965  33.513  0.00  0.00      PROA  
ATOM   3387  C   SER P 800      16.394  -2.161  34.620  0.00  0.00      PROA  
ATOM   3388  O   SER P 800      15.467  -2.950  34.410  0.00  0.00      PROA  
ATOM   3389  N   GLU P 801      16.571  -1.788  35.917  0.00  0.00      PROA  
ATOM   3390  HN  GLU P 801      17.286  -1.143  36.176  0.00  0.00      PROA  
ATOM   3391  CA  GLU P 801      15.847  -2.435  36.981  0.00  0.00      PROA  
ATOM   3392  HA  GLU P 801      15.724  -3.502  36.864  0.00  0.00      PROA  
ATOM   3393  CB  GLU P 801      16.437  -2.129  38.353  0.00  0.00      PROA  
ATOM   3394  HB1 GLU P 801      15.700  -2.458  39.117  0.00  0.00      PROA  
ATOM   3395  HB2 GLU P 801      16.592  -1.031  38.292  0.00  0.00      PROA  
ATOM   3396  CG  GLU P 801      17.881  -2.724  38.628  0.00  0.00      PROA  
ATOM   3397  HG1 GLU P 801      18.554  -2.563  37.759  0.00  0.00      PROA  
ATOM   3398  HG2 GLU P 801      17.977  -3.822  38.773  0.00  0.00      PROA  
ATOM   3399  CD  GLU P 801      18.606  -2.077  39.726  0.00  0.00      PROA  
ATOM   3400  OE1 GLU P 801      19.230  -2.858  40.496  0.00  0.00      PROA  
ATOM   3401  OE2 GLU P 801      18.697  -0.874  39.876  0.00  0.00      PROA  
ATOM   3402  C   GLU P 801      14.397  -1.879  37.018  0.00  0.00      PROA  
ATOM   3403  O   GLU P 801      13.447  -2.642  37.114  0.00  0.00      PROA  
ATOM   3404  N   CYS P 802      14.234  -0.572  36.742  0.00  0.00      PROA  
ATOM   3405  HN  CYS P 802      14.975   0.073  36.576  0.00  0.00      PROA  
ATOM   3406  CA  CYS P 802      12.859  -0.088  36.562  0.00  0.00      PROA  
ATOM   3407  HA  CYS P 802      12.363  -0.371  37.479  0.00  0.00      PROA  
ATOM   3408  CB  CYS P 802      12.894   1.440  36.467  0.00  0.00      PROA  
ATOM   3409  HB1 CYS P 802      13.394   1.683  35.506  0.00  0.00      PROA  
ATOM   3410  HB2 CYS P 802      13.482   1.933  37.270  0.00  0.00      PROA  
ATOM   3411  SG  CYS P 802      11.336   2.390  36.325  0.00  0.00      PROA  
ATOM   3412  C   CYS P 802      12.149  -0.719  35.359  0.00  0.00      PROA  
ATOM   3413  O   CYS P 802      11.044  -1.262  35.449  0.00  0.00      PROA  
ATOM   3414  N   LYS P 803      12.801  -0.750  34.208  0.00  0.00      PROA  
ATOM   3415  HN  LYS P 803      13.678  -0.296  34.069  0.00  0.00      PROA  
ATOM   3416  CA  LYS P 803      12.393  -1.558  33.087  0.00  0.00      PROA  
ATOM   3417  HA  LYS P 803      11.472  -1.095  32.765  0.00  0.00      PROA  
ATOM   3418  CB  LYS P 803      13.482  -1.557  31.924  0.00  0.00      PROA  
ATOM   3419  HB1 LYS P 803      13.253  -2.354  31.185  0.00  0.00      PROA  
ATOM   3420  HB2 LYS P 803      14.482  -1.711  32.383  0.00  0.00      PROA  
ATOM   3421  CG  LYS P 803      13.280  -0.253  31.232  0.00  0.00      PROA  
ATOM   3422  HG1 LYS P 803      13.421   0.582  31.951  0.00  0.00      PROA  
ATOM   3423  HG2 LYS P 803      12.312  -0.094  30.710  0.00  0.00      PROA  
ATOM   3424  CD  LYS P 803      14.347   0.011  30.126  0.00  0.00      PROA  
ATOM   3425  HD1 LYS P 803      15.390  -0.191  30.452  0.00  0.00      PROA  
ATOM   3426  HD2 LYS P 803      14.281   1.059  29.763  0.00  0.00      PROA  
ATOM   3427  CE  LYS P 803      14.180  -0.834  28.850  0.00  0.00      PROA  
ATOM   3428  HE1 LYS P 803      13.264  -0.550  28.289  0.00  0.00      PROA  
ATOM   3429  HE2 LYS P 803      14.033  -1.908  29.092  0.00  0.00      PROA  
ATOM   3430  NZ  LYS P 803      15.369  -0.755  27.967  0.00  0.00      PROA  
ATOM   3431  HZ1 LYS P 803      15.124  -1.080  27.009  0.00  0.00      PROA  
ATOM   3432  HZ2 LYS P 803      16.183  -1.382  28.128  0.00  0.00      PROA  
ATOM   3433  HZ3 LYS P 803      15.606   0.249  27.834  0.00  0.00      PROA  
ATOM   3434  C   LYS P 803      11.982  -2.968  33.321  0.00  0.00      PROA  
ATOM   3435  O   LYS P 803      11.057  -3.344  32.628  0.00  0.00      PROA  
ATOM   3436  N   LYS P 804      12.771  -3.759  34.107  0.00  0.00      PROA  
ATOM   3437  HN  LYS P 804      13.661  -3.439  34.423  0.00  0.00      PROA  
ATOM   3438  CA  LYS P 804      12.508  -5.172  34.434  0.00  0.00      PROA  
ATOM   3439  HA  LYS P 804      12.529  -5.680  33.481  0.00  0.00      PROA  
ATOM   3440  CB  LYS P 804      13.674  -5.873  35.253  0.00  0.00      PROA  
ATOM   3441  HB1 LYS P 804      14.041  -5.284  36.121  0.00  0.00      PROA  
ATOM   3442  HB2 LYS P 804      14.515  -5.985  34.536  0.00  0.00      PROA  
ATOM   3443  CG  LYS P 804      13.235  -7.149  35.860  0.00  0.00      PROA  
ATOM   3444  HG1 LYS P 804      12.813  -7.750  35.027  0.00  0.00      PROA  
ATOM   3445  HG2 LYS P 804      12.442  -7.025  36.629  0.00  0.00      PROA  
ATOM   3446  CD  LYS P 804      14.410  -7.997  36.461  0.00  0.00      PROA  
ATOM   3447  HD1 LYS P 804      14.859  -7.392  37.277  0.00  0.00      PROA  
ATOM   3448  HD2 LYS P 804      15.088  -8.265  35.622  0.00  0.00      PROA  
ATOM   3449  CE  LYS P 804      13.944  -9.286  37.118  0.00  0.00      PROA  
ATOM   3450  HE1 LYS P 804      14.770  -9.654  37.763  0.00  0.00      PROA  
ATOM   3451  HE2 LYS P 804      13.708 -10.081  36.379  0.00  0.00      PROA  
ATOM   3452  NZ  LYS P 804      12.796  -9.173  38.060  0.00  0.00      PROA  
ATOM   3453  HZ1 LYS P 804      12.559 -10.057  38.555  0.00  0.00      PROA  
ATOM   3454  HZ2 LYS P 804      11.890  -8.890  37.636  0.00  0.00      PROA  
ATOM   3455  HZ3 LYS P 804      13.125  -8.448  38.729  0.00  0.00      PROA  
ATOM   3456  C   LYS P 804      11.159  -5.363  35.019  0.00  0.00      PROA  
ATOM   3457  O   LYS P 804      10.433  -6.231  34.607  0.00  0.00      PROA  
ATOM   3458  N   LEU P 805      10.778  -4.437  35.933  0.00  0.00      PROA  
ATOM   3459  HN  LEU P 805      11.479  -3.780  36.200  0.00  0.00      PROA  
ATOM   3460  CA  LEU P 805       9.479  -4.434  36.574  0.00  0.00      PROA  
ATOM   3461  HA  LEU P 805       9.099  -5.444  36.515  0.00  0.00      PROA  
ATOM   3462  CB  LEU P 805       9.573  -3.948  38.052  0.00  0.00      PROA  
ATOM   3463  HB1 LEU P 805       8.567  -4.111  38.495  0.00  0.00      PROA  
ATOM   3464  HB2 LEU P 805       9.818  -2.864  38.037  0.00  0.00      PROA  
ATOM   3465  CG  LEU P 805      10.550  -4.834  38.969  0.00  0.00      PROA  
ATOM   3466  HG  LEU P 805      11.485  -4.753  38.374  0.00  0.00      PROA  
ATOM   3467  CD1 LEU P 805      10.634  -4.227  40.395  0.00  0.00      PROA  
ATOM   3468 HD11 LEU P 805      10.920  -3.154  40.361  0.00  0.00      PROA  
ATOM   3469 HD12 LEU P 805      11.596  -4.572  40.831  0.00  0.00      PROA  
ATOM   3470 HD13 LEU P 805       9.750  -4.220  41.068  0.00  0.00      PROA  
ATOM   3471  CD2 LEU P 805      10.125  -6.305  39.158  0.00  0.00      PROA  
ATOM   3472 HD21 LEU P 805       9.226  -6.610  39.736  0.00  0.00      PROA  
ATOM   3473 HD22 LEU P 805      10.944  -6.865  39.657  0.00  0.00      PROA  
ATOM   3474 HD23 LEU P 805       9.932  -6.769  38.167  0.00  0.00      PROA  
ATOM   3475  C   LEU P 805       8.433  -3.697  35.780  0.00  0.00      PROA  
ATOM   3476  O   LEU P 805       7.289  -3.631  36.195  0.00  0.00      PROA  
ATOM   3477  N   ARG P 806       8.877  -3.049  34.602  0.00  0.00      PROA  
ATOM   3478  HN  ARG P 806       9.829  -3.184  34.338  0.00  0.00      PROA  
ATOM   3479  CA  ARG P 806       8.055  -2.397  33.653  0.00  0.00      PROA  
ATOM   3480  HA  ARG P 806       8.627  -2.080  32.794  0.00  0.00      PROA  
ATOM   3481  CB  ARG P 806       6.879  -3.237  33.005  0.00  0.00      PROA  
ATOM   3482  HB1 ARG P 806       6.320  -2.539  32.346  0.00  0.00      PROA  
ATOM   3483  HB2 ARG P 806       6.309  -3.504  33.921  0.00  0.00      PROA  
ATOM   3484  CG  ARG P 806       7.506  -4.359  32.208  0.00  0.00      PROA  
ATOM   3485  HG1 ARG P 806       6.814  -5.213  32.044  0.00  0.00      PROA  
ATOM   3486  HG2 ARG P 806       8.283  -4.894  32.795  0.00  0.00      PROA  
ATOM   3487  CD  ARG P 806       8.233  -3.812  30.948  0.00  0.00      PROA  
ATOM   3488  HD1 ARG P 806       9.118  -3.190  31.202  0.00  0.00      PROA  
ATOM   3489  HD2 ARG P 806       7.568  -3.209  30.293  0.00  0.00      PROA  
ATOM   3490  NE  ARG P 806       8.725  -4.955  30.085  0.00  0.00      PROA  
ATOM   3491  HE  ARG P 806       8.437  -5.889  30.298  0.00  0.00      PROA  
ATOM   3492  CZ  ARG P 806       9.231  -4.911  28.844  0.00  0.00      PROA  
ATOM   3493  NH1 ARG P 806       9.601  -3.736  28.379  0.00  0.00      PROA  
ATOM   3494 HH11 ARG P 806       9.323  -2.879  28.814  0.00  0.00      PROA  
ATOM   3495 HH12 ARG P 806      10.157  -3.761  27.548  0.00  0.00      PROA  
ATOM   3496  NH2 ARG P 806       9.497  -5.942  28.100  0.00  0.00      PROA  
ATOM   3497 HH21 ARG P 806       9.222  -6.871  28.348  0.00  0.00      PROA  
ATOM   3498 HH22 ARG P 806       9.845  -6.001  27.164  0.00  0.00      PROA  
ATOM   3499  C   ARG P 806       7.581  -1.026  34.195  0.00  0.00      PROA  
ATOM   3500  O   ARG P 806       6.616  -0.398  33.718  0.00  0.00      PROA  
ATOM   3501  N   GLY P 807       8.352  -0.514  35.224  0.00  0.00      PROA  
ATOM   3502  HN  GLY P 807       9.094  -1.097  35.547  0.00  0.00      PROA  
ATOM   3503  CA  GLY P 807       8.161   0.753  35.863  0.00  0.00      PROA  
ATOM   3504  HA1 GLY P 807       9.040   0.961  36.455  0.00  0.00      PROA  
ATOM   3505  HA2 GLY P 807       7.352   0.802  36.578  0.00  0.00      PROA  
ATOM   3506  C   GLY P 807       7.858   2.067  35.064  0.00  0.00      PROA  
ATOM   3507  O   GLY P 807       8.105   2.184  33.857  0.00  0.00      PROA  
ATOM   3508  N   VAL P 808       7.284   3.020  35.791  0.00  0.00      PROA  
ATOM   3509  HN  VAL P 808       7.124   2.938  36.772  0.00  0.00      PROA  
ATOM   3510  CA  VAL P 808       6.898   4.287  35.204  0.00  0.00      PROA  
ATOM   3511  HA  VAL P 808       6.869   4.205  34.127  0.00  0.00      PROA  
ATOM   3512  CB  VAL P 808       5.530   4.669  35.784  0.00  0.00      PROA  
ATOM   3513  HB  VAL P 808       5.473   4.295  36.829  0.00  0.00      PROA  
ATOM   3514  CG1 VAL P 808       5.193   6.150  35.653  0.00  0.00      PROA  
ATOM   3515 HG11 VAL P 808       5.149   6.510  34.603  0.00  0.00      PROA  
ATOM   3516 HG12 VAL P 808       5.977   6.819  36.067  0.00  0.00      PROA  
ATOM   3517 HG13 VAL P 808       4.274   6.407  36.222  0.00  0.00      PROA  
ATOM   3518  CG2 VAL P 808       4.440   3.918  35.037  0.00  0.00      PROA  
ATOM   3519 HG21 VAL P 808       4.335   4.190  33.965  0.00  0.00      PROA  
ATOM   3520 HG22 VAL P 808       3.479   4.194  35.521  0.00  0.00      PROA  
ATOM   3521 HG23 VAL P 808       4.547   2.824  35.203  0.00  0.00      PROA  
ATOM   3522  C   VAL P 808       8.025   5.277  35.505  0.00  0.00      PROA  
ATOM   3523  O   VAL P 808       8.761   5.196  36.504  0.00  0.00      PROA  
ATOM   3524  N   PHE P 809       8.310   6.243  34.649  0.00  0.00      PROA  
ATOM   3525  HN  PHE P 809       7.765   6.291  33.816  0.00  0.00      PROA  
ATOM   3526  CA  PHE P 809       9.408   7.204  34.727  0.00  0.00      PROA  
ATOM   3527  HA  PHE P 809      10.018   7.097  35.611  0.00  0.00      PROA  
ATOM   3528  CB  PHE P 809      10.184   7.194  33.471  0.00  0.00      PROA  
ATOM   3529  HB1 PHE P 809      10.862   8.062  33.325  0.00  0.00      PROA  
ATOM   3530  HB2 PHE P 809       9.563   7.118  32.553  0.00  0.00      PROA  
ATOM   3531  CG  PHE P 809      11.004   5.888  33.342  0.00  0.00      PROA  
ATOM   3532  CD1 PHE P 809      12.255   5.948  33.986  0.00  0.00      PROA  
ATOM   3533  HD1 PHE P 809      12.578   6.886  34.412  0.00  0.00      PROA  
ATOM   3534  CE1 PHE P 809      13.122   4.866  33.854  0.00  0.00      PROA  
ATOM   3535  HE1 PHE P 809      13.998   5.021  34.467  0.00  0.00      PROA  
ATOM   3536  CZ  PHE P 809      12.817   3.704  33.234  0.00  0.00      PROA  
ATOM   3537  HZ  PHE P 809      13.479   2.852  33.235  0.00  0.00      PROA  
ATOM   3538  CD2 PHE P 809      10.639   4.678  32.722  0.00  0.00      PROA  
ATOM   3539  HD2 PHE P 809       9.737   4.517  32.151  0.00  0.00      PROA  
ATOM   3540  CE2 PHE P 809      11.581   3.597  32.576  0.00  0.00      PROA  
ATOM   3541  HE2 PHE P 809      11.258   2.771  31.960  0.00  0.00      PROA  
ATOM   3542  C   PHE P 809       8.849   8.634  34.832  0.00  0.00      PROA  
ATOM   3543  O   PHE P 809       8.105   9.065  33.920  0.00  0.00      PROA  
ATOM   3544  N   LEU P 810       9.091   9.377  35.874  0.00  0.00      PROA  
ATOM   3545  HN  LEU P 810       9.626   9.026  36.639  0.00  0.00      PROA  
ATOM   3546  CA  LEU P 810       8.496  10.743  36.069  0.00  0.00      PROA  
ATOM   3547  HA  LEU P 810       7.788  10.939  35.278  0.00  0.00      PROA  
ATOM   3548  CB  LEU P 810       7.883  10.847  37.533  0.00  0.00      PROA  
ATOM   3549  HB1 LEU P 810       7.378  11.835  37.603  0.00  0.00      PROA  
ATOM   3550  HB2 LEU P 810       8.731  10.847  38.251  0.00  0.00      PROA  
ATOM   3551  CG  LEU P 810       6.871   9.808  37.907  0.00  0.00      PROA  
ATOM   3552  HG  LEU P 810       7.323   8.802  37.774  0.00  0.00      PROA  
ATOM   3553  CD1 LEU P 810       6.646   9.950  39.414  0.00  0.00      PROA  
ATOM   3554 HD11 LEU P 810       6.427  11.010  39.663  0.00  0.00      PROA  
ATOM   3555 HD12 LEU P 810       7.660   9.795  39.841  0.00  0.00      PROA  
ATOM   3556 HD13 LEU P 810       5.937   9.284  39.951  0.00  0.00      PROA  
ATOM   3557  CD2 LEU P 810       5.542   9.972  37.151  0.00  0.00      PROA  
ATOM   3558 HD21 LEU P 810       5.635   9.910  36.046  0.00  0.00      PROA  
ATOM   3559 HD22 LEU P 810       5.083  10.894  37.566  0.00  0.00      PROA  
ATOM   3560 HD23 LEU P 810       4.811   9.178  37.414  0.00  0.00      PROA  
ATOM   3561  C   LEU P 810       9.719  11.675  35.967  0.00  0.00      PROA  
ATOM   3562  O   LEU P 810      10.736  11.586  36.654  0.00  0.00      PROA  
ATOM   3563  N   GLY P 811       9.636  12.737  35.089  0.00  0.00      PROA  
ATOM   3564  HN  GLY P 811       8.812  12.850  34.539  0.00  0.00      PROA  
ATOM   3565  CA  GLY P 811      10.768  13.547  34.710  0.00  0.00      PROA  
ATOM   3566  HA1 GLY P 811      11.695  13.106  35.044  0.00  0.00      PROA  
ATOM   3567  HA2 GLY P 811      10.605  14.519  35.150  0.00  0.00      PROA  
ATOM   3568  C   GLY P 811      10.917  13.773  33.233  0.00  0.00      PROA  
ATOM   3569  O   GLY P 811      10.603  12.913  32.426  0.00  0.00      PROA  
ATOM   3570  N   SER P 812      11.427  15.021  32.957  0.00  0.00      PROA  
ATOM   3571  HN  SER P 812      11.680  15.752  33.587  0.00  0.00      PROA  
ATOM   3572  CA  SER P 812      11.478  15.427  31.599  0.00  0.00      PROA  
ATOM   3573  HA  SER P 812      10.557  15.161  31.102  0.00  0.00      PROA  
ATOM   3574  CB  SER P 812      11.505  17.005  31.570  0.00  0.00      PROA  
ATOM   3575  HB1 SER P 812      12.528  17.275  31.910  0.00  0.00      PROA  
ATOM   3576  HB2 SER P 812      10.771  17.580  32.174  0.00  0.00      PROA  
ATOM   3577  OG  SER P 812      11.462  17.541  30.209  0.00  0.00      PROA  
ATOM   3578  HG1 SER P 812      10.913  18.320  30.324  0.00  0.00      PROA  
ATOM   3579  C   SER P 812      12.682  14.850  30.875  0.00  0.00      PROA  
ATOM   3580  O   SER P 812      13.880  14.783  31.296  0.00  0.00      PROA  
ATOM   3581  N   ALA P 813      12.280  14.313  29.678  0.00  0.00      PROA  
ATOM   3582  HN  ALA P 813      11.288  14.279  29.575  0.00  0.00      PROA  
ATOM   3583  CA  ALA P 813      12.988  13.671  28.504  0.00  0.00      PROA  
ATOM   3584  HA  ALA P 813      12.357  13.784  27.635  0.00  0.00      PROA  
ATOM   3585  CB  ALA P 813      14.389  14.307  28.218  0.00  0.00      PROA  
ATOM   3586  HB1 ALA P 813      14.801  14.007  27.231  0.00  0.00      PROA  
ATOM   3587  HB2 ALA P 813      15.192  14.175  28.974  0.00  0.00      PROA  
ATOM   3588  HB3 ALA P 813      14.250  15.408  28.168  0.00  0.00      PROA  
ATOM   3589  C   ALA P 813      13.217  12.215  28.783  0.00  0.00      PROA  
ATOM   3590  O   ALA P 813      14.087  11.583  28.200  0.00  0.00      PROA  
ATOM   3591  N   CYS P 814      12.360  11.571  29.590  0.00  0.00      PROA  
ATOM   3592  HN  CYS P 814      11.696  12.077  30.136  0.00  0.00      PROA  
ATOM   3593  CA  CYS P 814      12.219  10.107  29.631  0.00  0.00      PROA  
ATOM   3594  HA  CYS P 814      12.925   9.665  28.942  0.00  0.00      PROA  
ATOM   3595  CB  CYS P 814      12.501   9.568  31.074  0.00  0.00      PROA  
ATOM   3596  HB1 CYS P 814      12.422   8.465  31.181  0.00  0.00      PROA  
ATOM   3597  HB2 CYS P 814      11.793   9.960  31.835  0.00  0.00      PROA  
ATOM   3598  SG  CYS P 814      14.115  10.028  31.681  0.00  0.00      PROA  
ATOM   3599  C   CYS P 814      10.885   9.615  29.145  0.00  0.00      PROA  
ATOM   3600  O   CYS P 814       9.847  10.323  29.356  0.00  0.00      PROA  
ATOM   3601  N   GLY P 815      10.929   8.365  28.569  0.00  0.00      PROA  
ATOM   3602  HN  GLY P 815      11.770   7.829  28.580  0.00  0.00      PROA  
ATOM   3603  CA  GLY P 815       9.692   7.766  28.025  0.00  0.00      PROA  
ATOM   3604  HA1 GLY P 815      10.016   7.348  27.083  0.00  0.00      PROA  
ATOM   3605  HA2 GLY P 815       8.885   8.483  28.049  0.00  0.00      PROA  
ATOM   3606  C   GLY P 815       9.327   6.570  28.868  0.00  0.00      PROA  
ATOM   3607  O   GLY P 815       9.762   6.409  29.984  0.00  0.00      PROA  
ATOM   3608  N   HSD P 816       8.488   5.707  28.287  0.00  0.00      PROA  
ATOM   3609  HN  HSD P 816       7.896   5.996  27.539  0.00  0.00      PROA  
ATOM   3610  CA  HSD P 816       8.184   4.353  28.771  0.00  0.00      PROA  
ATOM   3611  HA  HSD P 816       7.724   4.488  29.740  0.00  0.00      PROA  
ATOM   3612  CB  HSD P 816       7.173   3.691  27.916  0.00  0.00      PROA  
ATOM   3613  HB1 HSD P 816       7.532   3.639  26.866  0.00  0.00      PROA  
ATOM   3614  HB2 HSD P 816       6.233   4.276  27.820  0.00  0.00      PROA  
ATOM   3615  ND1 HSD P 816       6.509   1.815  29.358  0.00  0.00      PROA  
ATOM   3616  HD1 HSD P 816       6.379   2.268  30.240  0.00  0.00      PROA  
ATOM   3617  CG  HSD P 816       6.883   2.267  28.111  0.00  0.00      PROA  
ATOM   3618  CE1 HSD P 816       6.288   0.496  29.215  0.00  0.00      PROA  
ATOM   3619  HE1 HSD P 816       5.688  -0.127  29.878  0.00  0.00      PROA  
ATOM   3620  NE2 HSD P 816       6.520   0.025  28.009  0.00  0.00      PROA  
ATOM   3621  CD2 HSD P 816       6.846   1.185  27.257  0.00  0.00      PROA  
ATOM   3622  HD2 HSD P 816       6.973   1.213  26.182  0.00  0.00      PROA  
ATOM   3623  C   HSD P 816       9.428   3.528  28.825  0.00  0.00      PROA  
ATOM   3624  O   HSD P 816       9.589   2.785  29.740  0.00  0.00      PROA  
ATOM   3625  N   HSD P 817      10.279   3.638  27.825  0.00  0.00      PROA  
ATOM   3626  HN  HSD P 817      10.162   4.335  27.121  0.00  0.00      PROA  
ATOM   3627  CA  HSD P 817      11.579   2.852  27.823  0.00  0.00      PROA  
ATOM   3628  HA  HSD P 817      11.430   2.065  28.547  0.00  0.00      PROA  
ATOM   3629  CB  HSD P 817      11.864   2.209  26.442  0.00  0.00      PROA  
ATOM   3630  HB1 HSD P 817      12.880   1.761  26.396  0.00  0.00      PROA  
ATOM   3631  HB2 HSD P 817      12.027   3.019  25.699  0.00  0.00      PROA  
ATOM   3632  ND1 HSD P 817       9.855   1.600  25.185  0.00  0.00      PROA  
ATOM   3633  HD1 HSD P 817       9.490   2.526  25.085  0.00  0.00      PROA  
ATOM   3634  CG  HSD P 817      10.880   1.195  25.989  0.00  0.00      PROA  
ATOM   3635  CE1 HSD P 817       9.292   0.504  24.685  0.00  0.00      PROA  
ATOM   3636  HE1 HSD P 817       8.424   0.421  24.031  0.00  0.00      PROA  
ATOM   3637  NE2 HSD P 817       9.772  -0.651  25.108  0.00  0.00      PROA  
ATOM   3638  CD2 HSD P 817      10.855  -0.188  25.903  0.00  0.00      PROA  
ATOM   3639  HD2 HSD P 817      11.640  -0.860  26.228  0.00  0.00      PROA  
ATOM   3640  C   HSD P 817      12.778   3.697  28.366  0.00  0.00      PROA  
ATOM   3641  O   HSD P 817      13.890   3.464  28.059  0.00  0.00      PROA  
ATOM   3642  N   GLY P 818      12.476   4.734  29.238  0.00  0.00      PROA  
ATOM   3643  HN  GLY P 818      11.549   5.032  29.448  0.00  0.00      PROA  
ATOM   3644  CA  GLY P 818      13.618   5.399  29.911  0.00  0.00      PROA  
ATOM   3645  HA1 GLY P 818      14.454   4.757  30.149  0.00  0.00      PROA  
ATOM   3646  HA2 GLY P 818      13.180   5.851  30.788  0.00  0.00      PROA  
ATOM   3647  C   GLY P 818      14.159   6.601  29.145  0.00  0.00      PROA  
ATOM   3648  O   GLY P 818      13.489   7.194  28.270  0.00  0.00      PROA  
ATOM   3649  N   PRO P 819      15.347   7.151  29.444  0.00  0.00      PROA  
ATOM   3650  CD  PRO P 819      16.244   6.576  30.487  0.00  0.00      PROA  
ATOM   3651  HD1 PRO P 819      16.609   5.606  30.087  0.00  0.00      PROA  
ATOM   3652  HD2 PRO P 819      15.650   6.509  31.423  0.00  0.00      PROA  
ATOM   3653  CA  PRO P 819      15.966   8.335  28.787  0.00  0.00      PROA  
ATOM   3654  HA  PRO P 819      15.390   9.201  29.076  0.00  0.00      PROA  
ATOM   3655  CB  PRO P 819      17.432   8.287  29.258  0.00  0.00      PROA  
ATOM   3656  HB1 PRO P 819      18.037   9.208  29.118  0.00  0.00      PROA  
ATOM   3657  HB2 PRO P 819      18.040   7.557  28.682  0.00  0.00      PROA  
ATOM   3658  CG  PRO P 819      17.271   7.703  30.701  0.00  0.00      PROA  
ATOM   3659  HG1 PRO P 819      18.173   7.413  31.281  0.00  0.00      PROA  
ATOM   3660  HG2 PRO P 819      16.837   8.567  31.249  0.00  0.00      PROA  
ATOM   3661  C   PRO P 819      16.051   8.221  27.241  0.00  0.00      PROA  
ATOM   3662  O   PRO P 819      16.382   7.147  26.774  0.00  0.00      PROA  
ATOM   3663  N   TYR P 820      15.781   9.385  26.575  0.00  0.00      PROA  
ATOM   3664  HN  TYR P 820      15.648  10.250  27.053  0.00  0.00      PROA  
ATOM   3665  CA  TYR P 820      15.797   9.498  25.069  0.00  0.00      PROA  
ATOM   3666  HA  TYR P 820      15.507   8.554  24.633  0.00  0.00      PROA  
ATOM   3667  CB  TYR P 820      14.809  10.573  24.531  0.00  0.00      PROA  
ATOM   3668  HB1 TYR P 820      14.870  10.729  23.432  0.00  0.00      PROA  
ATOM   3669  HB2 TYR P 820      14.985  11.522  25.081  0.00  0.00      PROA  
ATOM   3670  CG  TYR P 820      13.376  10.322  24.880  0.00  0.00      PROA  
ATOM   3671  CD1 TYR P 820      12.574  11.319  25.438  0.00  0.00      PROA  
ATOM   3672  HD1 TYR P 820      12.936  12.234  25.883  0.00  0.00      PROA  
ATOM   3673  CE1 TYR P 820      11.180  11.178  25.577  0.00  0.00      PROA  
ATOM   3674  HE1 TYR P 820      10.625  11.989  26.026  0.00  0.00      PROA  
ATOM   3675  CZ  TYR P 820      10.509  10.121  24.998  0.00  0.00      PROA  
ATOM   3676  OH  TYR P 820       9.107  10.140  24.961  0.00  0.00      PROA  
ATOM   3677  HH  TYR P 820       8.748   9.472  24.372  0.00  0.00      PROA  
ATOM   3678  CD2 TYR P 820      12.694   9.235  24.350  0.00  0.00      PROA  
ATOM   3679  HD2 TYR P 820      13.201   8.402  23.886  0.00  0.00      PROA  
ATOM   3680  CE2 TYR P 820      11.277   9.125  24.372  0.00  0.00      PROA  
ATOM   3681  HE2 TYR P 820      10.746   8.298  23.924  0.00  0.00      PROA  
ATOM   3682  C   TYR P 820      17.145   9.590  24.392  0.00  0.00      PROA  
ATOM   3683  O   TYR P 820      17.296  10.473  23.571  0.00  0.00      PROA  
ATOM   3684  N   ILE P 821      18.120   8.714  24.715  0.00  0.00      PROA  
ATOM   3685  HN  ILE P 821      17.882   7.838  25.128  0.00  0.00      PROA  
ATOM   3686  CA  ILE P 821      19.481   8.837  24.258  0.00  0.00      PROA  
ATOM   3687  HA  ILE P 821      19.884   9.780  24.597  0.00  0.00      PROA  
ATOM   3688  CB  ILE P 821      20.346   7.807  24.885  0.00  0.00      PROA  
ATOM   3689  HB  ILE P 821      20.117   6.880  24.318  0.00  0.00      PROA  
ATOM   3690  CG2 ILE P 821      21.852   8.164  24.735  0.00  0.00      PROA  
ATOM   3691 HG21 ILE P 821      22.118   8.276  23.662  0.00  0.00      PROA  
ATOM   3692 HG22 ILE P 821      22.480   7.341  25.139  0.00  0.00      PROA  
ATOM   3693 HG23 ILE P 821      22.153   9.152  25.145  0.00  0.00      PROA  
ATOM   3694  CG1 ILE P 821      20.037   7.669  26.411  0.00  0.00      PROA  
ATOM   3695 HG11 ILE P 821      18.994   7.532  26.769  0.00  0.00      PROA  
ATOM   3696 HG12 ILE P 821      20.329   8.670  26.794  0.00  0.00      PROA  
ATOM   3697  CD  ILE P 821      20.871   6.593  27.151  0.00  0.00      PROA  
ATOM   3698  HD1 ILE P 821      20.774   6.609  28.257  0.00  0.00      PROA  
ATOM   3699  HD2 ILE P 821      21.957   6.589  26.917  0.00  0.00      PROA  
ATOM   3700  HD3 ILE P 821      20.620   5.584  26.758  0.00  0.00      PROA  
ATOM   3701  C   ILE P 821      19.633   8.870  22.710  0.00  0.00      PROA  
ATOM   3702  O   ILE P 821      19.061   8.036  22.014  0.00  0.00      PROA  
ATOM   3703  N   PRO P 822      20.435   9.815  22.169  0.00  0.00      PROA  
ATOM   3704  CD  PRO P 822      20.966  10.905  22.794  0.00  0.00      PROA  
ATOM   3705  HD1 PRO P 822      21.467  10.612  23.742  0.00  0.00      PROA  
ATOM   3706  HD2 PRO P 822      20.123  11.585  23.044  0.00  0.00      PROA  
ATOM   3707  CA  PRO P 822      20.402  10.033  20.694  0.00  0.00      PROA  
ATOM   3708  HA  PRO P 822      19.452   9.850  20.214  0.00  0.00      PROA  
ATOM   3709  CB  PRO P 822      20.998  11.435  20.498  0.00  0.00      PROA  
ATOM   3710  HB1 PRO P 822      20.212  12.218  20.563  0.00  0.00      PROA  
ATOM   3711  HB2 PRO P 822      21.480  11.562  19.506  0.00  0.00      PROA  
ATOM   3712  CG  PRO P 822      21.822  11.602  21.719  0.00  0.00      PROA  
ATOM   3713  HG1 PRO P 822      22.812  11.099  21.730  0.00  0.00      PROA  
ATOM   3714  HG2 PRO P 822      22.078  12.663  21.928  0.00  0.00      PROA  
ATOM   3715  C   PRO P 822      21.193   8.924  19.992  0.00  0.00      PROA  
ATOM   3716  O   PRO P 822      21.179   8.884  18.752  0.00  0.00      PROA  
ATOM   3717  N   ASP P 823      21.806   7.953  20.682  0.00  0.00      PROA  
ATOM   3718  HN  ASP P 823      21.906   8.170  21.650  0.00  0.00      PROA  
ATOM   3719  CA  ASP P 823      22.528   6.826  20.129  0.00  0.00      PROA  
ATOM   3720  HA  ASP P 823      22.964   7.193  19.211  0.00  0.00      PROA  
ATOM   3721  CB  ASP P 823      23.675   6.354  21.042  0.00  0.00      PROA  
ATOM   3722  HB1 ASP P 823      24.220   7.243  21.427  0.00  0.00      PROA  
ATOM   3723  HB2 ASP P 823      24.478   5.802  20.509  0.00  0.00      PROA  
ATOM   3724  CG  ASP P 823      23.269   5.488  22.207  0.00  0.00      PROA  
ATOM   3725  OD1 ASP P 823      22.150   5.614  22.802  0.00  0.00      PROA  
ATOM   3726  OD2 ASP P 823      24.126   4.729  22.701  0.00  0.00      PROA  
ATOM   3727  C   ASP P 823      21.559   5.828  19.617  0.00  0.00      PROA  
ATOM   3728  O   ASP P 823      21.762   5.376  18.464  0.00  0.00      PROA  
ATOM   3729  N   VAL P 824      20.414   5.554  20.290  0.00  0.00      PROA  
ATOM   3730  HN  VAL P 824      20.506   5.921  21.213  0.00  0.00      PROA  
ATOM   3731  CA  VAL P 824      19.289   4.727  19.828  0.00  0.00      PROA  
ATOM   3732  HA  VAL P 824      19.516   3.674  19.744  0.00  0.00      PROA  
ATOM   3733  CB  VAL P 824      18.145   4.720  20.807  0.00  0.00      PROA  
ATOM   3734  HB  VAL P 824      17.931   5.722  21.237  0.00  0.00      PROA  
ATOM   3735  CG1 VAL P 824      16.864   4.118  20.216  0.00  0.00      PROA  
ATOM   3736 HG11 VAL P 824      16.178   3.859  21.051  0.00  0.00      PROA  
ATOM   3737 HG12 VAL P 824      17.134   3.306  19.507  0.00  0.00      PROA  
ATOM   3738 HG13 VAL P 824      16.222   4.852  19.684  0.00  0.00      PROA  
ATOM   3739  CG2 VAL P 824      18.623   3.860  21.985  0.00  0.00      PROA  
ATOM   3740 HG21 VAL P 824      19.425   4.464  22.462  0.00  0.00      PROA  
ATOM   3741 HG22 VAL P 824      19.120   2.932  21.629  0.00  0.00      PROA  
ATOM   3742 HG23 VAL P 824      17.838   3.639  22.739  0.00  0.00      PROA  
ATOM   3743  C   VAL P 824      18.749   5.457  18.535  0.00  0.00      PROA  
ATOM   3744  O   VAL P 824      18.438   4.755  17.562  0.00  0.00      PROA  
ATOM   3745  N   LEU P 825      18.722   6.844  18.446  0.00  0.00      PROA  
ATOM   3746  HN  LEU P 825      18.901   7.333  19.296  0.00  0.00      PROA  
ATOM   3747  CA  LEU P 825      18.385   7.571  17.240  0.00  0.00      PROA  
ATOM   3748  HA  LEU P 825      17.425   7.132  17.011  0.00  0.00      PROA  
ATOM   3749  CB  LEU P 825      18.140   9.156  17.473  0.00  0.00      PROA  
ATOM   3750  HB1 LEU P 825      18.967   9.665  18.013  0.00  0.00      PROA  
ATOM   3751  HB2 LEU P 825      17.308   9.094  18.206  0.00  0.00      PROA  
ATOM   3752  CG  LEU P 825      17.575   9.991  16.271  0.00  0.00      PROA  
ATOM   3753  HG  LEU P 825      18.277   9.784  15.435  0.00  0.00      PROA  
ATOM   3754  CD1 LEU P 825      16.124   9.519  15.770  0.00  0.00      PROA  
ATOM   3755 HD11 LEU P 825      15.433   9.407  16.633  0.00  0.00      PROA  
ATOM   3756 HD12 LEU P 825      16.300   8.537  15.281  0.00  0.00      PROA  
ATOM   3757 HD13 LEU P 825      15.728  10.262  15.046  0.00  0.00      PROA  
ATOM   3758  CD2 LEU P 825      17.465  11.474  16.477  0.00  0.00      PROA  
ATOM   3759 HD21 LEU P 825      17.359  12.079  15.550  0.00  0.00      PROA  
ATOM   3760 HD22 LEU P 825      18.354  11.918  16.975  0.00  0.00      PROA  
ATOM   3761 HD23 LEU P 825      16.614  11.709  17.152  0.00  0.00      PROA  
ATOM   3762  C   LEU P 825      19.248   7.378  16.073  0.00  0.00      PROA  
ATOM   3763  O   LEU P 825      18.706   7.148  14.958  0.00  0.00      PROA  
ATOM   3764  N   PHE P 826      20.563   7.362  16.218  0.00  0.00      PROA  
ATOM   3765  HN  PHE P 826      21.037   7.502  17.084  0.00  0.00      PROA  
ATOM   3766  CA  PHE P 826      21.464   7.111  15.102  0.00  0.00      PROA  
ATOM   3767  HA  PHE P 826      21.230   7.815  14.318  0.00  0.00      PROA  
ATOM   3768  CB  PHE P 826      22.815   7.526  15.705  0.00  0.00      PROA  
ATOM   3769  HB1 PHE P 826      23.041   7.059  16.688  0.00  0.00      PROA  
ATOM   3770  HB2 PHE P 826      22.848   8.617  15.913  0.00  0.00      PROA  
ATOM   3771  CG  PHE P 826      23.938   7.196  14.776  0.00  0.00      PROA  
ATOM   3772  CD1 PHE P 826      24.649   6.036  14.886  0.00  0.00      PROA  
ATOM   3773  HD1 PHE P 826      24.447   5.337  15.684  0.00  0.00      PROA  
ATOM   3774  CE1 PHE P 826      25.718   5.782  14.012  0.00  0.00      PROA  
ATOM   3775  HE1 PHE P 826      26.334   4.901  14.110  0.00  0.00      PROA  
ATOM   3776  CZ  PHE P 826      25.955   6.736  13.002  0.00  0.00      PROA  
ATOM   3777  HZ  PHE P 826      26.668   6.502  12.225  0.00  0.00      PROA  
ATOM   3778  CD2 PHE P 826      24.275   8.184  13.840  0.00  0.00      PROA  
ATOM   3779  HD2 PHE P 826      23.696   9.094  13.792  0.00  0.00      PROA  
ATOM   3780  CE2 PHE P 826      25.285   8.010  13.014  0.00  0.00      PROA  
ATOM   3781  HE2 PHE P 826      25.567   8.735  12.265  0.00  0.00      PROA  
ATOM   3782  C   PHE P 826      21.298   5.652  14.576  0.00  0.00      PROA  
ATOM   3783  O   PHE P 826      21.112   5.407  13.392  0.00  0.00      PROA  
ATOM   3784  N   TRP P 827      21.125   4.578  15.503  0.00  0.00      PROA  
ATOM   3785  HN  TRP P 827      21.310   4.706  16.475  0.00  0.00      PROA  
ATOM   3786  CA  TRP P 827      20.856   3.204  14.987  0.00  0.00      PROA  
ATOM   3787  HA  TRP P 827      21.576   2.916  14.234  0.00  0.00      PROA  
ATOM   3788  CB  TRP P 827      20.879   2.098  16.004  0.00  0.00      PROA  
ATOM   3789  HB1 TRP P 827      20.730   1.104  15.530  0.00  0.00      PROA  
ATOM   3790  HB2 TRP P 827      20.088   2.095  16.784  0.00  0.00      PROA  
ATOM   3791  CG  TRP P 827      22.236   2.082  16.763  0.00  0.00      PROA  
ATOM   3792  CD1 TRP P 827      22.434   2.396  18.029  0.00  0.00      PROA  
ATOM   3793  HD1 TRP P 827      21.626   2.802  18.620  0.00  0.00      PROA  
ATOM   3794  NE1 TRP P 827      23.778   2.428  18.292  0.00  0.00      PROA  
ATOM   3795  HE1 TRP P 827      24.195   2.730  19.121  0.00  0.00      PROA  
ATOM   3796  CE2 TRP P 827      24.479   2.051  17.237  0.00  0.00      PROA  
ATOM   3797  CD2 TRP P 827      23.588   1.923  16.176  0.00  0.00      PROA  
ATOM   3798  CE3 TRP P 827      24.039   1.527  14.926  0.00  0.00      PROA  
ATOM   3799  HE3 TRP P 827      23.323   1.295  14.151  0.00  0.00      PROA  
ATOM   3800  CZ3 TRP P 827      25.395   1.444  14.707  0.00  0.00      PROA  
ATOM   3801  HZ3 TRP P 827      25.752   1.197  13.718  0.00  0.00      PROA  
ATOM   3802  CZ2 TRP P 827      25.837   1.899  17.045  0.00  0.00      PROA  
ATOM   3803  HZ2 TRP P 827      26.473   2.036  17.906  0.00  0.00      PROA  
ATOM   3804  CH2 TRP P 827      26.291   1.780  15.689  0.00  0.00      PROA  
ATOM   3805  HH2 TRP P 827      27.342   1.679  15.460  0.00  0.00      PROA  
ATOM   3806  C   TRP P 827      19.546   3.098  14.261  0.00  0.00      PROA  
ATOM   3807  O   TRP P 827      19.398   2.341  13.293  0.00  0.00      PROA  
ATOM   3808  N   CYS P 828      18.446   3.739  14.710  0.00  0.00      PROA  
ATOM   3809  HN  CYS P 828      18.439   4.117  15.633  0.00  0.00      PROA  
ATOM   3810  CA  CYS P 828      17.197   3.888  13.994  0.00  0.00      PROA  
ATOM   3811  HA  CYS P 828      16.839   2.890  13.789  0.00  0.00      PROA  
ATOM   3812  CB  CYS P 828      16.205   4.688  14.868  0.00  0.00      PROA  
ATOM   3813  HB1 CYS P 828      15.284   5.082  14.389  0.00  0.00      PROA  
ATOM   3814  HB2 CYS P 828      16.675   5.650  15.165  0.00  0.00      PROA  
ATOM   3815  SG  CYS P 828      15.647   3.714  16.273  0.00  0.00      PROA  
ATOM   3816  HG1 CYS P 828      16.603   3.706  17.191  0.00  0.00      PROA  
ATOM   3817  C   CYS P 828      17.222   4.553  12.642  0.00  0.00      PROA  
ATOM   3818  O   CYS P 828      16.742   3.980  11.679  0.00  0.00      PROA  
ATOM   3819  N   VAL P 829      17.912   5.630  12.546  0.00  0.00      PROA  
ATOM   3820  HN  VAL P 829      18.149   6.184  13.341  0.00  0.00      PROA  
ATOM   3821  CA  VAL P 829      18.392   6.132  11.230  0.00  0.00      PROA  
ATOM   3822  HA  VAL P 829      17.489   6.262  10.651  0.00  0.00      PROA  
ATOM   3823  CB  VAL P 829      19.086   7.438  11.457  0.00  0.00      PROA  
ATOM   3824  HB  VAL P 829      19.834   7.301  12.266  0.00  0.00      PROA  
ATOM   3825  CG1 VAL P 829      19.935   7.975  10.289  0.00  0.00      PROA  
ATOM   3826 HG11 VAL P 829      20.852   7.356  10.188  0.00  0.00      PROA  
ATOM   3827 HG12 VAL P 829      20.317   8.968  10.610  0.00  0.00      PROA  
ATOM   3828 HG13 VAL P 829      19.361   8.198   9.365  0.00  0.00      PROA  
ATOM   3829  CG2 VAL P 829      17.941   8.572  11.860  0.00  0.00      PROA  
ATOM   3830 HG21 VAL P 829      18.347   9.606  11.839  0.00  0.00      PROA  
ATOM   3831 HG22 VAL P 829      17.561   8.383  12.887  0.00  0.00      PROA  
ATOM   3832 HG23 VAL P 829      17.171   8.608  11.060  0.00  0.00      PROA  
ATOM   3833  C   VAL P 829      19.302   5.173  10.347  0.00  0.00      PROA  
ATOM   3834  O   VAL P 829      19.144   5.108   9.119  0.00  0.00      PROA  
ATOM   3835  N   ILE P 830      20.213   4.454  10.965  0.00  0.00      PROA  
ATOM   3836  HN  ILE P 830      20.446   4.600  11.924  0.00  0.00      PROA  
ATOM   3837  CA  ILE P 830      21.043   3.498  10.248  0.00  0.00      PROA  
ATOM   3838  HA  ILE P 830      21.277   4.016   9.329  0.00  0.00      PROA  
ATOM   3839  CB  ILE P 830      22.325   3.066  10.998  0.00  0.00      PROA  
ATOM   3840  HB  ILE P 830      22.183   3.052  12.100  0.00  0.00      PROA  
ATOM   3841  CG2 ILE P 830      22.627   1.558  10.813  0.00  0.00      PROA  
ATOM   3842 HG21 ILE P 830      22.600   1.411   9.713  0.00  0.00      PROA  
ATOM   3843 HG22 ILE P 830      21.800   1.038  11.342  0.00  0.00      PROA  
ATOM   3844 HG23 ILE P 830      23.593   1.198  11.229  0.00  0.00      PROA  
ATOM   3845  CG1 ILE P 830      23.514   3.810  10.592  0.00  0.00      PROA  
ATOM   3846 HG11 ILE P 830      23.586   3.768   9.484  0.00  0.00      PROA  
ATOM   3847 HG12 ILE P 830      24.451   3.486  11.093  0.00  0.00      PROA  
ATOM   3848  CD  ILE P 830      23.523   5.340  10.933  0.00  0.00      PROA  
ATOM   3849  HD1 ILE P 830      22.644   5.833  10.466  0.00  0.00      PROA  
ATOM   3850  HD2 ILE P 830      24.517   5.773  10.690  0.00  0.00      PROA  
ATOM   3851  HD3 ILE P 830      23.353   5.546  12.012  0.00  0.00      PROA  
ATOM   3852  C   ILE P 830      20.247   2.348   9.654  0.00  0.00      PROA  
ATOM   3853  O   ILE P 830      20.344   1.994   8.460  0.00  0.00      PROA  
ATOM   3854  N   LEU P 831      19.279   1.771  10.414  0.00  0.00      PROA  
ATOM   3855  HN  LEU P 831      19.039   2.096  11.326  0.00  0.00      PROA  
ATOM   3856  CA  LEU P 831      18.353   0.724  10.023  0.00  0.00      PROA  
ATOM   3857  HA  LEU P 831      18.910  -0.091   9.586  0.00  0.00      PROA  
ATOM   3858  CB  LEU P 831      17.683   0.119  11.275  0.00  0.00      PROA  
ATOM   3859  HB1 LEU P 831      16.909   0.806  11.680  0.00  0.00      PROA  
ATOM   3860  HB2 LEU P 831      18.474   0.012  12.048  0.00  0.00      PROA  
ATOM   3861  CG  LEU P 831      17.094  -1.305  11.068  0.00  0.00      PROA  
ATOM   3862  HG  LEU P 831      16.513  -1.259  10.122  0.00  0.00      PROA  
ATOM   3863  CD1 LEU P 831      18.133  -2.367  10.902  0.00  0.00      PROA  
ATOM   3864 HD11 LEU P 831      18.776  -2.198  10.012  0.00  0.00      PROA  
ATOM   3865 HD12 LEU P 831      17.597  -3.340  10.894  0.00  0.00      PROA  
ATOM   3866 HD13 LEU P 831      18.824  -2.420  11.771  0.00  0.00      PROA  
ATOM   3867  CD2 LEU P 831      16.201  -1.757  12.204  0.00  0.00      PROA  
ATOM   3868 HD21 LEU P 831      15.324  -1.083  12.305  0.00  0.00      PROA  
ATOM   3869 HD22 LEU P 831      16.614  -1.887  13.228  0.00  0.00      PROA  
ATOM   3870 HD23 LEU P 831      15.847  -2.802  12.074  0.00  0.00      PROA  
ATOM   3871  C   LEU P 831      17.356   1.150   8.973  0.00  0.00      PROA  
ATOM   3872  O   LEU P 831      17.094   0.393   8.058  0.00  0.00      PROA  
ATOM   3873  N   PHE P 832      16.761   2.395   9.037  0.00  0.00      PROA  
ATOM   3874  HN  PHE P 832      16.850   2.962   9.852  0.00  0.00      PROA  
ATOM   3875  CA  PHE P 832      15.891   2.935   7.990  0.00  0.00      PROA  
ATOM   3876  HA  PHE P 832      15.167   2.142   7.881  0.00  0.00      PROA  
ATOM   3877  CB  PHE P 832      15.274   4.217   8.621  0.00  0.00      PROA  
ATOM   3878  HB1 PHE P 832      16.081   4.963   8.787  0.00  0.00      PROA  
ATOM   3879  HB2 PHE P 832      15.022   3.886   9.652  0.00  0.00      PROA  
ATOM   3880  CG  PHE P 832      14.087   4.823   7.944  0.00  0.00      PROA  
ATOM   3881  CD1 PHE P 832      13.163   5.603   8.731  0.00  0.00      PROA  
ATOM   3882  HD1 PHE P 832      13.376   5.633   9.789  0.00  0.00      PROA  
ATOM   3883  CE1 PHE P 832      12.036   6.253   8.128  0.00  0.00      PROA  
ATOM   3884  HE1 PHE P 832      11.420   6.837   8.796  0.00  0.00      PROA  
ATOM   3885  CZ  PHE P 832      11.756   6.115   6.781  0.00  0.00      PROA  
ATOM   3886  HZ  PHE P 832      10.883   6.677   6.481  0.00  0.00      PROA  
ATOM   3887  CD2 PHE P 832      13.838   4.896   6.527  0.00  0.00      PROA  
ATOM   3888  HD2 PHE P 832      14.446   4.322   5.843  0.00  0.00      PROA  
ATOM   3889  CE2 PHE P 832      12.695   5.433   5.957  0.00  0.00      PROA  
ATOM   3890  HE2 PHE P 832      12.474   5.303   4.908  0.00  0.00      PROA  
ATOM   3891  C   PHE P 832      16.638   3.005   6.611  0.00  0.00      PROA  
ATOM   3892  O   PHE P 832      16.149   2.433   5.650  0.00  0.00      PROA  
ATOM   3893  N   PHE P 833      17.876   3.497   6.594  0.00  0.00      PROA  
ATOM   3894  HN  PHE P 833      18.421   3.966   7.285  0.00  0.00      PROA  
ATOM   3895  CA  PHE P 833      18.449   3.902   5.278  0.00  0.00      PROA  
ATOM   3896  HA  PHE P 833      17.686   4.076   4.533  0.00  0.00      PROA  
ATOM   3897  CB  PHE P 833      19.234   5.207   5.255  0.00  0.00      PROA  
ATOM   3898  HB1 PHE P 833      19.721   5.341   4.265  0.00  0.00      PROA  
ATOM   3899  HB2 PHE P 833      20.010   5.256   6.048  0.00  0.00      PROA  
ATOM   3900  CG  PHE P 833      18.407   6.435   5.395  0.00  0.00      PROA  
ATOM   3901  CD1 PHE P 833      17.265   6.672   4.645  0.00  0.00      PROA  
ATOM   3902  HD1 PHE P 833      16.842   6.037   3.880  0.00  0.00      PROA  
ATOM   3903  CE1 PHE P 833      16.483   7.811   5.019  0.00  0.00      PROA  
ATOM   3904  HE1 PHE P 833      15.539   7.929   4.508  0.00  0.00      PROA  
ATOM   3905  CZ  PHE P 833      16.815   8.641   6.053  0.00  0.00      PROA  
ATOM   3906  HZ  PHE P 833      16.288   9.562   6.253  0.00  0.00      PROA  
ATOM   3907  CD2 PHE P 833      18.781   7.274   6.480  0.00  0.00      PROA  
ATOM   3908  HD2 PHE P 833      19.619   6.993   7.101  0.00  0.00      PROA  
ATOM   3909  CE2 PHE P 833      18.004   8.411   6.747  0.00  0.00      PROA  
ATOM   3910  HE2 PHE P 833      18.277   9.118   7.516  0.00  0.00      PROA  
ATOM   3911  C   PHE P 833      19.299   2.762   4.702  0.00  0.00      PROA  
ATOM   3912  O   PHE P 833      19.452   2.589   3.464  0.00  0.00      PROA  
ATOM   3913  N   THR P 834      19.712   1.844   5.560  0.00  0.00      PROA  
ATOM   3914  HN  THR P 834      19.490   1.937   6.527  0.00  0.00      PROA  
ATOM   3915  CA  THR P 834      20.318   0.622   5.113  0.00  0.00      PROA  
ATOM   3916  HA  THR P 834      20.975   0.937   4.316  0.00  0.00      PROA  
ATOM   3917  CB  THR P 834      21.136  -0.212   6.004  0.00  0.00      PROA  
ATOM   3918  HB  THR P 834      21.374  -1.193   5.541  0.00  0.00      PROA  
ATOM   3919  OG1 THR P 834      20.519  -0.460   7.237  0.00  0.00      PROA  
ATOM   3920  HG1 THR P 834      20.649   0.343   7.747  0.00  0.00      PROA  
ATOM   3921  CG2 THR P 834      22.521   0.462   6.203  0.00  0.00      PROA  
ATOM   3922 HG21 THR P 834      23.106  -0.087   6.972  0.00  0.00      PROA  
ATOM   3923 HG22 THR P 834      22.420   1.507   6.567  0.00  0.00      PROA  
ATOM   3924 HG23 THR P 834      23.080   0.548   5.246  0.00  0.00      PROA  
ATOM   3925  C   THR P 834      19.352  -0.280   4.448  0.00  0.00      PROA  
ATOM   3926  O   THR P 834      19.595  -0.962   3.485  0.00  0.00      PROA  
ATOM   3927  N   THR P 835      18.114  -0.202   4.865  0.00  0.00      PROA  
ATOM   3928  HN  THR P 835      17.890   0.574   5.450  0.00  0.00      PROA  
ATOM   3929  CA  THR P 835      17.005  -0.977   4.329  0.00  0.00      PROA  
ATOM   3930  HA  THR P 835      17.228  -2.024   4.187  0.00  0.00      PROA  
ATOM   3931  CB  THR P 835      15.827  -0.962   5.319  0.00  0.00      PROA  
ATOM   3932  HB  THR P 835      15.503   0.078   5.535  0.00  0.00      PROA  
ATOM   3933  OG1 THR P 835      16.085  -1.558   6.543  0.00  0.00      PROA  
ATOM   3934  HG1 THR P 835      16.513  -0.916   7.114  0.00  0.00      PROA  
ATOM   3935  CG2 THR P 835      14.649  -1.687   4.668  0.00  0.00      PROA  
ATOM   3936 HG21 THR P 835      14.892  -2.750   4.456  0.00  0.00      PROA  
ATOM   3937 HG22 THR P 835      14.260  -1.102   3.807  0.00  0.00      PROA  
ATOM   3938 HG23 THR P 835      13.801  -1.660   5.386  0.00  0.00      PROA  
ATOM   3939  C   THR P 835      16.693  -0.578   2.889  0.00  0.00      PROA  
ATOM   3940  O   THR P 835      16.495  -1.435   1.986  0.00  0.00      PROA  
ATOM   3941  N   PHE P 836      16.626   0.739   2.670  0.00  0.00      PROA  
ATOM   3942  HN  PHE P 836      16.799   1.357   3.433  0.00  0.00      PROA  
ATOM   3943  CA  PHE P 836      16.281   1.376   1.411  0.00  0.00      PROA  
ATOM   3944  HA  PHE P 836      15.440   0.863   0.967  0.00  0.00      PROA  
ATOM   3945  CB  PHE P 836      15.710   2.814   1.703  0.00  0.00      PROA  
ATOM   3946  HB1 PHE P 836      16.338   3.340   2.454  0.00  0.00      PROA  
ATOM   3947  HB2 PHE P 836      14.669   2.707   2.077  0.00  0.00      PROA  
ATOM   3948  CG  PHE P 836      15.671   3.670   0.544  0.00  0.00      PROA  
ATOM   3949  CD1 PHE P 836      16.314   4.853   0.468  0.00  0.00      PROA  
ATOM   3950  HD1 PHE P 836      17.006   5.238   1.202  0.00  0.00      PROA  
ATOM   3951  CE1 PHE P 836      16.159   5.673  -0.717  0.00  0.00      PROA  
ATOM   3952  HE1 PHE P 836      16.729   6.590  -0.687  0.00  0.00      PROA  
ATOM   3953  CZ  PHE P 836      15.465   5.211  -1.855  0.00  0.00      PROA  
ATOM   3954  HZ  PHE P 836      15.486   5.769  -2.779  0.00  0.00      PROA  
ATOM   3955  CD2 PHE P 836      14.861   3.244  -0.535  0.00  0.00      PROA  
ATOM   3956  HD2 PHE P 836      14.495   2.229  -0.578  0.00  0.00      PROA  
ATOM   3957  CE2 PHE P 836      14.875   3.934  -1.711  0.00  0.00      PROA  
ATOM   3958  HE2 PHE P 836      14.348   3.474  -2.534  0.00  0.00      PROA  
ATOM   3959  C   PHE P 836      17.341   1.305   0.376  0.00  0.00      PROA  
ATOM   3960  O   PHE P 836      17.081   0.943  -0.738  0.00  0.00      PROA  
ATOM   3961  N   PHE P 837      18.616   1.511   0.753  0.00  0.00      PROA  
ATOM   3962  HN  PHE P 837      18.763   1.986   1.617  0.00  0.00      PROA  
ATOM   3963  CA  PHE P 837      19.747   1.260  -0.089  0.00  0.00      PROA  
ATOM   3964  HA  PHE P 837      19.496   1.613  -1.079  0.00  0.00      PROA  
ATOM   3965  CB  PHE P 837      21.105   1.880   0.496  0.00  0.00      PROA  
ATOM   3966  HB1 PHE P 837      21.073   1.756   1.599  0.00  0.00      PROA  
ATOM   3967  HB2 PHE P 837      21.146   2.969   0.279  0.00  0.00      PROA  
ATOM   3968  CG  PHE P 837      22.418   1.293   0.046  0.00  0.00      PROA  
ATOM   3969  CD1 PHE P 837      23.428   1.122   1.011  0.00  0.00      PROA  
ATOM   3970  HD1 PHE P 837      23.194   1.342   2.042  0.00  0.00      PROA  
ATOM   3971  CE1 PHE P 837      24.721   0.823   0.566  0.00  0.00      PROA  
ATOM   3972  HE1 PHE P 837      25.506   0.780   1.307  0.00  0.00      PROA  
ATOM   3973  CZ  PHE P 837      24.955   0.575  -0.799  0.00  0.00      PROA  
ATOM   3974  HZ  PHE P 837      25.944   0.253  -1.091  0.00  0.00      PROA  
ATOM   3975  CD2 PHE P 837      22.651   1.059  -1.294  0.00  0.00      PROA  
ATOM   3976  HD2 PHE P 837      21.882   1.298  -2.014  0.00  0.00      PROA  
ATOM   3977  CE2 PHE P 837      23.954   0.712  -1.724  0.00  0.00      PROA  
ATOM   3978  HE2 PHE P 837      24.197   0.586  -2.768  0.00  0.00      PROA  
ATOM   3979  C   PHE P 837      19.794  -0.243  -0.395  0.00  0.00      PROA  
ATOM   3980  O   PHE P 837      19.967  -0.576  -1.565  0.00  0.00      PROA  
ATOM   3981  N   LEU P 838      19.668  -1.194   0.563  0.00  0.00      PROA  
ATOM   3982  HN  LEU P 838      19.452  -1.094   1.531  0.00  0.00      PROA  
ATOM   3983  CA  LEU P 838      19.683  -2.639   0.217  0.00  0.00      PROA  
ATOM   3984  HA  LEU P 838      20.657  -2.741  -0.238  0.00  0.00      PROA  
ATOM   3985  CB  LEU P 838      19.841  -3.461   1.533  0.00  0.00      PROA  
ATOM   3986  HB1 LEU P 838      19.096  -3.142   2.293  0.00  0.00      PROA  
ATOM   3987  HB2 LEU P 838      20.750  -3.076   2.043  0.00  0.00      PROA  
ATOM   3988  CG  LEU P 838      19.688  -5.037   1.455  0.00  0.00      PROA  
ATOM   3989  HG  LEU P 838      18.709  -5.316   1.010  0.00  0.00      PROA  
ATOM   3990  CD1 LEU P 838      20.781  -5.681   0.525  0.00  0.00      PROA  
ATOM   3991 HD11 LEU P 838      20.619  -6.778   0.471  0.00  0.00      PROA  
ATOM   3992 HD12 LEU P 838      21.789  -5.417   0.909  0.00  0.00      PROA  
ATOM   3993 HD13 LEU P 838      20.702  -5.249  -0.496  0.00  0.00      PROA  
ATOM   3994  CD2 LEU P 838      19.716  -5.593   2.845  0.00  0.00      PROA  
ATOM   3995 HD21 LEU P 838      19.395  -6.649   2.979  0.00  0.00      PROA  
ATOM   3996 HD22 LEU P 838      19.038  -4.928   3.421  0.00  0.00      PROA  
ATOM   3997 HD23 LEU P 838      20.665  -5.443   3.402  0.00  0.00      PROA  
ATOM   3998  C   LEU P 838      18.521  -3.171  -0.616  0.00  0.00      PROA  
ATOM   3999  O   LEU P 838      18.720  -3.905  -1.596  0.00  0.00      PROA  
ATOM   4000  N   SER P 839      17.282  -2.821  -0.333  0.00  0.00      PROA  
ATOM   4001  HN  SER P 839      17.056  -2.318   0.497  0.00  0.00      PROA  
ATOM   4002  CA  SER P 839      16.222  -3.118  -1.326  0.00  0.00      PROA  
ATOM   4003  HA  SER P 839      16.175  -4.187  -1.472  0.00  0.00      PROA  
ATOM   4004  CB  SER P 839      14.851  -2.826  -0.702  0.00  0.00      PROA  
ATOM   4005  HB1 SER P 839      14.614  -3.446   0.189  0.00  0.00      PROA  
ATOM   4006  HB2 SER P 839      14.083  -2.872  -1.503  0.00  0.00      PROA  
ATOM   4007  OG  SER P 839      14.714  -1.495  -0.176  0.00  0.00      PROA  
ATOM   4008  HG1 SER P 839      15.311  -1.398   0.570  0.00  0.00      PROA  
ATOM   4009  C   SER P 839      16.352  -2.414  -2.698  0.00  0.00      PROA  
ATOM   4010  O   SER P 839      16.224  -3.135  -3.725  0.00  0.00      PROA  
ATOM   4011  N   SER P 840      16.696  -1.119  -2.751  0.00  0.00      PROA  
ATOM   4012  HN  SER P 840      16.849  -0.474  -2.007  0.00  0.00      PROA  
ATOM   4013  CA  SER P 840      17.083  -0.588  -4.122  0.00  0.00      PROA  
ATOM   4014  HA  SER P 840      16.278  -0.670  -4.837  0.00  0.00      PROA  
ATOM   4015  CB  SER P 840      17.258   0.890  -3.991  0.00  0.00      PROA  
ATOM   4016  HB1 SER P 840      17.462   1.322  -4.995  0.00  0.00      PROA  
ATOM   4017  HB2 SER P 840      18.183   1.058  -3.400  0.00  0.00      PROA  
ATOM   4018  OG  SER P 840      16.145   1.536  -3.379  0.00  0.00      PROA  
ATOM   4019  HG1 SER P 840      16.248   1.424  -2.432  0.00  0.00      PROA  
ATOM   4020  C   SER P 840      18.305  -1.127  -4.765  0.00  0.00      PROA  
ATOM   4021  O   SER P 840      18.316  -1.085  -5.968  0.00  0.00      PROA  
ATOM   4022  N   PHE P 841      19.282  -1.508  -3.998  0.00  0.00      PROA  
ATOM   4023  HN  PHE P 841      19.401  -1.230  -3.048  0.00  0.00      PROA  
ATOM   4024  CA  PHE P 841      20.414  -2.305  -4.505  0.00  0.00      PROA  
ATOM   4025  HA  PHE P 841      20.862  -1.710  -5.287  0.00  0.00      PROA  
ATOM   4026  CB  PHE P 841      21.535  -2.352  -3.357  0.00  0.00      PROA  
ATOM   4027  HB1 PHE P 841      20.989  -2.722  -2.463  0.00  0.00      PROA  
ATOM   4028  HB2 PHE P 841      21.935  -1.329  -3.194  0.00  0.00      PROA  
ATOM   4029  CG  PHE P 841      22.714  -3.252  -3.730  0.00  0.00      PROA  
ATOM   4030  CD1 PHE P 841      23.932  -2.704  -4.130  0.00  0.00      PROA  
ATOM   4031  HD1 PHE P 841      24.000  -1.633  -4.253  0.00  0.00      PROA  
ATOM   4032  CE1 PHE P 841      25.029  -3.507  -4.477  0.00  0.00      PROA  
ATOM   4033  HE1 PHE P 841      25.913  -3.165  -4.994  0.00  0.00      PROA  
ATOM   4034  CZ  PHE P 841      24.873  -4.894  -4.464  0.00  0.00      PROA  
ATOM   4035  HZ  PHE P 841      25.724  -5.454  -4.821  0.00  0.00      PROA  
ATOM   4036  CD2 PHE P 841      22.570  -4.691  -3.689  0.00  0.00      PROA  
ATOM   4037  HD2 PHE P 841      21.685  -5.095  -3.221  0.00  0.00      PROA  
ATOM   4038  CE2 PHE P 841      23.685  -5.537  -4.011  0.00  0.00      PROA  
ATOM   4039  HE2 PHE P 841      23.636  -6.615  -3.976  0.00  0.00      PROA  
ATOM   4040  C   PHE P 841      20.174  -3.690  -5.089  0.00  0.00      PROA  
ATOM   4041  O   PHE P 841      20.515  -4.042  -6.172  0.00  0.00      PROA  
ATOM   4042  N   LEU P 842      19.323  -4.428  -4.378  0.00  0.00      PROA  
ATOM   4043  HN  LEU P 842      18.939  -3.990  -3.568  0.00  0.00      PROA  
ATOM   4044  CA  LEU P 842      18.726  -5.630  -4.795  0.00  0.00      PROA  
ATOM   4045  HA  LEU P 842      19.498  -6.337  -5.059  0.00  0.00      PROA  
ATOM   4046  CB  LEU P 842      17.969  -6.395  -3.762  0.00  0.00      PROA  
ATOM   4047  HB1 LEU P 842      17.422  -7.230  -4.249  0.00  0.00      PROA  
ATOM   4048  HB2 LEU P 842      17.287  -5.742  -3.175  0.00  0.00      PROA  
ATOM   4049  CG  LEU P 842      18.749  -7.019  -2.596  0.00  0.00      PROA  
ATOM   4050  HG  LEU P 842      19.366  -6.187  -2.194  0.00  0.00      PROA  
ATOM   4051  CD1 LEU P 842      17.794  -7.573  -1.500  0.00  0.00      PROA  
ATOM   4052 HD11 LEU P 842      17.080  -6.763  -1.242  0.00  0.00      PROA  
ATOM   4053 HD12 LEU P 842      18.316  -7.836  -0.555  0.00  0.00      PROA  
ATOM   4054 HD13 LEU P 842      17.313  -8.456  -1.972  0.00  0.00      PROA  
ATOM   4055  CD2 LEU P 842      19.647  -8.105  -3.085  0.00  0.00      PROA  
ATOM   4056 HD21 LEU P 842      20.401  -7.791  -3.837  0.00  0.00      PROA  
ATOM   4057 HD22 LEU P 842      18.971  -8.824  -3.596  0.00  0.00      PROA  
ATOM   4058 HD23 LEU P 842      20.151  -8.572  -2.212  0.00  0.00      PROA  
ATOM   4059  C   LEU P 842      17.928  -5.474  -6.062  0.00  0.00      PROA  
ATOM   4060  O   LEU P 842      18.134  -6.271  -6.991  0.00  0.00      PROA  
ATOM   4061  N   LYS P 843      17.119  -4.398  -6.331  0.00  0.00      PROA  
ATOM   4062  HN  LYS P 843      17.003  -3.721  -5.608  0.00  0.00      PROA  
ATOM   4063  CA  LYS P 843      16.449  -4.172  -7.597  0.00  0.00      PROA  
ATOM   4064  HA  LYS P 843      15.771  -4.993  -7.773  0.00  0.00      PROA  
ATOM   4065  CB  LYS P 843      15.637  -2.800  -7.402  0.00  0.00      PROA  
ATOM   4066  HB1 LYS P 843      16.389  -1.986  -7.329  0.00  0.00      PROA  
ATOM   4067  HB2 LYS P 843      15.117  -2.786  -6.420  0.00  0.00      PROA  
ATOM   4068  CG  LYS P 843      14.601  -2.590  -8.449  0.00  0.00      PROA  
ATOM   4069  HG1 LYS P 843      13.911  -3.461  -8.446  0.00  0.00      PROA  
ATOM   4070  HG2 LYS P 843      15.057  -2.397  -9.444  0.00  0.00      PROA  
ATOM   4071  CD  LYS P 843      13.840  -1.316  -8.121  0.00  0.00      PROA  
ATOM   4072  HD1 LYS P 843      13.367  -1.429  -7.122  0.00  0.00      PROA  
ATOM   4073  HD2 LYS P 843      12.925  -1.130  -8.722  0.00  0.00      PROA  
ATOM   4074  CE  LYS P 843      14.739  -0.074  -8.247  0.00  0.00      PROA  
ATOM   4075  HE1 LYS P 843      15.630  -0.141  -7.588  0.00  0.00      PROA  
ATOM   4076  HE2 LYS P 843      14.060   0.768  -7.993  0.00  0.00      PROA  
ATOM   4077  NZ  LYS P 843      15.201   0.088  -9.662  0.00  0.00      PROA  
ATOM   4078  HZ1 LYS P 843      15.013   1.091  -9.863  0.00  0.00      PROA  
ATOM   4079  HZ2 LYS P 843      14.641  -0.483 -10.327  0.00  0.00      PROA  
ATOM   4080  HZ3 LYS P 843      16.213  -0.128  -9.554  0.00  0.00      PROA  
ATOM   4081  C   LYS P 843      17.445  -4.081  -8.860  0.00  0.00      PROA  
ATOM   4082  O   LYS P 843      17.101  -4.608  -9.885  0.00  0.00      PROA  
ATOM   4083  N   GLN P 844      18.659  -3.584  -8.649  0.00  0.00      PROA  
ATOM   4084  HN  GLN P 844      18.740  -3.059  -7.805  0.00  0.00      PROA  
ATOM   4085  CA  GLN P 844      19.694  -3.610  -9.637  0.00  0.00      PROA  
ATOM   4086  HA  GLN P 844      19.208  -3.557 -10.599  0.00  0.00      PROA  
ATOM   4087  CB  GLN P 844      20.701  -2.394  -9.565  0.00  0.00      PROA  
ATOM   4088  HB1 GLN P 844      21.291  -2.472 -10.503  0.00  0.00      PROA  
ATOM   4089  HB2 GLN P 844      21.319  -2.388  -8.642  0.00  0.00      PROA  
ATOM   4090  CG  GLN P 844      20.187  -0.907  -9.605  0.00  0.00      PROA  
ATOM   4091  HG1 GLN P 844      20.877  -0.228 -10.150  0.00  0.00      PROA  
ATOM   4092  HG2 GLN P 844      20.143  -0.586  -8.542  0.00  0.00      PROA  
ATOM   4093  CD  GLN P 844      18.859  -0.753 -10.237  0.00  0.00      PROA  
ATOM   4094  OE1 GLN P 844      17.915  -0.526  -9.459  0.00  0.00      PROA  
ATOM   4095  NE2 GLN P 844      18.779  -0.796 -11.581  0.00  0.00      PROA  
ATOM   4096 HE21 GLN P 844      17.873  -0.839 -12.003  0.00  0.00      PROA  
ATOM   4097 HE22 GLN P 844      19.577  -1.096 -12.104  0.00  0.00      PROA  
ATOM   4098  C   GLN P 844      20.538  -4.855  -9.734  0.00  0.00      PROA  
ATOM   4099  O   GLN P 844      21.386  -4.983 -10.652  0.00  0.00      PROA  
ATOM   4100  N   PHE P 845      20.324  -5.862  -8.882  0.00  0.00      PROA  
ATOM   4101  HN  PHE P 845      19.665  -5.794  -8.137  0.00  0.00      PROA  
ATOM   4102  CA  PHE P 845      21.016  -7.166  -8.962  0.00  0.00      PROA  
ATOM   4103  HA  PHE P 845      22.064  -6.905  -8.956  0.00  0.00      PROA  
ATOM   4104  CB  PHE P 845      20.801  -8.061  -7.679  0.00  0.00      PROA  
ATOM   4105  HB1 PHE P 845      19.747  -8.385  -7.546  0.00  0.00      PROA  
ATOM   4106  HB2 PHE P 845      20.953  -7.325  -6.861  0.00  0.00      PROA  
ATOM   4107  CG  PHE P 845      21.821  -9.229  -7.568  0.00  0.00      PROA  
ATOM   4108  CD1 PHE P 845      21.475 -10.514  -7.413  0.00  0.00      PROA  
ATOM   4109  HD1 PHE P 845      20.458 -10.800  -7.192  0.00  0.00      PROA  
ATOM   4110  CE1 PHE P 845      22.441 -11.535  -7.424  0.00  0.00      PROA  
ATOM   4111  HE1 PHE P 845      22.204 -12.589  -7.452  0.00  0.00      PROA  
ATOM   4112  CZ  PHE P 845      23.814 -11.133  -7.609  0.00  0.00      PROA  
ATOM   4113  HZ  PHE P 845      24.515 -11.947  -7.729  0.00  0.00      PROA  
ATOM   4114  CD2 PHE P 845      23.159  -8.908  -7.684  0.00  0.00      PROA  
ATOM   4115  HD2 PHE P 845      23.389  -7.859  -7.800  0.00  0.00      PROA  
ATOM   4116  CE2 PHE P 845      24.181  -9.829  -7.622  0.00  0.00      PROA  
ATOM   4117  HE2 PHE P 845      25.202  -9.495  -7.735  0.00  0.00      PROA  
ATOM   4118  C   PHE P 845      20.753  -7.969 -10.184  0.00  0.00      PROA  
ATOM   4119  O   PHE P 845      21.643  -8.661 -10.713  0.00  0.00      PROA  
ATOM   4120  N   LYS P 846      19.536  -7.857 -10.761  0.00  0.00      PROA  
ATOM   4121  HN  LYS P 846      18.832  -7.301 -10.327  0.00  0.00      PROA  
ATOM   4122  CA  LYS P 846      19.199  -8.507 -11.988  0.00  0.00      PROA  
ATOM   4123  HA  LYS P 846      19.314  -9.577 -11.892  0.00  0.00      PROA  
ATOM   4124  CB  LYS P 846      17.731  -8.193 -12.511  0.00  0.00      PROA  
ATOM   4125  HB1 LYS P 846      17.108  -8.553 -11.665  0.00  0.00      PROA  
ATOM   4126  HB2 LYS P 846      17.479  -8.916 -13.316  0.00  0.00      PROA  
ATOM   4127  CG  LYS P 846      17.284  -6.672 -12.704  0.00  0.00      PROA  
ATOM   4128  HG1 LYS P 846      17.900  -6.196 -13.496  0.00  0.00      PROA  
ATOM   4129  HG2 LYS P 846      17.486  -6.156 -11.741  0.00  0.00      PROA  
ATOM   4130  CD  LYS P 846      15.771  -6.544 -12.892  0.00  0.00      PROA  
ATOM   4131  HD1 LYS P 846      15.220  -6.665 -11.934  0.00  0.00      PROA  
ATOM   4132  HD2 LYS P 846      15.440  -7.366 -13.562  0.00  0.00      PROA  
ATOM   4133  CE  LYS P 846      15.309  -5.208 -13.499  0.00  0.00      PROA  
ATOM   4134  HE1 LYS P 846      14.233  -5.147 -13.770  0.00  0.00      PROA  
ATOM   4135  HE2 LYS P 846      15.809  -4.989 -14.467  0.00  0.00      PROA  
ATOM   4136  NZ  LYS P 846      15.586  -4.149 -12.615  0.00  0.00      PROA  
ATOM   4137  HZ1 LYS P 846      14.836  -3.433 -12.539  0.00  0.00      PROA  
ATOM   4138  HZ2 LYS P 846      16.471  -3.705 -12.934  0.00  0.00      PROA  
ATOM   4139  HZ3 LYS P 846      15.589  -4.442 -11.618  0.00  0.00      PROA  
ATOM   4140  C   LYS P 846      20.142  -8.103 -13.165  0.00  0.00      PROA  
ATOM   4141  O   LYS P 846      20.357  -8.872 -14.100  0.00  0.00      PROA  
ATOM   4142  N   THR P 847      20.663  -6.881 -13.117  0.00  0.00      PROA  
ATOM   4143  HN  THR P 847      20.374  -6.435 -12.273  0.00  0.00      PROA  
ATOM   4144  CA  THR P 847      21.588  -6.266 -14.050  0.00  0.00      PROA  
ATOM   4145  HA  THR P 847      21.641  -6.975 -14.862  0.00  0.00      PROA  
ATOM   4146  CB  THR P 847      21.114  -4.901 -14.561  0.00  0.00      PROA  
ATOM   4147  HB  THR P 847      21.888  -4.373 -15.159  0.00  0.00      PROA  
ATOM   4148  OG1 THR P 847      20.621  -4.064 -13.450  0.00  0.00      PROA  
ATOM   4149  HG1 THR P 847      21.363  -3.765 -12.920  0.00  0.00      PROA  
ATOM   4150  CG2 THR P 847      19.924  -5.214 -15.492  0.00  0.00      PROA  
ATOM   4151 HG21 THR P 847      19.323  -6.050 -15.076  0.00  0.00      PROA  
ATOM   4152 HG22 THR P 847      20.467  -5.610 -16.377  0.00  0.00      PROA  
ATOM   4153 HG23 THR P 847      19.421  -4.246 -15.703  0.00  0.00      PROA  
ATOM   4154  C   THR P 847      23.072  -6.289 -13.622  0.00  0.00      PROA  
ATOM   4155  O   THR P 847      23.995  -5.886 -14.402  0.00  0.00      PROA  
ATOM   4156  N   LYS P 848      23.411  -6.899 -12.451  0.00  0.00      PROA  
ATOM   4157  HN  LYS P 848      22.699  -7.369 -11.934  0.00  0.00      PROA  
ATOM   4158  CA  LYS P 848      24.713  -7.322 -12.058  0.00  0.00      PROA  
ATOM   4159  HA  LYS P 848      25.371  -6.482 -12.227  0.00  0.00      PROA  
ATOM   4160  CB  LYS P 848      24.860  -7.506 -10.593  0.00  0.00      PROA  
ATOM   4161  HB1 LYS P 848      25.788  -7.974 -10.201  0.00  0.00      PROA  
ATOM   4162  HB2 LYS P 848      24.074  -8.125 -10.110  0.00  0.00      PROA  
ATOM   4163  CG  LYS P 848      24.691  -6.091  -9.813  0.00  0.00      PROA  
ATOM   4164  HG1 LYS P 848      24.945  -6.354  -8.764  0.00  0.00      PROA  
ATOM   4165  HG2 LYS P 848      23.598  -5.919  -9.913  0.00  0.00      PROA  
ATOM   4166  CD  LYS P 848      25.214  -4.827 -10.412  0.00  0.00      PROA  
ATOM   4167  HD1 LYS P 848      24.991  -4.759 -11.498  0.00  0.00      PROA  
ATOM   4168  HD2 LYS P 848      26.317  -4.953 -10.372  0.00  0.00      PROA  
ATOM   4169  CE  LYS P 848      24.757  -3.510  -9.674  0.00  0.00      PROA  
ATOM   4170  HE1 LYS P 848      25.062  -3.580  -8.608  0.00  0.00      PROA  
ATOM   4171  HE2 LYS P 848      23.658  -3.388  -9.775  0.00  0.00      PROA  
ATOM   4172  NZ  LYS P 848      25.400  -2.213 -10.142  0.00  0.00      PROA  
ATOM   4173  HZ1 LYS P 848      26.432  -2.222 -10.018  0.00  0.00      PROA  
ATOM   4174  HZ2 LYS P 848      24.963  -1.459  -9.574  0.00  0.00      PROA  
ATOM   4175  HZ3 LYS P 848      25.184  -2.005 -11.138  0.00  0.00      PROA  
ATOM   4176  C   LYS P 848      25.305  -8.465 -12.904  0.00  0.00      PROA  
ATOM   4177  O   LYS P 848      24.581  -9.074 -13.710  0.00  0.00      PROA  
ATOM   4178  N   ARG P 849      26.675  -8.675 -12.923  0.00  0.00      PROA  
ATOM   4179  HN  ARG P 849      27.206  -7.947 -12.496  0.00  0.00      PROA  
ATOM   4180  CA  ARG P 849      27.424  -9.731 -13.744  0.00  0.00      PROA  
ATOM   4181  HA  ARG P 849      26.781 -10.037 -14.556  0.00  0.00      PROA  
ATOM   4182  CB  ARG P 849      28.818  -9.147 -14.229  0.00  0.00      PROA  
ATOM   4183  HB1 ARG P 849      28.575  -8.204 -14.764  0.00  0.00      PROA  
ATOM   4184  HB2 ARG P 849      29.412  -9.807 -14.897  0.00  0.00      PROA  
ATOM   4185  CG  ARG P 849      29.814  -8.849 -13.039  0.00  0.00      PROA  
ATOM   4186  HG1 ARG P 849      30.172  -9.804 -12.598  0.00  0.00      PROA  
ATOM   4187  HG2 ARG P 849      29.365  -8.186 -12.268  0.00  0.00      PROA  
ATOM   4188  CD  ARG P 849      31.103  -8.177 -13.435  0.00  0.00      PROA  
ATOM   4189  HD1 ARG P 849      30.863  -7.185 -13.875  0.00  0.00      PROA  
ATOM   4190  HD2 ARG P 849      31.650  -8.850 -14.129  0.00  0.00      PROA  
ATOM   4191  NE  ARG P 849      32.002  -7.671 -12.301  0.00  0.00      PROA  
ATOM   4192  HE  ARG P 849      31.816  -7.953 -11.360  0.00  0.00      PROA  
ATOM   4193  CZ  ARG P 849      33.183  -7.121 -12.548  0.00  0.00      PROA  
ATOM   4194  NH1 ARG P 849      33.998  -6.997 -11.539  0.00  0.00      PROA  
ATOM   4195 HH11 ARG P 849      33.665  -7.127 -10.605  0.00  0.00      PROA  
ATOM   4196 HH12 ARG P 849      34.935  -6.696 -11.719  0.00  0.00      PROA  
ATOM   4197  NH2 ARG P 849      33.695  -6.743 -13.691  0.00  0.00      PROA  
ATOM   4198 HH21 ARG P 849      33.047  -6.532 -14.423  0.00  0.00      PROA  
ATOM   4199 HH22 ARG P 849      34.571  -6.268 -13.620  0.00  0.00      PROA  
ATOM   4200  C   ARG P 849      27.664 -10.976 -12.869  0.00  0.00      PROA  
ATOM   4201  O   ARG P 849      28.676 -11.709 -13.043  0.00  0.00      PROA  
ATOM   4202  N   TYR P 850      26.688 -11.302 -11.926  0.00  0.00      PROA  
ATOM   4203  HN  TYR P 850      26.054 -10.575 -11.676  0.00  0.00      PROA  
ATOM   4204  CA  TYR P 850      26.779 -12.507 -11.057  0.00  0.00      PROA  
ATOM   4205  HA  TYR P 850      27.624 -13.110 -11.356  0.00  0.00      PROA  
ATOM   4206  CB  TYR P 850      27.200 -12.058  -9.623  0.00  0.00      PROA  
ATOM   4207  HB1 TYR P 850      27.334 -12.924  -8.941  0.00  0.00      PROA  
ATOM   4208  HB2 TYR P 850      26.447 -11.351  -9.213  0.00  0.00      PROA  
ATOM   4209  CG  TYR P 850      28.470 -11.300  -9.639  0.00  0.00      PROA  
ATOM   4210  CD1 TYR P 850      28.325  -9.932  -9.542  0.00  0.00      PROA  
ATOM   4211  HD1 TYR P 850      27.392  -9.405  -9.406  0.00  0.00      PROA  
ATOM   4212  CE1 TYR P 850      29.459  -9.135  -9.524  0.00  0.00      PROA  
ATOM   4213  HE1 TYR P 850      29.369  -8.059  -9.568  0.00  0.00      PROA  
ATOM   4214  CZ  TYR P 850      30.736  -9.694  -9.599  0.00  0.00      PROA  
ATOM   4215  OH  TYR P 850      31.857  -8.865  -9.519  0.00  0.00      PROA  
ATOM   4216  HH  TYR P 850      32.559  -9.509  -9.399  0.00  0.00      PROA  
ATOM   4217  CD2 TYR P 850      29.727 -11.903  -9.579  0.00  0.00      PROA  
ATOM   4218  HD2 TYR P 850      29.855 -12.973  -9.646  0.00  0.00      PROA  
ATOM   4219  CE2 TYR P 850      30.879 -11.057  -9.613  0.00  0.00      PROA  
ATOM   4220  HE2 TYR P 850      31.879 -11.464  -9.585  0.00  0.00      PROA  
ATOM   4221  C   TYR P 850      25.464 -13.316 -11.053  0.00  0.00      PROA  
ATOM   4222  O   TYR P 850      24.419 -12.782 -10.606  0.00  0.00      PROA  
ATOM   4223  N   PHE P 851      25.577 -14.633 -11.441  0.00  0.00      PROA  
ATOM   4224  HN  PHE P 851      26.480 -14.938 -11.736  0.00  0.00      PROA  
ATOM   4225  CA  PHE P 851      24.513 -15.686 -11.576  0.00  0.00      PROA  
ATOM   4226  HA  PHE P 851      25.130 -16.572 -11.605  0.00  0.00      PROA  
ATOM   4227  CB  PHE P 851      23.538 -15.870 -10.364  0.00  0.00      PROA  
ATOM   4228  HB1 PHE P 851      22.944 -16.782 -10.588  0.00  0.00      PROA  
ATOM   4229  HB2 PHE P 851      22.832 -15.050 -10.114  0.00  0.00      PROA  
ATOM   4230  CG  PHE P 851      24.244 -16.225  -9.094  0.00  0.00      PROA  
ATOM   4231  CD1 PHE P 851      25.124 -17.365  -8.920  0.00  0.00      PROA  
ATOM   4232  HD1 PHE P 851      25.398 -18.029  -9.726  0.00  0.00      PROA  
ATOM   4233  CE1 PHE P 851      25.575 -17.821  -7.673  0.00  0.00      PROA  
ATOM   4234  HE1 PHE P 851      26.184 -18.712  -7.623  0.00  0.00      PROA  
ATOM   4235  CZ  PHE P 851      25.352 -16.987  -6.521  0.00  0.00      PROA  
ATOM   4236  HZ  PHE P 851      25.704 -17.091  -5.506  0.00  0.00      PROA  
ATOM   4237  CD2 PHE P 851      24.041 -15.443  -7.944  0.00  0.00      PROA  
ATOM   4238  HD2 PHE P 851      23.214 -14.752  -8.019  0.00  0.00      PROA  
ATOM   4239  CE2 PHE P 851      24.637 -15.756  -6.759  0.00  0.00      PROA  
ATOM   4240  HE2 PHE P 851      24.490 -15.174  -5.861  0.00  0.00      PROA  
ATOM   4241  C   PHE P 851      23.719 -15.598 -12.924  0.00  0.00      PROA  
ATOM   4242  O   PHE P 851      23.408 -14.516 -13.400  0.00  0.00      PROA  
ATOM   4243  N   PRO P 852      23.359 -16.690 -13.648  0.00  0.00      PROA  
ATOM   4244  CD  PRO P 852      23.712 -18.098 -13.447  0.00  0.00      PROA  
ATOM   4245  HD1 PRO P 852      23.121 -18.430 -12.567  0.00  0.00      PROA  
ATOM   4246  HD2 PRO P 852      24.800 -18.106 -13.221  0.00  0.00      PROA  
ATOM   4247  CA  PRO P 852      22.400 -16.509 -14.801  0.00  0.00      PROA  
ATOM   4248  HA  PRO P 852      23.001 -16.225 -15.652  0.00  0.00      PROA  
ATOM   4249  CB  PRO P 852      21.948 -17.915 -14.997  0.00  0.00      PROA  
ATOM   4250  HB1 PRO P 852      21.550 -17.957 -16.034  0.00  0.00      PROA  
ATOM   4251  HB2 PRO P 852      21.190 -18.203 -14.238  0.00  0.00      PROA  
ATOM   4252  CG  PRO P 852      23.217 -18.720 -14.794  0.00  0.00      PROA  
ATOM   4253  HG1 PRO P 852      23.016 -19.805 -14.661  0.00  0.00      PROA  
ATOM   4254  HG2 PRO P 852      23.989 -18.604 -15.584  0.00  0.00      PROA  
ATOM   4255  C   PRO P 852      21.093 -15.569 -14.638  0.00  0.00      PROA  
ATOM   4256  O   PRO P 852      20.514 -15.437 -13.577  0.00  0.00      PROA  
ATOM   4257  N   THR P 853      20.678 -15.041 -15.817  0.00  0.00      PROA  
ATOM   4258  HN  THR P 853      21.237 -15.287 -16.605  0.00  0.00      PROA  
ATOM   4259  CA  THR P 853      19.579 -14.089 -16.153  0.00  0.00      PROA  
ATOM   4260  HA  THR P 853      20.054 -13.145 -15.931  0.00  0.00      PROA  
ATOM   4261  CB  THR P 853      19.064 -14.120 -17.601  0.00  0.00      PROA  
ATOM   4262  HB  THR P 853      17.994 -13.834 -17.689  0.00  0.00      PROA  
ATOM   4263  OG1 THR P 853      19.211 -15.361 -18.262  0.00  0.00      PROA  
ATOM   4264  HG1 THR P 853      18.826 -16.018 -17.678  0.00  0.00      PROA  
ATOM   4265  CG2 THR P 853      19.784 -13.094 -18.375  0.00  0.00      PROA  
ATOM   4266 HG21 THR P 853      20.891 -13.179 -18.331  0.00  0.00      PROA  
ATOM   4267 HG22 THR P 853      19.493 -12.037 -18.192  0.00  0.00      PROA  
ATOM   4268 HG23 THR P 853      19.586 -13.172 -19.466  0.00  0.00      PROA  
ATOM   4269  C   THR P 853      18.404 -14.133 -15.145  0.00  0.00      PROA  
ATOM   4270  O   THR P 853      18.051 -13.266 -14.335  0.00  0.00      PROA  
ATOM   4271  N   LYS P 854      17.639 -15.282 -15.179  0.00  0.00      PROA  
ATOM   4272  HN  LYS P 854      17.847 -15.873 -15.954  0.00  0.00      PROA  
ATOM   4273  CA  LYS P 854      16.462 -15.464 -14.425  0.00  0.00      PROA  
ATOM   4274  HA  LYS P 854      15.932 -14.526 -14.513  0.00  0.00      PROA  
ATOM   4275  CB  LYS P 854      15.516 -16.510 -15.048  0.00  0.00      PROA  
ATOM   4276  HB1 LYS P 854      16.053 -17.478 -15.137  0.00  0.00      PROA  
ATOM   4277  HB2 LYS P 854      15.219 -16.150 -16.057  0.00  0.00      PROA  
ATOM   4278  CG  LYS P 854      14.141 -16.746 -14.249  0.00  0.00      PROA  
ATOM   4279  HG1 LYS P 854      14.510 -17.159 -13.286  0.00  0.00      PROA  
ATOM   4280  HG2 LYS P 854      13.679 -17.566 -14.839  0.00  0.00      PROA  
ATOM   4281  CD  LYS P 854      13.310 -15.531 -14.040  0.00  0.00      PROA  
ATOM   4282  HD1 LYS P 854      13.857 -14.921 -13.289  0.00  0.00      PROA  
ATOM   4283  HD2 LYS P 854      12.321 -15.832 -13.632  0.00  0.00      PROA  
ATOM   4284  CE  LYS P 854      13.190 -14.549 -15.276  0.00  0.00      PROA  
ATOM   4285  HE1 LYS P 854      12.598 -15.048 -16.073  0.00  0.00      PROA  
ATOM   4286  HE2 LYS P 854      14.133 -14.266 -15.790  0.00  0.00      PROA  
ATOM   4287  NZ  LYS P 854      12.509 -13.326 -14.998  0.00  0.00      PROA  
ATOM   4288  HZ1 LYS P 854      11.483 -13.438 -15.122  0.00  0.00      PROA  
ATOM   4289  HZ2 LYS P 854      12.837 -12.511 -15.556  0.00  0.00      PROA  
ATOM   4290  HZ3 LYS P 854      12.619 -13.057 -14.000  0.00  0.00      PROA  
ATOM   4291  C   LYS P 854      16.778 -15.646 -12.924  0.00  0.00      PROA  
ATOM   4292  O   LYS P 854      16.027 -15.314 -12.039  0.00  0.00      PROA  
ATOM   4293  N   VAL P 855      17.972 -16.282 -12.572  0.00  0.00      PROA  
ATOM   4294  HN  VAL P 855      18.596 -16.627 -13.269  0.00  0.00      PROA  
ATOM   4295  CA  VAL P 855      18.395 -16.357 -11.139  0.00  0.00      PROA  
ATOM   4296  HA  VAL P 855      17.655 -16.886 -10.557  0.00  0.00      PROA  
ATOM   4297  CB  VAL P 855      19.732 -17.156 -10.932  0.00  0.00      PROA  
ATOM   4298  HB  VAL P 855      20.570 -16.688 -11.492  0.00  0.00      PROA  
ATOM   4299  CG1 VAL P 855      20.204 -17.086  -9.520  0.00  0.00      PROA  
ATOM   4300 HG11 VAL P 855      19.370 -17.372  -8.844  0.00  0.00      PROA  
ATOM   4301 HG12 VAL P 855      20.528 -16.047  -9.295  0.00  0.00      PROA  
ATOM   4302 HG13 VAL P 855      21.014 -17.846  -9.482  0.00  0.00      PROA  
ATOM   4303  CG2 VAL P 855      19.521 -18.628 -11.370  0.00  0.00      PROA  
ATOM   4304 HG21 VAL P 855      19.145 -18.638 -12.415  0.00  0.00      PROA  
ATOM   4305 HG22 VAL P 855      18.800 -19.058 -10.642  0.00  0.00      PROA  
ATOM   4306 HG23 VAL P 855      20.391 -19.318 -11.348  0.00  0.00      PROA  
ATOM   4307  C   VAL P 855      18.679 -15.018 -10.492  0.00  0.00      PROA  
ATOM   4308  O   VAL P 855      18.141 -14.795  -9.405  0.00  0.00      PROA  
ATOM   4309  N   ARG P 856      19.226 -14.002 -11.189  0.00  0.00      PROA  
ATOM   4310  HN  ARG P 856      19.738 -14.167 -12.028  0.00  0.00      PROA  
ATOM   4311  CA  ARG P 856      19.446 -12.704 -10.500  0.00  0.00      PROA  
ATOM   4312  HA  ARG P 856      19.656 -12.846  -9.450  0.00  0.00      PROA  
ATOM   4313  CB  ARG P 856      20.662 -11.948 -11.038  0.00  0.00      PROA  
ATOM   4314  HB1 ARG P 856      21.593 -12.450 -10.700  0.00  0.00      PROA  
ATOM   4315  HB2 ARG P 856      20.692 -10.947 -10.556  0.00  0.00      PROA  
ATOM   4316  CG  ARG P 856      20.851 -11.858 -12.607  0.00  0.00      PROA  
ATOM   4317  HG1 ARG P 856      20.026 -11.197 -12.951  0.00  0.00      PROA  
ATOM   4318  HG2 ARG P 856      20.698 -12.873 -13.031  0.00  0.00      PROA  
ATOM   4319  CD  ARG P 856      22.197 -11.420 -13.052  0.00  0.00      PROA  
ATOM   4320  HD1 ARG P 856      22.813 -12.297 -12.757  0.00  0.00      PROA  
ATOM   4321  HD2 ARG P 856      22.657 -10.550 -12.536  0.00  0.00      PROA  
ATOM   4322  NE  ARG P 856      22.177 -11.189 -14.561  0.00  0.00      PROA  
ATOM   4323  HE  ARG P 856      21.556 -10.546 -15.009  0.00  0.00      PROA  
ATOM   4324  CZ  ARG P 856      23.270 -11.415 -15.259  0.00  0.00      PROA  
ATOM   4325  NH1 ARG P 856      24.204 -12.222 -14.949  0.00  0.00      PROA  
ATOM   4326 HH11 ARG P 856      23.959 -13.032 -14.415  0.00  0.00      PROA  
ATOM   4327 HH12 ARG P 856      24.713 -12.478 -15.770  0.00  0.00      PROA  
ATOM   4328  NH2 ARG P 856      23.210 -10.877 -16.487  0.00  0.00      PROA  
ATOM   4329 HH21 ARG P 856      22.513 -10.176 -16.637  0.00  0.00      PROA  
ATOM   4330 HH22 ARG P 856      23.897 -11.058 -17.190  0.00  0.00      PROA  
ATOM   4331  C   ARG P 856      18.177 -11.902 -10.561  0.00  0.00      PROA  
ATOM   4332  O   ARG P 856      17.794 -11.225  -9.590  0.00  0.00      PROA  
ATOM   4333  N   SER P 857      17.317 -12.059 -11.601  0.00  0.00      PROA  
ATOM   4334  HN  SER P 857      17.706 -12.628 -12.322  0.00  0.00      PROA  
ATOM   4335  CA  SER P 857      16.015 -11.406 -11.769  0.00  0.00      PROA  
ATOM   4336  HA  SER P 857      16.163 -10.338 -11.695  0.00  0.00      PROA  
ATOM   4337  CB  SER P 857      15.370 -11.794 -13.072  0.00  0.00      PROA  
ATOM   4338  HB1 SER P 857      15.085 -12.867 -13.030  0.00  0.00      PROA  
ATOM   4339  HB2 SER P 857      16.102 -11.753 -13.907  0.00  0.00      PROA  
ATOM   4340  OG  SER P 857      14.259 -11.031 -13.398  0.00  0.00      PROA  
ATOM   4341  HG1 SER P 857      14.447 -10.830 -14.317  0.00  0.00      PROA  
ATOM   4342  C   SER P 857      14.975 -11.784 -10.718  0.00  0.00      PROA  
ATOM   4343  O   SER P 857      14.354 -10.887 -10.132  0.00  0.00      PROA  
ATOM   4344  N   THR P 858      14.881 -13.058 -10.351  0.00  0.00      PROA  
ATOM   4345  HN  THR P 858      15.226 -13.762 -10.968  0.00  0.00      PROA  
ATOM   4346  CA  THR P 858      14.069 -13.515  -9.250  0.00  0.00      PROA  
ATOM   4347  HA  THR P 858      13.012 -13.310  -9.329  0.00  0.00      PROA  
ATOM   4348  CB  THR P 858      14.186 -15.031  -9.054  0.00  0.00      PROA  
ATOM   4349  HB  THR P 858      15.193 -15.242  -8.635  0.00  0.00      PROA  
ATOM   4350  OG1 THR P 858      13.957 -15.653 -10.263  0.00  0.00      PROA  
ATOM   4351  HG1 THR P 858      14.750 -15.499 -10.782  0.00  0.00      PROA  
ATOM   4352  CG2 THR P 858      13.150 -15.608  -8.072  0.00  0.00      PROA  
ATOM   4353 HG21 THR P 858      13.002 -16.689  -8.283  0.00  0.00      PROA  
ATOM   4354 HG22 THR P 858      12.198 -15.068  -8.263  0.00  0.00      PROA  
ATOM   4355 HG23 THR P 858      13.500 -15.468  -7.027  0.00  0.00      PROA  
ATOM   4356  C   THR P 858      14.485 -12.877  -7.914  0.00  0.00      PROA  
ATOM   4357  O   THR P 858      13.576 -12.637  -7.137  0.00  0.00      PROA  
ATOM   4358  N   ILE P 859      15.770 -12.627  -7.657  0.00  0.00      PROA  
ATOM   4359  HN  ILE P 859      16.461 -12.490  -8.362  0.00  0.00      PROA  
ATOM   4360  CA  ILE P 859      16.191 -12.006  -6.453  0.00  0.00      PROA  
ATOM   4361  HA  ILE P 859      15.680 -12.527  -5.657  0.00  0.00      PROA  
ATOM   4362  CB  ILE P 859      17.693 -12.251  -6.182  0.00  0.00      PROA  
ATOM   4363  HB  ILE P 859      18.246 -11.695  -6.969  0.00  0.00      PROA  
ATOM   4364  CG2 ILE P 859      18.148 -11.655  -4.779  0.00  0.00      PROA  
ATOM   4365 HG21 ILE P 859      17.962 -10.562  -4.719  0.00  0.00      PROA  
ATOM   4366 HG22 ILE P 859      19.217 -11.825  -4.527  0.00  0.00      PROA  
ATOM   4367 HG23 ILE P 859      17.527 -12.186  -4.025  0.00  0.00      PROA  
ATOM   4368  CG1 ILE P 859      18.135 -13.772  -6.100  0.00  0.00      PROA  
ATOM   4369 HG11 ILE P 859      17.529 -14.390  -6.796  0.00  0.00      PROA  
ATOM   4370 HG12 ILE P 859      17.986 -14.158  -5.069  0.00  0.00      PROA  
ATOM   4371  CD  ILE P 859      19.590 -13.978  -6.421  0.00  0.00      PROA  
ATOM   4372  HD1 ILE P 859      19.840 -15.054  -6.542  0.00  0.00      PROA  
ATOM   4373  HD2 ILE P 859      20.293 -13.397  -5.786  0.00  0.00      PROA  
ATOM   4374  HD3 ILE P 859      19.736 -13.704  -7.487  0.00  0.00      PROA  
ATOM   4375  C   ILE P 859      15.807 -10.594  -6.293  0.00  0.00      PROA  
ATOM   4376  O   ILE P 859      15.361 -10.176  -5.232  0.00  0.00      PROA  
ATOM   4377  N   SER P 860      15.856  -9.907  -7.442  0.00  0.00      PROA  
ATOM   4378  HN  SER P 860      16.227 -10.304  -8.277  0.00  0.00      PROA  
ATOM   4379  CA  SER P 860      15.454  -8.493  -7.537  0.00  0.00      PROA  
ATOM   4380  HA  SER P 860      16.026  -8.003  -6.763  0.00  0.00      PROA  
ATOM   4381  CB  SER P 860      15.788  -7.862  -8.933  0.00  0.00      PROA  
ATOM   4382  HB1 SER P 860      15.327  -6.852  -8.987  0.00  0.00      PROA  
ATOM   4383  HB2 SER P 860      15.423  -8.435  -9.811  0.00  0.00      PROA  
ATOM   4384  OG  SER P 860      17.168  -7.635  -8.968  0.00  0.00      PROA  
ATOM   4385  HG1 SER P 860      17.437  -7.131  -8.197  0.00  0.00      PROA  
ATOM   4386  C   SER P 860      13.892  -8.298  -7.271  0.00  0.00      PROA  
ATOM   4387  O   SER P 860      13.435  -7.274  -6.772  0.00  0.00      PROA  
ATOM   4388  N   ASP P 861      13.112  -9.325  -7.745  0.00  0.00      PROA  
ATOM   4389  HN  ASP P 861      13.499  -9.998  -8.370  0.00  0.00      PROA  
ATOM   4390  CA  ASP P 861      11.641  -9.430  -7.582  0.00  0.00      PROA  
ATOM   4391  HA  ASP P 861      11.213  -8.458  -7.783  0.00  0.00      PROA  
ATOM   4392  CB  ASP P 861      11.046 -10.608  -8.478  0.00  0.00      PROA  
ATOM   4393  HB1 ASP P 861      10.002 -10.883  -8.216  0.00  0.00      PROA  
ATOM   4394  HB2 ASP P 861      11.757 -11.459  -8.409  0.00  0.00      PROA  
ATOM   4395  CG  ASP P 861      11.042 -10.200  -9.904  0.00  0.00      PROA  
ATOM   4396  OD1 ASP P 861      10.986  -9.003 -10.219  0.00  0.00      PROA  
ATOM   4397  OD2 ASP P 861      10.836 -11.040 -10.830  0.00  0.00      PROA  
ATOM   4398  C   ASP P 861      11.313  -9.808  -6.111  0.00  0.00      PROA  
ATOM   4399  O   ASP P 861      10.287  -9.379  -5.525  0.00  0.00      PROA  
ATOM   4400  N   PHE P 862      12.192 -10.591  -5.476  0.00  0.00      PROA  
ATOM   4401  HN  PHE P 862      12.925 -10.952  -6.048  0.00  0.00      PROA  
ATOM   4402  CA  PHE P 862      12.029 -11.075  -4.124  0.00  0.00      PROA  
ATOM   4403  HA  PHE P 862      10.998 -11.155  -3.814  0.00  0.00      PROA  
ATOM   4404  CB  PHE P 862      12.626 -12.567  -4.085  0.00  0.00      PROA  
ATOM   4405  HB1 PHE P 862      13.642 -12.624  -4.531  0.00  0.00      PROA  
ATOM   4406  HB2 PHE P 862      12.020 -13.175  -4.790  0.00  0.00      PROA  
ATOM   4407  CG  PHE P 862      12.634 -13.228  -2.716  0.00  0.00      PROA  
ATOM   4408  CD1 PHE P 862      11.466 -13.837  -2.145  0.00  0.00      PROA  
ATOM   4409  HD1 PHE P 862      10.532 -13.583  -2.625  0.00  0.00      PROA  
ATOM   4410  CE1 PHE P 862      11.512 -14.721  -1.071  0.00  0.00      PROA  
ATOM   4411  HE1 PHE P 862      10.657 -15.256  -0.685  0.00  0.00      PROA  
ATOM   4412  CZ  PHE P 862      12.738 -14.801  -0.389  0.00  0.00      PROA  
ATOM   4413  HZ  PHE P 862      12.865 -15.199   0.607  0.00  0.00      PROA  
ATOM   4414  CD2 PHE P 862      13.848 -13.512  -2.138  0.00  0.00      PROA  
ATOM   4415  HD2 PHE P 862      14.765 -13.060  -2.487  0.00  0.00      PROA  
ATOM   4416  CE2 PHE P 862      13.891 -14.184  -0.835  0.00  0.00      PROA  
ATOM   4417  HE2 PHE P 862      14.849 -14.201  -0.336  0.00  0.00      PROA  
ATOM   4418  C   PHE P 862      12.699 -10.133  -3.139  0.00  0.00      PROA  
ATOM   4419  O   PHE P 862      12.906 -10.406  -1.948  0.00  0.00      PROA  
ATOM   4420  N   ALA P 863      13.105  -8.927  -3.607  0.00  0.00      PROA  
ATOM   4421  HN  ALA P 863      12.928  -8.671  -4.554  0.00  0.00      PROA  
ATOM   4422  CA  ALA P 863      14.084  -8.156  -2.933  0.00  0.00      PROA  
ATOM   4423  HA  ALA P 863      14.970  -8.765  -2.829  0.00  0.00      PROA  
ATOM   4424  CB  ALA P 863      14.343  -6.802  -3.719  0.00  0.00      PROA  
ATOM   4425  HB1 ALA P 863      14.807  -6.989  -4.710  0.00  0.00      PROA  
ATOM   4426  HB2 ALA P 863      15.061  -6.110  -3.231  0.00  0.00      PROA  
ATOM   4427  HB3 ALA P 863      13.348  -6.311  -3.787  0.00  0.00      PROA  
ATOM   4428  C   ALA P 863      13.664  -7.764  -1.567  0.00  0.00      PROA  
ATOM   4429  O   ALA P 863      14.389  -7.927  -0.615  0.00  0.00      PROA  
ATOM   4430  N   VAL P 864      12.478  -7.261  -1.378  0.00  0.00      PROA  
ATOM   4431  HN  VAL P 864      11.937  -7.016  -2.179  0.00  0.00      PROA  
ATOM   4432  CA  VAL P 864      12.035  -6.792  -0.051  0.00  0.00      PROA  
ATOM   4433  HA  VAL P 864      12.715  -6.123   0.456  0.00  0.00      PROA  
ATOM   4434  CB  VAL P 864      10.657  -6.252  -0.387  0.00  0.00      PROA  
ATOM   4435  HB  VAL P 864      10.013  -6.859  -1.059  0.00  0.00      PROA  
ATOM   4436  CG1 VAL P 864       9.689  -6.142   0.811  0.00  0.00      PROA  
ATOM   4437 HG11 VAL P 864       9.474  -7.160   1.199  0.00  0.00      PROA  
ATOM   4438 HG12 VAL P 864       8.761  -5.645   0.455  0.00  0.00      PROA  
ATOM   4439 HG13 VAL P 864      10.185  -5.569   1.624  0.00  0.00      PROA  
ATOM   4440  CG2 VAL P 864      10.916  -4.839  -1.043  0.00  0.00      PROA  
ATOM   4441 HG21 VAL P 864      11.407  -4.972  -2.031  0.00  0.00      PROA  
ATOM   4442 HG22 VAL P 864      11.488  -4.058  -0.498  0.00  0.00      PROA  
ATOM   4443 HG23 VAL P 864       9.968  -4.315  -1.291  0.00  0.00      PROA  
ATOM   4444  C   VAL P 864      11.884  -7.905   0.989  0.00  0.00      PROA  
ATOM   4445  O   VAL P 864      12.258  -7.639   2.126  0.00  0.00      PROA  
ATOM   4446  N   PHE P 865      11.294  -9.063   0.596  0.00  0.00      PROA  
ATOM   4447  HN  PHE P 865      11.020  -9.178  -0.356  0.00  0.00      PROA  
ATOM   4448  CA  PHE P 865      11.011 -10.223   1.527  0.00  0.00      PROA  
ATOM   4449  HA  PHE P 865      10.417  -9.871   2.358  0.00  0.00      PROA  
ATOM   4450  CB  PHE P 865      10.330 -11.479   0.865  0.00  0.00      PROA  
ATOM   4451  HB1 PHE P 865      11.038 -12.050   0.227  0.00  0.00      PROA  
ATOM   4452  HB2 PHE P 865       9.565 -11.178   0.118  0.00  0.00      PROA  
ATOM   4453  CG  PHE P 865       9.715 -12.443   1.874  0.00  0.00      PROA  
ATOM   4454  CD1 PHE P 865      10.499 -13.449   2.558  0.00  0.00      PROA  
ATOM   4455  HD1 PHE P 865      11.571 -13.570   2.500  0.00  0.00      PROA  
ATOM   4456  CE1 PHE P 865       9.886 -14.366   3.371  0.00  0.00      PROA  
ATOM   4457  HE1 PHE P 865      10.520 -15.060   3.904  0.00  0.00      PROA  
ATOM   4458  CZ  PHE P 865       8.497 -14.512   3.408  0.00  0.00      PROA  
ATOM   4459  HZ  PHE P 865       8.097 -15.333   3.984  0.00  0.00      PROA  
ATOM   4460  CD2 PHE P 865       8.301 -12.540   2.116  0.00  0.00      PROA  
ATOM   4461  HD2 PHE P 865       7.639 -11.887   1.567  0.00  0.00      PROA  
ATOM   4462  CE2 PHE P 865       7.696 -13.497   2.896  0.00  0.00      PROA  
ATOM   4463  HE2 PHE P 865       6.617 -13.516   2.833  0.00  0.00      PROA  
ATOM   4464  C   PHE P 865      12.361 -10.681   2.098  0.00  0.00      PROA  
ATOM   4465  O   PHE P 865      12.615 -10.996   3.248  0.00  0.00      PROA  
ATOM   4466  N   LEU P 866      13.390 -10.755   1.204  0.00  0.00      PROA  
ATOM   4467  HN  LEU P 866      13.142 -10.684   0.241  0.00  0.00      PROA  
ATOM   4468  CA  LEU P 866      14.787 -10.907   1.516  0.00  0.00      PROA  
ATOM   4469  HA  LEU P 866      14.800 -11.834   2.069  0.00  0.00      PROA  
ATOM   4470  CB  LEU P 866      15.615 -11.104   0.235  0.00  0.00      PROA  
ATOM   4471  HB1 LEU P 866      15.408 -10.184  -0.353  0.00  0.00      PROA  
ATOM   4472  HB2 LEU P 866      15.224 -12.005  -0.284  0.00  0.00      PROA  
ATOM   4473  CG  LEU P 866      17.116 -11.436   0.437  0.00  0.00      PROA  
ATOM   4474  HG  LEU P 866      17.569 -10.483   0.785  0.00  0.00      PROA  
ATOM   4475  CD1 LEU P 866      17.176 -12.576   1.439  0.00  0.00      PROA  
ATOM   4476 HD11 LEU P 866      16.488 -13.408   1.176  0.00  0.00      PROA  
ATOM   4477 HD12 LEU P 866      16.876 -12.265   2.462  0.00  0.00      PROA  
ATOM   4478 HD13 LEU P 866      18.220 -12.948   1.523  0.00  0.00      PROA  
ATOM   4479  CD2 LEU P 866      17.547 -11.854  -0.918  0.00  0.00      PROA  
ATOM   4480 HD21 LEU P 866      18.627 -12.076  -1.053  0.00  0.00      PROA  
ATOM   4481 HD22 LEU P 866      17.335 -11.106  -1.713  0.00  0.00      PROA  
ATOM   4482 HD23 LEU P 866      17.077 -12.816  -1.214  0.00  0.00      PROA  
ATOM   4483  C   LEU P 866      15.371  -9.891   2.329  0.00  0.00      PROA  
ATOM   4484  O   LEU P 866      16.100 -10.158   3.275  0.00  0.00      PROA  
ATOM   4485  N   THR P 867      15.070  -8.627   1.980  0.00  0.00      PROA  
ATOM   4486  HN  THR P 867      14.574  -8.549   1.118  0.00  0.00      PROA  
ATOM   4487  CA  THR P 867      15.468  -7.434   2.763  0.00  0.00      PROA  
ATOM   4488  HA  THR P 867      16.548  -7.410   2.765  0.00  0.00      PROA  
ATOM   4489  CB  THR P 867      15.099  -6.091   2.098  0.00  0.00      PROA  
ATOM   4490  HB  THR P 867      13.999  -5.931   2.088  0.00  0.00      PROA  
ATOM   4491  OG1 THR P 867      15.625  -5.910   0.811  0.00  0.00      PROA  
ATOM   4492  HG1 THR P 867      15.359  -6.710   0.351  0.00  0.00      PROA  
ATOM   4493  CG2 THR P 867      15.678  -4.890   2.902  0.00  0.00      PROA  
ATOM   4494 HG21 THR P 867      15.182  -3.995   2.470  0.00  0.00      PROA  
ATOM   4495 HG22 THR P 867      16.783  -4.944   3.009  0.00  0.00      PROA  
ATOM   4496 HG23 THR P 867      15.428  -4.833   3.983  0.00  0.00      PROA  
ATOM   4497  C   THR P 867      15.015  -7.482   4.228  0.00  0.00      PROA  
ATOM   4498  O   THR P 867      15.785  -7.264   5.183  0.00  0.00      PROA  
ATOM   4499  N   ILE P 868      13.750  -7.721   4.419  0.00  0.00      PROA  
ATOM   4500  HN  ILE P 868      13.196  -7.884   3.606  0.00  0.00      PROA  
ATOM   4501  CA  ILE P 868      13.051  -8.017   5.683  0.00  0.00      PROA  
ATOM   4502  HA  ILE P 868      13.365  -7.224   6.345  0.00  0.00      PROA  
ATOM   4503  CB  ILE P 868      11.476  -8.037   5.542  0.00  0.00      PROA  
ATOM   4504  HB  ILE P 868      11.246  -8.843   4.812  0.00  0.00      PROA  
ATOM   4505  CG2 ILE P 868      10.777  -8.375   6.894  0.00  0.00      PROA  
ATOM   4506 HG21 ILE P 868      11.146  -7.705   7.700  0.00  0.00      PROA  
ATOM   4507 HG22 ILE P 868      10.962  -9.457   7.066  0.00  0.00      PROA  
ATOM   4508 HG23 ILE P 868       9.666  -8.382   6.909  0.00  0.00      PROA  
ATOM   4509  CG1 ILE P 868      11.155  -6.645   5.086  0.00  0.00      PROA  
ATOM   4510 HG11 ILE P 868      11.753  -6.185   4.271  0.00  0.00      PROA  
ATOM   4511 HG12 ILE P 868      11.245  -6.004   5.989  0.00  0.00      PROA  
ATOM   4512  CD  ILE P 868       9.820  -6.569   4.518  0.00  0.00      PROA  
ATOM   4513  HD1 ILE P 868       8.998  -6.962   5.153  0.00  0.00      PROA  
ATOM   4514  HD2 ILE P 868       9.941  -7.236   3.638  0.00  0.00      PROA  
ATOM   4515  HD3 ILE P 868       9.594  -5.511   4.264  0.00  0.00      PROA  
ATOM   4516  C   ILE P 868      13.606  -9.225   6.415  0.00  0.00      PROA  
ATOM   4517  O   ILE P 868      13.814  -9.110   7.563  0.00  0.00      PROA  
ATOM   4518  N   VAL P 869      13.841 -10.322   5.751  0.00  0.00      PROA  
ATOM   4519  HN  VAL P 869      13.491 -10.442   4.825  0.00  0.00      PROA  
ATOM   4520  CA  VAL P 869      14.582 -11.440   6.411  0.00  0.00      PROA  
ATOM   4521  HA  VAL P 869      13.977 -11.768   7.243  0.00  0.00      PROA  
ATOM   4522  CB  VAL P 869      14.618 -12.723   5.457  0.00  0.00      PROA  
ATOM   4523  HB  VAL P 869      14.843 -12.407   4.416  0.00  0.00      PROA  
ATOM   4524  CG1 VAL P 869      15.680 -13.742   5.865  0.00  0.00      PROA  
ATOM   4525 HG11 VAL P 869      15.546 -14.662   5.256  0.00  0.00      PROA  
ATOM   4526 HG12 VAL P 869      15.524 -14.079   6.911  0.00  0.00      PROA  
ATOM   4527 HG13 VAL P 869      16.705 -13.361   5.666  0.00  0.00      PROA  
ATOM   4528  CG2 VAL P 869      13.273 -13.326   5.432  0.00  0.00      PROA  
ATOM   4529 HG21 VAL P 869      12.782 -13.579   6.396  0.00  0.00      PROA  
ATOM   4530 HG22 VAL P 869      13.292 -14.306   4.908  0.00  0.00      PROA  
ATOM   4531 HG23 VAL P 869      12.553 -12.736   4.826  0.00  0.00      PROA  
ATOM   4532  C   VAL P 869      15.994 -11.168   6.970  0.00  0.00      PROA  
ATOM   4533  O   VAL P 869      16.363 -11.612   8.109  0.00  0.00      PROA  
ATOM   4534  N   ILE P 870      16.873 -10.476   6.240  0.00  0.00      PROA  
ATOM   4535  HN  ILE P 870      16.525 -10.140   5.368  0.00  0.00      PROA  
ATOM   4536  CA  ILE P 870      18.198 -10.078   6.696  0.00  0.00      PROA  
ATOM   4537  HA  ILE P 870      18.699 -10.950   7.090  0.00  0.00      PROA  
ATOM   4538  CB  ILE P 870      19.043  -9.599   5.554  0.00  0.00      PROA  
ATOM   4539  HB  ILE P 870      18.373  -8.856   5.071  0.00  0.00      PROA  
ATOM   4540  CG2 ILE P 870      20.286  -8.802   5.951  0.00  0.00      PROA  
ATOM   4541 HG21 ILE P 870      19.873  -7.984   6.578  0.00  0.00      PROA  
ATOM   4542 HG22 ILE P 870      20.998  -8.455   5.171  0.00  0.00      PROA  
ATOM   4543 HG23 ILE P 870      20.808  -9.519   6.621  0.00  0.00      PROA  
ATOM   4544  CG1 ILE P 870      19.397 -10.700   4.572  0.00  0.00      PROA  
ATOM   4545 HG11 ILE P 870      18.489 -11.332   4.473  0.00  0.00      PROA  
ATOM   4546 HG12 ILE P 870      20.303 -11.282   4.848  0.00  0.00      PROA  
ATOM   4547  CD  ILE P 870      19.658 -10.066   3.147  0.00  0.00      PROA  
ATOM   4548  HD1 ILE P 870      20.050 -10.799   2.411  0.00  0.00      PROA  
ATOM   4549  HD2 ILE P 870      20.500  -9.342   3.105  0.00  0.00      PROA  
ATOM   4550  HD3 ILE P 870      18.722  -9.628   2.739  0.00  0.00      PROA  
ATOM   4551  C   ILE P 870      18.085  -9.164   7.905  0.00  0.00      PROA  
ATOM   4552  O   ILE P 870      18.784  -9.365   8.883  0.00  0.00      PROA  
ATOM   4553  N   MET P 871      17.138  -8.139   7.888  0.00  0.00      PROA  
ATOM   4554  HN  MET P 871      16.556  -8.040   7.085  0.00  0.00      PROA  
ATOM   4555  CA  MET P 871      17.117  -7.218   8.997  0.00  0.00      PROA  
ATOM   4556  HA  MET P 871      18.140  -7.078   9.316  0.00  0.00      PROA  
ATOM   4557  CB  MET P 871      16.350  -6.016   8.359  0.00  0.00      PROA  
ATOM   4558  HB1 MET P 871      16.241  -5.283   9.187  0.00  0.00      PROA  
ATOM   4559  HB2 MET P 871      15.342  -6.386   8.076  0.00  0.00      PROA  
ATOM   4560  CG  MET P 871      17.287  -5.386   7.290  0.00  0.00      PROA  
ATOM   4561  HG1 MET P 871      16.842  -4.386   7.096  0.00  0.00      PROA  
ATOM   4562  HG2 MET P 871      17.168  -5.926   6.326  0.00  0.00      PROA  
ATOM   4563  SD  MET P 871      19.117  -5.127   7.820  0.00  0.00      PROA  
ATOM   4564  CE  MET P 871      19.816  -4.711   6.271  0.00  0.00      PROA  
ATOM   4565  HE1 MET P 871      20.183  -5.673   5.855  0.00  0.00      PROA  
ATOM   4566  HE2 MET P 871      20.783  -4.199   6.463  0.00  0.00      PROA  
ATOM   4567  HE3 MET P 871      19.136  -4.148   5.596  0.00  0.00      PROA  
ATOM   4568  C   MET P 871      16.401  -7.723  10.232  0.00  0.00      PROA  
ATOM   4569  O   MET P 871      16.672  -7.220  11.312  0.00  0.00      PROA  
ATOM   4570  N   VAL P 872      15.451  -8.673  10.043  0.00  0.00      PROA  
ATOM   4571  HN  VAL P 872      14.960  -8.855   9.194  0.00  0.00      PROA  
ATOM   4572  CA  VAL P 872      14.955  -9.468  11.130  0.00  0.00      PROA  
ATOM   4573  HA  VAL P 872      14.725  -8.781  11.931  0.00  0.00      PROA  
ATOM   4574  CB  VAL P 872      13.715 -10.312  10.802  0.00  0.00      PROA  
ATOM   4575  HB  VAL P 872      13.625 -10.560   9.722  0.00  0.00      PROA  
ATOM   4576  CG1 VAL P 872      13.633 -11.696  11.634  0.00  0.00      PROA  
ATOM   4577 HG11 VAL P 872      13.785 -11.608  12.731  0.00  0.00      PROA  
ATOM   4578 HG12 VAL P 872      14.311 -12.455  11.189  0.00  0.00      PROA  
ATOM   4579 HG13 VAL P 872      12.597 -12.093  11.580  0.00  0.00      PROA  
ATOM   4580  CG2 VAL P 872      12.518  -9.502  11.216  0.00  0.00      PROA  
ATOM   4581 HG21 VAL P 872      12.519  -8.479  10.783  0.00  0.00      PROA  
ATOM   4582 HG22 VAL P 872      12.439  -9.393  12.318  0.00  0.00      PROA  
ATOM   4583 HG23 VAL P 872      11.659  -9.994  10.711  0.00  0.00      PROA  
ATOM   4584  C   VAL P 872      16.062 -10.458  11.701  0.00  0.00      PROA  
ATOM   4585  O   VAL P 872      16.293 -10.654  12.930  0.00  0.00      PROA  
ATOM   4586  N   THR P 873      16.960 -11.074  10.844  0.00  0.00      PROA  
ATOM   4587  HN  THR P 873      16.879 -10.896   9.866  0.00  0.00      PROA  
ATOM   4588  CA  THR P 873      18.082 -11.994  11.262  0.00  0.00      PROA  
ATOM   4589  HA  THR P 873      17.625 -12.703  11.937  0.00  0.00      PROA  
ATOM   4590  CB  THR P 873      18.806 -12.626  10.125  0.00  0.00      PROA  
ATOM   4591  HB  THR P 873      19.220 -11.826   9.474  0.00  0.00      PROA  
ATOM   4592  OG1 THR P 873      17.877 -13.455   9.433  0.00  0.00      PROA  
ATOM   4593  HG1 THR P 873      17.298 -12.844   8.972  0.00  0.00      PROA  
ATOM   4594  CG2 THR P 873      20.006 -13.518  10.432  0.00  0.00      PROA  
ATOM   4595 HG21 THR P 873      19.850 -14.179  11.311  0.00  0.00      PROA  
ATOM   4596 HG22 THR P 873      20.896 -12.899  10.673  0.00  0.00      PROA  
ATOM   4597 HG23 THR P 873      20.253 -14.221   9.608  0.00  0.00      PROA  
ATOM   4598  C   THR P 873      19.063 -11.222  12.164  0.00  0.00      PROA  
ATOM   4599  O   THR P 873      19.558 -11.727  13.168  0.00  0.00      PROA  
ATOM   4600  N   ILE P 874      19.427  -9.951  11.819  0.00  0.00      PROA  
ATOM   4601  HN  ILE P 874      19.128  -9.557  10.953  0.00  0.00      PROA  
ATOM   4602  CA  ILE P 874      20.388  -9.166  12.497  0.00  0.00      PROA  
ATOM   4603  HA  ILE P 874      21.240  -9.803  12.686  0.00  0.00      PROA  
ATOM   4604  CB  ILE P 874      20.796  -7.995  11.580  0.00  0.00      PROA  
ATOM   4605  HB  ILE P 874      19.959  -7.470  11.072  0.00  0.00      PROA  
ATOM   4606  CG2 ILE P 874      21.623  -6.873  12.340  0.00  0.00      PROA  
ATOM   4607 HG21 ILE P 874      21.940  -6.090  11.619  0.00  0.00      PROA  
ATOM   4608 HG22 ILE P 874      22.411  -7.350  12.961  0.00  0.00      PROA  
ATOM   4609 HG23 ILE P 874      20.966  -6.388  13.093  0.00  0.00      PROA  
ATOM   4610  CG1 ILE P 874      21.648  -8.629  10.432  0.00  0.00      PROA  
ATOM   4611 HG11 ILE P 874      21.309  -9.643  10.129  0.00  0.00      PROA  
ATOM   4612 HG12 ILE P 874      22.684  -8.767  10.810  0.00  0.00      PROA  
ATOM   4613  CD  ILE P 874      21.719  -7.801   9.159  0.00  0.00      PROA  
ATOM   4614  HD1 ILE P 874      20.706  -7.521   8.799  0.00  0.00      PROA  
ATOM   4615  HD2 ILE P 874      22.179  -8.243   8.249  0.00  0.00      PROA  
ATOM   4616  HD3 ILE P 874      22.266  -6.846   9.315  0.00  0.00      PROA  
ATOM   4617  C   ILE P 874      19.842  -8.737  13.840  0.00  0.00      PROA  
ATOM   4618  O   ILE P 874      20.559  -8.718  14.832  0.00  0.00      PROA  
ATOM   4619  N   ASP P 875      18.511  -8.354  13.973  0.00  0.00      PROA  
ATOM   4620  HN  ASP P 875      17.963  -8.256  13.146  0.00  0.00      PROA  
ATOM   4621  CA  ASP P 875      17.876  -8.264  15.308  0.00  0.00      PROA  
ATOM   4622  HA  ASP P 875      18.447  -7.554  15.888  0.00  0.00      PROA  
ATOM   4623  CB  ASP P 875      16.351  -7.997  15.097  0.00  0.00      PROA  
ATOM   4624  HB1 ASP P 875      15.596  -8.812  15.097  0.00  0.00      PROA  
ATOM   4625  HB2 ASP P 875      16.308  -7.398  14.162  0.00  0.00      PROA  
ATOM   4626  CG  ASP P 875      15.769  -7.129  16.250  0.00  0.00      PROA  
ATOM   4627  OD1 ASP P 875      16.514  -6.713  17.177  0.00  0.00      PROA  
ATOM   4628  OD2 ASP P 875      14.586  -6.752  16.165  0.00  0.00      PROA  
ATOM   4629  C   ASP P 875      17.934  -9.593  16.085  0.00  0.00      PROA  
ATOM   4630  O   ASP P 875      18.264  -9.700  17.261  0.00  0.00      PROA  
ATOM   4631  N   TYR P 876      17.702 -10.755  15.450  0.00  0.00      PROA  
ATOM   4632  HN  TYR P 876      17.469 -10.638  14.487  0.00  0.00      PROA  
ATOM   4633  CA  TYR P 876      17.726 -12.100  16.084  0.00  0.00      PROA  
ATOM   4634  HA  TYR P 876      17.111 -11.948  16.958  0.00  0.00      PROA  
ATOM   4635  CB  TYR P 876      17.127 -13.224  15.113  0.00  0.00      PROA  
ATOM   4636  HB1 TYR P 876      17.608 -13.214  14.111  0.00  0.00      PROA  
ATOM   4637  HB2 TYR P 876      16.025 -13.091  15.079  0.00  0.00      PROA  
ATOM   4638  CG  TYR P 876      17.387 -14.543  15.804  0.00  0.00      PROA  
ATOM   4639  CD1 TYR P 876      18.265 -15.513  15.250  0.00  0.00      PROA  
ATOM   4640  HD1 TYR P 876      18.787 -15.186  14.363  0.00  0.00      PROA  
ATOM   4641  CE1 TYR P 876      18.383 -16.772  15.805  0.00  0.00      PROA  
ATOM   4642  HE1 TYR P 876      19.023 -17.532  15.382  0.00  0.00      PROA  
ATOM   4643  CZ  TYR P 876      17.594 -17.108  16.900  0.00  0.00      PROA  
ATOM   4644  OH  TYR P 876      17.577 -18.424  17.312  0.00  0.00      PROA  
ATOM   4645  HH  TYR P 876      16.910 -18.474  18.001  0.00  0.00      PROA  
ATOM   4646  CD2 TYR P 876      16.636 -14.871  16.937  0.00  0.00      PROA  
ATOM   4647  HD2 TYR P 876      15.903 -14.187  17.338  0.00  0.00      PROA  
ATOM   4648  CE2 TYR P 876      16.764 -16.120  17.532  0.00  0.00      PROA  
ATOM   4649  HE2 TYR P 876      16.120 -16.369  18.362  0.00  0.00      PROA  
ATOM   4650  C   TYR P 876      19.166 -12.519  16.606  0.00  0.00      PROA  
ATOM   4651  O   TYR P 876      19.281 -13.105  17.711  0.00  0.00      PROA  
ATOM   4652  N   LEU P 877      20.298 -12.085  15.962  0.00  0.00      PROA  
ATOM   4653  HN  LEU P 877      20.193 -11.759  15.026  0.00  0.00      PROA  
ATOM   4654  CA  LEU P 877      21.684 -12.499  16.430  0.00  0.00      PROA  
ATOM   4655  HA  LEU P 877      21.749 -13.239  17.213  0.00  0.00      PROA  
ATOM   4656  CB  LEU P 877      22.406 -12.908  15.100  0.00  0.00      PROA  
ATOM   4657  HB1 LEU P 877      23.412 -13.279  15.391  0.00  0.00      PROA  
ATOM   4658  HB2 LEU P 877      22.392 -12.061  14.380  0.00  0.00      PROA  
ATOM   4659  CG  LEU P 877      21.685 -14.051  14.367  0.00  0.00      PROA  
ATOM   4660  HG  LEU P 877      20.691 -13.722  13.996  0.00  0.00      PROA  
ATOM   4661  CD1 LEU P 877      22.397 -14.284  12.993  0.00  0.00      PROA  
ATOM   4662 HD11 LEU P 877      22.047 -15.271  12.622  0.00  0.00      PROA  
ATOM   4663 HD12 LEU P 877      23.490 -14.176  13.162  0.00  0.00      PROA  
ATOM   4664 HD13 LEU P 877      22.104 -13.461  12.306  0.00  0.00      PROA  
ATOM   4665  CD2 LEU P 877      21.539 -15.337  15.178  0.00  0.00      PROA  
ATOM   4666 HD21 LEU P 877      21.147 -16.206  14.607  0.00  0.00      PROA  
ATOM   4667 HD22 LEU P 877      20.951 -15.181  16.108  0.00  0.00      PROA  
ATOM   4668 HD23 LEU P 877      22.591 -15.587  15.432  0.00  0.00      PROA  
ATOM   4669  C   LEU P 877      22.452 -11.256  17.070  0.00  0.00      PROA  
ATOM   4670  O   LEU P 877      23.298 -11.405  17.889  0.00  0.00      PROA  
ATOM   4671  N   VAL P 878      22.172  -9.991  16.726  0.00  0.00      PROA  
ATOM   4672  HN  VAL P 878      21.399  -9.899  16.103  0.00  0.00      PROA  
ATOM   4673  CA  VAL P 878      22.810  -8.757  17.193  0.00  0.00      PROA  
ATOM   4674  HA  VAL P 878      23.693  -8.905  17.798  0.00  0.00      PROA  
ATOM   4675  CB  VAL P 878      23.137  -7.705  16.015  0.00  0.00      PROA  
ATOM   4676  HB  VAL P 878      22.226  -7.399  15.459  0.00  0.00      PROA  
ATOM   4677  CG1 VAL P 878      23.909  -6.562  16.555  0.00  0.00      PROA  
ATOM   4678 HG11 VAL P 878      24.717  -6.832  17.268  0.00  0.00      PROA  
ATOM   4679 HG12 VAL P 878      23.310  -5.923  17.239  0.00  0.00      PROA  
ATOM   4680 HG13 VAL P 878      24.311  -5.874  15.781  0.00  0.00      PROA  
ATOM   4681  CG2 VAL P 878      24.044  -8.492  15.038  0.00  0.00      PROA  
ATOM   4682 HG21 VAL P 878      24.878  -8.950  15.611  0.00  0.00      PROA  
ATOM   4683 HG22 VAL P 878      24.375  -7.787  14.246  0.00  0.00      PROA  
ATOM   4684 HG23 VAL P 878      23.507  -9.338  14.559  0.00  0.00      PROA  
ATOM   4685  C   VAL P 878      21.834  -8.093  18.169  0.00  0.00      PROA  
ATOM   4686  O   VAL P 878      22.089  -7.744  19.325  0.00  0.00      PROA  
ATOM   4687  N   GLY P 879      20.616  -7.843  17.650  0.00  0.00      PROA  
ATOM   4688  HN  GLY P 879      20.354  -8.367  16.843  0.00  0.00      PROA  
ATOM   4689  CA  GLY P 879      19.584  -7.069  18.388  0.00  0.00      PROA  
ATOM   4690  HA1 GLY P 879      19.683  -7.112  19.463  0.00  0.00      PROA  
ATOM   4691  HA2 GLY P 879      18.584  -7.352  18.096  0.00  0.00      PROA  
ATOM   4692  C   GLY P 879      19.711  -5.629  18.084  0.00  0.00      PROA  
ATOM   4693  O   GLY P 879      20.758  -5.027  18.379  0.00  0.00      PROA  
ATOM   4694  N   VAL P 880      18.772  -5.026  17.342  0.00  0.00      PROA  
ATOM   4695  HN  VAL P 880      17.907  -5.486  17.153  0.00  0.00      PROA  
ATOM   4696  CA  VAL P 880      18.877  -3.543  17.088  0.00  0.00      PROA  
ATOM   4697  HA  VAL P 880      19.901  -3.266  16.890  0.00  0.00      PROA  
ATOM   4698  CB  VAL P 880      18.261  -3.049  15.773  0.00  0.00      PROA  
ATOM   4699  HB  VAL P 880      17.155  -2.950  15.783  0.00  0.00      PROA  
ATOM   4700  CG1 VAL P 880      18.860  -1.627  15.474  0.00  0.00      PROA  
ATOM   4701 HG11 VAL P 880      18.789  -0.914  16.323  0.00  0.00      PROA  
ATOM   4702 HG12 VAL P 880      18.299  -1.180  14.625  0.00  0.00      PROA  
ATOM   4703 HG13 VAL P 880      19.924  -1.844  15.241  0.00  0.00      PROA  
ATOM   4704  CG2 VAL P 880      18.726  -3.927  14.664  0.00  0.00      PROA  
ATOM   4705 HG21 VAL P 880      19.814  -4.143  14.735  0.00  0.00      PROA  
ATOM   4706 HG22 VAL P 880      18.654  -3.434  13.671  0.00  0.00      PROA  
ATOM   4707 HG23 VAL P 880      18.280  -4.945  14.697  0.00  0.00      PROA  
ATOM   4708  C   VAL P 880      18.317  -2.802  18.244  0.00  0.00      PROA  
ATOM   4709  O   VAL P 880      17.232  -3.189  18.683  0.00  0.00      PROA  
ATOM   4710  N   PRO P 881      18.791  -1.740  18.791  0.00  0.00      PROA  
ATOM   4711  CD  PRO P 881      20.235  -1.492  18.931  0.00  0.00      PROA  
ATOM   4712  HD1 PRO P 881      20.664  -1.061  18.001  0.00  0.00      PROA  
ATOM   4713  HD2 PRO P 881      20.723  -2.468  19.139  0.00  0.00      PROA  
ATOM   4714  CA  PRO P 881      17.961  -0.809  19.529  0.00  0.00      PROA  
ATOM   4715  HA  PRO P 881      17.478  -1.338  20.337  0.00  0.00      PROA  
ATOM   4716  CB  PRO P 881      18.948   0.226  20.038  0.00  0.00      PROA  
ATOM   4717  HB1 PRO P 881      18.553   0.599  21.007  0.00  0.00      PROA  
ATOM   4718  HB2 PRO P 881      19.111   1.031  19.289  0.00  0.00      PROA  
ATOM   4719  CG  PRO P 881      20.311  -0.554  20.102  0.00  0.00      PROA  
ATOM   4720  HG1 PRO P 881      21.167   0.151  20.030  0.00  0.00      PROA  
ATOM   4721  HG2 PRO P 881      20.408  -1.082  21.074  0.00  0.00      PROA  
ATOM   4722  C   PRO P 881      16.935  -0.136  18.638  0.00  0.00      PROA  
ATOM   4723  O   PRO P 881      17.410   0.534  17.708  0.00  0.00      PROA  
ATOM   4724  N   SER P 882      15.584  -0.265  18.889  0.00  0.00      PROA  
ATOM   4725  HN  SER P 882      15.302  -0.817  19.670  0.00  0.00      PROA  
ATOM   4726  CA  SER P 882      14.550  -0.036  17.975  0.00  0.00      PROA  
ATOM   4727  HA  SER P 882      14.459   1.040  18.004  0.00  0.00      PROA  
ATOM   4728  CB  SER P 882      14.722  -0.681  16.522  0.00  0.00      PROA  
ATOM   4729  HB1 SER P 882      14.770  -1.789  16.594  0.00  0.00      PROA  
ATOM   4730  HB2 SER P 882      15.683  -0.311  16.106  0.00  0.00      PROA  
ATOM   4731  OG  SER P 882      13.637  -0.360  15.585  0.00  0.00      PROA  
ATOM   4732  HG1 SER P 882      12.839  -0.777  15.918  0.00  0.00      PROA  
ATOM   4733  C   SER P 882      13.226  -0.597  18.420  0.00  0.00      PROA  
ATOM   4734  O   SER P 882      13.241  -1.730  18.818  0.00  0.00      PROA  
ATOM   4735  N   PRO P 883      12.062   0.077  18.460  0.00  0.00      PROA  
ATOM   4736  CD  PRO P 883      12.086   1.518  18.354  0.00  0.00      PROA  
ATOM   4737  HD1 PRO P 883      12.370   1.795  17.316  0.00  0.00      PROA  
ATOM   4738  HD2 PRO P 883      12.765   2.102  19.012  0.00  0.00      PROA  
ATOM   4739  CA  PRO P 883      10.740  -0.517  18.537  0.00  0.00      PROA  
ATOM   4740  HA  PRO P 883      10.744  -1.059  19.471  0.00  0.00      PROA  
ATOM   4741  CB  PRO P 883       9.837   0.710  18.308  0.00  0.00      PROA  
ATOM   4742  HB1 PRO P 883       8.974   0.548  18.990  0.00  0.00      PROA  
ATOM   4743  HB2 PRO P 883       9.498   0.931  17.273  0.00  0.00      PROA  
ATOM   4744  CG  PRO P 883      10.682   1.834  18.773  0.00  0.00      PROA  
ATOM   4745  HG1 PRO P 883      10.293   2.730  18.243  0.00  0.00      PROA  
ATOM   4746  HG2 PRO P 883      10.504   1.968  19.861  0.00  0.00      PROA  
ATOM   4747  C   PRO P 883      10.456  -1.499  17.457  0.00  0.00      PROA  
ATOM   4748  O   PRO P 883      11.034  -1.363  16.356  0.00  0.00      PROA  
ATOM   4749  N   LYS P 884       9.471  -2.402  17.672  0.00  0.00      PROA  
ATOM   4750  HN  LYS P 884       9.085  -2.353  18.590  0.00  0.00      PROA  
ATOM   4751  CA  LYS P 884       8.929  -3.327  16.698  0.00  0.00      PROA  
ATOM   4752  HA  LYS P 884       9.201  -2.980  15.712  0.00  0.00      PROA  
ATOM   4753  CB  LYS P 884       9.437  -4.724  16.715  0.00  0.00      PROA  
ATOM   4754  HB1 LYS P 884      10.340  -4.730  16.069  0.00  0.00      PROA  
ATOM   4755  HB2 LYS P 884       8.949  -5.476  16.059  0.00  0.00      PROA  
ATOM   4756  CG  LYS P 884       9.536  -5.493  18.068  0.00  0.00      PROA  
ATOM   4757  HG1 LYS P 884       9.391  -6.571  17.841  0.00  0.00      PROA  
ATOM   4758  HG2 LYS P 884       8.731  -5.084  18.714  0.00  0.00      PROA  
ATOM   4759  CD  LYS P 884      10.882  -5.327  18.893  0.00  0.00      PROA  
ATOM   4760  HD1 LYS P 884      10.919  -6.148  19.640  0.00  0.00      PROA  
ATOM   4761  HD2 LYS P 884      11.005  -4.338  19.383  0.00  0.00      PROA  
ATOM   4762  CE  LYS P 884      12.235  -5.354  18.157  0.00  0.00      PROA  
ATOM   4763  HE1 LYS P 884      13.034  -5.239  18.920  0.00  0.00      PROA  
ATOM   4764  HE2 LYS P 884      12.316  -4.589  17.355  0.00  0.00      PROA  
ATOM   4765  NZ  LYS P 884      12.353  -6.712  17.569  0.00  0.00      PROA  
ATOM   4766  HZ1 LYS P 884      12.545  -7.429  18.297  0.00  0.00      PROA  
ATOM   4767  HZ2 LYS P 884      13.210  -6.672  16.981  0.00  0.00      PROA  
ATOM   4768  HZ3 LYS P 884      11.596  -7.013  16.922  0.00  0.00      PROA  
ATOM   4769  C   LYS P 884       7.388  -3.195  16.685  0.00  0.00      PROA  
ATOM   4770  O   LYS P 884       6.775  -2.655  17.599  0.00  0.00      PROA  
ATOM   4771  N   LEU P 885       6.724  -3.613  15.510  0.00  0.00      PROA  
ATOM   4772  HN  LEU P 885       7.247  -3.892  14.708  0.00  0.00      PROA  
ATOM   4773  CA  LEU P 885       5.219  -3.573  15.400  0.00  0.00      PROA  
ATOM   4774  HA  LEU P 885       4.929  -2.574  15.690  0.00  0.00      PROA  
ATOM   4775  CB  LEU P 885       4.681  -3.831  13.986  0.00  0.00      PROA  
ATOM   4776  HB1 LEU P 885       4.864  -4.920  13.864  0.00  0.00      PROA  
ATOM   4777  HB2 LEU P 885       5.246  -3.253  13.224  0.00  0.00      PROA  
ATOM   4778  CG  LEU P 885       3.223  -3.569  13.673  0.00  0.00      PROA  
ATOM   4779  HG  LEU P 885       2.618  -4.191  14.367  0.00  0.00      PROA  
ATOM   4780  CD1 LEU P 885       2.806  -2.101  13.612  0.00  0.00      PROA  
ATOM   4781 HD11 LEU P 885       3.553  -1.519  13.031  0.00  0.00      PROA  
ATOM   4782 HD12 LEU P 885       2.699  -1.566  14.580  0.00  0.00      PROA  
ATOM   4783 HD13 LEU P 885       1.837  -1.925  13.099  0.00  0.00      PROA  
ATOM   4784  CD2 LEU P 885       3.052  -4.194  12.311  0.00  0.00      PROA  
ATOM   4785 HD21 LEU P 885       2.009  -4.192  11.930  0.00  0.00      PROA  
ATOM   4786 HD22 LEU P 885       3.421  -5.242  12.296  0.00  0.00      PROA  
ATOM   4787 HD23 LEU P 885       3.688  -3.701  11.545  0.00  0.00      PROA  
ATOM   4788  C   LEU P 885       4.416  -4.417  16.388  0.00  0.00      PROA  
ATOM   4789  O   LEU P 885       4.554  -5.629  16.483  0.00  0.00      PROA  
ATOM   4790  N   HSD P 886       3.561  -3.740  17.179  0.00  0.00      PROA  
ATOM   4791  HN  HSD P 886       3.608  -2.750  17.285  0.00  0.00      PROA  
ATOM   4792  CA  HSD P 886       2.554  -4.427  18.004  0.00  0.00      PROA  
ATOM   4793  HA  HSD P 886       3.037  -5.245  18.518  0.00  0.00      PROA  
ATOM   4794  CB  HSD P 886       1.938  -3.606  19.162  0.00  0.00      PROA  
ATOM   4795  HB1 HSD P 886       1.558  -2.619  18.821  0.00  0.00      PROA  
ATOM   4796  HB2 HSD P 886       2.705  -3.360  19.927  0.00  0.00      PROA  
ATOM   4797  ND1 HSD P 886       0.865  -5.576  20.223  0.00  0.00      PROA  
ATOM   4798  HD1 HSD P 886       1.681  -6.146  20.314  0.00  0.00      PROA  
ATOM   4799  CG  HSD P 886       0.843  -4.273  19.847  0.00  0.00      PROA  
ATOM   4800  CE1 HSD P 886      -0.376  -5.894  20.753  0.00  0.00      PROA  
ATOM   4801  HE1 HSD P 886      -0.635  -6.870  21.163  0.00  0.00      PROA  
ATOM   4802  NE2 HSD P 886      -1.140  -4.802  20.731  0.00  0.00      PROA  
ATOM   4803  CD2 HSD P 886      -0.396  -3.823  20.160  0.00  0.00      PROA  
ATOM   4804  HD2 HSD P 886      -0.853  -2.841  20.140  0.00  0.00      PROA  
ATOM   4805  C   HSD P 886       1.501  -5.017  17.064  0.00  0.00      PROA  
ATOM   4806  O   HSD P 886       0.547  -4.350  16.594  0.00  0.00      PROA  
ATOM   4807  N   VAL P 887       1.622  -6.355  16.871  0.00  0.00      PROA  
ATOM   4808  HN  VAL P 887       2.438  -6.822  17.199  0.00  0.00      PROA  
ATOM   4809  CA  VAL P 887       0.637  -7.273  16.324  0.00  0.00      PROA  
ATOM   4810  HA  VAL P 887      -0.270  -6.747  16.066  0.00  0.00      PROA  
ATOM   4811  CB  VAL P 887       1.219  -7.999  15.034  0.00  0.00      PROA  
ATOM   4812  HB  VAL P 887       2.156  -8.569  15.212  0.00  0.00      PROA  
ATOM   4813  CG1 VAL P 887       0.065  -8.849  14.381  0.00  0.00      PROA  
ATOM   4814 HG11 VAL P 887      -0.068  -9.725  15.051  0.00  0.00      PROA  
ATOM   4815 HG12 VAL P 887       0.355  -9.328  13.421  0.00  0.00      PROA  
ATOM   4816 HG13 VAL P 887      -0.918  -8.333  14.423  0.00  0.00      PROA  
ATOM   4817  CG2 VAL P 887       1.421  -6.864  14.017  0.00  0.00      PROA  
ATOM   4818 HG21 VAL P 887       0.459  -6.351  13.805  0.00  0.00      PROA  
ATOM   4819 HG22 VAL P 887       1.895  -7.424  13.182  0.00  0.00      PROA  
ATOM   4820 HG23 VAL P 887       2.053  -6.127  14.557  0.00  0.00      PROA  
ATOM   4821  C   VAL P 887       0.187  -8.320  17.375  0.00  0.00      PROA  
ATOM   4822  O   VAL P 887       0.983  -9.163  17.723  0.00  0.00      PROA  
ATOM   4823  N   PRO P 888      -1.103  -8.365  17.811  0.00  0.00      PROA  
ATOM   4824  CD  PRO P 888      -1.957  -7.174  17.842  0.00  0.00      PROA  
ATOM   4825  HD1 PRO P 888      -2.432  -7.130  16.839  0.00  0.00      PROA  
ATOM   4826  HD2 PRO P 888      -1.486  -6.172  17.931  0.00  0.00      PROA  
ATOM   4827  CA  PRO P 888      -1.676  -9.468  18.560  0.00  0.00      PROA  
ATOM   4828  HA  PRO P 888      -0.942  -9.576  19.345  0.00  0.00      PROA  
ATOM   4829  CB  PRO P 888      -3.078  -8.992  18.982  0.00  0.00      PROA  
ATOM   4830  HB1 PRO P 888      -3.384  -9.498  19.923  0.00  0.00      PROA  
ATOM   4831  HB2 PRO P 888      -3.770  -9.268  18.158  0.00  0.00      PROA  
ATOM   4832  CG  PRO P 888      -2.922  -7.472  18.966  0.00  0.00      PROA  
ATOM   4833  HG1 PRO P 888      -3.885  -6.949  18.785  0.00  0.00      PROA  
ATOM   4834  HG2 PRO P 888      -2.477  -7.091  19.910  0.00  0.00      PROA  
ATOM   4835  C   PRO P 888      -1.667 -10.817  18.000  0.00  0.00      PROA  
ATOM   4836  O   PRO P 888      -1.536 -10.918  16.765  0.00  0.00      PROA  
ATOM   4837  N   GLU P 889      -1.834 -11.804  18.818  0.00  0.00      PROA  
ATOM   4838  HN  GLU P 889      -1.811 -11.724  19.811  0.00  0.00      PROA  
ATOM   4839  CA  GLU P 889      -1.915 -13.201  18.450  0.00  0.00      PROA  
ATOM   4840  HA  GLU P 889      -1.989 -13.266  17.374  0.00  0.00      PROA  
ATOM   4841  CB  GLU P 889      -0.712 -13.976  18.965  0.00  0.00      PROA  
ATOM   4842  HB1 GLU P 889      -0.734 -15.018  18.580  0.00  0.00      PROA  
ATOM   4843  HB2 GLU P 889      -0.546 -13.996  20.063  0.00  0.00      PROA  
ATOM   4844  CG  GLU P 889       0.676 -13.393  18.527  0.00  0.00      PROA  
ATOM   4845  HG1 GLU P 889       0.778 -12.411  19.037  0.00  0.00      PROA  
ATOM   4846  HG2 GLU P 889       0.794 -13.264  17.430  0.00  0.00      PROA  
ATOM   4847  CD  GLU P 889       1.743 -14.277  19.074  0.00  0.00      PROA  
ATOM   4848  OE1 GLU P 889       2.165 -13.903  20.166  0.00  0.00      PROA  
ATOM   4849  OE2 GLU P 889       2.141 -15.357  18.606  0.00  0.00      PROA  
ATOM   4850  C   GLU P 889      -3.168 -13.802  18.942  0.00  0.00      PROA  
ATOM   4851  O   GLU P 889      -3.823 -13.322  19.855  0.00  0.00      PROA  
ATOM   4852  N   LYS P 890      -3.528 -14.852  18.221  0.00  0.00      PROA  
ATOM   4853  HN  LYS P 890      -2.946 -15.041  17.434  0.00  0.00      PROA  
ATOM   4854  CA  LYS P 890      -4.660 -15.764  18.541  0.00  0.00      PROA  
ATOM   4855  HA  LYS P 890      -4.468 -16.575  17.855  0.00  0.00      PROA  
ATOM   4856  CB  LYS P 890      -4.635 -16.368  19.882  0.00  0.00      PROA  
ATOM   4857  HB1 LYS P 890      -5.532 -17.022  19.930  0.00  0.00      PROA  
ATOM   4858  HB2 LYS P 890      -4.550 -15.655  20.731  0.00  0.00      PROA  
ATOM   4859  CG  LYS P 890      -3.475 -17.325  20.213  0.00  0.00      PROA  
ATOM   4860  HG1 LYS P 890      -2.573 -16.683  20.128  0.00  0.00      PROA  
ATOM   4861  HG2 LYS P 890      -3.390 -18.128  19.449  0.00  0.00      PROA  
ATOM   4862  CD  LYS P 890      -3.762 -18.061  21.533  0.00  0.00      PROA  
ATOM   4863  HD1 LYS P 890      -4.767 -18.532  21.496  0.00  0.00      PROA  
ATOM   4864  HD2 LYS P 890      -3.737 -17.298  22.340  0.00  0.00      PROA  
ATOM   4865  CE  LYS P 890      -2.751 -19.244  21.766  0.00  0.00      PROA  
ATOM   4866  HE1 LYS P 890      -2.709 -19.416  22.862  0.00  0.00      PROA  
ATOM   4867  HE2 LYS P 890      -1.757 -19.030  21.317  0.00  0.00      PROA  
ATOM   4868  NZ  LYS P 890      -3.102 -20.467  21.086  0.00  0.00      PROA  
ATOM   4869  HZ1 LYS P 890      -2.405 -21.238  21.039  0.00  0.00      PROA  
ATOM   4870  HZ2 LYS P 890      -3.433 -20.353  20.107  0.00  0.00      PROA  
ATOM   4871  HZ3 LYS P 890      -3.968 -20.833  21.531  0.00  0.00      PROA  
ATOM   4872  C   LYS P 890      -5.986 -15.195  17.998  0.00  0.00      PROA  
ATOM   4873  O   LYS P 890      -7.072 -15.275  18.673  0.00  0.00      PROA  
ATOM   4874  N   PHE P 891      -5.913 -14.664  16.783  0.00  0.00      PROA  
ATOM   4875  HN  PHE P 891      -5.008 -14.695  16.365  0.00  0.00      PROA  
ATOM   4876  CA  PHE P 891      -7.000 -14.170  15.911  0.00  0.00      PROA  
ATOM   4877  HA  PHE P 891      -6.410 -13.565  15.239  0.00  0.00      PROA  
ATOM   4878  CB  PHE P 891      -7.806 -15.307  15.155  0.00  0.00      PROA  
ATOM   4879  HB1 PHE P 891      -8.424 -15.850  15.901  0.00  0.00      PROA  
ATOM   4880  HB2 PHE P 891      -7.058 -16.031  14.768  0.00  0.00      PROA  
ATOM   4881  CG  PHE P 891      -8.689 -14.847  14.024  0.00  0.00      PROA  
ATOM   4882  CD1 PHE P 891      -9.941 -15.440  13.731  0.00  0.00      PROA  
ATOM   4883  HD1 PHE P 891     -10.462 -16.079  14.429  0.00  0.00      PROA  
ATOM   4884  CE1 PHE P 891     -10.640 -14.991  12.597  0.00  0.00      PROA  
ATOM   4885  HE1 PHE P 891     -11.615 -15.370  12.330  0.00  0.00      PROA  
ATOM   4886  CZ  PHE P 891     -10.077 -14.071  11.697  0.00  0.00      PROA  
ATOM   4887  HZ  PHE P 891     -10.606 -13.774  10.804  0.00  0.00      PROA  
ATOM   4888  CD2 PHE P 891      -8.240 -13.783  13.174  0.00  0.00      PROA  
ATOM   4889  HD2 PHE P 891      -7.271 -13.353  13.376  0.00  0.00      PROA  
ATOM   4890  CE2 PHE P 891      -8.874 -13.459  11.993  0.00  0.00      PROA  
ATOM   4891  HE2 PHE P 891      -8.460 -12.638  11.427  0.00  0.00      PROA  
ATOM   4892  C   PHE P 891      -7.891 -13.134  16.540  0.00  0.00      PROA  
ATOM   4893  O   PHE P 891      -9.139 -13.250  16.593  0.00  0.00      PROA  
ATOM   4894  N   GLU P 892      -7.315 -12.026  16.982  0.00  0.00      PROA  
ATOM   4895  HN  GLU P 892      -6.344 -11.994  17.205  0.00  0.00      PROA  
ATOM   4896  CA  GLU P 892      -8.129 -10.867  17.422  0.00  0.00      PROA  
ATOM   4897  HA  GLU P 892      -9.157 -11.138  17.234  0.00  0.00      PROA  
ATOM   4898  CB  GLU P 892      -7.809 -10.662  18.973  0.00  0.00      PROA  
ATOM   4899  HB1 GLU P 892      -8.375  -9.742  19.234  0.00  0.00      PROA  
ATOM   4900  HB2 GLU P 892      -6.761 -10.320  19.109  0.00  0.00      PROA  
ATOM   4901  CG  GLU P 892      -8.306 -11.760  19.971  0.00  0.00      PROA  
ATOM   4902  HG1 GLU P 892      -7.774 -12.711  19.758  0.00  0.00      PROA  
ATOM   4903  HG2 GLU P 892      -9.347 -11.997  19.661  0.00  0.00      PROA  
ATOM   4904  CD  GLU P 892      -8.240 -11.396  21.449  0.00  0.00      PROA  
ATOM   4905  OE1 GLU P 892      -9.335 -11.306  22.090  0.00  0.00      PROA  
ATOM   4906  OE2 GLU P 892      -7.120 -11.292  21.961  0.00  0.00      PROA  
ATOM   4907  C   GLU P 892      -7.743  -9.598  16.688  0.00  0.00      PROA  
ATOM   4908  O   GLU P 892      -6.516  -9.474  16.506  0.00  0.00      PROA  
ATOM   4909  N   PRO P 893      -8.581  -8.651  16.181  0.00  0.00      PROA  
ATOM   4910  CD  PRO P 893      -9.937  -8.701  16.659  0.00  0.00      PROA  
ATOM   4911  HD1 PRO P 893      -9.985  -8.369  17.718  0.00  0.00      PROA  
ATOM   4912  HD2 PRO P 893     -10.476  -9.673  16.669  0.00  0.00      PROA  
ATOM   4913  CA  PRO P 893      -8.235  -7.334  15.627  0.00  0.00      PROA  
ATOM   4914  HA  PRO P 893      -7.793  -7.556  14.666  0.00  0.00      PROA  
ATOM   4915  CB  PRO P 893      -9.587  -6.600  15.514  0.00  0.00      PROA  
ATOM   4916  HB1 PRO P 893      -9.715  -6.224  14.477  0.00  0.00      PROA  
ATOM   4917  HB2 PRO P 893      -9.779  -5.808  16.269  0.00  0.00      PROA  
ATOM   4918  CG  PRO P 893     -10.640  -7.689  15.788  0.00  0.00      PROA  
ATOM   4919  HG1 PRO P 893     -11.477  -7.156  16.287  0.00  0.00      PROA  
ATOM   4920  HG2 PRO P 893     -11.053  -8.071  14.830  0.00  0.00      PROA  
ATOM   4921  C   PRO P 893      -7.297  -6.520  16.494  0.00  0.00      PROA  
ATOM   4922  O   PRO P 893      -7.251  -6.710  17.706  0.00  0.00      PROA  
ATOM   4923  N   THR P 894      -6.539  -5.517  15.878  0.00  0.00      PROA  
ATOM   4924  HN  THR P 894      -6.803  -5.258  14.952  0.00  0.00      PROA  
ATOM   4925  CA  THR P 894      -5.437  -4.788  16.533  0.00  0.00      PROA  
ATOM   4926  HA  THR P 894      -4.677  -5.476  16.873  0.00  0.00      PROA  
ATOM   4927  CB  THR P 894      -4.783  -3.680  15.717  0.00  0.00      PROA  
ATOM   4928  HB  THR P 894      -5.513  -2.843  15.701  0.00  0.00      PROA  
ATOM   4929  OG1 THR P 894      -4.492  -4.048  14.366  0.00  0.00      PROA  
ATOM   4930  HG1 THR P 894      -5.265  -4.351  13.883  0.00  0.00      PROA  
ATOM   4931  CG2 THR P 894      -3.515  -3.074  16.385  0.00  0.00      PROA  
ATOM   4932 HG21 THR P 894      -2.792  -3.848  16.720  0.00  0.00      PROA  
ATOM   4933 HG22 THR P 894      -3.707  -2.581  17.362  0.00  0.00      PROA  
ATOM   4934 HG23 THR P 894      -3.017  -2.316  15.743  0.00  0.00      PROA  
ATOM   4935  C   THR P 894      -5.738  -4.183  17.949  0.00  0.00      PROA  
ATOM   4936  O   THR P 894      -4.942  -4.285  18.883  0.00  0.00      PROA  
ATOM   4937  N   HSD P 895      -6.957  -3.585  18.064  0.00  0.00      PROA  
ATOM   4938  HN  HSD P 895      -7.542  -3.680  17.263  0.00  0.00      PROA  
ATOM   4939  CA  HSD P 895      -7.453  -3.028  19.293  0.00  0.00      PROA  
ATOM   4940  HA  HSD P 895      -6.628  -2.894  19.977  0.00  0.00      PROA  
ATOM   4941  CB  HSD P 895      -7.938  -1.498  19.163  0.00  0.00      PROA  
ATOM   4942  HB1 HSD P 895      -7.172  -0.833  18.711  0.00  0.00      PROA  
ATOM   4943  HB2 HSD P 895      -8.137  -1.167  20.205  0.00  0.00      PROA  
ATOM   4944  ND1 HSD P 895      -9.927  -0.101  18.706  0.00  0.00      PROA  
ATOM   4945  HD1 HSD P 895      -9.759   0.551  19.445  0.00  0.00      PROA  
ATOM   4946  CG  HSD P 895      -9.244  -1.262  18.473  0.00  0.00      PROA  
ATOM   4947  CE1 HSD P 895     -10.748   0.056  17.677  0.00  0.00      PROA  
ATOM   4948  HE1 HSD P 895     -11.381   0.940  17.760  0.00  0.00      PROA  
ATOM   4949  NE2 HSD P 895     -10.652  -0.840  16.737  0.00  0.00      PROA  
ATOM   4950  CD2 HSD P 895      -9.666  -1.651  17.245  0.00  0.00      PROA  
ATOM   4951  HD2 HSD P 895      -9.244  -2.474  16.681  0.00  0.00      PROA  
ATOM   4952  C   HSD P 895      -8.394  -3.869  20.161  0.00  0.00      PROA  
ATOM   4953  O   HSD P 895      -9.402  -4.327  19.571  0.00  0.00      PROA  
ATOM   4954  N   PRO P 896      -8.163  -4.131  21.451  0.00  0.00      PROA  
ATOM   4955  CD  PRO P 896      -6.989  -3.628  22.273  0.00  0.00      PROA  
ATOM   4956  HD1 PRO P 896      -6.947  -2.527  22.133  0.00  0.00      PROA  
ATOM   4957  HD2 PRO P 896      -6.077  -4.072  21.817  0.00  0.00      PROA  
ATOM   4958  CA  PRO P 896      -9.008  -5.070  22.224  0.00  0.00      PROA  
ATOM   4959  HA  PRO P 896      -9.190  -6.031  21.766  0.00  0.00      PROA  
ATOM   4960  CB  PRO P 896      -8.190  -5.321  23.509  0.00  0.00      PROA  
ATOM   4961  HB1 PRO P 896      -7.443  -6.122  23.321  0.00  0.00      PROA  
ATOM   4962  HB2 PRO P 896      -8.770  -5.573  24.423  0.00  0.00      PROA  
ATOM   4963  CG  PRO P 896      -7.359  -3.991  23.647  0.00  0.00      PROA  
ATOM   4964  HG1 PRO P 896      -7.974  -3.203  24.132  0.00  0.00      PROA  
ATOM   4965  HG2 PRO P 896      -6.544  -4.127  24.391  0.00  0.00      PROA  
ATOM   4966  C   PRO P 896     -10.361  -4.462  22.537  0.00  0.00      PROA  
ATOM   4967  O   PRO P 896     -11.173  -5.042  23.279  0.00  0.00      PROA  
ATOM   4968  N   GLU P 897     -10.763  -3.298  21.944  0.00  0.00      PROA  
ATOM   4969  HN  GLU P 897     -10.053  -2.980  21.321  0.00  0.00      PROA  
ATOM   4970  CA  GLU P 897     -11.929  -2.436  22.122  0.00  0.00      PROA  
ATOM   4971  HA  GLU P 897     -12.311  -2.702  23.097  0.00  0.00      PROA  
ATOM   4972  CB  GLU P 897     -11.333  -1.094  22.010  0.00  0.00      PROA  
ATOM   4973  HB1 GLU P 897     -11.987  -0.436  21.397  0.00  0.00      PROA  
ATOM   4974  HB2 GLU P 897     -10.355  -0.994  21.494  0.00  0.00      PROA  
ATOM   4975  CG  GLU P 897     -11.187  -0.474  23.415  0.00  0.00      PROA  
ATOM   4976  HG1 GLU P 897     -10.604  -1.270  23.926  0.00  0.00      PROA  
ATOM   4977  HG2 GLU P 897     -12.054  -0.398  24.106  0.00  0.00      PROA  
ATOM   4978  CD  GLU P 897     -10.359   0.798  23.529  0.00  0.00      PROA  
ATOM   4979  OE1 GLU P 897     -10.967   1.859  23.237  0.00  0.00      PROA  
ATOM   4980  OE2 GLU P 897      -9.130   0.724  23.848  0.00  0.00      PROA  
ATOM   4981  C   GLU P 897     -13.006  -2.804  21.163  0.00  0.00      PROA  
ATOM   4982  O   GLU P 897     -13.903  -1.982  20.899  0.00  0.00      PROA  
ATOM   4983  N   ARG P 898     -12.905  -3.947  20.503  0.00  0.00      PROA  
ATOM   4984  HN  ARG P 898     -12.057  -4.465  20.584  0.00  0.00      PROA  
ATOM   4985  CA  ARG P 898     -13.857  -4.385  19.370  0.00  0.00      PROA  
ATOM   4986  HA  ARG P 898     -14.876  -4.105  19.596  0.00  0.00      PROA  
ATOM   4987  CB  ARG P 898     -13.539  -3.765  18.000  0.00  0.00      PROA  
ATOM   4988  HB1 ARG P 898     -13.741  -2.683  18.151  0.00  0.00      PROA  
ATOM   4989  HB2 ARG P 898     -14.289  -4.210  17.313  0.00  0.00      PROA  
ATOM   4990  CG  ARG P 898     -12.079  -3.950  17.551  0.00  0.00      PROA  
ATOM   4991  HG1 ARG P 898     -11.615  -4.887  17.925  0.00  0.00      PROA  
ATOM   4992  HG2 ARG P 898     -11.484  -3.141  18.028  0.00  0.00      PROA  
ATOM   4993  CD  ARG P 898     -11.897  -3.687  16.045  0.00  0.00      PROA  
ATOM   4994  HD1 ARG P 898     -10.866  -3.428  15.724  0.00  0.00      PROA  
ATOM   4995  HD2 ARG P 898     -12.386  -2.726  15.778  0.00  0.00      PROA  
ATOM   4996  NE  ARG P 898     -12.486  -4.805  15.291  0.00  0.00      PROA  
ATOM   4997  HE  ARG P 898     -13.263  -5.271  15.716  0.00  0.00      PROA  
ATOM   4998  CZ  ARG P 898     -12.417  -4.873  13.970  0.00  0.00      PROA  
ATOM   4999  NH1 ARG P 898     -11.627  -4.177  13.227  0.00  0.00      PROA  
ATOM   5000 HH11 ARG P 898     -11.652  -4.225  12.228  0.00  0.00      PROA  
ATOM   5001 HH12 ARG P 898     -10.899  -3.701  13.720  0.00  0.00      PROA  
ATOM   5002  NH2 ARG P 898     -13.085  -5.880  13.433  0.00  0.00      PROA  
ATOM   5003 HH21 ARG P 898     -13.121  -6.025  12.444  0.00  0.00      PROA  
ATOM   5004 HH22 ARG P 898     -13.692  -6.463  13.974  0.00  0.00      PROA  
ATOM   5005  C   ARG P 898     -13.948  -5.899  19.293  0.00  0.00      PROA  
ATOM   5006  O   ARG P 898     -12.962  -6.546  19.577  0.00  0.00      PROA  
ATOM   5007  N   GLY P 899     -15.058  -6.530  18.814  0.00  0.00      PROA  
ATOM   5008  HN  GLY P 899     -15.898  -6.011  18.670  0.00  0.00      PROA  
ATOM   5009  CA  GLY P 899     -14.935  -7.914  18.362  0.00  0.00      PROA  
ATOM   5010  HA1 GLY P 899     -15.840  -8.465  18.570  0.00  0.00      PROA  
ATOM   5011  HA2 GLY P 899     -14.135  -8.431  18.873  0.00  0.00      PROA  
ATOM   5012  C   GLY P 899     -14.630  -8.079  16.863  0.00  0.00      PROA  
ATOM   5013  O   GLY P 899     -14.365  -7.054  16.210  0.00  0.00      PROA  
ATOM   5014  N   TRP P 900     -14.514  -9.309  16.318  0.00  0.00      PROA  
ATOM   5015  HN  TRP P 900     -14.559 -10.130  16.881  0.00  0.00      PROA  
ATOM   5016  CA  TRP P 900     -14.377  -9.485  14.898  0.00  0.00      PROA  
ATOM   5017  HA  TRP P 900     -13.558  -8.823  14.658  0.00  0.00      PROA  
ATOM   5018  CB  TRP P 900     -14.017 -10.913  14.454  0.00  0.00      PROA  
ATOM   5019  HB1 TRP P 900     -14.511 -11.292  13.535  0.00  0.00      PROA  
ATOM   5020  HB2 TRP P 900     -14.420 -11.613  15.217  0.00  0.00      PROA  
ATOM   5021  CG  TRP P 900     -12.524 -11.046  14.189  0.00  0.00      PROA  
ATOM   5022  CD1 TRP P 900     -11.758 -11.752  15.054  0.00  0.00      PROA  
ATOM   5023  HD1 TRP P 900     -12.143 -12.130  15.989  0.00  0.00      PROA  
ATOM   5024  NE1 TRP P 900     -10.415 -11.426  14.727  0.00  0.00      PROA  
ATOM   5025  HE1 TRP P 900      -9.642 -11.955  15.001  0.00  0.00      PROA  
ATOM   5026  CE2 TRP P 900     -10.408 -10.457  13.781  0.00  0.00      PROA  
ATOM   5027  CD2 TRP P 900     -11.701 -10.228  13.400  0.00  0.00      PROA  
ATOM   5028  CE3 TRP P 900     -11.955  -9.254  12.433  0.00  0.00      PROA  
ATOM   5029  HE3 TRP P 900     -12.899  -9.043  11.952  0.00  0.00      PROA  
ATOM   5030  CZ3 TRP P 900     -10.828  -8.609  11.807  0.00  0.00      PROA  
ATOM   5031  HZ3 TRP P 900     -11.025  -8.057  10.900  0.00  0.00      PROA  
ATOM   5032  CZ2 TRP P 900      -9.307  -9.894  13.066  0.00  0.00      PROA  
ATOM   5033  HZ2 TRP P 900      -8.330 -10.025  13.506  0.00  0.00      PROA  
ATOM   5034  CH2 TRP P 900      -9.518  -8.885  12.071  0.00  0.00      PROA  
ATOM   5035  HH2 TRP P 900      -8.660  -8.426  11.602  0.00  0.00      PROA  
ATOM   5036  C   TRP P 900     -15.545  -9.066  14.050  0.00  0.00      PROA  
ATOM   5037  O   TRP P 900     -15.379  -8.264  13.098  0.00  0.00      PROA  
ATOM   5038  N   ILE P 901     -16.763  -9.490  14.452  0.00  0.00      PROA  
ATOM   5039  HN  ILE P 901     -16.838  -9.942  15.337  0.00  0.00      PROA  
ATOM   5040  CA  ILE P 901     -18.027  -9.118  13.781  0.00  0.00      PROA  
ATOM   5041  HA  ILE P 901     -17.810  -8.931  12.739  0.00  0.00      PROA  
ATOM   5042  CB  ILE P 901     -19.140 -10.172  13.954  0.00  0.00      PROA  
ATOM   5043  HB  ILE P 901     -19.266 -10.460  15.020  0.00  0.00      PROA  
ATOM   5044  CG2 ILE P 901     -20.461  -9.741  13.328  0.00  0.00      PROA  
ATOM   5045 HG21 ILE P 901     -21.151 -10.580  13.563  0.00  0.00      PROA  
ATOM   5046 HG22 ILE P 901     -20.395  -9.800  12.221  0.00  0.00      PROA  
ATOM   5047 HG23 ILE P 901     -20.957  -8.787  13.607  0.00  0.00      PROA  
ATOM   5048  CG1 ILE P 901     -18.629 -11.626  13.533  0.00  0.00      PROA  
ATOM   5049 HG11 ILE P 901     -19.426 -12.327  13.862  0.00  0.00      PROA  
ATOM   5050 HG12 ILE P 901     -17.672 -11.789  14.074  0.00  0.00      PROA  
ATOM   5051  CD  ILE P 901     -18.397 -11.763  12.033  0.00  0.00      PROA  
ATOM   5052  HD1 ILE P 901     -18.097 -10.860  11.460  0.00  0.00      PROA  
ATOM   5053  HD2 ILE P 901     -19.355 -11.942  11.498  0.00  0.00      PROA  
ATOM   5054  HD3 ILE P 901     -17.647 -12.518  11.714  0.00  0.00      PROA  
ATOM   5055  C   ILE P 901     -18.508  -7.725  14.254  0.00  0.00      PROA  
ATOM   5056  O   ILE P 901     -18.781  -7.635  15.443  0.00  0.00      PROA  
ATOM   5057  N   ILE P 902     -18.649  -6.677  13.411  0.00  0.00      PROA  
ATOM   5058  HN  ILE P 902     -18.643  -6.901  12.440  0.00  0.00      PROA  
ATOM   5059  CA  ILE P 902     -19.127  -5.375  13.739  0.00  0.00      PROA  
ATOM   5060  HA  ILE P 902     -19.215  -5.336  14.814  0.00  0.00      PROA  
ATOM   5061  CB  ILE P 902     -18.166  -4.291  13.273  0.00  0.00      PROA  
ATOM   5062  HB  ILE P 902     -18.150  -4.364  12.164  0.00  0.00      PROA
[truncated: 14,596,993 more chars]
