# Supplementary material for: CryoEM and computational modeling structural insights into the pH regulator NBCn1
Source: Nat Commun. 2025 Nov 11;16:9932. doi: 10.1038/s41467-025-64868-z (PMC12606367; doi:10.1038/s41467-025-64868-z)
Supplement: Supplementary file 6 — Supplementary Data 4 [file 41467_2025_64868_MOESM6_ESM.zip › 200ns_unrestr_MD_NBCn1_2NaCO3/hNBCn1_OF_200ns_2NaCO3_rep2_last_step.pdb]

CRYST1  118.207  118.207  137.461  90.00  90.00  90.00 P 1           1
ATOM      1  N   LEU P 581     -22.867  -8.576 -24.809  0.00  0.00      PROA  
ATOM      2  HT1 LEU P 581     -22.639  -7.984 -25.633  0.00  0.00      PROA  
ATOM      3  HT2 LEU P 581     -23.020  -9.539 -25.170  0.00  0.00      PROA  
ATOM      4  HT3 LEU P 581     -22.211  -8.526 -24.003  0.00  0.00      PROA  
ATOM      5  CA  LEU P 581     -24.090  -8.101 -24.273  0.00  0.00      PROA  
ATOM      6  HA  LEU P 581     -24.638  -7.496 -24.979  0.00  0.00      PROA  
ATOM      7  CB  LEU P 581     -24.978  -9.267 -23.990  0.00  0.00      PROA  
ATOM      8  HB1 LEU P 581     -24.546  -9.934 -23.212  0.00  0.00      PROA  
ATOM      9  HB2 LEU P 581     -25.195  -9.870 -24.896  0.00  0.00      PROA  
ATOM     10  CG  LEU P 581     -26.459  -8.948 -23.607  0.00  0.00      PROA  
ATOM     11  HG  LEU P 581     -26.465  -8.311 -22.698  0.00  0.00      PROA  
ATOM     12  CD1 LEU P 581     -27.151  -8.092 -24.700  0.00  0.00      PROA  
ATOM     13 HD11 LEU P 581     -27.202  -8.573 -25.700  0.00  0.00      PROA  
ATOM     14 HD12 LEU P 581     -26.871  -7.017 -24.728  0.00  0.00      PROA  
ATOM     15 HD13 LEU P 581     -28.215  -8.053 -24.383  0.00  0.00      PROA  
ATOM     16  CD2 LEU P 581     -27.373 -10.153 -23.297  0.00  0.00      PROA  
ATOM     17 HD21 LEU P 581     -27.557 -10.495 -24.338  0.00  0.00      PROA  
ATOM     18 HD22 LEU P 581     -28.389  -9.965 -22.887  0.00  0.00      PROA  
ATOM     19 HD23 LEU P 581     -26.854 -10.923 -22.687  0.00  0.00      PROA  
ATOM     20  C   LEU P 581     -23.885  -7.227 -23.007  0.00  0.00      PROA  
ATOM     21  O   LEU P 581     -23.902  -6.047 -23.155  0.00  0.00      PROA  
ATOM     22  N   PHE P 582     -23.867  -7.754 -21.782  0.00  0.00      PROA  
ATOM     23  HN  PHE P 582     -23.897  -8.747 -21.695  0.00  0.00      PROA  
ATOM     24  CA  PHE P 582     -23.654  -6.897 -20.662  0.00  0.00      PROA  
ATOM     25  HA  PHE P 582     -24.348  -6.070 -20.650  0.00  0.00      PROA  
ATOM     26  CB  PHE P 582     -23.932  -7.643 -19.331  0.00  0.00      PROA  
ATOM     27  HB1 PHE P 582     -23.988  -6.896 -18.510  0.00  0.00      PROA  
ATOM     28  HB2 PHE P 582     -23.225  -8.471 -19.111  0.00  0.00      PROA  
ATOM     29  CG  PHE P 582     -25.308  -8.176 -19.436  0.00  0.00      PROA  
ATOM     30  CD1 PHE P 582     -25.483  -9.542 -19.561  0.00  0.00      PROA  
ATOM     31  HD1 PHE P 582     -24.694 -10.260 -19.735  0.00  0.00      PROA  
ATOM     32  CE1 PHE P 582     -26.819 -10.012 -19.622  0.00  0.00      PROA  
ATOM     33  HE1 PHE P 582     -27.030 -11.071 -19.649  0.00  0.00      PROA  
ATOM     34  CZ  PHE P 582     -27.940  -9.146 -19.525  0.00  0.00      PROA  
ATOM     35  HZ  PHE P 582     -28.894  -9.643 -19.626  0.00  0.00      PROA  
ATOM     36  CD2 PHE P 582     -26.434  -7.291 -19.215  0.00  0.00      PROA  
ATOM     37  HD2 PHE P 582     -26.300  -6.219 -19.232  0.00  0.00      PROA  
ATOM     38  CE2 PHE P 582     -27.742  -7.814 -19.420  0.00  0.00      PROA  
ATOM     39  HE2 PHE P 582     -28.603  -7.163 -19.459  0.00  0.00      PROA  
ATOM     40  C   PHE P 582     -22.321  -6.371 -20.545  0.00  0.00      PROA  
ATOM     41  O   PHE P 582     -21.303  -6.789 -21.166  0.00  0.00      PROA  
ATOM     42  N   GLY P 583     -22.162  -5.353 -19.677  0.00  0.00      PROA  
ATOM     43  HN  GLY P 583     -22.885  -4.954 -19.119  0.00  0.00      PROA  
ATOM     44  CA  GLY P 583     -20.880  -4.961 -19.224  0.00  0.00      PROA  
ATOM     45  HA1 GLY P 583     -20.990  -3.887 -19.257  0.00  0.00      PROA  
ATOM     46  HA2 GLY P 583     -20.063  -5.300 -19.843  0.00  0.00      PROA  
ATOM     47  C   GLY P 583     -20.648  -5.445 -17.803  0.00  0.00      PROA  
ATOM     48  O   GLY P 583     -20.959  -6.593 -17.478  0.00  0.00      PROA  
ATOM     49  N   GLY P 584     -20.285  -4.466 -16.949  0.00  0.00      PROA  
ATOM     50  HN  GLY P 584     -20.003  -3.608 -17.372  0.00  0.00      PROA  
ATOM     51  CA  GLY P 584     -20.097  -4.595 -15.459  0.00  0.00      PROA  
ATOM     52  HA1 GLY P 584     -21.067  -4.613 -14.984  0.00  0.00      PROA  
ATOM     53  HA2 GLY P 584     -19.546  -3.705 -15.194  0.00  0.00      PROA  
ATOM     54  C   GLY P 584     -19.275  -5.761 -14.947  0.00  0.00      PROA  
ATOM     55  O   GLY P 584     -18.356  -6.263 -15.590  0.00  0.00      PROA  
ATOM     56  N   LEU P 585     -19.780  -6.301 -13.834  0.00  0.00      PROA  
ATOM     57  HN  LEU P 585     -20.324  -5.697 -13.257  0.00  0.00      PROA  
ATOM     58  CA  LEU P 585     -19.340  -7.444 -13.134  0.00  0.00      PROA  
ATOM     59  HA  LEU P 585     -18.356  -7.252 -12.733  0.00  0.00      PROA  
ATOM     60  CB  LEU P 585     -20.332  -7.871 -11.890  0.00  0.00      PROA  
ATOM     61  HB1 LEU P 585     -21.303  -8.067 -12.393  0.00  0.00      PROA  
ATOM     62  HB2 LEU P 585     -20.480  -6.876 -11.417  0.00  0.00      PROA  
ATOM     63  CG  LEU P 585     -19.815  -9.093 -11.058  0.00  0.00      PROA  
ATOM     64  HG  LEU P 585     -19.673 -10.020 -11.653  0.00  0.00      PROA  
ATOM     65  CD1 LEU P 585     -18.570  -8.839 -10.283  0.00  0.00      PROA  
ATOM     66 HD11 LEU P 585     -18.352  -9.799  -9.768  0.00  0.00      PROA  
ATOM     67 HD12 LEU P 585     -18.719  -7.989  -9.584  0.00  0.00      PROA  
ATOM     68 HD13 LEU P 585     -17.806  -8.513 -11.020  0.00  0.00      PROA  
ATOM     69  CD2 LEU P 585     -20.858  -9.317 -10.017  0.00  0.00      PROA  
ATOM     70 HD21 LEU P 585     -20.472 -10.079  -9.307  0.00  0.00      PROA  
ATOM     71 HD22 LEU P 585     -21.726  -9.707 -10.590  0.00  0.00      PROA  
ATOM     72 HD23 LEU P 585     -21.153  -8.498  -9.327  0.00  0.00      PROA  
ATOM     73  C   LEU P 585     -19.332  -8.658 -14.005  0.00  0.00      PROA  
ATOM     74  O   LEU P 585     -18.262  -9.301 -14.110  0.00  0.00      PROA  
ATOM     75  N   ILE P 586     -20.466  -8.999 -14.718  0.00  0.00      PROA  
ATOM     76  HN  ILE P 586     -21.319  -8.485 -14.682  0.00  0.00      PROA  
ATOM     77  CA  ILE P 586     -20.748 -10.226 -15.463  0.00  0.00      PROA  
ATOM     78  HA  ILE P 586     -20.432 -11.030 -14.815  0.00  0.00      PROA  
ATOM     79  CB  ILE P 586     -22.233 -10.342 -15.967  0.00  0.00      PROA  
ATOM     80  HB  ILE P 586     -22.521  -9.483 -16.610  0.00  0.00      PROA  
ATOM     81  CG2 ILE P 586     -22.401 -11.704 -16.764  0.00  0.00      PROA  
ATOM     82 HG21 ILE P 586     -22.167 -12.559 -16.094  0.00  0.00      PROA  
ATOM     83 HG22 ILE P 586     -21.628 -11.665 -17.561  0.00  0.00      PROA  
ATOM     84 HG23 ILE P 586     -23.380 -11.931 -17.236  0.00  0.00      PROA  
ATOM     85  CG1 ILE P 586     -23.142 -10.388 -14.748  0.00  0.00      PROA  
ATOM     86 HG11 ILE P 586     -22.848  -9.567 -14.060  0.00  0.00      PROA  
ATOM     87 HG12 ILE P 586     -22.888 -11.377 -14.309  0.00  0.00      PROA  
ATOM     88  CD  ILE P 586     -24.659 -10.194 -15.176  0.00  0.00      PROA  
ATOM     89  HD1 ILE P 586     -25.273 -10.226 -14.251  0.00  0.00      PROA  
ATOM     90  HD2 ILE P 586     -25.059 -11.011 -15.813  0.00  0.00      PROA  
ATOM     91  HD3 ILE P 586     -24.813  -9.263 -15.764  0.00  0.00      PROA  
ATOM     92  C   ILE P 586     -19.755 -10.377 -16.593  0.00  0.00      PROA  
ATOM     93  O   ILE P 586     -19.125 -11.380 -16.789  0.00  0.00      PROA  
ATOM     94  N   LEU P 587     -19.470  -9.291 -17.407  0.00  0.00      PROA  
ATOM     95  HN  LEU P 587     -19.982  -8.440 -17.322  0.00  0.00      PROA  
ATOM     96  CA  LEU P 587     -18.344  -9.199 -18.335  0.00  0.00      PROA  
ATOM     97  HA  LEU P 587     -18.519  -9.973 -19.067  0.00  0.00      PROA  
ATOM     98  CB  LEU P 587     -18.342  -7.834 -19.074  0.00  0.00      PROA  
ATOM     99  HB1 LEU P 587     -18.334  -6.989 -18.352  0.00  0.00      PROA  
ATOM    100  HB2 LEU P 587     -19.289  -7.791 -19.653  0.00  0.00      PROA  
ATOM    101  CG  LEU P 587     -17.262  -7.658 -20.115  0.00  0.00      PROA  
ATOM    102  HG  LEU P 587     -16.225  -7.724 -19.720  0.00  0.00      PROA  
ATOM    103  CD1 LEU P 587     -17.392  -8.695 -21.216  0.00  0.00      PROA  
ATOM    104 HD11 LEU P 587     -18.343  -8.579 -21.777  0.00  0.00      PROA  
ATOM    105 HD12 LEU P 587     -17.230  -9.763 -20.955  0.00  0.00      PROA  
ATOM    106 HD13 LEU P 587     -16.568  -8.338 -21.870  0.00  0.00      PROA  
ATOM    107  CD2 LEU P 587     -17.396  -6.293 -20.741  0.00  0.00      PROA  
ATOM    108 HD21 LEU P 587     -16.607  -6.197 -21.518  0.00  0.00      PROA  
ATOM    109 HD22 LEU P 587     -17.260  -5.485 -19.990  0.00  0.00      PROA  
ATOM    110 HD23 LEU P 587     -18.392  -6.214 -21.227  0.00  0.00      PROA  
ATOM    111  C   LEU P 587     -16.934  -9.424 -17.718  0.00  0.00      PROA  
ATOM    112  O   LEU P 587     -16.064 -10.175 -18.196  0.00  0.00      PROA  
ATOM    113  N   ASP P 588     -16.667  -8.748 -16.610  0.00  0.00      PROA  
ATOM    114  HN  ASP P 588     -17.338  -8.177 -16.144  0.00  0.00      PROA  
ATOM    115  CA  ASP P 588     -15.467  -8.863 -15.853  0.00  0.00      PROA  
ATOM    116  HA  ASP P 588     -14.643  -8.775 -16.546  0.00  0.00      PROA  
ATOM    117  CB  ASP P 588     -15.274  -7.980 -14.589  0.00  0.00      PROA  
ATOM    118  HB1 ASP P 588     -14.513  -8.473 -13.946  0.00  0.00      PROA  
ATOM    119  HB2 ASP P 588     -16.219  -7.853 -14.019  0.00  0.00      PROA  
ATOM    120  CG  ASP P 588     -14.912  -6.575 -14.951  0.00  0.00      PROA  
ATOM    121  OD1 ASP P 588     -14.543  -6.276 -16.138  0.00  0.00      PROA  
ATOM    122  OD2 ASP P 588     -14.945  -5.729 -14.079  0.00  0.00      PROA  
ATOM    123  C   ASP P 588     -15.163 -10.308 -15.471  0.00  0.00      PROA  
ATOM    124  O   ASP P 588     -14.029 -10.781 -15.644  0.00  0.00      PROA  
ATOM    125  N   ILE P 589     -16.195 -11.059 -14.966  0.00  0.00      PROA  
ATOM    126  HN  ILE P 589     -17.060 -10.609 -14.760  0.00  0.00      PROA  
ATOM    127  CA  ILE P 589     -16.129 -12.447 -14.774  0.00  0.00      PROA  
ATOM    128  HA  ILE P 589     -15.229 -12.694 -14.232  0.00  0.00      PROA  
ATOM    129  CB  ILE P 589     -17.338 -12.974 -13.894  0.00  0.00      PROA  
ATOM    130  HB  ILE P 589     -18.165 -12.303 -14.211  0.00  0.00      PROA  
ATOM    131  CG2 ILE P 589     -17.607 -14.490 -14.132  0.00  0.00      PROA  
ATOM    132 HG21 ILE P 589     -18.309 -14.897 -13.373  0.00  0.00      PROA  
ATOM    133 HG22 ILE P 589     -16.656 -15.041 -13.966  0.00  0.00      PROA  
ATOM    134 HG23 ILE P 589     -17.962 -14.695 -15.164  0.00  0.00      PROA  
ATOM    135  CG1 ILE P 589     -16.944 -12.572 -12.403  0.00  0.00      PROA  
ATOM    136 HG11 ILE P 589     -16.666 -11.502 -12.288  0.00  0.00      PROA  
ATOM    137 HG12 ILE P 589     -16.050 -13.113 -12.023  0.00  0.00      PROA  
ATOM    138  CD  ILE P 589     -18.064 -12.790 -11.386  0.00  0.00      PROA  
ATOM    139  HD1 ILE P 589     -17.828 -12.428 -10.362  0.00  0.00      PROA  
ATOM    140  HD2 ILE P 589     -18.389 -13.851 -11.442  0.00  0.00      PROA  
ATOM    141  HD3 ILE P 589     -18.943 -12.156 -11.632  0.00  0.00      PROA  
ATOM    142  C   ILE P 589     -16.037 -13.262 -16.073  0.00  0.00      PROA  
ATOM    143  O   ILE P 589     -15.253 -14.177 -16.154  0.00  0.00      PROA  
ATOM    144  N   LYS P 590     -16.723 -12.939 -17.148  0.00  0.00      PROA  
ATOM    145  HN  LYS P 590     -17.528 -12.351 -17.103  0.00  0.00      PROA  
ATOM    146  CA  LYS P 590     -16.498 -13.596 -18.444  0.00  0.00      PROA  
ATOM    147  HA  LYS P 590     -16.633 -14.658 -18.302  0.00  0.00      PROA  
ATOM    148  CB  LYS P 590     -17.584 -13.226 -19.583  0.00  0.00      PROA  
ATOM    149  HB1 LYS P 590     -17.275 -13.593 -20.586  0.00  0.00      PROA  
ATOM    150  HB2 LYS P 590     -17.674 -12.119 -19.574  0.00  0.00      PROA  
ATOM    151  CG  LYS P 590     -18.959 -13.873 -19.308  0.00  0.00      PROA  
ATOM    152  HG1 LYS P 590     -19.472 -13.245 -18.548  0.00  0.00      PROA  
ATOM    153  HG2 LYS P 590     -18.791 -14.774 -18.681  0.00  0.00      PROA  
ATOM    154  CD  LYS P 590     -19.872 -14.129 -20.477  0.00  0.00      PROA  
ATOM    155  HD1 LYS P 590     -20.804 -14.488 -19.992  0.00  0.00      PROA  
ATOM    156  HD2 LYS P 590     -19.564 -14.961 -21.147  0.00  0.00      PROA  
ATOM    157  CE  LYS P 590     -20.036 -12.888 -21.324  0.00  0.00      PROA  
ATOM    158  HE1 LYS P 590     -19.110 -12.750 -21.922  0.00  0.00      PROA  
ATOM    159  HE2 LYS P 590     -20.428 -11.937 -20.906  0.00  0.00      PROA  
ATOM    160  NZ  LYS P 590     -20.943 -13.265 -22.428  0.00  0.00      PROA  
ATOM    161  HZ1 LYS P 590     -20.626 -14.041 -23.043  0.00  0.00      PROA  
ATOM    162  HZ2 LYS P 590     -21.137 -12.467 -23.066  0.00  0.00      PROA  
ATOM    163  HZ3 LYS P 590     -21.895 -13.532 -22.106  0.00  0.00      PROA  
ATOM    164  C   LYS P 590     -15.076 -13.533 -18.987  0.00  0.00      PROA  
ATOM    165  O   LYS P 590     -14.663 -14.464 -19.684  0.00  0.00      PROA  
ATOM    166  N   ARG P 591     -14.400 -12.353 -18.742  0.00  0.00      PROA  
ATOM    167  HN  ARG P 591     -14.878 -11.498 -18.558  0.00  0.00      PROA  
ATOM    168  CA  ARG P 591     -13.013 -12.137 -18.984  0.00  0.00      PROA  
ATOM    169  HA  ARG P 591     -12.733 -12.553 -19.941  0.00  0.00      PROA  
ATOM    170  CB  ARG P 591     -12.766 -10.645 -18.977  0.00  0.00      PROA  
ATOM    171  HB1 ARG P 591     -11.695 -10.385 -19.119  0.00  0.00      PROA  
ATOM    172  HB2 ARG P 591     -13.045 -10.279 -17.966  0.00  0.00      PROA  
ATOM    173  CG  ARG P 591     -13.398  -9.845 -20.040  0.00  0.00      PROA  
ATOM    174  HG1 ARG P 591     -14.477 -10.106 -20.095  0.00  0.00      PROA  
ATOM    175  HG2 ARG P 591     -13.015 -10.154 -21.036  0.00  0.00      PROA  
ATOM    176  CD  ARG P 591     -13.239  -8.317 -20.114  0.00  0.00      PROA  
ATOM    177  HD1 ARG P 591     -13.397  -7.870 -19.109  0.00  0.00      PROA  
ATOM    178  HD2 ARG P 591     -13.930  -7.771 -20.791  0.00  0.00      PROA  
ATOM    179  NE  ARG P 591     -11.874  -8.091 -20.585  0.00  0.00      PROA  
ATOM    180  HE  ARG P 591     -11.285  -8.816 -20.941  0.00  0.00      PROA  
ATOM    181  CZ  ARG P 591     -11.470  -6.880 -20.925  0.00  0.00      PROA  
ATOM    182  NH1 ARG P 591     -12.067  -5.718 -20.579  0.00  0.00      PROA  
ATOM    183 HH11 ARG P 591     -13.001  -5.671 -20.226  0.00  0.00      PROA  
ATOM    184 HH12 ARG P 591     -11.711  -4.859 -20.946  0.00  0.00      PROA  
ATOM    185  NH2 ARG P 591     -10.353  -6.829 -21.556  0.00  0.00      PROA  
ATOM    186 HH21 ARG P 591      -9.810  -7.636 -21.789  0.00  0.00      PROA  
ATOM    187 HH22 ARG P 591     -10.083  -5.953 -21.955  0.00  0.00      PROA  
ATOM    188  C   ARG P 591     -12.061 -12.927 -18.108  0.00  0.00      PROA  
ATOM    189  O   ARG P 591     -10.941 -13.138 -18.483  0.00  0.00      PROA  
ATOM    190  N   LYS P 592     -12.522 -13.296 -16.902  0.00  0.00      PROA  
ATOM    191  HN  LYS P 592     -13.374 -12.864 -16.617  0.00  0.00      PROA  
ATOM    192  CA  LYS P 592     -11.796 -14.248 -16.091  0.00  0.00      PROA  
ATOM    193  HA  LYS P 592     -10.778 -13.921 -15.940  0.00  0.00      PROA  
ATOM    194  CB  LYS P 592     -12.484 -14.337 -14.697  0.00  0.00      PROA  
ATOM    195  HB1 LYS P 592     -11.994 -15.138 -14.103  0.00  0.00      PROA  
ATOM    196  HB2 LYS P 592     -13.549 -14.636 -14.805  0.00  0.00      PROA  
ATOM    197  CG  LYS P 592     -12.279 -13.126 -13.712  0.00  0.00      PROA  
ATOM    198  HG1 LYS P 592     -13.072 -13.226 -12.940  0.00  0.00      PROA  
ATOM    199  HG2 LYS P 592     -12.458 -12.116 -14.138  0.00  0.00      PROA  
ATOM    200  CD  LYS P 592     -10.973 -13.183 -13.010  0.00  0.00      PROA  
ATOM    201  HD1 LYS P 592     -10.781 -12.174 -12.585  0.00  0.00      PROA  
ATOM    202  HD2 LYS P 592     -10.219 -13.375 -13.803  0.00  0.00      PROA  
ATOM    203  CE  LYS P 592     -10.832 -14.358 -11.969  0.00  0.00      PROA  
ATOM    204  HE1 LYS P 592     -10.979 -15.408 -12.301  0.00  0.00      PROA  
ATOM    205  HE2 LYS P 592     -11.504 -14.112 -11.119  0.00  0.00      PROA  
ATOM    206  NZ  LYS P 592      -9.484 -14.308 -11.377  0.00  0.00      PROA  
ATOM    207  HZ1 LYS P 592      -8.688 -14.152 -12.027  0.00  0.00      PROA  
ATOM    208  HZ2 LYS P 592      -9.289 -15.239 -10.956  0.00  0.00      PROA  
ATOM    209  HZ3 LYS P 592      -9.465 -13.518 -10.701  0.00  0.00      PROA  
ATOM    210  C   LYS P 592     -11.698 -15.621 -16.679  0.00  0.00      PROA  
ATOM    211  O   LYS P 592     -10.651 -16.270 -16.707  0.00  0.00      PROA  
ATOM    212  N   ALA P 593     -12.891 -16.016 -17.188  0.00  0.00      PROA  
ATOM    213  HN  ALA P 593     -13.615 -15.341 -17.066  0.00  0.00      PROA  
ATOM    214  CA  ALA P 593     -13.278 -17.372 -17.414  0.00  0.00      PROA  
ATOM    215  HA  ALA P 593     -13.481 -17.719 -16.412  0.00  0.00      PROA  
ATOM    216  CB  ALA P 593     -14.577 -17.386 -18.159  0.00  0.00      PROA  
ATOM    217  HB1 ALA P 593     -14.671 -16.988 -19.193  0.00  0.00      PROA  
ATOM    218  HB2 ALA P 593     -15.242 -16.709 -17.581  0.00  0.00      PROA  
ATOM    219  HB3 ALA P 593     -14.877 -18.448 -18.285  0.00  0.00      PROA  
ATOM    220  C   ALA P 593     -12.260 -18.409 -17.976  0.00  0.00      PROA  
ATOM    221  O   ALA P 593     -12.167 -19.470 -17.332  0.00  0.00      PROA  
ATOM    222  N   PRO P 594     -11.535 -18.176 -19.072  0.00  0.00      PROA  
ATOM    223  CD  PRO P 594     -11.871 -17.136 -20.030  0.00  0.00      PROA  
ATOM    224  HD1 PRO P 594     -11.658 -16.120 -19.636  0.00  0.00      PROA  
ATOM    225  HD2 PRO P 594     -12.896 -17.270 -20.437  0.00  0.00      PROA  
ATOM    226  CA  PRO P 594     -10.715 -19.213 -19.540  0.00  0.00      PROA  
ATOM    227  HA  PRO P 594     -11.240 -20.156 -19.522  0.00  0.00      PROA  
ATOM    228  CB  PRO P 594     -10.268 -18.772 -20.970  0.00  0.00      PROA  
ATOM    229  HB1 PRO P 594     -10.764 -19.403 -21.738  0.00  0.00      PROA  
ATOM    230  HB2 PRO P 594      -9.178 -18.887 -21.149  0.00  0.00      PROA  
ATOM    231  CG  PRO P 594     -10.875 -17.442 -21.203  0.00  0.00      PROA  
ATOM    232  HG1 PRO P 594     -10.145 -16.624 -21.022  0.00  0.00      PROA  
ATOM    233  HG2 PRO P 594     -11.351 -17.276 -22.193  0.00  0.00      PROA  
ATOM    234  C   PRO P 594      -9.510 -19.586 -18.637  0.00  0.00      PROA  
ATOM    235  O   PRO P 594      -9.078 -20.740 -18.629  0.00  0.00      PROA  
ATOM    236  N   PHE P 595      -9.186 -18.582 -17.810  0.00  0.00      PROA  
ATOM    237  HN  PHE P 595      -9.648 -17.723 -18.019  0.00  0.00      PROA  
ATOM    238  CA  PHE P 595      -7.917 -18.603 -17.085  0.00  0.00      PROA  
ATOM    239  HA  PHE P 595      -7.360 -19.488 -17.354  0.00  0.00      PROA  
ATOM    240  CB  PHE P 595      -7.196 -17.172 -17.336  0.00  0.00      PROA  
ATOM    241  HB1 PHE P 595      -6.241 -17.058 -16.780  0.00  0.00      PROA  
ATOM    242  HB2 PHE P 595      -7.867 -16.305 -17.160  0.00  0.00      PROA  
ATOM    243  CG  PHE P 595      -6.918 -17.260 -18.838  0.00  0.00      PROA  
ATOM    244  CD1 PHE P 595      -6.122 -18.293 -19.528  0.00  0.00      PROA  
ATOM    245  HD1 PHE P 595      -5.728 -19.161 -19.021  0.00  0.00      PROA  
ATOM    246  CE1 PHE P 595      -6.113 -18.312 -20.922  0.00  0.00      PROA  
ATOM    247  HE1 PHE P 595      -5.603 -18.987 -21.593  0.00  0.00      PROA  
ATOM    248  CZ  PHE P 595      -6.800 -17.318 -21.627  0.00  0.00      PROA  
ATOM    249  HZ  PHE P 595      -6.738 -17.233 -22.701  0.00  0.00      PROA  
ATOM    250  CD2 PHE P 595      -7.562 -16.292 -19.634  0.00  0.00      PROA  
ATOM    251  HD2 PHE P 595      -8.240 -15.558 -19.224  0.00  0.00      PROA  
ATOM    252  CE2 PHE P 595      -7.443 -16.280 -20.961  0.00  0.00      PROA  
ATOM    253  HE2 PHE P 595      -8.007 -15.611 -21.593  0.00  0.00      PROA  
ATOM    254  C   PHE P 595      -8.195 -18.829 -15.628  0.00  0.00      PROA  
ATOM    255  O   PHE P 595      -7.448 -18.450 -14.746  0.00  0.00      PROA  
ATOM    256  N   PHE P 596      -9.386 -19.342 -15.241  0.00  0.00      PROA  
ATOM    257  HN  PHE P 596     -10.080 -19.644 -15.890  0.00  0.00      PROA  
ATOM    258  CA  PHE P 596      -9.619 -19.559 -13.798  0.00  0.00      PROA  
ATOM    259  HA  PHE P 596      -9.420 -18.604 -13.335  0.00  0.00      PROA  
ATOM    260  CB  PHE P 596     -11.146 -19.807 -13.430  0.00  0.00      PROA  
ATOM    261  HB1 PHE P 596     -11.467 -20.723 -13.971  0.00  0.00      PROA  
ATOM    262  HB2 PHE P 596     -11.701 -18.954 -13.873  0.00  0.00      PROA  
ATOM    263  CG  PHE P 596     -11.548 -20.008 -11.914  0.00  0.00      PROA  
ATOM    264  CD1 PHE P 596     -12.620 -20.915 -11.553  0.00  0.00      PROA  
ATOM    265  HD1 PHE P 596     -13.125 -21.498 -12.309  0.00  0.00      PROA  
ATOM    266  CE1 PHE P 596     -13.060 -21.062 -10.265  0.00  0.00      PROA  
ATOM    267  HE1 PHE P 596     -13.840 -21.741  -9.955  0.00  0.00      PROA  
ATOM    268  CZ  PHE P 596     -12.487 -20.319  -9.229  0.00  0.00      PROA  
ATOM    269  HZ  PHE P 596     -12.726 -20.602  -8.214  0.00  0.00      PROA  
ATOM    270  CD2 PHE P 596     -11.145 -19.197 -10.813  0.00  0.00      PROA  
ATOM    271  HD2 PHE P 596     -10.301 -18.543 -10.977  0.00  0.00      PROA  
ATOM    272  CE2 PHE P 596     -11.523 -19.364  -9.524  0.00  0.00      PROA  
ATOM    273  HE2 PHE P 596     -11.112 -18.804  -8.697  0.00  0.00      PROA  
ATOM    274  C   PHE P 596      -8.779 -20.650 -13.051  0.00  0.00      PROA  
ATOM    275  O   PHE P 596      -8.393 -20.475 -11.918  0.00  0.00      PROA  
ATOM    276  N   LEU P 597      -8.398 -21.732 -13.718  0.00  0.00      PROA  
ATOM    277  HN  LEU P 597      -8.643 -21.897 -14.670  0.00  0.00      PROA  
ATOM    278  CA  LEU P 597      -7.640 -22.808 -13.110  0.00  0.00      PROA  
ATOM    279  HA  LEU P 597      -7.551 -22.760 -12.035  0.00  0.00      PROA  
ATOM    280  CB  LEU P 597      -8.160 -24.204 -13.573  0.00  0.00      PROA  
ATOM    281  HB1 LEU P 597      -8.062 -24.389 -14.664  0.00  0.00      PROA  
ATOM    282  HB2 LEU P 597      -9.240 -24.352 -13.355  0.00  0.00      PROA  
ATOM    283  CG  LEU P 597      -7.527 -25.510 -12.967  0.00  0.00      PROA  
ATOM    284  HG  LEU P 597      -6.418 -25.452 -12.954  0.00  0.00      PROA  
ATOM    285  CD1 LEU P 597      -7.998 -25.660 -11.504  0.00  0.00      PROA  
ATOM    286 HD11 LEU P 597      -7.448 -26.545 -11.118  0.00  0.00      PROA  
ATOM    287 HD12 LEU P 597      -9.088 -25.787 -11.330  0.00  0.00      PROA  
ATOM    288 HD13 LEU P 597      -7.691 -24.884 -10.770  0.00  0.00      PROA  
ATOM    289  CD2 LEU P 597      -7.931 -26.711 -13.844  0.00  0.00      PROA  
ATOM    290 HD21 LEU P 597      -9.015 -26.951 -13.832  0.00  0.00      PROA  
ATOM    291 HD22 LEU P 597      -7.396 -27.659 -13.617  0.00  0.00      PROA  
ATOM    292 HD23 LEU P 597      -7.736 -26.490 -14.915  0.00  0.00      PROA  
ATOM    293  C   LEU P 597      -6.112 -22.650 -13.418  0.00  0.00      PROA  
ATOM    294  O   LEU P 597      -5.290 -23.204 -12.723  0.00  0.00      PROA  
ATOM    295  N   SER P 598      -5.707 -21.871 -14.458  0.00  0.00      PROA  
ATOM    296  HN  SER P 598      -6.495 -21.373 -14.810  0.00  0.00      PROA  
ATOM    297  CA  SER P 598      -4.351 -21.672 -14.906  0.00  0.00      PROA  
ATOM    298  HA  SER P 598      -4.119 -22.615 -15.378  0.00  0.00      PROA  
ATOM    299  CB  SER P 598      -4.369 -20.614 -16.093  0.00  0.00      PROA  
ATOM    300  HB1 SER P 598      -3.353 -20.522 -16.535  0.00  0.00      PROA  
ATOM    301  HB2 SER P 598      -4.663 -19.623 -15.686  0.00  0.00      PROA  
ATOM    302  OG  SER P 598      -5.284 -20.972 -17.109  0.00  0.00      PROA  
ATOM    303  HG1 SER P 598      -5.042 -21.822 -17.484  0.00  0.00      PROA  
ATOM    304  C   SER P 598      -3.296 -21.244 -13.947  0.00  0.00      PROA  
ATOM    305  O   SER P 598      -2.083 -21.658 -14.018  0.00  0.00      PROA  
ATOM    306  N   ASP P 599      -3.635 -20.356 -13.027  0.00  0.00      PROA  
ATOM    307  HN  ASP P 599      -4.528 -19.919 -12.954  0.00  0.00      PROA  
ATOM    308  CA  ASP P 599      -2.641 -19.963 -12.018  0.00  0.00      PROA  
ATOM    309  HA  ASP P 599      -1.859 -19.373 -12.473  0.00  0.00      PROA  
ATOM    310  CB  ASP P 599      -3.526 -19.099 -10.967  0.00  0.00      PROA  
ATOM    311  HB1 ASP P 599      -2.709 -18.697 -10.330  0.00  0.00      PROA  
ATOM    312  HB2 ASP P 599      -4.315 -19.706 -10.474  0.00  0.00      PROA  
ATOM    313  CG  ASP P 599      -4.008 -17.831 -11.635  0.00  0.00      PROA  
ATOM    314  OD1 ASP P 599      -3.248 -17.197 -12.295  0.00  0.00      PROA  
ATOM    315  OD2 ASP P 599      -5.249 -17.568 -11.636  0.00  0.00      PROA  
ATOM    316  C   ASP P 599      -1.956 -21.038 -11.159  0.00  0.00      PROA  
ATOM    317  O   ASP P 599      -0.800 -20.943 -10.755  0.00  0.00      PROA  
ATOM    318  N   PHE P 600      -2.750 -22.046 -10.820  0.00  0.00      PROA  
ATOM    319  HN  PHE P 600      -3.719 -21.934 -11.025  0.00  0.00      PROA  
ATOM    320  CA  PHE P 600      -2.411 -23.162  -9.932  0.00  0.00      PROA  
ATOM    321  HA  PHE P 600      -1.684 -22.805  -9.217  0.00  0.00      PROA  
ATOM    322  CB  PHE P 600      -3.769 -23.777  -9.355  0.00  0.00      PROA  
ATOM    323  HB1 PHE P 600      -3.595 -24.497  -8.527  0.00  0.00      PROA  
ATOM    324  HB2 PHE P 600      -4.296 -24.382 -10.124  0.00  0.00      PROA  
ATOM    325  CG  PHE P 600      -4.610 -22.661  -8.850  0.00  0.00      PROA  
ATOM    326  CD1 PHE P 600      -5.888 -22.449  -9.398  0.00  0.00      PROA  
ATOM    327  HD1 PHE P 600      -6.116 -23.002 -10.297  0.00  0.00      PROA  
ATOM    328  CE1 PHE P 600      -6.696 -21.423  -8.938  0.00  0.00      PROA  
ATOM    329  HE1 PHE P 600      -7.713 -21.287  -9.276  0.00  0.00      PROA  
ATOM    330  CZ  PHE P 600      -6.111 -20.516  -8.116  0.00  0.00      PROA  
ATOM    331  HZ  PHE P 600      -6.754 -19.665  -7.948  0.00  0.00      PROA  
ATOM    332  CD2 PHE P 600      -4.177 -21.910  -7.754  0.00  0.00      PROA  
ATOM    333  HD2 PHE P 600      -3.205 -22.023  -7.298  0.00  0.00      PROA  
ATOM    334  CE2 PHE P 600      -4.958 -20.797  -7.409  0.00  0.00      PROA  
ATOM    335  HE2 PHE P 600      -4.692 -20.150  -6.586  0.00  0.00      PROA  
ATOM    336  C   PHE P 600      -1.484 -24.157 -10.651  0.00  0.00      PROA  
ATOM    337  O   PHE P 600      -0.567 -24.778 -10.080  0.00  0.00      PROA  
ATOM    338  N   LYS P 601      -1.633 -24.277 -11.981  0.00  0.00      PROA  
ATOM    339  HN  LYS P 601      -2.407 -23.871 -12.461  0.00  0.00      PROA  
ATOM    340  CA  LYS P 601      -0.797 -25.138 -12.840  0.00  0.00      PROA  
ATOM    341  HA  LYS P 601      -0.682 -26.114 -12.392  0.00  0.00      PROA  
ATOM    342  CB  LYS P 601      -1.515 -25.379 -14.193  0.00  0.00      PROA  
ATOM    343  HB1 LYS P 601      -0.810 -25.904 -14.872  0.00  0.00      PROA  
ATOM    344  HB2 LYS P 601      -1.721 -24.435 -14.742  0.00  0.00      PROA  
ATOM    345  CG  LYS P 601      -2.938 -26.034 -13.943  0.00  0.00      PROA  
ATOM    346  HG1 LYS P 601      -3.550 -25.373 -13.292  0.00  0.00      PROA  
ATOM    347  HG2 LYS P 601      -2.931 -27.051 -13.497  0.00  0.00      PROA  
ATOM    348  CD  LYS P 601      -3.773 -26.283 -15.265  0.00  0.00      PROA  
ATOM    349  HD1 LYS P 601      -4.018 -25.224 -15.495  0.00  0.00      PROA  
ATOM    350  HD2 LYS P 601      -4.735 -26.786 -15.032  0.00  0.00      PROA  
ATOM    351  CE  LYS P 601      -3.142 -27.130 -16.367  0.00  0.00      PROA  
ATOM    352  HE1 LYS P 601      -2.143 -26.736 -16.651  0.00  0.00      PROA  
ATOM    353  HE2 LYS P 601      -3.789 -27.315 -17.251  0.00  0.00      PROA  
ATOM    354  NZ  LYS P 601      -2.794 -28.365 -15.682  0.00  0.00      PROA  
ATOM    355  HZ1 LYS P 601      -3.672 -28.731 -15.262  0.00  0.00      PROA  
ATOM    356  HZ2 LYS P 601      -2.124 -28.231 -14.897  0.00  0.00      PROA  
ATOM    357  HZ3 LYS P 601      -2.366 -29.035 -16.353  0.00  0.00      PROA  
ATOM    358  C   LYS P 601       0.636 -24.628 -13.020  0.00  0.00      PROA  
ATOM    359  O   LYS P 601       1.513 -25.483 -13.258  0.00  0.00      PROA  
ATOM    360  N   ASP P 602       0.826 -23.319 -12.765  0.00  0.00      PROA  
ATOM    361  HN  ASP P 602       0.058 -22.755 -12.471  0.00  0.00      PROA  
ATOM    362  CA  ASP P 602       2.100 -22.655 -12.847  0.00  0.00      PROA  
ATOM    363  HA  ASP P 602       2.905 -23.301 -13.164  0.00  0.00      PROA  
ATOM    364  CB  ASP P 602       2.032 -21.433 -13.747  0.00  0.00      PROA  
ATOM    365  HB1 ASP P 602       3.063 -21.037 -13.868  0.00  0.00      PROA  
ATOM    366  HB2 ASP P 602       1.366 -20.651 -13.325  0.00  0.00      PROA  
ATOM    367  CG  ASP P 602       1.596 -21.720 -15.245  0.00  0.00      PROA  
ATOM    368  OD1 ASP P 602       0.961 -20.855 -15.900  0.00  0.00      PROA  
ATOM    369  OD2 ASP P 602       2.041 -22.802 -15.743  0.00  0.00      PROA  
ATOM    370  C   ASP P 602       2.528 -22.129 -11.537  0.00  0.00      PROA  
ATOM    371  O   ASP P 602       3.434 -21.295 -11.470  0.00  0.00      PROA  
ATOM    372  N   ALA P 603       2.003 -22.619 -10.438  0.00  0.00      PROA  
ATOM    373  HN  ALA P 603       1.239 -23.245 -10.573  0.00  0.00      PROA  
ATOM    374  CA  ALA P 603       2.345 -22.224  -9.049  0.00  0.00      PROA  
ATOM    375  HA  ALA P 603       2.051 -21.195  -8.905  0.00  0.00      PROA  
ATOM    376  CB  ALA P 603       1.511 -23.176  -8.158  0.00  0.00      PROA  
ATOM    377  HB1 ALA P 603       0.418 -23.224  -8.351  0.00  0.00      PROA  
ATOM    378  HB2 ALA P 603       1.499 -22.807  -7.110  0.00  0.00      PROA  
ATOM    379  HB3 ALA P 603       1.751 -24.259  -8.223  0.00  0.00      PROA  
ATOM    380  C   ALA P 603       3.803 -22.346  -8.615  0.00  0.00      PROA  
ATOM    381  O   ALA P 603       4.346 -21.407  -7.986  0.00  0.00      PROA  
ATOM    382  N   LEU P 604       4.511 -23.438  -8.949  0.00  0.00      PROA  
ATOM    383  HN  LEU P 604       4.042 -24.096  -9.532  0.00  0.00      PROA  
ATOM    384  CA  LEU P 604       5.944 -23.672  -8.523  0.00  0.00      PROA  
ATOM    385  HA  LEU P 604       6.163 -23.139  -7.610  0.00  0.00      PROA  
ATOM    386  CB  LEU P 604       6.258 -25.158  -8.386  0.00  0.00      PROA  
ATOM    387  HB1 LEU P 604       7.192 -25.309  -7.803  0.00  0.00      PROA  
ATOM    388  HB2 LEU P 604       6.356 -25.689  -9.357  0.00  0.00      PROA  
ATOM    389  CG  LEU P 604       5.166 -26.026  -7.659  0.00  0.00      PROA  
ATOM    390  HG  LEU P 604       4.240 -26.029  -8.272  0.00  0.00      PROA  
ATOM    391  CD1 LEU P 604       5.554 -27.558  -7.574  0.00  0.00      PROA  
ATOM    392 HD11 LEU P 604       5.868 -28.084  -8.501  0.00  0.00      PROA  
ATOM    393 HD12 LEU P 604       4.739 -28.041  -6.994  0.00  0.00      PROA  
ATOM    394 HD13 LEU P 604       6.430 -27.677  -6.901  0.00  0.00      PROA  
ATOM    395  CD2 LEU P 604       4.813 -25.548  -6.261  0.00  0.00      PROA  
ATOM    396 HD21 LEU P 604       5.722 -25.355  -5.653  0.00  0.00      PROA  
ATOM    397 HD22 LEU P 604       4.263 -26.349  -5.721  0.00  0.00      PROA  
ATOM    398 HD23 LEU P 604       4.247 -24.592  -6.279  0.00  0.00      PROA  
ATOM    399  C   LEU P 604       6.857 -23.072  -9.575  0.00  0.00      PROA  
ATOM    400  O   LEU P 604       8.082 -23.297  -9.360  0.00  0.00      PROA  
ATOM    401  N   SER P 605       6.327 -22.188 -10.483  0.00  0.00      PROA  
ATOM    402  HN  SER P 605       5.353 -22.288 -10.669  0.00  0.00      PROA  
ATOM    403  CA  SER P 605       7.104 -21.182 -11.231  0.00  0.00      PROA  
ATOM    404  HA  SER P 605       7.906 -21.675 -11.759  0.00  0.00      PROA  
ATOM    405  CB  SER P 605       6.250 -20.464 -12.347  0.00  0.00      PROA  
ATOM    406  HB1 SER P 605       5.811 -21.238 -13.013  0.00  0.00      PROA  
ATOM    407  HB2 SER P 605       6.817 -19.759 -12.991  0.00  0.00      PROA  
ATOM    408  OG  SER P 605       5.263 -19.554 -11.826  0.00  0.00      PROA  
ATOM    409  HG1 SER P 605       4.446 -20.039 -11.967  0.00  0.00      PROA  
ATOM    410  C   SER P 605       7.914 -20.227 -10.440  0.00  0.00      PROA  
ATOM    411  O   SER P 605       7.931 -20.156  -9.212  0.00  0.00      PROA  
ATOM    412  N   LEU P 606       8.787 -19.429 -11.129  0.00  0.00      PROA  
ATOM    413  HN  LEU P 606       8.820 -19.509 -12.122  0.00  0.00      PROA  
ATOM    414  CA  LEU P 606       9.735 -18.428 -10.535  0.00  0.00      PROA  
ATOM    415  HA  LEU P 606      10.229 -18.948  -9.727  0.00  0.00      PROA  
ATOM    416  CB  LEU P 606      10.822 -18.108 -11.605  0.00  0.00      PROA  
ATOM    417  HB1 LEU P 606      10.467 -17.480 -12.449  0.00  0.00      PROA  
ATOM    418  HB2 LEU P 606      11.066 -19.141 -11.935  0.00  0.00      PROA  
ATOM    419  CG  LEU P 606      12.207 -17.512 -11.144  0.00  0.00      PROA  
ATOM    420  HG  LEU P 606      11.996 -16.503 -10.730  0.00  0.00      PROA  
ATOM    421  CD1 LEU P 606      12.890 -18.294 -10.079  0.00  0.00      PROA  
ATOM    422 HD11 LEU P 606      13.460 -19.070 -10.633  0.00  0.00      PROA  
ATOM    423 HD12 LEU P 606      12.241 -18.731  -9.290  0.00  0.00      PROA  
ATOM    424 HD13 LEU P 606      13.723 -17.829  -9.510  0.00  0.00      PROA  
ATOM    425  CD2 LEU P 606      13.188 -17.361 -12.283  0.00  0.00      PROA  
ATOM    426 HD21 LEU P 606      14.203 -16.926 -12.163  0.00  0.00      PROA  
ATOM    427 HD22 LEU P 606      12.817 -16.637 -13.040  0.00  0.00      PROA  
ATOM    428 HD23 LEU P 606      13.363 -18.304 -12.846  0.00  0.00      PROA  
ATOM    429  C   LEU P 606       9.119 -17.148 -10.017  0.00  0.00      PROA  
ATOM    430  O   LEU P 606       8.274 -16.517 -10.612  0.00  0.00      PROA  
ATOM    431  N   GLN P 607       9.475 -16.843  -8.733  0.00  0.00      PROA  
ATOM    432  HN  GLN P 607       9.857 -17.487  -8.074  0.00  0.00      PROA  
ATOM    433  CA  GLN P 607       9.167 -15.651  -7.993  0.00  0.00      PROA  
ATOM    434  HA  GLN P 607       9.948 -15.441  -7.277  0.00  0.00      PROA  
ATOM    435  CB  GLN P 607       9.011 -14.350  -8.767  0.00  0.00      PROA  
ATOM    436  HB1 GLN P 607       8.798 -13.496  -8.088  0.00  0.00      PROA  
ATOM    437  HB2 GLN P 607       8.308 -14.395  -9.625  0.00  0.00      PROA  
ATOM    438  CG  GLN P 607      10.376 -13.953  -9.405  0.00  0.00      PROA  
ATOM    439  HG1 GLN P 607      10.470 -13.083 -10.090  0.00  0.00      PROA  
ATOM    440  HG2 GLN P 607      10.763 -14.758 -10.066  0.00  0.00      PROA  
ATOM    441  CD  GLN P 607      11.475 -13.725  -8.300  0.00  0.00      PROA  
ATOM    442  OE1 GLN P 607      12.360 -14.567  -8.179  0.00  0.00      PROA  
ATOM    443  NE2 GLN P 607      11.297 -12.599  -7.479  0.00  0.00      PROA  
ATOM    444 HE21 GLN P 607      11.867 -12.463  -6.669  0.00  0.00      PROA  
ATOM    445 HE22 GLN P 607      10.398 -12.167  -7.553  0.00  0.00      PROA  
ATOM    446  C   GLN P 607       8.004 -15.805  -7.080  0.00  0.00      PROA  
ATOM    447  O   GLN P 607       7.644 -14.899  -6.358  0.00  0.00      PROA  
ATOM    448  N   CYS P 608       7.388 -17.009  -7.066  0.00  0.00      PROA  
ATOM    449  HN  CYS P 608       7.635 -17.781  -7.646  0.00  0.00      PROA  
ATOM    450  CA  CYS P 608       6.380 -17.444  -6.104  0.00  0.00      PROA  
ATOM    451  HA  CYS P 608       5.638 -16.659  -6.108  0.00  0.00      PROA  
ATOM    452  CB  CYS P 608       5.824 -18.820  -6.456  0.00  0.00      PROA  
ATOM    453  HB1 CYS P 608       6.642 -19.565  -6.560  0.00  0.00      PROA  
ATOM    454  HB2 CYS P 608       5.491 -18.764  -7.515  0.00  0.00      PROA  
ATOM    455  SG  CYS P 608       4.397 -19.347  -5.447  0.00  0.00      PROA  
ATOM    456  HG1 CYS P 608       4.129 -20.260  -6.370  0.00  0.00      PROA  
ATOM    457  C   CYS P 608       6.952 -17.372  -4.667  0.00  0.00      PROA  
ATOM    458  O   CYS P 608       6.457 -16.634  -3.876  0.00  0.00      PROA  
ATOM    459  N   LEU P 609       7.904 -18.203  -4.258  0.00  0.00      PROA  
ATOM    460  HN  LEU P 609       8.300 -18.832  -4.922  0.00  0.00      PROA  
ATOM    461  CA  LEU P 609       8.465 -18.363  -2.902  0.00  0.00      PROA  
ATOM    462  HA  LEU P 609       7.666 -18.637  -2.229  0.00  0.00      PROA  
ATOM    463  CB  LEU P 609       9.361 -19.634  -2.833  0.00  0.00      PROA  
ATOM    464  HB1 LEU P 609      10.367 -19.487  -3.280  0.00  0.00      PROA  
ATOM    465  HB2 LEU P 609       8.926 -20.473  -3.418  0.00  0.00      PROA  
ATOM    466  CG  LEU P 609       9.775 -20.083  -1.414  0.00  0.00      PROA  
ATOM    467  HG  LEU P 609      10.589 -19.404  -1.081  0.00  0.00      PROA  
ATOM    468  CD1 LEU P 609       8.815 -20.039  -0.262  0.00  0.00      PROA  
ATOM    469 HD11 LEU P 609       8.308 -19.052  -0.228  0.00  0.00      PROA  
ATOM    470 HD12 LEU P 609       9.353 -20.309   0.672  0.00  0.00      PROA  
ATOM    471 HD13 LEU P 609       8.083 -20.874  -0.290  0.00  0.00      PROA  
ATOM    472  CD2 LEU P 609      10.314 -21.555  -1.523  0.00  0.00      PROA  
ATOM    473 HD21 LEU P 609       9.530 -22.294  -1.793  0.00  0.00      PROA  
ATOM    474 HD22 LEU P 609      10.755 -21.944  -0.580  0.00  0.00      PROA  
ATOM    475 HD23 LEU P 609      11.031 -21.680  -2.362  0.00  0.00      PROA  
ATOM    476  C   LEU P 609       9.175 -17.125  -2.431  0.00  0.00      PROA  
ATOM    477  O   LEU P 609       9.117 -16.721  -1.290  0.00  0.00      PROA  
ATOM    478  N   ALA P 610      10.041 -16.534  -3.281  0.00  0.00      PROA  
ATOM    479  HN  ALA P 610      10.159 -16.809  -4.231  0.00  0.00      PROA  
ATOM    480  CA  ALA P 610      10.832 -15.400  -2.875  0.00  0.00      PROA  
ATOM    481  HA  ALA P 610      11.467 -15.718  -2.061  0.00  0.00      PROA  
ATOM    482  CB  ALA P 610      11.831 -14.920  -3.979  0.00  0.00      PROA  
ATOM    483  HB1 ALA P 610      12.562 -15.715  -4.239  0.00  0.00      PROA  
ATOM    484  HB2 ALA P 610      12.270 -13.969  -3.607  0.00  0.00      PROA  
ATOM    485  HB3 ALA P 610      11.367 -14.774  -4.977  0.00  0.00      PROA  
ATOM    486  C   ALA P 610       9.978 -14.216  -2.448  0.00  0.00      PROA  
ATOM    487  O   ALA P 610      10.380 -13.423  -1.576  0.00  0.00      PROA  
ATOM    488  N   SER P 611       8.842 -14.009  -3.153  0.00  0.00      PROA  
ATOM    489  HN  SER P 611       8.594 -14.737  -3.787  0.00  0.00      PROA  
ATOM    490  CA  SER P 611       7.909 -12.863  -3.013  0.00  0.00      PROA  
ATOM    491  HA  SER P 611       8.595 -12.037  -2.894  0.00  0.00      PROA  
ATOM    492  CB  SER P 611       6.864 -12.568  -4.117  0.00  0.00      PROA  
ATOM    493  HB1 SER P 611       6.411 -11.572  -3.922  0.00  0.00      PROA  
ATOM    494  HB2 SER P 611       6.189 -13.435  -4.280  0.00  0.00      PROA  
ATOM    495  OG  SER P 611       7.570 -12.305  -5.353  0.00  0.00      PROA  
ATOM    496  HG1 SER P 611       7.623 -13.185  -5.733  0.00  0.00      PROA  
ATOM    497  C   SER P 611       7.156 -13.045  -1.646  0.00  0.00      PROA  
ATOM    498  O   SER P 611       6.865 -12.078  -0.930  0.00  0.00      PROA  
ATOM    499  N   ILE P 612       6.790 -14.259  -1.243  0.00  0.00      PROA  
ATOM    500  HN  ILE P 612       7.012 -15.019  -1.848  0.00  0.00      PROA  
ATOM    501  CA  ILE P 612       6.236 -14.567   0.080  0.00  0.00      PROA  
ATOM    502  HA  ILE P 612       5.367 -13.933   0.176  0.00  0.00      PROA  
ATOM    503  CB  ILE P 612       5.830 -16.066   0.179  0.00  0.00      PROA  
ATOM    504  HB  ILE P 612       6.686 -16.581  -0.308  0.00  0.00      PROA  
ATOM    505  CG2 ILE P 612       5.421 -16.413   1.636  0.00  0.00      PROA  
ATOM    506 HG21 ILE P 612       6.219 -16.245   2.391  0.00  0.00      PROA  
ATOM    507 HG22 ILE P 612       5.175 -17.496   1.665  0.00  0.00      PROA  
ATOM    508 HG23 ILE P 612       4.518 -15.832   1.919  0.00  0.00      PROA  
ATOM    509  CG1 ILE P 612       4.668 -16.372  -0.831  0.00  0.00      PROA  
ATOM    510 HG11 ILE P 612       4.798 -15.908  -1.832  0.00  0.00      PROA  
ATOM    511 HG12 ILE P 612       3.687 -15.909  -0.590  0.00  0.00      PROA  
ATOM    512  CD  ILE P 612       4.516 -17.878  -1.232  0.00  0.00      PROA  
ATOM    513  HD1 ILE P 612       5.453 -18.203  -1.733  0.00  0.00      PROA  
ATOM    514  HD2 ILE P 612       3.650 -18.198  -1.851  0.00  0.00      PROA  
ATOM    515  HD3 ILE P 612       4.577 -18.414  -0.261  0.00  0.00      PROA  
ATOM    516  C   ILE P 612       7.035 -14.068   1.292  0.00  0.00      PROA  
ATOM    517  O   ILE P 612       6.543 -13.427   2.241  0.00  0.00      PROA  
ATOM    518  N   LEU P 613       8.364 -14.346   1.242  0.00  0.00      PROA  
ATOM    519  HN  LEU P 613       8.556 -14.951   0.474  0.00  0.00      PROA  
ATOM    520  CA  LEU P 613       9.488 -13.958   2.154  0.00  0.00      PROA  
ATOM    521  HA  LEU P 613       9.065 -14.197   3.119  0.00  0.00      PROA  
ATOM    522  CB  LEU P 613      10.755 -14.850   1.825  0.00  0.00      PROA  
ATOM    523  HB1 LEU P 613      11.669 -14.511   2.358  0.00  0.00      PROA  
ATOM    524  HB2 LEU P 613      10.965 -14.555   0.775  0.00  0.00      PROA  
ATOM    525  CG  LEU P 613      10.592 -16.385   2.062  0.00  0.00      PROA  
ATOM    526  HG  LEU P 613       9.667 -16.702   1.535  0.00  0.00      PROA  
ATOM    527  CD1 LEU P 613      11.800 -17.115   1.573  0.00  0.00      PROA  
ATOM    528 HD11 LEU P 613      11.678 -18.219   1.577  0.00  0.00      PROA  
ATOM    529 HD12 LEU P 613      12.616 -16.999   2.318  0.00  0.00      PROA  
ATOM    530 HD13 LEU P 613      12.011 -16.909   0.502  0.00  0.00      PROA  
ATOM    531  CD2 LEU P 613      10.392 -16.877   3.548  0.00  0.00      PROA  
ATOM    532 HD21 LEU P 613       9.424 -16.447   3.882  0.00  0.00      PROA  
ATOM    533 HD22 LEU P 613      11.232 -16.497   4.168  0.00  0.00      PROA  
ATOM    534 HD23 LEU P 613      10.226 -17.970   3.438  0.00  0.00      PROA  
ATOM    535  C   LEU P 613       9.729 -12.456   2.213  0.00  0.00      PROA  
ATOM    536  O   LEU P 613       9.892 -11.763   3.201  0.00  0.00      PROA  
ATOM    537  N   PHE P 614       9.661 -11.795   1.043  0.00  0.00      PROA  
ATOM    538  HN  PHE P 614       9.658 -12.309   0.188  0.00  0.00      PROA  
ATOM    539  CA  PHE P 614       9.693 -10.318   0.924  0.00  0.00      PROA  
ATOM    540  HA  PHE P 614      10.599  -9.956   1.387  0.00  0.00      PROA  
ATOM    541  CB  PHE P 614       9.869 -10.185  -0.639  0.00  0.00      PROA  
ATOM    542  HB1 PHE P 614       9.104 -10.804  -1.155  0.00  0.00      PROA  
ATOM    543  HB2 PHE P 614      10.855 -10.597  -0.945  0.00  0.00      PROA  
ATOM    544  CG  PHE P 614       9.763  -8.783  -1.111  0.00  0.00      PROA  
ATOM    545  CD1 PHE P 614       8.715  -8.500  -2.049  0.00  0.00      PROA  
ATOM    546  HD1 PHE P 614       8.043  -9.300  -2.323  0.00  0.00      PROA  
ATOM    547  CE1 PHE P 614       8.445  -7.246  -2.556  0.00  0.00      PROA  
ATOM    548  HE1 PHE P 614       7.614  -6.973  -3.189  0.00  0.00      PROA  
ATOM    549  CZ  PHE P 614       9.342  -6.240  -2.204  0.00  0.00      PROA  
ATOM    550  HZ  PHE P 614       9.226  -5.309  -2.740  0.00  0.00      PROA  
ATOM    551  CD2 PHE P 614      10.594  -7.750  -0.719  0.00  0.00      PROA  
ATOM    552  HD2 PHE P 614      11.411  -7.974  -0.050  0.00  0.00      PROA  
ATOM    553  CE2 PHE P 614      10.446  -6.566  -1.289  0.00  0.00      PROA  
ATOM    554  HE2 PHE P 614      11.056  -5.716  -1.019  0.00  0.00      PROA  
ATOM    555  C   PHE P 614       8.580  -9.529   1.619  0.00  0.00      PROA  
ATOM    556  O   PHE P 614       8.650  -8.855   2.649  0.00  0.00      PROA  
ATOM    557  N   LEU P 615       7.370  -9.820   1.142  0.00  0.00      PROA  
ATOM    558  HN  LEU P 615       7.341 -10.440   0.362  0.00  0.00      PROA  
ATOM    559  CA  LEU P 615       6.200  -9.021   1.620  0.00  0.00      PROA  
ATOM    560  HA  LEU P 615       6.374  -7.955   1.581  0.00  0.00      PROA  
ATOM    561  CB  LEU P 615       4.985  -9.444   0.720  0.00  0.00      PROA  
ATOM    562  HB1 LEU P 615       4.010  -8.994   1.005  0.00  0.00      PROA  
ATOM    563  HB2 LEU P 615       4.885 -10.531   0.927  0.00  0.00      PROA  
ATOM    564  CG  LEU P 615       5.095  -9.140  -0.747  0.00  0.00      PROA  
ATOM    565  HG  LEU P 615       6.024  -9.605  -1.140  0.00  0.00      PROA  
ATOM    566  CD1 LEU P 615       3.959  -9.655  -1.577  0.00  0.00      PROA  
ATOM    567 HD11 LEU P 615       3.916 -10.763  -1.503  0.00  0.00      PROA  
ATOM    568 HD12 LEU P 615       4.100  -9.460  -2.662  0.00  0.00      PROA  
ATOM    569 HD13 LEU P 615       2.995  -9.157  -1.339  0.00  0.00      PROA  
ATOM    570  CD2 LEU P 615       5.203  -7.634  -1.015  0.00  0.00      PROA  
ATOM    571 HD21 LEU P 615       4.219  -7.165  -0.800  0.00  0.00      PROA  
ATOM    572 HD22 LEU P 615       5.393  -7.410  -2.087  0.00  0.00      PROA  
ATOM    573 HD23 LEU P 615       5.889  -7.034  -0.380  0.00  0.00      PROA  
ATOM    574  C   LEU P 615       5.713  -9.182   3.086  0.00  0.00      PROA  
ATOM    575  O   LEU P 615       5.158  -8.283   3.624  0.00  0.00      PROA  
ATOM    576  N   TYR P 616       5.849 -10.406   3.697  0.00  0.00      PROA  
ATOM    577  HN  TYR P 616       6.455 -11.097   3.312  0.00  0.00      PROA  
ATOM    578  CA  TYR P 616       5.251 -10.733   5.035  0.00  0.00      PROA  
ATOM    579  HA  TYR P 616       4.194 -10.802   4.824  0.00  0.00      PROA  
ATOM    580  CB  TYR P 616       5.799 -12.165   5.457  0.00  0.00      PROA  
ATOM    581  HB1 TYR P 616       6.888 -12.022   5.628  0.00  0.00      PROA  
ATOM    582  HB2 TYR P 616       5.669 -12.856   4.596  0.00  0.00      PROA  
ATOM    583  CG  TYR P 616       5.047 -12.736   6.746  0.00  0.00      PROA  
ATOM    584  CD1 TYR P 616       3.670 -12.794   6.708  0.00  0.00      PROA  
ATOM    585  HD1 TYR P 616       3.075 -12.336   5.932  0.00  0.00      PROA  
ATOM    586  CE1 TYR P 616       3.050 -13.559   7.732  0.00  0.00      PROA  
ATOM    587  HE1 TYR P 616       1.975 -13.611   7.818  0.00  0.00      PROA  
ATOM    588  CZ  TYR P 616       3.785 -14.211   8.782  0.00  0.00      PROA  
ATOM    589  OH  TYR P 616       3.145 -14.928   9.740  0.00  0.00      PROA  
ATOM    590  HH  TYR P 616       2.361 -14.424   9.972  0.00  0.00      PROA  
ATOM    591  CD2 TYR P 616       5.835 -13.336   7.724  0.00  0.00      PROA  
ATOM    592  HD2 TYR P 616       6.913 -13.280   7.707  0.00  0.00      PROA  
ATOM    593  CE2 TYR P 616       5.173 -14.070   8.689  0.00  0.00      PROA  
ATOM    594  HE2 TYR P 616       5.779 -14.484   9.481  0.00  0.00      PROA  
ATOM    595  C   TYR P 616       5.299  -9.751   6.131  0.00  0.00      PROA  
ATOM    596  O   TYR P 616       4.260  -9.237   6.486  0.00  0.00      PROA  
ATOM    597  N   CYS P 617       6.509  -9.418   6.750  0.00  0.00      PROA  
ATOM    598  HN  CYS P 617       7.310  -9.757   6.264  0.00  0.00      PROA  
ATOM    599  CA  CYS P 617       6.600  -8.439   7.805  0.00  0.00      PROA  
ATOM    600  HA  CYS P 617       6.130  -8.847   8.689  0.00  0.00      PROA  
ATOM    601  CB  CYS P 617       8.057  -8.116   8.074  0.00  0.00      PROA  
ATOM    602  HB1 CYS P 617       8.192  -7.317   8.834  0.00  0.00      PROA  
ATOM    603  HB2 CYS P 617       8.556  -7.780   7.140  0.00  0.00      PROA  
ATOM    604  SG  CYS P 617       9.025  -9.498   8.635  0.00  0.00      PROA  
ATOM    605  HG1 CYS P 617       8.795 -10.300   7.606  0.00  0.00      PROA  
ATOM    606  C   CYS P 617       5.966  -7.087   7.470  0.00  0.00      PROA  
ATOM    607  O   CYS P 617       5.292  -6.482   8.282  0.00  0.00      PROA  
ATOM    608  N   ALA P 618       6.141  -6.568   6.204  0.00  0.00      PROA  
ATOM    609  HN  ALA P 618       6.605  -7.088   5.491  0.00  0.00      PROA  
ATOM    610  CA  ALA P 618       5.456  -5.394   5.741  0.00  0.00      PROA  
ATOM    611  HA  ALA P 618       5.597  -4.658   6.518  0.00  0.00      PROA  
ATOM    612  CB  ALA P 618       5.968  -4.896   4.399  0.00  0.00      PROA  
ATOM    613  HB1 ALA P 618       5.663  -5.541   3.547  0.00  0.00      PROA  
ATOM    614  HB2 ALA P 618       7.060  -4.719   4.499  0.00  0.00      PROA  
ATOM    615  HB3 ALA P 618       5.577  -3.894   4.124  0.00  0.00      PROA  
ATOM    616  C   ALA P 618       3.917  -5.457   5.689  0.00  0.00      PROA  
ATOM    617  O   ALA P 618       3.183  -4.586   6.035  0.00  0.00      PROA  
ATOM    618  N   CYS P 619       3.340  -6.613   5.245  0.00  0.00      PROA  
ATOM    619  HN  CYS P 619       3.885  -7.377   4.907  0.00  0.00      PROA  
ATOM    620  CA  CYS P 619       1.917  -7.057   5.196  0.00  0.00      PROA  
ATOM    621  HA  CYS P 619       1.361  -6.254   4.736  0.00  0.00      PROA  
ATOM    622  CB  CYS P 619       1.700  -8.305   4.242  0.00  0.00      PROA  
ATOM    623  HB1 CYS P 619       0.744  -8.863   4.331  0.00  0.00      PROA  
ATOM    624  HB2 CYS P 619       2.468  -9.015   4.618  0.00  0.00      PROA  
ATOM    625  SG  CYS P 619       2.098  -7.901   2.571  0.00  0.00      PROA  
ATOM    626  HG1 CYS P 619       3.248  -7.254   2.687  0.00  0.00      PROA  
ATOM    627  C   CYS P 619       1.283  -7.247   6.563  0.00  0.00      PROA  
ATOM    628  O   CYS P 619       0.148  -6.774   6.771  0.00  0.00      PROA  
ATOM    629  N   MET P 620       2.002  -7.686   7.569  0.00  0.00      PROA  
ATOM    630  HN  MET P 620       2.981  -7.843   7.461  0.00  0.00      PROA  
ATOM    631  CA  MET P 620       1.577  -7.872   8.970  0.00  0.00      PROA  
ATOM    632  HA  MET P 620       0.609  -8.346   9.022  0.00  0.00      PROA  
ATOM    633  CB  MET P 620       2.586  -8.629   9.884  0.00  0.00      PROA  
ATOM    634  HB1 MET P 620       2.270  -8.681  10.948  0.00  0.00      PROA  
ATOM    635  HB2 MET P 620       3.638  -8.297   9.750  0.00  0.00      PROA  
ATOM    636  CG  MET P 620       2.643 -10.137   9.402  0.00  0.00      PROA  
ATOM    637  HG1 MET P 620       3.190 -10.201   8.437  0.00  0.00      PROA  
ATOM    638  HG2 MET P 620       1.597 -10.438   9.179  0.00  0.00      PROA  
ATOM    639  SD  MET P 620       3.327 -11.246  10.602  0.00  0.00      PROA  
ATOM    640  CE  MET P 620       5.009 -10.629  10.773  0.00  0.00      PROA  
ATOM    641  HE1 MET P 620       5.565 -11.163   9.973  0.00  0.00      PROA  
ATOM    642  HE2 MET P 620       5.532 -10.951  11.698  0.00  0.00      PROA  
ATOM    643  HE3 MET P 620       5.151  -9.527  10.752  0.00  0.00      PROA  
ATOM    644  C   MET P 620       1.327  -6.551   9.584  0.00  0.00      PROA  
ATOM    645  O   MET P 620       0.308  -6.371  10.164  0.00  0.00      PROA  
ATOM    646  N   SER P 621       2.278  -5.595   9.356  0.00  0.00      PROA  
ATOM    647  HN  SER P 621       2.902  -5.594   8.578  0.00  0.00      PROA  
ATOM    648  CA  SER P 621       2.306  -4.290  10.091  0.00  0.00      PROA  
ATOM    649  HA  SER P 621       2.250  -4.566  11.134  0.00  0.00      PROA  
ATOM    650  CB  SER P 621       3.708  -3.648  10.121  0.00  0.00      PROA  
ATOM    651  HB1 SER P 621       4.082  -3.532   9.082  0.00  0.00      PROA  
ATOM    652  HB2 SER P 621       4.455  -4.347  10.556  0.00  0.00      PROA  
ATOM    653  OG  SER P 621       3.765  -2.370  10.698  0.00  0.00      PROA  
ATOM    654  HG1 SER P 621       3.663  -2.478  11.646  0.00  0.00      PROA  
ATOM    655  C   SER P 621       1.091  -3.361   9.965  0.00  0.00      PROA  
ATOM    656  O   SER P 621       0.695  -2.737  10.957  0.00  0.00      PROA  
ATOM    657  N   PRO P 622       0.482  -3.091   8.835  0.00  0.00      PROA  
ATOM    658  CD  PRO P 622       1.101  -3.105   7.547  0.00  0.00      PROA  
ATOM    659  HD1 PRO P 622       0.722  -4.019   7.042  0.00  0.00      PROA  
ATOM    660  HD2 PRO P 622       2.206  -3.145   7.652  0.00  0.00      PROA  
ATOM    661  CA  PRO P 622      -0.686  -2.255   8.856  0.00  0.00      PROA  
ATOM    662  HA  PRO P 622      -0.536  -1.386   9.481  0.00  0.00      PROA  
ATOM    663  CB  PRO P 622      -0.863  -1.888   7.329  0.00  0.00      PROA  
ATOM    664  HB1 PRO P 622      -1.477  -0.964   7.271  0.00  0.00      PROA  
ATOM    665  HB2 PRO P 622      -1.390  -2.704   6.789  0.00  0.00      PROA  
ATOM    666  CG  PRO P 622       0.603  -1.873   6.838  0.00  0.00      PROA  
ATOM    667  HG1 PRO P 622       0.696  -1.851   5.732  0.00  0.00      PROA  
ATOM    668  HG2 PRO P 622       1.178  -0.992   7.197  0.00  0.00      PROA  
ATOM    669  C   PRO P 622      -1.858  -2.953   9.513  0.00  0.00      PROA  
ATOM    670  O   PRO P 622      -2.515  -2.288  10.328  0.00  0.00      PROA  
ATOM    671  N   VAL P 623      -2.152  -4.269   9.139  0.00  0.00      PROA  
ATOM    672  HN  VAL P 623      -1.786  -4.813   8.387  0.00  0.00      PROA  
ATOM    673  CA  VAL P 623      -3.287  -4.963   9.737  0.00  0.00      PROA  
ATOM    674  HA  VAL P 623      -4.082  -4.437   9.229  0.00  0.00      PROA  
ATOM    675  CB  VAL P 623      -3.258  -6.337   9.267  0.00  0.00      PROA  
ATOM    676  HB  VAL P 623      -2.282  -6.829   9.465  0.00  0.00      PROA  
ATOM    677  CG1 VAL P 623      -4.302  -7.298   9.947  0.00  0.00      PROA  
ATOM    678 HG11 VAL P 623      -4.441  -8.239   9.374  0.00  0.00      PROA  
ATOM    679 HG12 VAL P 623      -5.294  -6.801   9.994  0.00  0.00      PROA  
ATOM    680 HG13 VAL P 623      -4.130  -7.510  11.024  0.00  0.00      PROA  
ATOM    681  CG2 VAL P 623      -3.583  -6.320   7.746  0.00  0.00      PROA  
ATOM    682 HG21 VAL P 623      -2.848  -5.666   7.231  0.00  0.00      PROA  
ATOM    683 HG22 VAL P 623      -4.556  -5.795   7.635  0.00  0.00      PROA  
ATOM    684 HG23 VAL P 623      -3.563  -7.353   7.337  0.00  0.00      PROA  
ATOM    685  C   VAL P 623      -3.335  -4.972  11.297  0.00  0.00      PROA  
ATOM    686  O   VAL P 623      -4.335  -4.577  11.952  0.00  0.00      PROA  
ATOM    687  N   ILE P 624      -2.073  -5.272  11.928  0.00  0.00      PROA  
ATOM    688  HN  ILE P 624      -1.264  -5.323  11.348  0.00  0.00      PROA  
ATOM    689  CA  ILE P 624      -1.863  -5.224  13.371  0.00  0.00      PROA  
ATOM    690  HA  ILE P 624      -2.692  -5.766  13.801  0.00  0.00      PROA  
ATOM    691  CB  ILE P 624      -0.523  -5.879  13.603  0.00  0.00      PROA  
ATOM    692  HB  ILE P 624       0.274  -5.583  12.888  0.00  0.00      PROA  
ATOM    693  CG2 ILE P 624       0.087  -5.482  15.051  0.00  0.00      PROA  
ATOM    694 HG21 ILE P 624       0.224  -4.389  15.194  0.00  0.00      PROA  
ATOM    695 HG22 ILE P 624       0.917  -6.053  15.519  0.00  0.00      PROA  
ATOM    696 HG23 ILE P 624      -0.777  -5.598  15.739  0.00  0.00      PROA  
ATOM    697  CG1 ILE P 624      -0.704  -7.403  13.470  0.00  0.00      PROA  
ATOM    698 HG11 ILE P 624      -1.261  -7.681  12.550  0.00  0.00      PROA  
ATOM    699 HG12 ILE P 624      -1.167  -7.976  14.302  0.00  0.00      PROA  
ATOM    700  CD  ILE P 624       0.694  -8.046  13.295  0.00  0.00      PROA  
ATOM    701  HD1 ILE P 624       1.340  -7.829  14.173  0.00  0.00      PROA  
ATOM    702  HD2 ILE P 624       1.268  -7.753  12.389  0.00  0.00      PROA  
ATOM    703  HD3 ILE P 624       0.536  -9.133  13.131  0.00  0.00      PROA  
ATOM    704  C   ILE P 624      -1.971  -3.760  13.903  0.00  0.00      PROA  
ATOM    705  O   ILE P 624      -2.750  -3.438  14.840  0.00  0.00      PROA  
ATOM    706  N   THR P 625      -1.230  -2.834  13.227  0.00  0.00      PROA  
ATOM    707  HN  THR P 625      -0.648  -3.011  12.437  0.00  0.00      PROA  
ATOM    708  CA  THR P 625      -1.131  -1.447  13.643  0.00  0.00      PROA  
ATOM    709  HA  THR P 625      -0.836  -1.385  14.680  0.00  0.00      PROA  
ATOM    710  CB  THR P 625      -0.078  -0.621  12.964  0.00  0.00      PROA  
ATOM    711  HB  THR P 625      -0.403  -0.585  11.903  0.00  0.00      PROA  
ATOM    712  OG1 THR P 625       1.217  -1.164  13.166  0.00  0.00      PROA  
ATOM    713  HG1 THR P 625       1.245  -1.810  12.457  0.00  0.00      PROA  
ATOM    714  CG2 THR P 625       0.015   0.890  13.434  0.00  0.00      PROA  
ATOM    715 HG21 THR P 625       0.844   1.341  12.848  0.00  0.00      PROA  
ATOM    716 HG22 THR P 625       0.296   0.970  14.506  0.00  0.00      PROA  
ATOM    717 HG23 THR P 625      -0.941   1.431  13.267  0.00  0.00      PROA  
ATOM    718  C   THR P 625      -2.479  -0.705  13.657  0.00  0.00      PROA  
ATOM    719  O   THR P 625      -2.739  -0.085  14.674  0.00  0.00      PROA  
ATOM    720  N   PHE P 626      -3.357  -0.756  12.633  0.00  0.00      PROA  
ATOM    721  HN  PHE P 626      -3.054  -1.257  11.826  0.00  0.00      PROA  
ATOM    722  CA  PHE P 626      -4.782  -0.368  12.665  0.00  0.00      PROA  
ATOM    723  HA  PHE P 626      -4.702   0.694  12.841  0.00  0.00      PROA  
ATOM    724  CB  PHE P 626      -5.488  -0.595  11.310  0.00  0.00      PROA  
ATOM    725  HB1 PHE P 626      -6.590  -0.476  11.396  0.00  0.00      PROA  
ATOM    726  HB2 PHE P 626      -5.270  -1.609  10.911  0.00  0.00      PROA  
ATOM    727  CG  PHE P 626      -5.067   0.463  10.339  0.00  0.00      PROA  
ATOM    728  CD1 PHE P 626      -4.550   0.072   9.081  0.00  0.00      PROA  
ATOM    729  HD1 PHE P 626      -4.497  -0.974   8.818  0.00  0.00      PROA  
ATOM    730  CE1 PHE P 626      -4.170   1.103   8.192  0.00  0.00      PROA  
ATOM    731  HE1 PHE P 626      -3.693   0.837   7.260  0.00  0.00      PROA  
ATOM    732  CZ  PHE P 626      -4.285   2.391   8.474  0.00  0.00      PROA  
ATOM    733  HZ  PHE P 626      -4.102   3.127   7.705  0.00  0.00      PROA  
ATOM    734  CD2 PHE P 626      -5.252   1.785  10.604  0.00  0.00      PROA  
ATOM    735  HD2 PHE P 626      -5.598   2.076  11.585  0.00  0.00      PROA  
ATOM    736  CE2 PHE P 626      -4.911   2.809   9.657  0.00  0.00      PROA  
ATOM    737  HE2 PHE P 626      -5.141   3.844   9.863  0.00  0.00      PROA  
ATOM    738  C   PHE P 626      -5.617  -0.976  13.704  0.00  0.00      PROA  
ATOM    739  O   PHE P 626      -6.457  -0.303  14.252  0.00  0.00      PROA  
ATOM    740  N   GLY P 627      -5.524  -2.321  13.955  0.00  0.00      PROA  
ATOM    741  HN  GLY P 627      -4.924  -2.805  13.323  0.00  0.00      PROA  
ATOM    742  CA  GLY P 627      -6.117  -3.059  15.087  0.00  0.00      PROA  
ATOM    743  HA1 GLY P 627      -5.829  -4.099  15.125  0.00  0.00      PROA  
ATOM    744  HA2 GLY P 627      -7.171  -2.908  14.908  0.00  0.00      PROA  
ATOM    745  C   GLY P 627      -5.799  -2.468  16.393  0.00  0.00      PROA  
ATOM    746  O   GLY P 627      -6.687  -2.241  17.206  0.00  0.00      PROA  
ATOM    747  N   GLY P 628      -4.536  -2.133  16.609  0.00  0.00      PROA  
ATOM    748  HN  GLY P 628      -3.854  -2.366  15.920  0.00  0.00      PROA  
ATOM    749  CA  GLY P 628      -4.213  -1.466  17.855  0.00  0.00      PROA  
ATOM    750  HA1 GLY P 628      -3.133  -1.480  17.856  0.00  0.00      PROA  
ATOM    751  HA2 GLY P 628      -4.721  -1.917  18.695  0.00  0.00      PROA  
ATOM    752  C   GLY P 628      -4.593   0.058  17.914  0.00  0.00      PROA  
ATOM    753  O   GLY P 628      -5.090   0.525  18.925  0.00  0.00      PROA  
ATOM    754  N   LEU P 629      -4.537   0.768  16.798  0.00  0.00      PROA  
ATOM    755  HN  LEU P 629      -4.143   0.438  15.944  0.00  0.00      PROA  
ATOM    756  CA  LEU P 629      -4.951   2.140  16.673  0.00  0.00      PROA  
ATOM    757  HA  LEU P 629      -4.550   2.705  17.501  0.00  0.00      PROA  
ATOM    758  CB  LEU P 629      -4.437   2.561  15.287  0.00  0.00      PROA  
ATOM    759  HB1 LEU P 629      -4.898   1.892  14.529  0.00  0.00      PROA  
ATOM    760  HB2 LEU P 629      -3.331   2.541  15.180  0.00  0.00      PROA  
ATOM    761  CG  LEU P 629      -4.848   3.969  14.876  0.00  0.00      PROA  
ATOM    762  HG  LEU P 629      -5.933   4.163  14.742  0.00  0.00      PROA  
ATOM    763  CD1 LEU P 629      -4.296   4.944  15.907  0.00  0.00      PROA  
ATOM    764 HD11 LEU P 629      -4.480   6.033  15.782  0.00  0.00      PROA  
ATOM    765 HD12 LEU P 629      -3.202   4.781  16.003  0.00  0.00      PROA  
ATOM    766 HD13 LEU P 629      -4.640   4.634  16.917  0.00  0.00      PROA  
ATOM    767  CD2 LEU P 629      -4.136   4.452  13.580  0.00  0.00      PROA  
ATOM    768 HD21 LEU P 629      -3.066   4.635  13.814  0.00  0.00      PROA  
ATOM    769 HD22 LEU P 629      -4.624   5.397  13.260  0.00  0.00      PROA  
ATOM    770 HD23 LEU P 629      -4.083   3.654  12.808  0.00  0.00      PROA  
ATOM    771  C   LEU P 629      -6.448   2.355  16.880  0.00  0.00      PROA  
ATOM    772  O   LEU P 629      -6.868   3.237  17.658  0.00  0.00      PROA  
ATOM    773  N   LEU P 630      -7.325   1.479  16.359  0.00  0.00      PROA  
ATOM    774  HN  LEU P 630      -6.970   0.845  15.677  0.00  0.00      PROA  
ATOM    775  CA  LEU P 630      -8.665   1.344  16.738  0.00  0.00      PROA  
ATOM    776  HA  LEU P 630      -9.087   2.338  16.777  0.00  0.00      PROA  
ATOM    777  CB  LEU P 630      -9.421   0.496  15.634  0.00  0.00      PROA  
ATOM    778  HB1 LEU P 630     -10.328   0.078  16.121  0.00  0.00      PROA  
ATOM    779  HB2 LEU P 630      -8.747  -0.363  15.428  0.00  0.00      PROA  
ATOM    780  CG  LEU P 630      -9.866   1.222  14.371  0.00  0.00      PROA  
ATOM    781  HG  LEU P 630      -9.213   2.100  14.179  0.00  0.00      PROA  
ATOM    782  CD1 LEU P 630      -9.863   0.232  13.220  0.00  0.00      PROA  
ATOM    783 HD11 LEU P 630     -10.163   0.840  12.340  0.00  0.00      PROA  
ATOM    784 HD12 LEU P 630     -10.669  -0.516  13.377  0.00  0.00      PROA  
ATOM    785 HD13 LEU P 630      -8.918  -0.339  13.100  0.00  0.00      PROA  
ATOM    786  CD2 LEU P 630     -11.261   1.730  14.428  0.00  0.00      PROA  
ATOM    787 HD21 LEU P 630     -11.946   1.016  14.933  0.00  0.00      PROA  
ATOM    788 HD22 LEU P 630     -11.701   1.838  13.414  0.00  0.00      PROA  
ATOM    789 HD23 LEU P 630     -11.344   2.694  14.973  0.00  0.00      PROA  
ATOM    790  C   LEU P 630      -8.925   0.785  18.178  0.00  0.00      PROA  
ATOM    791  O   LEU P 630      -9.904   1.202  18.755  0.00  0.00      PROA  
ATOM    792  N   GLY P 631      -8.019  -0.005  18.727  0.00  0.00      PROA  
ATOM    793  HN  GLY P 631      -7.230  -0.342  18.220  0.00  0.00      PROA  
ATOM    794  CA  GLY P 631      -7.991  -0.424  20.149  0.00  0.00      PROA  
ATOM    795  HA1 GLY P 631      -7.238  -1.163  20.383  0.00  0.00      PROA  
ATOM    796  HA2 GLY P 631      -8.973  -0.764  20.444  0.00  0.00      PROA  
ATOM    797  C   GLY P 631      -7.852   0.738  21.109  0.00  0.00      PROA  
ATOM    798  O   GLY P 631      -8.738   0.933  21.936  0.00  0.00      PROA  
ATOM    799  N   GLU P 632      -6.926   1.672  20.799  0.00  0.00      PROA  
ATOM    800  HN  GLU P 632      -6.380   1.420  20.004  0.00  0.00      PROA  
ATOM    801  CA  GLU P 632      -6.839   2.927  21.476  0.00  0.00      PROA  
ATOM    802  HA  GLU P 632      -6.833   2.832  22.552  0.00  0.00      PROA  
ATOM    803  CB  GLU P 632      -5.560   3.670  21.024  0.00  0.00      PROA  
ATOM    804  HB1 GLU P 632      -5.659   4.766  21.177  0.00  0.00      PROA  
ATOM    805  HB2 GLU P 632      -5.586   3.468  19.931  0.00  0.00      PROA  
ATOM    806  CG  GLU P 632      -4.203   3.180  21.654  0.00  0.00      PROA  
ATOM    807  HG1 GLU P 632      -3.279   3.503  21.129  0.00  0.00      PROA  
ATOM    808  HG2 GLU P 632      -4.193   2.069  21.690  0.00  0.00      PROA  
ATOM    809  CD  GLU P 632      -4.025   3.620  23.113  0.00  0.00      PROA  
ATOM    810  OE1 GLU P 632      -3.028   4.225  23.544  0.00  0.00      PROA  
ATOM    811  OE2 GLU P 632      -4.926   3.142  23.914  0.00  0.00      PROA  
ATOM    812  C   GLU P 632      -8.009   3.959  21.327  0.00  0.00      PROA  
ATOM    813  O   GLU P 632      -8.533   4.530  22.297  0.00  0.00      PROA  
ATOM    814  N   ALA P 633      -8.709   3.976  20.106  0.00  0.00      PROA  
ATOM    815  HN  ALA P 633      -8.382   3.462  19.317  0.00  0.00      PROA  
ATOM    816  CA  ALA P 633      -9.983   4.801  19.896  0.00  0.00      PROA  
ATOM    817  HA  ALA P 633      -9.846   5.807  20.263  0.00  0.00      PROA  
ATOM    818  CB  ALA P 633     -10.195   4.916  18.381  0.00  0.00      PROA  
ATOM    819  HB1 ALA P 633     -10.150   3.970  17.800  0.00  0.00      PROA  
ATOM    820  HB2 ALA P 633      -9.260   5.408  18.038  0.00  0.00      PROA  
ATOM    821  HB3 ALA P 633     -11.102   5.499  18.112  0.00  0.00      PROA  
ATOM    822  C   ALA P 633     -11.194   4.259  20.685  0.00  0.00      PROA  
ATOM    823  O   ALA P 633     -12.050   4.987  21.105  0.00  0.00      PROA  
ATOM    824  N   THR P 634     -11.261   2.966  20.914  0.00  0.00      PROA  
ATOM    825  HN  THR P 634     -10.495   2.380  20.660  0.00  0.00      PROA  
ATOM    826  CA  THR P 634     -12.458   2.344  21.464  0.00  0.00      PROA  
ATOM    827  HA  THR P 634     -13.258   3.049  21.631  0.00  0.00      PROA  
ATOM    828  CB  THR P 634     -13.028   1.100  20.666  0.00  0.00      PROA  
ATOM    829  HB  THR P 634     -13.794   0.545  21.248  0.00  0.00      PROA  
ATOM    830  OG1 THR P 634     -12.052   0.135  20.246  0.00  0.00      PROA  
ATOM    831  HG1 THR P 634     -11.522   0.550  19.562  0.00  0.00      PROA  
ATOM    832  CG2 THR P 634     -13.665   1.567  19.406  0.00  0.00      PROA  
ATOM    833 HG21 THR P 634     -14.561   2.202  19.575  0.00  0.00      PROA  
ATOM    834 HG22 THR P 634     -14.064   0.681  18.868  0.00  0.00      PROA  
ATOM    835 HG23 THR P 634     -13.111   2.053  18.576  0.00  0.00      PROA  
ATOM    836  C   THR P 634     -12.191   1.771  22.879  0.00  0.00      PROA  
ATOM    837  O   THR P 634     -12.943   1.031  23.487  0.00  0.00      PROA  
ATOM    838  N   GLU P 635     -10.994   2.059  23.386  0.00  0.00      PROA  
ATOM    839  HN  GLU P 635     -10.297   2.416  22.769  0.00  0.00      PROA  
ATOM    840  CA  GLU P 635     -10.535   1.777  24.702  0.00  0.00      PROA  
ATOM    841  HA  GLU P 635      -9.572   2.244  24.851  0.00  0.00      PROA  
ATOM    842  CB  GLU P 635     -11.378   2.471  25.768  0.00  0.00      PROA  
ATOM    843  HB1 GLU P 635     -10.913   2.119  26.714  0.00  0.00      PROA  
ATOM    844  HB2 GLU P 635     -12.392   2.023  25.843  0.00  0.00      PROA  
ATOM    845  CG  GLU P 635     -11.446   4.031  25.663  0.00  0.00      PROA  
ATOM    846  HG1 GLU P 635     -11.886   4.320  24.685  0.00  0.00      PROA  
ATOM    847  HG2 GLU P 635     -10.419   4.453  25.700  0.00  0.00      PROA  
ATOM    848  CD  GLU P 635     -12.207   4.613  26.811  0.00  0.00      PROA  
ATOM    849  OE1 GLU P 635     -13.296   4.157  27.199  0.00  0.00      PROA  
ATOM    850  OE2 GLU P 635     -11.726   5.606  27.439  0.00  0.00      PROA  
ATOM    851  C   GLU P 635     -10.280   0.275  24.946  0.00  0.00      PROA  
ATOM    852  O   GLU P 635     -10.412  -0.273  26.006  0.00  0.00      PROA  
ATOM    853  N   GLY P 636      -9.973  -0.510  23.928  0.00  0.00      PROA  
ATOM    854  HN  GLY P 636      -9.822  -0.019  23.074  0.00  0.00      PROA  
ATOM    855  CA  GLY P 636      -9.612  -1.926  23.884  0.00  0.00      PROA  
ATOM    856  HA1 GLY P 636      -9.434  -2.227  24.906  0.00  0.00      PROA  
ATOM    857  HA2 GLY P 636      -8.649  -2.062  23.414  0.00  0.00      PROA  
ATOM    858  C   GLY P 636     -10.720  -2.911  23.367  0.00  0.00      PROA  
ATOM    859  O   GLY P 636     -10.850  -4.097  23.760  0.00  0.00      PROA  
ATOM    860  N   ARG P 637     -11.582  -2.400  22.493  0.00  0.00      PROA  
ATOM    861  HN  ARG P 637     -11.552  -1.440  22.223  0.00  0.00      PROA  
ATOM    862  CA  ARG P 637     -12.691  -3.157  22.049  0.00  0.00      PROA  
ATOM    863  HA  ARG P 637     -12.679  -4.147  22.482  0.00  0.00      PROA  
ATOM    864  CB  ARG P 637     -13.922  -2.360  22.404  0.00  0.00      PROA  
ATOM    865  HB1 ARG P 637     -14.810  -2.949  22.087  0.00  0.00      PROA  
ATOM    866  HB2 ARG P 637     -13.950  -1.399  21.847  0.00  0.00      PROA  
ATOM    867  CG  ARG P 637     -14.126  -2.004  23.893  0.00  0.00      PROA  
ATOM    868  HG1 ARG P 637     -14.953  -1.289  24.090  0.00  0.00      PROA  
ATOM    869  HG2 ARG P 637     -13.256  -1.418  24.259  0.00  0.00      PROA  
ATOM    870  CD  ARG P 637     -14.401  -3.214  24.821  0.00  0.00      PROA  
ATOM    871  HD1 ARG P 637     -14.499  -2.868  25.873  0.00  0.00      PROA  
ATOM    872  HD2 ARG P 637     -13.601  -3.984  24.776  0.00  0.00      PROA  
ATOM    873  NE  ARG P 637     -15.680  -3.916  24.472  0.00  0.00      PROA  
ATOM    874  HE  ARG P 637     -15.574  -4.855  24.146  0.00  0.00      PROA  
ATOM    875  CZ  ARG P 637     -16.872  -3.450  24.682  0.00  0.00      PROA  
ATOM    876  NH1 ARG P 637     -17.142  -2.259  25.304  0.00  0.00      PROA  
ATOM    877 HH11 ARG P 637     -18.089  -2.063  25.559  0.00  0.00      PROA  
ATOM    878 HH12 ARG P 637     -16.302  -1.873  25.685  0.00  0.00      PROA  
ATOM    879  NH2 ARG P 637     -17.917  -4.183  24.421  0.00  0.00      PROA  
ATOM    880 HH21 ARG P 637     -17.828  -5.175  24.334  0.00  0.00      PROA  
ATOM    881 HH22 ARG P 637     -18.796  -3.762  24.646  0.00  0.00      PROA  
ATOM    882  C   ARG P 637     -12.582  -3.520  20.610  0.00  0.00      PROA  
ATOM    883  O   ARG P 637     -13.115  -4.537  20.185  0.00  0.00      PROA  
ATOM    884  N   ILE P 638     -11.831  -2.819  19.796  0.00  0.00      PROA  
ATOM    885  HN  ILE P 638     -11.595  -1.882  20.041  0.00  0.00      PROA  
ATOM    886  CA  ILE P 638     -11.288  -3.430  18.626  0.00  0.00      PROA  
ATOM    887  HA  ILE P 638     -11.986  -4.123  18.180  0.00  0.00      PROA  
ATOM    888  CB  ILE P 638     -11.084  -2.424  17.443  0.00  0.00      PROA  
ATOM    889  HB  ILE P 638     -10.497  -1.563  17.828  0.00  0.00      PROA  
ATOM    890  CG2 ILE P 638     -10.330  -3.024  16.250  0.00  0.00      PROA  
ATOM    891 HG21 ILE P 638      -9.267  -3.016  16.575  0.00  0.00      PROA  
ATOM    892 HG22 ILE P 638     -10.338  -2.405  15.328  0.00  0.00      PROA  
ATOM    893 HG23 ILE P 638     -10.722  -4.056  16.129  0.00  0.00      PROA  
ATOM    894  CG1 ILE P 638     -12.362  -1.769  16.919  0.00  0.00      PROA  
ATOM    895 HG11 ILE P 638     -12.219  -1.052  16.083  0.00  0.00      PROA  
ATOM    896 HG12 ILE P 638     -12.838  -1.129  17.692  0.00  0.00      PROA  
ATOM    897  CD  ILE P 638     -13.503  -2.737  16.529  0.00  0.00      PROA  
ATOM    898  HD1 ILE P 638     -14.447  -2.152  16.506  0.00  0.00      PROA  
ATOM    899  HD2 ILE P 638     -13.732  -3.470  17.332  0.00  0.00      PROA  
ATOM    900  HD3 ILE P 638     -13.356  -3.379  15.634  0.00  0.00      PROA  
ATOM    901  C   ILE P 638     -10.001  -4.125  19.034  0.00  0.00      PROA  
ATOM    902  O   ILE P 638      -9.217  -3.692  19.901  0.00  0.00      PROA  
ATOM    903  N   SER P 639      -9.545  -5.269  18.383  0.00  0.00      PROA  
ATOM    904  HN  SER P 639     -10.103  -5.662  17.657  0.00  0.00      PROA  
ATOM    905  CA  SER P 639      -8.221  -5.794  18.540  0.00  0.00      PROA  
ATOM    906  HA  SER P 639      -7.603  -5.037  19.000  0.00  0.00      PROA  
ATOM    907  CB  SER P 639      -8.211  -7.192  19.302  0.00  0.00      PROA  
ATOM    908  HB1 SER P 639      -8.828  -7.042  20.213  0.00  0.00      PROA  
ATOM    909  HB2 SER P 639      -7.228  -7.534  19.693  0.00  0.00      PROA  
ATOM    910  OG  SER P 639      -8.780  -8.275  18.530  0.00  0.00      PROA  
ATOM    911  HG1 SER P 639      -9.738  -8.226  18.570  0.00  0.00      PROA  
ATOM    912  C   SER P 639      -7.487  -6.114  17.228  0.00  0.00      PROA  
ATOM    913  O   SER P 639      -8.094  -6.307  16.137  0.00  0.00      PROA  
ATOM    914  N   ALA P 640      -6.177  -6.199  17.478  0.00  0.00      PROA  
ATOM    915  HN  ALA P 640      -5.780  -6.066  18.383  0.00  0.00      PROA  
ATOM    916  CA  ALA P 640      -5.223  -6.710  16.507  0.00  0.00      PROA  
ATOM    917  HA  ALA P 640      -5.356  -6.201  15.564  0.00  0.00      PROA  
ATOM    918  CB  ALA P 640      -3.849  -6.428  17.036  0.00  0.00      PROA  
ATOM    919  HB1 ALA P 640      -3.655  -7.129  17.877  0.00  0.00      PROA  
ATOM    920  HB2 ALA P 640      -3.846  -5.356  17.326  0.00  0.00      PROA  
ATOM    921  HB3 ALA P 640      -2.967  -6.614  16.387  0.00  0.00      PROA  
ATOM    922  C   ALA P 640      -5.398  -8.132  16.148  0.00  0.00      PROA  
ATOM    923  O   ALA P 640      -5.463  -8.437  14.997  0.00  0.00      PROA  
ATOM    924  N   ILE P 641      -5.678  -9.028  17.028  0.00  0.00      PROA  
ATOM    925  HN  ILE P 641      -5.471  -8.885  17.992  0.00  0.00      PROA  
ATOM    926  CA  ILE P 641      -5.983 -10.384  16.607  0.00  0.00      PROA  
ATOM    927  HA  ILE P 641      -5.102 -10.699  16.066  0.00  0.00      PROA  
ATOM    928  CB  ILE P 641      -5.957 -11.371  17.811  0.00  0.00      PROA  
ATOM    929  HB  ILE P 641      -4.887 -11.397  18.107  0.00  0.00      PROA  
ATOM    930  CG2 ILE P 641      -6.734 -10.775  18.998  0.00  0.00      PROA  
ATOM    931 HG21 ILE P 641      -6.347  -9.784  19.317  0.00  0.00      PROA  
ATOM    932 HG22 ILE P 641      -6.643 -11.443  19.881  0.00  0.00      PROA  
ATOM    933 HG23 ILE P 641      -7.792 -10.656  18.680  0.00  0.00      PROA  
ATOM    934  CG1 ILE P 641      -6.470 -12.814  17.480  0.00  0.00      PROA  
ATOM    935 HG11 ILE P 641      -7.534 -12.873  17.168  0.00  0.00      PROA  
ATOM    936 HG12 ILE P 641      -6.508 -13.336  18.460  0.00  0.00      PROA  
ATOM    937  CD  ILE P 641      -5.500 -13.426  16.497  0.00  0.00      PROA  
ATOM    938  HD1 ILE P 641      -5.679 -14.516  16.379  0.00  0.00      PROA  
ATOM    939  HD2 ILE P 641      -4.442 -13.421  16.838  0.00  0.00      PROA  
ATOM    940  HD3 ILE P 641      -5.495 -12.921  15.507  0.00  0.00      PROA  
ATOM    941  C   ILE P 641      -7.203 -10.493  15.740  0.00  0.00      PROA  
ATOM    942  O   ILE P 641      -7.095 -11.077  14.665  0.00  0.00      PROA  
ATOM    943  N   GLU P 642      -8.258  -9.820  16.023  0.00  0.00      PROA  
ATOM    944  HN  GLU P 642      -8.371  -9.371  16.906  0.00  0.00      PROA  
ATOM    945  CA  GLU P 642      -9.383  -9.926  15.247  0.00  0.00      PROA  
ATOM    946  HA  GLU P 642      -9.596 -10.975  15.102  0.00  0.00      PROA  
ATOM    947  CB  GLU P 642     -10.553  -9.217  15.918  0.00  0.00      PROA  
ATOM    948  HB1 GLU P 642     -11.395  -8.973  15.235  0.00  0.00      PROA  
ATOM    949  HB2 GLU P 642     -10.142  -8.223  16.198  0.00  0.00      PROA  
ATOM    950  CG  GLU P 642     -11.097 -10.040  17.078  0.00  0.00      PROA  
ATOM    951  HG1 GLU P 642     -10.198 -10.419  17.610  0.00  0.00      PROA  
ATOM    952  HG2 GLU P 642     -11.647 -10.942  16.737  0.00  0.00      PROA  
ATOM    953  CD  GLU P 642     -11.897  -9.309  18.135  0.00  0.00      PROA  
ATOM    954  OE1 GLU P 642     -13.047  -9.743  18.532  0.00  0.00      PROA  
ATOM    955  OE2 GLU P 642     -11.422  -8.290  18.648  0.00  0.00      PROA  
ATOM    956  C   GLU P 642      -9.258  -9.322  13.839  0.00  0.00      PROA  
ATOM    957  O   GLU P 642      -9.932  -9.707  12.874  0.00  0.00      PROA  
ATOM    958  N   SER P 643      -8.315  -8.431  13.722  0.00  0.00      PROA  
ATOM    959  HN  SER P 643      -7.872  -8.284  14.603  0.00  0.00      PROA  
ATOM    960  CA  SER P 643      -7.907  -7.747  12.525  0.00  0.00      PROA  
ATOM    961  HA  SER P 643      -8.765  -7.318  12.028  0.00  0.00      PROA  
ATOM    962  CB  SER P 643      -6.890  -6.617  12.735  0.00  0.00      PROA  
ATOM    963  HB1 SER P 643      -6.505  -6.276  11.750  0.00  0.00      PROA  
ATOM    964  HB2 SER P 643      -6.029  -7.069  13.274  0.00  0.00      PROA  
ATOM    965  OG  SER P 643      -7.464  -5.550  13.444  0.00  0.00      PROA  
ATOM    966  HG1 SER P 643      -7.533  -5.772  14.375  0.00  0.00      PROA  
ATOM    967  C   SER P 643      -7.343  -8.800  11.536  0.00  0.00      PROA  
ATOM    968  O   SER P 643      -7.504  -8.736  10.351  0.00  0.00      PROA  
ATOM    969  N   LEU P 644      -6.503  -9.718  12.084  0.00  0.00      PROA  
ATOM    970  HN  LEU P 644      -6.472  -9.769  13.079  0.00  0.00      PROA  
ATOM    971  CA  LEU P 644      -5.803 -10.736  11.376  0.00  0.00      PROA  
ATOM    972  HA  LEU P 644      -5.219 -10.269  10.596  0.00  0.00      PROA  
ATOM    973  CB  LEU P 644      -4.774 -11.509  12.263  0.00  0.00      PROA  
ATOM    974  HB1 LEU P 644      -4.342 -12.407  11.773  0.00  0.00      PROA  
ATOM    975  HB2 LEU P 644      -5.234 -11.933  13.181  0.00  0.00      PROA  
ATOM    976  CG  LEU P 644      -3.562 -10.628  12.689  0.00  0.00      PROA  
ATOM    977  HG  LEU P 644      -3.963  -9.671  13.085  0.00  0.00      PROA  
ATOM    978  CD1 LEU P 644      -2.716 -11.210  13.842  0.00  0.00      PROA  
ATOM    979 HD11 LEU P 644      -3.378 -11.548  14.668  0.00  0.00      PROA  
ATOM    980 HD12 LEU P 644      -1.914 -10.538  14.216  0.00  0.00      PROA  
ATOM    981 HD13 LEU P 644      -2.176 -12.104  13.463  0.00  0.00      PROA  
ATOM    982  CD2 LEU P 644      -2.599 -10.435  11.430  0.00  0.00      PROA  
ATOM    983 HD21 LEU P 644      -3.102  -9.789  10.680  0.00  0.00      PROA  
ATOM    984 HD22 LEU P 644      -2.384 -11.426  10.975  0.00  0.00      PROA  
ATOM    985 HD23 LEU P 644      -1.603  -9.975  11.609  0.00  0.00      PROA  
ATOM    986  C   LEU P 644      -6.743 -11.694  10.636  0.00  0.00      PROA  
ATOM    987  O   LEU P 644      -6.515 -12.037   9.488  0.00  0.00      PROA  
ATOM    988  N   PHE P 645      -7.810 -12.025  11.374  0.00  0.00      PROA  
ATOM    989  HN  PHE P 645      -7.937 -11.700  12.308  0.00  0.00      PROA  
ATOM    990  CA  PHE P 645      -8.893 -12.822  10.803  0.00  0.00      PROA  
ATOM    991  HA  PHE P 645      -8.541 -13.722  10.320  0.00  0.00      PROA  
ATOM    992  CB  PHE P 645      -9.907 -13.291  11.854  0.00  0.00      PROA  
ATOM    993  HB1 PHE P 645     -10.551 -14.079  11.410  0.00  0.00      PROA  
ATOM    994  HB2 PHE P 645     -10.620 -12.501  12.172  0.00  0.00      PROA  
ATOM    995  CG  PHE P 645      -9.347 -14.071  13.049  0.00  0.00      PROA  
ATOM    996  CD1 PHE P 645      -9.911 -13.881  14.351  0.00  0.00      PROA  
ATOM    997  HD1 PHE P 645     -10.702 -13.157  14.476  0.00  0.00      PROA  
ATOM    998  CE1 PHE P 645      -9.392 -14.554  15.404  0.00  0.00      PROA  
ATOM    999  HE1 PHE P 645      -9.725 -14.390  16.418  0.00  0.00      PROA  
ATOM   1000  CZ  PHE P 645      -8.394 -15.531  15.212  0.00  0.00      PROA  
ATOM   1001  HZ  PHE P 645      -8.136 -16.056  16.120  0.00  0.00      PROA  
ATOM   1002  CD2 PHE P 645      -8.388 -15.066  12.817  0.00  0.00      PROA  
ATOM   1003  HD2 PHE P 645      -8.040 -15.269  11.815  0.00  0.00      PROA  
ATOM   1004  CE2 PHE P 645      -7.896 -15.829  13.890  0.00  0.00      PROA  
ATOM   1005  HE2 PHE P 645      -7.264 -16.655  13.599  0.00  0.00      PROA  
ATOM   1006  C   PHE P 645      -9.667 -11.964   9.753  0.00  0.00      PROA  
ATOM   1007  O   PHE P 645     -10.320 -12.564   8.930  0.00  0.00      PROA  
ATOM   1008  N   GLY P 646      -9.754 -10.622   9.804  0.00  0.00      PROA  
ATOM   1009  HN  GLY P 646      -9.223 -10.144  10.499  0.00  0.00      PROA  
ATOM   1010  CA  GLY P 646     -10.662  -9.783   8.999  0.00  0.00      PROA  
ATOM   1011  HA1 GLY P 646     -10.848  -8.831   9.473  0.00  0.00      PROA  
ATOM   1012  HA2 GLY P 646     -11.586 -10.319   8.841  0.00  0.00      PROA  
ATOM   1013  C   GLY P 646      -9.989  -9.516   7.675  0.00  0.00      PROA  
ATOM   1014  O   GLY P 646     -10.555  -9.523   6.621  0.00  0.00      PROA  
ATOM   1015  N   ALA P 647      -8.624  -9.395   7.735  0.00  0.00      PROA  
ATOM   1016  HN  ALA P 647      -8.174  -9.288   8.619  0.00  0.00      PROA  
ATOM   1017  CA  ALA P 647      -7.620  -9.364   6.644  0.00  0.00      PROA  
ATOM   1018  HA  ALA P 647      -7.960  -8.575   5.990  0.00  0.00      PROA  
ATOM   1019  CB  ALA P 647      -6.218  -9.095   7.210  0.00  0.00      PROA  
ATOM   1020  HB1 ALA P 647      -5.479  -8.814   6.429  0.00  0.00      PROA  
ATOM   1021  HB2 ALA P 647      -5.934  -9.901   7.921  0.00  0.00      PROA  
ATOM   1022  HB3 ALA P 647      -6.234  -8.164   7.817  0.00  0.00      PROA  
ATOM   1023  C   ALA P 647      -7.565 -10.667   5.890  0.00  0.00      PROA  
ATOM   1024  O   ALA P 647      -7.783 -10.735   4.665  0.00  0.00      PROA  
ATOM   1025  N   SER P 648      -7.551 -11.777   6.616  0.00  0.00      PROA  
ATOM   1026  HN  SER P 648      -7.509 -11.652   7.605  0.00  0.00      PROA  
ATOM   1027  CA  SER P 648      -7.620 -13.153   6.144  0.00  0.00      PROA  
ATOM   1028  HA  SER P 648      -6.853 -13.234   5.388  0.00  0.00      PROA  
ATOM   1029  CB  SER P 648      -7.391 -14.240   7.254  0.00  0.00      PROA  
ATOM   1030  HB1 SER P 648      -8.276 -14.270   7.927  0.00  0.00      PROA  
ATOM   1031  HB2 SER P 648      -6.522 -13.858   7.831  0.00  0.00      PROA  
ATOM   1032  OG  SER P 648      -7.004 -15.552   6.801  0.00  0.00      PROA  
ATOM   1033  HG1 SER P 648      -6.281 -15.465   6.176  0.00  0.00      PROA  
ATOM   1034  C   SER P 648      -8.835 -13.601   5.385  0.00  0.00      PROA  
ATOM   1035  O   SER P 648      -8.782 -14.132   4.227  0.00  0.00      PROA  
ATOM   1036  N   LEU P 649      -9.998 -13.397   5.997  0.00  0.00      PROA  
ATOM   1037  HN  LEU P 649     -10.005 -13.068   6.938  0.00  0.00      PROA  
ATOM   1038  CA  LEU P 649     -11.291 -13.744   5.539  0.00  0.00      PROA  
ATOM   1039  HA  LEU P 649     -11.182 -14.802   5.348  0.00  0.00      PROA  
ATOM   1040  CB  LEU P 649     -12.285 -13.599   6.727  0.00  0.00      PROA  
ATOM   1041  HB1 LEU P 649     -12.178 -12.574   7.143  0.00  0.00      PROA  
ATOM   1042  HB2 LEU P 649     -11.973 -14.246   7.575  0.00  0.00      PROA  
ATOM   1043  CG  LEU P 649     -13.782 -13.835   6.220  0.00  0.00      PROA  
ATOM   1044  HG  LEU P 649     -14.099 -12.995   5.566  0.00  0.00      PROA  
ATOM   1045  CD1 LEU P 649     -13.884 -15.223   5.427  0.00  0.00      PROA  
ATOM   1046 HD11 LEU P 649     -13.326 -15.971   6.030  0.00  0.00      PROA  
ATOM   1047 HD12 LEU P 649     -13.398 -15.172   4.430  0.00  0.00      PROA  
ATOM   1048 HD13 LEU P 649     -14.965 -15.427   5.269  0.00  0.00      PROA  
ATOM   1049  CD2 LEU P 649     -14.620 -14.002   7.495  0.00  0.00      PROA  
ATOM   1050 HD21 LEU P 649     -15.639 -14.344   7.212  0.00  0.00      PROA  
ATOM   1051 HD22 LEU P 649     -14.563 -12.988   7.945  0.00  0.00      PROA  
ATOM   1052 HD23 LEU P 649     -14.047 -14.728   8.111  0.00  0.00      PROA  
ATOM   1053  C   LEU P 649     -11.606 -13.035   4.244  0.00  0.00      PROA  
ATOM   1054  O   LEU P 649     -11.927 -13.644   3.185  0.00  0.00      PROA  
ATOM   1055  N   THR P 650     -11.319 -11.678   4.196  0.00  0.00      PROA  
ATOM   1056  HN  THR P 650     -11.149 -11.253   5.082  0.00  0.00      PROA  
ATOM   1057  CA  THR P 650     -11.357 -10.836   2.997  0.00  0.00      PROA  
ATOM   1058  HA  THR P 650     -12.331 -10.975   2.551  0.00  0.00      PROA  
ATOM   1059  CB  THR P 650     -11.112  -9.363   3.248  0.00  0.00      PROA  
ATOM   1060  HB  THR P 650     -10.045  -9.083   3.375  0.00  0.00      PROA  
ATOM   1061  OG1 THR P 650     -11.906  -8.873   4.345  0.00  0.00      PROA  
ATOM   1062  HG1 THR P 650     -11.449  -9.130   5.150  0.00  0.00      PROA  
ATOM   1063  CG2 THR P 650     -11.649  -8.592   1.968  0.00  0.00      PROA  
ATOM   1064 HG21 THR P 650     -11.169  -9.008   1.056  0.00  0.00      PROA  
ATOM   1065 HG22 THR P 650     -11.335  -7.529   2.037  0.00  0.00      PROA  
ATOM   1066 HG23 THR P 650     -12.758  -8.540   1.922  0.00  0.00      PROA  
ATOM   1067  C   THR P 650     -10.443 -11.307   1.931  0.00  0.00      PROA  
ATOM   1068  O   THR P 650     -10.866 -11.526   0.805  0.00  0.00      PROA  
ATOM   1069  N   GLY P 651      -9.111 -11.511   2.295  0.00  0.00      PROA  
ATOM   1070  HN  GLY P 651      -8.834 -11.458   3.251  0.00  0.00      PROA  
ATOM   1071  CA  GLY P 651      -8.065 -11.749   1.294  0.00  0.00      PROA  
ATOM   1072  HA1 GLY P 651      -7.095 -11.703   1.766  0.00  0.00      PROA  
ATOM   1073  HA2 GLY P 651      -8.101 -10.984   0.533  0.00  0.00      PROA  
ATOM   1074  C   GLY P 651      -8.023 -13.079   0.631  0.00  0.00      PROA  
ATOM   1075  O   GLY P 651      -7.853 -13.077  -0.575  0.00  0.00      PROA  
ATOM   1076  N   ILE P 652      -8.316 -14.168   1.360  0.00  0.00      PROA  
ATOM   1077  HN  ILE P 652      -8.480 -14.140   2.343  0.00  0.00      PROA  
ATOM   1078  CA  ILE P 652      -8.355 -15.518   0.718  0.00  0.00      PROA  
ATOM   1079  HA  ILE P 652      -7.417 -15.668   0.202  0.00  0.00      PROA  
ATOM   1080  CB  ILE P 652      -8.387 -16.748   1.758  0.00  0.00      PROA  
ATOM   1081  HB  ILE P 652      -9.249 -16.572   2.437  0.00  0.00      PROA  
ATOM   1082  CG2 ILE P 652      -8.499 -18.219   1.142  0.00  0.00      PROA  
ATOM   1083 HG21 ILE P 652      -9.210 -18.370   0.301  0.00  0.00      PROA  
ATOM   1084 HG22 ILE P 652      -8.769 -18.986   1.899  0.00  0.00      PROA  
ATOM   1085 HG23 ILE P 652      -7.505 -18.532   0.757  0.00  0.00      PROA  
ATOM   1086  CG1 ILE P 652      -7.177 -16.550   2.747  0.00  0.00      PROA  
ATOM   1087 HG11 ILE P 652      -7.225 -15.532   3.189  0.00  0.00      PROA  
ATOM   1088 HG12 ILE P 652      -6.246 -16.626   2.147  0.00  0.00      PROA  
ATOM   1089  CD  ILE P 652      -7.125 -17.570   3.900  0.00  0.00      PROA  
ATOM   1090  HD1 ILE P 652      -6.407 -17.325   4.711  0.00  0.00      PROA  
ATOM   1091  HD2 ILE P 652      -6.863 -18.550   3.446  0.00  0.00      PROA  
ATOM   1092  HD3 ILE P 652      -8.115 -17.606   4.404  0.00  0.00      PROA  
ATOM   1093  C   ILE P 652      -9.417 -15.595  -0.285  0.00  0.00      PROA  
ATOM   1094  O   ILE P 652      -9.186 -16.104  -1.395  0.00  0.00      PROA  
ATOM   1095  N   ALA P 653     -10.665 -15.034   0.013  0.00  0.00      PROA  
ATOM   1096  HN  ALA P 653     -10.766 -14.752   0.964  0.00  0.00      PROA  
ATOM   1097  CA  ALA P 653     -11.727 -15.010  -1.018  0.00  0.00      PROA  
ATOM   1098  HA  ALA P 653     -11.937 -16.032  -1.297  0.00  0.00      PROA  
ATOM   1099  CB  ALA P 653     -13.062 -14.478  -0.453  0.00  0.00      PROA  
ATOM   1100  HB1 ALA P 653     -12.795 -13.564   0.119  0.00  0.00      PROA  
ATOM   1101  HB2 ALA P 653     -13.602 -15.264   0.116  0.00  0.00      PROA  
ATOM   1102  HB3 ALA P 653     -13.777 -13.989  -1.149  0.00  0.00      PROA  
ATOM   1103  C   ALA P 653     -11.359 -14.159  -2.254  0.00  0.00      PROA  
ATOM   1104  O   ALA P 653     -11.574 -14.592  -3.368  0.00  0.00      PROA  
ATOM   1105  N   TYR P 654     -10.878 -12.932  -2.004  0.00  0.00      PROA  
ATOM   1106  HN  TYR P 654     -10.588 -12.764  -1.066  0.00  0.00      PROA  
ATOM   1107  CA  TYR P 654     -10.600 -11.853  -2.978  0.00  0.00      PROA  
ATOM   1108  HA  TYR P 654     -11.429 -11.671  -3.645  0.00  0.00      PROA  
ATOM   1109  CB  TYR P 654     -10.186 -10.553  -2.168  0.00  0.00      PROA  
ATOM   1110  HB1 TYR P 654      -9.426 -10.907  -1.439  0.00  0.00      PROA  
ATOM   1111  HB2 TYR P 654     -11.033 -10.161  -1.565  0.00  0.00      PROA  
ATOM   1112  CG  TYR P 654      -9.709  -9.347  -3.012  0.00  0.00      PROA  
ATOM   1113  CD1 TYR P 654      -8.400  -9.422  -3.571  0.00  0.00      PROA  
ATOM   1114  HD1 TYR P 654      -7.744 -10.279  -3.618  0.00  0.00      PROA  
ATOM   1115  CE1 TYR P 654      -7.884  -8.300  -4.253  0.00  0.00      PROA  
ATOM   1116  HE1 TYR P 654      -6.877  -8.275  -4.643  0.00  0.00      PROA  
ATOM   1117  CZ  TYR P 654      -8.662  -7.102  -4.394  0.00  0.00      PROA  
ATOM   1118  OH  TYR P 654      -8.350  -5.913  -5.069  0.00  0.00      PROA  
ATOM   1119  HH  TYR P 654      -7.623  -6.116  -5.662  0.00  0.00      PROA  
ATOM   1120  CD2 TYR P 654     -10.456  -8.164  -3.204  0.00  0.00      PROA  
ATOM   1121  HD2 TYR P 654     -11.400  -8.073  -2.686  0.00  0.00      PROA  
ATOM   1122  CE2 TYR P 654      -9.936  -7.108  -3.894  0.00  0.00      PROA  
ATOM   1123  HE2 TYR P 654     -10.515  -6.213  -4.066  0.00  0.00      PROA  
ATOM   1124  C   TYR P 654      -9.504 -12.277  -3.908  0.00  0.00      PROA  
ATOM   1125  O   TYR P 654      -9.592 -12.148  -5.134  0.00  0.00      PROA  
ATOM   1126  N   SER P 655      -8.460 -12.830  -3.305  0.00  0.00      PROA  
ATOM   1127  HN  SER P 655      -8.594 -12.770  -2.319  0.00  0.00      PROA  
ATOM   1128  CA  SER P 655      -7.391 -13.635  -4.059  0.00  0.00      PROA  
ATOM   1129  HA  SER P 655      -6.852 -13.053  -4.792  0.00  0.00      PROA  
ATOM   1130  CB  SER P 655      -6.197 -14.131  -3.190  0.00  0.00      PROA  
ATOM   1131  HB1 SER P 655      -6.596 -14.773  -2.375  0.00  0.00      PROA  
ATOM   1132  HB2 SER P 655      -5.868 -13.255  -2.592  0.00  0.00      PROA  
ATOM   1133  OG  SER P 655      -5.149 -14.716  -3.908  0.00  0.00      PROA  
ATOM   1134  HG1 SER P 655      -4.766 -14.067  -4.503  0.00  0.00      PROA  
ATOM   1135  C   SER P 655      -7.879 -14.817  -4.794  0.00  0.00      PROA  
ATOM   1136  O   SER P 655      -7.594 -15.017  -5.966  0.00  0.00      PROA  
ATOM   1137  N   LEU P 656      -8.641 -15.698  -4.143  0.00  0.00      PROA  
ATOM   1138  HN  LEU P 656      -8.714 -15.698  -3.148  0.00  0.00      PROA  
ATOM   1139  CA  LEU P 656      -9.246 -16.831  -4.856  0.00  0.00      PROA  
ATOM   1140  HA  LEU P 656      -8.412 -17.288  -5.367  0.00  0.00      PROA  
ATOM   1141  CB  LEU P 656     -10.115 -17.737  -3.902  0.00  0.00      PROA  
ATOM   1142  HB1 LEU P 656     -10.969 -18.262  -4.381  0.00  0.00      PROA  
ATOM   1143  HB2 LEU P 656     -10.535 -17.032  -3.152  0.00  0.00      PROA  
ATOM   1144  CG  LEU P 656      -9.321 -18.770  -2.992  0.00  0.00      PROA  
ATOM   1145  HG  LEU P 656      -8.513 -18.148  -2.550  0.00  0.00      PROA  
ATOM   1146  CD1 LEU P 656     -10.167 -19.539  -1.992  0.00  0.00      PROA  
ATOM   1147 HD11 LEU P 656     -10.746 -18.961  -1.241  0.00  0.00      PROA  
ATOM   1148 HD12 LEU P 656      -9.581 -20.152  -1.274  0.00  0.00      PROA  
ATOM   1149 HD13 LEU P 656     -10.916 -20.205  -2.472  0.00  0.00      PROA  
ATOM   1150  CD2 LEU P 656      -8.624 -19.813  -3.853  0.00  0.00      PROA  
ATOM   1151 HD21 LEU P 656      -8.077 -20.502  -3.174  0.00  0.00      PROA  
ATOM   1152 HD22 LEU P 656      -7.769 -19.374  -4.410  0.00  0.00      PROA  
ATOM   1153 HD23 LEU P 656      -9.262 -20.414  -4.535  0.00  0.00      PROA  
ATOM   1154  C   LEU P 656     -10.136 -16.496  -6.029  0.00  0.00      PROA  
ATOM   1155  O   LEU P 656     -10.060 -17.186  -7.052  0.00  0.00      PROA  
ATOM   1156  N   PHE P 657     -11.006 -15.534  -5.905  0.00  0.00      PROA  
ATOM   1157  HN  PHE P 657     -11.159 -15.109  -5.016  0.00  0.00      PROA  
ATOM   1158  CA  PHE P 657     -11.990 -15.185  -6.939  0.00  0.00      PROA  
ATOM   1159  HA  PHE P 657     -11.944 -15.942  -7.707  0.00  0.00      PROA  
ATOM   1160  CB  PHE P 657     -13.397 -15.287  -6.284  0.00  0.00      PROA  
ATOM   1161  HB1 PHE P 657     -14.127 -15.244  -7.120  0.00  0.00      PROA  
ATOM   1162  HB2 PHE P 657     -13.528 -14.521  -5.490  0.00  0.00      PROA  
ATOM   1163  CG  PHE P 657     -13.635 -16.659  -5.612  0.00  0.00      PROA  
ATOM   1164  CD1 PHE P 657     -13.622 -17.810  -6.353  0.00  0.00      PROA  
ATOM   1165  HD1 PHE P 657     -13.368 -17.764  -7.401  0.00  0.00      PROA  
ATOM   1166  CE1 PHE P 657     -13.735 -19.028  -5.720  0.00  0.00      PROA  
ATOM   1167  HE1 PHE P 657     -13.635 -19.923  -6.316  0.00  0.00      PROA  
ATOM   1168  CZ  PHE P 657     -14.035 -19.065  -4.330  0.00  0.00      PROA  
ATOM   1169  HZ  PHE P 657     -14.119 -20.014  -3.823  0.00  0.00      PROA  
ATOM   1170  CD2 PHE P 657     -13.901 -16.730  -4.244  0.00  0.00      PROA  
ATOM   1171  HD2 PHE P 657     -13.833 -15.807  -3.687  0.00  0.00      PROA  
ATOM   1172  CE2 PHE P 657     -14.062 -17.891  -3.587  0.00  0.00      PROA  
ATOM   1173  HE2 PHE P 657     -14.242 -17.978  -2.525  0.00  0.00      PROA  
ATOM   1174  C   PHE P 657     -12.018 -13.883  -7.690  0.00  0.00      PROA  
ATOM   1175  O   PHE P 657     -12.743 -13.808  -8.725  0.00  0.00      PROA  
ATOM   1176  N   ALA P 658     -11.326 -12.738  -7.202  0.00  0.00      PROA  
ATOM   1177  HN  ALA P 658     -10.753 -12.766  -6.387  0.00  0.00      PROA  
ATOM   1178  CA  ALA P 658     -11.433 -11.468  -7.812  0.00  0.00      PROA  
ATOM   1179  HA  ALA P 658     -12.412 -11.379  -8.257  0.00  0.00      PROA  
ATOM   1180  CB  ALA P 658     -11.328 -10.430  -6.702  0.00  0.00      PROA  
ATOM   1181  HB1 ALA P 658     -10.266 -10.258  -6.424  0.00  0.00      PROA  
ATOM   1182  HB2 ALA P 658     -11.911 -10.790  -5.829  0.00  0.00      PROA  
ATOM   1183  HB3 ALA P 658     -11.835  -9.541  -7.133  0.00  0.00      PROA  
ATOM   1184  C   ALA P 658     -10.455 -11.289  -8.997  0.00  0.00      PROA  
ATOM   1185  O   ALA P 658      -9.977 -12.258  -9.584  0.00  0.00      PROA  
ATOM   1186  N   GLY P 659     -10.165 -10.049  -9.399  0.00  0.00      PROA  
ATOM   1187  HN  GLY P 659     -10.459  -9.358  -8.744  0.00  0.00      PROA  
ATOM   1188  CA  GLY P 659      -9.548  -9.632 -10.613  0.00  0.00      PROA  
ATOM   1189  HA1 GLY P 659      -9.642  -8.563 -10.738  0.00  0.00      PROA  
ATOM   1190  HA2 GLY P 659     -10.137 -10.115 -11.378  0.00  0.00      PROA  
ATOM   1191  C   GLY P 659      -8.081  -9.954 -10.766  0.00  0.00      PROA  
ATOM   1192  O   GLY P 659      -7.611 -11.065 -10.675  0.00  0.00      PROA  
ATOM   1193  N   GLN P 660      -7.268  -8.944 -11.107  0.00  0.00      PROA  
ATOM   1194  HN  GLN P 660      -7.732  -8.080 -11.285  0.00  0.00      PROA  
ATOM   1195  CA  GLN P 660      -5.757  -8.940 -11.127  0.00  0.00      PROA  
ATOM   1196  HA  GLN P 660      -5.549  -9.724 -11.841  0.00  0.00      PROA  
ATOM   1197  CB  GLN P 660      -4.953  -7.760 -11.771  0.00  0.00      PROA  
ATOM   1198  HB1 GLN P 660      -5.085  -7.864 -12.869  0.00  0.00      PROA  
ATOM   1199  HB2 GLN P 660      -3.857  -7.827 -11.597  0.00  0.00      PROA  
ATOM   1200  CG  GLN P 660      -5.418  -6.335 -11.319  0.00  0.00      PROA  
ATOM   1201  HG1 GLN P 660      -6.461  -6.135 -11.644  0.00  0.00      PROA  
ATOM   1202  HG2 GLN P 660      -4.724  -5.621 -11.813  0.00  0.00      PROA  
ATOM   1203  CD  GLN P 660      -5.422  -6.038  -9.866  0.00  0.00      PROA  
ATOM   1204  OE1 GLN P 660      -4.455  -6.476  -9.197  0.00  0.00      PROA  
ATOM   1205  NE2 GLN P 660      -6.316  -5.225  -9.351  0.00  0.00      PROA  
ATOM   1206 HE21 GLN P 660      -6.251  -4.891  -8.410  0.00  0.00      PROA  
ATOM   1207 HE22 GLN P 660      -6.987  -4.747  -9.919  0.00  0.00      PROA  
ATOM   1208  C   GLN P 660      -5.242  -9.424  -9.796  0.00  0.00      PROA  
ATOM   1209  O   GLN P 660      -5.601  -8.826  -8.759  0.00  0.00      PROA  
ATOM   1210  N   PRO P 661      -4.326 -10.391  -9.718  0.00  0.00      PROA  
ATOM   1211  CD  PRO P 661      -3.690 -11.096 -10.781  0.00  0.00      PROA  
ATOM   1212  HD1 PRO P 661      -3.056 -10.383 -11.351  0.00  0.00      PROA  
ATOM   1213  HD2 PRO P 661      -4.486 -11.587 -11.379  0.00  0.00      PROA  
ATOM   1214  CA  PRO P 661      -3.852 -10.933  -8.447  0.00  0.00      PROA  
ATOM   1215  HA  PRO P 661      -4.624 -10.900  -7.693  0.00  0.00      PROA  
ATOM   1216  CB  PRO P 661      -3.361 -12.342  -8.857  0.00  0.00      PROA  
ATOM   1217  HB1 PRO P 661      -4.218 -13.049  -8.856  0.00  0.00      PROA  
ATOM   1218  HB2 PRO P 661      -2.679 -12.788  -8.102  0.00  0.00      PROA  
ATOM   1219  CG  PRO P 661      -2.709 -12.094 -10.195  0.00  0.00      PROA  
ATOM   1220  HG1 PRO P 661      -1.713 -11.627 -10.041  0.00  0.00      PROA  
ATOM   1221  HG2 PRO P 661      -2.542 -13.095 -10.649  0.00  0.00      PROA  
ATOM   1222  C   PRO P 661      -2.626 -10.212  -7.834  0.00  0.00      PROA  
ATOM   1223  O   PRO P 661      -1.986 -10.713  -6.926  0.00  0.00      PROA  
ATOM   1224  N   LEU P 662      -2.465  -8.984  -8.279  0.00  0.00      PROA  
ATOM   1225  HN  LEU P 662      -3.278  -8.664  -8.760  0.00  0.00      PROA  
ATOM   1226  CA  LEU P 662      -1.351  -8.128  -7.968  0.00  0.00      PROA  
ATOM   1227  HA  LEU P 662      -0.436  -8.685  -7.827  0.00  0.00      PROA  
ATOM   1228  CB  LEU P 662      -1.045  -7.164  -9.116  0.00  0.00      PROA  
ATOM   1229  HB1 LEU P 662      -0.313  -6.375  -8.839  0.00  0.00      PROA  
ATOM   1230  HB2 LEU P 662      -1.966  -6.603  -9.384  0.00  0.00      PROA  
ATOM   1231  CG  LEU P 662      -0.555  -7.875 -10.345  0.00  0.00      PROA  
ATOM   1232  HG  LEU P 662      -1.087  -8.847 -10.423  0.00  0.00      PROA  
ATOM   1233  CD1 LEU P 662      -0.696  -6.979 -11.600  0.00  0.00      PROA  
ATOM   1234 HD11 LEU P 662      -0.545  -7.572 -12.528  0.00  0.00      PROA  
ATOM   1235 HD12 LEU P 662       0.005  -6.121 -11.519  0.00  0.00      PROA  
ATOM   1236 HD13 LEU P 662      -1.759  -6.658 -11.592  0.00  0.00      PROA  
ATOM   1237  CD2 LEU P 662       0.937  -8.234 -10.302  0.00  0.00      PROA  
ATOM   1238 HD21 LEU P 662       1.607  -7.360 -10.447  0.00  0.00      PROA  
ATOM   1239 HD22 LEU P 662       1.216  -8.921 -11.129  0.00  0.00      PROA  
ATOM   1240 HD23 LEU P 662       1.162  -8.757  -9.348  0.00  0.00      PROA  
ATOM   1241  C   LEU P 662      -1.762  -7.217  -6.764  0.00  0.00      PROA  
ATOM   1242  O   LEU P 662      -0.938  -6.402  -6.290  0.00  0.00      PROA  
ATOM   1243  N   THR P 663      -3.040  -7.249  -6.299  0.00  0.00      PROA  
ATOM   1244  HN  THR P 663      -3.659  -7.889  -6.749  0.00  0.00      PROA  
ATOM   1245  CA  THR P 663      -3.578  -6.387  -5.269  0.00  0.00      PROA  
ATOM   1246  HA  THR P 663      -2.805  -5.635  -5.206  0.00  0.00      PROA  
ATOM   1247  CB  THR P 663      -4.902  -5.726  -5.584  0.00  0.00      PROA  
ATOM   1248  HB  THR P 663      -5.586  -5.647  -4.712  0.00  0.00      PROA  
ATOM   1249  OG1 THR P 663      -5.707  -6.510  -6.465  0.00  0.00      PROA  
ATOM   1250  HG1 THR P 663      -5.190  -6.557  -7.272  0.00  0.00      PROA  
ATOM   1251  CG2 THR P 663      -4.672  -4.374  -6.266  0.00  0.00      PROA  
ATOM   1252 HG21 THR P 663      -3.968  -3.751  -5.673  0.00  0.00      PROA  
ATOM   1253 HG22 THR P 663      -5.648  -3.865  -6.419  0.00  0.00      PROA  
ATOM   1254 HG23 THR P 663      -4.192  -4.660  -7.226  0.00  0.00      PROA  
ATOM   1255  C   THR P 663      -3.615  -6.963  -3.845  0.00  0.00      PROA  
ATOM   1256  O   THR P 663      -4.191  -8.018  -3.571  0.00  0.00      PROA  
ATOM   1257  N   ILE P 664      -2.902  -6.315  -2.870  0.00  0.00      PROA  
ATOM   1258  HN  ILE P 664      -2.236  -5.642  -3.183  0.00  0.00      PROA  
ATOM   1259  CA  ILE P 664      -2.896  -6.614  -1.463  0.00  0.00      PROA  
ATOM   1260  HA  ILE P 664      -3.201  -7.646  -1.368  0.00  0.00      PROA  
ATOM   1261  CB  ILE P 664      -1.460  -6.551  -0.849  0.00  0.00      PROA  
ATOM   1262  HB  ILE P 664      -1.065  -5.572  -1.194  0.00  0.00      PROA  
ATOM   1263  CG2 ILE P 664      -1.422  -6.432   0.706  0.00  0.00      PROA  
ATOM   1264 HG21 ILE P 664      -1.892  -7.340   1.142  0.00  0.00      PROA  
ATOM   1265 HG22 ILE P 664      -1.955  -5.563   1.147  0.00  0.00      PROA  
ATOM   1266 HG23 ILE P 664      -0.351  -6.290   0.962  0.00  0.00      PROA  
ATOM   1267  CG1 ILE P 664      -0.569  -7.699  -1.436  0.00  0.00      PROA  
ATOM   1268 HG11 ILE P 664       0.481  -7.484  -1.144  0.00  0.00      PROA  
ATOM   1269 HG12 ILE P 664      -0.743  -7.691  -2.533  0.00  0.00      PROA  
ATOM   1270  CD  ILE P 664      -0.828  -9.025  -0.738  0.00  0.00      PROA  
ATOM   1271  HD1 ILE P 664      -0.739  -8.966   0.368  0.00  0.00      PROA  
ATOM   1272  HD2 ILE P 664      -0.059  -9.747  -1.086  0.00  0.00      PROA  
ATOM   1273  HD3 ILE P 664      -1.745  -9.506  -1.141  0.00  0.00      PROA  
ATOM   1274  C   ILE P 664      -3.869  -5.776  -0.769  0.00  0.00      PROA  
ATOM   1275  O   ILE P 664      -3.875  -4.553  -0.914  0.00  0.00      PROA  
ATOM   1276  N   LEU P 665      -4.652  -6.439   0.085  0.00  0.00      PROA  
ATOM   1277  HN  LEU P 665      -4.618  -7.433   0.159  0.00  0.00      PROA  
ATOM   1278  CA  LEU P 665      -5.510  -5.797   1.106  0.00  0.00      PROA  
ATOM   1279  HA  LEU P 665      -5.789  -4.821   0.735  0.00  0.00      PROA  
ATOM   1280  CB  LEU P 665      -6.843  -6.548   1.301  0.00  0.00      PROA  
ATOM   1281  HB1 LEU P 665      -7.571  -5.921   1.858  0.00  0.00      PROA  
ATOM   1282  HB2 LEU P 665      -6.488  -7.476   1.799  0.00  0.00      PROA  
ATOM   1283  CG  LEU P 665      -7.585  -7.129   0.061  0.00  0.00      PROA  
ATOM   1284  HG  LEU P 665      -6.880  -7.799  -0.476  0.00  0.00      PROA  
ATOM   1285  CD1 LEU P 665      -8.809  -7.994   0.366  0.00  0.00      PROA  
ATOM   1286 HD11 LEU P 665      -9.567  -7.399   0.919  0.00  0.00      PROA  
ATOM   1287 HD12 LEU P 665      -8.491  -8.835   1.018  0.00  0.00      PROA  
ATOM   1288 HD13 LEU P 665      -9.341  -8.509  -0.463  0.00  0.00      PROA  
ATOM   1289  CD2 LEU P 665      -8.049  -6.050  -0.940  0.00  0.00      PROA  
ATOM   1290 HD21 LEU P 665      -8.444  -6.555  -1.848  0.00  0.00      PROA  
ATOM   1291 HD22 LEU P 665      -7.298  -5.288  -1.237  0.00  0.00      PROA  
ATOM   1292 HD23 LEU P 665      -8.923  -5.565  -0.454  0.00  0.00      PROA  
ATOM   1293  C   LEU P 665      -4.783  -5.631   2.422  0.00  0.00      PROA  
ATOM   1294  O   LEU P 665      -4.022  -6.593   2.758  0.00  0.00      PROA  
ATOM   1295  N   GLY P 666      -4.888  -4.400   2.955  0.00  0.00      PROA  
ATOM   1296  HN  GLY P 666      -5.651  -3.829   2.664  0.00  0.00      PROA  
ATOM   1297  CA  GLY P 666      -4.157  -3.922   4.125  0.00  0.00      PROA  
ATOM   1298  HA1 GLY P 666      -3.090  -3.870   3.962  0.00  0.00      PROA  
ATOM   1299  HA2 GLY P 666      -4.417  -4.570   4.949  0.00  0.00      PROA  
ATOM   1300  C   GLY P 666      -4.563  -2.559   4.620  0.00  0.00      PROA  
ATOM   1301  O   GLY P 666      -4.098  -2.230   5.756  0.00  0.00      PROA  
ATOM   1302  N   SER P 667      -5.316  -1.763   3.802  0.00  0.00      PROA  
ATOM   1303  HN  SER P 667      -5.646  -2.023   2.898  0.00  0.00      PROA  
ATOM   1304  CA  SER P 667      -5.837  -0.434   4.101  0.00  0.00      PROA  
ATOM   1305  HA  SER P 667      -5.143   0.047   4.774  0.00  0.00      PROA  
ATOM   1306  CB  SER P 667      -6.110   0.421   2.774  0.00  0.00      PROA  
ATOM   1307  HB1 SER P 667      -6.992  -0.079   2.319  0.00  0.00      PROA  
ATOM   1308  HB2 SER P 667      -5.296   0.171   2.061  0.00  0.00      PROA  
ATOM   1309  OG  SER P 667      -6.204   1.799   3.051  0.00  0.00      PROA  
ATOM   1310  HG1 SER P 667      -7.000   2.096   2.605  0.00  0.00      PROA  
ATOM   1311  C   SER P 667      -7.195  -0.506   4.827  0.00  0.00      PROA  
ATOM   1312  O   SER P 667      -8.032  -1.375   4.639  0.00  0.00      PROA  
ATOM   1313  N   THR P 668      -7.411   0.406   5.821  0.00  0.00      PROA  
ATOM   1314  HN  THR P 668      -6.656   0.999   6.089  0.00  0.00      PROA  
ATOM   1315  CA  THR P 668      -8.738   0.721   6.405  0.00  0.00      PROA  
ATOM   1316  HA  THR P 668      -9.379   0.404   5.595  0.00  0.00      PROA  
ATOM   1317  CB  THR P 668      -8.992   0.045   7.721  0.00  0.00      PROA  
ATOM   1318  HB  THR P 668      -8.705  -1.027   7.762  0.00  0.00      PROA  
ATOM   1319  OG1 THR P 668     -10.428  -0.081   7.858  0.00  0.00      PROA  
ATOM   1320  HG1 THR P 668     -10.611  -0.850   7.313  0.00  0.00      PROA  
ATOM   1321  CG2 THR P 668      -8.426   0.804   8.904  0.00  0.00      PROA  
ATOM   1322 HG21 THR P 668      -7.417   1.220   8.697  0.00  0.00      PROA  
ATOM   1323 HG22 THR P 668      -8.390   0.142   9.795  0.00  0.00      PROA  
ATOM   1324 HG23 THR P 668      -9.070   1.680   9.133  0.00  0.00      PROA  
ATOM   1325  C   THR P 668      -8.967   2.262   6.393  0.00  0.00      PROA  
ATOM   1326  O   THR P 668      -8.041   3.075   6.383  0.00  0.00      PROA  
ATOM   1327  N   GLY P 669     -10.203   2.749   6.235  0.00  0.00      PROA  
ATOM   1328  HN  GLY P 669     -10.924   2.122   5.950  0.00  0.00      PROA  
ATOM   1329  CA  GLY P 669     -10.470   4.234   6.290  0.00  0.00      PROA  
ATOM   1330  HA1 GLY P 669     -11.530   4.440   6.289  0.00  0.00      PROA  
ATOM   1331  HA2 GLY P 669     -10.078   4.621   5.361  0.00  0.00      PROA  
ATOM   1332  C   GLY P 669     -10.000   4.994   7.486  0.00  0.00      PROA  
ATOM   1333  O   GLY P 669     -10.132   4.495   8.615  0.00  0.00      PROA  
ATOM   1334  N   PRO P 670      -9.476   6.266   7.400  0.00  0.00      PROA  
ATOM   1335  CD  PRO P 670      -9.533   7.051   6.219  0.00  0.00      PROA  
ATOM   1336  HD1 PRO P 670     -10.593   7.219   5.933  0.00  0.00      PROA  
ATOM   1337  HD2 PRO P 670      -9.077   6.526   5.353  0.00  0.00      PROA  
ATOM   1338  CA  PRO P 670      -8.824   7.015   8.431  0.00  0.00      PROA  
ATOM   1339  HA  PRO P 670      -8.219   6.382   9.063  0.00  0.00      PROA  
ATOM   1340  CB  PRO P 670      -7.946   8.002   7.657  0.00  0.00      PROA  
ATOM   1341  HB1 PRO P 670      -7.099   7.331   7.396  0.00  0.00      PROA  
ATOM   1342  HB2 PRO P 670      -7.526   8.911   8.139  0.00  0.00      PROA  
ATOM   1343  CG  PRO P 670      -8.874   8.328   6.517  0.00  0.00      PROA  
ATOM   1344  HG1 PRO P 670      -9.673   9.005   6.890  0.00  0.00      PROA  
ATOM   1345  HG2 PRO P 670      -8.336   8.779   5.655  0.00  0.00      PROA  
ATOM   1346  C   PRO P 670      -9.799   7.627   9.459  0.00  0.00      PROA  
ATOM   1347  O   PRO P 670      -9.596   8.672  10.124  0.00  0.00      PROA  
ATOM   1348  N   VAL P 671     -10.928   6.929   9.685  0.00  0.00      PROA  
ATOM   1349  HN  VAL P 671     -11.173   6.090   9.204  0.00  0.00      PROA  
ATOM   1350  CA  VAL P 671     -12.003   7.411  10.606  0.00  0.00      PROA  
ATOM   1351  HA  VAL P 671     -12.100   8.477  10.460  0.00  0.00      PROA  
ATOM   1352  CB  VAL P 671     -13.401   6.947  10.174  0.00  0.00      PROA  
ATOM   1353  HB  VAL P 671     -14.188   7.372  10.832  0.00  0.00      PROA  
ATOM   1354  CG1 VAL P 671     -13.790   7.452   8.760  0.00  0.00      PROA  
ATOM   1355 HG11 VAL P 671     -13.168   6.933   8.000  0.00  0.00      PROA  
ATOM   1356 HG12 VAL P 671     -13.648   8.550   8.663  0.00  0.00      PROA  
ATOM   1357 HG13 VAL P 671     -14.820   7.064   8.610  0.00  0.00      PROA  
ATOM   1358  CG2 VAL P 671     -13.490   5.431  10.126  0.00  0.00      PROA  
ATOM   1359 HG21 VAL P 671     -12.570   4.902   9.794  0.00  0.00      PROA  
ATOM   1360 HG22 VAL P 671     -14.256   5.148   9.373  0.00  0.00      PROA  
ATOM   1361 HG23 VAL P 671     -13.833   5.036  11.106  0.00  0.00      PROA  
ATOM   1362  C   VAL P 671     -11.928   7.263  12.096  0.00  0.00      PROA  
ATOM   1363  O   VAL P 671     -12.939   7.237  12.780  0.00  0.00      PROA  
ATOM   1364  N   LEU P 672     -10.759   7.262  12.705  0.00  0.00      PROA  
ATOM   1365  HN  LEU P 672      -9.957   7.146  12.125  0.00  0.00      PROA  
ATOM   1366  CA  LEU P 672     -10.574   6.938  14.094  0.00  0.00      PROA  
ATOM   1367  HA  LEU P 672     -11.088   6.003  14.260  0.00  0.00      PROA  
ATOM   1368  CB  LEU P 672      -9.137   6.953  14.505  0.00  0.00      PROA  
ATOM   1369  HB1 LEU P 672      -9.025   6.904  15.610  0.00  0.00      PROA  
ATOM   1370  HB2 LEU P 672      -8.665   7.852  14.054  0.00  0.00      PROA  
ATOM   1371  CG  LEU P 672      -8.281   5.833  13.952  0.00  0.00      PROA  
ATOM   1372  HG  LEU P 672      -7.276   6.087  14.352  0.00  0.00      PROA  
ATOM   1373  CD1 LEU P 672      -8.853   4.527  14.535  0.00  0.00      PROA  
ATOM   1374 HD11 LEU P 672      -8.014   3.807  14.425  0.00  0.00      PROA  
ATOM   1375 HD12 LEU P 672      -9.804   4.284  14.016  0.00  0.00      PROA  
ATOM   1376 HD13 LEU P 672      -9.182   4.725  15.577  0.00  0.00      PROA  
ATOM   1377  CD2 LEU P 672      -7.904   5.727  12.523  0.00  0.00      PROA  
ATOM   1378 HD21 LEU P 672      -7.149   4.922  12.392  0.00  0.00      PROA  
ATOM   1379 HD22 LEU P 672      -7.610   6.710  12.096  0.00  0.00      PROA  
ATOM   1380 HD23 LEU P 672      -8.704   5.390  11.829  0.00  0.00      PROA  
ATOM   1381  C   LEU P 672     -11.240   7.834  15.067  0.00  0.00      PROA  
ATOM   1382  O   LEU P 672     -11.890   7.337  15.951  0.00  0.00      PROA  
ATOM   1383  N   VAL P 673     -11.241   9.149  14.864  0.00  0.00      PROA  
ATOM   1384  HN  VAL P 673     -10.607   9.447  14.155  0.00  0.00      PROA  
ATOM   1385  CA  VAL P 673     -11.989  10.107  15.713  0.00  0.00      PROA  
ATOM   1386  HA  VAL P 673     -11.644   9.921  16.720  0.00  0.00      PROA  
ATOM   1387  CB  VAL P 673     -11.485  11.474  15.402  0.00  0.00      PROA  
ATOM   1388  HB  VAL P 673     -10.374  11.457  15.419  0.00  0.00      PROA  
ATOM   1389  CG1 VAL P 673     -11.941  12.008  14.057  0.00  0.00      PROA  
ATOM   1390 HG11 VAL P 673     -13.028  12.232  14.112  0.00  0.00      PROA  
ATOM   1391 HG12 VAL P 673     -11.703  11.250  13.280  0.00  0.00      PROA  
ATOM   1392 HG13 VAL P 673     -11.384  12.956  13.901  0.00  0.00      PROA  
ATOM   1393  CG2 VAL P 673     -11.929  12.521  16.442  0.00  0.00      PROA  
ATOM   1394 HG21 VAL P 673     -11.543  12.272  17.454  0.00  0.00      PROA  
ATOM   1395 HG22 VAL P 673     -13.015  12.698  16.592  0.00  0.00      PROA  
ATOM   1396 HG23 VAL P 673     -11.441  13.455  16.090  0.00  0.00      PROA  
ATOM   1397  C   VAL P 673     -13.478   9.919  15.791  0.00  0.00      PROA  
ATOM   1398  O   VAL P 673     -14.091   9.756  16.857  0.00  0.00      PROA  
ATOM   1399  N   PHE P 674     -14.157   9.814  14.591  0.00  0.00      PROA  
ATOM   1400  HN  PHE P 674     -13.643   9.950  13.747  0.00  0.00      PROA  
ATOM   1401  CA  PHE P 674     -15.492   9.397  14.427  0.00  0.00      PROA  
ATOM   1402  HA  PHE P 674     -16.009  10.211  14.913  0.00  0.00      PROA  
ATOM   1403  CB  PHE P 674     -15.962   9.347  12.967  0.00  0.00      PROA  
ATOM   1404  HB1 PHE P 674     -17.057   9.165  12.923  0.00  0.00      PROA  
ATOM   1405  HB2 PHE P 674     -15.488   8.573  12.326  0.00  0.00      PROA  
ATOM   1406  CG  PHE P 674     -15.635  10.635  12.262  0.00  0.00      PROA  
ATOM   1407  CD1 PHE P 674     -15.053  10.556  11.053  0.00  0.00      PROA  
ATOM   1408  HD1 PHE P 674     -14.715   9.635  10.602  0.00  0.00      PROA  
ATOM   1409  CE1 PHE P 674     -15.038  11.677  10.278  0.00  0.00      PROA  
ATOM   1410  HE1 PHE P 674     -14.496  11.698   9.344  0.00  0.00      PROA  
ATOM   1411  CZ  PHE P 674     -15.481  12.930  10.766  0.00  0.00      PROA  
ATOM   1412  HZ  PHE P 674     -15.237  13.818  10.202  0.00  0.00      PROA  
ATOM   1413  CD2 PHE P 674     -15.969  11.815  12.895  0.00  0.00      PROA  
ATOM   1414  HD2 PHE P 674     -16.313  11.897  13.916  0.00  0.00      PROA  
ATOM   1415  CE2 PHE P 674     -15.858  12.959  12.147  0.00  0.00      PROA  
ATOM   1416  HE2 PHE P 674     -16.161  13.951  12.449  0.00  0.00      PROA  
ATOM   1417  C   PHE P 674     -15.821   8.128  15.159  0.00  0.00      PROA  
ATOM   1418  O   PHE P 674     -16.878   8.043  15.775  0.00  0.00      PROA  
ATOM   1419  N   GLU P 675     -14.967   7.109  15.120  0.00  0.00      PROA  
ATOM   1420  HN  GLU P 675     -14.133   7.070  14.575  0.00  0.00      PROA  
ATOM   1421  CA  GLU P 675     -15.198   5.960  15.902  0.00  0.00      PROA  
ATOM   1422  HA  GLU P 675     -16.161   5.598  15.576  0.00  0.00      PROA  
ATOM   1423  CB  GLU P 675     -14.185   4.881  15.574  0.00  0.00      PROA  
ATOM   1424  HB1 GLU P 675     -14.296   4.066  16.321  0.00  0.00      PROA  
ATOM   1425  HB2 GLU P 675     -13.154   5.201  15.838  0.00  0.00      PROA  
ATOM   1426  CG  GLU P 675     -14.149   4.272  14.163  0.00  0.00      PROA  
ATOM   1427  HG1 GLU P 675     -13.377   3.476  14.099  0.00  0.00      PROA  
ATOM   1428  HG2 GLU P 675     -13.753   5.000  13.423  0.00  0.00      PROA  
ATOM   1429  CD  GLU P 675     -15.457   3.668  13.762  0.00  0.00      PROA  
ATOM   1430  OE1 GLU P 675     -16.371   3.457  14.574  0.00  0.00      PROA  
ATOM   1431  OE2 GLU P 675     -15.554   3.249  12.587  0.00  0.00      PROA  
ATOM   1432  C   GLU P 675     -15.157   6.190  17.396  0.00  0.00      PROA  
ATOM   1433  O   GLU P 675     -16.067   5.654  17.999  0.00  0.00      PROA  
ATOM   1434  N   LYS P 676     -14.205   6.945  17.959  0.00  0.00      PROA  
ATOM   1435  HN  LYS P 676     -13.467   7.271  17.373  0.00  0.00      PROA  
ATOM   1436  CA  LYS P 676     -14.115   7.306  19.347  0.00  0.00      PROA  
ATOM   1437  HA  LYS P 676     -13.912   6.405  19.908  0.00  0.00      PROA  
ATOM   1438  CB  LYS P 676     -12.867   8.294  19.567  0.00  0.00      PROA  
ATOM   1439  HB1 LYS P 676     -13.200   9.192  19.004  0.00  0.00      PROA  
ATOM   1440  HB2 LYS P 676     -11.900   7.973  19.124  0.00  0.00      PROA  
ATOM   1441  CG  LYS P 676     -12.732   8.800  20.954  0.00  0.00      PROA  
ATOM   1442  HG1 LYS P 676     -13.686   9.240  21.314  0.00  0.00      PROA  
ATOM   1443  HG2 LYS P 676     -12.077   9.689  20.831  0.00  0.00      PROA  
ATOM   1444  CD  LYS P 676     -12.284   7.787  22.037  0.00  0.00      PROA  
ATOM   1445  HD1 LYS P 676     -11.425   7.137  21.763  0.00  0.00      PROA  
ATOM   1446  HD2 LYS P 676     -13.008   6.951  22.146  0.00  0.00      PROA  
ATOM   1447  CE  LYS P 676     -12.188   8.332  23.528  0.00  0.00      PROA  
ATOM   1448  HE1 LYS P 676     -11.847   7.446  24.105  0.00  0.00      PROA  
ATOM   1449  HE2 LYS P 676     -13.133   8.778  23.904  0.00  0.00      PROA  
ATOM   1450  NZ  LYS P 676     -11.200   9.459  23.605  0.00  0.00      PROA  
ATOM   1451  HZ1 LYS P 676     -10.304   8.962  23.428  0.00  0.00      PROA  
ATOM   1452  HZ2 LYS P 676     -11.050   9.919  24.526  0.00  0.00      PROA  
ATOM   1453  HZ3 LYS P 676     -11.422  10.182  22.891  0.00  0.00      PROA  
ATOM   1454  C   LYS P 676     -15.386   8.002  19.812  0.00  0.00      PROA  
ATOM   1455  O   LYS P 676     -15.988   7.668  20.872  0.00  0.00      PROA  
ATOM   1456  N   ILE P 677     -15.925   8.955  19.031  0.00  0.00      PROA  
ATOM   1457  HN  ILE P 677     -15.401   9.171  18.211  0.00  0.00      PROA  
ATOM   1458  CA  ILE P 677     -17.153   9.731  19.306  0.00  0.00      PROA  
ATOM   1459  HA  ILE P 677     -16.996  10.061  20.322  0.00  0.00      PROA  
ATOM   1460  CB  ILE P 677     -17.307  11.057  18.533  0.00  0.00      PROA  
ATOM   1461  HB  ILE P 677     -17.491  10.776  17.474  0.00  0.00      PROA  
ATOM   1462  CG2 ILE P 677     -18.455  11.920  19.108  0.00  0.00      PROA  
ATOM   1463 HG21 ILE P 677     -18.412  12.809  18.444  0.00  0.00      PROA  
ATOM   1464 HG22 ILE P 677     -18.201  12.310  20.116  0.00  0.00      PROA  
ATOM   1465 HG23 ILE P 677     -19.508  11.574  19.026  0.00  0.00      PROA  
ATOM   1466  CG1 ILE P 677     -16.015  11.894  18.505  0.00  0.00      PROA  
ATOM   1467 HG11 ILE P 677     -16.300  12.796  17.924  0.00  0.00      PROA  
ATOM   1468 HG12 ILE P 677     -15.352  11.331  17.814  0.00  0.00      PROA  
ATOM   1469  CD  ILE P 677     -15.342  12.223  19.816  0.00  0.00      PROA  
ATOM   1470  HD1 ILE P 677     -14.998  13.270  19.672  0.00  0.00      PROA  
ATOM   1471  HD2 ILE P 677     -14.446  11.597  20.015  0.00  0.00      PROA  
ATOM   1472  HD3 ILE P 677     -16.055  12.176  20.666  0.00  0.00      PROA  
ATOM   1473  C   ILE P 677     -18.454   8.898  19.235  0.00  0.00      PROA  
ATOM   1474  O   ILE P 677     -19.317   9.028  20.154  0.00  0.00      PROA  
ATOM   1475  N   LEU P 678     -18.582   7.991  18.263  0.00  0.00      PROA  
ATOM   1476  HN  LEU P 678     -17.923   7.759  17.552  0.00  0.00      PROA  
ATOM   1477  CA  LEU P 678     -19.680   7.047  18.218  0.00  0.00      PROA  
ATOM   1478  HA  LEU P 678     -20.644   7.532  18.186  0.00  0.00      PROA  
ATOM   1479  CB  LEU P 678     -19.612   6.298  16.880  0.00  0.00      PROA  
ATOM   1480  HB1 LEU P 678     -18.694   5.674  16.844  0.00  0.00      PROA  
ATOM   1481  HB2 LEU P 678     -19.417   7.111  16.149  0.00  0.00      PROA  
ATOM   1482  CG  LEU P 678     -20.882   5.603  16.436  0.00  0.00      PROA  
ATOM   1483  HG  LEU P 678     -21.183   4.933  17.270  0.00  0.00      PROA  
ATOM   1484  CD1 LEU P 678     -22.038   6.523  16.017  0.00  0.00      PROA  
ATOM   1485 HD11 LEU P 678     -22.392   7.031  16.939  0.00  0.00      PROA  
ATOM   1486 HD12 LEU P 678     -22.838   5.874  15.601  0.00  0.00      PROA  
ATOM   1487 HD13 LEU P 678     -21.734   7.287  15.269  0.00  0.00      PROA  
ATOM   1488  CD2 LEU P 678     -20.555   4.622  15.277  0.00  0.00      PROA  
ATOM   1489 HD21 LEU P 678     -19.611   4.059  15.442  0.00  0.00      PROA  
ATOM   1490 HD22 LEU P 678     -20.438   5.240  14.361  0.00  0.00      PROA  
ATOM   1491 HD23 LEU P 678     -21.356   3.866  15.131  0.00  0.00      PROA  
ATOM   1492  C   LEU P 678     -19.582   6.082  19.381  0.00  0.00      PROA  
ATOM   1493  O   LEU P 678     -20.564   5.956  20.076  0.00  0.00      PROA  
ATOM   1494  N   TYR P 679     -18.400   5.435  19.617  0.00  0.00      PROA  
ATOM   1495  HN  TYR P 679     -17.676   5.543  18.940  0.00  0.00      PROA  
ATOM   1496  CA  TYR P 679     -18.035   4.678  20.735  0.00  0.00      PROA  
ATOM   1497  HA  TYR P 679     -18.679   3.838  20.520  0.00  0.00      PROA  
ATOM   1498  CB  TYR P 679     -16.513   4.233  20.659  0.00  0.00      PROA  
ATOM   1499  HB1 TYR P 679     -15.821   5.059  20.391  0.00  0.00      PROA  
ATOM   1500  HB2 TYR P 679     -16.370   3.444  19.890  0.00  0.00      PROA  
ATOM   1501  CG  TYR P 679     -16.025   3.711  21.966  0.00  0.00      PROA  
ATOM   1502  CD1 TYR P 679     -15.189   4.556  22.751  0.00  0.00      PROA  
ATOM   1503  HD1 TYR P 679     -14.729   5.423  22.301  0.00  0.00      PROA  
ATOM   1504  CE1 TYR P 679     -14.806   4.148  24.034  0.00  0.00      PROA  
ATOM   1505  HE1 TYR P 679     -14.294   4.870  24.654  0.00  0.00      PROA  
ATOM   1506  CZ  TYR P 679     -15.316   2.970  24.580  0.00  0.00      PROA  
ATOM   1507  OH  TYR P 679     -15.008   2.612  25.886  0.00  0.00      PROA  
ATOM   1508  HH  TYR P 679     -14.409   3.275  26.236  0.00  0.00      PROA  
ATOM   1509  CD2 TYR P 679     -16.538   2.593  22.583  0.00  0.00      PROA  
ATOM   1510  HD2 TYR P 679     -17.255   1.943  22.103  0.00  0.00      PROA  
ATOM   1511  CE2 TYR P 679     -16.155   2.185  23.908  0.00  0.00      PROA  
ATOM   1512  HE2 TYR P 679     -16.567   1.233  24.207  0.00  0.00      PROA  
ATOM   1513  C   TYR P 679     -18.489   5.275  22.137  0.00  0.00      PROA  
ATOM   1514  O   TYR P 679     -19.336   4.798  22.855  0.00  0.00      PROA  
ATOM   1515  N   LYS P 680     -18.033   6.495  22.353  0.00  0.00      PROA  
ATOM   1516  HN  LYS P 680     -17.418   6.856  21.656  0.00  0.00      PROA  
ATOM   1517  CA  LYS P 680     -18.520   7.273  23.533  0.00  0.00      PROA  
ATOM   1518  HA  LYS P 680     -18.343   6.672  24.413  0.00  0.00      PROA  
ATOM   1519  CB  LYS P 680     -17.611   8.558  23.666  0.00  0.00      PROA  
ATOM   1520  HB1 LYS P 680     -17.616   9.135  22.717  0.00  0.00      PROA  
ATOM   1521  HB2 LYS P 680     -16.580   8.145  23.635  0.00  0.00      PROA  
ATOM   1522  CG  LYS P 680     -17.678   9.425  24.966  0.00  0.00      PROA  
ATOM   1523  HG1 LYS P 680     -18.519  10.124  24.769  0.00  0.00      PROA  
ATOM   1524  HG2 LYS P 680     -16.800  10.085  25.130  0.00  0.00      PROA  
ATOM   1525  CD  LYS P 680     -18.034   8.694  26.303  0.00  0.00      PROA  
ATOM   1526  HD1 LYS P 680     -17.208   7.951  26.308  0.00  0.00      PROA  
ATOM   1527  HD2 LYS P 680     -19.044   8.239  26.211  0.00  0.00      PROA  
ATOM   1528  CE  LYS P 680     -17.912   9.477  27.566  0.00  0.00      PROA  
ATOM   1529  HE1 LYS P 680     -16.915   9.963  27.625  0.00  0.00      PROA  
ATOM   1530  HE2 LYS P 680     -18.049   8.727  28.374  0.00  0.00      PROA  
ATOM   1531  NZ  LYS P 680     -18.885  10.508  27.539  0.00  0.00      PROA  
ATOM   1532  HZ1 LYS P 680     -18.964  11.373  28.111  0.00  0.00      PROA  
ATOM   1533  HZ2 LYS P 680     -19.741   9.964  27.771  0.00  0.00      PROA  
ATOM   1534  HZ3 LYS P 680     -18.933  10.796  26.541  0.00  0.00      PROA  
ATOM   1535  C   LYS P 680     -20.058   7.623  23.615  0.00  0.00      PROA  
ATOM   1536  O   LYS P 680     -20.708   7.555  24.679  0.00  0.00      PROA  
ATOM   1537  N   PHE P 681     -20.751   8.008  22.535  0.00  0.00      PROA  
ATOM   1538  HN  PHE P 681     -20.377   8.227  21.638  0.00  0.00      PROA  
ATOM   1539  CA  PHE P 681     -22.200   8.048  22.604  0.00  0.00      PROA  
ATOM   1540  HA  PHE P 681     -22.499   8.759  23.360  0.00  0.00      PROA  
ATOM   1541  CB  PHE P 681     -22.708   8.897  21.362  0.00  0.00      PROA  
ATOM   1542  HB1 PHE P 681     -21.965   8.838  20.538  0.00  0.00      PROA  
ATOM   1543  HB2 PHE P 681     -22.715   9.970  21.649  0.00  0.00      PROA  
ATOM   1544  CG  PHE P 681     -24.006   8.483  20.728  0.00  0.00      PROA  
ATOM   1545  CD1 PHE P 681     -23.906   7.431  19.708  0.00  0.00      PROA  
ATOM   1546  HD1 PHE P 681     -22.912   7.060  19.508  0.00  0.00      PROA  
ATOM   1547  CE1 PHE P 681     -25.059   7.082  18.972  0.00  0.00      PROA  
ATOM   1548  HE1 PHE P 681     -24.933   6.348  18.190  0.00  0.00      PROA  
ATOM   1549  CZ  PHE P 681     -26.337   7.575  19.361  0.00  0.00      PROA  
ATOM   1550  HZ  PHE P 681     -27.226   7.227  18.856  0.00  0.00      PROA  
ATOM   1551  CD2 PHE P 681     -25.256   8.985  21.022  0.00  0.00      PROA  
ATOM   1552  HD2 PHE P 681     -25.359   9.852  21.658  0.00  0.00      PROA  
ATOM   1553  CE2 PHE P 681     -26.369   8.567  20.329  0.00  0.00      PROA  
ATOM   1554  HE2 PHE P 681     -27.302   9.059  20.558  0.00  0.00      PROA  
ATOM   1555  C   PHE P 681     -22.956   6.680  22.838  0.00  0.00      PROA  
ATOM   1556  O   PHE P 681     -23.848   6.595  23.703  0.00  0.00      PROA  
ATOM   1557  N   CYS P 682     -22.404   5.638  22.253  0.00  0.00      PROA  
ATOM   1558  HN  CYS P 682     -21.729   5.722  21.524  0.00  0.00      PROA  
ATOM   1559  CA  CYS P 682     -22.849   4.300  22.612  0.00  0.00      PROA  
ATOM   1560  HA  CYS P 682     -23.917   4.337  22.456  0.00  0.00      PROA  
ATOM   1561  CB  CYS P 682     -22.215   3.255  21.627  0.00  0.00      PROA  
ATOM   1562  HB1 CYS P 682     -22.480   2.237  21.982  0.00  0.00      PROA  
ATOM   1563  HB2 CYS P 682     -21.110   3.302  21.522  0.00  0.00      PROA  
ATOM   1564  SG  CYS P 682     -22.835   3.659  19.936  0.00  0.00      PROA  
ATOM   1565  HG1 CYS P 682     -21.874   4.535  19.679  0.00  0.00      PROA  
ATOM   1566  C   CYS P 682     -22.539   3.897  24.040  0.00  0.00      PROA  
ATOM   1567  O   CYS P 682     -23.292   3.187  24.697  0.00  0.00      PROA  
ATOM   1568  N   ARG P 683     -21.396   4.351  24.597  0.00  0.00      PROA  
ATOM   1569  HN  ARG P 683     -20.725   4.911  24.117  0.00  0.00      PROA  
ATOM   1570  CA  ARG P 683     -21.160   4.190  26.012  0.00  0.00      PROA  
ATOM   1571  HA  ARG P 683     -21.382   3.228  26.450  0.00  0.00      PROA  
ATOM   1572  CB  ARG P 683     -19.694   4.365  26.504  0.00  0.00      PROA  
ATOM   1573  HB1 ARG P 683     -19.710   4.233  27.607  0.00  0.00      PROA  
ATOM   1574  HB2 ARG P 683     -19.327   5.382  26.249  0.00  0.00      PROA  
ATOM   1575  CG  ARG P 683     -18.689   3.315  25.963  0.00  0.00      PROA  
ATOM   1576  HG1 ARG P 683     -17.679   3.697  26.227  0.00  0.00      PROA  
ATOM   1577  HG2 ARG P 683     -18.734   3.444  24.861  0.00  0.00      PROA  
ATOM   1578  CD  ARG P 683     -18.924   1.853  26.333  0.00  0.00      PROA  
ATOM   1579  HD1 ARG P 683     -18.181   1.248  25.770  0.00  0.00      PROA  
ATOM   1580  HD2 ARG P 683     -19.932   1.507  26.018  0.00  0.00      PROA  
ATOM   1581  NE  ARG P 683     -18.833   1.562  27.790  0.00  0.00      PROA  
ATOM   1582  HE  ARG P 683     -18.476   2.324  28.331  0.00  0.00      PROA  
ATOM   1583  CZ  ARG P 683     -19.027   0.362  28.360  0.00  0.00      PROA  
ATOM   1584  NH1 ARG P 683     -19.641  -0.585  27.705  0.00  0.00      PROA  
ATOM   1585 HH11 ARG P 683     -19.926  -0.557  26.747  0.00  0.00      PROA  
ATOM   1586 HH12 ARG P 683     -19.704  -1.501  28.101  0.00  0.00      PROA  
ATOM   1587  NH2 ARG P 683     -18.863   0.258  29.707  0.00  0.00      PROA  
ATOM   1588 HH21 ARG P 683     -18.188   0.878  30.108  0.00  0.00      PROA  
ATOM   1589 HH22 ARG P 683     -19.187  -0.603  30.097  0.00  0.00      PROA  
ATOM   1590  C   ARG P 683     -22.078   5.044  26.889  0.00  0.00      PROA  
ATOM   1591  O   ARG P 683     -22.780   4.508  27.767  0.00  0.00      PROA  
ATOM   1592  N   ASP P 684     -22.285   6.314  26.571  0.00  0.00      PROA  
ATOM   1593  HN  ASP P 684     -21.806   6.691  25.782  0.00  0.00      PROA  
ATOM   1594  CA  ASP P 684     -23.147   7.201  27.381  0.00  0.00      PROA  
ATOM   1595  HA  ASP P 684     -22.760   7.215  28.389  0.00  0.00      PROA  
ATOM   1596  CB  ASP P 684     -23.224   8.599  26.764  0.00  0.00      PROA  
ATOM   1597  HB1 ASP P 684     -23.983   9.325  27.124  0.00  0.00      PROA  
ATOM   1598  HB2 ASP P 684     -23.291   8.554  25.656  0.00  0.00      PROA  
ATOM   1599  CG  ASP P 684     -21.908   9.291  27.058  0.00  0.00      PROA  
ATOM   1600  OD1 ASP P 684     -21.136   8.973  28.006  0.00  0.00      PROA  
ATOM   1601  OD2 ASP P 684     -21.705  10.250  26.322  0.00  0.00      PROA  
ATOM   1602  C   ASP P 684     -24.528   6.810  27.522  0.00  0.00      PROA  
ATOM   1603  O   ASP P 684     -25.137   7.218  28.568  0.00  0.00      PROA  
ATOM   1604  N   TYR P 685     -25.086   6.141  26.478  0.00  0.00      PROA  
ATOM   1605  HN  TYR P 685     -24.645   6.073  25.586  0.00  0.00      PROA  
ATOM   1606  CA  TYR P 685     -26.437   5.606  26.547  0.00  0.00      PROA  
ATOM   1607  HA  TYR P 685     -26.934   5.964  27.437  0.00  0.00      PROA  
ATOM   1608  CB  TYR P 685     -27.322   6.067  25.406  0.00  0.00      PROA  
ATOM   1609  HB1 TYR P 685     -28.376   5.729  25.497  0.00  0.00      PROA  
ATOM   1610  HB2 TYR P 685     -26.986   5.615  24.448  0.00  0.00      PROA  
ATOM   1611  CG  TYR P 685     -27.452   7.522  25.336  0.00  0.00      PROA  
ATOM   1612  CD1 TYR P 685     -28.168   8.194  26.352  0.00  0.00      PROA  
ATOM   1613  HD1 TYR P 685     -28.638   7.647  27.155  0.00  0.00      PROA  
ATOM   1614  CE1 TYR P 685     -28.493   9.574  26.295  0.00  0.00      PROA  
ATOM   1615  HE1 TYR P 685     -29.143   9.922  27.084  0.00  0.00      PROA  
ATOM   1616  CZ  TYR P 685     -27.916  10.329  25.241  0.00  0.00      PROA  
ATOM   1617  OH  TYR P 685     -28.308  11.738  25.125  0.00  0.00      PROA  
ATOM   1618  HH  TYR P 685     -27.806  12.114  24.399  0.00  0.00      PROA  
ATOM   1619  CD2 TYR P 685     -26.939   8.300  24.312  0.00  0.00      PROA  
ATOM   1620  HD2 TYR P 685     -26.433   7.730  23.547  0.00  0.00      PROA  
ATOM   1621  CE2 TYR P 685     -27.087   9.683  24.266  0.00  0.00      PROA  
ATOM   1622  HE2 TYR P 685     -26.638  10.273  23.482  0.00  0.00      PROA  
ATOM   1623  C   TYR P 685     -26.657   4.212  26.794  0.00  0.00      PROA  
ATOM   1624  O   TYR P 685     -27.728   3.703  26.976  0.00  0.00      PROA  
ATOM   1625  N   GLN P 686     -25.570   3.440  27.067  0.00  0.00      PROA  
ATOM   1626  HN  GLN P 686     -24.671   3.860  27.169  0.00  0.00      PROA  
ATOM   1627  CA  GLN P 686     -25.545   2.033  27.420  0.00  0.00      PROA  
ATOM   1628  HA  GLN P 686     -24.502   1.826  27.611  0.00  0.00      PROA  
ATOM   1629  CB  GLN P 686     -26.318   1.615  28.703  0.00  0.00      PROA  
ATOM   1630  HB1 GLN P 686     -26.177   0.563  29.032  0.00  0.00      PROA  
ATOM   1631  HB2 GLN P 686     -27.362   1.855  28.410  0.00  0.00      PROA  
ATOM   1632  CG  GLN P 686     -25.921   2.580  29.898  0.00  0.00      PROA  
ATOM   1633  HG1 GLN P 686     -26.797   3.208  30.166  0.00  0.00      PROA  
ATOM   1634  HG2 GLN P 686     -25.083   3.272  29.668  0.00  0.00      PROA  
ATOM   1635  CD  GLN P 686     -25.452   1.763  31.069  0.00  0.00      PROA  
ATOM   1636  OE1 GLN P 686     -26.218   1.439  32.010  0.00  0.00      PROA  
ATOM   1637  NE2 GLN P 686     -24.214   1.234  31.045  0.00  0.00      PROA  
ATOM   1638 HE21 GLN P 686     -23.954   0.516  31.691  0.00  0.00      PROA  
ATOM   1639 HE22 GLN P 686     -23.525   1.609  30.425  0.00  0.00      PROA  
ATOM   1640  C   GLN P 686     -25.825   1.131  26.262  0.00  0.00      PROA  
ATOM   1641  O   GLN P 686     -26.373   0.004  26.474  0.00  0.00      PROA  
ATOM   1642  N   LEU P 687     -25.580   1.590  25.013  0.00  0.00      PROA  
ATOM   1643  HN  LEU P 687     -25.027   2.420  25.031  0.00  0.00      PROA  
ATOM   1644  CA  LEU P 687     -25.884   0.884  23.768  0.00  0.00      PROA  
ATOM   1645  HA  LEU P 687     -26.794   0.346  23.987  0.00  0.00      PROA  
ATOM   1646  CB  LEU P 687     -26.064   1.886  22.531  0.00  0.00      PROA  
ATOM   1647  HB1 LEU P 687     -26.439   1.296  21.668  0.00  0.00      PROA  
ATOM   1648  HB2 LEU P 687     -25.114   2.417  22.309  0.00  0.00      PROA  
ATOM   1649  CG  LEU P 687     -27.105   3.080  22.863  0.00  0.00      PROA  
ATOM   1650  HG  LEU P 687     -26.629   3.698  23.654  0.00  0.00      PROA  
ATOM   1651  CD1 LEU P 687     -27.104   3.944  21.621  0.00  0.00      PROA  
ATOM   1652 HD11 LEU P 687     -27.843   4.773  21.628  0.00  0.00      PROA  
ATOM   1653 HD12 LEU P 687     -27.334   3.204  20.825  0.00  0.00      PROA  
ATOM   1654 HD13 LEU P 687     -26.123   4.438  21.458  0.00  0.00      PROA  
ATOM   1655  CD2 LEU P 687     -28.437   2.644  23.433  0.00  0.00      PROA  
ATOM   1656 HD21 LEU P 687     -28.794   1.725  22.922  0.00  0.00      PROA  
ATOM   1657 HD22 LEU P 687     -29.126   3.510  23.334  0.00  0.00      PROA  
ATOM   1658 HD23 LEU P 687     -28.292   2.432  24.514  0.00  0.00      PROA  
ATOM   1659  C   LEU P 687     -24.694  -0.080  23.386  0.00  0.00      PROA  
ATOM   1660  O   LEU P 687     -23.561  -0.004  23.839  0.00  0.00      PROA  
ATOM   1661  N   SER P 688     -24.927  -0.988  22.490  0.00  0.00      PROA  
ATOM   1662  HN  SER P 688     -25.830  -0.975  22.067  0.00  0.00      PROA  
ATOM   1663  CA  SER P 688     -23.873  -1.865  22.012  0.00  0.00      PROA  
ATOM   1664  HA  SER P 688     -23.104  -1.870  22.770  0.00  0.00      PROA  
ATOM   1665  CB  SER P 688     -24.332  -3.325  21.600  0.00  0.00      PROA  
ATOM   1666  HB1 SER P 688     -25.142  -3.291  20.839  0.00  0.00      PROA  
ATOM   1667  HB2 SER P 688     -24.824  -3.818  22.465  0.00  0.00      PROA  
ATOM   1668  OG  SER P 688     -23.239  -4.131  21.082  0.00  0.00      PROA  
ATOM   1669  HG1 SER P 688     -22.714  -4.107  21.885  0.00  0.00      PROA  
ATOM   1670  C   SER P 688     -23.177  -1.211  20.772  0.00  0.00      PROA  
ATOM   1671  O   SER P 688     -23.627  -1.276  19.618  0.00  0.00      PROA  
ATOM   1672  N   TYR P 689     -21.995  -0.568  20.939  0.00  0.00      PROA  
ATOM   1673  HN  TYR P 689     -21.678  -0.424  21.873  0.00  0.00      PROA  
ATOM   1674  CA  TYR P 689     -21.213  -0.040  19.796  0.00  0.00      PROA  
ATOM   1675  HA  TYR P 689     -21.839   0.629  19.224  0.00  0.00      PROA  
ATOM   1676  CB  TYR P 689     -19.933   0.660  20.395  0.00  0.00      PROA  
ATOM   1677  HB1 TYR P 689     -19.535  -0.017  21.181  0.00  0.00      PROA  
ATOM   1678  HB2 TYR P 689     -20.215   1.581  20.950  0.00  0.00      PROA  
ATOM   1679  CG  TYR P 689     -18.904   0.858  19.369  0.00  0.00      PROA  
ATOM   1680  CD1 TYR P 689     -19.037   1.862  18.406  0.00  0.00      PROA  
ATOM   1681  HD1 TYR P 689     -19.874   2.532  18.537  0.00  0.00      PROA  
ATOM   1682  CE1 TYR P 689     -18.023   2.101  17.479  0.00  0.00      PROA  
ATOM   1683  HE1 TYR P 689     -17.976   2.994  16.874  0.00  0.00      PROA  
ATOM   1684  CZ  TYR P 689     -16.958   1.213  17.403  0.00  0.00      PROA  
ATOM   1685  OH  TYR P 689     -15.995   1.393  16.366  0.00  0.00      PROA  
ATOM   1686  HH  TYR P 689     -16.071   2.072  15.691  0.00  0.00      PROA  
ATOM   1687  CD2 TYR P 689     -17.787   0.035  19.322  0.00  0.00      PROA  
ATOM   1688  HD2 TYR P 689     -17.685  -0.707  20.100  0.00  0.00      PROA  
ATOM   1689  CE2 TYR P 689     -16.799   0.201  18.349  0.00  0.00      PROA  
ATOM   1690  HE2 TYR P 689     -15.843  -0.257  18.558  0.00  0.00      PROA  
ATOM   1691  C   TYR P 689     -20.767  -1.163  18.841  0.00  0.00      PROA  
ATOM   1692  O   TYR P 689     -20.877  -1.025  17.598  0.00  0.00      PROA  
ATOM   1693  N   LEU P 690     -20.335  -2.371  19.261  0.00  0.00      PROA  
ATOM   1694  HN  LEU P 690     -20.274  -2.520  20.245  0.00  0.00      PROA  
ATOM   1695  CA  LEU P 690     -19.970  -3.504  18.428  0.00  0.00      PROA  
ATOM   1696  HA  LEU P 690     -19.297  -2.993  17.756  0.00  0.00      PROA  
ATOM   1697  CB  LEU P 690     -19.079  -4.573  19.182  0.00  0.00      PROA  
ATOM   1698  HB1 LEU P 690     -18.971  -5.534  18.637  0.00  0.00      PROA  
ATOM   1699  HB2 LEU P 690     -19.678  -4.799  20.090  0.00  0.00      PROA  
ATOM   1700  CG  LEU P 690     -17.670  -3.947  19.424  0.00  0.00      PROA  
ATOM   1701  HG  LEU P 690     -17.720  -2.938  19.886  0.00  0.00      PROA  
ATOM   1702  CD1 LEU P 690     -16.937  -4.820  20.453  0.00  0.00      PROA  
ATOM   1703 HD11 LEU P 690     -16.035  -4.227  20.717  0.00  0.00      PROA  
ATOM   1704 HD12 LEU P 690     -16.709  -5.868  20.162  0.00  0.00      PROA  
ATOM   1705 HD13 LEU P 690     -17.496  -4.822  21.413  0.00  0.00      PROA  
ATOM   1706  CD2 LEU P 690     -16.767  -4.019  18.162  0.00  0.00      PROA  
ATOM   1707 HD21 LEU P 690     -15.751  -3.598  18.319  0.00  0.00      PROA  
ATOM   1708 HD22 LEU P 690     -17.197  -3.381  17.361  0.00  0.00      PROA  
ATOM   1709 HD23 LEU P 690     -16.775  -5.068  17.796  0.00  0.00      PROA  
ATOM   1710  C   LEU P 690     -21.094  -4.018  17.464  0.00  0.00      PROA  
ATOM   1711  O   LEU P 690     -20.858  -4.196  16.273  0.00  0.00      PROA  
ATOM   1712  N   SER P 691     -22.354  -4.072  17.932  0.00  0.00      PROA  
ATOM   1713  HN  SER P 691     -22.468  -3.911  18.909  0.00  0.00      PROA  
ATOM   1714  CA  SER P 691     -23.504  -4.238  17.032  0.00  0.00      PROA  
ATOM   1715  HA  SER P 691     -23.436  -5.104  16.389  0.00  0.00      PROA  
ATOM   1716  CB  SER P 691     -24.740  -4.662  17.912  0.00  0.00      PROA  
ATOM   1717  HB1 SER P 691     -25.197  -3.747  18.346  0.00  0.00      PROA  
ATOM   1718  HB2 SER P 691     -24.476  -5.364  18.732  0.00  0.00      PROA  
ATOM   1719  OG  SER P 691     -25.744  -5.127  17.092  0.00  0.00      PROA  
ATOM   1720  HG1 SER P 691     -25.504  -6.026  16.854  0.00  0.00      PROA  
ATOM   1721  C   SER P 691     -23.745  -3.061  16.086  0.00  0.00      PROA  
ATOM   1722  O   SER P 691     -24.082  -3.175  14.909  0.00  0.00      PROA  
ATOM   1723  N   LEU P 692     -23.631  -1.832  16.609  0.00  0.00      PROA  
ATOM   1724  HN  LEU P 692     -23.520  -1.669  17.586  0.00  0.00      PROA  
ATOM   1725  CA  LEU P 692     -23.805  -0.600  15.741  0.00  0.00      PROA  
ATOM   1726  HA  LEU P 692     -24.821  -0.601  15.373  0.00  0.00      PROA  
ATOM   1727  CB  LEU P 692     -23.725   0.728  16.524  0.00  0.00      PROA  
ATOM   1728  HB1 LEU P 692     -22.660   0.942  16.758  0.00  0.00      PROA  
ATOM   1729  HB2 LEU P 692     -24.223   0.729  17.517  0.00  0.00      PROA  
ATOM   1730  CG  LEU P 692     -24.146   1.973  15.704  0.00  0.00      PROA  
ATOM   1731  HG  LEU P 692     -23.337   2.166  14.967  0.00  0.00      PROA  
ATOM   1732  CD1 LEU P 692     -25.510   1.836  14.961  0.00  0.00      PROA  
ATOM   1733 HD11 LEU P 692     -25.369   1.166  14.085  0.00  0.00      PROA  
ATOM   1734 HD12 LEU P 692     -25.856   2.846  14.654  0.00  0.00      PROA  
ATOM   1735 HD13 LEU P 692     -26.305   1.535  15.676  0.00  0.00      PROA  
ATOM   1736  CD2 LEU P 692     -24.041   3.316  16.517  0.00  0.00      PROA  
ATOM   1737 HD21 LEU P 692     -24.372   4.120  15.825  0.00  0.00      PROA  
ATOM   1738 HD22 LEU P 692     -22.995   3.462  16.863  0.00  0.00      PROA  
ATOM   1739 HD23 LEU P 692     -24.739   3.292  17.382  0.00  0.00      PROA  
ATOM   1740  C   LEU P 692     -22.827  -0.529  14.612  0.00  0.00      PROA  
ATOM   1741  O   LEU P 692     -23.078  -0.292  13.432  0.00  0.00      PROA  
ATOM   1742  N   ARG P 693     -21.558  -0.854  14.893  0.00  0.00      PROA  
ATOM   1743  HN  ARG P 693     -21.399  -0.981  15.869  0.00  0.00      PROA  
ATOM   1744  CA  ARG P 693     -20.444  -1.066  14.004  0.00  0.00      PROA  
ATOM   1745  HA  ARG P 693     -20.316  -0.184  13.394  0.00  0.00      PROA  
ATOM   1746  CB  ARG P 693     -19.145  -1.360  14.806  0.00  0.00      PROA  
ATOM   1747  HB1 ARG P 693     -19.436  -2.171  15.507  0.00  0.00      PROA  
ATOM   1748  HB2 ARG P 693     -18.869  -0.493  15.444  0.00  0.00      PROA  
ATOM   1749  CG  ARG P 693     -17.989  -1.767  13.942  0.00  0.00      PROA  
ATOM   1750  HG1 ARG P 693     -17.902  -1.261  12.957  0.00  0.00      PROA  
ATOM   1751  HG2 ARG P 693     -18.032  -2.856  13.726  0.00  0.00      PROA  
ATOM   1752  CD  ARG P 693     -16.626  -1.542  14.624  0.00  0.00      PROA  
ATOM   1753  HD1 ARG P 693     -16.378  -2.000  15.605  0.00  0.00      PROA  
ATOM   1754  HD2 ARG P 693     -16.607  -0.431  14.659  0.00  0.00      PROA  
ATOM   1755  NE  ARG P 693     -15.523  -1.946  13.639  0.00  0.00      PROA  
ATOM   1756  HE  ARG P 693     -15.403  -2.913  13.417  0.00  0.00      PROA  
ATOM   1757  CZ  ARG P 693     -14.632  -1.251  12.946  0.00  0.00      PROA  
ATOM   1758  NH1 ARG P 693     -14.143  -0.102  13.279  0.00  0.00      PROA  
ATOM   1759 HH11 ARG P 693     -14.561   0.390  14.043  0.00  0.00      PROA  
ATOM   1760 HH12 ARG P 693     -13.850   0.507  12.543  0.00  0.00      PROA  
ATOM   1761  NH2 ARG P 693     -14.162  -1.607  11.781  0.00  0.00      PROA  
ATOM   1762 HH21 ARG P 693     -14.637  -2.313  11.255  0.00  0.00      PROA  
ATOM   1763 HH22 ARG P 693     -13.359  -1.154  11.393  0.00  0.00      PROA  
ATOM   1764  C   ARG P 693     -20.607  -2.196  12.990  0.00  0.00      PROA  
ATOM   1765  O   ARG P 693     -20.433  -1.969  11.832  0.00  0.00      PROA  
ATOM   1766  N   THR P 694     -21.160  -3.389  13.316  0.00  0.00      PROA  
ATOM   1767  HN  THR P 694     -21.307  -3.449  14.300  0.00  0.00      PROA  
ATOM   1768  CA  THR P 694     -21.814  -4.308  12.412  0.00  0.00      PROA  
ATOM   1769  HA  THR P 694     -21.087  -4.646  11.689  0.00  0.00      PROA  
ATOM   1770  CB  THR P 694     -22.279  -5.607  13.036  0.00  0.00      PROA  
ATOM   1771  HB  THR P 694     -22.877  -5.480  13.963  0.00  0.00      PROA  
ATOM   1772  OG1 THR P 694     -21.138  -6.438  13.295  0.00  0.00      PROA  
ATOM   1773  HG1 THR P 694     -21.059  -7.116  12.620  0.00  0.00      PROA  
ATOM   1774  CG2 THR P 694     -23.227  -6.515  12.183  0.00  0.00      PROA  
ATOM   1775 HG21 THR P 694     -23.215  -7.540  12.612  0.00  0.00      PROA  
ATOM   1776 HG22 THR P 694     -22.748  -6.496  11.181  0.00  0.00      PROA  
ATOM   1777 HG23 THR P 694     -24.265  -6.128  12.101  0.00  0.00      PROA  
ATOM   1778  C   THR P 694     -22.921  -3.734  11.544  0.00  0.00      PROA  
ATOM   1779  O   THR P 694     -22.927  -3.844  10.324  0.00  0.00      PROA  
ATOM   1780  N   SER P 695     -23.903  -2.920  12.072  0.00  0.00      PROA  
ATOM   1781  HN  SER P 695     -23.781  -2.641  13.021  0.00  0.00      PROA  
ATOM   1782  CA  SER P 695     -24.918  -2.257  11.208  0.00  0.00      PROA  
ATOM   1783  HA  SER P 695     -25.274  -3.117  10.659  0.00  0.00      PROA  
ATOM   1784  CB  SER P 695     -26.196  -1.726  11.984  0.00  0.00      PROA  
ATOM   1785  HB1 SER P 695     -25.976  -0.782  12.527  0.00  0.00      PROA  
ATOM   1786  HB2 SER P 695     -26.392  -2.491  12.766  0.00  0.00      PROA  
ATOM   1787  OG  SER P 695     -27.241  -1.433  11.116  0.00  0.00      PROA  
ATOM   1788  HG1 SER P 695     -27.124  -2.011  10.358  0.00  0.00      PROA  
ATOM   1789  C   SER P 695     -24.371  -1.298  10.219  0.00  0.00      PROA  
ATOM   1790  O   SER P 695     -24.869  -1.276   9.102  0.00  0.00      PROA  
ATOM   1791  N   ILE P 696     -23.286  -0.519  10.596  0.00  0.00      PROA  
ATOM   1792  HN  ILE P 696     -23.190  -0.397  11.581  0.00  0.00      PROA  
ATOM   1793  CA  ILE P 696     -22.661   0.397   9.779  0.00  0.00      PROA  
ATOM   1794  HA  ILE P 696     -23.356   1.117   9.373  0.00  0.00      PROA  
ATOM   1795  CB  ILE P 696     -21.678   1.333  10.523  0.00  0.00      PROA  
ATOM   1796  HB  ILE P 696     -21.001   0.788  11.216  0.00  0.00      PROA  
ATOM   1797  CG2 ILE P 696     -20.855   2.171   9.514  0.00  0.00      PROA  
ATOM   1798 HG21 ILE P 696     -21.540   2.651   8.783  0.00  0.00      PROA  
ATOM   1799 HG22 ILE P 696     -20.168   1.491   8.965  0.00  0.00      PROA  
ATOM   1800 HG23 ILE P 696     -20.194   2.869  10.071  0.00  0.00      PROA  
ATOM   1801  CG1 ILE P 696     -22.522   2.305  11.322  0.00  0.00      PROA  
ATOM   1802 HG11 ILE P 696     -23.238   1.760  11.973  0.00  0.00      PROA  
ATOM   1803 HG12 ILE P 696     -23.039   2.909  10.547  0.00  0.00      PROA  
ATOM   1804  CD  ILE P 696     -21.694   3.150  12.301  0.00  0.00      PROA  
ATOM   1805  HD1 ILE P 696     -21.199   2.435  12.992  0.00  0.00      PROA  
ATOM   1806  HD2 ILE P 696     -22.345   3.796  12.928  0.00  0.00      PROA  
ATOM   1807  HD3 ILE P 696     -20.851   3.685  11.813  0.00  0.00      PROA  
ATOM   1808  C   ILE P 696     -22.004  -0.360   8.601  0.00  0.00      PROA  
ATOM   1809  O   ILE P 696     -22.072   0.007   7.452  0.00  0.00      PROA  
ATOM   1810  N   GLY P 697     -21.406  -1.504   8.935  0.00  0.00      PROA  
ATOM   1811  HN  GLY P 697     -21.356  -1.806   9.884  0.00  0.00      PROA  
ATOM   1812  CA  GLY P 697     -20.793  -2.359   7.936  0.00  0.00      PROA  
ATOM   1813  HA1 GLY P 697     -20.160  -3.104   8.394  0.00  0.00      PROA  
ATOM   1814  HA2 GLY P 697     -20.052  -1.724   7.473  0.00  0.00      PROA  
ATOM   1815  C   GLY P 697     -21.811  -2.987   6.967  0.00  0.00      PROA  
ATOM   1816  O   GLY P 697     -21.532  -3.208   5.797  0.00  0.00      PROA  
ATOM   1817  N   LEU P 698     -23.000  -3.282   7.551  0.00  0.00      PROA  
ATOM   1818  HN  LEU P 698     -23.093  -3.211   8.541  0.00  0.00      PROA  
ATOM   1819  CA  LEU P 698     -24.093  -3.809   6.729  0.00  0.00      PROA  
ATOM   1820  HA  LEU P 698     -23.810  -4.658   6.124  0.00  0.00      PROA  
ATOM   1821  CB  LEU P 698     -25.245  -4.365   7.675  0.00  0.00      PROA  
ATOM   1822  HB1 LEU P 698     -26.198  -3.918   7.321  0.00  0.00      PROA  
ATOM   1823  HB2 LEU P 698     -24.979  -4.178   8.738  0.00  0.00      PROA  
ATOM   1824  CG  LEU P 698     -25.462  -5.945   7.402  0.00  0.00      PROA  
ATOM   1825  HG  LEU P 698     -25.639  -6.163   6.328  0.00  0.00      PROA  
ATOM   1826  CD1 LEU P 698     -24.265  -6.705   7.908  0.00  0.00      PROA  
ATOM   1827 HD11 LEU P 698     -23.990  -6.535   8.971  0.00  0.00      PROA  
ATOM   1828 HD12 LEU P 698     -23.375  -6.369   7.335  0.00  0.00      PROA  
ATOM   1829 HD13 LEU P 698     -24.228  -7.803   7.740  0.00  0.00      PROA  
ATOM   1830  CD2 LEU P 698     -26.765  -6.412   8.245  0.00  0.00      PROA  
ATOM   1831 HD21 LEU P 698     -26.585  -6.417   9.341  0.00  0.00      PROA  
ATOM   1832 HD22 LEU P 698     -26.776  -7.495   7.996  0.00  0.00      PROA  
ATOM   1833 HD23 LEU P 698     -27.668  -5.856   7.914  0.00  0.00      PROA  
ATOM   1834  C   LEU P 698     -24.474  -2.911   5.598  0.00  0.00      PROA  
ATOM   1835  O   LEU P 698     -24.438  -3.300   4.423  0.00  0.00      PROA  
ATOM   1836  N   TRP P 699     -24.846  -1.741   5.929  0.00  0.00      PROA  
ATOM   1837  HN  TRP P 699     -24.755  -1.559   6.905  0.00  0.00      PROA  
ATOM   1838  CA  TRP P 699     -25.175  -0.676   5.034  0.00  0.00      PROA  
ATOM   1839  HA  TRP P 699     -25.899  -1.111   4.361  0.00  0.00      PROA  
ATOM   1840  CB  TRP P 699     -25.629   0.562   5.836  0.00  0.00      PROA  
ATOM   1841  HB1 TRP P 699     -25.627   1.475   5.203  0.00  0.00      PROA  
ATOM   1842  HB2 TRP P 699     -24.899   0.816   6.633  0.00  0.00      PROA  
ATOM   1843  CG  TRP P 699     -27.074   0.502   6.494  0.00  0.00      PROA  
ATOM   1844  CD1 TRP P 699     -27.474   0.545   7.818  0.00  0.00      PROA  
ATOM   1845  HD1 TRP P 699     -26.775   0.648   8.635  0.00  0.00      PROA  
ATOM   1846  NE1 TRP P 699     -28.770   0.884   7.971  0.00  0.00      PROA  
ATOM   1847  HE1 TRP P 699     -29.164   1.259   8.782  0.00  0.00      PROA  
ATOM   1848  CE2 TRP P 699     -29.314   0.882   6.752  0.00  0.00      PROA  
ATOM   1849  CD2 TRP P 699     -28.283   0.667   5.765  0.00  0.00      PROA  
ATOM   1850  CE3 TRP P 699     -28.571   0.729   4.408  0.00  0.00      PROA  
ATOM   1851  HE3 TRP P 699     -27.780   0.625   3.680  0.00  0.00      PROA  
ATOM   1852  CZ3 TRP P 699     -29.884   0.983   4.152  0.00  0.00      PROA  
ATOM   1853  HZ3 TRP P 699     -30.108   1.007   3.096  0.00  0.00      PROA  
ATOM   1854  CZ2 TRP P 699     -30.629   1.061   6.424  0.00  0.00      PROA  
ATOM   1855  HZ2 TRP P 699     -31.338   1.314   7.198  0.00  0.00      PROA  
ATOM   1856  CH2 TRP P 699     -30.925   1.036   5.067  0.00  0.00      PROA  
ATOM   1857  HH2 TRP P 699     -31.852   1.404   4.652  0.00  0.00      PROA  
ATOM   1858  C   TRP P 699     -24.000  -0.362   4.078  0.00  0.00      PROA  
ATOM   1859  O   TRP P 699     -24.299  -0.149   2.927  0.00  0.00      PROA  
ATOM   1860  N   THR P 700     -22.732  -0.376   4.626  0.00  0.00      PROA  
ATOM   1861  HN  THR P 700     -22.641  -0.488   5.613  0.00  0.00      PROA  
ATOM   1862  CA  THR P 700     -21.549  -0.062   3.840  0.00  0.00      PROA  
ATOM   1863  HA  THR P 700     -21.722   0.875   3.331  0.00  0.00      PROA  
ATOM   1864  CB  THR P 700     -20.278   0.153   4.680  0.00  0.00      PROA  
ATOM   1865  HB  THR P 700     -20.060  -0.798   5.211  0.00  0.00      PROA  
ATOM   1866  OG1 THR P 700     -20.543   1.205   5.679  0.00  0.00      PROA  
ATOM   1867  HG1 THR P 700     -21.016   0.664   6.315  0.00  0.00      PROA  
ATOM   1868  CG2 THR P 700     -19.056   0.661   3.841  0.00  0.00      PROA  
ATOM   1869 HG21 THR P 700     -19.274   1.596   3.281  0.00  0.00      PROA  
ATOM   1870 HG22 THR P 700     -18.789  -0.086   3.064  0.00  0.00      PROA  
ATOM   1871 HG23 THR P 700     -18.210   0.840   4.539  0.00  0.00      PROA  
ATOM   1872  C   THR P 700     -21.278  -1.113   2.779  0.00  0.00      PROA  
ATOM   1873  O   THR P 700     -20.949  -0.698   1.658  0.00  0.00      PROA  
ATOM   1874  N   SER P 701     -21.501  -2.491   3.092  0.00  0.00      PROA  
ATOM   1875  HN  SER P 701     -21.581  -2.710   4.062  0.00  0.00      PROA  
ATOM   1876  CA  SER P 701     -21.436  -3.637   2.194  0.00  0.00      PROA  
ATOM   1877  HA  SER P 701     -20.423  -3.592   1.823  0.00  0.00      PROA  
ATOM   1878  CB  SER P 701     -21.588  -5.014   2.909  0.00  0.00      PROA  
ATOM   1879  HB1 SER P 701     -22.335  -4.921   3.726  0.00  0.00      PROA  
ATOM   1880  HB2 SER P 701     -20.610  -5.098   3.429  0.00  0.00      PROA  
ATOM   1881  OG  SER P 701     -21.848  -6.171   2.085  0.00  0.00      PROA  
ATOM   1882  HG1 SER P 701     -21.013  -6.308   1.632  0.00  0.00      PROA  
ATOM   1883  C   SER P 701     -22.432  -3.585   1.007  0.00  0.00      PROA  
ATOM   1884  O   SER P 701     -22.022  -3.749  -0.141  0.00  0.00      PROA  
ATOM   1885  N   PHE P 702     -23.717  -3.157   1.314  0.00  0.00      PROA  
ATOM   1886  HN  PHE P 702     -24.054  -3.075   2.249  0.00  0.00      PROA  
ATOM   1887  CA  PHE P 702     -24.850  -2.935   0.491  0.00  0.00      PROA  
ATOM   1888  HA  PHE P 702     -24.977  -3.797  -0.147  0.00  0.00      PROA  
ATOM   1889  CB  PHE P 702     -26.158  -2.742   1.431  0.00  0.00      PROA  
ATOM   1890  HB1 PHE P 702     -25.844  -1.861   2.030  0.00  0.00      PROA  
ATOM   1891  HB2 PHE P 702     -26.332  -3.587   2.131  0.00  0.00      PROA  
ATOM   1892  CG  PHE P 702     -27.393  -2.425   0.573  0.00  0.00      PROA  
ATOM   1893  CD1 PHE P 702     -27.581  -3.081  -0.644  0.00  0.00      PROA  
ATOM   1894  HD1 PHE P 702     -26.857  -3.809  -0.977  0.00  0.00      PROA  
ATOM   1895  CE1 PHE P 702     -28.746  -2.827  -1.326  0.00  0.00      PROA  
ATOM   1896  HE1 PHE P 702     -28.860  -3.223  -2.324  0.00  0.00      PROA  
ATOM   1897  CZ  PHE P 702     -29.709  -1.862  -0.851  0.00  0.00      PROA  
ATOM   1898  HZ  PHE P 702     -30.629  -1.661  -1.379  0.00  0.00      PROA  
ATOM   1899  CD2 PHE P 702     -28.284  -1.478   1.035  0.00  0.00      PROA  
ATOM   1900  HD2 PHE P 702     -28.081  -0.921   1.938  0.00  0.00      PROA  
ATOM   1901  CE2 PHE P 702     -29.461  -1.228   0.320  0.00  0.00      PROA  
ATOM   1902  HE2 PHE P 702     -30.208  -0.542   0.691  0.00  0.00      PROA  
ATOM   1903  C   PHE P 702     -24.570  -1.832  -0.525  0.00  0.00      PROA  
ATOM   1904  O   PHE P 702     -24.966  -1.914  -1.700  0.00  0.00      PROA  
ATOM   1905  N   LEU P 703     -23.984  -0.716  -0.105  0.00  0.00      PROA  
ATOM   1906  HN  LEU P 703     -23.941  -0.590   0.883  0.00  0.00      PROA  
ATOM   1907  CA  LEU P 703     -23.718   0.505  -0.836  0.00  0.00      PROA  
ATOM   1908  HA  LEU P 703     -24.644   0.652  -1.373  0.00  0.00      PROA  
ATOM   1909  CB  LEU P 703     -23.397   1.717   0.042  0.00  0.00      PROA  
ATOM   1910  HB1 LEU P 703     -22.946   2.561  -0.524  0.00  0.00      PROA  
ATOM   1911  HB2 LEU P 703     -22.673   1.365   0.808  0.00  0.00      PROA  
ATOM   1912  CG  LEU P 703     -24.573   2.458   0.717  0.00  0.00      PROA  
ATOM   1913  HG  LEU P 703     -25.138   1.665   1.252  0.00  0.00      PROA  
ATOM   1914  CD1 LEU P 703     -23.918   3.429   1.685  0.00  0.00      PROA  
ATOM   1915 HD11 LEU P 703     -23.441   4.245   1.101  0.00  0.00      PROA  
ATOM   1916 HD12 LEU P 703     -23.073   2.966   2.238  0.00  0.00      PROA  
ATOM   1917 HD13 LEU P 703     -24.620   3.883   2.416  0.00  0.00      PROA  
ATOM   1918  CD2 LEU P 703     -25.514   3.297  -0.142  0.00  0.00      PROA  
ATOM   1919 HD21 LEU P 703     -25.894   2.698  -0.997  0.00  0.00      PROA  
ATOM   1920 HD22 LEU P 703     -25.057   4.204  -0.592  0.00  0.00      PROA  
ATOM   1921 HD23 LEU P 703     -26.427   3.553   0.437  0.00  0.00      PROA  
ATOM   1922  C   LEU P 703     -22.608   0.192  -1.874  0.00  0.00      PROA  
ATOM   1923  O   LEU P 703     -22.577   0.677  -3.035  0.00  0.00      PROA  
ATOM   1924  N   CYS P 704     -21.621  -0.608  -1.504  0.00  0.00      PROA  
ATOM   1925  HN  CYS P 704     -21.480  -0.894  -0.560  0.00  0.00      PROA  
ATOM   1926  CA  CYS P 704     -20.543  -1.300  -2.297  0.00  0.00      PROA  
ATOM   1927  HA  CYS P 704     -19.999  -0.562  -2.867  0.00  0.00      PROA  
ATOM   1928  CB  CYS P 704     -19.421  -1.979  -1.451  0.00  0.00      PROA  
ATOM   1929  HB1 CYS P 704     -18.600  -2.480  -2.008  0.00  0.00      PROA  
ATOM   1930  HB2 CYS P 704     -19.724  -2.771  -0.733  0.00  0.00      PROA  
ATOM   1931  SG  CYS P 704     -18.585  -0.833  -0.341  0.00  0.00      PROA  
ATOM   1932  HG1 CYS P 704     -19.511  -0.550   0.563  0.00  0.00      PROA  
ATOM   1933  C   CYS P 704     -20.982  -2.294  -3.358  0.00  0.00      PROA  
ATOM   1934  O   CYS P 704     -20.270  -2.316  -4.376  0.00  0.00      PROA  
ATOM   1935  N   ILE P 705     -22.173  -3.057  -3.209  0.00  0.00      PROA  
ATOM   1936  HN  ILE P 705     -22.659  -3.123  -2.341  0.00  0.00      PROA  
ATOM   1937  CA  ILE P 705     -22.794  -3.837  -4.270  0.00  0.00      PROA  
ATOM   1938  HA  ILE P 705     -21.966  -4.298  -4.787  0.00  0.00      PROA  
ATOM   1939  CB  ILE P 705     -23.811  -4.850  -3.707  0.00  0.00      PROA  
ATOM   1940  HB  ILE P 705     -24.598  -4.263  -3.188  0.00  0.00      PROA  
ATOM   1941  CG2 ILE P 705     -24.351  -5.638  -4.820  0.00  0.00      PROA  
ATOM   1942 HG21 ILE P 705     -24.847  -6.434  -4.224  0.00  0.00      PROA  
ATOM   1943 HG22 ILE P 705     -23.567  -6.130  -5.434  0.00  0.00      PROA  
ATOM   1944 HG23 ILE P 705     -25.091  -5.076  -5.429  0.00  0.00      PROA  
ATOM   1945  CG1 ILE P 705     -23.193  -5.792  -2.629  0.00  0.00      PROA  
ATOM   1946 HG11 ILE P 705     -22.342  -5.275  -2.135  0.00  0.00      PROA  
ATOM   1947 HG12 ILE P 705     -22.674  -6.678  -3.053  0.00  0.00      PROA  
ATOM   1948  CD  ILE P 705     -24.099  -6.346  -1.521  0.00  0.00      PROA  
ATOM   1949  HD1 ILE P 705     -23.501  -6.649  -0.635  0.00  0.00      PROA  
ATOM   1950  HD2 ILE P 705     -24.706  -7.203  -1.882  0.00  0.00      PROA  
ATOM   1951  HD3 ILE P 705     -24.728  -5.525  -1.114  0.00  0.00      PROA  
ATOM   1952  C   ILE P 705     -23.479  -2.895  -5.229  0.00  0.00      PROA  
ATOM   1953  O   ILE P 705     -23.509  -2.999  -6.456  0.00  0.00      PROA  
ATOM   1954  N   VAL P 706     -24.099  -1.823  -4.626  0.00  0.00      PROA  
ATOM   1955  HN  VAL P 706     -24.236  -1.841  -3.638  0.00  0.00      PROA  
ATOM   1956  CA  VAL P 706     -25.005  -0.835  -5.356  0.00  0.00      PROA  
ATOM   1957  HA  VAL P 706     -25.787  -1.329  -5.914  0.00  0.00      PROA  
ATOM   1958  CB  VAL P 706     -25.764  -0.011  -4.312  0.00  0.00      PROA  
ATOM   1959  HB  VAL P 706     -25.106   0.265  -3.460  0.00  0.00      PROA  
ATOM   1960  CG1 VAL P 706     -26.289   1.315  -4.861  0.00  0.00      PROA  
ATOM   1961 HG11 VAL P 706     -27.059   1.282  -5.661  0.00  0.00      PROA  
ATOM   1962 HG12 VAL P 706     -25.498   1.854  -5.424  0.00  0.00      PROA  
ATOM   1963 HG13 VAL P 706     -26.665   2.096  -4.166  0.00  0.00      PROA  
ATOM   1964  CG2 VAL P 706     -26.921  -0.911  -3.857  0.00  0.00      PROA  
ATOM   1965 HG21 VAL P 706     -27.764  -0.616  -4.518  0.00  0.00      PROA  
ATOM   1966 HG22 VAL P 706     -27.189  -0.757  -2.790  0.00  0.00      PROA  
ATOM   1967 HG23 VAL P 706     -26.691  -1.998  -3.893  0.00  0.00      PROA  
ATOM   1968  C   VAL P 706     -24.250  -0.034  -6.391  0.00  0.00      PROA  
ATOM   1969  O   VAL P 706     -24.565   0.216  -7.555  0.00  0.00      PROA  
ATOM   1970  N   LEU P 707     -23.067   0.344  -5.910  0.00  0.00      PROA  
ATOM   1971  HN  LEU P 707     -22.791   0.053  -4.997  0.00  0.00      PROA  
ATOM   1972  CA  LEU P 707     -22.107   1.112  -6.630  0.00  0.00      PROA  
ATOM   1973  HA  LEU P 707     -22.577   1.980  -7.068  0.00  0.00      PROA  
ATOM   1974  CB  LEU P 707     -21.090   1.572  -5.586  0.00  0.00      PROA  
ATOM   1975  HB1 LEU P 707     -20.403   0.841  -5.109  0.00  0.00      PROA  
ATOM   1976  HB2 LEU P 707     -21.675   2.074  -4.786  0.00  0.00      PROA  
ATOM   1977  CG  LEU P 707     -20.149   2.748  -6.089  0.00  0.00      PROA  
ATOM   1978  HG  LEU P 707     -19.406   2.245  -6.745  0.00  0.00      PROA  
ATOM   1979  CD1 LEU P 707     -20.818   3.837  -6.824  0.00  0.00      PROA  
ATOM   1980 HD11 LEU P 707     -20.100   4.605  -7.185  0.00  0.00      PROA  
ATOM   1981 HD12 LEU P 707     -21.543   4.391  -6.191  0.00  0.00      PROA  
ATOM   1982 HD13 LEU P 707     -21.355   3.521  -7.744  0.00  0.00      PROA  
ATOM   1983  CD2 LEU P 707     -19.439   3.267  -4.827  0.00  0.00      PROA  
ATOM   1984 HD21 LEU P 707     -18.742   2.521  -4.388  0.00  0.00      PROA  
ATOM   1985 HD22 LEU P 707     -20.178   3.500  -4.030  0.00  0.00      PROA  
ATOM   1986 HD23 LEU P 707     -18.968   4.239  -5.082  0.00  0.00      PROA  
ATOM   1987  C   LEU P 707     -21.377   0.203  -7.716  0.00  0.00      PROA  
ATOM   1988  O   LEU P 707     -21.052   0.798  -8.739  0.00  0.00      PROA  
ATOM   1989  N   VAL P 708     -21.374  -1.141  -7.509  0.00  0.00      PROA  
ATOM   1990  HN  VAL P 708     -21.496  -1.535  -6.602  0.00  0.00      PROA  
ATOM   1991  CA  VAL P 708     -20.890  -2.070  -8.496  0.00  0.00      PROA  
ATOM   1992  HA  VAL P 708     -19.990  -1.632  -8.903  0.00  0.00      PROA  
ATOM   1993  CB  VAL P 708     -20.451  -3.334  -7.908  0.00  0.00      PROA  
ATOM   1994  HB  VAL P 708     -21.132  -3.748  -7.133  0.00  0.00      PROA  
ATOM   1995  CG1 VAL P 708     -20.302  -4.556  -8.914  0.00  0.00      PROA  
ATOM   1996 HG11 VAL P 708     -19.993  -5.440  -8.316  0.00  0.00      PROA  
ATOM   1997 HG12 VAL P 708     -19.499  -4.354  -9.654  0.00  0.00      PROA  
ATOM   1998 HG13 VAL P 708     -21.210  -4.846  -9.486  0.00  0.00      PROA  
ATOM   1999  CG2 VAL P 708     -19.111  -2.998  -7.344  0.00  0.00      PROA  
ATOM   2000 HG21 VAL P 708     -19.061  -2.103  -6.688  0.00  0.00      PROA  
ATOM   2001 HG22 VAL P 708     -18.374  -2.947  -8.174  0.00  0.00      PROA  
ATOM   2002 HG23 VAL P 708     -18.825  -3.787  -6.616  0.00  0.00      PROA  
ATOM   2003  C   VAL P 708     -21.809  -2.168  -9.743  0.00  0.00      PROA  
ATOM   2004  O   VAL P 708     -21.354  -2.189 -10.872  0.00  0.00      PROA  
ATOM   2005  N   ALA P 709     -23.111  -2.159  -9.511  0.00  0.00      PROA  
ATOM   2006  HN  ALA P 709     -23.313  -2.213  -8.536  0.00  0.00      PROA  
ATOM   2007  CA  ALA P 709     -24.136  -2.219 -10.489  0.00  0.00      PROA  
ATOM   2008  HA  ALA P 709     -24.057  -3.157 -11.019  0.00  0.00      PROA  
ATOM   2009  CB  ALA P 709     -25.483  -2.205  -9.740  0.00  0.00      PROA  
ATOM   2010  HB1 ALA P 709     -25.691  -3.031  -9.026  0.00  0.00      PROA  
ATOM   2011  HB2 ALA P 709     -26.306  -1.984 -10.453  0.00  0.00      PROA  
ATOM   2012  HB3 ALA P 709     -25.427  -1.296  -9.103  0.00  0.00      PROA  
ATOM   2013  C   ALA P 709     -24.139  -1.099 -11.581  0.00  0.00      PROA  
ATOM   2014  O   ALA P 709     -24.430  -1.287 -12.776  0.00  0.00      PROA  
ATOM   2015  N   THR P 710     -23.735   0.144 -11.206  0.00  0.00      PROA  
ATOM   2016  HN  THR P 710     -23.638   0.347 -10.234  0.00  0.00      PROA  
ATOM   2017  CA  THR P 710     -23.446   1.250 -12.128  0.00  0.00      PROA  
ATOM   2018  HA  THR P 710     -24.279   1.206 -12.813  0.00  0.00      PROA  
ATOM   2019  CB  THR P 710     -23.228   2.557 -11.295  0.00  0.00      PROA  
ATOM   2020  HB  THR P 710     -23.330   3.438 -11.965  0.00  0.00      PROA  
ATOM   2021  OG1 THR P 710     -21.939   2.635 -10.673  0.00  0.00      PROA  
ATOM   2022  HG1 THR P 710     -21.901   1.916 -10.038  0.00  0.00      PROA  
ATOM   2023  CG2 THR P 710     -24.279   2.737 -10.177  0.00  0.00      PROA  
ATOM   2024 HG21 THR P 710     -24.236   2.020  -9.329  0.00  0.00      PROA  
ATOM   2025 HG22 THR P 710     -25.328   2.676 -10.538  0.00  0.00      PROA  
ATOM   2026 HG23 THR P 710     -24.075   3.746  -9.759  0.00  0.00      PROA  
ATOM   2027  C   THR P 710     -22.162   0.947 -12.917  0.00  0.00      PROA  
ATOM   2028  O   THR P 710     -21.453   0.005 -12.610  0.00  0.00      PROA  
ATOM   2029  N   ASP P 711     -21.782   1.928 -13.772  0.00  0.00      PROA  
ATOM   2030  HN  ASP P 711     -22.416   2.636 -14.076  0.00  0.00      PROA  
ATOM   2031  CA  ASP P 711     -20.573   1.856 -14.606  0.00  0.00      PROA  
ATOM   2032  HA  ASP P 711     -20.393   0.811 -14.810  0.00  0.00      PROA  
ATOM   2033  CB  ASP P 711     -20.862   2.590 -15.912  0.00  0.00      PROA  
ATOM   2034  HB1 ASP P 711     -19.936   2.660 -16.521  0.00  0.00      PROA  
ATOM   2035  HB2 ASP P 711     -21.137   3.594 -15.521  0.00  0.00      PROA  
ATOM   2036  CG  ASP P 711     -22.034   1.956 -16.638  0.00  0.00      PROA  
ATOM   2037  OD1 ASP P 711     -22.165   0.687 -16.667  0.00  0.00      PROA  
ATOM   2038  OD2 ASP P 711     -22.698   2.688 -17.413  0.00  0.00      PROA  
ATOM   2039  C   ASP P 711     -19.442   2.575 -13.903  0.00  0.00      PROA  
ATOM   2040  O   ASP P 711     -18.335   2.698 -14.497  0.00  0.00      PROA  
ATOM   2041  N   ALA P 712     -19.665   3.083 -12.677  0.00  0.00      PROA  
ATOM   2042  HN  ALA P 712     -20.524   2.982 -12.181  0.00  0.00      PROA  
ATOM   2043  CA  ALA P 712     -18.722   3.938 -11.957  0.00  0.00      PROA  
ATOM   2044  HA  ALA P 712     -18.527   4.783 -12.600  0.00  0.00      PROA  
ATOM   2045  CB  ALA P 712     -19.302   4.320 -10.642  0.00  0.00      PROA  
ATOM   2046  HB1 ALA P 712     -19.475   3.505  -9.906  0.00  0.00      PROA  
ATOM   2047  HB2 ALA P 712     -20.309   4.775 -10.753  0.00  0.00      PROA  
ATOM   2048  HB3 ALA P 712     -18.697   5.106 -10.142  0.00  0.00      PROA  
ATOM   2049  C   ALA P 712     -17.315   3.334 -11.779  0.00  0.00      PROA  
ATOM   2050  O   ALA P 712     -16.386   4.084 -11.905  0.00  0.00      PROA  
ATOM   2051  N   SER P 713     -17.233   2.019 -11.472  0.00  0.00      PROA  
ATOM   2052  HN  SER P 713     -18.119   1.601 -11.288  0.00  0.00      PROA  
ATOM   2053  CA  SER P 713     -15.988   1.234 -11.293  0.00  0.00      PROA  
ATOM   2054  HA  SER P 713     -15.434   1.700 -10.491  0.00  0.00      PROA  
ATOM   2055  CB  SER P 713     -16.226  -0.193 -10.894  0.00  0.00      PROA  
ATOM   2056  HB1 SER P 713     -15.259  -0.698 -10.682  0.00  0.00      PROA  
ATOM   2057  HB2 SER P 713     -16.686  -0.807 -11.697  0.00  0.00      PROA  
ATOM   2058  OG  SER P 713     -17.177  -0.227  -9.776  0.00  0.00      PROA  
ATOM   2059  HG1 SER P 713     -17.999   0.076 -10.170  0.00  0.00      PROA  
ATOM   2060  C   SER P 713     -15.069   1.213 -12.602  0.00  0.00      PROA  
ATOM   2061  O   SER P 713     -13.860   1.350 -12.556  0.00  0.00      PROA  
ATOM   2062  N   SER P 714     -15.754   1.232 -13.775  0.00  0.00      PROA  
ATOM   2063  HN  SER P 714     -16.742   1.102 -13.766  0.00  0.00      PROA  
ATOM   2064  CA  SER P 714     -15.128   1.358 -15.068  0.00  0.00      PROA  
ATOM   2065  HA  SER P 714     -14.268   0.708 -15.013  0.00  0.00      PROA  
ATOM   2066  CB  SER P 714     -16.035   1.093 -16.328  0.00  0.00      PROA  
ATOM   2067  HB1 SER P 714     -15.777   1.680 -17.236  0.00  0.00      PROA  
ATOM   2068  HB2 SER P 714     -17.077   1.460 -16.217  0.00  0.00      PROA  
ATOM   2069  OG  SER P 714     -16.112  -0.242 -16.632  0.00  0.00      PROA  
ATOM   2070  HG1 SER P 714     -16.376  -0.564 -15.767  0.00  0.00      PROA  
ATOM   2071  C   SER P 714     -14.655   2.829 -15.327  0.00  0.00      PROA  
ATOM   2072  O   SER P 714     -13.466   3.096 -15.578  0.00  0.00      PROA  
ATOM   2073  N   LEU P 715     -15.527   3.825 -15.282  0.00  0.00      PROA  
ATOM   2074  HN  LEU P 715     -16.479   3.825 -14.986  0.00  0.00      PROA  
ATOM   2075  CA  LEU P 715     -15.393   5.138 -15.811  0.00  0.00      PROA  
ATOM   2076  HA  LEU P 715     -14.986   5.055 -16.808  0.00  0.00      PROA  
ATOM   2077  CB  LEU P 715     -16.761   5.926 -15.773  0.00  0.00      PROA  
ATOM   2078  HB1 LEU P 715     -16.651   7.031 -15.817  0.00  0.00      PROA  
ATOM   2079  HB2 LEU P 715     -17.193   5.655 -14.786  0.00  0.00      PROA  
ATOM   2080  CG  LEU P 715     -17.648   5.298 -16.867  0.00  0.00      PROA  
ATOM   2081  HG  LEU P 715     -17.715   4.196 -16.741  0.00  0.00      PROA  
ATOM   2082  CD1 LEU P 715     -19.106   5.818 -16.797  0.00  0.00      PROA  
ATOM   2083 HD11 LEU P 715     -19.066   6.928 -16.823  0.00  0.00      PROA  
ATOM   2084 HD12 LEU P 715     -19.598   5.545 -15.840  0.00  0.00      PROA  
ATOM   2085 HD13 LEU P 715     -19.705   5.445 -17.655  0.00  0.00      PROA  
ATOM   2086  CD2 LEU P 715     -17.168   5.521 -18.337  0.00  0.00      PROA  
ATOM   2087 HD21 LEU P 715     -16.112   5.260 -18.561  0.00  0.00      PROA  
ATOM   2088 HD22 LEU P 715     -17.197   6.607 -18.570  0.00  0.00      PROA  
ATOM   2089 HD23 LEU P 715     -17.958   5.002 -18.921  0.00  0.00      PROA  
ATOM   2090  C   LEU P 715     -14.281   5.987 -15.262  0.00  0.00      PROA  
ATOM   2091  O   LEU P 715     -13.922   6.964 -15.810  0.00  0.00      PROA  
ATOM   2092  N   VAL P 716     -13.809   5.626 -14.091  0.00  0.00      PROA  
ATOM   2093  HN  VAL P 716     -14.015   4.791 -13.585  0.00  0.00      PROA  
ATOM   2094  CA  VAL P 716     -12.841   6.432 -13.370  0.00  0.00      PROA  
ATOM   2095  HA  VAL P 716     -13.011   7.416 -13.782  0.00  0.00      PROA  
ATOM   2096  CB  VAL P 716     -13.127   6.401 -11.904  0.00  0.00      PROA  
ATOM   2097  HB  VAL P 716     -12.398   7.066 -11.394  0.00  0.00      PROA  
ATOM   2098  CG1 VAL P 716     -14.509   6.953 -11.547  0.00  0.00      PROA  
ATOM   2099 HG11 VAL P 716     -15.294   6.283 -11.958  0.00  0.00      PROA  
ATOM   2100 HG12 VAL P 716     -14.476   7.996 -11.929  0.00  0.00      PROA  
ATOM   2101 HG13 VAL P 716     -14.652   7.079 -10.453  0.00  0.00      PROA  
ATOM   2102  CG2 VAL P 716     -12.846   4.922 -11.370  0.00  0.00      PROA  
ATOM   2103 HG21 VAL P 716     -11.762   4.694 -11.276  0.00  0.00      PROA  
ATOM   2104 HG22 VAL P 716     -13.311   4.125 -11.988  0.00  0.00      PROA  
ATOM   2105 HG23 VAL P 716     -13.302   4.800 -10.365  0.00  0.00      PROA  
ATOM   2106  C   VAL P 716     -11.425   6.011 -13.687  0.00  0.00      PROA  
ATOM   2107  O   VAL P 716     -10.469   6.655 -13.198  0.00  0.00      PROA  
ATOM   2108  N   CYS P 717     -11.149   4.914 -14.522  0.00  0.00      PROA  
ATOM   2109  HN  CYS P 717     -11.869   4.331 -14.890  0.00  0.00      PROA  
ATOM   2110  CA  CYS P 717      -9.827   4.329 -14.661  0.00  0.00      PROA  
ATOM   2111  HA  CYS P 717      -9.174   4.610 -13.847  0.00  0.00      PROA  
ATOM   2112  CB  CYS P 717      -9.959   2.839 -14.769  0.00  0.00      PROA  
ATOM   2113  HB1 CYS P 717      -8.980   2.365 -14.999  0.00  0.00      PROA  
ATOM   2114  HB2 CYS P 717     -10.763   2.472 -15.442  0.00  0.00      PROA  
ATOM   2115  SG  CYS P 717     -10.292   2.085 -13.129  0.00  0.00      PROA  
ATOM   2116  HG1 CYS P 717     -11.613   2.064 -13.220  0.00  0.00      PROA  
ATOM   2117  C   CYS P 717      -9.204   4.764 -15.922  0.00  0.00      PROA  
ATOM   2118  O   CYS P 717      -8.053   4.460 -16.200  0.00  0.00      PROA  
ATOM   2119  N   TYR P 718      -9.897   5.629 -16.682  0.00  0.00      PROA  
ATOM   2120  HN  TYR P 718     -10.768   5.972 -16.337  0.00  0.00      PROA  
ATOM   2121  CA  TYR P 718      -9.608   6.188 -18.001  0.00  0.00      PROA  
ATOM   2122  HA  TYR P 718      -8.761   5.623 -18.361  0.00  0.00      PROA  
ATOM   2123  CB  TYR P 718     -10.809   6.113 -19.048  0.00  0.00      PROA  
ATOM   2124  HB1 TYR P 718     -10.296   6.314 -20.013  0.00  0.00      PROA  
ATOM   2125  HB2 TYR P 718     -11.634   6.795 -18.751  0.00  0.00      PROA  
ATOM   2126  CG  TYR P 718     -11.507   4.840 -19.089  0.00  0.00      PROA  
ATOM   2127  CD1 TYR P 718     -10.821   3.648 -19.041  0.00  0.00      PROA  
ATOM   2128  HD1 TYR P 718      -9.744   3.584 -19.000  0.00  0.00      PROA  
ATOM   2129  CE1 TYR P 718     -11.497   2.433 -19.002  0.00  0.00      PROA  
ATOM   2130  HE1 TYR P 718     -10.933   1.512 -18.982  0.00  0.00      PROA  
ATOM   2131  CZ  TYR P 718     -12.945   2.384 -19.003  0.00  0.00      PROA  
ATOM   2132  OH  TYR P 718     -13.618   1.123 -19.245  0.00  0.00      PROA  
ATOM   2133  HH  TYR P 718     -12.954   0.452 -19.423  0.00  0.00      PROA  
ATOM   2134  CD2 TYR P 718     -12.943   4.801 -19.078  0.00  0.00      PROA  
ATOM   2135  HD2 TYR P 718     -13.539   5.691 -19.215  0.00  0.00      PROA  
ATOM   2136  CE2 TYR P 718     -13.709   3.569 -19.039  0.00  0.00      PROA  
ATOM   2137  HE2 TYR P 718     -14.783   3.523 -19.134  0.00  0.00      PROA  
ATOM   2138  C   TYR P 718      -9.085   7.603 -17.819  0.00  0.00      PROA  
ATOM   2139  O   TYR P 718      -9.754   8.593 -18.174  0.00  0.00      PROA  
ATOM   2140  N   ILE P 719      -7.980   7.762 -17.220  0.00  0.00      PROA  
ATOM   2141  HN  ILE P 719      -7.307   7.038 -17.091  0.00  0.00      PROA  
ATOM   2142  CA  ILE P 719      -7.587   9.142 -16.765  0.00  0.00      PROA  
ATOM   2143  HA  ILE P 719      -8.328   9.892 -16.998  0.00  0.00      PROA  
ATOM   2144  CB  ILE P 719      -7.473   9.106 -15.216  0.00  0.00      PROA  
ATOM   2145  HB  ILE P 719      -7.002  10.053 -14.875  0.00  0.00      PROA  
ATOM   2146  CG2 ILE P 719      -8.859   9.166 -14.446  0.00  0.00      PROA  
ATOM   2147 HG21 ILE P 719      -9.555   8.338 -14.702  0.00  0.00      PROA  
ATOM   2148 HG22 ILE P 719      -9.442  10.060 -14.755  0.00  0.00      PROA  
ATOM   2149 HG23 ILE P 719      -8.681   9.280 -13.356  0.00  0.00      PROA  
ATOM   2150  CG1 ILE P 719      -6.711   7.873 -14.615  0.00  0.00      PROA  
ATOM   2151 HG11 ILE P 719      -5.827   7.814 -15.285  0.00  0.00      PROA  
ATOM   2152 HG12 ILE P 719      -7.243   6.920 -14.823  0.00  0.00      PROA  
ATOM   2153  CD  ILE P 719      -6.186   8.034 -13.207  0.00  0.00      PROA  
ATOM   2154  HD1 ILE P 719      -5.756   9.056 -13.131  0.00  0.00      PROA  
ATOM   2155  HD2 ILE P 719      -5.468   7.221 -12.968  0.00  0.00      PROA  
ATOM   2156  HD3 ILE P 719      -6.885   8.028 -12.343  0.00  0.00      PROA  
ATOM   2157  C   ILE P 719      -6.259   9.519 -17.446  0.00  0.00      PROA  
ATOM   2158  O   ILE P 719      -5.924  10.726 -17.535  0.00  0.00      PROA  
ATOM   2159  N   THR P 720      -5.521   8.624 -18.003  0.00  0.00      PROA  
ATOM   2160  HN  THR P 720      -5.754   7.662 -17.885  0.00  0.00      PROA  
ATOM   2161  CA  THR P 720      -4.269   8.808 -18.684  0.00  0.00      PROA  
ATOM   2162  HA  THR P 720      -3.807   7.845 -18.845  0.00  0.00      PROA  
ATOM   2163  CB  THR P 720      -4.439   9.216 -20.178  0.00  0.00      PROA  
ATOM   2164  HB  THR P 720      -3.615   8.785 -20.785  0.00  0.00      PROA  
ATOM   2165  OG1 THR P 720      -4.480  10.614 -20.368  0.00  0.00      PROA  
ATOM   2166  HG1 THR P 720      -3.809  11.146 -19.934  0.00  0.00      PROA  
ATOM   2167  CG2 THR P 720      -5.738   8.515 -20.735  0.00  0.00      PROA  
ATOM   2168 HG21 THR P 720      -5.912   8.696 -21.818  0.00  0.00      PROA  
ATOM   2169 HG22 THR P 720      -6.631   8.863 -20.175  0.00  0.00      PROA  
ATOM   2170 HG23 THR P 720      -5.516   7.437 -20.578  0.00  0.00      PROA  
ATOM   2171  C   THR P 720      -3.121   9.584 -17.975  0.00  0.00      PROA  
ATOM   2172  O   THR P 720      -3.107  10.023 -16.838  0.00  0.00      PROA  
ATOM   2173  N   ARG P 721      -1.987   9.691 -18.650  0.00  0.00      PROA  
ATOM   2174  HN  ARG P 721      -1.938   9.528 -19.633  0.00  0.00      PROA  
ATOM   2175  CA  ARG P 721      -0.673   9.795 -17.992  0.00  0.00      PROA  
ATOM   2176  HA  ARG P 721      -0.450   8.912 -17.412  0.00  0.00      PROA  
ATOM   2177  CB  ARG P 721       0.501   9.754 -19.058  0.00  0.00      PROA  
ATOM   2178  HB1 ARG P 721       0.152  10.510 -19.793  0.00  0.00      PROA  
ATOM   2179  HB2 ARG P 721       0.571   8.760 -19.549  0.00  0.00      PROA  
ATOM   2180  CG  ARG P 721       1.962  10.178 -18.582  0.00  0.00      PROA  
ATOM   2181  HG1 ARG P 721       2.243   9.706 -17.617  0.00  0.00      PROA  
ATOM   2182  HG2 ARG P 721       2.043  11.275 -18.420  0.00  0.00      PROA  
ATOM   2183  CD  ARG P 721       2.997   9.847 -19.749  0.00  0.00      PROA  
ATOM   2184  HD1 ARG P 721       4.055  10.109 -19.535  0.00  0.00      PROA  
ATOM   2185  HD2 ARG P 721       2.702  10.381 -20.678  0.00  0.00      PROA  
ATOM   2186  NE  ARG P 721       3.063   8.378 -19.988  0.00  0.00      PROA  
ATOM   2187  HE  ARG P 721       2.578   8.067 -20.805  0.00  0.00      PROA  
ATOM   2188  CZ  ARG P 721       3.579   7.484 -19.119  0.00  0.00      PROA  
ATOM   2189  NH1 ARG P 721       4.327   7.943 -18.127  0.00  0.00      PROA  
ATOM   2190 HH11 ARG P 721       4.481   8.904 -17.900  0.00  0.00      PROA  
ATOM   2191 HH12 ARG P 721       4.680   7.276 -17.471  0.00  0.00      PROA  
ATOM   2192  NH2 ARG P 721       3.369   6.172 -19.283  0.00  0.00      PROA  
ATOM   2193 HH21 ARG P 721       3.459   5.534 -18.519  0.00  0.00      PROA  
ATOM   2194 HH22 ARG P 721       2.641   5.924 -19.922  0.00  0.00      PROA  
ATOM   2195  C   ARG P 721      -0.425  11.017 -17.053  0.00  0.00      PROA  
ATOM   2196  O   ARG P 721       0.364  10.911 -16.077  0.00  0.00      PROA  
ATOM   2197  N   PHE P 722      -0.911  12.226 -17.360  0.00  0.00      PROA  
ATOM   2198  HN  PHE P 722      -1.448  12.293 -18.198  0.00  0.00      PROA  
ATOM   2199  CA  PHE P 722      -0.725  13.290 -16.407  0.00  0.00      PROA  
ATOM   2200  HA  PHE P 722       0.307  13.390 -16.105  0.00  0.00      PROA  
ATOM   2201  CB  PHE P 722      -1.143  14.618 -17.037  0.00  0.00      PROA  
ATOM   2202  HB1 PHE P 722      -1.966  14.425 -17.758  0.00  0.00      PROA  
ATOM   2203  HB2 PHE P 722      -0.360  14.965 -17.745  0.00  0.00      PROA  
ATOM   2204  CG  PHE P 722      -1.642  15.657 -16.087  0.00  0.00      PROA  
ATOM   2205  CD1 PHE P 722      -0.866  16.635 -15.480  0.00  0.00      PROA  
ATOM   2206  HD1 PHE P 722       0.186  16.511 -15.694  0.00  0.00      PROA  
ATOM   2207  CE1 PHE P 722      -1.469  17.739 -14.847  0.00  0.00      PROA  
ATOM   2208  HE1 PHE P 722      -0.897  18.534 -14.394  0.00  0.00      PROA  
ATOM   2209  CZ  PHE P 722      -2.849  17.817 -14.683  0.00  0.00      PROA  
ATOM   2210  HZ  PHE P 722      -3.261  18.647 -14.127  0.00  0.00      PROA  
ATOM   2211  CD2 PHE P 722      -3.010  15.798 -15.976  0.00  0.00      PROA  
ATOM   2212  HD2 PHE P 722      -3.590  15.089 -16.548  0.00  0.00      PROA  
ATOM   2213  CE2 PHE P 722      -3.619  16.833 -15.240  0.00  0.00      PROA  
ATOM   2214  HE2 PHE P 722      -4.696  16.878 -15.181  0.00  0.00      PROA  
ATOM   2215  C   PHE P 722      -1.323  13.017 -14.996  0.00  0.00      PROA  
ATOM   2216  O   PHE P 722      -0.742  13.209 -13.921  0.00  0.00      PROA  
ATOM   2217  N   THR P 723      -2.605  12.538 -15.044  0.00  0.00      PROA  
ATOM   2218  HN  THR P 723      -3.033  12.350 -15.924  0.00  0.00      PROA  
ATOM   2219  CA  THR P 723      -3.443  12.191 -13.887  0.00  0.00      PROA  
ATOM   2220  HA  THR P 723      -3.391  13.103 -13.311  0.00  0.00      PROA  
ATOM   2221  CB  THR P 723      -4.898  11.937 -14.151  0.00  0.00      PROA  
ATOM   2222  HB  THR P 723      -5.081  11.097 -14.855  0.00  0.00      PROA  
ATOM   2223  OG1 THR P 723      -5.479  13.050 -14.846  0.00  0.00      PROA  
ATOM   2224  HG1 THR P 723      -4.907  13.164 -15.608  0.00  0.00      PROA  
ATOM   2225  CG2 THR P 723      -5.576  11.795 -12.846  0.00  0.00      PROA  
ATOM   2226 HG21 THR P 723      -5.573  12.698 -12.199  0.00  0.00      PROA  
ATOM   2227 HG22 THR P 723      -5.108  10.964 -12.277  0.00  0.00      PROA  
ATOM   2228 HG23 THR P 723      -6.641  11.556 -13.052  0.00  0.00      PROA  
ATOM   2229  C   THR P 723      -2.824  10.991 -13.100  0.00  0.00      PROA  
ATOM   2230  O   THR P 723      -2.682  10.998 -11.862  0.00  0.00      PROA  
ATOM   2231  N   GLU P 724      -2.402   9.978 -13.879  0.00  0.00      PROA  
ATOM   2232  HN  GLU P 724      -2.603  10.100 -14.848  0.00  0.00      PROA  
ATOM   2233  CA  GLU P 724      -1.819   8.688 -13.583  0.00  0.00      PROA  
ATOM   2234  HA  GLU P 724      -2.479   8.055 -13.008  0.00  0.00      PROA  
ATOM   2235  CB  GLU P 724      -1.675   7.706 -14.746  0.00  0.00      PROA  
ATOM   2236  HB1 GLU P 724      -0.855   6.994 -14.508  0.00  0.00      PROA  
ATOM   2237  HB2 GLU P 724      -1.493   8.354 -15.630  0.00  0.00      PROA  
ATOM   2238  CG  GLU P 724      -2.882   6.734 -15.028  0.00  0.00      PROA  
ATOM   2239  HG1 GLU P 724      -3.735   7.344 -15.396  0.00  0.00      PROA  
ATOM   2240  HG2 GLU P 724      -3.206   6.167 -14.128  0.00  0.00      PROA  
ATOM   2241  CD  GLU P 724      -2.590   5.768 -16.158  0.00  0.00      PROA  
ATOM   2242  OE1 GLU P 724      -1.391   5.514 -16.371  0.00  0.00      PROA  
ATOM   2243  OE2 GLU P 724      -3.551   5.213 -16.809  0.00  0.00      PROA  
ATOM   2244  C   GLU P 724      -0.463   8.821 -12.836  0.00  0.00      PROA  
ATOM   2245  O   GLU P 724      -0.404   8.348 -11.689  0.00  0.00      PROA  
ATOM   2246  N   GLU P 725       0.364   9.795 -13.313  0.00  0.00      PROA  
ATOM   2247  HN  GLU P 725       0.278  10.337 -14.145  0.00  0.00      PROA  
ATOM   2248  CA  GLU P 725       1.493  10.190 -12.499  0.00  0.00      PROA  
ATOM   2249  HA  GLU P 725       2.107   9.336 -12.255  0.00  0.00      PROA  
ATOM   2250  CB  GLU P 725       2.387  11.110 -13.407  0.00  0.00      PROA  
ATOM   2251  HB1 GLU P 725       1.774  11.915 -13.865  0.00  0.00      PROA  
ATOM   2252  HB2 GLU P 725       2.516  10.408 -14.258  0.00  0.00      PROA  
ATOM   2253  CG  GLU P 725       3.673  11.536 -12.670  0.00  0.00      PROA  
ATOM   2254  HG1 GLU P 725       3.982  10.924 -11.796  0.00  0.00      PROA  
ATOM   2255  HG2 GLU P 725       3.459  12.531 -12.224  0.00  0.00      PROA  
ATOM   2256  CD  GLU P 725       4.851  11.510 -13.596  0.00  0.00      PROA  
ATOM   2257  OE1 GLU P 725       5.273  10.350 -13.941  0.00  0.00      PROA  
ATOM   2258  OE2 GLU P 725       5.449  12.523 -14.021  0.00  0.00      PROA  
ATOM   2259  C   GLU P 725       1.103  11.001 -11.199  0.00  0.00      PROA  
ATOM   2260  O   GLU P 725       1.702  10.714 -10.177  0.00  0.00      PROA  
ATOM   2261  N   ALA P 726       0.067  11.897 -11.228  0.00  0.00      PROA  
ATOM   2262  HN  ALA P 726      -0.458  11.966 -12.073  0.00  0.00      PROA  
ATOM   2263  CA  ALA P 726      -0.314  12.677  -9.977  0.00  0.00      PROA  
ATOM   2264  HA  ALA P 726       0.585  13.155  -9.618  0.00  0.00      PROA  
ATOM   2265  CB  ALA P 726      -1.478  13.690 -10.124  0.00  0.00      PROA  
ATOM   2266  HB1 ALA P 726      -1.321  14.280 -11.053  0.00  0.00      PROA  
ATOM   2267  HB2 ALA P 726      -1.449  14.390  -9.262  0.00  0.00      PROA  
ATOM   2268  HB3 ALA P 726      -2.463  13.190 -10.243  0.00  0.00      PROA  
ATOM   2269  C   ALA P 726      -0.812  11.850  -8.768  0.00  0.00      PROA  
ATOM   2270  O   ALA P 726      -0.356  12.026  -7.583  0.00  0.00      PROA  
ATOM   2271  N   PHE P 727      -1.659  10.869  -8.989  0.00  0.00      PROA  
ATOM   2272  HN  PHE P 727      -1.996  10.867  -9.927  0.00  0.00      PROA  
ATOM   2273  CA  PHE P 727      -2.156   9.778  -8.161  0.00  0.00      PROA  
ATOM   2274  HA  PHE P 727      -2.396  10.299  -7.246  0.00  0.00      PROA  
ATOM   2275  CB  PHE P 727      -3.370   8.972  -8.761  0.00  0.00      PROA  
ATOM   2276  HB1 PHE P 727      -3.641   8.243  -7.968  0.00  0.00      PROA  
ATOM   2277  HB2 PHE P 727      -3.103   8.468  -9.715  0.00  0.00      PROA  
ATOM   2278  CG  PHE P 727      -4.559   9.844  -8.927  0.00  0.00      PROA  
ATOM   2279  CD1 PHE P 727      -5.526   9.441  -9.929  0.00  0.00      PROA  
ATOM   2280  HD1 PHE P 727      -5.355   8.597 -10.580  0.00  0.00      PROA  
ATOM   2281  CE1 PHE P 727      -6.662  10.301 -10.190  0.00  0.00      PROA  
ATOM   2282  HE1 PHE P 727      -7.401  10.008 -10.921  0.00  0.00      PROA  
ATOM   2283  CZ  PHE P 727      -6.790  11.425  -9.388  0.00  0.00      PROA  
ATOM   2284  HZ  PHE P 727      -7.646  12.077  -9.485  0.00  0.00      PROA  
ATOM   2285  CD2 PHE P 727      -4.799  11.007  -8.168  0.00  0.00      PROA  
ATOM   2286  HD2 PHE P 727      -4.161  11.366  -7.374  0.00  0.00      PROA  
ATOM   2287  CE2 PHE P 727      -5.953  11.775  -8.333  0.00  0.00      PROA  
ATOM   2288  HE2 PHE P 727      -6.209  12.597  -7.681  0.00  0.00      PROA  
ATOM   2289  C   PHE P 727      -1.003   8.717  -7.820  0.00  0.00      PROA  
ATOM   2290  O   PHE P 727      -0.878   8.352  -6.687  0.00  0.00      PROA  
ATOM   2291  N   ALA P 728      -0.132   8.257  -8.807  0.00  0.00      PROA  
ATOM   2292  HN  ALA P 728      -0.324   8.519  -9.750  0.00  0.00      PROA  
ATOM   2293  CA  ALA P 728       1.002   7.411  -8.605  0.00  0.00      PROA  
ATOM   2294  HA  ALA P 728       0.568   6.518  -8.180  0.00  0.00      PROA  
ATOM   2295  CB  ALA P 728       1.655   7.034  -9.937  0.00  0.00      PROA  
ATOM   2296  HB1 ALA P 728       2.187   7.873 -10.435  0.00  0.00      PROA  
ATOM   2297  HB2 ALA P 728       0.906   6.697 -10.686  0.00  0.00      PROA  
ATOM   2298  HB3 ALA P 728       2.465   6.281  -9.831  0.00  0.00      PROA  
ATOM   2299  C   ALA P 728       2.112   7.948  -7.748  0.00  0.00      PROA  
ATOM   2300  O   ALA P 728       2.647   7.226  -6.921  0.00  0.00      PROA  
ATOM   2301  N   ALA P 729       2.474   9.235  -7.855  0.00  0.00      PROA  
ATOM   2302  HN  ALA P 729       2.042   9.772  -8.575  0.00  0.00      PROA  
ATOM   2303  CA  ALA P 729       3.410   9.831  -6.916  0.00  0.00      PROA  
ATOM   2304  HA  ALA P 729       4.383   9.365  -6.964  0.00  0.00      PROA  
ATOM   2305  CB  ALA P 729       3.612  11.304  -7.335  0.00  0.00      PROA  
ATOM   2306  HB1 ALA P 729       4.270  11.837  -6.615  0.00  0.00      PROA  
ATOM   2307  HB2 ALA P 729       2.657  11.872  -7.318  0.00  0.00      PROA  
ATOM   2308  HB3 ALA P 729       4.158  11.327  -8.303  0.00  0.00      PROA  
ATOM   2309  C   ALA P 729       2.850   9.819  -5.463  0.00  0.00      PROA  
ATOM   2310  O   ALA P 729       3.468   9.438  -4.498  0.00  0.00      PROA  
ATOM   2311  N   LEU P 730       1.579  10.147  -5.276  0.00  0.00      PROA  
ATOM   2312  HN  LEU P 730       0.969  10.258  -6.057  0.00  0.00      PROA  
ATOM   2313  CA  LEU P 730       0.901  10.468  -3.974  0.00  0.00      PROA  
ATOM   2314  HA  LEU P 730       1.323  11.431  -3.728  0.00  0.00      PROA  
ATOM   2315  CB  LEU P 730      -0.631  10.744  -4.298  0.00  0.00      PROA  
ATOM   2316  HB1 LEU P 730      -1.175   9.879  -4.734  0.00  0.00      PROA  
ATOM   2317  HB2 LEU P 730      -0.641  11.509  -5.104  0.00  0.00      PROA  
ATOM   2318  CG  LEU P 730      -1.530  11.260  -3.193  0.00  0.00      PROA  
ATOM   2319  HG  LEU P 730      -1.687  10.475  -2.423  0.00  0.00      PROA  
ATOM   2320  CD1 LEU P 730      -1.054  12.536  -2.470  0.00  0.00      PROA  
ATOM   2321 HD11 LEU P 730      -1.963  12.942  -1.977  0.00  0.00      PROA  
ATOM   2322 HD12 LEU P 730      -0.555  13.299  -3.106  0.00  0.00      PROA  
ATOM   2323 HD13 LEU P 730      -0.325  12.253  -1.681  0.00  0.00      PROA  
ATOM   2324  CD2 LEU P 730      -2.937  11.570  -3.662  0.00  0.00      PROA  
ATOM   2325 HD21 LEU P 730      -3.407  10.745  -4.238  0.00  0.00      PROA  
ATOM   2326 HD22 LEU P 730      -3.060  12.417  -4.370  0.00  0.00      PROA  
ATOM   2327 HD23 LEU P 730      -3.627  11.673  -2.797  0.00  0.00      PROA  
ATOM   2328  C   LEU P 730       0.939   9.454  -2.855  0.00  0.00      PROA  
ATOM   2329  O   LEU P 730       1.269   9.781  -1.715  0.00  0.00      PROA  
ATOM   2330  N   ILE P 731       0.598   8.208  -3.161  0.00  0.00      PROA  
ATOM   2331  HN  ILE P 731       0.465   7.928  -4.109  0.00  0.00      PROA  
ATOM   2332  CA  ILE P 731       0.330   7.123  -2.141  0.00  0.00      PROA  
ATOM   2333  HA  ILE P 731      -0.049   7.661  -1.284  0.00  0.00      PROA  
ATOM   2334  CB  ILE P 731      -0.776   6.160  -2.686  0.00  0.00      PROA  
ATOM   2335  HB  ILE P 731      -0.420   5.569  -3.556  0.00  0.00      PROA  
ATOM   2336  CG2 ILE P 731      -1.288   5.228  -1.623  0.00  0.00      PROA  
ATOM   2337 HG21 ILE P 731      -2.078   4.542  -1.999  0.00  0.00      PROA  
ATOM   2338 HG22 ILE P 731      -1.594   5.776  -0.706  0.00  0.00      PROA  
ATOM   2339 HG23 ILE P 731      -0.385   4.647  -1.339  0.00  0.00      PROA  
ATOM   2340  CG1 ILE P 731      -2.008   6.908  -3.383  0.00  0.00      PROA  
ATOM   2341 HG11 ILE P 731      -2.625   6.102  -3.835  0.00  0.00      PROA  
ATOM   2342 HG12 ILE P 731      -1.640   7.520  -4.234  0.00  0.00      PROA  
ATOM   2343  CD  ILE P 731      -2.780   7.836  -2.478  0.00  0.00      PROA  
ATOM   2344  HD1 ILE P 731      -2.271   8.296  -1.604  0.00  0.00      PROA  
ATOM   2345  HD2 ILE P 731      -3.470   7.179  -1.906  0.00  0.00      PROA  
ATOM   2346  HD3 ILE P 731      -3.293   8.540  -3.167  0.00  0.00      PROA  
ATOM   2347  C   ILE P 731       1.663   6.619  -1.692  0.00  0.00      PROA  
ATOM   2348  O   ILE P 731       1.807   6.341  -0.477  0.00  0.00      PROA  
ATOM   2349  N   CYS P 732       2.685   6.560  -2.525  0.00  0.00      PROA  
ATOM   2350  HN  CYS P 732       2.452   6.849  -3.450  0.00  0.00      PROA  
ATOM   2351  CA  CYS P 732       4.116   6.383  -2.176  0.00  0.00      PROA  
ATOM   2352  HA  CYS P 732       4.207   5.426  -1.684  0.00  0.00      PROA  
ATOM   2353  CB  CYS P 732       5.025   6.347  -3.441  0.00  0.00      PROA  
ATOM   2354  HB1 CYS P 732       6.036   6.774  -3.264  0.00  0.00      PROA  
ATOM   2355  HB2 CYS P 732       4.529   7.035  -4.159  0.00  0.00      PROA  
ATOM   2356  SG  CYS P 732       5.267   4.750  -4.161  0.00  0.00      PROA  
ATOM   2357  HG1 CYS P 732       5.987   4.807  -5.271  0.00  0.00      PROA  
ATOM   2358  C   CYS P 732       4.715   7.452  -1.246  0.00  0.00      PROA  
ATOM   2359  O   CYS P 732       5.518   7.188  -0.284  0.00  0.00      PROA  
ATOM   2360  N   ILE P 733       4.469   8.793  -1.431  0.00  0.00      PROA  
ATOM   2361  HN  ILE P 733       3.937   9.140  -2.201  0.00  0.00      PROA  
ATOM   2362  CA  ILE P 733       4.964   9.824  -0.500  0.00  0.00      PROA  
ATOM   2363  HA  ILE P 733       5.939   9.482  -0.183  0.00  0.00      PROA  
ATOM   2364  CB  ILE P 733       4.985  11.223  -1.170  0.00  0.00      PROA  
ATOM   2365  HB  ILE P 733       4.002  11.527  -1.589  0.00  0.00      PROA  
ATOM   2366  CG2 ILE P 733       5.562  12.135  -0.062  0.00  0.00      PROA  
ATOM   2367 HG21 ILE P 733       5.085  12.024   0.935  0.00  0.00      PROA  
ATOM   2368 HG22 ILE P 733       5.398  13.166  -0.443  0.00  0.00      PROA  
ATOM   2369 HG23 ILE P 733       6.663  12.083   0.081  0.00  0.00      PROA  
ATOM   2370  CG1 ILE P 733       5.951  11.172  -2.318  0.00  0.00      PROA  
ATOM   2371 HG11 ILE P 733       5.840  10.297  -2.993  0.00  0.00      PROA  
ATOM   2372 HG12 ILE P 733       7.012  11.150  -1.989  0.00  0.00      PROA  
ATOM   2373  CD  ILE P 733       5.720  12.295  -3.375  0.00  0.00      PROA  
ATOM   2374  HD1 ILE P 733       4.657  12.346  -3.697  0.00  0.00      PROA  
ATOM   2375  HD2 ILE P 733       6.398  12.095  -4.232  0.00  0.00      PROA  
ATOM   2376  HD3 ILE P 733       6.101  13.207  -2.869  0.00  0.00      PROA  
ATOM   2377  C   ILE P 733       4.276   9.749   0.865  0.00  0.00      PROA  
ATOM   2378  O   ILE P 733       4.891   9.833   1.888  0.00  0.00      PROA  
ATOM   2379  N   ILE P 734       2.929   9.616   0.918  0.00  0.00      PROA  
ATOM   2380  HN  ILE P 734       2.410   9.605   0.066  0.00  0.00      PROA  
ATOM   2381  CA  ILE P 734       2.242   9.477   2.216  0.00  0.00      PROA  
ATOM   2382  HA  ILE P 734       2.572  10.286   2.850  0.00  0.00      PROA  
ATOM   2383  CB  ILE P 734       0.729   9.612   2.140  0.00  0.00      PROA  
ATOM   2384  HB  ILE P 734       0.375   8.881   1.382  0.00  0.00      PROA  
ATOM   2385  CG2 ILE P 734       0.125   9.341   3.576  0.00  0.00      PROA  
ATOM   2386 HG21 ILE P 734       0.230   8.242   3.704  0.00  0.00      PROA  
ATOM   2387 HG22 ILE P 734      -0.911   9.726   3.459  0.00  0.00      PROA  
ATOM   2388 HG23 ILE P 734       0.640   9.857   4.413  0.00  0.00      PROA  
ATOM   2389  CG1 ILE P 734       0.374  10.998   1.592  0.00  0.00      PROA  
ATOM   2390 HG11 ILE P 734      -0.736  11.014   1.573  0.00  0.00      PROA  
ATOM   2391 HG12 ILE P 734       0.735  11.194   0.560  0.00  0.00      PROA  
ATOM   2392  CD  ILE P 734       0.710  12.171   2.572  0.00  0.00      PROA  
ATOM   2393  HD1 ILE P 734       1.769  12.366   2.844  0.00  0.00      PROA  
ATOM   2394  HD2 ILE P 734       0.269  11.928   3.563  0.00  0.00      PROA  
ATOM   2395  HD3 ILE P 734       0.284  13.149   2.261  0.00  0.00      PROA  
ATOM   2396  C   ILE P 734       2.570   8.146   3.022  0.00  0.00      PROA  
ATOM   2397  O   ILE P 734       2.762   8.215   4.271  0.00  0.00      PROA  
ATOM   2398  N   PHE P 735       2.755   7.064   2.244  0.00  0.00      PROA  
ATOM   2399  HN  PHE P 735       2.624   7.045   1.256  0.00  0.00      PROA  
ATOM   2400  CA  PHE P 735       3.481   5.928   2.877  0.00  0.00      PROA  
ATOM   2401  HA  PHE P 735       2.911   5.657   3.753  0.00  0.00      PROA  
ATOM   2402  CB  PHE P 735       3.544   4.842   1.779  0.00  0.00      PROA  
ATOM   2403  HB1 PHE P 735       4.240   5.049   0.938  0.00  0.00      PROA  
ATOM   2404  HB2 PHE P 735       2.569   4.694   1.268  0.00  0.00      PROA  
ATOM   2405  CG  PHE P 735       3.965   3.486   2.226  0.00  0.00      PROA  
ATOM   2406  CD1 PHE P 735       3.137   2.796   3.105  0.00  0.00      PROA  
ATOM   2407  HD1 PHE P 735       2.234   3.238   3.499  0.00  0.00      PROA  
ATOM   2408  CE1 PHE P 735       3.455   1.488   3.539  0.00  0.00      PROA  
ATOM   2409  HE1 PHE P 735       2.793   0.926   4.182  0.00  0.00      PROA  
ATOM   2410  CZ  PHE P 735       4.531   0.775   3.003  0.00  0.00      PROA  
ATOM   2411  HZ  PHE P 735       4.819  -0.209   3.343  0.00  0.00      PROA  
ATOM   2412  CD2 PHE P 735       5.147   2.827   1.748  0.00  0.00      PROA  
ATOM   2413  HD2 PHE P 735       5.890   3.369   1.181  0.00  0.00      PROA  
ATOM   2414  CE2 PHE P 735       5.362   1.518   2.184  0.00  0.00      PROA  
ATOM   2415  HE2 PHE P 735       6.217   1.059   1.711  0.00  0.00      PROA  
ATOM   2416  C   PHE P 735       4.870   6.113   3.426  0.00  0.00      PROA  
ATOM   2417  O   PHE P 735       5.133   5.692   4.532  0.00  0.00      PROA  
ATOM   2418  N   ILE P 736       5.852   6.777   2.704  0.00  0.00      PROA  
ATOM   2419  HN  ILE P 736       5.686   6.908   1.729  0.00  0.00      PROA  
ATOM   2420  CA  ILE P 736       7.100   7.185   3.260  0.00  0.00      PROA  
ATOM   2421  HA  ILE P 736       7.633   6.350   3.691  0.00  0.00      PROA  
ATOM   2422  CB  ILE P 736       8.011   7.796   2.182  0.00  0.00      PROA  
ATOM   2423  HB  ILE P 736       7.357   8.457   1.574  0.00  0.00      PROA  
ATOM   2424  CG2 ILE P 736       9.173   8.625   2.846  0.00  0.00      PROA  
ATOM   2425 HG21 ILE P 736       9.728   7.908   3.489  0.00  0.00      PROA  
ATOM   2426 HG22 ILE P 736       8.849   9.504   3.443  0.00  0.00      PROA  
ATOM   2427 HG23 ILE P 736       9.775   9.060   2.020  0.00  0.00      PROA  
ATOM   2428  CG1 ILE P 736       8.586   6.789   1.146  0.00  0.00      PROA  
ATOM   2429 HG11 ILE P 736       7.780   6.034   1.023  0.00  0.00      PROA  
ATOM   2430 HG12 ILE P 736       9.558   6.358   1.470  0.00  0.00      PROA  
ATOM   2431  CD  ILE P 736       8.749   7.410  -0.210  0.00  0.00      PROA  
ATOM   2432  HD1 ILE P 736       7.772   7.880  -0.450  0.00  0.00      PROA  
ATOM   2433  HD2 ILE P 736       8.926   6.720  -1.063  0.00  0.00      PROA  
ATOM   2434  HD3 ILE P 736       9.605   8.105  -0.075  0.00  0.00      PROA  
ATOM   2435  C   ILE P 736       7.008   8.093   4.479  0.00  0.00      PROA  
ATOM   2436  O   ILE P 736       7.685   7.903   5.500  0.00  0.00      PROA  
ATOM   2437  N   TYR P 737       6.095   8.991   4.343  0.00  0.00      PROA  
ATOM   2438  HN  TYR P 737       5.567   9.069   3.501  0.00  0.00      PROA  
ATOM   2439  CA  TYR P 737       5.882   9.958   5.446  0.00  0.00      PROA  
ATOM   2440  HA  TYR P 737       6.795  10.461   5.730  0.00  0.00      PROA  
ATOM   2441  CB  TYR P 737       4.861  10.912   4.837  0.00  0.00      PROA  
ATOM   2442  HB1 TYR P 737       3.922  10.369   4.595  0.00  0.00      PROA  
ATOM   2443  HB2 TYR P 737       5.163  11.359   3.866  0.00  0.00      PROA  
ATOM   2444  CG  TYR P 737       4.404  12.080   5.698  0.00  0.00      PROA  
ATOM   2445  CD1 TYR P 737       3.358  12.001   6.597  0.00  0.00      PROA  
ATOM   2446  HD1 TYR P 737       2.789  11.100   6.774  0.00  0.00      PROA  
ATOM   2447  CE1 TYR P 737       3.055  13.111   7.340  0.00  0.00      PROA  
ATOM   2448  HE1 TYR P 737       2.417  13.021   8.207  0.00  0.00      PROA  
ATOM   2449  CZ  TYR P 737       3.780  14.279   7.217  0.00  0.00      PROA  
ATOM   2450  OH  TYR P 737       3.538  15.352   8.062  0.00  0.00      PROA  
ATOM   2451  HH  TYR P 737       4.201  15.999   7.809  0.00  0.00      PROA  
ATOM   2452  CD2 TYR P 737       5.053  13.331   5.429  0.00  0.00      PROA  
ATOM   2453  HD2 TYR P 737       5.720  13.476   4.591  0.00  0.00      PROA  
ATOM   2454  CE2 TYR P 737       4.816  14.437   6.290  0.00  0.00      PROA  
ATOM   2455  HE2 TYR P 737       5.291  15.402   6.193  0.00  0.00      PROA  
ATOM   2456  C   TYR P 737       5.305   9.326   6.644  0.00  0.00      PROA  
ATOM   2457  O   TYR P 737       5.799   9.547   7.773  0.00  0.00      PROA  
ATOM   2458  N   GLU P 738       4.437   8.372   6.521  0.00  0.00      PROA  
ATOM   2459  HN  GLU P 738       4.024   8.259   5.620  0.00  0.00      PROA  
ATOM   2460  CA  GLU P 738       3.987   7.439   7.623  0.00  0.00      PROA  
ATOM   2461  HA  GLU P 738       3.549   8.064   8.387  0.00  0.00      PROA  
ATOM   2462  CB  GLU P 738       2.882   6.424   7.108  0.00  0.00      PROA  
ATOM   2463  HB1 GLU P 738       3.244   5.777   6.281  0.00  0.00      PROA  
ATOM   2464  HB2 GLU P 738       1.992   6.947   6.697  0.00  0.00      PROA  
ATOM   2465  CG  GLU P 738       2.291   5.513   8.153  0.00  0.00      PROA  
ATOM   2466  HG1 GLU P 738       1.892   6.038   9.047  0.00  0.00      PROA  
ATOM   2467  HG2 GLU P 738       3.063   4.795   8.504  0.00  0.00      PROA  
ATOM   2468  CD  GLU P 738       1.102   4.630   7.663  0.00  0.00      PROA  
ATOM   2469  OE1 GLU P 738      -0.069   4.702   8.095  0.00  0.00      PROA  
ATOM   2470  OE2 GLU P 738       1.316   3.953   6.651  0.00  0.00      PROA  
ATOM   2471  C   GLU P 738       5.127   6.794   8.369  0.00  0.00      PROA  
ATOM   2472  O   GLU P 738       5.197   7.016   9.592  0.00  0.00      PROA  
ATOM   2473  N   ALA P 739       6.128   6.232   7.659  0.00  0.00      PROA  
ATOM   2474  HN  ALA P 739       6.089   6.252   6.663  0.00  0.00      PROA  
ATOM   2475  CA  ALA P 739       7.246   5.625   8.392  0.00  0.00      PROA  
ATOM   2476  HA  ALA P 739       6.860   5.027   9.203  0.00  0.00      PROA  
ATOM   2477  CB  ALA P 739       8.172   4.800   7.421  0.00  0.00      PROA  
ATOM   2478  HB1 ALA P 739       7.703   3.901   6.966  0.00  0.00      PROA  
ATOM   2479  HB2 ALA P 739       9.040   4.488   8.041  0.00  0.00      PROA  
ATOM   2480  HB3 ALA P 739       8.506   5.342   6.510  0.00  0.00      PROA  
ATOM   2481  C   ALA P 739       8.085   6.654   9.164  0.00  0.00      PROA  
ATOM   2482  O   ALA P 739       8.518   6.431  10.314  0.00  0.00      PROA  
ATOM   2483  N   LEU P 740       8.306   7.763   8.525  0.00  0.00      PROA  
ATOM   2484  HN  LEU P 740       8.064   7.942   7.575  0.00  0.00      PROA  
ATOM   2485  CA  LEU P 740       9.053   8.953   8.971  0.00  0.00      PROA  
ATOM   2486  HA  LEU P 740      10.061   8.635   9.193  0.00  0.00      PROA  
ATOM   2487  CB  LEU P 740       9.231  10.045   7.959  0.00  0.00      PROA  
ATOM   2488  HB1 LEU P 740       9.833  10.861   8.413  0.00  0.00      PROA  
ATOM   2489  HB2 LEU P 740       8.329  10.490   7.486  0.00  0.00      PROA  
ATOM   2490  CG  LEU P 740      10.157   9.644   6.767  0.00  0.00      PROA  
ATOM   2491  HG  LEU P 740       9.768   8.727   6.274  0.00  0.00      PROA  
ATOM   2492  CD1 LEU P 740      10.030  10.726   5.703  0.00  0.00      PROA  
ATOM   2493 HD11 LEU P 740      10.517  10.414   4.755  0.00  0.00      PROA  
ATOM   2494 HD12 LEU P 740      10.623  11.613   6.014  0.00  0.00      PROA  
ATOM   2495 HD13 LEU P 740       8.954  10.910   5.497  0.00  0.00      PROA  
ATOM   2496  CD2 LEU P 740      11.644   9.469   6.948  0.00  0.00      PROA  
ATOM   2497 HD21 LEU P 740      11.782   8.544   7.547  0.00  0.00      PROA  
ATOM   2498 HD22 LEU P 740      12.216  10.294   7.423  0.00  0.00      PROA  
ATOM   2499 HD23 LEU P 740      12.013   9.298   5.914  0.00  0.00      PROA  
ATOM   2500  C   LEU P 740       8.461   9.595  10.250  0.00  0.00      PROA  
ATOM   2501  O   LEU P 740       9.155  10.038  11.167  0.00  0.00      PROA  
ATOM   2502  N   GLU P 741       7.099   9.597  10.418  0.00  0.00      PROA  
ATOM   2503  HN  GLU P 741       6.488   9.260   9.705  0.00  0.00      PROA  
ATOM   2504  CA  GLU P 741       6.439  10.030  11.629  0.00  0.00      PROA  
ATOM   2505  HA  GLU P 741       6.745  11.062  11.717  0.00  0.00      PROA  
ATOM   2506  CB  GLU P 741       4.874   9.990  11.571  0.00  0.00      PROA  
ATOM   2507  HB1 GLU P 741       4.558  10.418  12.547  0.00  0.00      PROA  
ATOM   2508  HB2 GLU P 741       4.474   8.984  11.322  0.00  0.00      PROA  
ATOM   2509  CG  GLU P 741       4.219  10.926  10.529  0.00  0.00      PROA  
ATOM   2510  HG1 GLU P 741       4.236  10.374   9.565  0.00  0.00      PROA  
ATOM   2511  HG2 GLU P 741       4.811  11.851  10.361  0.00  0.00      PROA  
ATOM   2512  CD  GLU P 741       2.808  11.268  11.029  0.00  0.00      PROA  
ATOM   2513  OE1 GLU P 741       2.294  12.394  10.775  0.00  0.00      PROA  
ATOM   2514  OE2 GLU P 741       2.192  10.421  11.749  0.00  0.00      PROA  
ATOM   2515  C   GLU P 741       6.782   9.285  12.912  0.00  0.00      PROA  
ATOM   2516  O   GLU P 741       6.845   9.835  14.022  0.00  0.00      PROA  
ATOM   2517  N   LYS P 742       6.839   7.954  12.740  0.00  0.00      PROA  
ATOM   2518  HN  LYS P 742       6.477   7.617  11.874  0.00  0.00      PROA  
ATOM   2519  CA  LYS P 742       7.229   6.954  13.738  0.00  0.00      PROA  
ATOM   2520  HA  LYS P 742       6.607   7.272  14.563  0.00  0.00      PROA  
ATOM   2521  CB  LYS P 742       7.042   5.593  13.242  0.00  0.00      PROA  
ATOM   2522  HB1 LYS P 742       7.012   4.919  14.124  0.00  0.00      PROA  
ATOM   2523  HB2 LYS P 742       7.936   5.247  12.680  0.00  0.00      PROA  
ATOM   2524  CG  LYS P 742       5.847   5.123  12.405  0.00  0.00      PROA  
ATOM   2525  HG1 LYS P 742       5.856   4.016  12.496  0.00  0.00      PROA  
ATOM   2526  HG2 LYS P 742       6.052   5.325  11.332  0.00  0.00      PROA  
ATOM   2527  CD  LYS P 742       4.396   5.615  12.818  0.00  0.00      PROA  
ATOM   2528  HD1 LYS P 742       4.380   6.725  12.773  0.00  0.00      PROA  
ATOM   2529  HD2 LYS P 742       4.254   5.329  13.882  0.00  0.00      PROA  
ATOM   2530  CE  LYS P 742       3.369   5.018  11.889  0.00  0.00      PROA  
ATOM   2531  HE1 LYS P 742       3.411   3.928  12.100  0.00  0.00      PROA  
ATOM   2532  HE2 LYS P 742       3.443   5.289  10.814  0.00  0.00      PROA  
ATOM   2533  NZ  LYS P 742       1.984   5.509  12.371  0.00  0.00      PROA  
ATOM   2534  HZ1 LYS P 742       1.775   5.190  13.338  0.00  0.00      PROA  
ATOM   2535  HZ2 LYS P 742       1.231   5.062  11.810  0.00  0.00      PROA  
ATOM   2536  HZ3 LYS P 742       1.917   6.546  12.409  0.00  0.00      PROA  
ATOM   2537  C   LYS P 742       8.663   7.122  14.209  0.00  0.00      PROA  
ATOM   2538  O   LYS P 742       8.985   7.092  15.421  0.00  0.00      PROA  
ATOM   2539  N   LEU P 743       9.534   7.359  13.248  0.00  0.00      PROA  
ATOM   2540  HN  LEU P 743       9.179   7.337  12.317  0.00  0.00      PROA  
ATOM   2541  CA  LEU P 743      10.927   7.681  13.581  0.00  0.00      PROA  
ATOM   2542  HA  LEU P 743      11.140   6.928  14.326  0.00  0.00      PROA  
ATOM   2543  CB  LEU P 743      11.961   7.480  12.381  0.00  0.00      PROA  
ATOM   2544  HB1 LEU P 743      12.959   7.874  12.665  0.00  0.00      PROA  
ATOM   2545  HB2 LEU P 743      11.500   7.978  11.501  0.00  0.00      PROA  
ATOM   2546  CG  LEU P 743      12.107   5.975  12.127  0.00  0.00      PROA  
ATOM   2547  HG  LEU P 743      11.267   5.430  12.607  0.00  0.00      PROA  
ATOM   2548  CD1 LEU P 743      12.223   5.648  10.697  0.00  0.00      PROA  
ATOM   2549 HD11 LEU P 743      12.908   6.258  10.070  0.00  0.00      PROA  
ATOM   2550 HD12 LEU P 743      11.215   5.797  10.254  0.00  0.00      PROA  
ATOM   2551 HD13 LEU P 743      12.482   4.580  10.539  0.00  0.00      PROA  
ATOM   2552  CD2 LEU P 743      13.348   5.638  12.910  0.00  0.00      PROA  
ATOM   2553 HD21 LEU P 743      13.235   6.075  13.926  0.00  0.00      PROA  
ATOM   2554 HD22 LEU P 743      14.291   6.049  12.490  0.00  0.00      PROA  
ATOM   2555 HD23 LEU P 743      13.434   4.550  13.115  0.00  0.00      PROA  
ATOM   2556  C   LEU P 743      11.115   9.048  14.247  0.00  0.00      PROA  
ATOM   2557  O   LEU P 743      11.931   9.181  15.116  0.00  0.00      PROA  
ATOM   2558  N   PHE P 744      10.150   9.916  13.910  0.00  0.00      PROA  
ATOM   2559  HN  PHE P 744       9.531   9.739  13.148  0.00  0.00      PROA  
ATOM   2560  CA  PHE P 744      10.037  11.294  14.482  0.00  0.00      PROA  
ATOM   2561  HA  PHE P 744      10.985  11.805  14.399  0.00  0.00      PROA  
ATOM   2562  CB  PHE P 744       9.095  12.297  13.794  0.00  0.00      PROA  
ATOM   2563  HB1 PHE P 744       8.023  12.156  14.049  0.00  0.00      PROA  
ATOM   2564  HB2 PHE P 744       9.193  12.116  12.703  0.00  0.00      PROA  
ATOM   2565  CG  PHE P 744       9.595  13.696  14.117  0.00  0.00      PROA  
ATOM   2566  CD1 PHE P 744      10.688  14.236  13.393  0.00  0.00      PROA  
ATOM   2567  HD1 PHE P 744      11.033  13.575  12.611  0.00  0.00      PROA  
ATOM   2568  CE1 PHE P 744      11.216  15.500  13.588  0.00  0.00      PROA  
ATOM   2569  HE1 PHE P 744      11.945  15.974  12.947  0.00  0.00      PROA  
ATOM   2570  CZ  PHE P 744      10.699  16.254  14.664  0.00  0.00      PROA  
ATOM   2571  HZ  PHE P 744      11.031  17.227  14.995  0.00  0.00      PROA  
ATOM   2572  CD2 PHE P 744       9.222  14.407  15.261  0.00  0.00      PROA  
ATOM   2573  HD2 PHE P 744       8.387  14.127  15.887  0.00  0.00      PROA  
ATOM   2574  CE2 PHE P 744       9.749  15.675  15.551  0.00  0.00      PROA  
ATOM   2575  HE2 PHE P 744       9.348  16.139  16.440  0.00  0.00      PROA  
ATOM   2576  C   PHE P 744       9.691  11.155  15.969  0.00  0.00      PROA  
ATOM   2577  O   PHE P 744      10.110  11.985  16.763  0.00  0.00      PROA  
ATOM   2578  N   ASP P 745       8.804  10.225  16.213  0.00  0.00      PROA  
ATOM   2579  HN  ASP P 745       8.587   9.604  15.464  0.00  0.00      PROA  
ATOM   2580  CA  ASP P 745       8.266   9.858  17.551  0.00  0.00      PROA  
ATOM   2581  HA  ASP P 745       7.990  10.757  18.082  0.00  0.00      PROA  
ATOM   2582  CB  ASP P 745       7.079   8.921  17.268  0.00  0.00      PROA  
ATOM   2583  HB1 ASP P 745       7.256   7.867  16.964  0.00  0.00      PROA  
ATOM   2584  HB2 ASP P 745       6.557   9.385  16.404  0.00  0.00      PROA  
ATOM   2585  CG  ASP P 745       6.101   8.871  18.425  0.00  0.00      PROA  
ATOM   2586  OD1 ASP P 745       5.165   8.077  18.237  0.00  0.00      PROA  
ATOM   2587  OD2 ASP P 745       6.212   9.519  19.427  0.00  0.00      PROA  
ATOM   2588  C   ASP P 745       9.263   9.184  18.436  0.00  0.00      PROA  
ATOM   2589  O   ASP P 745       9.295   9.389  19.638  0.00  0.00      PROA  
ATOM   2590  N   LEU P 746      10.247   8.406  17.841  0.00  0.00      PROA  
ATOM   2591  HN  LEU P 746      10.161   8.192  16.871  0.00  0.00      PROA  
ATOM   2592  CA  LEU P 746      11.367   7.812  18.514  0.00  0.00      PROA  
ATOM   2593  HA  LEU P 746      10.971   7.366  19.414  0.00  0.00      PROA  
ATOM   2594  CB  LEU P 746      11.989   6.754  17.517  0.00  0.00      PROA  
ATOM   2595  HB1 LEU P 746      12.762   7.196  16.852  0.00  0.00      PROA  
ATOM   2596  HB2 LEU P 746      11.150   6.347  16.913  0.00  0.00      PROA  
ATOM   2597  CG  LEU P 746      12.610   5.421  18.043  0.00  0.00      PROA  
ATOM   2598  HG  LEU P 746      11.906   5.181  18.868  0.00  0.00      PROA  
ATOM   2599  CD1 LEU P 746      12.566   4.261  17.060  0.00  0.00      PROA  
ATOM   2600 HD11 LEU P 746      12.891   3.313  17.541  0.00  0.00      PROA  
ATOM   2601 HD12 LEU P 746      13.298   4.493  16.258  0.00  0.00      PROA  
ATOM   2602 HD13 LEU P 746      11.560   4.075  16.626  0.00  0.00      PROA  
ATOM   2603  CD2 LEU P 746      14.058   5.696  18.517  0.00  0.00      PROA  
ATOM   2604 HD21 LEU P 746      14.631   6.189  17.703  0.00  0.00      PROA  
ATOM   2605 HD22 LEU P 746      14.506   4.732  18.840  0.00  0.00      PROA  
ATOM   2606 HD23 LEU P 746      13.945   6.256  19.470  0.00  0.00      PROA  
ATOM   2607  C   LEU P 746      12.439   8.825  18.868  0.00  0.00      PROA  
ATOM   2608  O   LEU P 746      13.074   8.835  19.998  0.00  0.00      PROA  
ATOM   2609  N   GLY P 747      12.471   9.868  17.993  0.00  0.00      PROA  
ATOM   2610  HN  GLY P 747      12.127   9.736  17.066  0.00  0.00      PROA  
ATOM   2611  CA  GLY P 747      13.036  11.208  18.161  0.00  0.00      PROA  
ATOM   2612  HA1 GLY P 747      12.662  11.877  17.400  0.00  0.00      PROA  
ATOM   2613  HA2 GLY P 747      14.113  11.148  18.224  0.00  0.00      PROA  
ATOM   2614  C   GLY P 747      12.593  11.859  19.445  0.00  0.00      PROA  
ATOM   2615  O   GLY P 747      13.463  12.343  20.190  0.00  0.00      PROA  
ATOM   2616  N   GLU P 748      11.306  11.874  19.789  0.00  0.00      PROA  
ATOM   2617  HN  GLU P 748      10.636  11.486  19.160  0.00  0.00      PROA  
ATOM   2618  CA  GLU P 748      10.703  12.498  20.882  0.00  0.00      PROA  
ATOM   2619  HA  GLU P 748      11.131  13.481  21.012  0.00  0.00      PROA  
ATOM   2620  CB  GLU P 748       9.239  12.705  20.555  0.00  0.00      PROA  
ATOM   2621  HB1 GLU P 748       8.793  13.233  21.425  0.00  0.00      PROA  
ATOM   2622  HB2 GLU P 748       8.656  11.767  20.430  0.00  0.00      PROA  
ATOM   2623  CG  GLU P 748       9.003  13.585  19.356  0.00  0.00      PROA  
ATOM   2624  HG1 GLU P 748       8.500  12.916  18.626  0.00  0.00      PROA  
ATOM   2625  HG2 GLU P 748       9.951  13.994  18.947  0.00  0.00      PROA  
ATOM   2626  CD  GLU P 748       8.107  14.795  19.563  0.00  0.00      PROA  
ATOM   2627  OE1 GLU P 748       8.313  15.505  20.565  0.00  0.00      PROA  
ATOM   2628  OE2 GLU P 748       7.181  15.084  18.713  0.00  0.00      PROA  
ATOM   2629  C   GLU P 748      10.756  11.679  22.202  0.00  0.00      PROA  
ATOM   2630  O   GLU P 748      10.773  12.197  23.303  0.00  0.00      PROA  
ATOM   2631  N   THR P 749      11.018  10.347  22.168  0.00  0.00      PROA  
ATOM   2632  HN  THR P 749      10.930   9.834  21.318  0.00  0.00      PROA  
ATOM   2633  CA  THR P 749      11.361   9.530  23.330  0.00  0.00      PROA  
ATOM   2634  HA  THR P 749      10.581   9.484  24.076  0.00  0.00      PROA  
ATOM   2635  CB  THR P 749      11.427   8.003  22.985  0.00  0.00      PROA  
ATOM   2636  HB  THR P 749      12.127   7.913  22.127  0.00  0.00      PROA  
ATOM   2637  OG1 THR P 749      10.206   7.527  22.514  0.00  0.00      PROA  
ATOM   2638  HG1 THR P 749      10.409   6.645  22.196  0.00  0.00      PROA  
ATOM   2639  CG2 THR P 749      11.812   7.141  24.233  0.00  0.00      PROA  
ATOM   2640 HG21 THR P 749      12.803   7.414  24.653  0.00  0.00      PROA  
ATOM   2641 HG22 THR P 749      12.018   6.124  23.835  0.00  0.00      PROA  
ATOM   2642 HG23 THR P 749      10.946   7.165  24.928  0.00  0.00      PROA  
ATOM   2643  C   THR P 749      12.654  10.035  24.026  0.00  0.00      PROA  
ATOM   2644  O   THR P 749      12.688  10.455  25.150  0.00  0.00      PROA  
ATOM   2645  N   TYR P 750      13.737  10.274  23.280  0.00  0.00      PROA  
ATOM   2646  HN  TYR P 750      13.701  10.092  22.300  0.00  0.00      PROA  
ATOM   2647  CA  TYR P 750      14.987  10.798  23.753  0.00  0.00      PROA  
ATOM   2648  HA  TYR P 750      14.939  10.408  24.759  0.00  0.00      PROA  
ATOM   2649  CB  TYR P 750      16.228  10.159  23.155  0.00  0.00      PROA  
ATOM   2650  HB1 TYR P 750      17.208  10.389  23.626  0.00  0.00      PROA  
ATOM   2651  HB2 TYR P 750      16.242  10.358  22.063  0.00  0.00      PROA  
ATOM   2652  CG  TYR P 750      15.977   8.656  23.326  0.00  0.00      PROA  
ATOM   2653  CD1 TYR P 750      15.524   7.987  22.258  0.00  0.00      PROA  
ATOM   2654  HD1 TYR P 750      15.160   8.448  21.352  0.00  0.00      PROA  
ATOM   2655  CE1 TYR P 750      15.193   6.630  22.423  0.00  0.00      PROA  
ATOM   2656  HE1 TYR P 750      14.725   6.120  21.593  0.00  0.00      PROA  
ATOM   2657  CZ  TYR P 750      15.397   5.992  23.637  0.00  0.00      PROA  
ATOM   2658  OH  TYR P 750      15.038   4.631  23.822  0.00  0.00      PROA  
ATOM   2659  HH  TYR P 750      14.369   4.431  23.164  0.00  0.00      PROA  
ATOM   2660  CD2 TYR P 750      16.251   8.019  24.613  0.00  0.00      PROA  
ATOM   2661  HD2 TYR P 750      16.684   8.604  25.411  0.00  0.00      PROA  
ATOM   2662  CE2 TYR P 750      16.045   6.687  24.711  0.00  0.00      PROA  
ATOM   2663  HE2 TYR P 750      16.204   6.258  25.689  0.00  0.00      PROA  
ATOM   2664  C   TYR P 750      15.096  12.308  23.700  0.00  0.00      PROA  
ATOM   2665  O   TYR P 750      16.155  12.796  23.892  0.00  0.00      PROA  
ATOM   2666  N   ALA P 751      13.939  12.927  23.303  0.00  0.00      PROA  
ATOM   2667  HN  ALA P 751      13.126  12.362  23.179  0.00  0.00      PROA  
ATOM   2668  CA  ALA P 751      13.748  14.340  23.154  0.00  0.00      PROA  
ATOM   2669  HA  ALA P 751      12.789  14.465  22.674  0.00  0.00      PROA  
ATOM   2670  CB  ALA P 751      13.328  14.800  24.527  0.00  0.00      PROA  
ATOM   2671  HB1 ALA P 751      14.094  14.520  25.281  0.00  0.00      PROA  
ATOM   2672  HB2 ALA P 751      12.369  14.400  24.919  0.00  0.00      PROA  
ATOM   2673  HB3 ALA P 751      13.215  15.905  24.564  0.00  0.00      PROA  
ATOM   2674  C   ALA P 751      14.740  15.209  22.326  0.00  0.00      PROA  
ATOM   2675  O   ALA P 751      14.923  16.375  22.621  0.00  0.00      PROA  
ATOM   2676  N   PHE P 752      15.341  14.589  21.302  0.00  0.00      PROA  
ATOM   2677  HN  PHE P 752      14.945  13.710  21.048  0.00  0.00      PROA  
ATOM   2678  CA  PHE P 752      16.324  15.164  20.440  0.00  0.00      PROA  
ATOM   2679  HA  PHE P 752      16.479  14.457  19.639  0.00  0.00      PROA  
ATOM   2680  CB  PHE P 752      15.640  16.349  19.736  0.00  0.00      PROA  
ATOM   2681  HB1 PHE P 752      16.356  16.804  19.018  0.00  0.00      PROA  
ATOM   2682  HB2 PHE P 752      15.091  17.048  20.404  0.00  0.00      PROA  
ATOM   2683  CG  PHE P 752      14.737  15.798  18.653  0.00  0.00      PROA  
ATOM   2684  CD1 PHE P 752      15.235  15.362  17.417  0.00  0.00      PROA  
ATOM   2685  HD1 PHE P 752      16.304  15.355  17.258  0.00  0.00      PROA  
ATOM   2686  CE1 PHE P 752      14.334  14.863  16.443  0.00  0.00      PROA  
ATOM   2687  HE1 PHE P 752      14.788  14.609  15.497  0.00  0.00      PROA  
ATOM   2688  CZ  PHE P 752      13.006  14.730  16.693  0.00  0.00      PROA  
ATOM   2689  HZ  PHE P 752      12.437  14.138  15.992  0.00  0.00      PROA  
ATOM   2690  CD2 PHE P 752      13.378  15.745  18.894  0.00  0.00      PROA  
ATOM   2691  HD2 PHE P 752      12.951  16.070  19.832  0.00  0.00      PROA  
ATOM   2692  CE2 PHE P 752      12.522  15.263  17.899  0.00  0.00      PROA  
ATOM   2693  HE2 PHE P 752      11.452  15.211  18.034  0.00  0.00      PROA  
ATOM   2694  C   PHE P 752      17.733  15.416  21.100  0.00  0.00      PROA  
ATOM   2695  O   PHE P 752      18.542  16.115  20.474  0.00  0.00      PROA  
ATOM   2696  N   ASN P 753      17.981  14.815  22.248  0.00  0.00      PROA  
ATOM   2697  HN  ASN P 753      17.264  14.189  22.547  0.00  0.00      PROA  
ATOM   2698  CA  ASN P 753      18.959  15.157  23.302  0.00  0.00      PROA  
ATOM   2699  HA  ASN P 753      18.986  16.234  23.377  0.00  0.00      PROA  
ATOM   2700  CB  ASN P 753      18.364  14.762  24.645  0.00  0.00      PROA  
ATOM   2701  HB1 ASN P 753      18.530  13.670  24.757  0.00  0.00      PROA  
ATOM   2702  HB2 ASN P 753      17.261  14.830  24.766  0.00  0.00      PROA  
ATOM   2703  CG  ASN P 753      18.911  15.490  25.903  0.00  0.00      PROA  
ATOM   2704  OD1 ASN P 753      19.743  14.926  26.596  0.00  0.00      PROA  
ATOM   2705  ND2 ASN P 753      18.439  16.740  26.283  0.00  0.00      PROA  
ATOM   2706 HD21 ASN P 753      17.709  17.075  25.686  0.00  0.00      PROA  
ATOM   2707 HD22 ASN P 753      18.567  16.991  27.242  0.00  0.00      PROA  
ATOM   2708  C   ASN P 753      20.391  14.686  23.092  0.00  0.00      PROA  
ATOM   2709  O   ASN P 753      20.675  13.495  23.219  0.00  0.00      PROA  
ATOM   2710  N   MET P 754      21.337  15.557  22.921  0.00  0.00      PROA  
ATOM   2711  HN  MET P 754      21.126  16.514  22.735  0.00  0.00      PROA  
ATOM   2712  CA  MET P 754      22.722  15.250  22.906  0.00  0.00      PROA  
ATOM   2713  HA  MET P 754      23.037  14.217  22.932  0.00  0.00      PROA  
ATOM   2714  CB  MET P 754      23.329  15.846  21.567  0.00  0.00      PROA  
ATOM   2715  HB1 MET P 754      24.344  15.405  21.464  0.00  0.00      PROA  
ATOM   2716  HB2 MET P 754      23.439  16.948  21.656  0.00  0.00      PROA  
ATOM   2717  CG  MET P 754      22.587  15.543  20.251  0.00  0.00      PROA  
ATOM   2718  HG1 MET P 754      23.156  15.935  19.381  0.00  0.00      PROA  
ATOM   2719  HG2 MET P 754      21.530  15.884  20.228  0.00  0.00      PROA  
ATOM   2720  SD  MET P 754      22.579  13.776  19.883  0.00  0.00      PROA  
ATOM   2721  CE  MET P 754      21.861  13.911  18.203  0.00  0.00      PROA  
ATOM   2722  HE1 MET P 754      22.402  13.264  17.480  0.00  0.00      PROA  
ATOM   2723  HE2 MET P 754      21.989  14.953  17.839  0.00  0.00      PROA  
ATOM   2724  HE3 MET P 754      20.784  13.643  18.138  0.00  0.00      PROA  
ATOM   2725  C   MET P 754      23.390  16.019  23.966  0.00  0.00      PROA  
ATOM   2726  O   MET P 754      22.903  16.889  24.683  0.00  0.00      PROA  
ATOM   2727  N   HSD P 755      24.659  15.815  24.209  0.00  0.00      PROA  
ATOM   2728  HN  HSD P 755      25.040  15.003  23.772  0.00  0.00      PROA  
ATOM   2729  CA  HSD P 755      25.708  16.495  25.008  0.00  0.00      PROA  
ATOM   2730  HA  HSD P 755      26.552  15.857  24.791  0.00  0.00      PROA  
ATOM   2731  CB  HSD P 755      25.945  17.956  24.549  0.00  0.00      PROA  
ATOM   2732  HB1 HSD P 755      26.834  18.515  24.911  0.00  0.00      PROA  
ATOM   2733  HB2 HSD P 755      25.034  18.543  24.795  0.00  0.00      PROA  
ATOM   2734  ND1 HSD P 755      27.262  17.454  22.366  0.00  0.00      PROA  
ATOM   2735  HD1 HSD P 755      28.080  17.019  22.743  0.00  0.00      PROA  
ATOM   2736  CG  HSD P 755      26.250  18.022  23.079  0.00  0.00      PROA  
ATOM   2737  CE1 HSD P 755      27.060  17.778  21.065  0.00  0.00      PROA  
ATOM   2738  HE1 HSD P 755      27.812  17.650  20.287  0.00  0.00      PROA  
ATOM   2739  NE2 HSD P 755      26.002  18.583  20.841  0.00  0.00      PROA  
ATOM   2740  CD2 HSD P 755      25.536  18.705  22.120  0.00  0.00      PROA  
ATOM   2741  HD2 HSD P 755      24.621  19.284  22.145  0.00  0.00      PROA  
ATOM   2742  C   HSD P 755      25.612  16.409  26.524  0.00  0.00      PROA  
ATOM   2743  O   HSD P 755      24.557  16.416  27.104  0.00  0.00      PROA  
ATOM   2744  N   ASN P 756      26.842  16.348  27.149  0.00  0.00      PROA  
ATOM   2745  HN  ASN P 756      27.583  16.073  26.541  0.00  0.00      PROA  
ATOM   2746  CA  ASN P 756      27.081  16.237  28.569  0.00  0.00      PROA  
ATOM   2747  HA  ASN P 756      28.152  16.369  28.612  0.00  0.00      PROA  
ATOM   2748  CB  ASN P 756      26.392  17.270  29.441  0.00  0.00      PROA  
ATOM   2749  HB1 ASN P 756      26.352  16.984  30.514  0.00  0.00      PROA  
ATOM   2750  HB2 ASN P 756      25.330  17.448  29.170  0.00  0.00      PROA  
ATOM   2751  CG  ASN P 756      27.115  18.623  29.303  0.00  0.00      PROA  
ATOM   2752  OD1 ASN P 756      27.805  18.941  28.343  0.00  0.00      PROA  
ATOM   2753  ND2 ASN P 756      26.896  19.531  30.258  0.00  0.00      PROA  
ATOM   2754 HD21 ASN P 756      27.349  20.422  30.290  0.00  0.00      PROA  
ATOM   2755 HD22 ASN P 756      26.551  19.290  31.166  0.00  0.00      PROA  
ATOM   2756  C   ASN P 756      26.801  14.767  29.015  0.00  0.00      PROA  
ATOM   2757  O   ASN P 756      26.369  14.446  30.126  0.00  0.00      PROA  
ATOM   2758  N   ASN P 757      27.119  13.838  28.034  0.00  0.00      PROA  
ATOM   2759  HN  ASN P 757      27.557  14.106  27.179  0.00  0.00      PROA  
ATOM   2760  CA  ASN P 757      27.026  12.428  28.101  0.00  0.00      PROA  
ATOM   2761  HA  ASN P 757      25.955  12.329  28.195  0.00  0.00      PROA  
ATOM   2762  CB  ASN P 757      27.559  11.776  26.819  0.00  0.00      PROA  
ATOM   2763  HB1 ASN P 757      28.603  11.994  26.508  0.00  0.00      PROA  
ATOM   2764  HB2 ASN P 757      26.881  12.279  26.098  0.00  0.00      PROA  
ATOM   2765  CG  ASN P 757      27.395  10.285  26.867  0.00  0.00      PROA  
ATOM   2766  OD1 ASN P 757      28.379   9.575  26.889  0.00  0.00      PROA  
ATOM   2767  ND2 ASN P 757      26.123   9.833  26.834  0.00  0.00      PROA  
ATOM   2768 HD21 ASN P 757      26.054   8.836  26.805  0.00  0.00      PROA  
ATOM   2769 HD22 ASN P 757      25.486  10.371  26.282  0.00  0.00      PROA  
ATOM   2770  C   ASN P 757      27.559  11.805  29.431  0.00  0.00      PROA  
ATOM   2771  O   ASN P 757      26.818  11.100  30.149  0.00  0.00      PROA  
ATOM   2772  N   LEU P 758      28.859  12.069  29.808  0.00  0.00      PROA  
ATOM   2773  HN  LEU P 758      29.546  12.564  29.282  0.00  0.00      PROA  
ATOM   2774  CA  LEU P 758      29.392  11.489  31.029  0.00  0.00      PROA  
ATOM   2775  HA  LEU P 758      29.462  10.421  30.885  0.00  0.00      PROA  
ATOM   2776  CB  LEU P 758      30.882  11.910  31.214  0.00  0.00      PROA  
ATOM   2777  HB1 LEU P 758      31.087  13.000  31.278  0.00  0.00      PROA  
ATOM   2778  HB2 LEU P 758      31.324  11.537  30.265  0.00  0.00      PROA  
ATOM   2779  CG  LEU P 758      31.578  11.285  32.454  0.00  0.00      PROA  
ATOM   2780  HG  LEU P 758      31.012  11.636  33.343  0.00  0.00      PROA  
ATOM   2781  CD1 LEU P 758      31.654   9.795  32.261  0.00  0.00      PROA  
ATOM   2782 HD11 LEU P 758      31.958   9.221  33.162  0.00  0.00      PROA  
ATOM   2783 HD12 LEU P 758      32.411   9.605  31.470  0.00  0.00      PROA  
ATOM   2784 HD13 LEU P 758      30.641   9.396  32.039  0.00  0.00      PROA  
ATOM   2785  CD2 LEU P 758      32.963  11.788  32.645  0.00  0.00      PROA  
ATOM   2786 HD21 LEU P 758      33.579  11.882  31.725  0.00  0.00      PROA  
ATOM   2787 HD22 LEU P 758      33.559  11.131  33.314  0.00  0.00      PROA  
ATOM   2788 HD23 LEU P 758      32.963  12.879  32.855  0.00  0.00      PROA  
ATOM   2789  C   LEU P 758      28.551  11.830  32.325  0.00  0.00      PROA  
ATOM   2790  O   LEU P 758      28.323  11.057  33.227  0.00  0.00      PROA  
ATOM   2791  N   ASP P 759      28.195  13.126  32.380  0.00  0.00      PROA  
ATOM   2792  HN  ASP P 759      28.262  13.755  31.609  0.00  0.00      PROA  
ATOM   2793  CA  ASP P 759      27.396  13.618  33.447  0.00  0.00      PROA  
ATOM   2794  HA  ASP P 759      27.706  13.107  34.347  0.00  0.00      PROA  
ATOM   2795  CB  ASP P 759      27.333  15.150  33.534  0.00  0.00      PROA  
ATOM   2796  HB1 ASP P 759      26.518  15.417  34.239  0.00  0.00      PROA  
ATOM   2797  HB2 ASP P 759      27.079  15.638  32.568  0.00  0.00      PROA  
ATOM   2798  CG  ASP P 759      28.688  15.744  34.009  0.00  0.00      PROA  
ATOM   2799  OD1 ASP P 759      29.397  15.097  34.799  0.00  0.00      PROA  
ATOM   2800  OD2 ASP P 759      28.854  16.963  33.674  0.00  0.00      PROA  
ATOM   2801  C   ASP P 759      25.991  13.125  33.461  0.00  0.00      PROA  
ATOM   2802  O   ASP P 759      25.442  12.821  34.528  0.00  0.00      PROA  
ATOM   2803  N   LYS P 760      25.283  12.998  32.347  0.00  0.00      PROA  
ATOM   2804  HN  LYS P 760      25.670  13.368  31.506  0.00  0.00      PROA  
ATOM   2805  CA  LYS P 760      24.011  12.439  32.158  0.00  0.00      PROA  
ATOM   2806  HA  LYS P 760      23.432  12.952  32.912  0.00  0.00      PROA  
ATOM   2807  CB  LYS P 760      23.547  12.812  30.728  0.00  0.00      PROA  
ATOM   2808  HB1 LYS P 760      22.685  12.171  30.443  0.00  0.00      PROA  
ATOM   2809  HB2 LYS P 760      24.344  12.610  29.981  0.00  0.00      PROA  
ATOM   2810  CG  LYS P 760      23.152  14.260  30.581  0.00  0.00      PROA  
ATOM   2811  HG1 LYS P 760      23.964  14.964  30.865  0.00  0.00      PROA  
ATOM   2812  HG2 LYS P 760      22.247  14.353  31.219  0.00  0.00      PROA  
ATOM   2813  CD  LYS P 760      22.662  14.468  29.113  0.00  0.00      PROA  
ATOM   2814  HD1 LYS P 760      21.970  13.671  28.768  0.00  0.00      PROA  
ATOM   2815  HD2 LYS P 760      23.467  14.431  28.348  0.00  0.00      PROA  
ATOM   2816  CE  LYS P 760      21.867  15.745  28.952  0.00  0.00      PROA  
ATOM   2817  HE1 LYS P 760      22.301  16.554  29.578  0.00  0.00      PROA  
ATOM   2818  HE2 LYS P 760      20.792  15.725  29.230  0.00  0.00      PROA  
ATOM   2819  NZ  LYS P 760      21.919  16.187  27.586  0.00  0.00      PROA  
ATOM   2820  HZ1 LYS P 760      21.524  17.149  27.568  0.00  0.00      PROA  
ATOM   2821  HZ2 LYS P 760      21.424  15.458  27.034  0.00  0.00      PROA  
ATOM   2822  HZ3 LYS P 760      22.877  16.352  27.215  0.00  0.00      PROA  
ATOM   2823  C   LYS P 760      23.856  10.953  32.577  0.00  0.00      PROA  
ATOM   2824  O   LYS P 760      22.999  10.524  33.331  0.00  0.00      PROA  
ATOM   2825  N   LEU P 761      24.850  10.113  32.111  0.00  0.00      PROA  
ATOM   2826  HN  LEU P 761      25.504  10.392  31.413  0.00  0.00      PROA  
ATOM   2827  CA  LEU P 761      25.036   8.709  32.465  0.00  0.00      PROA  
ATOM   2828  HA  LEU P 761      24.058   8.283  32.296  0.00  0.00      PROA  
ATOM   2829  CB  LEU P 761      26.138   8.128  31.553  0.00  0.00      PROA  
ATOM   2830  HB1 LEU P 761      26.749   7.352  32.061  0.00  0.00      PROA  
ATOM   2831  HB2 LEU P 761      26.905   8.871  31.246  0.00  0.00      PROA  
ATOM   2832  CG  LEU P 761      25.723   7.655  30.225  0.00  0.00      PROA  
ATOM   2833  HG  LEU P 761      25.116   8.473  29.781  0.00  0.00      PROA  
ATOM   2834  CD1 LEU P 761      26.919   7.355  29.305  0.00  0.00      PROA  
ATOM   2835 HD11 LEU P 761      26.594   6.972  28.314  0.00  0.00      PROA  
ATOM   2836 HD12 LEU P 761      27.431   6.486  29.771  0.00  0.00      PROA  
ATOM   2837 HD13 LEU P 761      27.695   8.151  29.292  0.00  0.00      PROA  
ATOM   2838  CD2 LEU P 761      24.631   6.554  30.234  0.00  0.00      PROA  
ATOM   2839 HD21 LEU P 761      24.955   5.658  30.806  0.00  0.00      PROA  
ATOM   2840 HD22 LEU P 761      24.435   6.184  29.205  0.00  0.00      PROA  
ATOM   2841 HD23 LEU P 761      23.668   6.927  30.645  0.00  0.00      PROA  
ATOM   2842  C   LEU P 761      25.284   8.373  33.924  0.00  0.00      PROA  
ATOM   2843  O   LEU P 761      24.915   7.347  34.436  0.00  0.00      PROA  
ATOM   2844  N   THR P 762      25.931   9.264  34.631  0.00  0.00      PROA  
ATOM   2845  HN  THR P 762      26.276  10.111  34.236  0.00  0.00      PROA  
ATOM   2846  CA  THR P 762      26.119   9.121  36.048  0.00  0.00      PROA  
ATOM   2847  HA  THR P 762      25.914   8.147  36.468  0.00  0.00      PROA  
ATOM   2848  CB  THR P 762      27.608   9.478  36.351  0.00  0.00      PROA  
ATOM   2849  HB  THR P 762      27.890   9.253  37.402  0.00  0.00      PROA  
ATOM   2850  OG1 THR P 762      27.921  10.806  35.994  0.00  0.00      PROA  
ATOM   2851  HG1 THR P 762      28.083  10.716  35.052  0.00  0.00      PROA  
ATOM   2852  CG2 THR P 762      28.432   8.466  35.522  0.00  0.00      PROA  
ATOM   2853 HG21 THR P 762      28.348   7.397  35.813  0.00  0.00      PROA  
ATOM   2854 HG22 THR P 762      29.522   8.633  35.656  0.00  0.00      PROA  
ATOM   2855 HG23 THR P 762      28.286   8.613  34.430  0.00  0.00      PROA  
ATOM   2856  C   THR P 762      25.295   9.957  36.942  0.00  0.00      PROA  
ATOM   2857  O   THR P 762      25.493   9.980  38.154  0.00  0.00      PROA  
ATOM   2858  N   SER P 763      24.354  10.668  36.332  0.00  0.00      PROA  
ATOM   2859  HN  SER P 763      24.245  10.590  35.344  0.00  0.00      PROA  
ATOM   2860  CA  SER P 763      23.383  11.506  37.053  0.00  0.00      PROA  
ATOM   2861  HA  SER P 763      24.035  12.214  37.544  0.00  0.00      PROA  
ATOM   2862  CB  SER P 763      22.480  12.191  36.027  0.00  0.00      PROA  
ATOM   2863  HB1 SER P 763      21.964  11.433  35.400  0.00  0.00      PROA  
ATOM   2864  HB2 SER P 763      23.061  12.696  35.225  0.00  0.00      PROA  
ATOM   2865  OG  SER P 763      21.502  13.090  36.524  0.00  0.00      PROA  
ATOM   2866  HG1 SER P 763      21.194  13.681  35.833  0.00  0.00      PROA  
ATOM   2867  C   SER P 763      22.474  10.797  38.103  0.00  0.00      PROA  
ATOM   2868  O   SER P 763      21.966   9.674  37.833  0.00  0.00      PROA  
ATOM   2869  N   TYR P 764      22.192  11.419  39.223  0.00  0.00      PROA  
ATOM   2870  HN  TYR P 764      22.645  12.259  39.511  0.00  0.00      PROA  
ATOM   2871  CA  TYR P 764      21.173  10.965  40.201  0.00  0.00      PROA  
ATOM   2872  HA  TYR P 764      21.004   9.898  40.172  0.00  0.00      PROA  
ATOM   2873  CB  TYR P 764      21.589  11.293  41.665  0.00  0.00      PROA  
ATOM   2874  HB1 TYR P 764      20.767  11.105  42.388  0.00  0.00      PROA  
ATOM   2875  HB2 TYR P 764      21.807  12.382  41.693  0.00  0.00      PROA  
ATOM   2876  CG  TYR P 764      22.754  10.566  42.054  0.00  0.00      PROA  
ATOM   2877  CD1 TYR P 764      24.024  11.123  42.236  0.00  0.00      PROA  
ATOM   2878  HD1 TYR P 764      24.101  12.190  42.090  0.00  0.00      PROA  
ATOM   2879  CE1 TYR P 764      25.054  10.412  42.776  0.00  0.00      PROA  
ATOM   2880  HE1 TYR P 764      25.973  10.952  42.956  0.00  0.00      PROA  
ATOM   2881  CZ  TYR P 764      24.877   9.029  43.109  0.00  0.00      PROA  
ATOM   2882  OH  TYR P 764      25.997   8.376  43.654  0.00  0.00      PROA  
ATOM   2883  HH  TYR P 764      26.779   8.921  43.541  0.00  0.00      PROA  
ATOM   2884  CD2 TYR P 764      22.601   9.207  42.417  0.00  0.00      PROA  
ATOM   2885  HD2 TYR P 764      21.635   8.733  42.332  0.00  0.00      PROA  
ATOM   2886  CE2 TYR P 764      23.646   8.443  42.917  0.00  0.00      PROA  
ATOM   2887  HE2 TYR P 764      23.516   7.408  43.196  0.00  0.00      PROA  
ATOM   2888  C   TYR P 764      19.780  11.230  39.850  0.00  0.00      PROA  
ATOM   2889  O   TYR P 764      18.870  10.562  40.271  0.00  0.00      PROA  
ATOM   2890  N   SER P 765      19.456  12.184  38.950  0.00  0.00      PROA  
ATOM   2891  HN  SER P 765      20.195  12.794  38.675  0.00  0.00      PROA  
ATOM   2892  CA  SER P 765      18.109  12.722  38.611  0.00  0.00      PROA  
ATOM   2893  HA  SER P 765      17.585  12.763  39.554  0.00  0.00      PROA  
ATOM   2894  CB  SER P 765      18.308  14.063  37.856  0.00  0.00      PROA  
ATOM   2895  HB1 SER P 765      17.317  14.528  37.665  0.00  0.00      PROA  
ATOM   2896  HB2 SER P 765      18.804  13.922  36.872  0.00  0.00      PROA  
ATOM   2897  OG  SER P 765      19.233  14.911  38.477  0.00  0.00      PROA  
ATOM   2898  HG1 SER P 765      18.882  15.020  39.364  0.00  0.00      PROA  
ATOM   2899  C   SER P 765      17.510  11.785  37.635  0.00  0.00      PROA  
ATOM   2900  O   SER P 765      18.131  11.163  36.761  0.00  0.00      PROA  
ATOM   2901  N   CYS P 766      16.170  11.650  37.836  0.00  0.00      PROA  
ATOM   2902  HN  CYS P 766      15.756  12.066  38.642  0.00  0.00      PROA  
ATOM   2903  CA  CYS P 766      15.204  10.837  37.091  0.00  0.00      PROA  
ATOM   2904  HA  CYS P 766      14.256  11.323  37.267  0.00  0.00      PROA  
ATOM   2905  CB  CYS P 766      15.470  10.719  35.524  0.00  0.00      PROA  
ATOM   2906  HB1 CYS P 766      16.296   9.976  35.477  0.00  0.00      PROA  
ATOM   2907  HB2 CYS P 766      15.800  11.712  35.152  0.00  0.00      PROA  
ATOM   2908  SG  CYS P 766      14.070  10.237  34.428  0.00  0.00      PROA  
ATOM   2909  C   CYS P 766      15.077   9.481  37.713  0.00  0.00      PROA  
ATOM   2910  O   CYS P 766      16.060   8.748  37.779  0.00  0.00      PROA  
ATOM   2911  N   VAL P 767      13.860   9.168  38.291  0.00  0.00      PROA  
ATOM   2912  HN  VAL P 767      13.077   9.780  38.227  0.00  0.00      PROA  
ATOM   2913  CA  VAL P 767      13.772   7.984  39.189  0.00  0.00      PROA  
ATOM   2914  HA  VAL P 767      14.733   7.823  39.655  0.00  0.00      PROA  
ATOM   2915  CB  VAL P 767      12.662   8.237  40.209  0.00  0.00      PROA  
ATOM   2916  HB  VAL P 767      11.775   8.693  39.720  0.00  0.00      PROA  
ATOM   2917  CG1 VAL P 767      12.196   6.981  40.974  0.00  0.00      PROA  
ATOM   2918 HG11 VAL P 767      13.054   6.515  41.504  0.00  0.00      PROA  
ATOM   2919 HG12 VAL P 767      11.668   6.257  40.316  0.00  0.00      PROA  
ATOM   2920 HG13 VAL P 767      11.413   7.262  41.710  0.00  0.00      PROA  
ATOM   2921  CG2 VAL P 767      13.172   9.208  41.344  0.00  0.00      PROA  
ATOM   2922 HG21 VAL P 767      14.038   8.804  41.912  0.00  0.00      PROA  
ATOM   2923 HG22 VAL P 767      12.331   9.482  42.017  0.00  0.00      PROA  
ATOM   2924 HG23 VAL P 767      13.492  10.158  40.867  0.00  0.00      PROA  
ATOM   2925  C   VAL P 767      13.468   6.724  38.347  0.00  0.00      PROA  
ATOM   2926  O   VAL P 767      12.461   6.569  37.686  0.00  0.00      PROA  
ATOM   2927  N   CYS P 768      14.499   5.857  38.344  0.00  0.00      PROA  
ATOM   2928  HN  CYS P 768      15.406   6.072  38.699  0.00  0.00      PROA  
ATOM   2929  CA  CYS P 768      14.425   4.482  37.804  0.00  0.00      PROA  
ATOM   2930  HA  CYS P 768      14.015   4.550  36.807  0.00  0.00      PROA  
ATOM   2931  CB  CYS P 768      15.812   3.824  37.815  0.00  0.00      PROA  
ATOM   2932  HB1 CYS P 768      15.901   3.653  38.909  0.00  0.00      PROA  
ATOM   2933  HB2 CYS P 768      16.416   4.674  37.432  0.00  0.00      PROA  
ATOM   2934  SG  CYS P 768      15.979   2.321  36.904  0.00  0.00      PROA  
ATOM   2935  C   CYS P 768      13.458   3.619  38.561  0.00  0.00      PROA  
ATOM   2936  O   CYS P 768      13.302   3.821  39.729  0.00  0.00      PROA  
ATOM   2937  N   THR P 769      12.735   2.661  37.893  0.00  0.00      PROA  
ATOM   2938  HN  THR P 769      12.728   2.579  36.899  0.00  0.00      PROA  
ATOM   2939  CA  THR P 769      11.810   1.793  38.510  0.00  0.00      PROA  
ATOM   2940  HA  THR P 769      12.372   1.463  39.371  0.00  0.00      PROA  
ATOM   2941  CB  THR P 769      10.439   2.291  38.909  0.00  0.00      PROA  
ATOM   2942  HB  THR P 769      10.665   3.260  39.404  0.00  0.00      PROA  
ATOM   2943  OG1 THR P 769       9.758   1.415  39.785  0.00  0.00      PROA  
ATOM   2944  HG1 THR P 769       9.420   1.982  40.482  0.00  0.00      PROA  
ATOM   2945  CG2 THR P 769       9.556   2.533  37.634  0.00  0.00      PROA  
ATOM   2946 HG21 THR P 769       8.670   3.143  37.912  0.00  0.00      PROA  
ATOM   2947 HG22 THR P 769       9.168   1.692  37.021  0.00  0.00      PROA  
ATOM   2948 HG23 THR P 769      10.075   3.199  36.912  0.00  0.00      PROA  
ATOM   2949  C   THR P 769      11.730   0.489  37.712  0.00  0.00      PROA  
ATOM   2950  O   THR P 769      12.286   0.461  36.590  0.00  0.00      PROA  
ATOM   2951  N   GLU P 770      11.032  -0.542  38.148  0.00  0.00      PROA  
ATOM   2952  HN  GLU P 770      10.624  -0.508  39.057  0.00  0.00      PROA  
ATOM   2953  CA  GLU P 770      10.783  -1.789  37.477  0.00  0.00      PROA  
ATOM   2954  HA  GLU P 770      11.763  -2.060  37.114  0.00  0.00      PROA  
ATOM   2955  CB  GLU P 770      10.141  -2.752  38.509  0.00  0.00      PROA  
ATOM   2956  HB1 GLU P 770      10.971  -2.747  39.248  0.00  0.00      PROA  
ATOM   2957  HB2 GLU P 770      10.044  -3.792  38.130  0.00  0.00      PROA  
ATOM   2958  CG  GLU P 770       8.714  -2.512  39.098  0.00  0.00      PROA  
ATOM   2959  HG1 GLU P 770       7.924  -2.684  38.336  0.00  0.00      PROA  
ATOM   2960  HG2 GLU P 770       8.671  -1.418  39.284  0.00  0.00      PROA  
ATOM   2961  CD  GLU P 770       8.443  -3.375  40.344  0.00  0.00      PROA  
ATOM   2962  OE1 GLU P 770       8.277  -2.832  41.488  0.00  0.00      PROA  
ATOM   2963  OE2 GLU P 770       8.456  -4.628  40.227  0.00  0.00      PROA  
ATOM   2964  C   GLU P 770       9.818  -1.618  36.245  0.00  0.00      PROA  
ATOM   2965  O   GLU P 770       8.864  -0.856  36.315  0.00  0.00      PROA  
ATOM   2966  N   PRO P 771      10.074  -2.431  35.126  0.00  0.00      PROA  
ATOM   2967  CD  PRO P 771      11.054  -3.485  35.082  0.00  0.00      PROA  
ATOM   2968  HD1 PRO P 771      10.486  -4.307  35.567  0.00  0.00      PROA  
ATOM   2969  HD2 PRO P 771      12.038  -3.286  35.558  0.00  0.00      PROA  
ATOM   2970  CA  PRO P 771       9.334  -2.348  33.846  0.00  0.00      PROA  
ATOM   2971  HA  PRO P 771       9.626  -1.406  33.406  0.00  0.00      PROA  
ATOM   2972  CB  PRO P 771       9.850  -3.612  33.113  0.00  0.00      PROA  
ATOM   2973  HB1 PRO P 771       9.785  -3.504  32.009  0.00  0.00      PROA  
ATOM   2974  HB2 PRO P 771       9.283  -4.529  33.379  0.00  0.00      PROA  
ATOM   2975  CG  PRO P 771      11.266  -3.762  33.587  0.00  0.00      PROA  
ATOM   2976  HG1 PRO P 771      11.622  -4.814  33.596  0.00  0.00      PROA  
ATOM   2977  HG2 PRO P 771      12.048  -3.051  33.243  0.00  0.00      PROA  
ATOM   2978  C   PRO P 771       7.794  -2.349  33.981  0.00  0.00      PROA  
ATOM   2979  O   PRO P 771       7.305  -2.850  34.997  0.00  0.00      PROA  
ATOM   2980  N   PRO P 772       7.020  -1.881  33.041  0.00  0.00      PROA  
ATOM   2981  CD  PRO P 772       7.536  -1.208  31.862  0.00  0.00      PROA  
ATOM   2982  HD1 PRO P 772       8.334  -1.790  31.354  0.00  0.00      PROA  
ATOM   2983  HD2 PRO P 772       7.872  -0.182  32.127  0.00  0.00      PROA  
ATOM   2984  CA  PRO P 772       5.601  -1.691  33.209  0.00  0.00      PROA  
ATOM   2985  HA  PRO P 772       5.488  -1.255  34.191  0.00  0.00      PROA  
ATOM   2986  CB  PRO P 772       5.290  -0.754  32.030  0.00  0.00      PROA  
ATOM   2987  HB1 PRO P 772       5.310   0.284  32.424  0.00  0.00      PROA  
ATOM   2988  HB2 PRO P 772       4.273  -0.950  31.626  0.00  0.00      PROA  
ATOM   2989  CG  PRO P 772       6.332  -1.064  30.991  0.00  0.00      PROA  
ATOM   2990  HG1 PRO P 772       6.071  -2.067  30.589  0.00  0.00      PROA  
ATOM   2991  HG2 PRO P 772       6.457  -0.294  30.200  0.00  0.00      PROA  
ATOM   2992  C   PRO P 772       4.747  -2.960  33.183  0.00  0.00      PROA  
ATOM   2993  O   PRO P 772       3.647  -2.996  33.732  0.00  0.00      PROA  
ATOM   2994  N   ASN P 773       5.230  -3.925  32.412  0.00  0.00      PROA  
ATOM   2995  HN  ASN P 773       6.131  -4.015  31.994  0.00  0.00      PROA  
ATOM   2996  CA  ASN P 773       4.701  -5.237  32.470  0.00  0.00      PROA  
ATOM   2997  HA  ASN P 773       3.659  -5.189  32.749  0.00  0.00      PROA  
ATOM   2998  CB  ASN P 773       4.719  -6.090  31.164  0.00  0.00      PROA  
ATOM   2999  HB1 ASN P 773       4.573  -7.187  31.257  0.00  0.00      PROA  
ATOM   3000  HB2 ASN P 773       5.725  -5.963  30.710  0.00  0.00      PROA  
ATOM   3001  CG  ASN P 773       3.708  -5.591  30.078  0.00  0.00      PROA  
ATOM   3002  OD1 ASN P 773       2.948  -4.616  30.301  0.00  0.00      PROA  
ATOM   3003  ND2 ASN P 773       3.737  -6.297  28.899  0.00  0.00      PROA  
ATOM   3004 HD21 ASN P 773       3.379  -5.995  28.015  0.00  0.00      PROA  
ATOM   3005 HD22 ASN P 773       4.406  -7.040  28.876  0.00  0.00      PROA  
ATOM   3006  C   ASN P 773       5.647  -5.996  33.460  0.00  0.00      PROA  
ATOM   3007  O   ASN P 773       6.833  -5.713  33.509  0.00  0.00      PROA  
ATOM   3008  N   PRO P 774       5.210  -7.015  34.200  0.00  0.00      PROA  
ATOM   3009  CD  PRO P 774       3.829  -7.472  34.114  0.00  0.00      PROA  
ATOM   3010  HD1 PRO P 774       3.833  -8.079  33.184  0.00  0.00      PROA  
ATOM   3011  HD2 PRO P 774       3.039  -6.691  34.104  0.00  0.00      PROA  
ATOM   3012  CA  PRO P 774       6.045  -7.874  35.069  0.00  0.00      PROA  
ATOM   3013  HA  PRO P 774       6.427  -7.291  35.894  0.00  0.00      PROA  
ATOM   3014  CB  PRO P 774       5.094  -9.007  35.400  0.00  0.00      PROA  
ATOM   3015  HB1 PRO P 774       5.353  -9.571  36.321  0.00  0.00      PROA  
ATOM   3016  HB2 PRO P 774       5.026  -9.790  34.614  0.00  0.00      PROA  
ATOM   3017  CG  PRO P 774       3.710  -8.433  35.315  0.00  0.00      PROA  
ATOM   3018  HG1 PRO P 774       2.857  -9.132  35.184  0.00  0.00      PROA  
ATOM   3019  HG2 PRO P 774       3.488  -7.738  36.154  0.00  0.00      PROA  
ATOM   3020  C   PRO P 774       7.347  -8.298  34.474  0.00  0.00      PROA  
ATOM   3021  O   PRO P 774       7.408  -8.427  33.271  0.00  0.00      PROA  
ATOM   3022  N   SER P 775       8.358  -8.462  35.303  0.00  0.00      PROA  
ATOM   3023  HN  SER P 775       8.203  -8.412  36.287  0.00  0.00      PROA  
ATOM   3024  CA  SER P 775       9.788  -8.578  34.933  0.00  0.00      PROA  
ATOM   3025  HA  SER P 775       9.850  -8.996  33.939  0.00  0.00      PROA  
ATOM   3026  CB  SER P 775      10.581  -7.269  35.010  0.00  0.00      PROA  
ATOM   3027  HB1 SER P 775      10.698  -6.948  36.067  0.00  0.00      PROA  
ATOM   3028  HB2 SER P 775       9.921  -6.455  34.640  0.00  0.00      PROA  
ATOM   3029  OG  SER P 775      11.800  -7.305  34.287  0.00  0.00      PROA  
ATOM   3030  HG1 SER P 775      11.535  -7.079  33.392  0.00  0.00      PROA  
ATOM   3031  C   SER P 775      10.494  -9.518  35.792  0.00  0.00      PROA  
ATOM   3032  O   SER P 775      10.755  -9.346  36.996  0.00  0.00      PROA  
ATOM   3033  N   ASN P 776      10.945 -10.614  35.159  0.00  0.00      PROA  
ATOM   3034  HN  ASN P 776      10.826 -10.741  34.178  0.00  0.00      PROA  
ATOM   3035  CA  ASN P 776      11.867 -11.578  35.799  0.00  0.00      PROA  
ATOM   3036  HA  ASN P 776      11.972 -11.321  36.842  0.00  0.00      PROA  
ATOM   3037  CB  ASN P 776      11.429 -13.047  35.463  0.00  0.00      PROA  
ATOM   3038  HB1 ASN P 776      12.212 -13.793  35.718  0.00  0.00      PROA  
ATOM   3039  HB2 ASN P 776      11.174 -13.008  34.382  0.00  0.00      PROA  
ATOM   3040  CG  ASN P 776      10.197 -13.511  36.207  0.00  0.00      PROA  
ATOM   3041  OD1 ASN P 776       9.432 -14.421  35.756  0.00  0.00      PROA  
ATOM   3042  ND2 ASN P 776       9.910 -12.953  37.413  0.00  0.00      PROA  
ATOM   3043 HD21 ASN P 776       9.155 -13.218  38.013  0.00  0.00      PROA  
ATOM   3044 HD22 ASN P 776      10.445 -12.178  37.749  0.00  0.00      PROA  
ATOM   3045  C   ASN P 776      13.225 -11.264  35.207  0.00  0.00      PROA  
ATOM   3046  O   ASN P 776      14.222 -11.435  35.895  0.00  0.00      PROA  
ATOM   3047  N   GLU P 777      13.299 -10.640  34.005  0.00  0.00      PROA  
ATOM   3048  HN  GLU P 777      12.500 -10.474  33.432  0.00  0.00      PROA  
ATOM   3049  CA  GLU P 777      14.521 -10.132  33.373  0.00  0.00      PROA  
ATOM   3050  HA  GLU P 777      14.984 -11.071  33.108  0.00  0.00      PROA  
ATOM   3051  CB  GLU P 777      14.282  -9.542  32.009  0.00  0.00      PROA  
ATOM   3052  HB1 GLU P 777      15.221  -9.187  31.532  0.00  0.00      PROA  
ATOM   3053  HB2 GLU P 777      13.544  -8.713  31.968  0.00  0.00      PROA  
ATOM   3054  CG  GLU P 777      13.838 -10.638  30.972  0.00  0.00      PROA  
ATOM   3055  HG1 GLU P 777      12.971 -11.160  31.431  0.00  0.00      PROA  
ATOM   3056  HG2 GLU P 777      14.593 -11.452  30.938  0.00  0.00      PROA  
ATOM   3057  CD  GLU P 777      13.457 -10.286  29.651  0.00  0.00      PROA  
ATOM   3058  OE1 GLU P 777      12.280 -10.529  29.261  0.00  0.00      PROA  
ATOM   3059  OE2 GLU P 777      14.243  -9.757  28.828  0.00  0.00      PROA  
ATOM   3060  C   GLU P 777      15.448  -9.299  34.250  0.00  0.00      PROA  
ATOM   3061  O   GLU P 777      16.636  -9.563  34.421  0.00  0.00      PROA  
ATOM   3062  N   THR P 778      14.947  -8.275  34.850  0.00  0.00      PROA  
ATOM   3063  HN  THR P 778      13.974  -8.129  34.687  0.00  0.00      PROA  
ATOM   3064  CA  THR P 778      15.634  -7.349  35.712  0.00  0.00      PROA  
ATOM   3065  HA  THR P 778      16.441  -6.975  35.100  0.00  0.00      PROA  
ATOM   3066  CB  THR P 778      14.813  -6.095  36.092  0.00  0.00      PROA  
ATOM   3067  HB  THR P 778      15.355  -5.355  36.720  0.00  0.00      PROA  
ATOM   3068  OG1 THR P 778      13.491  -6.368  36.530  0.00  0.00      PROA  
ATOM   3069  HG1 THR P 778      13.038  -6.558  35.705  0.00  0.00      PROA  
ATOM   3070  CG2 THR P 778      14.498  -5.229  34.903  0.00  0.00      PROA  
ATOM   3071 HG21 THR P 778      14.400  -5.797  33.954  0.00  0.00      PROA  
ATOM   3072 HG22 THR P 778      15.349  -4.584  34.597  0.00  0.00      PROA  
ATOM   3073 HG23 THR P 778      13.647  -4.526  35.030  0.00  0.00      PROA  
ATOM   3074  C   THR P 778      16.185  -7.997  36.974  0.00  0.00      PROA  
ATOM   3075  O   THR P 778      17.337  -7.791  37.350  0.00  0.00      PROA  
ATOM   3076  N   LEU P 779      15.430  -8.987  37.580  0.00  0.00      PROA  
ATOM   3077  HN  LEU P 779      14.450  -9.041  37.403  0.00  0.00      PROA  
ATOM   3078  CA  LEU P 779      16.011 -10.000  38.524  0.00  0.00      PROA  
ATOM   3079  HA  LEU P 779      16.451  -9.470  39.355  0.00  0.00      PROA  
ATOM   3080  CB  LEU P 779      14.994 -11.019  39.074  0.00  0.00      PROA  
ATOM   3081  HB1 LEU P 779      15.478 -11.777  39.726  0.00  0.00      PROA  
ATOM   3082  HB2 LEU P 779      14.496 -11.663  38.318  0.00  0.00      PROA  
ATOM   3083  CG  LEU P 779      13.806 -10.432  39.781  0.00  0.00      PROA  
ATOM   3084  HG  LEU P 779      13.390  -9.583  39.198  0.00  0.00      PROA  
ATOM   3085  CD1 LEU P 779      12.699 -11.445  39.954  0.00  0.00      PROA  
ATOM   3086 HD11 LEU P 779      11.957 -10.918  40.591  0.00  0.00      PROA  
ATOM   3087 HD12 LEU P 779      13.151 -12.363  40.385  0.00  0.00      PROA  
ATOM   3088 HD13 LEU P 779      12.164 -11.635  38.998  0.00  0.00      PROA  
ATOM   3089  CD2 LEU P 779      14.190  -9.910  41.174  0.00  0.00      PROA  
ATOM   3090 HD21 LEU P 779      15.014  -9.166  41.138  0.00  0.00      PROA  
ATOM   3091 HD22 LEU P 779      14.699 -10.728  41.728  0.00  0.00      PROA  
ATOM   3092 HD23 LEU P 779      13.403  -9.404  41.772  0.00  0.00      PROA  
ATOM   3093  C   LEU P 779      17.138 -10.809  37.900  0.00  0.00      PROA  
ATOM   3094  O   LEU P 779      18.168 -10.938  38.512  0.00  0.00      PROA  
ATOM   3095  N   ALA P 780      16.981 -11.295  36.682  0.00  0.00      PROA  
ATOM   3096  HN  ALA P 780      16.136 -11.045  36.214  0.00  0.00      PROA  
ATOM   3097  CA  ALA P 780      18.027 -12.102  36.001  0.00  0.00      PROA  
ATOM   3098  HA  ALA P 780      18.435 -12.915  36.584  0.00  0.00      PROA  
ATOM   3099  CB  ALA P 780      17.432 -12.659  34.666  0.00  0.00      PROA  
ATOM   3100  HB1 ALA P 780      17.416 -11.894  33.861  0.00  0.00      PROA  
ATOM   3101  HB2 ALA P 780      16.375 -12.982  34.784  0.00  0.00      PROA  
ATOM   3102  HB3 ALA P 780      17.971 -13.539  34.254  0.00  0.00      PROA  
ATOM   3103  C   ALA P 780      19.319 -11.285  35.825  0.00  0.00      PROA  
ATOM   3104  O   ALA P 780      20.424 -11.712  36.165  0.00  0.00      PROA  
ATOM   3105  N   GLN P 781      19.277  -9.982  35.491  0.00  0.00      PROA  
ATOM   3106  HN  GLN P 781      18.403  -9.579  35.231  0.00  0.00      PROA  
ATOM   3107  CA  GLN P 781      20.337  -8.988  35.392  0.00  0.00      PROA  
ATOM   3108  HA  GLN P 781      21.238  -9.368  34.933  0.00  0.00      PROA  
ATOM   3109  CB  GLN P 781      19.913  -7.694  34.682  0.00  0.00      PROA  
ATOM   3110  HB1 GLN P 781      20.685  -6.898  34.620  0.00  0.00      PROA  
ATOM   3111  HB2 GLN P 781      19.176  -7.224  35.368  0.00  0.00      PROA  
ATOM   3112  CG  GLN P 781      19.392  -7.903  33.214  0.00  0.00      PROA  
ATOM   3113  HG1 GLN P 781      18.809  -6.998  32.937  0.00  0.00      PROA  
ATOM   3114  HG2 GLN P 781      18.663  -8.732  33.094  0.00  0.00      PROA  
ATOM   3115  CD  GLN P 781      20.513  -8.197  32.285  0.00  0.00      PROA  
ATOM   3116  OE1 GLN P 781      21.681  -8.207  32.584  0.00  0.00      PROA  
ATOM   3117  NE2 GLN P 781      20.158  -8.586  31.034  0.00  0.00      PROA  
ATOM   3118 HE21 GLN P 781      19.231  -8.447  30.687  0.00  0.00      PROA  
ATOM   3119 HE22 GLN P 781      20.916  -8.855  30.439  0.00  0.00      PROA  
ATOM   3120  C   GLN P 781      20.890  -8.697  36.758  0.00  0.00      PROA  
ATOM   3121  O   GLN P 781      22.072  -8.641  36.891  0.00  0.00      PROA  
ATOM   3122  N   TRP P 782      20.045  -8.500  37.780  0.00  0.00      PROA  
ATOM   3123  HN  TRP P 782      19.052  -8.478  37.696  0.00  0.00      PROA  
ATOM   3124  CA  TRP P 782      20.593  -8.493  39.130  0.00  0.00      PROA  
ATOM   3125  HA  TRP P 782      21.219  -7.614  39.136  0.00  0.00      PROA  
ATOM   3126  CB  TRP P 782      19.604  -8.156  40.306  0.00  0.00      PROA  
ATOM   3127  HB1 TRP P 782      19.034  -9.084  40.527  0.00  0.00      PROA  
ATOM   3128  HB2 TRP P 782      18.877  -7.472  39.819  0.00  0.00      PROA  
ATOM   3129  CG  TRP P 782      20.138  -7.528  41.569  0.00  0.00      PROA  
ATOM   3130  CD1 TRP P 782      20.162  -8.170  42.806  0.00  0.00      PROA  
ATOM   3131  HD1 TRP P 782      20.131  -9.250  42.797  0.00  0.00      PROA  
ATOM   3132  NE1 TRP P 782      20.259  -7.172  43.808  0.00  0.00      PROA  
ATOM   3133  HE1 TRP P 782      20.406  -7.402  44.745  0.00  0.00      PROA  
ATOM   3134  CE2 TRP P 782      20.410  -5.930  43.289  0.00  0.00      PROA  
ATOM   3135  CD2 TRP P 782      20.362  -6.151  41.834  0.00  0.00      PROA  
ATOM   3136  CE3 TRP P 782      20.482  -4.943  41.020  0.00  0.00      PROA  
ATOM   3137  HE3 TRP P 782      20.450  -5.094  39.951  0.00  0.00      PROA  
ATOM   3138  CZ3 TRP P 782      20.723  -3.698  41.631  0.00  0.00      PROA  
ATOM   3139  HZ3 TRP P 782      20.912  -2.808  41.049  0.00  0.00      PROA  
ATOM   3140  CZ2 TRP P 782      20.437  -4.647  43.842  0.00  0.00      PROA  
ATOM   3141  HZ2 TRP P 782      20.363  -4.435  44.898  0.00  0.00      PROA  
ATOM   3142  CH2 TRP P 782      20.600  -3.567  42.983  0.00  0.00      PROA  
ATOM   3143  HH2 TRP P 782      20.604  -2.577  43.414  0.00  0.00      PROA  
ATOM   3144  C   TRP P 782      21.496  -9.716  39.431  0.00  0.00      PROA  
ATOM   3145  O   TRP P 782      22.603  -9.451  39.924  0.00  0.00      PROA  
ATOM   3146  N   LYS P 783      21.099 -10.924  39.198  0.00  0.00      PROA  
ATOM   3147  HN  LYS P 783      20.161 -11.089  38.902  0.00  0.00      PROA  
ATOM   3148  CA  LYS P 783      21.838 -12.182  39.432  0.00  0.00      PROA  
ATOM   3149  HA  LYS P 783      22.190 -12.068  40.446  0.00  0.00      PROA  
ATOM   3150  CB  LYS P 783      20.898 -13.389  39.152  0.00  0.00      PROA  
ATOM   3151  HB1 LYS P 783      20.510 -13.486  38.116  0.00  0.00      PROA  
ATOM   3152  HB2 LYS P 783      20.034 -13.084  39.782  0.00  0.00      PROA  
ATOM   3153  CG  LYS P 783      21.464 -14.767  39.515  0.00  0.00      PROA  
ATOM   3154  HG1 LYS P 783      22.439 -14.946  39.014  0.00  0.00      PROA  
ATOM   3155  HG2 LYS P 783      20.655 -15.453  39.184  0.00  0.00      PROA  
ATOM   3156  CD  LYS P 783      21.692 -14.928  41.116  0.00  0.00      PROA  
ATOM   3157  HD1 LYS P 783      20.664 -14.991  41.535  0.00  0.00      PROA  
ATOM   3158  HD2 LYS P 783      22.240 -14.011  41.420  0.00  0.00      PROA  
ATOM   3159  CE  LYS P 783      22.270 -16.241  41.604  0.00  0.00      PROA  
ATOM   3160  HE1 LYS P 783      23.297 -16.454  41.235  0.00  0.00      PROA  
ATOM   3161  HE2 LYS P 783      21.593 -17.073  41.315  0.00  0.00      PROA  
ATOM   3162  NZ  LYS P 783      22.383 -16.147  43.070  0.00  0.00      PROA  
ATOM   3163  HZ1 LYS P 783      21.447 -16.003  43.499  0.00  0.00      PROA  
ATOM   3164  HZ2 LYS P 783      22.983 -15.334  43.316  0.00  0.00      PROA  
ATOM   3165  HZ3 LYS P 783      22.743 -17.015  43.517  0.00  0.00      PROA  
ATOM   3166  C   LYS P 783      23.055 -12.345  38.480  0.00  0.00      PROA  
ATOM   3167  O   LYS P 783      24.144 -12.806  38.920  0.00  0.00      PROA  
ATOM   3168  N   LYS P 784      22.910 -12.018  37.155  0.00  0.00      PROA  
ATOM   3169  HN  LYS P 784      22.009 -11.602  37.054  0.00  0.00      PROA  
ATOM   3170  CA  LYS P 784      23.978 -12.061  36.124  0.00  0.00      PROA  
ATOM   3171  HA  LYS P 784      24.387 -13.060  36.082  0.00  0.00      PROA  
ATOM   3172  CB  LYS P 784      23.391 -11.738  34.692  0.00  0.00      PROA  
ATOM   3173  HB1 LYS P 784      22.733 -10.869  34.911  0.00  0.00      PROA  
ATOM   3174  HB2 LYS P 784      22.748 -12.594  34.398  0.00  0.00      PROA  
ATOM   3175  CG  LYS P 784      24.446 -11.494  33.498  0.00  0.00      PROA  
ATOM   3176  HG1 LYS P 784      24.980 -12.451  33.317  0.00  0.00      PROA  
ATOM   3177  HG2 LYS P 784      25.198 -10.770  33.879  0.00  0.00      PROA  
ATOM   3178  CD  LYS P 784      23.700 -11.102  32.135  0.00  0.00      PROA  
ATOM   3179  HD1 LYS P 784      22.614 -10.962  32.326  0.00  0.00      PROA  
ATOM   3180  HD2 LYS P 784      23.740 -12.037  31.537  0.00  0.00      PROA  
ATOM   3181  CE  LYS P 784      24.285  -9.947  31.333  0.00  0.00      PROA  
ATOM   3182  HE1 LYS P 784      23.776  -9.809  30.355  0.00  0.00      PROA  
ATOM   3183  HE2 LYS P 784      25.355 -10.086  31.066  0.00  0.00      PROA  
ATOM   3184  NZ  LYS P 784      24.296  -8.776  32.148  0.00  0.00      PROA  
ATOM   3185  HZ1 LYS P 784      24.444  -7.946  31.538  0.00  0.00      PROA  
ATOM   3186  HZ2 LYS P 784      24.896  -8.792  32.998  0.00  0.00      PROA  
ATOM   3187  HZ3 LYS P 784      23.302  -8.597  32.392  0.00  0.00      PROA  
ATOM   3188  C   LYS P 784      25.187 -11.208  36.388  0.00  0.00      PROA  
ATOM   3189  O   LYS P 784      26.280 -11.700  36.442  0.00  0.00      PROA  
ATOM   3190  N   ASP P 785      24.932  -9.904  36.745  0.00  0.00      PROA  
ATOM   3191  HN  ASP P 785      24.043  -9.459  36.672  0.00  0.00      PROA  
ATOM   3192  CA  ASP P 785      25.995  -8.997  37.110  0.00  0.00      PROA  
ATOM   3193  HA  ASP P 785      26.786  -9.241  36.416  0.00  0.00      PROA  
ATOM   3194  CB  ASP P 785      25.477  -7.588  36.892  0.00  0.00      PROA  
ATOM   3195  HB1 ASP P 785      26.164  -6.792  37.251  0.00  0.00      PROA  
ATOM   3196  HB2 ASP P 785      24.455  -7.542  37.325  0.00  0.00      PROA  
ATOM   3197  CG  ASP P 785      25.422  -7.192  35.459  0.00  0.00      PROA  
ATOM   3198  OD1 ASP P 785      25.480  -8.058  34.581  0.00  0.00      PROA  
ATOM   3199  OD2 ASP P 785      25.231  -5.994  35.178  0.00  0.00      PROA  
ATOM   3200  C   ASP P 785      26.434  -9.348  38.606  0.00  0.00      PROA  
ATOM   3201  O   ASP P 785      27.573  -9.011  38.998  0.00  0.00      PROA  
ATOM   3202  N   ASN P 786      25.608 -10.008  39.375  0.00  0.00      PROA  
ATOM   3203  HN  ASN P 786      24.691 -10.187  39.027  0.00  0.00      PROA  
ATOM   3204  CA  ASN P 786      25.908 -10.540  40.666  0.00  0.00      PROA  
ATOM   3205  HA  ASN P 786      25.056 -11.160  40.903  0.00  0.00      PROA  
ATOM   3206  CB  ASN P 786      27.164 -11.434  40.696  0.00  0.00      PROA  
ATOM   3207  HB1 ASN P 786      28.088 -10.935  40.332  0.00  0.00      PROA  
ATOM   3208  HB2 ASN P 786      26.987 -12.294  40.015  0.00  0.00      PROA  
ATOM   3209  CG  ASN P 786      27.496 -12.226  41.961  0.00  0.00      PROA  
ATOM   3210  OD1 ASN P 786      26.624 -12.895  42.513  0.00  0.00      PROA  
ATOM   3211  ND2 ASN P 786      28.732 -12.312  42.478  0.00  0.00      PROA  
ATOM   3212 HD21 ASN P 786      28.826 -12.776  43.359  0.00  0.00      PROA  
ATOM   3213 HD22 ASN P 786      29.412 -11.604  42.288  0.00  0.00      PROA  
ATOM   3214  C   ASN P 786      25.931  -9.501  41.790  0.00  0.00      PROA  
ATOM   3215  O   ASN P 786      26.668  -9.616  42.734  0.00  0.00      PROA  
ATOM   3216  N   ILE P 787      25.111  -8.458  41.697  0.00  0.00      PROA  
ATOM   3217  HN  ILE P 787      24.445  -8.403  40.957  0.00  0.00      PROA  
ATOM   3218  CA  ILE P 787      25.021  -7.307  42.624  0.00  0.00      PROA  
ATOM   3219  HA  ILE P 787      26.013  -6.891  42.534  0.00  0.00      PROA  
ATOM   3220  CB  ILE P 787      23.939  -6.256  42.262  0.00  0.00      PROA  
ATOM   3221  HB  ILE P 787      22.931  -6.673  42.473  0.00  0.00      PROA  
ATOM   3222  CG2 ILE P 787      23.985  -4.905  43.060  0.00  0.00      PROA  
ATOM   3223 HG21 ILE P 787      25.003  -4.463  43.093  0.00  0.00      PROA  
ATOM   3224 HG22 ILE P 787      23.661  -5.284  44.053  0.00  0.00      PROA  
ATOM   3225 HG23 ILE P 787      23.298  -4.111  42.696  0.00  0.00      PROA  
ATOM   3226  CG1 ILE P 787      23.974  -6.026  40.680  0.00  0.00      PROA  
ATOM   3227 HG11 ILE P 787      23.177  -5.281  40.468  0.00  0.00      PROA  
ATOM   3228 HG12 ILE P 787      23.601  -6.947  40.184  0.00  0.00      PROA  
ATOM   3229  CD  ILE P 787      25.409  -5.720  40.183  0.00  0.00      PROA  
ATOM   3230  HD1 ILE P 787      25.422  -5.389  39.123  0.00  0.00      PROA  
ATOM   3231  HD2 ILE P 787      26.052  -6.625  40.130  0.00  0.00      PROA  
ATOM   3232  HD3 ILE P 787      25.973  -4.943  40.743  0.00  0.00      PROA  
ATOM   3233  C   ILE P 787      24.755  -7.723  44.133  0.00  0.00      PROA  
ATOM   3234  O   ILE P 787      23.899  -8.582  44.363  0.00  0.00      PROA  
ATOM   3235  N   THR P 788      25.459  -7.115  45.156  0.00  0.00      PROA  
ATOM   3236  HN  THR P 788      26.048  -6.332  44.975  0.00  0.00      PROA  
ATOM   3237  CA  THR P 788      25.504  -7.487  46.532  0.00  0.00      PROA  
ATOM   3238  HA  THR P 788      25.845  -8.511  46.554  0.00  0.00      PROA  
ATOM   3239  CB  THR P 788      26.373  -6.577  47.219  0.00  0.00      PROA  
ATOM   3240  HB  THR P 788      25.925  -5.561  47.250  0.00  0.00      PROA  
ATOM   3241  OG1 THR P 788      27.679  -6.505  46.686  0.00  0.00      PROA  
ATOM   3242  HG1 THR P 788      28.149  -5.820  47.167  0.00  0.00      PROA  
ATOM   3243  CG2 THR P 788      26.501  -6.868  48.737  0.00  0.00      PROA  
ATOM   3244 HG21 THR P 788      27.117  -6.075  49.214  0.00  0.00      PROA  
ATOM   3245 HG22 THR P 788      26.850  -7.882  49.025  0.00  0.00      PROA  
ATOM   3246 HG23 THR P 788      25.472  -6.622  49.075  0.00  0.00      PROA  
ATOM   3247  C   THR P 788      24.120  -7.542  47.211  0.00  0.00      PROA  
ATOM   3248  O   THR P 788      23.920  -8.471  48.036  0.00  0.00      PROA  
ATOM   3249  N   ALA P 789      23.180  -6.618  46.949  0.00  0.00      PROA  
ATOM   3250  HN  ALA P 789      23.302  -5.809  46.380  0.00  0.00      PROA  
ATOM   3251  CA  ALA P 789      21.889  -6.689  47.634  0.00  0.00      PROA  
ATOM   3252  HA  ALA P 789      22.100  -6.801  48.687  0.00  0.00      PROA  
ATOM   3253  CB  ALA P 789      21.119  -5.439  47.514  0.00  0.00      PROA  
ATOM   3254  HB1 ALA P 789      20.441  -5.474  46.634  0.00  0.00      PROA  
ATOM   3255  HB2 ALA P 789      21.790  -4.563  47.388  0.00  0.00      PROA  
ATOM   3256  HB3 ALA P 789      20.466  -5.240  48.390  0.00  0.00      PROA  
ATOM   3257  C   ALA P 789      21.038  -7.826  47.328  0.00  0.00      PROA  
ATOM   3258  O   ALA P 789      21.128  -8.434  46.264  0.00  0.00      PROA  
ATOM   3259  N   HSD P 790      20.281  -8.201  48.263  0.00  0.00      PROA  
ATOM   3260  HN  HSD P 790      20.271  -7.630  49.080  0.00  0.00      PROA  
ATOM   3261  CA  HSD P 790      19.480  -9.488  48.283  0.00  0.00      PROA  
ATOM   3262  HA  HSD P 790      20.108 -10.331  48.036  0.00  0.00      PROA  
ATOM   3263  CB  HSD P 790      18.994  -9.847  49.707  0.00  0.00      PROA  
ATOM   3264  HB1 HSD P 790      18.363 -10.730  49.946  0.00  0.00      PROA  
ATOM   3265  HB2 HSD P 790      18.460  -8.931  50.038  0.00  0.00      PROA  
ATOM   3266  ND1 HSD P 790      21.253 -10.984  50.272  0.00  0.00      PROA  
ATOM   3267  HD1 HSD P 790      21.260 -11.434  49.378  0.00  0.00      PROA  
ATOM   3268  CG  HSD P 790      20.326  -9.973  50.542  0.00  0.00      PROA  
ATOM   3269  CE1 HSD P 790      22.292 -10.883  51.162  0.00  0.00      PROA  
ATOM   3270  HE1 HSD P 790      23.113 -11.596  51.248  0.00  0.00      PROA  
ATOM   3271  NE2 HSD P 790      22.084  -9.883  51.996  0.00  0.00      PROA  
ATOM   3272  CD2 HSD P 790      20.873  -9.256  51.623  0.00  0.00      PROA  
ATOM   3273  HD2 HSD P 790      20.415  -8.567  52.322  0.00  0.00      PROA  
ATOM   3274  C   HSD P 790      18.406  -9.598  47.217  0.00  0.00      PROA  
ATOM   3275  O   HSD P 790      18.259 -10.630  46.574  0.00  0.00      PROA  
ATOM   3276  N   ASN P 791      17.681  -8.541  47.041  0.00  0.00      PROA  
ATOM   3277  HN  ASN P 791      17.899  -7.638  47.403  0.00  0.00      PROA  
ATOM   3278  CA  ASN P 791      16.677  -8.471  46.078  0.00  0.00      PROA  
ATOM   3279  HA  ASN P 791      16.881  -9.213  45.320  0.00  0.00      PROA  
ATOM   3280  CB  ASN P 791      15.319  -8.636  46.937  0.00  0.00      PROA  
ATOM   3281  HB1 ASN P 791      15.225  -7.795  47.656  0.00  0.00      PROA  
ATOM   3282  HB2 ASN P 791      15.210  -9.656  47.364  0.00  0.00      PROA  
ATOM   3283  CG  ASN P 791      14.027  -8.501  46.061  0.00  0.00      PROA  
ATOM   3284  OD1 ASN P 791      13.940  -9.071  44.938  0.00  0.00      PROA  
ATOM   3285  ND2 ASN P 791      13.102  -7.588  46.435  0.00  0.00      PROA  
ATOM   3286 HD21 ASN P 791      12.296  -7.512  45.848  0.00  0.00      PROA  
ATOM   3287 HD22 ASN P 791      13.244  -6.954  47.195  0.00  0.00      PROA  
ATOM   3288  C   ASN P 791      16.839  -7.164  45.394  0.00  0.00      PROA  
ATOM   3289  O   ASN P 791      17.719  -6.354  45.792  0.00  0.00      PROA  
ATOM   3290  N   ILE P 792      16.082  -6.946  44.319  0.00  0.00      PROA  
ATOM   3291  HN  ILE P 792      15.478  -7.680  44.018  0.00  0.00      PROA  
ATOM   3292  CA  ILE P 792      16.254  -5.791  43.475  0.00  0.00      PROA  
ATOM   3293  HA  ILE P 792      17.321  -5.772  43.313  0.00  0.00      PROA  
ATOM   3294  CB  ILE P 792      15.528  -5.987  42.124  0.00  0.00      PROA  
ATOM   3295  HB  ILE P 792      15.759  -7.047  41.885  0.00  0.00      PROA  
ATOM   3296  CG2 ILE P 792      14.014  -5.799  42.244  0.00  0.00      PROA  
ATOM   3297 HG21 ILE P 792      13.700  -4.796  42.603  0.00  0.00      PROA  
ATOM   3298 HG22 ILE P 792      13.640  -6.448  43.065  0.00  0.00      PROA  
ATOM   3299 HG23 ILE P 792      13.496  -5.934  41.270  0.00  0.00      PROA  
ATOM   3300  CG1 ILE P 792      16.312  -5.209  41.090  0.00  0.00      PROA  
ATOM   3301 HG11 ILE P 792      17.368  -5.511  41.261  0.00  0.00      PROA  
ATOM   3302 HG12 ILE P 792      16.199  -4.107  40.996  0.00  0.00      PROA  
ATOM   3303  CD  ILE P 792      16.075  -5.865  39.670  0.00  0.00      PROA  
ATOM   3304  HD1 ILE P 792      16.367  -6.933  39.767  0.00  0.00      PROA  
ATOM   3305  HD2 ILE P 792      16.683  -5.343  38.901  0.00  0.00      PROA  
ATOM   3306  HD3 ILE P 792      14.986  -5.788  39.467  0.00  0.00      PROA  
ATOM   3307  C   ILE P 792      16.075  -4.451  44.136  0.00  0.00      PROA  
ATOM   3308  O   ILE P 792      15.193  -4.268  44.997  0.00  0.00      PROA  
ATOM   3309  N   SER P 793      16.927  -3.493  43.902  0.00  0.00      PROA  
ATOM   3310  HN  SER P 793      17.609  -3.677  43.198  0.00  0.00      PROA  
ATOM   3311  CA  SER P 793      17.002  -2.156  44.448  0.00  0.00      PROA  
ATOM   3312  HA  SER P 793      16.074  -1.895  44.934  0.00  0.00      PROA  
ATOM   3313  CB  SER P 793      18.188  -2.040  45.454  0.00  0.00      PROA  
ATOM   3314  HB1 SER P 793      19.084  -2.184  44.813  0.00  0.00      PROA  
ATOM   3315  HB2 SER P 793      18.055  -2.835  46.218  0.00  0.00      PROA  
ATOM   3316  OG  SER P 793      18.229  -0.760  46.125  0.00  0.00      PROA  
ATOM   3317  HG1 SER P 793      17.373  -0.608  46.531  0.00  0.00      PROA  
ATOM   3318  C   SER P 793      17.078  -1.129  43.327  0.00  0.00      PROA  
ATOM   3319  O   SER P 793      17.885  -1.193  42.448  0.00  0.00      PROA  
ATOM   3320  N   TRP P 794      16.044  -0.214  43.296  0.00  0.00      PROA  
ATOM   3321  HN  TRP P 794      15.256  -0.302  43.901  0.00  0.00      PROA  
ATOM   3322  CA  TRP P 794      15.828   0.757  42.162  0.00  0.00      PROA  
ATOM   3323  HA  TRP P 794      16.530   0.468  41.395  0.00  0.00      PROA  
ATOM   3324  CB  TRP P 794      14.384   0.680  41.624  0.00  0.00      PROA  
ATOM   3325  HB1 TRP P 794      14.127   1.440  40.856  0.00  0.00      PROA  
ATOM   3326  HB2 TRP P 794      13.780   0.927  42.523  0.00  0.00      PROA  
ATOM   3327  CG  TRP P 794      13.981  -0.722  41.140  0.00  0.00      PROA  
ATOM   3328  CD1 TRP P 794      13.224  -1.703  41.705  0.00  0.00      PROA  
ATOM   3329  HD1 TRP P 794      12.659  -1.654  42.623  0.00  0.00      PROA  
ATOM   3330  NE1 TRP P 794      13.305  -2.781  40.860  0.00  0.00      PROA  
ATOM   3331  HE1 TRP P 794      12.902  -3.667  40.940  0.00  0.00      PROA  
ATOM   3332  CE2 TRP P 794      13.941  -2.492  39.708  0.00  0.00      PROA  
ATOM   3333  CD2 TRP P 794      14.467  -1.209  39.879  0.00  0.00      PROA  
ATOM   3334  CE3 TRP P 794      15.264  -0.634  38.841  0.00  0.00      PROA  
ATOM   3335  HE3 TRP P 794      15.586   0.397  38.849  0.00  0.00      PROA  
ATOM   3336  CZ3 TRP P 794      15.494  -1.375  37.680  0.00  0.00      PROA  
ATOM   3337  HZ3 TRP P 794      16.031  -1.042  36.804  0.00  0.00      PROA  
ATOM   3338  CZ2 TRP P 794      14.171  -3.225  38.552  0.00  0.00      PROA  
ATOM   3339  HZ2 TRP P 794      13.785  -4.229  38.452  0.00  0.00      PROA  
ATOM   3340  CH2 TRP P 794      14.863  -2.605  37.501  0.00  0.00      PROA  
ATOM   3341  HH2 TRP P 794      15.055  -3.253  36.658  0.00  0.00      PROA  
ATOM   3342  C   TRP P 794      16.130   2.174  42.585  0.00  0.00      PROA  
ATOM   3343  O   TRP P 794      15.911   3.225  41.907  0.00  0.00      PROA  
ATOM   3344  N   ARG P 795      16.688   2.372  43.811  0.00  0.00      PROA  
ATOM   3345  HN  ARG P 795      17.064   1.564  44.257  0.00  0.00      PROA  
ATOM   3346  CA  ARG P 795      16.622   3.619  44.572  0.00  0.00      PROA  
ATOM   3347  HA  ARG P 795      15.913   4.149  43.953  0.00  0.00      PROA  
ATOM   3348  CB  ARG P 795      16.200   3.515  46.082  0.00  0.00      PROA  
ATOM   3349  HB1 ARG P 795      16.339   4.484  46.607  0.00  0.00      PROA  
ATOM   3350  HB2 ARG P 795      16.845   2.809  46.649  0.00  0.00      PROA  
ATOM   3351  CG  ARG P 795      14.777   3.113  46.221  0.00  0.00      PROA  
ATOM   3352  HG1 ARG P 795      14.576   2.182  45.650  0.00  0.00      PROA  
ATOM   3353  HG2 ARG P 795      14.111   3.789  45.645  0.00  0.00      PROA  
ATOM   3354  CD  ARG P 795      14.346   2.997  47.638  0.00  0.00      PROA  
ATOM   3355  HD1 ARG P 795      14.429   3.905  48.273  0.00  0.00      PROA  
ATOM   3356  HD2 ARG P 795      14.980   2.246  48.156  0.00  0.00      PROA  
ATOM   3357  NE  ARG P 795      12.982   2.411  47.639  0.00  0.00      PROA  
ATOM   3358  HE  ARG P 795      12.566   2.046  46.806  0.00  0.00      PROA  
ATOM   3359  CZ  ARG P 795      12.178   2.406  48.657  0.00  0.00      PROA  
ATOM   3360  NH1 ARG P 795      12.540   2.905  49.809  0.00  0.00      PROA  
ATOM   3361 HH11 ARG P 795      13.482   3.227  49.907  0.00  0.00      PROA  
ATOM   3362 HH12 ARG P 795      12.072   2.566  50.625  0.00  0.00      PROA  
ATOM   3363  NH2 ARG P 795      11.004   1.897  48.525  0.00  0.00      PROA  
ATOM   3364 HH21 ARG P 795      10.699   1.518  47.651  0.00  0.00      PROA  
ATOM   3365 HH22 ARG P 795      10.387   1.939  49.311  0.00  0.00      PROA  
ATOM   3366  C   ARG P 795      17.943   4.393  44.489  0.00  0.00      PROA  
ATOM   3367  O   ARG P 795      17.907   5.618  44.304  0.00  0.00      PROA  
ATOM   3368  N   ASN P 796      19.081   3.787  44.465  0.00  0.00      PROA  
ATOM   3369  HN  ASN P 796      19.141   2.792  44.445  0.00  0.00      PROA  
ATOM   3370  CA  ASN P 796      20.402   4.429  44.482  0.00  0.00      PROA  
ATOM   3371  HA  ASN P 796      20.287   5.446  44.826  0.00  0.00      PROA  
ATOM   3372  CB  ASN P 796      21.282   3.789  45.557  0.00  0.00      PROA  
ATOM   3373  HB1 ASN P 796      22.133   4.431  45.873  0.00  0.00      PROA  
ATOM   3374  HB2 ASN P 796      21.679   2.850  45.116  0.00  0.00      PROA  
ATOM   3375  CG  ASN P 796      20.576   3.491  46.858  0.00  0.00      PROA  
ATOM   3376  OD1 ASN P 796      19.827   4.338  47.354  0.00  0.00      PROA  
ATOM   3377  ND2 ASN P 796      20.700   2.235  47.426  0.00  0.00      PROA  
ATOM   3378 HD21 ASN P 796      20.344   2.140  48.356  0.00  0.00      PROA  
ATOM   3379 HD22 ASN P 796      21.290   1.551  46.997  0.00  0.00      PROA  
ATOM   3380  C   ASN P 796      21.037   4.489  43.118  0.00  0.00      PROA  
ATOM   3381  O   ASN P 796      22.111   5.024  42.802  0.00  0.00      PROA  
ATOM   3382  N   LEU P 797      20.381   3.852  42.196  0.00  0.00      PROA  
ATOM   3383  HN  LEU P 797      19.569   3.345  42.474  0.00  0.00      PROA  
ATOM   3384  CA  LEU P 797      20.752   3.668  40.835  0.00  0.00      PROA  
ATOM   3385  HA  LEU P 797      21.705   3.172  40.947  0.00  0.00      PROA  
ATOM   3386  CB  LEU P 797      19.775   2.835  39.899  0.00  0.00      PROA  
ATOM   3387  HB1 LEU P 797      20.116   2.687  38.851  0.00  0.00      PROA  
ATOM   3388  HB2 LEU P 797      18.801   3.347  40.046  0.00  0.00      PROA  
ATOM   3389  CG  LEU P 797      19.531   1.443  40.428  0.00  0.00      PROA  
ATOM   3390  HG  LEU P 797      19.318   1.524  41.515  0.00  0.00      PROA  
ATOM   3391  CD1 LEU P 797      18.386   0.758  39.645  0.00  0.00      PROA  
ATOM   3392 HD11 LEU P 797      18.115  -0.200  40.138  0.00  0.00      PROA  
ATOM   3393 HD12 LEU P 797      18.822   0.488  38.659  0.00  0.00      PROA  
ATOM   3394 HD13 LEU P 797      17.509   1.431  39.535  0.00  0.00      PROA  
ATOM   3395  CD2 LEU P 797      20.739   0.589  40.126  0.00  0.00      PROA  
ATOM   3396 HD21 LEU P 797      20.984   0.553  39.043  0.00  0.00      PROA  
ATOM   3397 HD22 LEU P 797      20.670  -0.479  40.426  0.00  0.00      PROA  
ATOM   3398 HD23 LEU P 797      21.671   0.890  40.650  0.00  0.00      PROA  
ATOM   3399  C   LEU P 797      20.987   4.880  39.998  0.00  0.00      PROA  
ATOM   3400  O   LEU P 797      20.120   5.727  40.016  0.00  0.00      PROA  
ATOM   3401  N   THR P 798      22.099   4.952  39.270  0.00  0.00      PROA  
ATOM   3402  HN  THR P 798      22.842   4.290  39.210  0.00  0.00      PROA  
ATOM   3403  CA  THR P 798      22.381   6.106  38.485  0.00  0.00      PROA  
ATOM   3404  HA  THR P 798      21.765   6.941  38.785  0.00  0.00      PROA  
ATOM   3405  CB  THR P 798      23.875   6.519  38.413  0.00  0.00      PROA  
ATOM   3406  HB  THR P 798      23.973   7.413  37.760  0.00  0.00      PROA  
ATOM   3407  OG1 THR P 798      24.706   5.502  37.858  0.00  0.00      PROA  
ATOM   3408  HG1 THR P 798      24.710   4.776  38.486  0.00  0.00      PROA  
ATOM   3409  CG2 THR P 798      24.466   6.989  39.745  0.00  0.00      PROA  
ATOM   3410 HG21 THR P 798      24.367   6.213  40.534  0.00  0.00      PROA  
ATOM   3411 HG22 THR P 798      23.933   7.895  40.104  0.00  0.00      PROA  
ATOM   3412 HG23 THR P 798      25.572   7.023  39.645  0.00  0.00      PROA  
ATOM   3413  C   THR P 798      21.926   5.700  37.106  0.00  0.00      PROA  
ATOM   3414  O   THR P 798      21.379   4.598  36.880  0.00  0.00      PROA  
ATOM   3415  N   VAL P 799      21.952   6.639  36.119  0.00  0.00      PROA  
ATOM   3416  HN  VAL P 799      22.469   7.490  36.161  0.00  0.00      PROA  
ATOM   3417  CA  VAL P 799      21.341   6.498  34.838  0.00  0.00      PROA  
ATOM   3418  HA  VAL P 799      20.362   6.055  34.950  0.00  0.00      PROA  
ATOM   3419  CB  VAL P 799      21.077   7.826  34.174  0.00  0.00      PROA  
ATOM   3420  HB  VAL P 799      21.904   8.529  34.411  0.00  0.00      PROA  
ATOM   3421  CG1 VAL P 799      21.003   7.722  32.613  0.00  0.00      PROA  
ATOM   3422 HG11 VAL P 799      21.983   7.417  32.187  0.00  0.00      PROA  
ATOM   3423 HG12 VAL P 799      20.758   8.719  32.189  0.00  0.00      PROA  
ATOM   3424 HG13 VAL P 799      20.194   7.023  32.314  0.00  0.00      PROA  
ATOM   3425  CG2 VAL P 799      19.756   8.412  34.825  0.00  0.00      PROA  
ATOM   3426 HG21 VAL P 799      19.845   8.571  35.921  0.00  0.00      PROA  
ATOM   3427 HG22 VAL P 799      18.859   7.812  34.560  0.00  0.00      PROA  
ATOM   3428 HG23 VAL P 799      19.680   9.412  34.346  0.00  0.00      PROA  
ATOM   3429  C   VAL P 799      21.894   5.413  33.993  0.00  0.00      PROA  
ATOM   3430  O   VAL P 799      21.100   4.618  33.435  0.00  0.00      PROA  
ATOM   3431  N   SER P 800      23.187   5.221  33.968  0.00  0.00      PROA  
ATOM   3432  HN  SER P 800      23.893   5.868  34.243  0.00  0.00      PROA  
ATOM   3433  CA  SER P 800      23.832   4.104  33.397  0.00  0.00      PROA  
ATOM   3434  HA  SER P 800      23.484   4.140  32.376  0.00  0.00      PROA  
ATOM   3435  CB  SER P 800      25.435   4.127  33.387  0.00  0.00      PROA  
ATOM   3436  HB1 SER P 800      25.603   4.973  32.687  0.00  0.00      PROA  
ATOM   3437  HB2 SER P 800      25.763   3.179  32.910  0.00  0.00      PROA  
ATOM   3438  OG  SER P 800      25.910   4.371  34.746  0.00  0.00      PROA  
ATOM   3439  HG1 SER P 800      25.725   5.296  34.924  0.00  0.00      PROA  
ATOM   3440  C   SER P 800      23.494   2.739  33.950  0.00  0.00      PROA  
ATOM   3441  O   SER P 800      23.261   1.806  33.165  0.00  0.00      PROA  
ATOM   3442  N   GLU P 801      23.484   2.625  35.289  0.00  0.00      PROA  
ATOM   3443  HN  GLU P 801      23.722   3.378  35.898  0.00  0.00      PROA  
ATOM   3444  CA  GLU P 801      23.178   1.392  35.984  0.00  0.00      PROA  
ATOM   3445  HA  GLU P 801      23.887   0.618  35.731  0.00  0.00      PROA  
ATOM   3446  CB  GLU P 801      23.325   1.573  37.545  0.00  0.00      PROA  
ATOM   3447  HB1 GLU P 801      23.084   0.669  38.145  0.00  0.00      PROA  
ATOM   3448  HB2 GLU P 801      22.587   2.327  37.893  0.00  0.00      PROA  
ATOM   3449  CG  GLU P 801      24.715   2.032  37.927  0.00  0.00      PROA  
ATOM   3450  HG1 GLU P 801      25.089   2.940  37.407  0.00  0.00      PROA  
ATOM   3451  HG2 GLU P 801      25.478   1.254  37.713  0.00  0.00      PROA  
ATOM   3452  CD  GLU P 801      24.761   2.303  39.399  0.00  0.00      PROA  
ATOM   3453  OE1 GLU P 801      25.149   1.455  40.199  0.00  0.00      PROA  
ATOM   3454  OE2 GLU P 801      24.557   3.492  39.741  0.00  0.00      PROA  
ATOM   3455  C   GLU P 801      21.690   0.938  35.701  0.00  0.00      PROA  
ATOM   3456  O   GLU P 801      21.296  -0.235  35.583  0.00  0.00      PROA  
ATOM   3457  N   CYS P 802      20.806   1.889  35.593  0.00  0.00      PROA  
ATOM   3458  HN  CYS P 802      21.057   2.854  35.621  0.00  0.00      PROA  
ATOM   3459  CA  CYS P 802      19.375   1.703  35.245  0.00  0.00      PROA  
ATOM   3460  HA  CYS P 802      18.965   0.977  35.933  0.00  0.00      PROA  
ATOM   3461  CB  CYS P 802      18.504   3.046  35.273  0.00  0.00      PROA  
ATOM   3462  HB1 CYS P 802      18.872   3.764  34.510  0.00  0.00      PROA  
ATOM   3463  HB2 CYS P 802      18.614   3.474  36.292  0.00  0.00      PROA  
ATOM   3464  SG  CYS P 802      16.658   2.803  34.952  0.00  0.00      PROA  
ATOM   3465  C   CYS P 802      19.234   1.080  33.861  0.00  0.00      PROA  
ATOM   3466  O   CYS P 802      18.390   0.162  33.648  0.00  0.00      PROA  
ATOM   3467  N   LYS P 803      20.006   1.567  32.928  0.00  0.00      PROA  
ATOM   3468  HN  LYS P 803      20.587   2.345  33.155  0.00  0.00      PROA  
ATOM   3469  CA  LYS P 803      20.107   1.053  31.603  0.00  0.00      PROA  
ATOM   3470  HA  LYS P 803      19.065   0.940  31.342  0.00  0.00      PROA  
ATOM   3471  CB  LYS P 803      20.816   2.058  30.633  0.00  0.00      PROA  
ATOM   3472  HB1 LYS P 803      21.036   1.532  29.679  0.00  0.00      PROA  
ATOM   3473  HB2 LYS P 803      21.857   2.197  30.994  0.00  0.00      PROA  
ATOM   3474  CG  LYS P 803      19.947   3.366  30.334  0.00  0.00      PROA  
ATOM   3475  HG1 LYS P 803      19.487   3.878  31.206  0.00  0.00      PROA  
ATOM   3476  HG2 LYS P 803      19.042   3.145  29.730  0.00  0.00      PROA  
ATOM   3477  CD  LYS P 803      20.877   4.426  29.710  0.00  0.00      PROA  
ATOM   3478  HD1 LYS P 803      21.535   4.569  30.593  0.00  0.00      PROA  
ATOM   3479  HD2 LYS P 803      20.323   5.355  29.454  0.00  0.00      PROA  
ATOM   3480  CE  LYS P 803      21.778   3.892  28.583  0.00  0.00      PROA  
ATOM   3481  HE1 LYS P 803      22.316   2.944  28.799  0.00  0.00      PROA  
ATOM   3482  HE2 LYS P 803      22.577   4.627  28.346  0.00  0.00      PROA  
ATOM   3483  NZ  LYS P 803      20.947   3.690  27.385  0.00  0.00      PROA  
ATOM   3484  HZ1 LYS P 803      21.450   4.073  26.559  0.00  0.00      PROA  
ATOM   3485  HZ2 LYS P 803      19.987   4.088  27.363  0.00  0.00      PROA  
ATOM   3486  HZ3 LYS P 803      20.823   2.693  27.117  0.00  0.00      PROA  
ATOM   3487  C   LYS P 803      20.718  -0.312  31.560  0.00  0.00      PROA  
ATOM   3488  O   LYS P 803      20.268  -1.200  30.826  0.00  0.00      PROA  
ATOM   3489  N   LYS P 804      21.809  -0.570  32.347  0.00  0.00      PROA  
ATOM   3490  HN  LYS P 804      22.325   0.231  32.640  0.00  0.00      PROA  
ATOM   3491  CA  LYS P 804      22.389  -1.935  32.490  0.00  0.00      PROA  
ATOM   3492  HA  LYS P 804      22.651  -2.295  31.506  0.00  0.00      PROA  
ATOM   3493  CB  LYS P 804      23.675  -1.815  33.412  0.00  0.00      PROA  
ATOM   3494  HB1 LYS P 804      23.358  -1.435  34.406  0.00  0.00      PROA  
ATOM   3495  HB2 LYS P 804      24.392  -1.087  32.974  0.00  0.00      PROA  
ATOM   3496  CG  LYS P 804      24.584  -3.061  33.568  0.00  0.00      PROA  
ATOM   3497  HG1 LYS P 804      24.123  -3.907  34.122  0.00  0.00      PROA  
ATOM   3498  HG2 LYS P 804      25.438  -2.763  34.212  0.00  0.00      PROA  
ATOM   3499  CD  LYS P 804      25.129  -3.470  32.229  0.00  0.00      PROA  
ATOM   3500  HD1 LYS P 804      25.528  -2.606  31.655  0.00  0.00      PROA  
ATOM   3501  HD2 LYS P 804      24.359  -3.847  31.523  0.00  0.00      PROA  
ATOM   3502  CE  LYS P 804      26.322  -4.481  32.283  0.00  0.00      PROA  
ATOM   3503  HE1 LYS P 804      26.975  -4.113  33.102  0.00  0.00      PROA  
ATOM   3504  HE2 LYS P 804      26.906  -4.418  31.340  0.00  0.00      PROA  
ATOM   3505  NZ  LYS P 804      25.968  -5.839  32.565  0.00  0.00      PROA  
ATOM   3506  HZ1 LYS P 804      25.267  -6.258  31.921  0.00  0.00      PROA  
ATOM   3507  HZ2 LYS P 804      25.613  -5.901  33.541  0.00  0.00      PROA  
ATOM   3508  HZ3 LYS P 804      26.820  -6.431  32.492  0.00  0.00      PROA  
ATOM   3509  C   LYS P 804      21.464  -2.912  33.142  0.00  0.00      PROA  
ATOM   3510  O   LYS P 804      21.401  -4.141  32.872  0.00  0.00      PROA  
ATOM   3511  N   LEU P 805      20.624  -2.465  34.069  0.00  0.00      PROA  
ATOM   3512  HN  LEU P 805      20.801  -1.569  34.470  0.00  0.00      PROA  
ATOM   3513  CA  LEU P 805      19.713  -3.195  34.817  0.00  0.00      PROA  
ATOM   3514  HA  LEU P 805      20.161  -4.155  35.028  0.00  0.00      PROA  
ATOM   3515  CB  LEU P 805      19.564  -2.525  36.257  0.00  0.00      PROA  
ATOM   3516  HB1 LEU P 805      19.096  -1.523  36.148  0.00  0.00      PROA  
ATOM   3517  HB2 LEU P 805      20.428  -2.167  36.857  0.00  0.00      PROA  
ATOM   3518  CG  LEU P 805      18.739  -3.275  37.229  0.00  0.00      PROA  
ATOM   3519  HG  LEU P 805      17.731  -3.430  36.787  0.00  0.00      PROA  
ATOM   3520  CD1 LEU P 805      19.426  -4.635  37.450  0.00  0.00      PROA  
ATOM   3521 HD11 LEU P 805      20.455  -4.447  37.826  0.00  0.00      PROA  
ATOM   3522 HD12 LEU P 805      19.560  -5.267  36.546  0.00  0.00      PROA  
ATOM   3523 HD13 LEU P 805      18.850  -5.222  38.197  0.00  0.00      PROA  
ATOM   3524  CD2 LEU P 805      18.430  -2.472  38.496  0.00  0.00      PROA  
ATOM   3525 HD21 LEU P 805      18.090  -1.443  38.254  0.00  0.00      PROA  
ATOM   3526 HD22 LEU P 805      19.335  -2.371  39.132  0.00  0.00      PROA  
ATOM   3527 HD23 LEU P 805      17.657  -2.981  39.112  0.00  0.00      PROA  
ATOM   3528  C   LEU P 805      18.395  -3.541  34.031  0.00  0.00      PROA  
ATOM   3529  O   LEU P 805      17.872  -4.596  34.243  0.00  0.00      PROA  
ATOM   3530  N   ARG P 806      18.006  -2.699  33.066  0.00  0.00      PROA  
ATOM   3531  HN  ARG P 806      18.606  -1.908  32.975  0.00  0.00      PROA  
ATOM   3532  CA  ARG P 806      16.842  -2.779  32.185  0.00  0.00      PROA  
ATOM   3533  HA  ARG P 806      17.032  -2.030  31.430  0.00  0.00      PROA  
ATOM   3534  CB  ARG P 806      16.676  -4.069  31.382  0.00  0.00      PROA  
ATOM   3535  HB1 ARG P 806      15.758  -3.874  30.788  0.00  0.00      PROA  
ATOM   3536  HB2 ARG P 806      16.529  -4.989  31.987  0.00  0.00      PROA  
ATOM   3537  CG  ARG P 806      17.715  -4.308  30.298  0.00  0.00      PROA  
ATOM   3538  HG1 ARG P 806      17.831  -3.449  29.603  0.00  0.00      PROA  
ATOM   3539  HG2 ARG P 806      17.240  -5.131  29.722  0.00  0.00      PROA  
ATOM   3540  CD  ARG P 806      19.150  -4.704  30.734  0.00  0.00      PROA  
ATOM   3541  HD1 ARG P 806      19.058  -5.596  31.390  0.00  0.00      PROA  
ATOM   3542  HD2 ARG P 806      19.612  -3.856  31.282  0.00  0.00      PROA  
ATOM   3543  NE  ARG P 806      19.894  -5.156  29.514  0.00  0.00      PROA  
ATOM   3544  HE  ARG P 806      19.506  -5.234  28.596  0.00  0.00      PROA  
ATOM   3545  CZ  ARG P 806      21.068  -5.696  29.615  0.00  0.00      PROA  
ATOM   3546  NH1 ARG P 806      21.889  -5.804  30.632  0.00  0.00      PROA  
ATOM   3547 HH11 ARG P 806      21.578  -5.459  31.518  0.00  0.00      PROA  
ATOM   3548 HH12 ARG P 806      22.807  -6.189  30.534  0.00  0.00      PROA  
ATOM   3549  NH2 ARG P 806      21.586  -6.138  28.486  0.00  0.00      PROA  
ATOM   3550 HH21 ARG P 806      20.916  -6.033  27.751  0.00  0.00      PROA  
ATOM   3551 HH22 ARG P 806      22.540  -6.436  28.515  0.00  0.00      PROA  
ATOM   3552  C   ARG P 806      15.559  -2.245  32.829  0.00  0.00      PROA  
ATOM   3553  O   ARG P 806      14.431  -2.701  32.452  0.00  0.00      PROA  
ATOM   3554  N   GLY P 807      15.697  -1.451  33.888  0.00  0.00      PROA  
ATOM   3555  HN  GLY P 807      16.611  -1.096  34.066  0.00  0.00      PROA  
ATOM   3556  CA  GLY P 807      14.559  -0.828  34.498  0.00  0.00      PROA  
ATOM   3557  HA1 GLY P 807      14.841  -0.468  35.476  0.00  0.00      PROA  
ATOM   3558  HA2 GLY P 807      13.743  -1.534  34.447  0.00  0.00      PROA  
ATOM   3559  C   GLY P 807      13.987   0.319  33.635  0.00  0.00      PROA  
ATOM   3560  O   GLY P 807      14.465   0.559  32.514  0.00  0.00      PROA  
ATOM   3561  N   VAL P 808      13.080   1.109  34.157  0.00  0.00      PROA  
ATOM   3562  HN  VAL P 808      12.702   0.920  35.060  0.00  0.00      PROA  
ATOM   3563  CA  VAL P 808      12.303   2.181  33.383  0.00  0.00      PROA  
ATOM   3564  HA  VAL P 808      12.805   2.355  32.443  0.00  0.00      PROA  
ATOM   3565  CB  VAL P 808      10.828   1.787  32.928  0.00  0.00      PROA  
ATOM   3566  HB  VAL P 808      10.315   2.565  32.325  0.00  0.00      PROA  
ATOM   3567  CG1 VAL P 808      10.866   0.593  32.063  0.00  0.00      PROA  
ATOM   3568 HG11 VAL P 808      11.398   0.833  31.118  0.00  0.00      PROA  
ATOM   3569 HG12 VAL P 808       9.860   0.160  31.876  0.00  0.00      PROA  
ATOM   3570 HG13 VAL P 808      11.514  -0.081  32.662  0.00  0.00      PROA  
ATOM   3571  CG2 VAL P 808      10.025   1.372  34.152  0.00  0.00      PROA  
ATOM   3572 HG21 VAL P 808      10.351   0.407  34.596  0.00  0.00      PROA  
ATOM   3573 HG22 VAL P 808       8.954   1.340  33.859  0.00  0.00      PROA  
ATOM   3574 HG23 VAL P 808      10.145   2.158  34.928  0.00  0.00      PROA  
ATOM   3575  C   VAL P 808      12.299   3.489  34.157  0.00  0.00      PROA  
ATOM   3576  O   VAL P 808      12.601   3.484  35.359  0.00  0.00      PROA  
ATOM   3577  N   PHE P 809      12.030   4.640  33.558  0.00  0.00      PROA  
ATOM   3578  HN  PHE P 809      11.798   4.707  32.591  0.00  0.00      PROA  
ATOM   3579  CA  PHE P 809      11.980   5.968  34.270  0.00  0.00      PROA  
ATOM   3580  HA  PHE P 809      12.351   5.954  35.284  0.00  0.00      PROA  
ATOM   3581  CB  PHE P 809      12.705   7.057  33.424  0.00  0.00      PROA  
ATOM   3582  HB1 PHE P 809      12.651   8.092  33.825  0.00  0.00      PROA  
ATOM   3583  HB2 PHE P 809      12.282   7.172  32.404  0.00  0.00      PROA  
ATOM   3584  CG  PHE P 809      14.136   6.619  33.371  0.00  0.00      PROA  
ATOM   3585  CD1 PHE P 809      14.857   6.871  34.479  0.00  0.00      PROA  
ATOM   3586  HD1 PHE P 809      14.422   7.323  35.358  0.00  0.00      PROA  
ATOM   3587  CE1 PHE P 809      16.148   6.509  34.535  0.00  0.00      PROA  
ATOM   3588  HE1 PHE P 809      16.896   6.691  35.293  0.00  0.00      PROA  
ATOM   3589  CZ  PHE P 809      16.756   5.956  33.405  0.00  0.00      PROA  
ATOM   3590  HZ  PHE P 809      17.778   5.609  33.433  0.00  0.00      PROA  
ATOM   3591  CD2 PHE P 809      14.716   6.156  32.202  0.00  0.00      PROA  
ATOM   3592  HD2 PHE P 809      14.200   6.150  31.253  0.00  0.00      PROA  
ATOM   3593  CE2 PHE P 809      16.028   5.847  32.184  0.00  0.00      PROA  
ATOM   3594  HE2 PHE P 809      16.453   5.457  31.271  0.00  0.00      PROA  
ATOM   3595  C   PHE P 809      10.487   6.285  34.434  0.00  0.00      PROA  
ATOM   3596  O   PHE P 809      10.128   7.456  34.661  0.00  0.00      PROA  
ATOM   3597  N   LEU P 810       9.573   5.277  34.190  0.00  0.00      PROA  
ATOM   3598  HN  LEU P 810      10.019   4.394  34.065  0.00  0.00      PROA  
ATOM   3599  CA  LEU P 810       8.100   5.430  34.148  0.00  0.00      PROA  
ATOM   3600  HA  LEU P 810       7.984   6.306  33.527  0.00  0.00      PROA  
ATOM   3601  CB  LEU P 810       7.345   4.241  33.536  0.00  0.00      PROA  
ATOM   3602  HB1 LEU P 810       6.245   4.320  33.669  0.00  0.00      PROA  
ATOM   3603  HB2 LEU P 810       7.605   3.319  34.100  0.00  0.00      PROA  
ATOM   3604  CG  LEU P 810       7.589   4.122  31.980  0.00  0.00      PROA  
ATOM   3605  HG  LEU P 810       8.639   3.780  31.855  0.00  0.00      PROA  
ATOM   3606  CD1 LEU P 810       6.818   2.945  31.403  0.00  0.00      PROA  
ATOM   3607 HD11 LEU P 810       6.702   2.962  30.299  0.00  0.00      PROA  
ATOM   3608 HD12 LEU P 810       5.790   2.955  31.824  0.00  0.00      PROA  
ATOM   3609 HD13 LEU P 810       7.241   1.946  31.646  0.00  0.00      PROA  
ATOM   3610  CD2 LEU P 810       7.202   5.358  31.276  0.00  0.00      PROA  
ATOM   3611 HD21 LEU P 810       7.785   6.300  31.361  0.00  0.00      PROA  
ATOM   3612 HD22 LEU P 810       6.103   5.520  31.319  0.00  0.00      PROA  
ATOM   3613 HD23 LEU P 810       7.401   5.178  30.198  0.00  0.00      PROA  
ATOM   3614  C   LEU P 810       7.517   5.807  35.471  0.00  0.00      PROA  
ATOM   3615  O   LEU P 810       7.912   5.338  36.520  0.00  0.00      PROA  
ATOM   3616  N   GLY P 811       6.673   6.839  35.442  0.00  0.00      PROA  
ATOM   3617  HN  GLY P 811       6.540   7.460  34.674  0.00  0.00      PROA  
ATOM   3618  CA  GLY P 811       6.148   7.425  36.692  0.00  0.00      PROA  
ATOM   3619  HA1 GLY P 811       6.074   6.617  37.405  0.00  0.00      PROA  
ATOM   3620  HA2 GLY P 811       5.245   7.963  36.446  0.00  0.00      PROA  
ATOM   3621  C   GLY P 811       7.065   8.457  37.236  0.00  0.00      PROA  
ATOM   3622  O   GLY P 811       6.909   8.864  38.387  0.00  0.00      PROA  
ATOM   3623  N   SER P 812       8.141   8.905  36.526  0.00  0.00      PROA  
ATOM   3624  HN  SER P 812       8.481   8.440  35.712  0.00  0.00      PROA  
ATOM   3625  CA  SER P 812       8.928  10.024  37.034  0.00  0.00      PROA  
ATOM   3626  HA  SER P 812       8.362  10.449  37.850  0.00  0.00      PROA  
ATOM   3627  CB  SER P 812      10.385   9.503  37.376  0.00  0.00      PROA  
ATOM   3628  HB1 SER P 812      10.945   9.118  36.497  0.00  0.00      PROA  
ATOM   3629  HB2 SER P 812      10.142   8.675  38.076  0.00  0.00      PROA  
ATOM   3630  OG  SER P 812      11.172  10.491  37.988  0.00  0.00      PROA  
ATOM   3631  HG1 SER P 812      10.733  10.714  38.812  0.00  0.00      PROA  
ATOM   3632  C   SER P 812       8.982  11.154  35.912  0.00  0.00      PROA  
ATOM   3633  O   SER P 812       9.446  10.971  34.813  0.00  0.00      PROA  
ATOM   3634  N   ALA P 813       8.615  12.403  36.217  0.00  0.00      PROA  
ATOM   3635  HN  ALA P 813       8.377  12.640  37.156  0.00  0.00      PROA  
ATOM   3636  CA  ALA P 813       8.621  13.546  35.340  0.00  0.00      PROA  
ATOM   3637  HA  ALA P 813       8.208  13.216  34.398  0.00  0.00      PROA  
ATOM   3638  CB  ALA P 813       7.583  14.507  35.881  0.00  0.00      PROA  
ATOM   3639  HB1 ALA P 813       6.648  13.942  36.084  0.00  0.00      PROA  
ATOM   3640  HB2 ALA P 813       7.131  15.201  35.141  0.00  0.00      PROA  
ATOM   3641  HB3 ALA P 813       7.935  15.104  36.749  0.00  0.00      PROA  
ATOM   3642  C   ALA P 813      10.098  14.030  35.107  0.00  0.00      PROA  
ATOM   3643  O   ALA P 813      10.754  14.651  35.924  0.00  0.00      PROA  
ATOM   3644  N   CYS P 814      10.656  13.653  33.939  0.00  0.00      PROA  
ATOM   3645  HN  CYS P 814      10.098  13.140  33.291  0.00  0.00      PROA  
ATOM   3646  CA  CYS P 814      11.950  14.079  33.520  0.00  0.00      PROA  
ATOM   3647  HA  CYS P 814      12.398  14.731  34.254  0.00  0.00      PROA  
ATOM   3648  CB  CYS P 814      12.724  12.752  33.296  0.00  0.00      PROA  
ATOM   3649  HB1 CYS P 814      13.772  13.030  33.050  0.00  0.00      PROA  
ATOM   3650  HB2 CYS P 814      12.183  12.173  32.517  0.00  0.00      PROA  
ATOM   3651  SG  CYS P 814      12.718  11.664  34.821  0.00  0.00      PROA  
ATOM   3652  C   CYS P 814      11.870  14.856  32.198  0.00  0.00      PROA  
ATOM   3653  O   CYS P 814      12.856  15.120  31.533  0.00  0.00      PROA  
ATOM   3654  N   GLY P 815      10.648  15.273  31.817  0.00  0.00      PROA  
ATOM   3655  HN  GLY P 815       9.846  15.001  32.342  0.00  0.00      PROA  
ATOM   3656  CA  GLY P 815      10.353  16.158  30.634  0.00  0.00      PROA  
ATOM   3657  HA1 GLY P 815      10.776  17.083  30.998  0.00  0.00      PROA  
ATOM   3658  HA2 GLY P 815       9.297  16.195  30.409  0.00  0.00      PROA  
ATOM   3659  C   GLY P 815      11.047  15.841  29.265  0.00  0.00      PROA  
ATOM   3660  O   GLY P 815      11.339  14.691  28.871  0.00  0.00      PROA  
ATOM   3661  N   HSD P 816      11.424  16.983  28.609  0.00  0.00      PROA  
ATOM   3662  HN  HSD P 816      11.171  17.904  28.895  0.00  0.00      PROA  
ATOM   3663  CA  HSD P 816      12.205  16.992  27.358  0.00  0.00      PROA  
ATOM   3664  HA  HSD P 816      12.123  15.987  26.970  0.00  0.00      PROA  
ATOM   3665  CB  HSD P 816      11.554  17.999  26.283  0.00  0.00      PROA  
ATOM   3666  HB1 HSD P 816      11.905  17.704  25.271  0.00  0.00      PROA  
ATOM   3667  HB2 HSD P 816      11.780  19.056  26.539  0.00  0.00      PROA  
ATOM   3668  ND1 HSD P 816       9.466  16.855  25.701  0.00  0.00      PROA  
ATOM   3669  HD1 HSD P 816       9.879  16.085  25.214  0.00  0.00      PROA  
ATOM   3670  CG  HSD P 816      10.049  17.976  26.258  0.00  0.00      PROA  
ATOM   3671  CE1 HSD P 816       8.135  17.002  25.881  0.00  0.00      PROA  
ATOM   3672  HE1 HSD P 816       7.277  16.580  25.358  0.00  0.00      PROA  
ATOM   3673  NE2 HSD P 816       7.872  18.109  26.561  0.00  0.00      PROA  
ATOM   3674  CD2 HSD P 816       9.079  18.783  26.733  0.00  0.00      PROA  
ATOM   3675  HD2 HSD P 816       9.063  19.754  27.213  0.00  0.00      PROA  
ATOM   3676  C   HSD P 816      13.738  17.305  27.534  0.00  0.00      PROA  
ATOM   3677  O   HSD P 816      14.489  17.219  26.564  0.00  0.00      PROA  
ATOM   3678  N   HSD P 817      14.177  17.648  28.785  0.00  0.00      PROA  
ATOM   3679  HN  HSD P 817      13.553  17.811  29.546  0.00  0.00      PROA  
ATOM   3680  CA  HSD P 817      15.523  18.026  29.071  0.00  0.00      PROA  
ATOM   3681  HA  HSD P 817      16.112  17.826  28.188  0.00  0.00      PROA  
ATOM   3682  CB  HSD P 817      15.625  19.567  29.199  0.00  0.00      PROA  
ATOM   3683  HB1 HSD P 817      16.693  19.827  29.365  0.00  0.00      PROA  
ATOM   3684  HB2 HSD P 817      15.154  19.803  30.177  0.00  0.00      PROA  
ATOM   3685  ND1 HSD P 817      13.751  20.881  28.012  0.00  0.00      PROA  
ATOM   3686  HD1 HSD P 817      13.265  21.064  28.867  0.00  0.00      PROA  
ATOM   3687  CG  HSD P 817      15.051  20.337  28.016  0.00  0.00      PROA  
ATOM   3688  CE1 HSD P 817      13.670  21.669  26.887  0.00  0.00      PROA  
ATOM   3689  HE1 HSD P 817      12.878  22.413  26.801  0.00  0.00      PROA  
ATOM   3690  NE2 HSD P 817      14.798  21.715  26.242  0.00  0.00      PROA  
ATOM   3691  CD2 HSD P 817      15.654  20.835  26.909  0.00  0.00      PROA  
ATOM   3692  HD2 HSD P 817      16.705  20.732  26.669  0.00  0.00      PROA  
ATOM   3693  C   HSD P 817      16.216  17.212  30.175  0.00  0.00      PROA  
ATOM   3694  O   HSD P 817      17.358  17.502  30.560  0.00  0.00      PROA  
ATOM   3695  N   GLY P 818      15.576  16.054  30.588  0.00  0.00      PROA  
ATOM   3696  HN  GLY P 818      14.628  15.911  30.313  0.00  0.00      PROA  
ATOM   3697  CA  GLY P 818      16.271  15.121  31.460  0.00  0.00      PROA  
ATOM   3698  HA1 GLY P 818      15.570  14.321  31.647  0.00  0.00      PROA  
ATOM   3699  HA2 GLY P 818      16.467  15.725  32.334  0.00  0.00      PROA  
ATOM   3700  C   GLY P 818      17.492  14.469  30.948  0.00  0.00      PROA  
ATOM   3701  O   GLY P 818      17.802  14.673  29.743  0.00  0.00      PROA  
ATOM   3702  N   PRO P 819      18.244  13.625  31.656  0.00  0.00      PROA  
ATOM   3703  CD  PRO P 819      17.929  13.355  33.089  0.00  0.00      PROA  
ATOM   3704  HD1 PRO P 819      16.871  13.055  33.244  0.00  0.00      PROA  
ATOM   3705  HD2 PRO P 819      18.287  14.247  33.647  0.00  0.00      PROA  
ATOM   3706  CA  PRO P 819      19.440  12.995  31.208  0.00  0.00      PROA  
ATOM   3707  HA  PRO P 819      20.041  13.732  30.695  0.00  0.00      PROA  
ATOM   3708  CB  PRO P 819      20.011  12.576  32.578  0.00  0.00      PROA  
ATOM   3709  HB1 PRO P 819      20.541  13.492  32.916  0.00  0.00      PROA  
ATOM   3710  HB2 PRO P 819      20.780  11.777  32.506  0.00  0.00      PROA  
ATOM   3711  CG  PRO P 819      18.862  12.245  33.538  0.00  0.00      PROA  
ATOM   3712  HG1 PRO P 819      18.407  11.240  33.408  0.00  0.00      PROA  
ATOM   3713  HG2 PRO P 819      19.041  12.364  34.628  0.00  0.00      PROA  
ATOM   3714  C   PRO P 819      19.186  11.837  30.246  0.00  0.00      PROA  
ATOM   3715  O   PRO P 819      19.715  10.770  30.478  0.00  0.00      PROA  
ATOM   3716  N   TYR P 820      18.462  12.105  29.195  0.00  0.00      PROA  
ATOM   3717  HN  TYR P 820      18.168  13.056  29.141  0.00  0.00      PROA  
ATOM   3718  CA  TYR P 820      18.313  11.135  28.143  0.00  0.00      PROA  
ATOM   3719  HA  TYR P 820      17.939  10.228  28.595  0.00  0.00      PROA  
ATOM   3720  CB  TYR P 820      17.192  11.487  27.248  0.00  0.00      PROA  
ATOM   3721  HB1 TYR P 820      17.100  10.856  26.338  0.00  0.00      PROA  
ATOM   3722  HB2 TYR P 820      17.378  12.509  26.854  0.00  0.00      PROA  
ATOM   3723  CG  TYR P 820      15.867  11.614  27.873  0.00  0.00      PROA  
ATOM   3724  CD1 TYR P 820      15.199  10.532  28.525  0.00  0.00      PROA  
ATOM   3725  HD1 TYR P 820      15.551   9.514  28.450  0.00  0.00      PROA  
ATOM   3726  CE1 TYR P 820      14.100  10.787  29.349  0.00  0.00      PROA  
ATOM   3727  HE1 TYR P 820      13.587  10.007  29.892  0.00  0.00      PROA  
ATOM   3728  CZ  TYR P 820      13.564  12.058  29.540  0.00  0.00      PROA  
ATOM   3729  OH  TYR P 820      12.330  12.114  30.164  0.00  0.00      PROA  
ATOM   3730  HH  TYR P 820      12.029  13.010  29.996  0.00  0.00      PROA  
ATOM   3731  CD2 TYR P 820      15.320  12.922  28.082  0.00  0.00      PROA  
ATOM   3732  HD2 TYR P 820      15.648  13.831  27.600  0.00  0.00      PROA  
ATOM   3733  CE2 TYR P 820      14.196  13.170  28.901  0.00  0.00      PROA  
ATOM   3734  HE2 TYR P 820      13.739  14.142  29.012  0.00  0.00      PROA  
ATOM   3735  C   TYR P 820      19.586  10.723  27.491  0.00  0.00      PROA  
ATOM   3736  O   TYR P 820      20.341  11.651  27.240  0.00  0.00      PROA  
ATOM   3737  N   ILE P 821      19.796   9.466  27.093  0.00  0.00      PROA  
ATOM   3738  HN  ILE P 821      19.070   8.801  27.247  0.00  0.00      PROA  
ATOM   3739  CA  ILE P 821      21.014   9.009  26.396  0.00  0.00      PROA  
ATOM   3740  HA  ILE P 821      21.697   9.845  26.379  0.00  0.00      PROA  
ATOM   3741  CB  ILE P 821      21.722   7.814  27.164  0.00  0.00      PROA  
ATOM   3742  HB  ILE P 821      21.183   6.845  27.094  0.00  0.00      PROA  
ATOM   3743  CG2 ILE P 821      23.114   7.513  26.531  0.00  0.00      PROA  
ATOM   3744 HG21 ILE P 821      22.919   7.129  25.507  0.00  0.00      PROA  
ATOM   3745 HG22 ILE P 821      23.697   6.795  27.147  0.00  0.00      PROA  
ATOM   3746 HG23 ILE P 821      23.698   8.450  26.408  0.00  0.00      PROA  
ATOM   3747  CG1 ILE P 821      21.854   8.107  28.710  0.00  0.00      PROA  
ATOM   3748 HG11 ILE P 821      22.420   7.270  29.172  0.00  0.00      PROA  
ATOM   3749 HG12 ILE P 821      20.853   8.055  29.188  0.00  0.00      PROA  
ATOM   3750  CD  ILE P 821      22.535   9.449  29.077  0.00  0.00      PROA  
ATOM   3751  HD1 ILE P 821      23.543   9.536  28.618  0.00  0.00      PROA  
ATOM   3752  HD2 ILE P 821      22.408   9.857  30.102  0.00  0.00      PROA  
ATOM   3753  HD3 ILE P 821      22.019  10.241  28.494  0.00  0.00      PROA  
ATOM   3754  C   ILE P 821      20.670   8.544  25.008  0.00  0.00      PROA  
ATOM   3755  O   ILE P 821      19.743   7.713  24.781  0.00  0.00      PROA  
ATOM   3756  N   PRO P 822      21.335   9.078  23.974  0.00  0.00      PROA  
ATOM   3757  CD  PRO P 822      22.031  10.434  23.981  0.00  0.00      PROA  
ATOM   3758  HD1 PRO P 822      23.056  10.355  24.402  0.00  0.00      PROA  
ATOM   3759  HD2 PRO P 822      21.481  11.178  24.596  0.00  0.00      PROA  
ATOM   3760  CA  PRO P 822      20.833   8.914  22.634  0.00  0.00      PROA  
ATOM   3761  HA  PRO P 822      19.780   8.678  22.678  0.00  0.00      PROA  
ATOM   3762  CB  PRO P 822      20.816  10.366  21.961  0.00  0.00      PROA  
ATOM   3763  HB1 PRO P 822      19.987  10.909  22.463  0.00  0.00      PROA  
ATOM   3764  HB2 PRO P 822      20.703  10.298  20.857  0.00  0.00      PROA  
ATOM   3765  CG  PRO P 822      22.149  10.918  22.476  0.00  0.00      PROA  
ATOM   3766  HG1 PRO P 822      22.931  10.464  21.831  0.00  0.00      PROA  
ATOM   3767  HG2 PRO P 822      22.230  12.017  22.620  0.00  0.00      PROA  
ATOM   3768  C   PRO P 822      21.593   7.910  21.808  0.00  0.00      PROA  
ATOM   3769  O   PRO P 822      21.698   8.085  20.556  0.00  0.00      PROA  
ATOM   3770  N   ASP P 823      22.123   6.845  22.494  0.00  0.00      PROA  
ATOM   3771  HN  ASP P 823      22.023   6.725  23.478  0.00  0.00      PROA  
ATOM   3772  CA  ASP P 823      22.592   5.625  22.007  0.00  0.00      PROA  
ATOM   3773  HA  ASP P 823      23.381   5.922  21.332  0.00  0.00      PROA  
ATOM   3774  CB  ASP P 823      23.181   4.946  23.225  0.00  0.00      PROA  
ATOM   3775  HB1 ASP P 823      23.890   5.640  23.726  0.00  0.00      PROA  
ATOM   3776  HB2 ASP P 823      23.781   4.036  23.009  0.00  0.00      PROA  
ATOM   3777  CG  ASP P 823      22.274   4.588  24.416  0.00  0.00      PROA  
ATOM   3778  OD1 ASP P 823      21.072   4.906  24.408  0.00  0.00      PROA  
ATOM   3779  OD2 ASP P 823      22.839   3.984  25.347  0.00  0.00      PROA  
ATOM   3780  C   ASP P 823      21.510   4.832  21.277  0.00  0.00      PROA  
ATOM   3781  O   ASP P 823      21.763   4.426  20.134  0.00  0.00      PROA  
ATOM   3782  N   VAL P 824      20.335   4.657  21.830  0.00  0.00      PROA  
ATOM   3783  HN  VAL P 824      20.266   5.074  22.733  0.00  0.00      PROA  
ATOM   3784  CA  VAL P 824      19.216   4.072  21.118  0.00  0.00      PROA  
ATOM   3785  HA  VAL P 824      19.656   3.150  20.768  0.00  0.00      PROA  
ATOM   3786  CB  VAL P 824      18.059   3.767  22.085  0.00  0.00      PROA  
ATOM   3787  HB  VAL P 824      17.749   4.723  22.560  0.00  0.00      PROA  
ATOM   3788  CG1 VAL P 824      16.854   3.319  21.337  0.00  0.00      PROA  
ATOM   3789 HG11 VAL P 824      15.977   2.949  21.911  0.00  0.00      PROA  
ATOM   3790 HG12 VAL P 824      17.105   2.450  20.692  0.00  0.00      PROA  
ATOM   3791 HG13 VAL P 824      16.403   4.115  20.706  0.00  0.00      PROA  
ATOM   3792  CG2 VAL P 824      18.393   2.585  22.996  0.00  0.00      PROA  
ATOM   3793 HG21 VAL P 824      18.526   1.637  22.432  0.00  0.00      PROA  
ATOM   3794 HG22 VAL P 824      17.573   2.360  23.711  0.00  0.00      PROA  
ATOM   3795 HG23 VAL P 824      19.316   2.834  23.560  0.00  0.00      PROA  
ATOM   3796  C   VAL P 824      18.722   4.880  19.907  0.00  0.00      PROA  
ATOM   3797  O   VAL P 824      18.553   4.268  18.914  0.00  0.00      PROA  
ATOM   3798  N   LEU P 825      18.583   6.177  19.942  0.00  0.00      PROA  
ATOM   3799  HN  LEU P 825      18.708   6.725  20.766  0.00  0.00      PROA  
ATOM   3800  CA  LEU P 825      18.219   7.043  18.858  0.00  0.00      PROA  
ATOM   3801  HA  LEU P 825      17.223   6.738  18.575  0.00  0.00      PROA  
ATOM   3802  CB  LEU P 825      17.961   8.427  19.425  0.00  0.00      PROA  
ATOM   3803  HB1 LEU P 825      18.851   8.703  20.030  0.00  0.00      PROA  
ATOM   3804  HB2 LEU P 825      17.006   8.409  19.993  0.00  0.00      PROA  
ATOM   3805  CG  LEU P 825      17.588   9.616  18.401  0.00  0.00      PROA  
ATOM   3806  HG  LEU P 825      18.428   9.632  17.674  0.00  0.00      PROA  
ATOM   3807  CD1 LEU P 825      16.316   9.262  17.652  0.00  0.00      PROA  
ATOM   3808 HD11 LEU P 825      16.483   8.238  17.256  0.00  0.00      PROA  
ATOM   3809 HD12 LEU P 825      16.227   9.976  16.806  0.00  0.00      PROA  
ATOM   3810 HD13 LEU P 825      15.392   9.136  18.255  0.00  0.00      PROA  
ATOM   3811  CD2 LEU P 825      17.431  10.969  19.239  0.00  0.00      PROA  
ATOM   3812 HD21 LEU P 825      16.693  10.887  20.065  0.00  0.00      PROA  
ATOM   3813 HD22 LEU P 825      17.125  11.748  18.508  0.00  0.00      PROA  
ATOM   3814 HD23 LEU P 825      18.427  11.152  19.695  0.00  0.00      PROA  
ATOM   3815  C   LEU P 825      19.254   7.001  17.712  0.00  0.00      PROA  
ATOM   3816  O   LEU P 825      18.827   6.817  16.609  0.00  0.00      PROA  
ATOM   3817  N   PHE P 826      20.558   7.057  18.013  0.00  0.00      PROA  
ATOM   3818  HN  PHE P 826      20.866   7.269  18.938  0.00  0.00      PROA  
ATOM   3819  CA  PHE P 826      21.653   6.871  17.065  0.00  0.00      PROA  
ATOM   3820  HA  PHE P 826      21.547   7.596  16.271  0.00  0.00      PROA  
ATOM   3821  CB  PHE P 826      22.981   7.165  17.862  0.00  0.00      PROA  
ATOM   3822  HB1 PHE P 826      22.954   6.523  18.768  0.00  0.00      PROA  
ATOM   3823  HB2 PHE P 826      22.936   8.223  18.198  0.00  0.00      PROA  
ATOM   3824  CG  PHE P 826      24.292   7.168  17.060  0.00  0.00      PROA  
ATOM   3825  CD1 PHE P 826      24.420   7.817  15.897  0.00  0.00      PROA  
ATOM   3826  HD1 PHE P 826      23.620   8.211  15.288  0.00  0.00      PROA  
ATOM   3827  CE1 PHE P 826      25.664   7.759  15.214  0.00  0.00      PROA  
ATOM   3828  HE1 PHE P 826      25.859   8.223  14.258  0.00  0.00      PROA  
ATOM   3829  CZ  PHE P 826      26.749   7.074  15.696  0.00  0.00      PROA  
ATOM   3830  HZ  PHE P 826      27.621   7.009  15.062  0.00  0.00      PROA  
ATOM   3831  CD2 PHE P 826      25.405   6.596  17.672  0.00  0.00      PROA  
ATOM   3832  HD2 PHE P 826      25.348   6.205  18.677  0.00  0.00      PROA  
ATOM   3833  CE2 PHE P 826      26.633   6.535  17.052  0.00  0.00      PROA  
ATOM   3834  HE2 PHE P 826      27.457   6.121  17.615  0.00  0.00      PROA  
ATOM   3835  C   PHE P 826      21.672   5.494  16.380  0.00  0.00      PROA  
ATOM   3836  O   PHE P 826      21.772   5.384  15.139  0.00  0.00      PROA  
ATOM   3837  N   TRP P 827      21.498   4.413  17.262  0.00  0.00      PROA  
ATOM   3838  HN  TRP P 827      21.263   4.661  18.198  0.00  0.00      PROA  
ATOM   3839  CA  TRP P 827      21.289   3.045  16.905  0.00  0.00      PROA  
ATOM   3840  HA  TRP P 827      22.097   2.897  16.205  0.00  0.00      PROA  
ATOM   3841  CB  TRP P 827      21.145   1.979  18.110  0.00  0.00      PROA  
ATOM   3842  HB1 TRP P 827      20.341   2.261  18.823  0.00  0.00      PROA  
ATOM   3843  HB2 TRP P 827      22.118   2.113  18.630  0.00  0.00      PROA  
ATOM   3844  CG  TRP P 827      20.868   0.498  17.778  0.00  0.00      PROA  
ATOM   3845  CD1 TRP P 827      20.108  -0.342  18.473  0.00  0.00      PROA  
ATOM   3846  HD1 TRP P 827      19.475  -0.102  19.315  0.00  0.00      PROA  
ATOM   3847  NE1 TRP P 827      20.179  -1.612  17.897  0.00  0.00      PROA  
ATOM   3848  HE1 TRP P 827      19.711  -2.405  18.222  0.00  0.00      PROA  
ATOM   3849  CE2 TRP P 827      21.013  -1.568  16.806  0.00  0.00      PROA  
ATOM   3850  CD2 TRP P 827      21.523  -0.228  16.743  0.00  0.00      PROA  
ATOM   3851  CE3 TRP P 827      22.447   0.162  15.717  0.00  0.00      PROA  
ATOM   3852  HE3 TRP P 827      22.858   1.156  15.621  0.00  0.00      PROA  
ATOM   3853  CZ3 TRP P 827      22.837  -0.775  14.740  0.00  0.00      PROA  
ATOM   3854  HZ3 TRP P 827      23.658  -0.493  14.098  0.00  0.00      PROA  
ATOM   3855  CZ2 TRP P 827      21.398  -2.493  15.801  0.00  0.00      PROA  
ATOM   3856  HZ2 TRP P 827      20.980  -3.487  15.866  0.00  0.00      PROA  
ATOM   3857  CH2 TRP P 827      22.413  -2.075  14.826  0.00  0.00      PROA  
ATOM   3858  HH2 TRP P 827      22.820  -2.776  14.112  0.00  0.00      PROA  
ATOM   3859  C   TRP P 827      20.130   2.873  15.871  0.00  0.00      PROA  
ATOM   3860  O   TRP P 827      20.221   2.260  14.822  0.00  0.00      PROA  
ATOM   3861  N   CYS P 828      19.008   3.524  16.186  0.00  0.00      PROA  
ATOM   3862  HN  CYS P 828      18.853   4.113  16.976  0.00  0.00      PROA  
ATOM   3863  CA  CYS P 828      17.876   3.580  15.302  0.00  0.00      PROA  
ATOM   3864  HA  CYS P 828      17.560   2.556  15.168  0.00  0.00      PROA  
ATOM   3865  CB  CYS P 828      16.695   4.236  16.015  0.00  0.00      PROA  
ATOM   3866  HB1 CYS P 828      15.939   4.616  15.294  0.00  0.00      PROA  
ATOM   3867  HB2 CYS P 828      17.020   5.109  16.619  0.00  0.00      PROA  
ATOM   3868  SG  CYS P 828      15.789   2.993  17.049  0.00  0.00      PROA  
ATOM   3869  HG1 CYS P 828      16.673   2.948  18.035  0.00  0.00      PROA  
ATOM   3870  C   CYS P 828      18.020   4.159  13.876  0.00  0.00      PROA  
ATOM   3871  O   CYS P 828      17.622   3.524  12.881  0.00  0.00      PROA  
ATOM   3872  N   VAL P 829      18.704   5.281  13.757  0.00  0.00      PROA  
ATOM   3873  HN  VAL P 829      19.103   5.731  14.552  0.00  0.00      PROA  
ATOM   3874  CA  VAL P 829      19.210   5.848  12.517  0.00  0.00      PROA  
ATOM   3875  HA  VAL P 829      18.391   5.933  11.818  0.00  0.00      PROA  
ATOM   3876  CB  VAL P 829      19.653   7.268  12.708  0.00  0.00      PROA  
ATOM   3877  HB  VAL P 829      20.199   7.258  13.675  0.00  0.00      PROA  
ATOM   3878  CG1 VAL P 829      20.489   7.733  11.529  0.00  0.00      PROA  
ATOM   3879 HG11 VAL P 829      20.013   7.507  10.550  0.00  0.00      PROA  
ATOM   3880 HG12 VAL P 829      21.537   7.368  11.576  0.00  0.00      PROA  
ATOM   3881 HG13 VAL P 829      20.681   8.827  11.570  0.00  0.00      PROA  
ATOM   3882  CG2 VAL P 829      18.398   8.201  12.855  0.00  0.00      PROA  
ATOM   3883 HG21 VAL P 829      17.770   8.329  11.948  0.00  0.00      PROA  
ATOM   3884 HG22 VAL P 829      18.634   9.258  13.101  0.00  0.00      PROA  
ATOM   3885 HG23 VAL P 829      17.723   7.751  13.614  0.00  0.00      PROA  
ATOM   3886  C   VAL P 829      20.248   5.057  11.750  0.00  0.00      PROA  
ATOM   3887  O   VAL P 829      20.102   4.910  10.518  0.00  0.00      PROA  
ATOM   3888  N   ILE P 830      21.321   4.496  12.427  0.00  0.00      PROA  
ATOM   3889  HN  ILE P 830      21.394   4.573  13.418  0.00  0.00      PROA  
ATOM   3890  CA  ILE P 830      22.210   3.579  11.838  0.00  0.00      PROA  
ATOM   3891  HA  ILE P 830      22.482   4.079  10.920  0.00  0.00      PROA  
ATOM   3892  CB  ILE P 830      23.523   3.228  12.633  0.00  0.00      PROA  
ATOM   3893  HB  ILE P 830      23.133   3.120  13.668  0.00  0.00      PROA  
ATOM   3894  CG2 ILE P 830      24.407   2.017  12.133  0.00  0.00      PROA  
ATOM   3895 HG21 ILE P 830      23.874   1.064  12.336  0.00  0.00      PROA  
ATOM   3896 HG22 ILE P 830      25.367   2.090  12.688  0.00  0.00      PROA  
ATOM   3897 HG23 ILE P 830      24.637   2.051  11.047  0.00  0.00      PROA  
ATOM   3898  CG1 ILE P 830      24.375   4.596  12.660  0.00  0.00      PROA  
ATOM   3899 HG11 ILE P 830      23.666   5.444  12.772  0.00  0.00      PROA  
ATOM   3900 HG12 ILE P 830      24.860   4.743  11.672  0.00  0.00      PROA  
ATOM   3901  CD  ILE P 830      25.461   4.603  13.608  0.00  0.00      PROA  
ATOM   3902  HD1 ILE P 830      25.004   4.398  14.600  0.00  0.00      PROA  
ATOM   3903  HD2 ILE P 830      26.052   5.540  13.527  0.00  0.00      PROA  
ATOM   3904  HD3 ILE P 830      26.131   3.744  13.386  0.00  0.00      PROA  
ATOM   3905  C   ILE P 830      21.595   2.256  11.304  0.00  0.00      PROA  
ATOM   3906  O   ILE P 830      21.948   1.768  10.213  0.00  0.00      PROA  
ATOM   3907  N   LEU P 831      20.674   1.662  12.095  0.00  0.00      PROA  
ATOM   3908  HN  LEU P 831      20.582   2.009  13.025  0.00  0.00      PROA  
ATOM   3909  CA  LEU P 831      19.852   0.514  11.826  0.00  0.00      PROA  
ATOM   3910  HA  LEU P 831      20.382  -0.410  11.648  0.00  0.00      PROA  
ATOM   3911  CB  LEU P 831      19.066   0.111  13.039  0.00  0.00      PROA  
ATOM   3912  HB1 LEU P 831      18.561   0.992  13.490  0.00  0.00      PROA  
ATOM   3913  HB2 LEU P 831      19.779  -0.107  13.862  0.00  0.00      PROA  
ATOM   3914  CG  LEU P 831      18.174  -1.133  13.014  0.00  0.00      PROA  
ATOM   3915  HG  LEU P 831      17.262  -1.081  12.383  0.00  0.00      PROA  
ATOM   3916  CD1 LEU P 831      19.002  -2.347  12.601  0.00  0.00      PROA  
ATOM   3917 HD11 LEU P 831      18.524  -3.323  12.831  0.00  0.00      PROA  
ATOM   3918 HD12 LEU P 831      20.016  -2.326  13.053  0.00  0.00      PROA  
ATOM   3919 HD13 LEU P 831      19.056  -2.371  11.491  0.00  0.00      PROA  
ATOM   3920  CD2 LEU P 831      17.543  -1.230  14.438  0.00  0.00      PROA  
ATOM   3921 HD21 LEU P 831      16.971  -0.295  14.619  0.00  0.00      PROA  
ATOM   3922 HD22 LEU P 831      18.219  -1.334  15.314  0.00  0.00      PROA  
ATOM   3923 HD23 LEU P 831      16.923  -2.144  14.561  0.00  0.00      PROA  
ATOM   3924  C   LEU P 831      18.952   0.769  10.658  0.00  0.00      PROA  
ATOM   3925  O   LEU P 831      18.915  -0.048   9.772  0.00  0.00      PROA  
ATOM   3926  N   PHE P 832      18.235   1.990  10.602  0.00  0.00      PROA  
ATOM   3927  HN  PHE P 832      18.377   2.630  11.353  0.00  0.00      PROA  
ATOM   3928  CA  PHE P 832      17.355   2.375   9.506  0.00  0.00      PROA  
ATOM   3929  HA  PHE P 832      16.599   1.645   9.259  0.00  0.00      PROA  
ATOM   3930  CB  PHE P 832      16.717   3.741   9.959  0.00  0.00      PROA  
ATOM   3931  HB1 PHE P 832      17.574   4.372  10.278  0.00  0.00      PROA  
ATOM   3932  HB2 PHE P 832      16.065   3.509  10.829  0.00  0.00      PROA  
ATOM   3933  CG  PHE P 832      15.896   4.562   9.008  0.00  0.00      PROA  
ATOM   3934  CD1 PHE P 832      16.131   5.980   8.986  0.00  0.00      PROA  
ATOM   3935  HD1 PHE P 832      16.901   6.501   9.536  0.00  0.00      PROA  
ATOM   3936  CE1 PHE P 832      15.291   6.742   8.150  0.00  0.00      PROA  
ATOM   3937  HE1 PHE P 832      15.383   7.817   8.197  0.00  0.00      PROA  
ATOM   3938  CZ  PHE P 832      14.345   6.154   7.361  0.00  0.00      PROA  
ATOM   3939  HZ  PHE P 832      13.672   6.640   6.670  0.00  0.00      PROA  
ATOM   3940  CD2 PHE P 832      14.964   3.948   8.238  0.00  0.00      PROA  
ATOM   3941  HD2 PHE P 832      14.704   2.915   8.412  0.00  0.00      PROA  
ATOM   3942  CE2 PHE P 832      14.228   4.741   7.428  0.00  0.00      PROA  
ATOM   3943  HE2 PHE P 832      13.482   4.332   6.763  0.00  0.00      PROA  
ATOM   3944  C   PHE P 832      18.156   2.615   8.226  0.00  0.00      PROA  
ATOM   3945  O   PHE P 832      17.819   2.135   7.178  0.00  0.00      PROA  
ATOM   3946  N   PHE P 833      19.250   3.417   8.362  0.00  0.00      PROA  
ATOM   3947  HN  PHE P 833      19.488   3.813   9.245  0.00  0.00      PROA  
ATOM   3948  CA  PHE P 833      20.138   3.699   7.266  0.00  0.00      PROA  
ATOM   3949  HA  PHE P 833      19.650   4.199   6.443  0.00  0.00      PROA  
ATOM   3950  CB  PHE P 833      21.205   4.814   7.694  0.00  0.00      PROA  
ATOM   3951  HB1 PHE P 833      21.810   4.554   8.588  0.00  0.00      PROA  
ATOM   3952  HB2 PHE P 833      20.666   5.741   7.986  0.00  0.00      PROA  
ATOM   3953  CG  PHE P 833      22.082   5.191   6.566  0.00  0.00      PROA  
ATOM   3954  CD1 PHE P 833      21.598   6.244   5.657  0.00  0.00      PROA  
ATOM   3955  HD1 PHE P 833      20.641   6.668   5.920  0.00  0.00      PROA  
ATOM   3956  CE1 PHE P 833      22.320   6.555   4.537  0.00  0.00      PROA  
ATOM   3957  HE1 PHE P 833      22.009   7.248   3.769  0.00  0.00      PROA  
ATOM   3958  CZ  PHE P 833      23.524   5.872   4.339  0.00  0.00      PROA  
ATOM   3959  HZ  PHE P 833      24.091   6.105   3.450  0.00  0.00      PROA  
ATOM   3960  CD2 PHE P 833      23.301   4.559   6.285  0.00  0.00      PROA  
ATOM   3961  HD2 PHE P 833      23.493   3.714   6.930  0.00  0.00      PROA  
ATOM   3962  CE2 PHE P 833      24.124   5.010   5.261  0.00  0.00      PROA  
ATOM   3963  HE2 PHE P 833      25.093   4.584   5.046  0.00  0.00      PROA  
ATOM   3964  C   PHE P 833      20.773   2.384   6.691  0.00  0.00      PROA  
ATOM   3965  O   PHE P 833      20.697   2.153   5.488  0.00  0.00      PROA  
ATOM   3966  N   THR P 834      21.303   1.393   7.481  0.00  0.00      PROA  
ATOM   3967  HN  THR P 834      21.279   1.637   8.448  0.00  0.00      PROA  
ATOM   3968  CA  THR P 834      21.961   0.160   7.012  0.00  0.00      PROA  
ATOM   3969  HA  THR P 834      22.676   0.466   6.263  0.00  0.00      PROA  
ATOM   3970  CB  THR P 834      22.649  -0.527   8.162  0.00  0.00      PROA  
ATOM   3971  HB  THR P 834      21.846  -0.849   8.859  0.00  0.00      PROA  
ATOM   3972  OG1 THR P 834      23.528   0.291   8.850  0.00  0.00      PROA  
ATOM   3973  HG1 THR P 834      22.916   0.637   9.503  0.00  0.00      PROA  
ATOM   3974  CG2 THR P 834      23.456  -1.608   7.539  0.00  0.00      PROA  
ATOM   3975 HG21 THR P 834      23.866  -2.186   8.395  0.00  0.00      PROA  
ATOM   3976 HG22 THR P 834      24.192  -1.097   6.882  0.00  0.00      PROA  
ATOM   3977 HG23 THR P 834      22.961  -2.400   6.939  0.00  0.00      PROA  
ATOM   3978  C   THR P 834      20.899  -0.697   6.371  0.00  0.00      PROA  
ATOM   3979  O   THR P 834      21.217  -1.192   5.311  0.00  0.00      PROA  
ATOM   3980  N   THR P 835      19.623  -0.793   6.974  0.00  0.00      PROA  
ATOM   3981  HN  THR P 835      19.458  -0.352   7.852  0.00  0.00      PROA  
ATOM   3982  CA  THR P 835      18.519  -1.584   6.367  0.00  0.00      PROA  
ATOM   3983  HA  THR P 835      18.752  -2.625   6.197  0.00  0.00      PROA  
ATOM   3984  CB  THR P 835      17.201  -1.502   7.066  0.00  0.00      PROA  
ATOM   3985  HB  THR P 835      16.909  -0.452   7.282  0.00  0.00      PROA  
ATOM   3986  OG1 THR P 835      17.332  -2.160   8.284  0.00  0.00      PROA  
ATOM   3987  HG1 THR P 835      17.861  -1.616   8.872  0.00  0.00      PROA  
ATOM   3988  CG2 THR P 835      16.160  -2.322   6.413  0.00  0.00      PROA  
ATOM   3989 HG21 THR P 835      16.627  -3.298   6.159  0.00  0.00      PROA  
ATOM   3990 HG22 THR P 835      15.771  -1.828   5.497  0.00  0.00      PROA  
ATOM   3991 HG23 THR P 835      15.287  -2.558   7.058  0.00  0.00      PROA  
ATOM   3992  C   THR P 835      18.260  -1.207   4.881  0.00  0.00      PROA  
ATOM   3993  O   THR P 835      18.296  -2.071   4.025  0.00  0.00      PROA  
ATOM   3994  N   PHE P 836      18.035   0.019   4.495  0.00  0.00      PROA  
ATOM   3995  HN  PHE P 836      18.108   0.799   5.112  0.00  0.00      PROA  
ATOM   3996  CA  PHE P 836      17.800   0.492   3.220  0.00  0.00      PROA  
ATOM   3997  HA  PHE P 836      16.904   0.057   2.803  0.00  0.00      PROA  
ATOM   3998  CB  PHE P 836      17.446   1.958   3.252  0.00  0.00      PROA  
ATOM   3999  HB1 PHE P 836      18.146   2.612   3.815  0.00  0.00      PROA  
ATOM   4000  HB2 PHE P 836      16.460   2.055   3.756  0.00  0.00      PROA  
ATOM   4001  CG  PHE P 836      17.143   2.526   1.872  0.00  0.00      PROA  
ATOM   4002  CD1 PHE P 836      15.774   2.733   1.551  0.00  0.00      PROA  
ATOM   4003  HD1 PHE P 836      15.072   2.340   2.271  0.00  0.00      PROA  
ATOM   4004  CE1 PHE P 836      15.343   3.304   0.378  0.00  0.00      PROA  
ATOM   4005  HE1 PHE P 836      14.347   3.693   0.227  0.00  0.00      PROA  
ATOM   4006  CZ  PHE P 836      16.276   3.675  -0.582  0.00  0.00      PROA  
ATOM   4007  HZ  PHE P 836      15.819   4.211  -1.401  0.00  0.00      PROA  
ATOM   4008  CD2 PHE P 836      18.118   2.873   0.828  0.00  0.00      PROA  
ATOM   4009  HD2 PHE P 836      19.191   2.872   0.947  0.00  0.00      PROA  
ATOM   4010  CE2 PHE P 836      17.629   3.412  -0.375  0.00  0.00      PROA  
ATOM   4011  HE2 PHE P 836      18.296   3.594  -1.205  0.00  0.00      PROA  
ATOM   4012  C   PHE P 836      18.953   0.267   2.278  0.00  0.00      PROA  
ATOM   4013  O   PHE P 836      18.774  -0.219   1.150  0.00  0.00      PROA  
ATOM   4014  N   PHE P 837      20.203   0.599   2.816  0.00  0.00      PROA  
ATOM   4015  HN  PHE P 837      20.228   1.084   3.687  0.00  0.00      PROA  
ATOM   4016  CA  PHE P 837      21.495   0.454   2.218  0.00  0.00      PROA  
ATOM   4017  HA  PHE P 837      21.534   1.029   1.304  0.00  0.00      PROA  
ATOM   4018  CB  PHE P 837      22.625   1.008   3.106  0.00  0.00      PROA  
ATOM   4019  HB1 PHE P 837      22.670   0.651   4.157  0.00  0.00      PROA  
ATOM   4020  HB2 PHE P 837      22.594   2.118   3.086  0.00  0.00      PROA  
ATOM   4021  CG  PHE P 837      24.004   0.736   2.538  0.00  0.00      PROA  
ATOM   4022  CD1 PHE P 837      24.403   1.123   1.244  0.00  0.00      PROA  
ATOM   4023  HD1 PHE P 837      23.741   1.700   0.615  0.00  0.00      PROA  
ATOM   4024  CE1 PHE P 837      25.711   0.883   0.717  0.00  0.00      PROA  
ATOM   4025  HE1 PHE P 837      25.822   1.155  -0.322  0.00  0.00      PROA  
ATOM   4026  CZ  PHE P 837      26.589   0.126   1.426  0.00  0.00      PROA  
ATOM   4027  HZ  PHE P 837      27.600  -0.054   1.090  0.00  0.00      PROA  
ATOM   4028  CD2 PHE P 837      25.002  -0.016   3.264  0.00  0.00      PROA  
ATOM   4029  HD2 PHE P 837      24.732  -0.383   4.243  0.00  0.00      PROA  
ATOM   4030  CE2 PHE P 837      26.248  -0.285   2.693  0.00  0.00      PROA  
ATOM   4031  HE2 PHE P 837      27.045  -0.830   3.179  0.00  0.00      PROA  
ATOM   4032  C   PHE P 837      21.737  -1.021   1.861  0.00  0.00      PROA  
ATOM   4033  O   PHE P 837      21.971  -1.437   0.740  0.00  0.00      PROA  
ATOM   4034  N   LEU P 838      21.499  -1.961   2.862  0.00  0.00      PROA  
ATOM   4035  HN  LEU P 838      21.331  -1.693   3.807  0.00  0.00      PROA  
ATOM   4036  CA  LEU P 838      21.646  -3.378   2.763  0.00  0.00      PROA  
ATOM   4037  HA  LEU P 838      22.658  -3.422   2.388  0.00  0.00      PROA  
ATOM   4038  CB  LEU P 838      21.683  -4.013   4.173  0.00  0.00      PROA  
ATOM   4039  HB1 LEU P 838      20.785  -3.686   4.740  0.00  0.00      PROA  
ATOM   4040  HB2 LEU P 838      22.526  -3.449   4.625  0.00  0.00      PROA  
ATOM   4041  CG  LEU P 838      21.948  -5.526   4.205  0.00  0.00      PROA  
ATOM   4042  HG  LEU P 838      21.044  -6.015   3.782  0.00  0.00      PROA  
ATOM   4043  CD1 LEU P 838      23.231  -5.991   3.582  0.00  0.00      PROA  
ATOM   4044 HD11 LEU P 838      23.230  -6.042   2.473  0.00  0.00      PROA  
ATOM   4045 HD12 LEU P 838      23.290  -7.031   3.970  0.00  0.00      PROA  
ATOM   4046 HD13 LEU P 838      24.137  -5.543   4.044  0.00  0.00      PROA  
ATOM   4047  CD2 LEU P 838      22.064  -6.047   5.663  0.00  0.00      PROA  
ATOM   4048 HD21 LEU P 838      22.216  -7.148   5.695  0.00  0.00      PROA  
ATOM   4049 HD22 LEU P 838      21.067  -5.810   6.092  0.00  0.00      PROA  
ATOM   4050 HD23 LEU P 838      22.844  -5.486   6.222  0.00  0.00      PROA  
ATOM   4051  C   LEU P 838      20.696  -3.997   1.821  0.00  0.00      PROA  
ATOM   4052  O   LEU P 838      21.154  -4.789   1.032  0.00  0.00      PROA  
ATOM   4053  N   SER P 839      19.450  -3.566   1.823  0.00  0.00      PROA  
ATOM   4054  HN  SER P 839      19.067  -2.900   2.459  0.00  0.00      PROA  
ATOM   4055  CA  SER P 839      18.449  -3.913   0.807  0.00  0.00      PROA  
ATOM   4056  HA  SER P 839      18.382  -4.989   0.746  0.00  0.00      PROA  
ATOM   4057  CB  SER P 839      17.084  -3.290   1.040  0.00  0.00      PROA  
ATOM   4058  HB1 SER P 839      16.335  -3.704   0.331  0.00  0.00      PROA  
ATOM   4059  HB2 SER P 839      17.234  -2.202   0.872  0.00  0.00      PROA  
ATOM   4060  OG  SER P 839      16.688  -3.620   2.340  0.00  0.00      PROA  
ATOM   4061  HG1 SER P 839      17.327  -3.195   2.916  0.00  0.00      PROA  
ATOM   4062  C   SER P 839      18.822  -3.604  -0.612  0.00  0.00      PROA  
ATOM   4063  O   SER P 839      18.473  -4.276  -1.589  0.00  0.00      PROA  
ATOM   4064  N   SER P 840      19.408  -2.349  -0.791  0.00  0.00      PROA  
ATOM   4065  HN  SER P 840      19.522  -1.756   0.002  0.00  0.00      PROA  
ATOM   4066  CA  SER P 840      19.973  -1.795  -2.010  0.00  0.00      PROA  
ATOM   4067  HA  SER P 840      19.192  -2.032  -2.717  0.00  0.00      PROA  
ATOM   4068  CB  SER P 840      20.226  -0.308  -1.933  0.00  0.00      PROA  
ATOM   4069  HB1 SER P 840      20.758   0.103  -2.819  0.00  0.00      PROA  
ATOM   4070  HB2 SER P 840      20.915  -0.051  -1.100  0.00  0.00      PROA  
ATOM   4071  OG  SER P 840      19.005   0.380  -1.661  0.00  0.00      PROA  
ATOM   4072  HG1 SER P 840      18.736   0.056  -0.798  0.00  0.00      PROA  
ATOM   4073  C   SER P 840      21.198  -2.540  -2.559  0.00  0.00      PROA  
ATOM   4074  O   SER P 840      21.230  -3.065  -3.674  0.00  0.00      PROA  
ATOM   4075  N   PHE P 841      22.275  -2.735  -1.756  0.00  0.00      PROA  
ATOM   4076  HN  PHE P 841      22.264  -2.450  -0.801  0.00  0.00      PROA  
ATOM   4077  CA  PHE P 841      23.488  -3.445  -2.085  0.00  0.00      PROA  
ATOM   4078  HA  PHE P 841      23.796  -2.982  -3.011  0.00  0.00      PROA  
ATOM   4079  CB  PHE P 841      24.541  -3.315  -0.850  0.00  0.00      PROA  
ATOM   4080  HB1 PHE P 841      24.142  -3.746   0.093  0.00  0.00      PROA  
ATOM   4081  HB2 PHE P 841      24.689  -2.240  -0.611  0.00  0.00      PROA  
ATOM   4082  CG  PHE P 841      25.863  -3.875  -1.235  0.00  0.00      PROA  
ATOM   4083  CD1 PHE P 841      26.487  -5.085  -0.834  0.00  0.00      PROA  
ATOM   4084  HD1 PHE P 841      26.065  -5.669  -0.029  0.00  0.00      PROA  
ATOM   4085  CE1 PHE P 841      27.750  -5.505  -1.290  0.00  0.00      PROA  
ATOM   4086  HE1 PHE P 841      28.357  -6.334  -0.957  0.00  0.00      PROA  
ATOM   4087  CZ  PHE P 841      28.379  -4.748  -2.321  0.00  0.00      PROA  
ATOM   4088  HZ  PHE P 841      29.244  -5.178  -2.805  0.00  0.00      PROA  
ATOM   4089  CD2 PHE P 841      26.486  -3.153  -2.271  0.00  0.00      PROA  
ATOM   4090  HD2 PHE P 841      25.994  -2.292  -2.701  0.00  0.00      PROA  
ATOM   4091  CE2 PHE P 841      27.687  -3.635  -2.836  0.00  0.00      PROA  
ATOM   4092  HE2 PHE P 841      28.231  -3.060  -3.571  0.00  0.00      PROA  
ATOM   4093  C   PHE P 841      23.283  -4.843  -2.447  0.00  0.00      PROA  
ATOM   4094  O   PHE P 841      23.758  -5.211  -3.536  0.00  0.00      PROA  
ATOM   4095  N   LEU P 842      22.469  -5.621  -1.654  0.00  0.00      PROA  
ATOM   4096  HN  LEU P 842      22.152  -5.216  -0.799  0.00  0.00      PROA  
ATOM   4097  CA  LEU P 842      22.167  -6.975  -1.917  0.00  0.00      PROA  
ATOM   4098  HA  LEU P 842      23.087  -7.474  -2.185  0.00  0.00      PROA  
ATOM   4099  CB  LEU P 842      21.406  -7.622  -0.763  0.00  0.00      PROA  
ATOM   4100  HB1 LEU P 842      20.971  -8.614  -1.012  0.00  0.00      PROA  
ATOM   4101  HB2 LEU P 842      20.470  -7.043  -0.609  0.00  0.00      PROA  
ATOM   4102  CG  LEU P 842      22.167  -7.735   0.493  0.00  0.00      PROA  
ATOM   4103  HG  LEU P 842      22.172  -6.752   1.011  0.00  0.00      PROA  
ATOM   4104  CD1 LEU P 842      21.358  -8.550   1.534  0.00  0.00      PROA  
ATOM   4105 HD11 LEU P 842      21.667  -8.428   2.594  0.00  0.00      PROA  
ATOM   4106 HD12 LEU P 842      21.575  -9.602   1.249  0.00  0.00      PROA  
ATOM   4107 HD13 LEU P 842      20.269  -8.333   1.543  0.00  0.00      PROA  
ATOM   4108  CD2 LEU P 842      23.597  -8.266   0.384  0.00  0.00      PROA  
ATOM   4109 HD21 LEU P 842      24.042  -8.390   1.394  0.00  0.00      PROA  
ATOM   4110 HD22 LEU P 842      24.245  -7.563  -0.181  0.00  0.00      PROA  
ATOM   4111 HD23 LEU P 842      23.612  -9.275  -0.081  0.00  0.00      PROA  
ATOM   4112  C   LEU P 842      21.425  -7.177  -3.222  0.00  0.00      PROA  
ATOM   4113  O   LEU P 842      21.773  -8.065  -4.004  0.00  0.00      PROA  
ATOM   4114  N   LYS P 843      20.388  -6.305  -3.504  0.00  0.00      PROA  
ATOM   4115  HN  LYS P 843      20.323  -5.624  -2.779  0.00  0.00      PROA  
ATOM   4116  CA  LYS P 843      19.597  -6.255  -4.666  0.00  0.00      PROA  
ATOM   4117  HA  LYS P 843      19.140  -7.201  -4.917  0.00  0.00      PROA  
ATOM   4118  CB  LYS P 843      18.463  -5.211  -4.544  0.00  0.00      PROA  
ATOM   4119  HB1 LYS P 843      18.889  -4.243  -4.202  0.00  0.00      PROA  
ATOM   4120  HB2 LYS P 843      17.850  -5.676  -3.743  0.00  0.00      PROA  
ATOM   4121  CG  LYS P 843      17.543  -4.955  -5.705  0.00  0.00      PROA  
ATOM   4122  HG1 LYS P 843      18.101  -4.668  -6.622  0.00  0.00      PROA  
ATOM   4123  HG2 LYS P 843      16.850  -4.149  -5.381  0.00  0.00      PROA  
ATOM   4124  CD  LYS P 843      16.712  -6.099  -6.128  0.00  0.00      PROA  
ATOM   4125  HD1 LYS P 843      16.167  -6.585  -5.291  0.00  0.00      PROA  
ATOM   4126  HD2 LYS P 843      17.328  -6.936  -6.519  0.00  0.00      PROA  
ATOM   4127  CE  LYS P 843      15.645  -5.556  -7.087  0.00  0.00      PROA  
ATOM   4128  HE1 LYS P 843      15.332  -4.502  -6.931  0.00  0.00      PROA  
ATOM   4129  HE2 LYS P 843      14.654  -6.050  -7.003  0.00  0.00      PROA  
ATOM   4130  NZ  LYS P 843      16.063  -5.710  -8.460  0.00  0.00      PROA  
ATOM   4131  HZ1 LYS P 843      16.921  -6.294  -8.528  0.00  0.00      PROA  
ATOM   4132  HZ2 LYS P 843      16.429  -4.835  -8.885  0.00  0.00      PROA  
ATOM   4133  HZ3 LYS P 843      15.382  -6.142  -9.116  0.00  0.00      PROA  
ATOM   4134  C   LYS P 843      20.479  -6.061  -5.890  0.00  0.00      PROA  
ATOM   4135  O   LYS P 843      20.271  -6.620  -6.921  0.00  0.00      PROA  
ATOM   4136  N   GLN P 844      21.476  -5.148  -5.791  0.00  0.00      PROA  
ATOM   4137  HN  GLN P 844      21.634  -4.729  -4.900  0.00  0.00      PROA  
ATOM   4138  CA  GLN P 844      22.422  -4.734  -6.762  0.00  0.00      PROA  
ATOM   4139  HA  GLN P 844      22.004  -4.945  -7.735  0.00  0.00      PROA  
ATOM   4140  CB  GLN P 844      22.890  -3.240  -6.499  0.00  0.00      PROA  
ATOM   4141  HB1 GLN P 844      23.832  -2.990  -7.032  0.00  0.00      PROA  
ATOM   4142  HB2 GLN P 844      23.078  -3.182  -5.405  0.00  0.00      PROA  
ATOM   4143  CG  GLN P 844      21.850  -2.198  -6.828  0.00  0.00      PROA  
ATOM   4144  HG1 GLN P 844      22.117  -1.191  -6.442  0.00  0.00      PROA  
ATOM   4145  HG2 GLN P 844      20.998  -2.494  -6.179  0.00  0.00      PROA  
ATOM   4146  CD  GLN P 844      21.385  -2.073  -8.261  0.00  0.00      PROA  
ATOM   4147  OE1 GLN P 844      20.178  -2.162  -8.542  0.00  0.00      PROA  
ATOM   4148  NE2 GLN P 844      22.311  -1.683  -9.165  0.00  0.00      PROA  
ATOM   4149 HE21 GLN P 844      22.034  -1.744 -10.124  0.00  0.00      PROA  
ATOM   4150 HE22 GLN P 844      23.259  -1.634  -8.849  0.00  0.00      PROA  
ATOM   4151  C   GLN P 844      23.583  -5.649  -6.756  0.00  0.00      PROA  
ATOM   4152  O   GLN P 844      24.663  -5.297  -7.346  0.00  0.00      PROA  
ATOM   4153  N   PHE P 845      23.632  -6.882  -6.125  0.00  0.00      PROA  
ATOM   4154  HN  PHE P 845      22.748  -7.014  -5.684  0.00  0.00      PROA  
ATOM   4155  CA  PHE P 845      24.883  -7.570  -5.897  0.00  0.00      PROA  
ATOM   4156  HA  PHE P 845      25.555  -6.809  -5.528  0.00  0.00      PROA  
ATOM   4157  CB  PHE P 845      24.558  -8.592  -4.794  0.00  0.00      PROA  
ATOM   4158  HB1 PHE P 845      23.673  -9.202  -5.071  0.00  0.00      PROA  
ATOM   4159  HB2 PHE P 845      24.205  -7.932  -3.973  0.00  0.00      PROA  
ATOM   4160  CG  PHE P 845      25.735  -9.434  -4.382  0.00  0.00      PROA  
ATOM   4161  CD1 PHE P 845      26.817  -8.750  -3.700  0.00  0.00      PROA  
ATOM   4162  HD1 PHE P 845      26.992  -7.689  -3.600  0.00  0.00      PROA  
ATOM   4163  CE1 PHE P 845      27.893  -9.576  -3.198  0.00  0.00      PROA  
ATOM   4164  HE1 PHE P 845      28.737  -9.196  -2.643  0.00  0.00      PROA  
ATOM   4165  CZ  PHE P 845      27.878 -10.991  -3.253  0.00  0.00      PROA  
ATOM   4166  HZ  PHE P 845      28.518 -11.623  -2.656  0.00  0.00      PROA  
ATOM   4167  CD2 PHE P 845      25.730 -10.861  -4.498  0.00  0.00      PROA  
ATOM   4168  HD2 PHE P 845      24.948 -11.456  -4.945  0.00  0.00      PROA  
ATOM   4169  CE2 PHE P 845      26.831 -11.593  -3.977  0.00  0.00      PROA  
ATOM   4170  HE2 PHE P 845      26.792 -12.672  -4.017  0.00  0.00      PROA  
ATOM   4171  C   PHE P 845      25.546  -8.219  -7.141  0.00  0.00      PROA  
ATOM   4172  O   PHE P 845      26.757  -8.407  -7.206  0.00  0.00      PROA  
ATOM   4173  N   LYS P 846      24.725  -8.427  -8.220  0.00  0.00      PROA  
ATOM   4174  HN  LYS P 846      23.803  -8.058  -8.130  0.00  0.00      PROA  
ATOM   4175  CA  LYS P 846      25.089  -8.851  -9.542  0.00  0.00      PROA  
ATOM   4176  HA  LYS P 846      24.107  -8.943  -9.983  0.00  0.00      PROA  
ATOM   4177  CB  LYS P 846      25.675  -7.794 -10.513  0.00  0.00      PROA  
ATOM   4178  HB1 LYS P 846      26.060  -8.254 -11.448  0.00  0.00      PROA  
ATOM   4179  HB2 LYS P 846      26.459  -7.229  -9.964  0.00  0.00      PROA  
ATOM   4180  CG  LYS P 846      24.626  -6.793 -10.808  0.00  0.00      PROA  
ATOM   4181  HG1 LYS P 846      24.373  -6.416  -9.794  0.00  0.00      PROA  
ATOM   4182  HG2 LYS P 846      23.758  -7.357 -11.211  0.00  0.00      PROA  
ATOM   4183  CD  LYS P 846      25.087  -5.648 -11.728  0.00  0.00      PROA  
ATOM   4184  HD1 LYS P 846      25.878  -5.141 -11.135  0.00  0.00      PROA  
ATOM   4185  HD2 LYS P 846      24.164  -5.087 -11.988  0.00  0.00      PROA  
ATOM   4186  CE  LYS P 846      25.745  -6.022 -13.061  0.00  0.00      PROA  
ATOM   4187  HE1 LYS P 846      26.569  -6.737 -12.849  0.00  0.00      PROA  
ATOM   4188  HE2 LYS P 846      25.953  -5.130 -13.689  0.00  0.00      PROA  
ATOM   4189  NZ  LYS P 846      24.783  -6.857 -13.827  0.00  0.00      PROA  
ATOM   4190  HZ1 LYS P 846      24.383  -7.563 -13.177  0.00  0.00      PROA  
ATOM   4191  HZ2 LYS P 846      25.254  -7.318 -14.631  0.00  0.00      PROA  
ATOM   4192  HZ3 LYS P 846      23.990  -6.348 -14.266  0.00  0.00      PROA  
ATOM   4193  C   LYS P 846      25.678 -10.237  -9.800  0.00  0.00      PROA  
ATOM   4194  O   LYS P 846      26.250 -10.912  -8.939  0.00  0.00      PROA  
ATOM   4195  N   THR P 847      25.366 -10.799 -11.032  0.00  0.00      PROA  
ATOM   4196  HN  THR P 847      24.845 -10.379 -11.771  0.00  0.00      PROA  
ATOM   4197  CA  THR P 847      25.734 -12.256 -11.239  0.00  0.00      PROA  
ATOM   4198  HA  THR P 847      25.434 -12.975 -10.491  0.00  0.00      PROA  
ATOM   4199  CB  THR P 847      25.086 -12.816 -12.526  0.00  0.00      PROA  
ATOM   4200  HB  THR P 847      25.384 -13.837 -12.849  0.00  0.00      PROA  
ATOM   4201  OG1 THR P 847      25.324 -12.000 -13.630  0.00  0.00      PROA  
ATOM   4202  HG1 THR P 847      25.350 -12.638 -14.347  0.00  0.00      PROA  
ATOM   4203  CG2 THR P 847      23.522 -12.866 -12.331  0.00  0.00      PROA  
ATOM   4204 HG21 THR P 847      23.313 -13.701 -11.628  0.00  0.00      PROA  
ATOM   4205 HG22 THR P 847      22.975 -13.114 -13.266  0.00  0.00      PROA  
ATOM   4206 HG23 THR P 847      23.224 -11.853 -11.987  0.00  0.00      PROA  
ATOM   4207  C   THR P 847      27.239 -12.552 -11.389  0.00  0.00      PROA  
ATOM   4208  O   THR P 847      27.739 -13.549 -10.983  0.00  0.00      PROA  
ATOM   4209  N   LYS P 848      28.062 -11.699 -12.066  0.00  0.00      PROA  
ATOM   4210  HN  LYS P 848      27.654 -10.845 -12.379  0.00  0.00      PROA  
ATOM   4211  CA  LYS P 848      29.438 -11.919 -12.350  0.00  0.00      PROA  
ATOM   4212  HA  LYS P 848      29.587 -12.906 -12.763  0.00  0.00      PROA  
ATOM   4213  CB  LYS P 848      29.926 -10.973 -13.405  0.00  0.00      PROA  
ATOM   4214  HB1 LYS P 848      31.027 -11.006 -13.555  0.00  0.00      PROA  
ATOM   4215  HB2 LYS P 848      29.629  -9.935 -13.141  0.00  0.00      PROA  
ATOM   4216  CG  LYS P 848      29.310 -11.248 -14.821  0.00  0.00      PROA  
ATOM   4217  HG1 LYS P 848      28.209 -11.338 -14.709  0.00  0.00      PROA  
ATOM   4218  HG2 LYS P 848      29.568 -12.255 -15.215  0.00  0.00      PROA  
ATOM   4219  CD  LYS P 848      29.760 -10.231 -15.893  0.00  0.00      PROA  
ATOM   4220  HD1 LYS P 848      30.861 -10.087 -15.855  0.00  0.00      PROA  
ATOM   4221  HD2 LYS P 848      29.497  -9.207 -15.549  0.00  0.00      PROA  
ATOM   4222  CE  LYS P 848      29.169 -10.385 -17.254  0.00  0.00      PROA  
ATOM   4223  HE1 LYS P 848      28.058 -10.391 -17.249  0.00  0.00      PROA  
ATOM   4224  HE2 LYS P 848      29.501 -11.344 -17.704  0.00  0.00      PROA  
ATOM   4225  NZ  LYS P 848      29.695  -9.339 -18.052  0.00  0.00      PROA  
ATOM   4226  HZ1 LYS P 848      29.161  -8.484 -17.799  0.00  0.00      PROA  
ATOM   4227  HZ2 LYS P 848      29.641  -9.542 -19.071  0.00  0.00      PROA  
ATOM   4228  HZ3 LYS P 848      30.693  -9.168 -17.815  0.00  0.00      PROA  
ATOM   4229  C   LYS P 848      30.355 -11.919 -11.187  0.00  0.00      PROA  
ATOM   4230  O   LYS P 848      30.112 -11.146 -10.241  0.00  0.00      PROA  
ATOM   4231  N   ARG P 849      31.432 -12.741 -11.333  0.00  0.00      PROA  
ATOM   4232  HN  ARG P 849      31.561 -13.272 -12.167  0.00  0.00      PROA  
ATOM   4233  CA  ARG P 849      32.710 -12.840 -10.563  0.00  0.00      PROA  
ATOM   4234  HA  ARG P 849      33.242 -13.502 -11.231  0.00  0.00      PROA  
ATOM   4235  CB  ARG P 849      33.483 -11.527 -10.378  0.00  0.00      PROA  
ATOM   4236  HB1 ARG P 849      34.360 -11.644  -9.706  0.00  0.00      PROA  
ATOM   4237  HB2 ARG P 849      32.833 -10.851  -9.783  0.00  0.00      PROA  
ATOM   4238  CG  ARG P 849      33.966 -10.985 -11.772  0.00  0.00      PROA  
ATOM   4239  HG1 ARG P 849      33.016 -10.801 -12.317  0.00  0.00      PROA  
ATOM   4240  HG2 ARG P 849      34.562 -11.778 -12.271  0.00  0.00      PROA  
ATOM   4241  CD  ARG P 849      34.782  -9.743 -11.879  0.00  0.00      PROA  
ATOM   4242  HD1 ARG P 849      34.248  -8.815 -11.582  0.00  0.00      PROA  
ATOM   4243  HD2 ARG P 849      35.094  -9.640 -12.940  0.00  0.00      PROA  
ATOM   4244  NE  ARG P 849      36.044  -9.942 -11.154  0.00  0.00      PROA  
ATOM   4245  HE  ARG P 849      36.350 -10.834 -10.822  0.00  0.00      PROA  
ATOM   4246  CZ  ARG P 849      37.076  -9.074 -11.082  0.00  0.00      PROA  
ATOM   4247  NH1 ARG P 849      36.894  -7.805 -11.555  0.00  0.00      PROA  
ATOM   4248 HH11 ARG P 849      35.962  -7.501 -11.751  0.00  0.00      PROA  
ATOM   4249 HH12 ARG P 849      37.638  -7.142 -11.470  0.00  0.00      PROA  
ATOM   4250  NH2 ARG P 849      38.218  -9.436 -10.628  0.00  0.00      PROA  
ATOM   4251 HH21 ARG P 849      38.289 -10.298 -10.126  0.00  0.00      PROA  
ATOM   4252 HH22 ARG P 849      38.883  -8.689 -10.613  0.00  0.00      PROA  
ATOM   4253  C   ARG P 849      32.774 -13.589  -9.177  0.00  0.00      PROA  
ATOM   4254  O   ARG P 849      31.955 -13.301  -8.263  0.00  0.00      PROA  
ATOM   4255  N   TYR P 850      33.806 -14.364  -9.035  0.00  0.00      PROA  
ATOM   4256  HN  TYR P 850      34.499 -14.487  -9.741  0.00  0.00      PROA  
ATOM   4257  CA  TYR P 850      34.144 -15.013  -7.777  0.00  0.00      PROA  
ATOM   4258  HA  TYR P 850      34.993 -15.587  -8.119  0.00  0.00      PROA  
ATOM   4259  CB  TYR P 850      34.464 -13.984  -6.515  0.00  0.00      PROA  
ATOM   4260  HB1 TYR P 850      33.514 -13.520  -6.172  0.00  0.00      PROA  
ATOM   4261  HB2 TYR P 850      35.140 -13.246  -6.997  0.00  0.00      PROA  
ATOM   4262  CG  TYR P 850      35.118 -14.715  -5.406  0.00  0.00      PROA  
ATOM   4263  CD1 TYR P 850      36.414 -15.146  -5.625  0.00  0.00      PROA  
ATOM   4264  HD1 TYR P 850      36.813 -15.000  -6.618  0.00  0.00      PROA  
ATOM   4265  CE1 TYR P 850      37.161 -15.745  -4.576  0.00  0.00      PROA  
ATOM   4266  HE1 TYR P 850      38.209 -15.996  -4.640  0.00  0.00      PROA  
ATOM   4267  CZ  TYR P 850      36.514 -15.866  -3.290  0.00  0.00      PROA  
ATOM   4268  OH  TYR P 850      37.297 -16.179  -2.176  0.00  0.00      PROA  
ATOM   4269  HH  TYR P 850      38.159 -16.492  -2.461  0.00  0.00      PROA  
ATOM   4270  CD2 TYR P 850      34.407 -14.867  -4.164  0.00  0.00      PROA  
ATOM   4271  HD2 TYR P 850      33.380 -14.630  -3.927  0.00  0.00      PROA  
ATOM   4272  CE2 TYR P 850      35.150 -15.484  -3.077  0.00  0.00      PROA  
ATOM   4273  HE2 TYR P 850      34.731 -15.459  -2.082  0.00  0.00      PROA  
ATOM   4274  C   TYR P 850      33.155 -16.194  -7.402  0.00  0.00      PROA  
ATOM   4275  O   TYR P 850      33.304 -17.307  -7.900  0.00  0.00      PROA  
ATOM   4276  N   PHE P 851      32.104 -15.830  -6.646  0.00  0.00      PROA  
ATOM   4277  HN  PHE P 851      32.042 -14.848  -6.483  0.00  0.00      PROA  
ATOM   4278  CA  PHE P 851      30.914 -16.567  -6.254  0.00  0.00      PROA  
ATOM   4279  HA  PHE P 851      31.219 -17.440  -5.697  0.00  0.00      PROA  
ATOM   4280  CB  PHE P 851      30.008 -15.904  -5.232  0.00  0.00      PROA  
ATOM   4281  HB1 PHE P 851      29.085 -16.486  -5.024  0.00  0.00      PROA  
ATOM   4282  HB2 PHE P 851      29.812 -14.949  -5.764  0.00  0.00      PROA  
ATOM   4283  CG  PHE P 851      30.689 -15.582  -4.008  0.00  0.00      PROA  
ATOM   4284  CD1 PHE P 851      30.679 -14.346  -3.379  0.00  0.00      PROA  
ATOM   4285  HD1 PHE P 851      30.349 -13.461  -3.902  0.00  0.00      PROA  
ATOM   4286  CE1 PHE P 851      31.252 -14.221  -2.152  0.00  0.00      PROA  
ATOM   4287  HE1 PHE P 851      31.065 -13.297  -1.626  0.00  0.00      PROA  
ATOM   4288  CZ  PHE P 851      32.003 -15.278  -1.505  0.00  0.00      PROA  
ATOM   4289  HZ  PHE P 851      32.530 -15.309  -0.563  0.00  0.00      PROA  
ATOM   4290  CD2 PHE P 851      31.264 -16.667  -3.280  0.00  0.00      PROA  
ATOM   4291  HD2 PHE P 851      31.058 -17.682  -3.586  0.00  0.00      PROA  
ATOM   4292  CE2 PHE P 851      31.946 -16.511  -2.070  0.00  0.00      PROA  
ATOM   4293  HE2 PHE P 851      32.305 -17.385  -1.545  0.00  0.00      PROA  
ATOM   4294  C   PHE P 851      30.150 -17.074  -7.458  0.00  0.00      PROA  
ATOM   4295  O   PHE P 851      29.993 -16.242  -8.381  0.00  0.00      PROA  
ATOM   4296  N   PRO P 852      29.663 -18.299  -7.590  0.00  0.00      PROA  
ATOM   4297  CD  PRO P 852      30.215 -19.438  -6.810  0.00  0.00      PROA  
ATOM   4298  HD1 PRO P 852      29.634 -19.591  -5.875  0.00  0.00      PROA  
ATOM   4299  HD2 PRO P 852      31.305 -19.369  -6.611  0.00  0.00      PROA  
ATOM   4300  CA  PRO P 852      28.879 -18.674  -8.702  0.00  0.00      PROA  
ATOM   4301  HA  PRO P 852      29.522 -18.590  -9.566  0.00  0.00      PROA  
ATOM   4302  CB  PRO P 852      28.544 -20.182  -8.469  0.00  0.00      PROA  
ATOM   4303  HB1 PRO P 852      28.397 -20.771  -9.399  0.00  0.00      PROA  
ATOM   4304  HB2 PRO P 852      27.666 -20.452  -7.845  0.00  0.00      PROA  
ATOM   4305  CG  PRO P 852      29.873 -20.632  -7.692  0.00  0.00      PROA  
ATOM   4306  HG1 PRO P 852      29.761 -21.596  -7.151  0.00  0.00      PROA  
ATOM   4307  HG2 PRO P 852      30.568 -20.740  -8.552  0.00  0.00      PROA  
ATOM   4308  C   PRO P 852      27.616 -17.751  -9.040  0.00  0.00      PROA  
ATOM   4309  O   PRO P 852      26.961 -17.264  -8.081  0.00  0.00      PROA  
ATOM   4310  N   THR P 853      27.206 -17.572 -10.336  0.00  0.00      PROA  
ATOM   4311  HN  THR P 853      27.646 -17.908 -11.164  0.00  0.00      PROA  
ATOM   4312  CA  THR P 853      26.069 -16.796 -10.776  0.00  0.00      PROA  
ATOM   4313  HA  THR P 853      26.191 -15.729 -10.664  0.00  0.00      PROA  
ATOM   4314  CB  THR P 853      25.813 -17.026 -12.329  0.00  0.00      PROA  
ATOM   4315  HB  THR P 853      24.878 -16.528 -12.666  0.00  0.00      PROA  
ATOM   4316  OG1 THR P 853      25.711 -18.387 -12.687  0.00  0.00      PROA  
ATOM   4317  HG1 THR P 853      26.567 -18.752 -12.451  0.00  0.00      PROA  
ATOM   4318  CG2 THR P 853      26.949 -16.400 -13.068  0.00  0.00      PROA  
ATOM   4319 HG21 THR P 853      26.705 -16.275 -14.145  0.00  0.00      PROA  
ATOM   4320 HG22 THR P 853      27.835 -17.070 -13.095  0.00  0.00      PROA  
ATOM   4321 HG23 THR P 853      27.300 -15.415 -12.692  0.00  0.00      PROA  
ATOM   4322  C   THR P 853      24.858 -17.100 -10.009  0.00  0.00      PROA  
ATOM   4323  O   THR P 853      24.194 -16.150  -9.554  0.00  0.00      PROA  
ATOM   4324  N   LYS P 854      24.558 -18.375  -9.764  0.00  0.00      PROA  
ATOM   4325  HN  LYS P 854      25.129 -19.141 -10.047  0.00  0.00      PROA  
ATOM   4326  CA  LYS P 854      23.288 -18.729  -9.140  0.00  0.00      PROA  
ATOM   4327  HA  LYS P 854      22.526 -18.069  -9.528  0.00  0.00      PROA  
ATOM   4328  CB  LYS P 854      22.894 -20.322  -9.361  0.00  0.00      PROA  
ATOM   4329  HB1 LYS P 854      22.061 -20.588  -8.676  0.00  0.00      PROA  
ATOM   4330  HB2 LYS P 854      23.886 -20.786  -9.175  0.00  0.00      PROA  
ATOM   4331  CG  LYS P 854      22.177 -20.666 -10.699  0.00  0.00      PROA  
ATOM   4332  HG1 LYS P 854      21.944 -21.752 -10.656  0.00  0.00      PROA  
ATOM   4333  HG2 LYS P 854      22.925 -20.422 -11.482  0.00  0.00      PROA  
ATOM   4334  CD  LYS P 854      20.987 -19.818 -10.903  0.00  0.00      PROA  
ATOM   4335  HD1 LYS P 854      21.187 -18.731 -11.015  0.00  0.00      PROA  
ATOM   4336  HD2 LYS P 854      20.526 -19.769  -9.893  0.00  0.00      PROA  
ATOM   4337  CE  LYS P 854      20.004 -20.298 -11.952  0.00  0.00      PROA  
ATOM   4338  HE1 LYS P 854      19.077 -19.693 -12.046  0.00  0.00      PROA  
ATOM   4339  HE2 LYS P 854      19.661 -21.313 -11.659  0.00  0.00      PROA  
ATOM   4340  NZ  LYS P 854      20.650 -20.471 -13.314  0.00  0.00      PROA  
ATOM   4341  HZ1 LYS P 854      20.794 -19.553 -13.781  0.00  0.00      PROA  
ATOM   4342  HZ2 LYS P 854      20.016 -21.012 -13.935  0.00  0.00      PROA  
ATOM   4343  HZ3 LYS P 854      21.552 -20.986 -13.265  0.00  0.00      PROA  
ATOM   4344  C   LYS P 854      23.249 -18.384  -7.679  0.00  0.00      PROA  
ATOM   4345  O   LYS P 854      22.246 -18.026  -7.037  0.00  0.00      PROA  
ATOM   4346  N   VAL P 855      24.404 -18.360  -7.001  0.00  0.00      PROA  
ATOM   4347  HN  VAL P 855      25.284 -18.423  -7.466  0.00  0.00      PROA  
ATOM   4348  CA  VAL P 855      24.477 -17.979  -5.621  0.00  0.00      PROA  
ATOM   4349  HA  VAL P 855      23.734 -18.523  -5.059  0.00  0.00      PROA  
ATOM   4350  CB  VAL P 855      25.801 -18.341  -5.003  0.00  0.00      PROA  
ATOM   4351  HB  VAL P 855      26.618 -17.903  -5.616  0.00  0.00      PROA  
ATOM   4352  CG1 VAL P 855      26.088 -17.886  -3.594  0.00  0.00      PROA  
ATOM   4353 HG11 VAL P 855      26.052 -16.781  -3.482  0.00  0.00      PROA  
ATOM   4354 HG12 VAL P 855      27.089 -18.207  -3.232  0.00  0.00      PROA  
ATOM   4355 HG13 VAL P 855      25.393 -18.323  -2.846  0.00  0.00      PROA  
ATOM   4356  CG2 VAL P 855      26.035 -19.869  -4.984  0.00  0.00      PROA  
ATOM   4357 HG21 VAL P 855      27.086 -20.227  -4.941  0.00  0.00      PROA  
ATOM   4358 HG22 VAL P 855      25.653 -20.336  -5.917  0.00  0.00      PROA  
ATOM   4359 HG23 VAL P 855      25.548 -20.312  -4.089  0.00  0.00      PROA  
ATOM   4360  C   VAL P 855      24.345 -16.419  -5.518  0.00  0.00      PROA  
ATOM   4361  O   VAL P 855      23.667 -15.872  -4.598  0.00  0.00      PROA  
ATOM   4362  N   ARG P 856      24.883 -15.699  -6.432  0.00  0.00      PROA  
ATOM   4363  HN  ARG P 856      25.227 -16.090  -7.282  0.00  0.00      PROA  
ATOM   4364  CA  ARG P 856      24.818 -14.272  -6.360  0.00  0.00      PROA  
ATOM   4365  HA  ARG P 856      24.902 -13.897  -5.351  0.00  0.00      PROA  
ATOM   4366  CB  ARG P 856      25.935 -13.527  -7.187  0.00  0.00      PROA  
ATOM   4367  HB1 ARG P 856      25.727 -12.440  -7.088  0.00  0.00      PROA  
ATOM   4368  HB2 ARG P 856      25.655 -13.716  -8.245  0.00  0.00      PROA  
ATOM   4369  CG  ARG P 856      27.477 -13.863  -6.900  0.00  0.00      PROA  
ATOM   4370  HG1 ARG P 856      27.576 -14.966  -6.993  0.00  0.00      PROA  
ATOM   4371  HG2 ARG P 856      27.713 -13.637  -5.838  0.00  0.00      PROA  
ATOM   4372  CD  ARG P 856      28.628 -13.195  -7.715  0.00  0.00      PROA  
ATOM   4373  HD1 ARG P 856      28.585 -13.418  -8.803  0.00  0.00      PROA  
ATOM   4374  HD2 ARG P 856      29.610 -13.569  -7.356  0.00  0.00      PROA  
ATOM   4375  NE  ARG P 856      28.457 -11.732  -7.427  0.00  0.00      PROA  
ATOM   4376  HE  ARG P 856      27.663 -11.333  -7.887  0.00  0.00      PROA  
ATOM   4377  CZ  ARG P 856      29.475 -10.842  -7.232  0.00  0.00      PROA  
ATOM   4378  NH1 ARG P 856      30.707 -11.289  -7.081  0.00  0.00      PROA  
ATOM   4379 HH11 ARG P 856      30.946 -12.216  -7.369  0.00  0.00      PROA  
ATOM   4380 HH12 ARG P 856      31.452 -10.627  -6.994  0.00  0.00      PROA  
ATOM   4381  NH2 ARG P 856      29.082  -9.673  -6.912  0.00  0.00      PROA  
ATOM   4382 HH21 ARG P 856      29.796  -9.015  -6.672  0.00  0.00      PROA  
ATOM   4383 HH22 ARG P 856      28.101  -9.486  -6.854  0.00  0.00      PROA  
ATOM   4384  C   ARG P 856      23.531 -13.643  -6.800  0.00  0.00      PROA  
ATOM   4385  O   ARG P 856      23.078 -12.621  -6.235  0.00  0.00      PROA  
ATOM   4386  N   SER P 857      22.838 -14.224  -7.812  0.00  0.00      PROA  
ATOM   4387  HN  SER P 857      23.309 -14.955  -8.299  0.00  0.00      PROA  
ATOM   4388  CA  SER P 857      21.474 -14.010  -8.244  0.00  0.00      PROA  
ATOM   4389  HA  SER P 857      21.397 -12.953  -8.451  0.00  0.00      PROA  
ATOM   4390  CB  SER P 857      21.070 -14.614  -9.615  0.00  0.00      PROA  
ATOM   4391  HB1 SER P 857      21.924 -14.370 -10.282  0.00  0.00      PROA  
ATOM   4392  HB2 SER P 857      20.092 -14.228  -9.972  0.00  0.00      PROA  
ATOM   4393  OG  SER P 857      20.888 -16.010  -9.648  0.00  0.00      PROA  
ATOM   4394  HG1 SER P 857      19.978 -16.164  -9.382  0.00  0.00      PROA  
ATOM   4395  C   SER P 857      20.462 -14.237  -7.155  0.00  0.00      PROA  
ATOM   4396  O   SER P 857      19.641 -13.406  -6.851  0.00  0.00      PROA  
ATOM   4397  N   THR P 858      20.624 -15.386  -6.386  0.00  0.00      PROA  
ATOM   4398  HN  THR P 858      21.275 -16.081  -6.680  0.00  0.00      PROA  
ATOM   4399  CA  THR P 858      19.894 -15.837  -5.198  0.00  0.00      PROA  
ATOM   4400  HA  THR P 858      18.853 -15.836  -5.487  0.00  0.00      PROA  
ATOM   4401  CB  THR P 858      20.356 -17.120  -4.615  0.00  0.00      PROA  
ATOM   4402  HB  THR P 858      21.450 -17.216  -4.452  0.00  0.00      PROA  
ATOM   4403  OG1 THR P 858      20.051 -18.216  -5.476  0.00  0.00      PROA  
ATOM   4404  HG1 THR P 858      20.835 -18.198  -6.030  0.00  0.00      PROA  
ATOM   4405  CG2 THR P 858      19.608 -17.459  -3.301  0.00  0.00      PROA  
ATOM   4406 HG21 THR P 858      19.871 -16.789  -2.455  0.00  0.00      PROA  
ATOM   4407 HG22 THR P 858      20.009 -18.415  -2.901  0.00  0.00      PROA  
ATOM   4408 HG23 THR P 858      18.504 -17.343  -3.268  0.00  0.00      PROA  
ATOM   4409  C   THR P 858      19.849 -14.798  -4.039  0.00  0.00      PROA  
ATOM   4410  O   THR P 858      18.845 -14.454  -3.482  0.00  0.00      PROA  
ATOM   4411  N   ILE P 859      21.046 -14.222  -3.708  0.00  0.00      PROA  
ATOM   4412  HN  ILE P 859      21.847 -14.610  -4.159  0.00  0.00      PROA  
ATOM   4413  CA  ILE P 859      21.235 -13.113  -2.801  0.00  0.00      PROA  
ATOM   4414  HA  ILE P 859      20.903 -13.444  -1.828  0.00  0.00      PROA  
ATOM   4415  CB  ILE P 859      22.776 -12.861  -2.697  0.00  0.00      PROA  
ATOM   4416  HB  ILE P 859      23.183 -12.911  -3.729  0.00  0.00      PROA  
ATOM   4417  CG2 ILE P 859      23.019 -11.341  -2.286  0.00  0.00      PROA  
ATOM   4418 HG21 ILE P 859      24.078 -11.372  -1.953  0.00  0.00      PROA  
ATOM   4419 HG22 ILE P 859      22.300 -11.102  -1.473  0.00  0.00      PROA  
ATOM   4420 HG23 ILE P 859      23.018 -10.565  -3.081  0.00  0.00      PROA  
ATOM   4421  CG1 ILE P 859      23.567 -13.782  -1.747  0.00  0.00      PROA  
ATOM   4422 HG11 ILE P 859      23.153 -14.786  -1.981  0.00  0.00      PROA  
ATOM   4423 HG12 ILE P 859      23.390 -13.487  -0.690  0.00  0.00      PROA  
ATOM   4424  CD  ILE P 859      25.095 -13.837  -2.073  0.00  0.00      PROA  
ATOM   4425  HD1 ILE P 859      25.583 -12.879  -1.792  0.00  0.00      PROA  
ATOM   4426  HD2 ILE P 859      25.384 -14.125  -3.106  0.00  0.00      PROA  
ATOM   4427  HD3 ILE P 859      25.593 -14.599  -1.436  0.00  0.00      PROA  
ATOM   4428  C   ILE P 859      20.478 -11.785  -3.208  0.00  0.00      PROA  
ATOM   4429  O   ILE P 859      19.930 -11.132  -2.327  0.00  0.00      PROA  
ATOM   4430  N   SER P 860      20.434 -11.369  -4.529  0.00  0.00      PROA  
ATOM   4431  HN  SER P 860      21.113 -11.701  -5.178  0.00  0.00      PROA  
ATOM   4432  CA  SER P 860      19.491 -10.369  -5.030  0.00  0.00      PROA  
ATOM   4433  HA  SER P 860      19.666  -9.465  -4.466  0.00  0.00      PROA  
ATOM   4434  CB  SER P 860      19.833  -9.980  -6.519  0.00  0.00      PROA  
ATOM   4435  HB1 SER P 860      19.869 -10.840  -7.221  0.00  0.00      PROA  
ATOM   4436  HB2 SER P 860      20.857  -9.553  -6.579  0.00  0.00      PROA  
ATOM   4437  OG  SER P 860      18.870  -9.030  -7.001  0.00  0.00      PROA  
ATOM   4438  HG1 SER P 860      18.029  -9.485  -7.086  0.00  0.00      PROA  
ATOM   4439  C   SER P 860      18.007 -10.778  -4.910  0.00  0.00      PROA  
ATOM   4440  O   SER P 860      17.209  -9.955  -4.483  0.00  0.00      PROA  
ATOM   4441  N   ASP P 861      17.578 -11.942  -5.283  0.00  0.00      PROA  
ATOM   4442  HN  ASP P 861      18.269 -12.568  -5.636  0.00  0.00      PROA  
ATOM   4443  CA  ASP P 861      16.112 -12.307  -5.218  0.00  0.00      PROA  
ATOM   4444  HA  ASP P 861      15.437 -11.601  -5.678  0.00  0.00      PROA  
ATOM   4445  CB  ASP P 861      15.802 -13.636  -5.898  0.00  0.00      PROA  
ATOM   4446  HB1 ASP P 861      14.692 -13.656  -5.927  0.00  0.00      PROA  
ATOM   4447  HB2 ASP P 861      16.144 -14.569  -5.400  0.00  0.00      PROA  
ATOM   4448  CG  ASP P 861      16.193 -13.641  -7.347  0.00  0.00      PROA  
ATOM   4449  OD1 ASP P 861      16.035 -12.646  -8.085  0.00  0.00      PROA  
ATOM   4450  OD2 ASP P 861      16.496 -14.735  -7.847  0.00  0.00      PROA  
ATOM   4451  C   ASP P 861      15.540 -12.339  -3.783  0.00  0.00      PROA  
ATOM   4452  O   ASP P 861      14.459 -11.884  -3.566  0.00  0.00      PROA  
ATOM   4453  N   PHE P 862      16.233 -12.914  -2.741  0.00  0.00      PROA  
ATOM   4454  HN  PHE P 862      17.133 -13.287  -2.953  0.00  0.00      PROA  
ATOM   4455  CA  PHE P 862      15.813 -13.097  -1.324  0.00  0.00      PROA  
ATOM   4456  HA  PHE P 862      14.742 -13.173  -1.201  0.00  0.00      PROA  
ATOM   4457  CB  PHE P 862      16.088 -14.513  -0.799  0.00  0.00      PROA  
ATOM   4458  HB1 PHE P 862      15.841 -14.685   0.270  0.00  0.00      PROA  
ATOM   4459  HB2 PHE P 862      17.170 -14.745  -0.898  0.00  0.00      PROA  
ATOM   4460  CG  PHE P 862      15.348 -15.564  -1.588  0.00  0.00      PROA  
ATOM   4461  CD1 PHE P 862      14.097 -15.977  -1.174  0.00  0.00      PROA  
ATOM   4462  HD1 PHE P 862      13.670 -15.475  -0.319  0.00  0.00      PROA  
ATOM   4463  CE1 PHE P 862      13.499 -17.015  -1.954  0.00  0.00      PROA  
ATOM   4464  HE1 PHE P 862      12.573 -17.443  -1.599  0.00  0.00      PROA  
ATOM   4465  CZ  PHE P 862      14.142 -17.687  -2.993  0.00  0.00      PROA  
ATOM   4466  HZ  PHE P 862      13.670 -18.520  -3.493  0.00  0.00      PROA  
ATOM   4467  CD2 PHE P 862      16.028 -16.238  -2.594  0.00  0.00      PROA  
ATOM   4468  HD2 PHE P 862      17.011 -15.863  -2.836  0.00  0.00      PROA  
ATOM   4469  CE2 PHE P 862      15.398 -17.262  -3.354  0.00  0.00      PROA  
ATOM   4470  HE2 PHE P 862      15.855 -17.681  -4.239  0.00  0.00      PROA  
ATOM   4471  C   PHE P 862      16.364 -11.987  -0.405  0.00  0.00      PROA  
ATOM   4472  O   PHE P 862      16.444 -12.033   0.843  0.00  0.00      PROA  
ATOM   4473  N   ALA P 863      16.822 -10.888  -1.050  0.00  0.00      PROA  
ATOM   4474  HN  ALA P 863      16.815 -10.976  -2.043  0.00  0.00      PROA  
ATOM   4475  CA  ALA P 863      17.559  -9.774  -0.448  0.00  0.00      PROA  
ATOM   4476  HA  ALA P 863      18.493 -10.205  -0.119  0.00  0.00      PROA  
ATOM   4477  CB  ALA P 863      17.827  -8.762  -1.515  0.00  0.00      PROA  
ATOM   4478  HB1 ALA P 863      16.809  -8.500  -1.876  0.00  0.00      PROA  
ATOM   4479  HB2 ALA P 863      18.457  -9.130  -2.353  0.00  0.00      PROA  
ATOM   4480  HB3 ALA P 863      18.208  -7.835  -1.037  0.00  0.00      PROA  
ATOM   4481  C   ALA P 863      16.879  -9.131   0.774  0.00  0.00      PROA  
ATOM   4482  O   ALA P 863      17.553  -8.903   1.726  0.00  0.00      PROA  
ATOM   4483  N   VAL P 864      15.606  -8.833   0.863  0.00  0.00      PROA  
ATOM   4484  HN  VAL P 864      14.986  -8.898   0.086  0.00  0.00      PROA  
ATOM   4485  CA  VAL P 864      14.927  -8.331   2.045  0.00  0.00      PROA  
ATOM   4486  HA  VAL P 864      15.504  -7.462   2.324  0.00  0.00      PROA  
ATOM   4487  CB  VAL P 864      13.563  -7.811   1.706  0.00  0.00      PROA  
ATOM   4488  HB  VAL P 864      13.105  -8.706   1.232  0.00  0.00      PROA  
ATOM   4489  CG1 VAL P 864      12.624  -7.314   2.879  0.00  0.00      PROA  
ATOM   4490 HG11 VAL P 864      12.943  -6.291   3.171  0.00  0.00      PROA  
ATOM   4491 HG12 VAL P 864      12.680  -7.963   3.779  0.00  0.00      PROA  
ATOM   4492 HG13 VAL P 864      11.586  -7.285   2.485  0.00  0.00      PROA  
ATOM   4493  CG2 VAL P 864      13.695  -6.718   0.687  0.00  0.00      PROA  
ATOM   4494 HG21 VAL P 864      12.771  -6.111   0.571  0.00  0.00      PROA  
ATOM   4495 HG22 VAL P 864      14.008  -7.161  -0.283  0.00  0.00      PROA  
ATOM   4496 HG23 VAL P 864      14.425  -5.950   1.020  0.00  0.00      PROA  
ATOM   4497  C   VAL P 864      14.878  -9.225   3.250  0.00  0.00      PROA  
ATOM   4498  O   VAL P 864      15.295  -8.951   4.412  0.00  0.00      PROA  
ATOM   4499  N   PHE P 865      14.519 -10.525   2.954  0.00  0.00      PROA  
ATOM   4500  HN  PHE P 865      14.156 -10.714   2.045  0.00  0.00      PROA  
ATOM   4501  CA  PHE P 865      14.664 -11.641   3.879  0.00  0.00      PROA  
ATOM   4502  HA  PHE P 865      14.109 -11.362   4.763  0.00  0.00      PROA  
ATOM   4503  CB  PHE P 865      13.978 -12.895   3.238  0.00  0.00      PROA  
ATOM   4504  HB1 PHE P 865      14.464 -13.015   2.246  0.00  0.00      PROA  
ATOM   4505  HB2 PHE P 865      12.894 -12.686   3.108  0.00  0.00      PROA  
ATOM   4506  CG  PHE P 865      14.014 -14.274   3.967  0.00  0.00      PROA  
ATOM   4507  CD1 PHE P 865      14.377 -15.466   3.420  0.00  0.00      PROA  
ATOM   4508  HD1 PHE P 865      14.531 -15.375   2.355  0.00  0.00      PROA  
ATOM   4509  CE1 PHE P 865      14.472 -16.684   4.072  0.00  0.00      PROA  
ATOM   4510  HE1 PHE P 865      14.625 -17.625   3.564  0.00  0.00      PROA  
ATOM   4511  CZ  PHE P 865      14.265 -16.674   5.450  0.00  0.00      PROA  
ATOM   4512  HZ  PHE P 865      14.388 -17.646   5.904  0.00  0.00      PROA  
ATOM   4513  CD2 PHE P 865      13.928 -14.311   5.387  0.00  0.00      PROA  
ATOM   4514  HD2 PHE P 865      13.811 -13.358   5.881  0.00  0.00      PROA  
ATOM   4515  CE2 PHE P 865      13.999 -15.480   6.134  0.00  0.00      PROA  
ATOM   4516  HE2 PHE P 865      13.918 -15.459   7.211  0.00  0.00      PROA  
ATOM   4517  C   PHE P 865      16.121 -11.958   4.454  0.00  0.00      PROA  
ATOM   4518  O   PHE P 865      16.314 -12.049   5.683  0.00  0.00      PROA  
ATOM   4519  N   LEU P 866      17.207 -12.044   3.597  0.00  0.00      PROA  
ATOM   4520  HN  LEU P 866      16.983 -12.016   2.626  0.00  0.00      PROA  
ATOM   4521  CA  LEU P 866      18.601 -11.966   4.084  0.00  0.00      PROA  
ATOM   4522  HA  LEU P 866      18.633 -12.776   4.797  0.00  0.00      PROA  
ATOM   4523  CB  LEU P 866      19.556 -12.199   2.836  0.00  0.00      PROA  
ATOM   4524  HB1 LEU P 866      19.254 -11.461   2.063  0.00  0.00      PROA  
ATOM   4525  HB2 LEU P 866      19.307 -13.240   2.539  0.00  0.00      PROA  
ATOM   4526  CG  LEU P 866      21.063 -12.253   3.023  0.00  0.00      PROA  
ATOM   4527  HG  LEU P 866      21.430 -11.207   3.088  0.00  0.00      PROA  
ATOM   4528  CD1 LEU P 866      21.454 -13.126   4.238  0.00  0.00      PROA  
ATOM   4529 HD11 LEU P 866      21.225 -14.176   3.955  0.00  0.00      PROA  
ATOM   4530 HD12 LEU P 866      20.899 -12.884   5.170  0.00  0.00      PROA  
ATOM   4531 HD13 LEU P 866      22.554 -12.976   4.252  0.00  0.00      PROA  
ATOM   4532  CD2 LEU P 866      21.728 -12.892   1.803  0.00  0.00      PROA  
ATOM   4533 HD21 LEU P 866      21.404 -13.929   1.568  0.00  0.00      PROA  
ATOM   4534 HD22 LEU P 866      22.822 -12.972   1.977  0.00  0.00      PROA  
ATOM   4535 HD23 LEU P 866      21.589 -12.261   0.899  0.00  0.00      PROA  
ATOM   4536  C   LEU P 866      18.881 -10.843   5.021  0.00  0.00      PROA  
ATOM   4537  O   LEU P 866      19.285 -10.975   6.182  0.00  0.00      PROA  
ATOM   4538  N   THR P 867      18.572  -9.656   4.453  0.00  0.00      PROA  
ATOM   4539  HN  THR P 867      18.203  -9.589   3.529  0.00  0.00      PROA  
ATOM   4540  CA  THR P 867      18.740  -8.422   5.222  0.00  0.00      PROA  
ATOM   4541  HA  THR P 867      19.796  -8.220   5.322  0.00  0.00      PROA  
ATOM   4542  CB  THR P 867      18.186  -7.208   4.421  0.00  0.00      PROA  
ATOM   4543  HB  THR P 867      17.178  -7.361   3.981  0.00  0.00      PROA  
ATOM   4544  OG1 THR P 867      18.956  -6.932   3.249  0.00  0.00      PROA  
ATOM   4545  HG1 THR P 867      18.645  -7.547   2.580  0.00  0.00      PROA  
ATOM   4546  CG2 THR P 867      18.132  -5.854   5.190  0.00  0.00      PROA  
ATOM   4547 HG21 THR P 867      17.540  -5.898   6.129  0.00  0.00      PROA  
ATOM   4548 HG22 THR P 867      17.657  -5.144   4.481  0.00  0.00      PROA  
ATOM   4549 HG23 THR P 867      19.165  -5.497   5.391  0.00  0.00      PROA  
ATOM   4550  C   THR P 867      18.164  -8.345   6.629  0.00  0.00      PROA  
ATOM   4551  O   THR P 867      18.879  -7.992   7.620  0.00  0.00      PROA  
ATOM   4552  N   ILE P 868      16.869  -8.762   6.881  0.00  0.00      PROA  
ATOM   4553  HN  ILE P 868      16.300  -9.110   6.140  0.00  0.00      PROA  
ATOM   4554  CA  ILE P 868      16.208  -8.754   8.187  0.00  0.00      PROA  
ATOM   4555  HA  ILE P 868      16.203  -7.782   8.658  0.00  0.00      PROA  
ATOM   4556  CB  ILE P 868      14.670  -9.012   8.349  0.00  0.00      PROA  
ATOM   4557  HB  ILE P 868      14.409  -9.994   7.900  0.00  0.00      PROA  
ATOM   4558  CG2 ILE P 868      14.237  -8.954   9.872  0.00  0.00      PROA  
ATOM   4559 HG21 ILE P 868      13.132  -9.053   9.806  0.00  0.00      PROA  
ATOM   4560 HG22 ILE P 868      14.447  -7.958  10.318  0.00  0.00      PROA  
ATOM   4561 HG23 ILE P 868      14.593  -9.821  10.468  0.00  0.00      PROA  
ATOM   4562  CG1 ILE P 868      13.944  -7.926   7.529  0.00  0.00      PROA  
ATOM   4563 HG11 ILE P 868      14.201  -8.070   6.458  0.00  0.00      PROA  
ATOM   4564 HG12 ILE P 868      14.305  -6.943   7.901  0.00  0.00      PROA  
ATOM   4565  CD  ILE P 868      12.430  -8.043   7.600  0.00  0.00      PROA  
ATOM   4566  HD1 ILE P 868      12.075  -9.095   7.581  0.00  0.00      PROA  
ATOM   4567  HD2 ILE P 868      12.110  -7.580   6.642  0.00  0.00      PROA  
ATOM   4568  HD3 ILE P 868      11.945  -7.399   8.365  0.00  0.00      PROA  
ATOM   4569  C   ILE P 868      16.928  -9.660   9.213  0.00  0.00      PROA  
ATOM   4570  O   ILE P 868      17.180  -9.393  10.360  0.00  0.00      PROA  
ATOM   4571  N   VAL P 869      17.259 -10.912   8.791  0.00  0.00      PROA  
ATOM   4572  HN  VAL P 869      16.920 -11.134   7.881  0.00  0.00      PROA  
ATOM   4573  CA  VAL P 869      18.078 -11.848   9.509  0.00  0.00      PROA  
ATOM   4574  HA  VAL P 869      17.622 -12.134  10.445  0.00  0.00      PROA  
ATOM   4575  CB  VAL P 869      18.269 -13.094   8.752  0.00  0.00      PROA  
ATOM   4576  HB  VAL P 869      18.734 -12.963   7.752  0.00  0.00      PROA  
ATOM   4577  CG1 VAL P 869      19.319 -14.044   9.544  0.00  0.00      PROA  
ATOM   4578 HG11 VAL P 869      18.937 -14.211  10.574  0.00  0.00      PROA  
ATOM   4579 HG12 VAL P 869      20.352 -13.634   9.545  0.00  0.00      PROA  
ATOM   4580 HG13 VAL P 869      19.470 -15.063   9.127  0.00  0.00      PROA  
ATOM   4581  CG2 VAL P 869      16.966 -13.817   8.396  0.00  0.00      PROA  
ATOM   4582 HG21 VAL P 869      16.240 -13.285   7.745  0.00  0.00      PROA  
ATOM   4583 HG22 VAL P 869      16.424 -14.137   9.312  0.00  0.00      PROA  
ATOM   4584 HG23 VAL P 869      17.182 -14.802   7.931  0.00  0.00      PROA  
ATOM   4585  C   VAL P 869      19.443 -11.280   9.877  0.00  0.00      PROA  
ATOM   4586  O   VAL P 869      19.934 -11.446  11.013  0.00  0.00      PROA  
ATOM   4587  N   ILE P 870      20.143 -10.560   8.905  0.00  0.00      PROA  
ATOM   4588  HN  ILE P 870      19.992 -10.566   7.919  0.00  0.00      PROA  
ATOM   4589  CA  ILE P 870      21.398  -9.821   9.241  0.00  0.00      PROA  
ATOM   4590  HA  ILE P 870      21.958 -10.596   9.743  0.00  0.00      PROA  
ATOM   4591  CB  ILE P 870      22.072  -9.313   8.046  0.00  0.00      PROA  
ATOM   4592  HB  ILE P 870      21.347  -8.671   7.502  0.00  0.00      PROA  
ATOM   4593  CG2 ILE P 870      23.357  -8.616   8.478  0.00  0.00      PROA  
ATOM   4594 HG21 ILE P 870      23.842  -8.263   7.543  0.00  0.00      PROA  
ATOM   4595 HG22 ILE P 870      24.001  -9.444   8.844  0.00  0.00      PROA  
ATOM   4596 HG23 ILE P 870      23.149  -7.767   9.164  0.00  0.00      PROA  
ATOM   4597  CG1 ILE P 870      22.525 -10.445   7.094  0.00  0.00      PROA  
ATOM   4598 HG11 ILE P 870      21.718 -11.203   6.998  0.00  0.00      PROA  
ATOM   4599 HG12 ILE P 870      23.383 -11.074   7.415  0.00  0.00      PROA  
ATOM   4600  CD  ILE P 870      22.599  -9.914   5.606  0.00  0.00      PROA  
ATOM   4601  HD1 ILE P 870      23.375  -9.121   5.559  0.00  0.00      PROA  
ATOM   4602  HD2 ILE P 870      21.602  -9.543   5.283  0.00  0.00      PROA  
ATOM   4603  HD3 ILE P 870      22.887 -10.762   4.949  0.00  0.00      PROA  
ATOM   4604  C   ILE P 870      21.196  -8.714  10.281  0.00  0.00      PROA  
ATOM   4605  O   ILE P 870      21.912  -8.637  11.309  0.00  0.00      PROA  
ATOM   4606  N   MET P 871      20.127  -7.892  10.135  0.00  0.00      PROA  
ATOM   4607  HN  MET P 871      19.496  -8.050   9.380  0.00  0.00      PROA  
ATOM   4608  CA  MET P 871      19.926  -6.836  10.985  0.00  0.00      PROA  
ATOM   4609  HA  MET P 871      20.830  -6.252  11.074  0.00  0.00      PROA  
ATOM   4610  CB  MET P 871      18.885  -5.858  10.400  0.00  0.00      PROA  
ATOM   4611  HB1 MET P 871      18.588  -5.050  11.102  0.00  0.00      PROA  
ATOM   4612  HB2 MET P 871      17.923  -6.322  10.096  0.00  0.00      PROA  
ATOM   4613  CG  MET P 871      19.387  -5.114   9.135  0.00  0.00      PROA  
ATOM   4614  HG1 MET P 871      18.502  -4.845   8.520  0.00  0.00      PROA  
ATOM   4615  HG2 MET P 871      20.070  -5.790   8.577  0.00  0.00      PROA  
ATOM   4616  SD  MET P 871      20.368  -3.595   9.458  0.00  0.00      PROA  
ATOM   4617  CE  MET P 871      22.115  -4.226   9.600  0.00  0.00      PROA  
ATOM   4618  HE1 MET P 871      22.284  -4.868  10.491  0.00  0.00      PROA  
ATOM   4619  HE2 MET P 871      22.913  -3.469   9.758  0.00  0.00      PROA  
ATOM   4620  HE3 MET P 871      22.386  -4.733   8.649  0.00  0.00      PROA  
ATOM   4621  C   MET P 871      19.462  -7.300  12.382  0.00  0.00      PROA  
ATOM   4622  O   MET P 871      19.742  -6.665  13.396  0.00  0.00      PROA  
ATOM   4623  N   VAL P 872      18.680  -8.364  12.513  0.00  0.00      PROA  
ATOM   4624  HN  VAL P 872      18.376  -8.782  11.660  0.00  0.00      PROA  
ATOM   4625  CA  VAL P 872      18.518  -9.067  13.809  0.00  0.00      PROA  
ATOM   4626  HA  VAL P 872      17.991  -8.364  14.437  0.00  0.00      PROA  
ATOM   4627  CB  VAL P 872      17.333 -10.087  13.613  0.00  0.00      PROA  
ATOM   4628  HB  VAL P 872      17.466 -10.439  12.567  0.00  0.00      PROA  
ATOM   4629  CG1 VAL P 872      17.228 -11.241  14.581  0.00  0.00      PROA  
ATOM   4630 HG11 VAL P 872      18.189 -11.785  14.464  0.00  0.00      PROA  
ATOM   4631 HG12 VAL P 872      16.401 -11.860  14.171  0.00  0.00      PROA  
ATOM   4632 HG13 VAL P 872      17.110 -10.826  15.605  0.00  0.00      PROA  
ATOM   4633  CG2 VAL P 872      15.996  -9.344  13.600  0.00  0.00      PROA  
ATOM   4634 HG21 VAL P 872      15.219  -9.947  13.084  0.00  0.00      PROA  
ATOM   4635 HG22 VAL P 872      16.048  -8.387  13.039  0.00  0.00      PROA  
ATOM   4636 HG23 VAL P 872      15.684  -9.033  14.620  0.00  0.00      PROA  
ATOM   4637  C   VAL P 872      19.742  -9.622  14.508  0.00  0.00      PROA  
ATOM   4638  O   VAL P 872      19.855  -9.562  15.721  0.00  0.00      PROA  
ATOM   4639  N   THR P 873      20.599 -10.250  13.831  0.00  0.00      PROA  
ATOM   4640  HN  THR P 873      20.451 -10.409  12.858  0.00  0.00      PROA  
ATOM   4641  CA  THR P 873      21.879 -10.776  14.317  0.00  0.00      PROA  
ATOM   4642  HA  THR P 873      21.654 -11.426  15.150  0.00  0.00      PROA  
ATOM   4643  CB  THR P 873      22.665 -11.564  13.200  0.00  0.00      PROA  
ATOM   4644  HB  THR P 873      22.884 -10.972  12.286  0.00  0.00      PROA  
ATOM   4645  OG1 THR P 873      21.795 -12.668  12.754  0.00  0.00      PROA  
ATOM   4646  HG1 THR P 873      21.019 -12.321  12.307  0.00  0.00      PROA  
ATOM   4647  CG2 THR P 873      23.864 -12.232  13.732  0.00  0.00      PROA  
ATOM   4648 HG21 THR P 873      23.614 -13.036  14.458  0.00  0.00      PROA  
ATOM   4649 HG22 THR P 873      24.560 -11.528  14.237  0.00  0.00      PROA  
ATOM   4650 HG23 THR P 873      24.405 -12.665  12.864  0.00  0.00      PROA  
ATOM   4651  C   THR P 873      22.773  -9.687  14.778  0.00  0.00      PROA  
ATOM   4652  O   THR P 873      23.452  -9.902  15.813  0.00  0.00      PROA  
ATOM   4653  N   ILE P 874      22.961  -8.580  14.059  0.00  0.00      PROA  
ATOM   4654  HN  ILE P 874      22.478  -8.413  13.203  0.00  0.00      PROA  
ATOM   4655  CA  ILE P 874      23.695  -7.377  14.566  0.00  0.00      PROA  
ATOM   4656  HA  ILE P 874      24.675  -7.745  14.832  0.00  0.00      PROA  
ATOM   4657  CB  ILE P 874      23.993  -6.450  13.484  0.00  0.00      PROA  
ATOM   4658  HB  ILE P 874      23.072  -6.197  12.917  0.00  0.00      PROA  
ATOM   4659  CG2 ILE P 874      24.587  -5.149  14.129  0.00  0.00      PROA  
ATOM   4660 HG21 ILE P 874      25.457  -5.210  14.818  0.00  0.00      PROA  
ATOM   4661 HG22 ILE P 874      23.773  -4.671  14.714  0.00  0.00      PROA  
ATOM   4662 HG23 ILE P 874      24.760  -4.432  13.298  0.00  0.00      PROA  
ATOM   4663  CG1 ILE P 874      24.990  -7.089  12.506  0.00  0.00      PROA  
ATOM   4664 HG11 ILE P 874      24.583  -8.041  12.104  0.00  0.00      PROA  
ATOM   4665 HG12 ILE P 874      25.842  -7.385  13.155  0.00  0.00      PROA  
ATOM   4666  CD  ILE P 874      25.275  -6.218  11.235  0.00  0.00      PROA  
ATOM   4667  HD1 ILE P 874      24.350  -5.899  10.710  0.00  0.00      PROA  
ATOM   4668  HD2 ILE P 874      25.851  -6.769  10.462  0.00  0.00      PROA  
ATOM   4669  HD3 ILE P 874      25.758  -5.258  11.518  0.00  0.00      PROA  
ATOM   4670  C   ILE P 874      23.003  -6.806  15.764  0.00  0.00      PROA  
ATOM   4671  O   ILE P 874      23.677  -6.662  16.746  0.00  0.00      PROA  
ATOM   4672  N   ASP P 875      21.668  -6.542  15.816  0.00  0.00      PROA  
ATOM   4673  HN  ASP P 875      21.094  -6.643  15.007  0.00  0.00      PROA  
ATOM   4674  CA  ASP P 875      21.009  -6.110  17.018  0.00  0.00      PROA  
ATOM   4675  HA  ASP P 875      21.559  -5.236  17.335  0.00  0.00      PROA  
ATOM   4676  CB  ASP P 875      19.526  -5.741  16.606  0.00  0.00      PROA  
ATOM   4677  HB1 ASP P 875      19.121  -6.596  16.024  0.00  0.00      PROA  
ATOM   4678  HB2 ASP P 875      19.458  -4.847  15.950  0.00  0.00      PROA  
ATOM   4679  CG  ASP P 875      18.603  -5.368  17.802  0.00  0.00      PROA  
ATOM   4680  OD1 ASP P 875      17.724  -6.186  18.184  0.00  0.00      PROA  
ATOM   4681  OD2 ASP P 875      18.722  -4.176  18.233  0.00  0.00      PROA  
ATOM   4682  C   ASP P 875      21.183  -6.988  18.272  0.00  0.00      PROA  
ATOM   4683  O   ASP P 875      21.296  -6.573  19.451  0.00  0.00      PROA  
ATOM   4684  N   TYR P 876      21.252  -8.358  18.025  0.00  0.00      PROA  
ATOM   4685  HN  TYR P 876      21.152  -8.652  17.078  0.00  0.00      PROA  
ATOM   4686  CA  TYR P 876      21.551  -9.458  19.033  0.00  0.00      PROA  
ATOM   4687  HA  TYR P 876      20.834  -9.308  19.827  0.00  0.00      PROA  
ATOM   4688  CB  TYR P 876      21.106 -10.787  18.370  0.00  0.00      PROA  
ATOM   4689  HB1 TYR P 876      21.432 -10.805  17.309  0.00  0.00      PROA  
ATOM   4690  HB2 TYR P 876      19.998 -10.749  18.440  0.00  0.00      PROA  
ATOM   4691  CG  TYR P 876      21.555 -11.951  19.212  0.00  0.00      PROA  
ATOM   4692  CD1 TYR P 876      22.715 -12.693  18.783  0.00  0.00      PROA  
ATOM   4693  HD1 TYR P 876      23.104 -12.427  17.811  0.00  0.00      PROA  
ATOM   4694  CE1 TYR P 876      23.233 -13.737  19.532  0.00  0.00      PROA  
ATOM   4695  HE1 TYR P 876      24.156 -14.262  19.335  0.00  0.00      PROA  
ATOM   4696  CZ  TYR P 876      22.730 -13.908  20.879  0.00  0.00      PROA  
ATOM   4697  OH  TYR P 876      23.304 -14.800  21.802  0.00  0.00      PROA  
ATOM   4698  HH  TYR P 876      24.168 -15.047  21.462  0.00  0.00      PROA  
ATOM   4699  CD2 TYR P 876      20.977 -12.257  20.443  0.00  0.00      PROA  
ATOM   4700  HD2 TYR P 876      20.157 -11.635  20.772  0.00  0.00      PROA  
ATOM   4701  CE2 TYR P 876      21.629 -13.161  21.324  0.00  0.00      PROA  
ATOM   4702  HE2 TYR P 876      21.265 -13.184  22.340  0.00  0.00      PROA  
ATOM   4703  C   TYR P 876      22.921  -9.373  19.573  0.00  0.00      PROA  
ATOM   4704  O   TYR P 876      23.077  -9.347  20.814  0.00  0.00      PROA  
ATOM   4705  N   LEU P 877      23.977  -9.109  18.751  0.00  0.00      PROA  
ATOM   4706  HN  LEU P 877      23.865  -8.996  17.766  0.00  0.00      PROA  
ATOM   4707  CA  LEU P 877      25.277  -8.873  19.287  0.00  0.00      PROA  
ATOM   4708  HA  LEU P 877      25.426  -9.563  20.105  0.00  0.00      PROA  
ATOM   4709  CB  LEU P 877      26.375  -9.090  18.146  0.00  0.00      PROA  
ATOM   4710  HB1 LEU P 877      26.009  -8.444  17.320  0.00  0.00      PROA  
ATOM   4711  HB2 LEU P 877      26.297 -10.088  17.663  0.00  0.00      PROA  
ATOM   4712  CG  LEU P 877      27.878  -8.872  18.487  0.00  0.00      PROA  
ATOM   4713  HG  LEU P 877      28.048  -7.836  18.849  0.00  0.00      PROA  
ATOM   4714  CD1 LEU P 877      28.464  -9.634  19.620  0.00  0.00      PROA  
ATOM   4715 HD11 LEU P 877      28.281 -10.729  19.580  0.00  0.00      PROA  
ATOM   4716 HD12 LEU P 877      27.921  -9.360  20.551  0.00  0.00      PROA  
ATOM   4717 HD13 LEU P 877      29.531  -9.371  19.784  0.00  0.00      PROA  
ATOM   4718  CD2 LEU P 877      28.621  -9.181  17.276  0.00  0.00      PROA  
ATOM   4719 HD21 LEU P 877      28.626 -10.276  17.086  0.00  0.00      PROA  
ATOM   4720 HD22 LEU P 877      29.654  -8.792  17.406  0.00  0.00      PROA  
ATOM   4721 HD23 LEU P 877      28.196  -8.627  16.412  0.00  0.00      PROA  
ATOM   4722  C   LEU P 877      25.550  -7.441  19.912  0.00  0.00      PROA  
ATOM   4723  O   LEU P 877      26.130  -7.358  21.050  0.00  0.00      PROA  
ATOM   4724  N   VAL P 878      25.126  -6.339  19.281  0.00  0.00      PROA  
ATOM   4725  HN  VAL P 878      24.714  -6.449  18.380  0.00  0.00      PROA  
ATOM   4726  CA  VAL P 878      25.448  -5.009  19.744  0.00  0.00      PROA  
ATOM   4727  HA  VAL P 878      26.481  -5.124  20.036  0.00  0.00      PROA  
ATOM   4728  CB  VAL P 878      25.353  -3.955  18.622  0.00  0.00      PROA  
ATOM   4729  HB  VAL P 878      25.669  -4.449  17.679  0.00  0.00      PROA  
ATOM   4730  CG1 VAL P 878      23.954  -3.356  18.498  0.00  0.00      PROA  
ATOM   4731 HG11 VAL P 878      23.858  -2.840  17.518  0.00  0.00      PROA  
ATOM   4732 HG12 VAL P 878      23.588  -2.705  19.321  0.00  0.00      PROA  
ATOM   4733 HG13 VAL P 878      23.238  -4.204  18.562  0.00  0.00      PROA  
ATOM   4734  CG2 VAL P 878      26.516  -2.972  18.818  0.00  0.00      PROA  
ATOM   4735 HG21 VAL P 878      26.442  -2.410  19.774  0.00  0.00      PROA  
ATOM   4736 HG22 VAL P 878      26.421  -2.197  18.028  0.00  0.00      PROA  
ATOM   4737 HG23 VAL P 878      27.528  -3.430  18.797  0.00  0.00      PROA  
ATOM   4738  C   VAL P 878      24.646  -4.589  20.870  0.00  0.00      PROA  
ATOM   4739  O   VAL P 878      25.084  -3.767  21.692  0.00  0.00      PROA  
ATOM   4740  N   GLY P 879      23.384  -5.126  21.053  0.00  0.00      PROA  
ATOM   4741  HN  GLY P 879      23.047  -5.740  20.344  0.00  0.00      PROA  
ATOM   4742  CA  GLY P 879      22.525  -5.062  22.269  0.00  0.00      PROA  
ATOM   4743  HA1 GLY P 879      23.063  -5.742  22.913  0.00  0.00      PROA  
ATOM   4744  HA2 GLY P 879      21.488  -5.297  22.082  0.00  0.00      PROA  
ATOM   4745  C   GLY P 879      22.271  -3.763  22.973  0.00  0.00      PROA  
ATOM   4746  O   GLY P 879      22.282  -3.536  24.203  0.00  0.00      PROA  
ATOM   4747  N   VAL P 880      21.970  -2.745  22.193  0.00  0.00      PROA  
ATOM   4748  HN  VAL P 880      21.926  -2.784  21.198  0.00  0.00      PROA  
ATOM   4749  CA  VAL P 880      21.422  -1.481  22.578  0.00  0.00      PROA  
ATOM   4750  HA  VAL P 880      21.597  -1.435  23.643  0.00  0.00      PROA  
ATOM   4751  CB  VAL P 880      22.054  -0.446  21.684  0.00  0.00      PROA  
ATOM   4752  HB  VAL P 880      21.773  -0.638  20.627  0.00  0.00      PROA  
ATOM   4753  CG1 VAL P 880      21.589   1.024  22.041  0.00  0.00      PROA  
ATOM   4754 HG11 VAL P 880      21.649   1.219  23.134  0.00  0.00      PROA  
ATOM   4755 HG12 VAL P 880      20.630   1.291  21.549  0.00  0.00      PROA  
ATOM   4756 HG13 VAL P 880      22.348   1.670  21.551  0.00  0.00      PROA  
ATOM   4757  CG2 VAL P 880      23.573  -0.513  21.802  0.00  0.00      PROA  
ATOM   4758 HG21 VAL P 880      23.933  -0.402  22.847  0.00  0.00      PROA  
ATOM   4759 HG22 VAL P 880      24.092   0.389  21.412  0.00  0.00      PROA  
ATOM   4760 HG23 VAL P 880      23.973  -1.332  21.167  0.00  0.00      PROA  
ATOM   4761  C   VAL P 880      19.931  -1.580  22.218  0.00  0.00      PROA  
ATOM   4762  O   VAL P 880      19.619  -2.182  21.160  0.00  0.00      PROA  
ATOM   4763  N   PRO P 881      18.958  -1.125  23.006  0.00  0.00      PROA  
ATOM   4764  CD  PRO P 881      19.178  -0.804  24.407  0.00  0.00      PROA  
ATOM   4765  HD1 PRO P 881      19.740   0.150  24.493  0.00  0.00      PROA  
ATOM   4766  HD2 PRO P 881      19.800  -1.573  24.913  0.00  0.00      PROA  
ATOM   4767  CA  PRO P 881      17.541  -1.444  22.812  0.00  0.00      PROA  
ATOM   4768  HA  PRO P 881      17.278  -2.469  23.031  0.00  0.00      PROA  
ATOM   4769  CB  PRO P 881      16.801  -0.738  23.960  0.00  0.00      PROA  
ATOM   4770  HB1 PRO P 881      15.798  -1.174  24.156  0.00  0.00      PROA  
ATOM   4771  HB2 PRO P 881      16.526   0.316  23.745  0.00  0.00      PROA  
ATOM   4772  CG  PRO P 881      17.791  -0.688  25.060  0.00  0.00      PROA  
ATOM   4773  HG1 PRO P 881      17.671   0.336  25.475  0.00  0.00      PROA  
ATOM   4774  HG2 PRO P 881      17.552  -1.479  25.802  0.00  0.00      PROA  
ATOM   4775  C   PRO P 881      16.983  -1.017  21.418  0.00  0.00      PROA  
ATOM   4776  O   PRO P 881      17.432  -0.125  20.788  0.00  0.00      PROA  
ATOM   4777  N   SER P 882      15.907  -1.625  20.836  0.00  0.00      PROA  
ATOM   4778  HN  SER P 882      15.564  -2.450  21.279  0.00  0.00      PROA  
ATOM   4779  CA  SER P 882      15.178  -1.061  19.693  0.00  0.00      PROA  
ATOM   4780  HA  SER P 882      15.047  -0.015  19.925  0.00  0.00      PROA  
ATOM   4781  CB  SER P 882      15.848  -1.307  18.298  0.00  0.00      PROA  
ATOM   4782  HB1 SER P 882      16.756  -0.671  18.370  0.00  0.00      PROA  
ATOM   4783  HB2 SER P 882      15.160  -1.016  17.475  0.00  0.00      PROA  
ATOM   4784  OG  SER P 882      16.242  -2.673  18.120  0.00  0.00      PROA  
ATOM   4785  HG1 SER P 882      17.183  -2.713  18.302  0.00  0.00      PROA  
ATOM   4786  C   SER P 882      13.693  -1.497  19.724  0.00  0.00      PROA  
ATOM   4787  O   SER P 882      13.525  -2.603  20.234  0.00  0.00      PROA  
ATOM   4788  N   PRO P 883      12.566  -0.813  19.398  0.00  0.00      PROA  
ATOM   4789  CD  PRO P 883      12.580   0.591  19.097  0.00  0.00      PROA  
ATOM   4790  HD1 PRO P 883      12.838   0.726  18.025  0.00  0.00      PROA  
ATOM   4791  HD2 PRO P 883      13.349   1.151  19.671  0.00  0.00      PROA  
ATOM   4792  CA  PRO P 883      11.169  -1.275  19.489  0.00  0.00      PROA  
ATOM   4793  HA  PRO P 883      11.044  -1.526  20.532  0.00  0.00      PROA  
ATOM   4794  CB  PRO P 883      10.361  -0.064  18.987  0.00  0.00      PROA  
ATOM   4795  HB1 PRO P 883       9.301  -0.135  19.309  0.00  0.00      PROA  
ATOM   4796  HB2 PRO P 883      10.363  -0.044  17.876  0.00  0.00      PROA  
ATOM   4797  CG  PRO P 883      11.237   1.157  19.317  0.00  0.00      PROA  
ATOM   4798  HG1 PRO P 883      10.973   2.066  18.736  0.00  0.00      PROA  
ATOM   4799  HG2 PRO P 883      11.013   1.440  20.367  0.00  0.00      PROA  
ATOM   4800  C   PRO P 883      10.895  -2.550  18.762  0.00  0.00      PROA  
ATOM   4801  O   PRO P 883      11.164  -2.639  17.588  0.00  0.00      PROA  
ATOM   4802  N   LYS P 884      10.343  -3.603  19.378  0.00  0.00      PROA  
ATOM   4803  HN  LYS P 884      10.056  -3.546  20.331  0.00  0.00      PROA  
ATOM   4804  CA  LYS P 884      10.116  -4.888  18.751  0.00  0.00      PROA  
ATOM   4805  HA  LYS P 884      10.688  -4.988  17.841  0.00  0.00      PROA  
ATOM   4806  CB  LYS P 884      10.671  -6.065  19.641  0.00  0.00      PROA  
ATOM   4807  HB1 LYS P 884       9.970  -6.890  19.393  0.00  0.00      PROA  
ATOM   4808  HB2 LYS P 884      10.519  -5.828  20.716  0.00  0.00      PROA  
ATOM   4809  CG  LYS P 884      12.080  -6.621  19.258  0.00  0.00      PROA  
ATOM   4810  HG1 LYS P 884      12.167  -6.852  18.175  0.00  0.00      PROA  
ATOM   4811  HG2 LYS P 884      12.199  -7.543  19.867  0.00  0.00      PROA  
ATOM   4812  CD  LYS P 884      13.232  -5.648  19.611  0.00  0.00      PROA  
ATOM   4813  HD1 LYS P 884      13.171  -5.514  20.712  0.00  0.00      PROA  
ATOM   4814  HD2 LYS P 884      12.975  -4.698  19.096  0.00  0.00      PROA  
ATOM   4815  CE  LYS P 884      14.600  -6.231  19.298  0.00  0.00      PROA  
ATOM   4816  HE1 LYS P 884      14.676  -6.319  18.193  0.00  0.00      PROA  
ATOM   4817  HE2 LYS P 884      14.731  -7.211  19.805  0.00  0.00      PROA  
ATOM   4818  NZ  LYS P 884      15.762  -5.378  19.661  0.00  0.00      PROA  
ATOM   4819  HZ1 LYS P 884      15.708  -4.406  19.295  0.00  0.00      PROA  
ATOM   4820  HZ2 LYS P 884      16.565  -5.842  19.192  0.00  0.00      PROA  
ATOM   4821  HZ3 LYS P 884      15.865  -5.405  20.696  0.00  0.00      PROA  
ATOM   4822  C   LYS P 884       8.643  -5.092  18.365  0.00  0.00      PROA  
ATOM   4823  O   LYS P 884       7.776  -4.449  18.922  0.00  0.00      PROA  
ATOM   4824  N   LEU P 885       8.426  -5.908  17.297  0.00  0.00      PROA  
ATOM   4825  HN  LEU P 885       9.177  -6.300  16.771  0.00  0.00      PROA  
ATOM   4826  CA  LEU P 885       7.112  -6.282  16.815  0.00  0.00      PROA  
ATOM   4827  HA  LEU P 885       6.631  -5.370  16.495  0.00  0.00      PROA  
ATOM   4828  CB  LEU P 885       7.136  -7.033  15.462  0.00  0.00      PROA  
ATOM   4829  HB1 LEU P 885       7.835  -7.890  15.570  0.00  0.00      PROA  
ATOM   4830  HB2 LEU P 885       7.650  -6.432  14.681  0.00  0.00      PROA  
ATOM   4831  CG  LEU P 885       5.809  -7.565  14.857  0.00  0.00      PROA  
ATOM   4832  HG  LEU P 885       5.473  -8.182  15.717  0.00  0.00      PROA  
ATOM   4833  CD1 LEU P 885       4.858  -6.465  14.428  0.00  0.00      PROA  
ATOM   4834 HD11 LEU P 885       3.894  -6.810  13.997  0.00  0.00      PROA  
ATOM   4835 HD12 LEU P 885       5.327  -5.872  13.614  0.00  0.00      PROA  
ATOM   4836 HD13 LEU P 885       4.498  -5.863  15.290  0.00  0.00      PROA  
ATOM   4837  CD2 LEU P 885       6.076  -8.370  13.618  0.00  0.00      PROA  
ATOM   4838 HD21 LEU P 885       6.888  -9.103  13.814  0.00  0.00      PROA  
ATOM   4839 HD22 LEU P 885       6.465  -7.744  12.787  0.00  0.00      PROA  
ATOM   4840 HD23 LEU P 885       5.218  -8.975  13.253  0.00  0.00      PROA  
ATOM   4841  C   LEU P 885       6.191  -6.955  17.845  0.00  0.00      PROA  
ATOM   4842  O   LEU P 885       6.387  -8.127  18.301  0.00  0.00      PROA  
ATOM   4843  N   HSD P 886       5.038  -6.326  18.199  0.00  0.00      PROA  
ATOM   4844  HN  HSD P 886       4.779  -5.449  17.802  0.00  0.00      PROA  
ATOM   4845  CA  HSD P 886       3.922  -7.025  18.778  0.00  0.00      PROA  
ATOM   4846  HA  HSD P 886       4.241  -7.646  19.602  0.00  0.00      PROA  
ATOM   4847  CB  HSD P 886       2.995  -5.970  19.383  0.00  0.00      PROA  
ATOM   4848  HB1 HSD P 886       2.067  -6.456  19.754  0.00  0.00      PROA  
ATOM   4849  HB2 HSD P 886       2.704  -5.182  18.657  0.00  0.00      PROA  
ATOM   4850  ND1 HSD P 886       3.820  -5.876  21.828  0.00  0.00      PROA  
ATOM   4851  HD1 HSD P 886       3.618  -6.819  22.091  0.00  0.00      PROA  
ATOM   4852  CG  HSD P 886       3.658  -5.390  20.570  0.00  0.00      PROA  
ATOM   4853  CE1 HSD P 886       4.412  -4.886  22.585  0.00  0.00      PROA  
ATOM   4854  HE1 HSD P 886       4.684  -5.121  23.614  0.00  0.00      PROA  
ATOM   4855  NE2 HSD P 886       4.630  -3.761  21.875  0.00  0.00      PROA  
ATOM   4856  CD2 HSD P 886       4.260  -4.180  20.573  0.00  0.00      PROA  
ATOM   4857  HD2 HSD P 886       4.509  -3.575  19.709  0.00  0.00      PROA  
ATOM   4858  C   HSD P 886       3.124  -7.791  17.752  0.00  0.00      PROA  
ATOM   4859  O   HSD P 886       2.084  -7.409  17.211  0.00  0.00      PROA  
ATOM   4860  N   VAL P 887       3.503  -9.035  17.445  0.00  0.00      PROA  
ATOM   4861  HN  VAL P 887       4.405  -9.407  17.651  0.00  0.00      PROA  
ATOM   4862  CA  VAL P 887       2.544 -10.053  17.039  0.00  0.00      PROA  
ATOM   4863  HA  VAL P 887       1.825  -9.663  16.333  0.00  0.00      PROA  
ATOM   4864  CB  VAL P 887       3.149 -11.194  16.318  0.00  0.00      PROA  
ATOM   4865  HB  VAL P 887       3.517 -10.709  15.389  0.00  0.00      PROA  
ATOM   4866  CG1 VAL P 887       4.450 -11.663  17.092  0.00  0.00      PROA  
ATOM   4867 HG11 VAL P 887       5.283 -10.938  17.211  0.00  0.00      PROA  
ATOM   4868 HG12 VAL P 887       4.921 -12.486  16.512  0.00  0.00      PROA  
ATOM   4869 HG13 VAL P 887       4.312 -12.106  18.101  0.00  0.00      PROA  
ATOM   4870  CG2 VAL P 887       2.142 -12.248  15.873  0.00  0.00      PROA  
ATOM   4871 HG21 VAL P 887       1.303 -11.800  15.298  0.00  0.00      PROA  
ATOM   4872 HG22 VAL P 887       1.543 -12.760  16.656  0.00  0.00      PROA  
ATOM   4873 HG23 VAL P 887       2.680 -13.008  15.268  0.00  0.00      PROA  
ATOM   4874  C   VAL P 887       1.726 -10.483  18.239  0.00  0.00      PROA  
ATOM   4875  O   VAL P 887       2.293 -10.726  19.328  0.00  0.00      PROA  
ATOM   4876  N   PRO P 888       0.442 -10.458  18.243  0.00  0.00      PROA  
ATOM   4877  CD  PRO P 888      -0.416  -9.994  17.099  0.00  0.00      PROA  
ATOM   4878  HD1 PRO P 888      -0.441 -10.717  16.256  0.00  0.00      PROA  
ATOM   4879  HD2 PRO P 888      -0.013  -9.055  16.664  0.00  0.00      PROA  
ATOM   4880  CA  PRO P 888      -0.442 -10.837  19.428  0.00  0.00      PROA  
ATOM   4881  HA  PRO P 888      -0.211 -10.131  20.213  0.00  0.00      PROA  
ATOM   4882  CB  PRO P 888      -1.902 -10.595  18.913  0.00  0.00      PROA  
ATOM   4883  HB1 PRO P 888      -2.506 -10.189  19.752  0.00  0.00      PROA  
ATOM   4884  HB2 PRO P 888      -2.371 -11.576  18.684  0.00  0.00      PROA  
ATOM   4885  CG  PRO P 888      -1.757  -9.710  17.651  0.00  0.00      PROA  
ATOM   4886  HG1 PRO P 888      -2.586  -9.873  16.930  0.00  0.00      PROA  
ATOM   4887  HG2 PRO P 888      -1.785  -8.690  18.092  0.00  0.00      PROA  
ATOM   4888  C   PRO P 888      -0.168 -12.212  19.962  0.00  0.00      PROA  
ATOM   4889  O   PRO P 888       0.162 -13.113  19.215  0.00  0.00      PROA  
ATOM   4890  N   GLU P 889      -0.244 -12.311  21.287  0.00  0.00      PROA  
ATOM   4891  HN  GLU P 889      -0.570 -11.515  21.791  0.00  0.00      PROA  
ATOM   4892  CA  GLU P 889       0.221 -13.467  22.072  0.00  0.00      PROA  
ATOM   4893  HA  GLU P 889       1.009 -13.908  21.480  0.00  0.00      PROA  
ATOM   4894  CB  GLU P 889       0.708 -12.825  23.427  0.00  0.00      PROA  
ATOM   4895  HB1 GLU P 889       1.055 -13.618  24.123  0.00  0.00      PROA  
ATOM   4896  HB2 GLU P 889      -0.091 -12.185  23.859  0.00  0.00      PROA  
ATOM   4897  CG  GLU P 889       1.944 -12.008  23.087  0.00  0.00      PROA  
ATOM   4898  HG1 GLU P 889       1.748 -11.145  22.415  0.00  0.00      PROA  
ATOM   4899  HG2 GLU P 889       2.610 -12.741  22.582  0.00  0.00      PROA  
ATOM   4900  CD  GLU P 889       2.464 -11.546  24.365  0.00  0.00      PROA  
ATOM   4901  OE1 GLU P 889       3.451 -12.125  24.884  0.00  0.00      PROA  
ATOM   4902  OE2 GLU P 889       1.955 -10.542  24.951  0.00  0.00      PROA  
ATOM   4903  C   GLU P 889      -0.824 -14.586  22.308  0.00  0.00      PROA  
ATOM   4904  O   GLU P 889      -0.608 -15.562  22.990  0.00  0.00      PROA  
ATOM   4905  N   LYS P 890      -2.051 -14.463  21.824  0.00  0.00      PROA  
ATOM   4906  HN  LYS P 890      -2.301 -13.637  21.324  0.00  0.00      PROA  
ATOM   4907  CA  LYS P 890      -3.068 -15.348  22.014  0.00  0.00      PROA  
ATOM   4908  HA  LYS P 890      -2.672 -16.351  21.958  0.00  0.00      PROA  
ATOM   4909  CB  LYS P 890      -3.890 -15.272  23.340  0.00  0.00      PROA  
ATOM   4910  HB1 LYS P 890      -3.155 -15.416  24.161  0.00  0.00      PROA  
ATOM   4911  HB2 LYS P 890      -4.654 -16.077  23.406  0.00  0.00      PROA  
ATOM   4912  CG  LYS P 890      -4.608 -13.929  23.652  0.00  0.00      PROA  
ATOM   4913  HG1 LYS P 890      -5.372 -13.800  22.857  0.00  0.00      PROA  
ATOM   4914  HG2 LYS P 890      -3.733 -13.244  23.646  0.00  0.00      PROA  
ATOM   4915  CD  LYS P 890      -5.315 -14.005  25.022  0.00  0.00      PROA  
ATOM   4916  HD1 LYS P 890      -4.580 -14.142  25.844  0.00  0.00      PROA  
ATOM   4917  HD2 LYS P 890      -6.063 -14.824  25.081  0.00  0.00      PROA  
ATOM   4918  CE  LYS P 890      -6.113 -12.664  25.378  0.00  0.00      PROA  
ATOM   4919  HE1 LYS P 890      -6.878 -12.428  24.608  0.00  0.00      PROA  
ATOM   4920  HE2 LYS P 890      -5.328 -11.884  25.478  0.00  0.00      PROA  
ATOM   4921  NZ  LYS P 890      -6.744 -12.843  26.611  0.00  0.00      PROA  
ATOM   4922  HZ1 LYS P 890      -7.050 -11.928  26.998  0.00  0.00      PROA  
ATOM   4923  HZ2 LYS P 890      -6.046 -13.245  27.269  0.00  0.00      PROA  
ATOM   4924  HZ3 LYS P 890      -7.591 -13.441  26.535  0.00  0.00      PROA  
ATOM   4925  C   LYS P 890      -4.142 -15.214  20.906  0.00  0.00      PROA  
ATOM   4926  O   LYS P 890      -4.215 -14.162  20.240  0.00  0.00      PROA  
ATOM   4927  N   PHE P 891      -4.971 -16.302  20.579  0.00  0.00      PROA  
ATOM   4928  HN  PHE P 891      -4.995 -17.190  21.032  0.00  0.00      PROA  
ATOM   4929  CA  PHE P 891      -5.870 -16.261  19.393  0.00  0.00      PROA  
ATOM   4930  HA  PHE P 891      -5.672 -15.493  18.660  0.00  0.00      PROA  
ATOM   4931  CB  PHE P 891      -6.018 -17.662  18.695  0.00  0.00      PROA  
ATOM   4932  HB1 PHE P 891      -5.174 -17.768  17.981  0.00  0.00      PROA  
ATOM   4933  HB2 PHE P 891      -6.873 -17.915  18.031  0.00  0.00      PROA  
ATOM   4934  CG  PHE P 891      -5.895 -18.841  19.592  0.00  0.00      PROA  
ATOM   4935  CD1 PHE P 891      -7.071 -19.217  20.196  0.00  0.00      PROA  
ATOM   4936  HD1 PHE P 891      -7.979 -18.636  20.143  0.00  0.00      PROA  
ATOM   4937  CE1 PHE P 891      -7.075 -20.201  21.212  0.00  0.00      PROA  
ATOM   4938  HE1 PHE P 891      -7.963 -20.431  21.783  0.00  0.00      PROA  
ATOM   4939  CZ  PHE P 891      -5.863 -21.006  21.388  0.00  0.00      PROA  
ATOM   4940  HZ  PHE P 891      -5.828 -21.843  22.069  0.00  0.00      PROA  
ATOM   4941  CD2 PHE P 891      -4.665 -19.631  19.712  0.00  0.00      PROA  
ATOM   4942  HD2 PHE P 891      -3.736 -19.248  19.317  0.00  0.00      PROA  
ATOM   4943  CE2 PHE P 891      -4.715 -20.668  20.671  0.00  0.00      PROA  
ATOM   4944  HE2 PHE P 891      -3.855 -21.237  20.995  0.00  0.00      PROA  
ATOM   4945  C   PHE P 891      -7.276 -15.937  19.797  0.00  0.00      PROA  
ATOM   4946  O   PHE P 891      -8.236 -16.130  19.078  0.00  0.00      PROA  
ATOM   4947  N   GLU P 892      -7.499 -15.564  21.037  0.00  0.00      PROA  
ATOM   4948  HN  GLU P 892      -6.708 -15.354  21.607  0.00  0.00      PROA  
ATOM   4949  CA  GLU P 892      -8.820 -15.201  21.555  0.00  0.00      PROA  
ATOM   4950  HA  GLU P 892      -9.483 -16.016  21.308  0.00  0.00      PROA  
ATOM   4951  CB  GLU P 892      -8.759 -15.013  23.081  0.00  0.00      PROA  
ATOM   4952  HB1 GLU P 892      -9.682 -14.546  23.484  0.00  0.00      PROA  
ATOM   4953  HB2 GLU P 892      -7.961 -14.277  23.317  0.00  0.00      PROA  
ATOM   4954  CG  GLU P 892      -8.359 -16.292  23.913  0.00  0.00      PROA  
ATOM   4955  HG1 GLU P 892      -7.291 -16.598  23.884  0.00  0.00      PROA  
ATOM   4956  HG2 GLU P 892      -9.027 -17.135  23.635  0.00  0.00      PROA  
ATOM   4957  CD  GLU P 892      -8.627 -16.031  25.420  0.00  0.00      PROA  
ATOM   4958  OE1 GLU P 892      -8.910 -14.885  25.747  0.00  0.00      PROA  
ATOM   4959  OE2 GLU P 892      -8.428 -16.956  26.209  0.00  0.00      PROA  
ATOM   4960  C   GLU P 892      -9.398 -14.009  20.838  0.00  0.00      PROA  
ATOM   4961  O   GLU P 892      -8.698 -13.043  20.757  0.00  0.00      PROA  
ATOM   4962  N   PRO P 893     -10.655 -13.927  20.310  0.00  0.00      PROA  
ATOM   4963  CD  PRO P 893     -11.306 -15.097  19.737  0.00  0.00      PROA  
ATOM   4964  HD1 PRO P 893     -11.708 -15.603  20.640  0.00  0.00      PROA  
ATOM   4965  HD2 PRO P 893     -10.678 -15.800  19.149  0.00  0.00      PROA  
ATOM   4966  CA  PRO P 893     -11.395 -12.695  20.095  0.00  0.00      PROA  
ATOM   4967  HA  PRO P 893     -10.788 -12.226  19.334  0.00  0.00      PROA  
ATOM   4968  CB  PRO P 893     -12.800 -13.125  19.698  0.00  0.00      PROA  
ATOM   4969  HB1 PRO P 893     -13.270 -12.286  19.142  0.00  0.00      PROA  
ATOM   4970  HB2 PRO P 893     -13.451 -13.442  20.540  0.00  0.00      PROA  
ATOM   4971  CG  PRO P 893     -12.491 -14.463  18.958  0.00  0.00      PROA  
ATOM   4972  HG1 PRO P 893     -13.407 -15.090  19.010  0.00  0.00      PROA  
ATOM   4973  HG2 PRO P 893     -12.164 -14.325  17.905  0.00  0.00      PROA  
ATOM   4974  C   PRO P 893     -11.469 -11.737  21.279  0.00  0.00      PROA  
ATOM   4975  O   PRO P 893     -11.109 -12.118  22.415  0.00  0.00      PROA  
ATOM   4976  N   THR P 894     -11.950 -10.478  21.092  0.00  0.00      PROA  
ATOM   4977  HN  THR P 894     -11.919 -10.115  20.164  0.00  0.00      PROA  
ATOM   4978  CA  THR P 894     -12.037  -9.598  22.222  0.00  0.00      PROA  
ATOM   4979  HA  THR P 894     -11.119  -9.516  22.784  0.00  0.00      PROA  
ATOM   4980  CB  THR P 894     -12.252  -8.131  21.800  0.00  0.00      PROA  
ATOM   4981  HB  THR P 894     -13.119  -8.033  21.113  0.00  0.00      PROA  
ATOM   4982  OG1 THR P 894     -11.173  -7.665  21.085  0.00  0.00      PROA  
ATOM   4983  HG1 THR P 894     -11.215  -7.909  20.157  0.00  0.00      PROA  
ATOM   4984  CG2 THR P 894     -12.379  -7.216  23.037  0.00  0.00      PROA  
ATOM   4985 HG21 THR P 894     -13.351  -7.266  23.574  0.00  0.00      PROA  
ATOM   4986 HG22 THR P 894     -12.185  -6.125  22.953  0.00  0.00      PROA  
ATOM   4987 HG23 THR P 894     -11.600  -7.551  23.754  0.00  0.00      PROA  
ATOM   4988  C   THR P 894     -13.141  -9.955  23.183  0.00  0.00      PROA  
ATOM   4989  O   THR P 894     -13.080  -9.801  24.419  0.00  0.00      PROA  
ATOM   4990  N   HSD P 895     -14.276 -10.539  22.643  0.00  0.00      PROA  
ATOM   4991  HN  HSD P 895     -14.316 -10.775  21.674  0.00  0.00      PROA  
ATOM   4992  CA  HSD P 895     -15.326 -11.085  23.426  0.00  0.00      PROA  
ATOM   4993  HA  HSD P 895     -15.223 -11.056  24.501  0.00  0.00      PROA  
ATOM   4994  CB  HSD P 895     -16.668 -10.376  23.044  0.00  0.00      PROA  
ATOM   4995  HB1 HSD P 895     -17.523 -10.967  23.436  0.00  0.00      PROA  
ATOM   4996  HB2 HSD P 895     -16.628 -10.257  21.940  0.00  0.00      PROA  
ATOM   4997  ND1 HSD P 895     -16.740  -8.658  24.929  0.00  0.00      PROA  
ATOM   4998  HD1 HSD P 895     -16.923  -9.360  25.616  0.00  0.00      PROA  
ATOM   4999  CG  HSD P 895     -16.636  -8.963  23.566  0.00  0.00      PROA  
ATOM   5000  CE1 HSD P 895     -16.499  -7.351  25.072  0.00  0.00      PROA  
ATOM   5001  HE1 HSD P 895     -16.374  -6.824  26.019  0.00  0.00      PROA  
ATOM   5002  NE2 HSD P 895     -16.316  -6.725  23.902  0.00  0.00      PROA  
ATOM   5003  CD2 HSD P 895     -16.456  -7.721  22.960  0.00  0.00      PROA  
ATOM   5004  HD2 HSD P 895     -16.389  -7.602  21.886  0.00  0.00      PROA  
ATOM   5005  C   HSD P 895     -15.513 -12.580  22.987  0.00  0.00      PROA  
ATOM   5006  O   HSD P 895     -16.234 -12.787  21.971  0.00  0.00      PROA  
ATOM   5007  N   PRO P 896     -15.039 -13.612  23.774  0.00  0.00      PROA  
ATOM   5008  CD  PRO P 896     -13.947 -13.396  24.714  0.00  0.00      PROA  
ATOM   5009  HD1 PRO P 896     -14.462 -13.189  25.677  0.00  0.00      PROA  
ATOM   5010  HD2 PRO P 896     -13.189 -12.599  24.558  0.00  0.00      PROA  
ATOM   5011  CA  PRO P 896     -15.178 -14.968  23.229  0.00  0.00      PROA  
ATOM   5012  HA  PRO P 896     -14.804 -14.943  22.216  0.00  0.00      PROA  
ATOM   5013  CB  PRO P 896     -14.254 -15.714  24.187  0.00  0.00      PROA  
ATOM   5014  HB1 PRO P 896     -13.848 -16.643  23.733  0.00  0.00      PROA  
ATOM   5015  HB2 PRO P 896     -14.778 -16.098  25.089  0.00  0.00      PROA  
ATOM   5016  CG  PRO P 896     -13.148 -14.650  24.625  0.00  0.00      PROA  
ATOM   5017  HG1 PRO P 896     -12.628 -14.846  25.587  0.00  0.00      PROA  
ATOM   5018  HG2 PRO P 896     -12.465 -14.479  23.765  0.00  0.00      PROA  
ATOM   5019  C   PRO P 896     -16.559 -15.538  23.169  0.00  0.00      PROA  
ATOM   5020  O   PRO P 896     -16.734 -16.493  22.450  0.00  0.00      PROA  
ATOM   5021  N   GLU P 897     -17.470 -15.169  24.035  0.00  0.00      PROA  
ATOM   5022  HN  GLU P 897     -17.451 -14.319  24.554  0.00  0.00      PROA  
ATOM   5023  CA  GLU P 897     -18.702 -15.974  24.195  0.00  0.00      PROA  
ATOM   5024  HA  GLU P 897     -18.481 -17.021  24.337  0.00  0.00      PROA  
ATOM   5025  CB  GLU P 897     -19.334 -15.456  25.470  0.00  0.00      PROA  
ATOM   5026  HB1 GLU P 897     -20.260 -16.058  25.592  0.00  0.00      PROA  
ATOM   5027  HB2 GLU P 897     -19.588 -14.383  25.336  0.00  0.00      PROA  
ATOM   5028  CG  GLU P 897     -18.466 -15.477  26.774  0.00  0.00      PROA  
ATOM   5029  HG1 GLU P 897     -17.885 -16.420  26.855  0.00  0.00      PROA  
ATOM   5030  HG2 GLU P 897     -19.145 -15.408  27.651  0.00  0.00      PROA  
ATOM   5031  CD  GLU P 897     -17.530 -14.281  26.957  0.00  0.00      PROA  
ATOM   5032  OE1 GLU P 897     -16.877 -14.275  28.015  0.00  0.00      PROA  
ATOM   5033  OE2 GLU P 897     -17.307 -13.388  26.086  0.00  0.00      PROA  
ATOM   5034  C   GLU P 897     -19.769 -15.972  23.126  0.00  0.00      PROA  
ATOM   5035  O   GLU P 897     -20.562 -16.917  22.906  0.00  0.00      PROA  
ATOM   5036  N   ARG P 898     -19.794 -14.905  22.303  0.00  0.00      PROA  
ATOM   5037  HN  ARG P 898     -19.203 -14.136  22.533  0.00  0.00      PROA  
ATOM   5038  CA  ARG P 898     -20.524 -14.847  21.134  0.00  0.00      PROA  
ATOM   5039  HA  ARG P 898     -21.569 -14.799  21.400  0.00  0.00      PROA  
ATOM   5040  CB  ARG P 898     -20.426 -13.421  20.479  0.00  0.00      PROA  
ATOM   5041  HB1 ARG P 898     -20.857 -12.685  21.191  0.00  0.00      PROA  
ATOM   5042  HB2 ARG P 898     -20.984 -13.360  19.520  0.00  0.00      PROA  
ATOM   5043  CG  ARG P 898     -18.994 -12.845  20.232  0.00  0.00      PROA  
ATOM   5044  HG1 ARG P 898     -18.580 -12.604  21.235  0.00  0.00      PROA  
ATOM   5045  HG2 ARG P 898     -19.043 -11.827  19.792  0.00  0.00      PROA  
ATOM   5046  CD  ARG P 898     -18.087 -13.819  19.475  0.00  0.00      PROA  
ATOM   5047  HD1 ARG P 898     -17.990 -14.763  20.053  0.00  0.00      PROA  
ATOM   5048  HD2 ARG P 898     -17.112 -13.288  19.424  0.00  0.00      PROA  
ATOM   5049  NE  ARG P 898     -18.730 -13.989  18.126  0.00  0.00      PROA  
ATOM   5050  HE  ARG P 898     -19.311 -14.777  17.922  0.00  0.00      PROA  
ATOM   5051  CZ  ARG P 898     -18.283 -13.398  17.074  0.00  0.00      PROA  
ATOM   5052  NH1 ARG P 898     -17.543 -12.285  17.133  0.00  0.00      PROA  
ATOM   5053 HH11 ARG P 898     -17.242 -11.907  16.257  0.00  0.00      PROA  
ATOM   5054 HH12 ARG P 898     -17.363 -11.711  17.932  0.00  0.00      PROA  
ATOM   5055  NH2 ARG P 898     -18.611 -13.928  15.943  0.00  0.00      PROA  
ATOM   5056 HH21 ARG P 898     -18.258 -13.548  15.087  0.00  0.00      PROA  
ATOM   5057 HH22 ARG P 898     -19.272 -14.677  15.907  0.00  0.00      PROA  
ATOM   5058  C   ARG P 898     -20.513 -16.001  20.094  0.00  0.00      PROA  
ATOM   5059  O   ARG P 898     -19.547 -16.807  19.992  0.00  0.00      PROA  
ATOM   5060  N   GLY P 899     -21.608 -16.099  19.226  0.00  0.00      PROA  
ATOM   5061  HN  GLY P 899     -22.412 -15.529  19.375  0.00  0.00      PROA  
ATOM   5062  CA  GLY P 899     -21.633 -17.079  18.178  0.00  0.00      PROA
[truncated: 15,130,006 more chars]
