# Supplementary material for: CryoEM and computational modeling structural insights into the pH regulator NBCn1
Source: Nat Commun. 2025 Nov 11;16:9932. doi: 10.1038/s41467-025-64868-z (PMC12606367; doi:10.1038/s41467-025-64868-z)
Supplement: Supplementary file 6 — Supplementary Data 4 [file 41467_2025_64868_MOESM6_ESM.zip › 200ns_unrestr_MD_NBCn1_2NaCO3/hNBCn1_IF_200ns_2NaCO3_rep1_first_step.pdb]

CRYST1  117.429  117.429  134.231  90.00  90.00  90.00 P 1           1
ATOM      1  N   LEU P 585     -23.913  -7.586 -16.005  0.00  0.00      PROA  
ATOM      2  HT1 LEU P 585     -24.824  -7.672 -16.499  0.00  0.00      PROA  
ATOM      3  HT2 LEU P 585     -23.145  -7.507 -16.703  0.00  0.00      PROA  
ATOM      4  HT3 LEU P 585     -23.968  -6.730 -15.417  0.00  0.00      PROA  
ATOM      5  CA  LEU P 585     -23.563  -8.674 -15.036  0.00  0.00      PROA  
ATOM      6  HA  LEU P 585     -22.539  -8.515 -14.732  0.00  0.00      PROA  
ATOM      7  CB  LEU P 585     -24.616  -8.516 -13.883  0.00  0.00      PROA  
ATOM      8  HB1 LEU P 585     -25.597  -8.370 -14.384  0.00  0.00      PROA  
ATOM      9  HB2 LEU P 585     -24.445  -7.678 -13.175  0.00  0.00      PROA  
ATOM     10  CG  LEU P 585     -24.555  -9.691 -12.868  0.00  0.00      PROA  
ATOM     11  HG  LEU P 585     -24.879 -10.619 -13.388  0.00  0.00      PROA  
ATOM     12  CD1 LEU P 585     -23.146  -9.996 -12.258  0.00  0.00      PROA  
ATOM     13 HD11 LEU P 585     -22.814  -9.275 -11.480  0.00  0.00      PROA  
ATOM     14 HD12 LEU P 585     -22.357 -10.195 -13.015  0.00  0.00      PROA  
ATOM     15 HD13 LEU P 585     -23.255 -10.951 -11.702  0.00  0.00      PROA  
ATOM     16  CD2 LEU P 585     -25.542  -9.437 -11.669  0.00  0.00      PROA  
ATOM     17 HD21 LEU P 585     -26.598  -9.469 -12.011  0.00  0.00      PROA  
ATOM     18 HD22 LEU P 585     -25.337  -8.448 -11.207  0.00  0.00      PROA  
ATOM     19 HD23 LEU P 585     -25.531 -10.211 -10.872  0.00  0.00      PROA  
ATOM     20  C   LEU P 585     -23.590 -10.044 -15.713  0.00  0.00      PROA  
ATOM     21  O   LEU P 585     -22.552 -10.705 -15.743  0.00  0.00      PROA  
ATOM     22  N   ILE P 586     -24.715 -10.476 -16.289  0.00  0.00      PROA  
ATOM     23  HN  ILE P 586     -25.527  -9.899 -16.336  0.00  0.00      PROA  
ATOM     24  CA  ILE P 586     -24.817 -11.692 -17.000  0.00  0.00      PROA  
ATOM     25  HA  ILE P 586     -24.384 -12.447 -16.361  0.00  0.00      PROA  
ATOM     26  CB  ILE P 586     -26.280 -12.043 -17.236  0.00  0.00      PROA  
ATOM     27  HB  ILE P 586     -26.623 -11.425 -18.094  0.00  0.00      PROA  
ATOM     28  CG2 ILE P 586     -26.360 -13.532 -17.641  0.00  0.00      PROA  
ATOM     29 HG21 ILE P 586     -27.413 -13.886 -17.616  0.00  0.00      PROA  
ATOM     30 HG22 ILE P 586     -25.835 -14.094 -16.840  0.00  0.00      PROA  
ATOM     31 HG23 ILE P 586     -25.872 -13.819 -18.597  0.00  0.00      PROA  
ATOM     32  CG1 ILE P 586     -27.188 -11.742 -15.971  0.00  0.00      PROA  
ATOM     33 HG11 ILE P 586     -28.244 -11.890 -16.284  0.00  0.00      PROA  
ATOM     34 HG12 ILE P 586     -27.178 -10.665 -15.698  0.00  0.00      PROA  
ATOM     35  CD  ILE P 586     -26.841 -12.612 -14.783  0.00  0.00      PROA  
ATOM     36  HD1 ILE P 586     -26.164 -13.477 -14.954  0.00  0.00      PROA  
ATOM     37  HD2 ILE P 586     -27.698 -13.013 -14.201  0.00  0.00      PROA  
ATOM     38  HD3 ILE P 586     -26.290 -12.001 -14.037  0.00  0.00      PROA  
ATOM     39  C   ILE P 586     -23.907 -11.868 -18.204  0.00  0.00      PROA  
ATOM     40  O   ILE P 586     -23.491 -13.009 -18.505  0.00  0.00      PROA  
ATOM     41  N   LEU P 587     -23.393 -10.792 -18.841  0.00  0.00      PROA  
ATOM     42  HN  LEU P 587     -23.807  -9.940 -18.533  0.00  0.00      PROA  
ATOM     43  CA  LEU P 587     -22.457 -10.938 -19.961  0.00  0.00      PROA  
ATOM     44  HA  LEU P 587     -22.823 -11.738 -20.588  0.00  0.00      PROA  
ATOM     45  CB  LEU P 587     -22.470  -9.600 -20.755  0.00  0.00      PROA  
ATOM     46  HB1 LEU P 587     -21.779  -9.679 -21.621  0.00  0.00      PROA  
ATOM     47  HB2 LEU P 587     -22.250  -8.760 -20.062  0.00  0.00      PROA  
ATOM     48  CG  LEU P 587     -23.723  -9.383 -21.547  0.00  0.00      PROA  
ATOM     49  HG  LEU P 587     -24.637  -9.540 -20.935  0.00  0.00      PROA  
ATOM     50  CD1 LEU P 587     -23.951  -7.893 -22.035  0.00  0.00      PROA  
ATOM     51 HD11 LEU P 587     -23.308  -7.705 -22.921  0.00  0.00      PROA  
ATOM     52 HD12 LEU P 587     -23.530  -7.261 -21.224  0.00  0.00      PROA  
ATOM     53 HD13 LEU P 587     -24.984  -7.543 -22.245  0.00  0.00      PROA  
ATOM     54  CD2 LEU P 587     -23.721 -10.386 -22.734  0.00  0.00      PROA  
ATOM     55 HD21 LEU P 587     -23.782 -11.474 -22.514  0.00  0.00      PROA  
ATOM     56 HD22 LEU P 587     -22.854 -10.163 -23.392  0.00  0.00      PROA  
ATOM     57 HD23 LEU P 587     -24.615 -10.146 -23.349  0.00  0.00      PROA  
ATOM     58  C   LEU P 587     -21.093 -11.343 -19.540  0.00  0.00      PROA  
ATOM     59  O   LEU P 587     -20.493 -12.097 -20.270  0.00  0.00      PROA  
ATOM     60  N   ASP P 588     -20.584 -10.983 -18.305  0.00  0.00      PROA  
ATOM     61  HN  ASP P 588     -20.979 -10.231 -17.782  0.00  0.00      PROA  
ATOM     62  CA  ASP P 588     -19.485 -11.617 -17.635  0.00  0.00      PROA  
ATOM     63  HA  ASP P 588     -18.626 -11.456 -18.269  0.00  0.00      PROA  
ATOM     64  CB  ASP P 588     -19.124 -10.937 -16.254  0.00  0.00      PROA  
ATOM     65  HB1 ASP P 588     -18.355 -11.552 -15.739  0.00  0.00      PROA  
ATOM     66  HB2 ASP P 588     -20.006 -10.993 -15.582  0.00  0.00      PROA  
ATOM     67  CG  ASP P 588     -18.461  -9.571 -16.355  0.00  0.00      PROA  
ATOM     68  OD1 ASP P 588     -18.868  -8.844 -17.300  0.00  0.00      PROA  
ATOM     69  OD2 ASP P 588     -17.702  -9.135 -15.484  0.00  0.00      PROA  
ATOM     70  C   ASP P 588     -19.642 -13.095 -17.410  0.00  0.00      PROA  
ATOM     71  O   ASP P 588     -18.762 -13.939 -17.579  0.00  0.00      PROA  
ATOM     72  N   ILE P 589     -20.864 -13.517 -17.017  0.00  0.00      PROA  
ATOM     73  HN  ILE P 589     -21.530 -12.827 -16.745  0.00  0.00      PROA  
ATOM     74  CA  ILE P 589     -21.264 -14.901 -16.953  0.00  0.00      PROA  
ATOM     75  HA  ILE P 589     -20.599 -15.456 -16.307  0.00  0.00      PROA  
ATOM     76  CB  ILE P 589     -22.604 -15.060 -16.221  0.00  0.00      PROA  
ATOM     77  HB  ILE P 589     -23.443 -14.506 -16.693  0.00  0.00      PROA  
ATOM     78  CG2 ILE P 589     -23.036 -16.585 -16.253  0.00  0.00      PROA  
ATOM     79 HG21 ILE P 589     -23.163 -16.943 -17.297  0.00  0.00      PROA  
ATOM     80 HG22 ILE P 589     -24.037 -16.699 -15.783  0.00  0.00      PROA  
ATOM     81 HG23 ILE P 589     -22.230 -17.235 -15.849  0.00  0.00      PROA  
ATOM     82  CG1 ILE P 589     -22.501 -14.427 -14.814  0.00  0.00      PROA  
ATOM     83 HG11 ILE P 589     -22.477 -13.327 -14.971  0.00  0.00      PROA  
ATOM     84 HG12 ILE P 589     -21.554 -14.785 -14.356  0.00  0.00      PROA  
ATOM     85  CD  ILE P 589     -23.650 -14.776 -13.777  0.00  0.00      PROA  
ATOM     86  HD1 ILE P 589     -23.663 -15.818 -13.392  0.00  0.00      PROA  
ATOM     87  HD2 ILE P 589     -24.650 -14.431 -14.118  0.00  0.00      PROA  
ATOM     88  HD3 ILE P 589     -23.396 -14.177 -12.877  0.00  0.00      PROA  
ATOM     89  C   ILE P 589     -21.170 -15.562 -18.263  0.00  0.00      PROA  
ATOM     90  O   ILE P 589     -20.456 -16.546 -18.472  0.00  0.00      PROA  
ATOM     91  N   LYS P 590     -21.753 -14.979 -19.399  0.00  0.00      PROA  
ATOM     92  HN  LYS P 590     -22.295 -14.151 -19.277  0.00  0.00      PROA  
ATOM     93  CA  LYS P 590     -21.750 -15.552 -20.769  0.00  0.00      PROA  
ATOM     94  HA  LYS P 590     -22.213 -16.521 -20.659  0.00  0.00      PROA  
ATOM     95  CB  LYS P 590     -22.554 -14.609 -21.745  0.00  0.00      PROA  
ATOM     96  HB1 LYS P 590     -22.350 -14.885 -22.801  0.00  0.00      PROA  
ATOM     97  HB2 LYS P 590     -22.113 -13.591 -21.684  0.00  0.00      PROA  
ATOM     98  CG  LYS P 590     -24.052 -14.466 -21.413  0.00  0.00      PROA  
ATOM     99  HG1 LYS P 590     -24.590 -13.590 -21.834  0.00  0.00      PROA  
ATOM    100  HG2 LYS P 590     -24.257 -14.467 -20.321  0.00  0.00      PROA  
ATOM    101  CD  LYS P 590     -24.749 -15.702 -22.120  0.00  0.00      PROA  
ATOM    102  HD1 LYS P 590     -25.747 -15.876 -21.662  0.00  0.00      PROA  
ATOM    103  HD2 LYS P 590     -24.212 -16.647 -21.893  0.00  0.00      PROA  
ATOM    104  CE  LYS P 590     -25.080 -15.537 -23.598  0.00  0.00      PROA  
ATOM    105  HE1 LYS P 590     -24.187 -15.201 -24.168  0.00  0.00      PROA  
ATOM    106  HE2 LYS P 590     -25.923 -14.861 -23.856  0.00  0.00      PROA  
ATOM    107  NZ  LYS P 590     -25.490 -16.933 -24.115  0.00  0.00      PROA  
ATOM    108  HZ1 LYS P 590     -24.721 -17.420 -24.618  0.00  0.00      PROA  
ATOM    109  HZ2 LYS P 590     -26.268 -16.819 -24.795  0.00  0.00      PROA  
ATOM    110  HZ3 LYS P 590     -25.932 -17.488 -23.354  0.00  0.00      PROA  
ATOM    111  C   LYS P 590     -20.390 -15.780 -21.266  0.00  0.00      PROA  
ATOM    112  O   LYS P 590     -20.112 -16.777 -21.911  0.00  0.00      PROA  
ATOM    113  N   ARG P 591     -19.521 -14.742 -21.109  0.00  0.00      PROA  
ATOM    114  HN  ARG P 591     -19.894 -13.986 -20.577  0.00  0.00      PROA  
ATOM    115  CA  ARG P 591     -18.215 -14.674 -21.618  0.00  0.00      PROA  
ATOM    116  HA  ARG P 591     -18.100 -14.999 -22.642  0.00  0.00      PROA  
ATOM    117  CB  ARG P 591     -17.562 -13.285 -21.414  0.00  0.00      PROA  
ATOM    118  HB1 ARG P 591     -17.728 -13.034 -20.344  0.00  0.00      PROA  
ATOM    119  HB2 ARG P 591     -18.156 -12.513 -21.949  0.00  0.00      PROA  
ATOM    120  CG  ARG P 591     -16.072 -13.111 -21.876  0.00  0.00      PROA  
ATOM    121  HG1 ARG P 591     -15.865 -13.750 -22.762  0.00  0.00      PROA  
ATOM    122  HG2 ARG P 591     -15.424 -13.601 -21.119  0.00  0.00      PROA  
ATOM    123  CD  ARG P 591     -15.631 -11.566 -21.911  0.00  0.00      PROA  
ATOM    124  HD1 ARG P 591     -14.530 -11.553 -22.062  0.00  0.00      PROA  
ATOM    125  HD2 ARG P 591     -15.958 -11.029 -20.995  0.00  0.00      PROA  
ATOM    126  NE  ARG P 591     -16.289 -11.011 -23.149  0.00  0.00      PROA  
ATOM    127  HE  ARG P 591     -15.723 -11.013 -23.973  0.00  0.00      PROA  
ATOM    128  CZ  ARG P 591     -17.327 -10.266 -23.338  0.00  0.00      PROA  
ATOM    129  NH1 ARG P 591     -18.185  -9.853 -22.392  0.00  0.00      PROA  
ATOM    130 HH11 ARG P 591     -17.930  -9.761 -21.430  0.00  0.00      PROA  
ATOM    131 HH12 ARG P 591     -19.027  -9.351 -22.589  0.00  0.00      PROA  
ATOM    132  NH2 ARG P 591     -17.645  -9.851 -24.591  0.00  0.00      PROA  
ATOM    133 HH21 ARG P 591     -17.457 -10.512 -25.318  0.00  0.00      PROA  
ATOM    134 HH22 ARG P 591     -18.545  -9.421 -24.667  0.00  0.00      PROA  
ATOM    135  C   ARG P 591     -17.284 -15.737 -20.939  0.00  0.00      PROA  
ATOM    136  O   ARG P 591     -16.543 -16.461 -21.573  0.00  0.00      PROA  
ATOM    137  N   LYS P 592     -17.357 -15.845 -19.578  0.00  0.00      PROA  
ATOM    138  HN  LYS P 592     -18.027 -15.244 -19.149  0.00  0.00      PROA  
ATOM    139  CA  LYS P 592     -16.267 -16.466 -18.845  0.00  0.00      PROA  
ATOM    140  HA  LYS P 592     -15.490 -16.615 -19.579  0.00  0.00      PROA  
ATOM    141  CB  LYS P 592     -15.629 -15.579 -17.694  0.00  0.00      PROA  
ATOM    142  HB1 LYS P 592     -16.477 -15.277 -17.042  0.00  0.00      PROA  
ATOM    143  HB2 LYS P 592     -15.300 -14.609 -18.124  0.00  0.00      PROA  
ATOM    144  CG  LYS P 592     -14.538 -16.252 -16.846  0.00  0.00      PROA  
ATOM    145  HG1 LYS P 592     -14.990 -17.134 -16.344  0.00  0.00      PROA  
ATOM    146  HG2 LYS P 592     -14.148 -15.551 -16.077  0.00  0.00      PROA  
ATOM    147  CD  LYS P 592     -13.257 -16.876 -17.501  0.00  0.00      PROA  
ATOM    148  HD1 LYS P 592     -13.365 -16.965 -18.603  0.00  0.00      PROA  
ATOM    149  HD2 LYS P 592     -12.994 -17.887 -17.121  0.00  0.00      PROA  
ATOM    150  CE  LYS P 592     -12.008 -15.941 -17.284  0.00  0.00      PROA  
ATOM    151  HE1 LYS P 592     -11.608 -16.134 -16.265  0.00  0.00      PROA  
ATOM    152  HE2 LYS P 592     -12.251 -14.868 -17.442  0.00  0.00      PROA  
ATOM    153  NZ  LYS P 592     -10.862 -16.210 -18.090  0.00  0.00      PROA  
ATOM    154  HZ1 LYS P 592     -10.174 -15.439 -17.977  0.00  0.00      PROA  
ATOM    155  HZ2 LYS P 592     -11.212 -16.256 -19.069  0.00  0.00      PROA  
ATOM    156  HZ3 LYS P 592     -10.391 -17.125 -17.939  0.00  0.00      PROA  
ATOM    157  C   LYS P 592     -16.704 -17.833 -18.353  0.00  0.00      PROA  
ATOM    158  O   LYS P 592     -15.883 -18.769 -18.215  0.00  0.00      PROA  
ATOM    159  N   ALA P 593     -17.993 -18.096 -18.077  0.00  0.00      PROA  
ATOM    160  HN  ALA P 593     -18.679 -17.395 -18.254  0.00  0.00      PROA  
ATOM    161  CA  ALA P 593     -18.424 -19.377 -17.632  0.00  0.00      PROA  
ATOM    162  HA  ALA P 593     -17.788 -19.631 -16.797  0.00  0.00      PROA  
ATOM    163  CB  ALA P 593     -19.854 -19.299 -17.073  0.00  0.00      PROA  
ATOM    164  HB1 ALA P 593     -20.723 -19.229 -17.762  0.00  0.00      PROA  
ATOM    165  HB2 ALA P 593     -19.976 -18.465 -16.349  0.00  0.00      PROA  
ATOM    166  HB3 ALA P 593     -20.122 -20.221 -16.514  0.00  0.00      PROA  
ATOM    167  C   ALA P 593     -18.199 -20.597 -18.564  0.00  0.00      PROA  
ATOM    168  O   ALA P 593     -17.919 -21.714 -18.038  0.00  0.00      PROA  
ATOM    169  N   PRO P 594     -18.319 -20.510 -19.841  0.00  0.00      PROA  
ATOM    170  CD  PRO P 594     -19.120 -19.535 -20.541  0.00  0.00      PROA  
ATOM    171  HD1 PRO P 594     -18.407 -18.809 -20.988  0.00  0.00      PROA  
ATOM    172  HD2 PRO P 594     -19.837 -19.000 -19.882  0.00  0.00      PROA  
ATOM    173  CA  PRO P 594     -17.988 -21.708 -20.705  0.00  0.00      PROA  
ATOM    174  HA  PRO P 594     -18.434 -22.612 -20.317  0.00  0.00      PROA  
ATOM    175  CB  PRO P 594     -18.614 -21.224 -22.095  0.00  0.00      PROA  
ATOM    176  HB1 PRO P 594     -18.930 -21.939 -22.884  0.00  0.00      PROA  
ATOM    177  HB2 PRO P 594     -17.866 -20.612 -22.642  0.00  0.00      PROA  
ATOM    178  CG  PRO P 594     -19.759 -20.280 -21.667  0.00  0.00      PROA  
ATOM    179  HG1 PRO P 594     -19.952 -19.623 -22.542  0.00  0.00      PROA  
ATOM    180  HG2 PRO P 594     -20.691 -20.819 -21.393  0.00  0.00      PROA  
ATOM    181  C   PRO P 594     -16.509 -22.003 -20.801  0.00  0.00      PROA  
ATOM    182  O   PRO P 594     -16.172 -22.955 -21.499  0.00  0.00      PROA  
ATOM    183  N   PHE P 595     -15.610 -21.182 -20.172  0.00  0.00      PROA  
ATOM    184  HN  PHE P 595     -15.942 -20.306 -19.831  0.00  0.00      PROA  
ATOM    185  CA  PHE P 595     -14.153 -21.259 -20.298  0.00  0.00      PROA  
ATOM    186  HA  PHE P 595     -13.935 -22.098 -20.943  0.00  0.00      PROA  
ATOM    187  CB  PHE P 595     -13.389 -20.076 -20.978  0.00  0.00      PROA  
ATOM    188  HB1 PHE P 595     -12.299 -20.291 -20.941  0.00  0.00      PROA  
ATOM    189  HB2 PHE P 595     -13.671 -19.208 -20.344  0.00  0.00      PROA  
ATOM    190  CG  PHE P 595     -13.884 -19.856 -22.354  0.00  0.00      PROA  
ATOM    191  CD1 PHE P 595     -13.161 -20.418 -23.460  0.00  0.00      PROA  
ATOM    192  HD1 PHE P 595     -12.215 -20.924 -23.341  0.00  0.00      PROA  
ATOM    193  CE1 PHE P 595     -13.722 -20.252 -24.780  0.00  0.00      PROA  
ATOM    194  HE1 PHE P 595     -13.162 -20.660 -25.609  0.00  0.00      PROA  
ATOM    195  CZ  PHE P 595     -14.944 -19.578 -25.015  0.00  0.00      PROA  
ATOM    196  HZ  PHE P 595     -15.425 -19.654 -25.978  0.00  0.00      PROA  
ATOM    197  CD2 PHE P 595     -15.112 -19.263 -22.629  0.00  0.00      PROA  
ATOM    198  HD2 PHE P 595     -15.725 -18.897 -21.819  0.00  0.00      PROA  
ATOM    199  CE2 PHE P 595     -15.713 -19.146 -23.892  0.00  0.00      PROA  
ATOM    200  HE2 PHE P 595     -16.586 -18.519 -24.001  0.00  0.00      PROA  
ATOM    201  C   PHE P 595     -13.444 -21.491 -18.965  0.00  0.00      PROA  
ATOM    202  O   PHE P 595     -12.302 -21.447 -18.783  0.00  0.00      PROA  
ATOM    203  N   PHE P 596     -14.344 -21.763 -18.027  0.00  0.00      PROA  
ATOM    204  HN  PHE P 596     -15.292 -21.966 -18.261  0.00  0.00      PROA  
ATOM    205  CA  PHE P 596     -14.096 -21.851 -16.625  0.00  0.00      PROA  
ATOM    206  HA  PHE P 596     -13.533 -20.988 -16.301  0.00  0.00      PROA  
ATOM    207  CB  PHE P 596     -15.474 -21.816 -15.903  0.00  0.00      PROA  
ATOM    208  HB1 PHE P 596     -15.856 -22.843 -16.089  0.00  0.00      PROA  
ATOM    209  HB2 PHE P 596     -16.087 -21.100 -16.491  0.00  0.00      PROA  
ATOM    210  CG  PHE P 596     -15.443 -21.530 -14.451  0.00  0.00      PROA  
ATOM    211  CD1 PHE P 596     -16.278 -22.299 -13.583  0.00  0.00      PROA  
ATOM    212  HD1 PHE P 596     -16.997 -23.043 -13.894  0.00  0.00      PROA  
ATOM    213  CE1 PHE P 596     -16.219 -22.100 -12.177  0.00  0.00      PROA  
ATOM    214  HE1 PHE P 596     -16.952 -22.649 -11.604  0.00  0.00      PROA  
ATOM    215  CZ  PHE P 596     -15.232 -21.282 -11.651  0.00  0.00      PROA  
ATOM    216  HZ  PHE P 596     -15.189 -21.129 -10.583  0.00  0.00      PROA  
ATOM    217  CD2 PHE P 596     -14.639 -20.550 -13.859  0.00  0.00      PROA  
ATOM    218  HD2 PHE P 596     -14.042 -19.856 -14.433  0.00  0.00      PROA  
ATOM    219  CE2 PHE P 596     -14.426 -20.506 -12.482  0.00  0.00      PROA  
ATOM    220  HE2 PHE P 596     -13.676 -19.849 -12.069  0.00  0.00      PROA  
ATOM    221  C   PHE P 596     -13.145 -22.976 -16.369  0.00  0.00      PROA  
ATOM    222  O   PHE P 596     -12.230 -22.870 -15.526  0.00  0.00      PROA  
ATOM    223  N   LEU P 597     -13.287 -24.135 -17.060  0.00  0.00      PROA  
ATOM    224  HN  LEU P 597     -14.092 -24.329 -17.615  0.00  0.00      PROA  
ATOM    225  CA  LEU P 597     -12.413 -25.318 -17.044  0.00  0.00      PROA  
ATOM    226  HA  LEU P 597     -12.021 -25.355 -16.038  0.00  0.00      PROA  
ATOM    227  CB  LEU P 597     -13.187 -26.615 -17.302  0.00  0.00      PROA  
ATOM    228  HB1 LEU P 597     -13.854 -26.519 -18.185  0.00  0.00      PROA  
ATOM    229  HB2 LEU P 597     -13.738 -26.767 -16.349  0.00  0.00      PROA  
ATOM    230  CG  LEU P 597     -12.396 -27.924 -17.564  0.00  0.00      PROA  
ATOM    231  HG  LEU P 597     -11.947 -27.813 -18.574  0.00  0.00      PROA  
ATOM    232  CD1 LEU P 597     -11.372 -28.325 -16.501  0.00  0.00      PROA  
ATOM    233 HD11 LEU P 597     -11.856 -28.420 -15.506  0.00  0.00      PROA  
ATOM    234 HD12 LEU P 597     -10.534 -27.595 -16.465  0.00  0.00      PROA  
ATOM    235 HD13 LEU P 597     -10.892 -29.306 -16.704  0.00  0.00      PROA  
ATOM    236  CD2 LEU P 597     -13.378 -29.096 -17.847  0.00  0.00      PROA  
ATOM    237 HD21 LEU P 597     -12.884 -30.089 -17.776  0.00  0.00      PROA  
ATOM    238 HD22 LEU P 597     -13.808 -28.940 -18.860  0.00  0.00      PROA  
ATOM    239 HD23 LEU P 597     -14.197 -29.201 -17.103  0.00  0.00      PROA  
ATOM    240  C   LEU P 597     -11.122 -25.067 -17.819  0.00  0.00      PROA  
ATOM    241  O   LEU P 597     -10.067 -25.402 -17.415  0.00  0.00      PROA  
ATOM    242  N   SER P 598     -11.128 -24.312 -18.904  0.00  0.00      PROA  
ATOM    243  HN  SER P 598     -12.005 -23.911 -19.158  0.00  0.00      PROA  
ATOM    244  CA  SER P 598      -9.887 -23.849 -19.561  0.00  0.00      PROA  
ATOM    245  HA  SER P 598      -9.292 -24.720 -19.794  0.00  0.00      PROA  
ATOM    246  CB  SER P 598     -10.148 -23.160 -20.969  0.00  0.00      PROA  
ATOM    247  HB1 SER P 598      -9.138 -23.123 -21.429  0.00  0.00      PROA  
ATOM    248  HB2 SER P 598     -10.663 -22.175 -20.965  0.00  0.00      PROA  
ATOM    249  OG  SER P 598     -10.958 -24.048 -21.735  0.00  0.00      PROA  
ATOM    250  HG1 SER P 598     -10.342 -24.259 -22.441  0.00  0.00      PROA  
ATOM    251  C   SER P 598      -9.094 -23.080 -18.630  0.00  0.00      PROA  
ATOM    252  O   SER P 598      -7.851 -23.265 -18.497  0.00  0.00      PROA  
ATOM    253  N   ASP P 599      -9.805 -22.139 -17.891  0.00  0.00      PROA  
ATOM    254  HN  ASP P 599     -10.758 -22.042 -18.167  0.00  0.00      PROA  
ATOM    255  CA  ASP P 599      -9.345 -21.306 -16.843  0.00  0.00      PROA  
ATOM    256  HA  ASP P 599      -8.606 -20.698 -17.343  0.00  0.00      PROA  
ATOM    257  CB  ASP P 599     -10.550 -20.503 -16.255  0.00  0.00      PROA  
ATOM    258  HB1 ASP P 599     -10.707 -20.694 -15.171  0.00  0.00      PROA  
ATOM    259  HB2 ASP P 599     -11.539 -20.838 -16.634  0.00  0.00      PROA  
ATOM    260  CG  ASP P 599     -10.483 -19.083 -16.466  0.00  0.00      PROA  
ATOM    261  OD1 ASP P 599      -9.896 -18.507 -17.414  0.00  0.00      PROA  
ATOM    262  OD2 ASP P 599     -11.061 -18.408 -15.583  0.00  0.00      PROA  
ATOM    263  C   ASP P 599      -8.552 -21.966 -15.660  0.00  0.00      PROA  
ATOM    264  O   ASP P 599      -7.551 -21.387 -15.261  0.00  0.00      PROA  
ATOM    265  N   PHE P 600      -9.096 -23.095 -15.089  0.00  0.00      PROA  
ATOM    266  HN  PHE P 600     -10.013 -23.348 -15.389  0.00  0.00      PROA  
ATOM    267  CA  PHE P 600      -8.314 -23.937 -14.225  0.00  0.00      PROA  
ATOM    268  HA  PHE P 600      -7.868 -23.228 -13.544  0.00  0.00      PROA  
ATOM    269  CB  PHE P 600      -9.245 -24.916 -13.340  0.00  0.00      PROA  
ATOM    270  HB1 PHE P 600      -8.576 -25.653 -12.848  0.00  0.00      PROA  
ATOM    271  HB2 PHE P 600      -9.796 -25.676 -13.935  0.00  0.00      PROA  
ATOM    272  CG  PHE P 600     -10.234 -24.216 -12.392  0.00  0.00      PROA  
ATOM    273  CD1 PHE P 600      -9.770 -23.760 -11.119  0.00  0.00      PROA  
ATOM    274  HD1 PHE P 600      -8.741 -23.923 -10.835  0.00  0.00      PROA  
ATOM    275  CE1 PHE P 600     -10.710 -23.097 -10.262  0.00  0.00      PROA  
ATOM    276  HE1 PHE P 600     -10.453 -22.763  -9.268  0.00  0.00      PROA  
ATOM    277  CZ  PHE P 600     -11.994 -22.930 -10.681  0.00  0.00      PROA  
ATOM    278  HZ  PHE P 600     -12.665 -22.455  -9.981  0.00  0.00      PROA  
ATOM    279  CD2 PHE P 600     -11.576 -24.079 -12.731  0.00  0.00      PROA  
ATOM    280  HD2 PHE P 600     -11.996 -24.598 -13.580  0.00  0.00      PROA  
ATOM    281  CE2 PHE P 600     -12.463 -23.415 -11.873  0.00  0.00      PROA  
ATOM    282  HE2 PHE P 600     -13.510 -23.385 -12.136  0.00  0.00      PROA  
ATOM    283  C   PHE P 600      -7.268 -24.783 -14.911  0.00  0.00      PROA  
ATOM    284  O   PHE P 600      -6.103 -24.927 -14.370  0.00  0.00      PROA  
ATOM    285  N   LYS P 601      -7.580 -25.567 -16.025  0.00  0.00      PROA  
ATOM    286  HN  LYS P 601      -8.522 -25.558 -16.351  0.00  0.00      PROA  
ATOM    287  CA  LYS P 601      -6.676 -26.515 -16.609  0.00  0.00      PROA  
ATOM    288  HA  LYS P 601      -6.244 -27.090 -15.804  0.00  0.00      PROA  
ATOM    289  CB  LYS P 601      -7.496 -27.372 -17.578  0.00  0.00      PROA  
ATOM    290  HB1 LYS P 601      -7.913 -26.788 -18.426  0.00  0.00      PROA  
ATOM    291  HB2 LYS P 601      -8.390 -27.819 -17.093  0.00  0.00      PROA  
ATOM    292  CG  LYS P 601      -6.613 -28.532 -18.120  0.00  0.00      PROA  
ATOM    293  HG1 LYS P 601      -7.300 -29.400 -18.211  0.00  0.00      PROA  
ATOM    294  HG2 LYS P 601      -5.709 -28.690 -17.493  0.00  0.00      PROA  
ATOM    295  CD  LYS P 601      -6.115 -28.206 -19.634  0.00  0.00      PROA  
ATOM    296  HD1 LYS P 601      -5.512 -27.276 -19.711  0.00  0.00      PROA  
ATOM    297  HD2 LYS P 601      -7.022 -27.867 -20.180  0.00  0.00      PROA  
ATOM    298  CE  LYS P 601      -5.178 -29.277 -20.248  0.00  0.00      PROA  
ATOM    299  HE1 LYS P 601      -4.370 -29.508 -19.521  0.00  0.00      PROA  
ATOM    300  HE2 LYS P 601      -4.692 -28.859 -21.155  0.00  0.00      PROA  
ATOM    301  NZ  LYS P 601      -5.834 -30.508 -20.590  0.00  0.00      PROA  
ATOM    302  HZ1 LYS P 601      -6.320 -30.933 -19.775  0.00  0.00      PROA  
ATOM    303  HZ2 LYS P 601      -5.053 -31.078 -20.974  0.00  0.00      PROA  
ATOM    304  HZ3 LYS P 601      -6.496 -30.482 -21.392  0.00  0.00      PROA  
ATOM    305  C   LYS P 601      -5.361 -26.042 -17.286  0.00  0.00      PROA  
ATOM    306  O   LYS P 601      -4.350 -26.742 -17.264  0.00  0.00      PROA  
ATOM    307  N   ASP P 602      -5.365 -24.762 -17.832  0.00  0.00      PROA  
ATOM    308  HN  ASP P 602      -6.219 -24.261 -17.950  0.00  0.00      PROA  
ATOM    309  CA  ASP P 602      -4.204 -24.273 -18.668  0.00  0.00      PROA  
ATOM    310  HA  ASP P 602      -3.758 -25.115 -19.177  0.00  0.00      PROA  
ATOM    311  CB  ASP P 602      -4.732 -23.094 -19.625  0.00  0.00      PROA  
ATOM    312  HB1 ASP P 602      -4.795 -22.140 -19.060  0.00  0.00      PROA  
ATOM    313  HB2 ASP P 602      -5.747 -23.349 -20.000  0.00  0.00      PROA  
ATOM    314  CG  ASP P 602      -3.835 -22.805 -20.767  0.00  0.00      PROA  
ATOM    315  OD1 ASP P 602      -2.967 -23.583 -21.122  0.00  0.00      PROA  
ATOM    316  OD2 ASP P 602      -4.081 -21.745 -21.436  0.00  0.00      PROA  
ATOM    317  C   ASP P 602      -3.088 -23.716 -17.785  0.00  0.00      PROA  
ATOM    318  O   ASP P 602      -2.599 -22.649 -17.968  0.00  0.00      PROA  
ATOM    319  N   ALA P 603      -2.645 -24.515 -16.812  0.00  0.00      PROA  
ATOM    320  HN  ALA P 603      -3.115 -25.386 -16.693  0.00  0.00      PROA  
ATOM    321  CA  ALA P 603      -1.727 -24.139 -15.776  0.00  0.00      PROA  
ATOM    322  HA  ALA P 603      -1.455 -23.112 -15.968  0.00  0.00      PROA  
ATOM    323  CB  ALA P 603      -2.312 -24.146 -14.366  0.00  0.00      PROA  
ATOM    324  HB1 ALA P 603      -1.512 -24.048 -13.602  0.00  0.00      PROA  
ATOM    325  HB2 ALA P 603      -2.708 -25.147 -14.090  0.00  0.00      PROA  
ATOM    326  HB3 ALA P 603      -3.101 -23.368 -14.283  0.00  0.00      PROA  
ATOM    327  C   ALA P 603      -0.484 -25.020 -15.703  0.00  0.00      PROA  
ATOM    328  O   ALA P 603       0.470 -24.722 -14.951  0.00  0.00      PROA  
ATOM    329  N   LEU P 604      -0.477 -26.079 -16.445  0.00  0.00      PROA  
ATOM    330  HN  LEU P 604      -1.150 -26.255 -17.159  0.00  0.00      PROA  
ATOM    331  CA  LEU P 604       0.429 -27.231 -16.318  0.00  0.00      PROA  
ATOM    332  HA  LEU P 604       0.549 -27.447 -15.267  0.00  0.00      PROA  
ATOM    333  CB  LEU P 604      -0.196 -28.468 -17.129  0.00  0.00      PROA  
ATOM    334  HB1 LEU P 604       0.536 -29.291 -17.282  0.00  0.00      PROA  
ATOM    335  HB2 LEU P 604      -0.536 -28.002 -18.078  0.00  0.00      PROA  
ATOM    336  CG  LEU P 604      -1.470 -28.982 -16.475  0.00  0.00      PROA  
ATOM    337  HG  LEU P 604      -2.137 -28.095 -16.418  0.00  0.00      PROA  
ATOM    338  CD1 LEU P 604      -2.135 -30.091 -17.302  0.00  0.00      PROA  
ATOM    339 HD11 LEU P 604      -2.184 -29.740 -18.355  0.00  0.00      PROA  
ATOM    340 HD12 LEU P 604      -3.100 -30.395 -16.844  0.00  0.00      PROA  
ATOM    341 HD13 LEU P 604      -1.429 -30.945 -17.223  0.00  0.00      PROA  
ATOM    342  CD2 LEU P 604      -1.257 -29.487 -14.994  0.00  0.00      PROA  
ATOM    343 HD21 LEU P 604      -2.275 -29.793 -14.670  0.00  0.00      PROA  
ATOM    344 HD22 LEU P 604      -0.836 -28.657 -14.388  0.00  0.00      PROA  
ATOM    345 HD23 LEU P 604      -0.535 -30.320 -14.852  0.00  0.00      PROA  
ATOM    346  C   LEU P 604       1.810 -26.944 -16.794  0.00  0.00      PROA  
ATOM    347  O   LEU P 604       2.317 -27.870 -17.421  0.00  0.00      PROA  
ATOM    348  N   SER P 605       2.403 -25.840 -16.553  0.00  0.00      PROA  
ATOM    349  HN  SER P 605       2.030 -25.192 -15.894  0.00  0.00      PROA  
ATOM    350  CA  SER P 605       3.608 -25.377 -17.213  0.00  0.00      PROA  
ATOM    351  HA  SER P 605       4.144 -26.204 -17.656  0.00  0.00      PROA  
ATOM    352  CB  SER P 605       3.221 -24.393 -18.408  0.00  0.00      PROA  
ATOM    353  HB1 SER P 605       2.788 -24.948 -19.267  0.00  0.00      PROA  
ATOM    354  HB2 SER P 605       4.114 -23.811 -18.721  0.00  0.00      PROA  
ATOM    355  OG  SER P 605       2.106 -23.573 -18.137  0.00  0.00      PROA  
ATOM    356  HG1 SER P 605       1.332 -24.036 -18.467  0.00  0.00      PROA  
ATOM    357  C   SER P 605       4.594 -24.617 -16.387  0.00  0.00      PROA  
ATOM    358  O   SER P 605       4.261 -24.125 -15.286  0.00  0.00      PROA  
ATOM    359  N   LEU P 606       5.919 -24.494 -16.798  0.00  0.00      PROA  
ATOM    360  HN  LEU P 606       6.235 -25.003 -17.594  0.00  0.00      PROA  
ATOM    361  CA  LEU P 606       6.879 -23.869 -15.993  0.00  0.00      PROA  
ATOM    362  HA  LEU P 606       6.776 -24.210 -14.974  0.00  0.00      PROA  
ATOM    363  CB  LEU P 606       8.249 -24.231 -16.578  0.00  0.00      PROA  
ATOM    364  HB1 LEU P 606       9.033 -23.668 -16.029  0.00  0.00      PROA  
ATOM    365  HB2 LEU P 606       8.380 -23.896 -17.630  0.00  0.00      PROA  
ATOM    366  CG  LEU P 606       8.559 -25.713 -16.429  0.00  0.00      PROA  
ATOM    367  HG  LEU P 606       7.879 -26.397 -16.981  0.00  0.00      PROA  
ATOM    368  CD1 LEU P 606      10.012 -26.032 -16.829  0.00  0.00      PROA  
ATOM    369 HD11 LEU P 606      10.808 -25.393 -16.389  0.00  0.00      PROA  
ATOM    370 HD12 LEU P 606      10.024 -25.771 -17.909  0.00  0.00      PROA  
ATOM    371 HD13 LEU P 606      10.324 -27.082 -16.644  0.00  0.00      PROA  
ATOM    372  CD2 LEU P 606       8.538 -26.066 -14.916  0.00  0.00      PROA  
ATOM    373 HD21 LEU P 606       8.919 -27.082 -14.681  0.00  0.00      PROA  
ATOM    374 HD22 LEU P 606       7.512 -25.791 -14.588  0.00  0.00      PROA  
ATOM    375 HD23 LEU P 606       9.263 -25.400 -14.401  0.00  0.00      PROA  
ATOM    376  C   LEU P 606       6.891 -22.398 -15.814  0.00  0.00      PROA  
ATOM    377  O   LEU P 606       7.403 -21.853 -14.826  0.00  0.00      PROA  
ATOM    378  N   GLN P 607       6.272 -21.641 -16.787  0.00  0.00      PROA  
ATOM    379  HN  GLN P 607       5.907 -22.012 -17.637  0.00  0.00      PROA  
ATOM    380  CA  GLN P 607       5.988 -20.219 -16.516  0.00  0.00      PROA  
ATOM    381  HA  GLN P 607       6.834 -19.551 -16.455  0.00  0.00      PROA  
ATOM    382  CB  GLN P 607       5.218 -19.679 -17.800  0.00  0.00      PROA  
ATOM    383  HB1 GLN P 607       4.311 -20.278 -18.033  0.00  0.00      PROA  
ATOM    384  HB2 GLN P 607       5.906 -19.894 -18.645  0.00  0.00      PROA  
ATOM    385  CG  GLN P 607       4.862 -18.196 -17.770  0.00  0.00      PROA  
ATOM    386  HG1 GLN P 607       5.577 -17.625 -17.141  0.00  0.00      PROA  
ATOM    387  HG2 GLN P 607       3.932 -18.120 -17.167  0.00  0.00      PROA  
ATOM    388  CD  GLN P 607       4.796 -17.570 -19.108  0.00  0.00      PROA  
ATOM    389  OE1 GLN P 607       4.174 -18.073 -20.092  0.00  0.00      PROA  
ATOM    390  NE2 GLN P 607       5.395 -16.315 -19.255  0.00  0.00      PROA  
ATOM    391 HE21 GLN P 607       5.394 -16.003 -20.205  0.00  0.00      PROA  
ATOM    392 HE22 GLN P 607       5.740 -15.885 -18.421  0.00  0.00      PROA  
ATOM    393  C   GLN P 607       5.103 -19.979 -15.302  0.00  0.00      PROA  
ATOM    394  O   GLN P 607       5.342 -19.050 -14.562  0.00  0.00      PROA  
ATOM    395  N   CYS P 608       3.951 -20.783 -15.103  0.00  0.00      PROA  
ATOM    396  HN  CYS P 608       3.785 -21.499 -15.776  0.00  0.00      PROA  
ATOM    397  CA  CYS P 608       3.115 -20.508 -13.941  0.00  0.00      PROA  
ATOM    398  HA  CYS P 608       2.889 -19.465 -13.777  0.00  0.00      PROA  
ATOM    399  CB  CYS P 608       1.805 -21.312 -14.111  0.00  0.00      PROA  
ATOM    400  HB1 CYS P 608       1.139 -21.218 -13.227  0.00  0.00      PROA  
ATOM    401  HB2 CYS P 608       2.066 -22.388 -14.210  0.00  0.00      PROA  
ATOM    402  SG  CYS P 608       1.023 -20.622 -15.609  0.00  0.00      PROA  
ATOM    403  HG1 CYS P 608       0.815 -19.380 -15.196  0.00  0.00      PROA  
ATOM    404  C   CYS P 608       3.734 -21.062 -12.679  0.00  0.00      PROA  
ATOM    405  O   CYS P 608       3.501 -20.504 -11.673  0.00  0.00      PROA  
ATOM    406  N   LEU P 609       4.533 -22.125 -12.726  0.00  0.00      PROA  
ATOM    407  HN  LEU P 609       4.516 -22.605 -13.600  0.00  0.00      PROA  
ATOM    408  CA  LEU P 609       5.461 -22.588 -11.702  0.00  0.00      PROA  
ATOM    409  HA  LEU P 609       4.941 -22.928 -10.819  0.00  0.00      PROA  
ATOM    410  CB  LEU P 609       6.238 -23.826 -12.158  0.00  0.00      PROA  
ATOM    411  HB1 LEU P 609       6.856 -23.604 -13.054  0.00  0.00      PROA  
ATOM    412  HB2 LEU P 609       5.529 -24.594 -12.533  0.00  0.00      PROA  
ATOM    413  CG  LEU P 609       7.054 -24.468 -11.032  0.00  0.00      PROA  
ATOM    414  HG  LEU P 609       7.840 -23.784 -10.644  0.00  0.00      PROA  
ATOM    415  CD1 LEU P 609       6.249 -24.942  -9.869  0.00  0.00      PROA  
ATOM    416 HD11 LEU P 609       5.828 -24.087  -9.298  0.00  0.00      PROA  
ATOM    417 HD12 LEU P 609       6.875 -25.576  -9.205  0.00  0.00      PROA  
ATOM    418 HD13 LEU P 609       5.415 -25.614 -10.163  0.00  0.00      PROA  
ATOM    419  CD2 LEU P 609       7.825 -25.626 -11.648  0.00  0.00      PROA  
ATOM    420 HD21 LEU P 609       7.227 -26.257 -12.339  0.00  0.00      PROA  
ATOM    421 HD22 LEU P 609       8.255 -26.193 -10.794  0.00  0.00      PROA  
ATOM    422 HD23 LEU P 609       8.686 -25.245 -12.236  0.00  0.00      PROA  
ATOM    423  C   LEU P 609       6.453 -21.521 -11.257  0.00  0.00      PROA  
ATOM    424  O   LEU P 609       6.632 -21.341 -10.045  0.00  0.00      PROA  
ATOM    425  N   ALA P 610       6.956 -20.693 -12.137  0.00  0.00      PROA  
ATOM    426  HN  ALA P 610       6.894 -21.009 -13.081  0.00  0.00      PROA  
ATOM    427  CA  ALA P 610       7.637 -19.467 -11.793  0.00  0.00      PROA  
ATOM    428  HA  ALA P 610       8.492 -19.690 -11.172  0.00  0.00      PROA  
ATOM    429  CB  ALA P 610       8.183 -18.879 -13.036  0.00  0.00      PROA  
ATOM    430  HB1 ALA P 610       7.454 -18.520 -13.794  0.00  0.00      PROA  
ATOM    431  HB2 ALA P 610       8.812 -19.607 -13.593  0.00  0.00      PROA  
ATOM    432  HB3 ALA P 610       8.842 -18.054 -12.691  0.00  0.00      PROA  
ATOM    433  C   ALA P 610       6.745 -18.411 -11.140  0.00  0.00      PROA  
ATOM    434  O   ALA P 610       6.966 -17.965 -10.030  0.00  0.00      PROA  
ATOM    435  N   SER P 611       5.616 -18.094 -11.799  0.00  0.00      PROA  
ATOM    436  HN  SER P 611       5.436 -18.428 -12.721  0.00  0.00      PROA  
ATOM    437  CA  SER P 611       4.675 -17.022 -11.339  0.00  0.00      PROA  
ATOM    438  HA  SER P 611       5.115 -16.036 -11.368  0.00  0.00      PROA  
ATOM    439  CB  SER P 611       3.493 -16.804 -12.247  0.00  0.00      PROA  
ATOM    440  HB1 SER P 611       3.014 -15.901 -11.812  0.00  0.00      PROA  
ATOM    441  HB2 SER P 611       2.813 -17.681 -12.205  0.00  0.00      PROA  
ATOM    442  OG  SER P 611       3.819 -16.357 -13.564  0.00  0.00      PROA  
ATOM    443  HG1 SER P 611       4.088 -15.436 -13.609  0.00  0.00      PROA  
ATOM    444  C   SER P 611       4.134 -17.193  -9.898  0.00  0.00      PROA  
ATOM    445  O   SER P 611       4.066 -16.263  -9.166  0.00  0.00      PROA  
ATOM    446  N   ILE P 612       3.671 -18.439  -9.521  0.00  0.00      PROA  
ATOM    447  HN  ILE P 612       3.747 -19.177 -10.187  0.00  0.00      PROA  
ATOM    448  CA  ILE P 612       3.219 -18.706  -8.145  0.00  0.00      PROA  
ATOM    449  HA  ILE P 612       2.389 -18.059  -7.904  0.00  0.00      PROA  
ATOM    450  CB  ILE P 612       2.706 -20.146  -8.043  0.00  0.00      PROA  
ATOM    451  HB  ILE P 612       3.559 -20.704  -8.486  0.00  0.00      PROA  
ATOM    452  CG2 ILE P 612       2.321 -20.511  -6.614  0.00  0.00      PROA  
ATOM    453 HG21 ILE P 612       1.740 -21.457  -6.585  0.00  0.00      PROA  
ATOM    454 HG22 ILE P 612       1.686 -19.735  -6.136  0.00  0.00      PROA  
ATOM    455 HG23 ILE P 612       3.218 -20.627  -5.969  0.00  0.00      PROA  
ATOM    456  CG1 ILE P 612       1.542 -20.419  -9.044  0.00  0.00      PROA  
ATOM    457 HG11 ILE P 612       1.697 -19.812  -9.961  0.00  0.00      PROA  
ATOM    458 HG12 ILE P 612       0.657 -19.927  -8.587  0.00  0.00      PROA  
ATOM    459  CD  ILE P 612       1.358 -21.860  -9.434  0.00  0.00      PROA  
ATOM    460  HD1 ILE P 612       0.355 -21.873  -9.913  0.00  0.00      PROA  
ATOM    461  HD2 ILE P 612       1.476 -22.490  -8.526  0.00  0.00      PROA  
ATOM    462  HD3 ILE P 612       2.140 -22.246 -10.122  0.00  0.00      PROA  
ATOM    463  C   ILE P 612       4.241 -18.405  -7.038  0.00  0.00      PROA  
ATOM    464  O   ILE P 612       3.998 -17.702  -6.048  0.00  0.00      PROA  
ATOM    465  N   LEU P 613       5.552 -18.833  -7.199  0.00  0.00      PROA  
ATOM    466  HN  LEU P 613       5.925 -19.223  -8.037  0.00  0.00      PROA  
ATOM    467  CA  LEU P 613       6.551 -18.330  -6.167  0.00  0.00      PROA  
ATOM    468  HA  LEU P 613       6.024 -18.466  -5.234  0.00  0.00      PROA  
ATOM    469  CB  LEU P 613       7.959 -18.969  -6.245  0.00  0.00      PROA  
ATOM    470  HB1 LEU P 613       8.709 -18.676  -5.479  0.00  0.00      PROA  
ATOM    471  HB2 LEU P 613       8.459 -18.793  -7.221  0.00  0.00      PROA  
ATOM    472  CG  LEU P 613       7.892 -20.547  -6.218  0.00  0.00      PROA  
ATOM    473  HG  LEU P 613       7.160 -20.957  -6.947  0.00  0.00      PROA  
ATOM    474  CD1 LEU P 613       9.221 -21.180  -6.649  0.00  0.00      PROA  
ATOM    475 HD11 LEU P 613       9.192 -21.270  -7.756  0.00  0.00      PROA  
ATOM    476 HD12 LEU P 613       9.286 -22.188  -6.188  0.00  0.00      PROA  
ATOM    477 HD13 LEU P 613      10.135 -20.673  -6.273  0.00  0.00      PROA  
ATOM    478  CD2 LEU P 613       7.369 -21.022  -4.843  0.00  0.00      PROA  
ATOM    479 HD21 LEU P 613       7.599 -22.108  -4.866  0.00  0.00      PROA  
ATOM    480 HD22 LEU P 613       6.303 -20.790  -4.630  0.00  0.00      PROA  
ATOM    481 HD23 LEU P 613       7.983 -20.565  -4.038  0.00  0.00      PROA  
ATOM    482  C   LEU P 613       6.753 -16.792  -6.123  0.00  0.00      PROA  
ATOM    483  O   LEU P 613       6.665 -16.167  -5.047  0.00  0.00      PROA  
ATOM    484  N   PHE P 614       7.014 -16.158  -7.253  0.00  0.00      PROA  
ATOM    485  HN  PHE P 614       7.055 -16.711  -8.081  0.00  0.00      PROA  
ATOM    486  CA  PHE P 614       7.059 -14.695  -7.417  0.00  0.00      PROA  
ATOM    487  HA  PHE P 614       7.838 -14.340  -6.758  0.00  0.00      PROA  
ATOM    488  CB  PHE P 614       7.516 -14.406  -8.878  0.00  0.00      PROA  
ATOM    489  HB1 PHE P 614       6.910 -15.090  -9.510  0.00  0.00      PROA  
ATOM    490  HB2 PHE P 614       8.564 -14.763  -8.975  0.00  0.00      PROA  
ATOM    491  CG  PHE P 614       7.415 -12.986  -9.319  0.00  0.00      PROA  
ATOM    492  CD1 PHE P 614       8.188 -12.060  -8.762  0.00  0.00      PROA  
ATOM    493  HD1 PHE P 614       9.026 -12.348  -8.144  0.00  0.00      PROA  
ATOM    494  CE1 PHE P 614       8.018 -10.713  -9.077  0.00  0.00      PROA  
ATOM    495  HE1 PHE P 614       8.650  -9.972  -8.611  0.00  0.00      PROA  
ATOM    496  CZ  PHE P 614       7.021 -10.301 -10.037  0.00  0.00      PROA  
ATOM    497  HZ  PHE P 614       6.923  -9.269 -10.341  0.00  0.00      PROA  
ATOM    498  CD2 PHE P 614       6.459 -12.650 -10.336  0.00  0.00      PROA  
ATOM    499  HD2 PHE P 614       5.863 -13.437 -10.774  0.00  0.00      PROA  
ATOM    500  CE2 PHE P 614       6.296 -11.261 -10.644  0.00  0.00      PROA  
ATOM    501  HE2 PHE P 614       5.495 -10.929 -11.288  0.00  0.00      PROA  
ATOM    502  C   PHE P 614       5.834 -13.945  -6.987  0.00  0.00      PROA  
ATOM    503  O   PHE P 614       5.905 -12.967  -6.270  0.00  0.00      PROA  
ATOM    504  N   LEU P 615       4.604 -14.372  -7.285  0.00  0.00      PROA  
ATOM    505  HN  LEU P 615       4.519 -15.078  -7.983  0.00  0.00      PROA  
ATOM    506  CA  LEU P 615       3.371 -13.663  -6.897  0.00  0.00      PROA  
ATOM    507  HA  LEU P 615       3.624 -12.625  -7.050  0.00  0.00      PROA  
ATOM    508  CB  LEU P 615       2.151 -14.090  -7.691  0.00  0.00      PROA  
ATOM    509  HB1 LEU P 615       1.897 -15.120  -7.363  0.00  0.00      PROA  
ATOM    510  HB2 LEU P 615       2.470 -14.124  -8.754  0.00  0.00      PROA  
ATOM    511  CG  LEU P 615       0.813 -13.201  -7.675  0.00  0.00      PROA  
ATOM    512  HG  LEU P 615       0.336 -13.404  -6.692  0.00  0.00      PROA  
ATOM    513  CD1 LEU P 615       1.090 -11.715  -7.833  0.00  0.00      PROA  
ATOM    514 HD11 LEU P 615       1.129 -11.586  -8.936  0.00  0.00      PROA  
ATOM    515 HD12 LEU P 615       1.946 -11.322  -7.244  0.00  0.00      PROA  
ATOM    516 HD13 LEU P 615       0.099 -11.313  -7.532  0.00  0.00      PROA  
ATOM    517  CD2 LEU P 615      -0.027 -13.786  -8.772  0.00  0.00      PROA  
ATOM    518 HD21 LEU P 615      -1.040 -13.349  -8.902  0.00  0.00      PROA  
ATOM    519 HD22 LEU P 615      -0.216 -14.877  -8.680  0.00  0.00      PROA  
ATOM    520 HD23 LEU P 615       0.511 -13.591  -9.725  0.00  0.00      PROA  
ATOM    521  C   LEU P 615       3.182 -13.767  -5.422  0.00  0.00      PROA  
ATOM    522  O   LEU P 615       2.707 -12.834  -4.853  0.00  0.00      PROA  
ATOM    523  N   TYR P 616       3.607 -14.888  -4.805  0.00  0.00      PROA  
ATOM    524  HN  TYR P 616       3.860 -15.685  -5.348  0.00  0.00      PROA  
ATOM    525  CA  TYR P 616       3.481 -15.063  -3.340  0.00  0.00      PROA  
ATOM    526  HA  TYR P 616       2.546 -14.720  -2.925  0.00  0.00      PROA  
ATOM    527  CB  TYR P 616       3.848 -16.482  -2.922  0.00  0.00      PROA  
ATOM    528  HB1 TYR P 616       4.741 -16.784  -3.510  0.00  0.00      PROA  
ATOM    529  HB2 TYR P 616       3.103 -17.244  -3.235  0.00  0.00      PROA  
ATOM    530  CG  TYR P 616       4.085 -16.710  -1.461  0.00  0.00      PROA  
ATOM    531  CD1 TYR P 616       5.399 -16.844  -0.932  0.00  0.00      PROA  
ATOM    532  HD1 TYR P 616       6.260 -16.909  -1.581  0.00  0.00      PROA  
ATOM    533  CE1 TYR P 616       5.569 -16.936   0.436  0.00  0.00      PROA  
ATOM    534  HE1 TYR P 616       6.577 -17.133   0.772  0.00  0.00      PROA  
ATOM    535  CZ  TYR P 616       4.476 -16.983   1.279  0.00  0.00      PROA  
ATOM    536  OH  TYR P 616       4.893 -17.121   2.612  0.00  0.00      PROA  
ATOM    537  HH  TYR P 616       4.088 -17.197   3.130  0.00  0.00      PROA  
ATOM    538  CD2 TYR P 616       2.990 -16.564  -0.550  0.00  0.00      PROA  
ATOM    539  HD2 TYR P 616       2.059 -16.270  -1.011  0.00  0.00      PROA  
ATOM    540  CE2 TYR P 616       3.158 -16.721   0.823  0.00  0.00      PROA  
ATOM    541  HE2 TYR P 616       2.336 -16.557   1.503  0.00  0.00      PROA  
ATOM    542  C   TYR P 616       4.460 -14.099  -2.647  0.00  0.00      PROA  
ATOM    543  O   TYR P 616       4.130 -13.427  -1.659  0.00  0.00      PROA  
ATOM    544  N   CYS P 617       5.700 -14.156  -3.119  0.00  0.00      PROA  
ATOM    545  HN  CYS P 617       5.902 -14.812  -3.842  0.00  0.00      PROA  
ATOM    546  CA  CYS P 617       6.744 -13.305  -2.573  0.00  0.00      PROA  
ATOM    547  HA  CYS P 617       6.691 -13.532  -1.518  0.00  0.00      PROA  
ATOM    548  CB  CYS P 617       8.116 -13.577  -3.193  0.00  0.00      PROA  
ATOM    549  HB1 CYS P 617       8.750 -12.745  -2.817  0.00  0.00      PROA  
ATOM    550  HB2 CYS P 617       7.958 -13.421  -4.281  0.00  0.00      PROA  
ATOM    551  SG  CYS P 617       8.874 -15.171  -2.950  0.00  0.00      PROA  
ATOM    552  HG1 CYS P 617       8.137 -15.861  -3.808  0.00  0.00      PROA  
ATOM    553  C   CYS P 617       6.481 -11.794  -2.688  0.00  0.00      PROA  
ATOM    554  O   CYS P 617       6.598 -11.001  -1.759  0.00  0.00      PROA  
ATOM    555  N   ALA P 618       5.968 -11.343  -3.824  0.00  0.00      PROA  
ATOM    556  HN  ALA P 618       5.862 -12.027  -4.543  0.00  0.00      PROA  
ATOM    557  CA  ALA P 618       5.449  -9.975  -4.077  0.00  0.00      PROA  
ATOM    558  HA  ALA P 618       6.199  -9.200  -4.019  0.00  0.00      PROA  
ATOM    559  CB  ALA P 618       4.925  -9.859  -5.546  0.00  0.00      PROA  
ATOM    560  HB1 ALA P 618       5.853 -10.147  -6.085  0.00  0.00      PROA  
ATOM    561  HB2 ALA P 618       4.679  -8.797  -5.763  0.00  0.00      PROA  
ATOM    562  HB3 ALA P 618       4.073 -10.539  -5.762  0.00  0.00      PROA  
ATOM    563  C   ALA P 618       4.334  -9.551  -3.052  0.00  0.00      PROA  
ATOM    564  O   ALA P 618       4.314  -8.432  -2.573  0.00  0.00      PROA  
ATOM    565  N   CYS P 619       3.325 -10.432  -2.768  0.00  0.00      PROA  
ATOM    566  HN  CYS P 619       3.415 -11.365  -3.108  0.00  0.00      PROA  
ATOM    567  CA  CYS P 619       2.104 -10.166  -1.970  0.00  0.00      PROA  
ATOM    568  HA  CYS P 619       1.791  -9.187  -2.301  0.00  0.00      PROA  
ATOM    569  CB  CYS P 619       1.030 -11.331  -2.135  0.00  0.00      PROA  
ATOM    570  HB1 CYS P 619       0.224 -11.224  -1.377  0.00  0.00      PROA  
ATOM    571  HB2 CYS P 619       1.557 -12.304  -2.034  0.00  0.00      PROA  
ATOM    572  SG  CYS P 619       0.265 -11.296  -3.797  0.00  0.00      PROA  
ATOM    573  HG1 CYS P 619       1.354 -11.770  -4.384  0.00  0.00      PROA  
ATOM    574  C   CYS P 619       2.355 -10.148  -0.504  0.00  0.00      PROA  
ATOM    575  O   CYS P 619       1.602  -9.437   0.185  0.00  0.00      PROA  
ATOM    576  N   MET P 620       3.312 -10.967   0.058  0.00  0.00      PROA  
ATOM    577  HN  MET P 620       4.045 -11.205  -0.574  0.00  0.00      PROA  
ATOM    578  CA  MET P 620       3.486 -10.957   1.464  0.00  0.00      PROA  
ATOM    579  HA  MET P 620       2.564 -11.333   1.882  0.00  0.00      PROA  
ATOM    580  CB  MET P 620       4.397 -12.048   2.024  0.00  0.00      PROA  
ATOM    581  HB1 MET P 620       4.522 -11.886   3.116  0.00  0.00      PROA  
ATOM    582  HB2 MET P 620       5.427 -12.007   1.611  0.00  0.00      PROA  
ATOM    583  CG  MET P 620       3.886 -13.542   1.861  0.00  0.00      PROA  
ATOM    584  HG1 MET P 620       4.702 -14.234   2.157  0.00  0.00      PROA  
ATOM    585  HG2 MET P 620       3.780 -13.769   0.778  0.00  0.00      PROA  
ATOM    586  SD  MET P 620       2.380 -13.748   2.895  0.00  0.00      PROA  
ATOM    587  CE  MET P 620       3.243 -14.250   4.411  0.00  0.00      PROA  
ATOM    588  HE1 MET P 620       3.713 -15.231   4.184  0.00  0.00      PROA  
ATOM    589  HE2 MET P 620       2.634 -14.457   5.317  0.00  0.00      PROA  
ATOM    590  HE3 MET P 620       4.159 -13.660   4.626  0.00  0.00      PROA  
ATOM    591  C   MET P 620       3.732  -9.643   2.224  0.00  0.00      PROA  
ATOM    592  O   MET P 620       3.181  -9.365   3.258  0.00  0.00      PROA  
ATOM    593  N   SER P 621       4.690  -8.875   1.789  0.00  0.00      PROA  
ATOM    594  HN  SER P 621       4.948  -9.155   0.868  0.00  0.00      PROA  
ATOM    595  CA  SER P 621       5.294  -7.726   2.402  0.00  0.00      PROA  
ATOM    596  HA  SER P 621       5.525  -8.123   3.379  0.00  0.00      PROA  
ATOM    597  CB  SER P 621       6.729  -7.298   1.823  0.00  0.00      PROA  
ATOM    598  HB1 SER P 621       7.495  -8.010   2.197  0.00  0.00      PROA  
ATOM    599  HB2 SER P 621       6.904  -6.272   2.211  0.00  0.00      PROA  
ATOM    600  OG  SER P 621       6.828  -7.318   0.362  0.00  0.00      PROA  
ATOM    601  HG1 SER P 621       6.859  -6.376   0.179  0.00  0.00      PROA  
ATOM    602  C   SER P 621       4.415  -6.581   2.663  0.00  0.00      PROA  
ATOM    603  O   SER P 621       4.458  -6.092   3.773  0.00  0.00      PROA  
ATOM    604  N   PRO P 622       3.426  -6.185   1.718  0.00  0.00      PROA  
ATOM    605  CD  PRO P 622       3.240  -6.285   0.255  0.00  0.00      PROA  
ATOM    606  HD1 PRO P 622       2.545  -7.136   0.087  0.00  0.00      PROA  
ATOM    607  HD2 PRO P 622       4.227  -6.550  -0.180  0.00  0.00      PROA  
ATOM    608  CA  PRO P 622       2.627  -5.044   2.134  0.00  0.00      PROA  
ATOM    609  HA  PRO P 622       3.318  -4.265   2.419  0.00  0.00      PROA  
ATOM    610  CB  PRO P 622       1.998  -4.460   0.853  0.00  0.00      PROA  
ATOM    611  HB1 PRO P 622       1.932  -3.352   0.891  0.00  0.00      PROA  
ATOM    612  HB2 PRO P 622       0.982  -4.877   0.684  0.00  0.00      PROA  
ATOM    613  CG  PRO P 622       2.888  -4.890  -0.225  0.00  0.00      PROA  
ATOM    614  HG1 PRO P 622       2.364  -4.882  -1.204  0.00  0.00      PROA  
ATOM    615  HG2 PRO P 622       3.824  -4.291  -0.255  0.00  0.00      PROA  
ATOM    616  C   PRO P 622       1.612  -5.416   3.244  0.00  0.00      PROA  
ATOM    617  O   PRO P 622       1.351  -4.580   4.075  0.00  0.00      PROA  
ATOM    618  N   VAL P 623       0.985  -6.619   3.140  0.00  0.00      PROA  
ATOM    619  HN  VAL P 623       1.358  -7.242   2.457  0.00  0.00      PROA  
ATOM    620  CA  VAL P 623      -0.183  -7.013   3.939  0.00  0.00      PROA  
ATOM    621  HA  VAL P 623      -0.938  -6.247   3.837  0.00  0.00      PROA  
ATOM    622  CB  VAL P 623      -0.911  -8.294   3.351  0.00  0.00      PROA  
ATOM    623  HB  VAL P 623      -0.948  -8.223   2.243  0.00  0.00      PROA  
ATOM    624  CG1 VAL P 623      -0.067  -9.519   3.634  0.00  0.00      PROA  
ATOM    625 HG11 VAL P 623      -0.741 -10.379   3.435  0.00  0.00      PROA  
ATOM    626 HG12 VAL P 623       0.177  -9.598   4.715  0.00  0.00      PROA  
ATOM    627 HG13 VAL P 623       0.827  -9.551   2.974  0.00  0.00      PROA  
ATOM    628  CG2 VAL P 623      -2.338  -8.371   3.902  0.00  0.00      PROA  
ATOM    629 HG21 VAL P 623      -2.258  -8.386   5.010  0.00  0.00      PROA  
ATOM    630 HG22 VAL P 623      -2.859  -9.267   3.501  0.00  0.00      PROA  
ATOM    631 HG23 VAL P 623      -2.947  -7.491   3.602  0.00  0.00      PROA  
ATOM    632  C   VAL P 623       0.173  -7.108   5.436  0.00  0.00      PROA  
ATOM    633  O   VAL P 623      -0.602  -6.514   6.214  0.00  0.00      PROA  
ATOM    634  N   ILE P 624       1.420  -7.595   5.784  0.00  0.00      PROA  
ATOM    635  HN  ILE P 624       1.870  -8.113   5.060  0.00  0.00      PROA  
ATOM    636  CA  ILE P 624       1.924  -7.432   7.105  0.00  0.00      PROA  
ATOM    637  HA  ILE P 624       1.156  -7.742   7.797  0.00  0.00      PROA  
ATOM    638  CB  ILE P 624       3.194  -8.331   7.384  0.00  0.00      PROA  
ATOM    639  HB  ILE P 624       3.492  -8.133   8.436  0.00  0.00      PROA  
ATOM    640  CG2 ILE P 624       2.526  -9.731   7.272  0.00  0.00      PROA  
ATOM    641 HG21 ILE P 624       3.214 -10.556   7.555  0.00  0.00      PROA  
ATOM    642 HG22 ILE P 624       2.444  -9.888   6.175  0.00  0.00      PROA  
ATOM    643 HG23 ILE P 624       1.625  -9.850   7.911  0.00  0.00      PROA  
ATOM    644  CG1 ILE P 624       4.356  -7.997   6.386  0.00  0.00      PROA  
ATOM    645 HG11 ILE P 624       4.713  -6.952   6.500  0.00  0.00      PROA  
ATOM    646 HG12 ILE P 624       3.832  -7.846   5.418  0.00  0.00      PROA  
ATOM    647  CD  ILE P 624       5.433  -9.028   6.148  0.00  0.00      PROA  
ATOM    648  HD1 ILE P 624       5.873  -9.526   7.038  0.00  0.00      PROA  
ATOM    649  HD2 ILE P 624       6.234  -8.447   5.643  0.00  0.00      PROA  
ATOM    650  HD3 ILE P 624       5.262  -9.876   5.451  0.00  0.00      PROA  
ATOM    651  C   ILE P 624       2.220  -5.994   7.421  0.00  0.00      PROA  
ATOM    652  O   ILE P 624       1.920  -5.577   8.520  0.00  0.00      PROA  
ATOM    653  N   THR P 625       2.794  -5.237   6.505  0.00  0.00      PROA  
ATOM    654  HN  THR P 625       3.073  -5.716   5.676  0.00  0.00      PROA  
ATOM    655  CA  THR P 625       3.056  -3.846   6.699  0.00  0.00      PROA  
ATOM    656  HA  THR P 625       3.679  -3.788   7.580  0.00  0.00      PROA  
ATOM    657  CB  THR P 625       3.889  -3.155   5.692  0.00  0.00      PROA  
ATOM    658  HB  THR P 625       3.322  -2.933   4.762  0.00  0.00      PROA  
ATOM    659  OG1 THR P 625       5.013  -3.881   5.221  0.00  0.00      PROA  
ATOM    660  HG1 THR P 625       4.735  -4.671   4.752  0.00  0.00      PROA  
ATOM    661  CG2 THR P 625       4.455  -1.835   6.174  0.00  0.00      PROA  
ATOM    662 HG21 THR P 625       3.616  -1.118   6.305  0.00  0.00      PROA  
ATOM    663 HG22 THR P 625       5.157  -1.481   5.389  0.00  0.00      PROA  
ATOM    664 HG23 THR P 625       5.054  -1.840   7.109  0.00  0.00      PROA  
ATOM    665  C   THR P 625       1.849  -2.930   7.010  0.00  0.00      PROA  
ATOM    666  O   THR P 625       1.883  -2.163   7.958  0.00  0.00      PROA  
ATOM    667  N   PHE P 626       0.738  -2.926   6.174  0.00  0.00      PROA  
ATOM    668  HN  PHE P 626       0.774  -3.650   5.490  0.00  0.00      PROA  
ATOM    669  CA  PHE P 626      -0.528  -2.366   6.588  0.00  0.00      PROA  
ATOM    670  HA  PHE P 626      -0.396  -1.306   6.748  0.00  0.00      PROA  
ATOM    671  CB  PHE P 626      -1.602  -2.346   5.455  0.00  0.00      PROA  
ATOM    672  HB1 PHE P 626      -2.620  -2.070   5.803  0.00  0.00      PROA  
ATOM    673  HB2 PHE P 626      -1.575  -3.322   4.926  0.00  0.00      PROA  
ATOM    674  CG  PHE P 626      -1.392  -1.357   4.320  0.00  0.00      PROA  
ATOM    675  CD1 PHE P 626      -0.890  -1.828   3.088  0.00  0.00      PROA  
ATOM    676  HD1 PHE P 626      -0.554  -2.853   3.043  0.00  0.00      PROA  
ATOM    677  CE1 PHE P 626      -0.734  -0.963   1.983  0.00  0.00      PROA  
ATOM    678  HE1 PHE P 626      -0.387  -1.340   1.032  0.00  0.00      PROA  
ATOM    679  CZ  PHE P 626      -1.086   0.356   2.085  0.00  0.00      PROA  
ATOM    680  HZ  PHE P 626      -0.999   1.010   1.230  0.00  0.00      PROA  
ATOM    681  CD2 PHE P 626      -1.916  -0.003   4.403  0.00  0.00      PROA  
ATOM    682  HD2 PHE P 626      -2.365   0.354   5.318  0.00  0.00      PROA  
ATOM    683  CE2 PHE P 626      -1.696   0.819   3.326  0.00  0.00      PROA  
ATOM    684  HE2 PHE P 626      -2.222   1.762   3.372  0.00  0.00      PROA  
ATOM    685  C   PHE P 626      -1.114  -2.925   7.882  0.00  0.00      PROA  
ATOM    686  O   PHE P 626      -1.689  -2.130   8.672  0.00  0.00      PROA  
ATOM    687  N   GLY P 627      -0.963  -4.284   8.147  0.00  0.00      PROA  
ATOM    688  HN  GLY P 627      -0.505  -4.831   7.451  0.00  0.00      PROA  
ATOM    689  CA  GLY P 627      -1.477  -4.833   9.381  0.00  0.00      PROA  
ATOM    690  HA1 GLY P 627      -1.496  -5.907   9.271  0.00  0.00      PROA  
ATOM    691  HA2 GLY P 627      -2.462  -4.433   9.573  0.00  0.00      PROA  
ATOM    692  C   GLY P 627      -0.654  -4.394  10.599  0.00  0.00      PROA  
ATOM    693  O   GLY P 627      -1.252  -4.330  11.673  0.00  0.00      PROA  
ATOM    694  N   GLY P 628       0.656  -4.126  10.505  0.00  0.00      PROA  
ATOM    695  HN  GLY P 628       1.107  -4.288   9.631  0.00  0.00      PROA  
ATOM    696  CA  GLY P 628       1.393  -3.389  11.567  0.00  0.00      PROA  
ATOM    697  HA1 GLY P 628       2.317  -3.168  11.054  0.00  0.00      PROA  
ATOM    698  HA2 GLY P 628       1.409  -3.906  12.515  0.00  0.00      PROA  
ATOM    699  C   GLY P 628       0.857  -1.996  11.818  0.00  0.00      PROA  
ATOM    700  O   GLY P 628       0.603  -1.533  12.928  0.00  0.00      PROA  
ATOM    701  N   LEU P 629       0.655  -1.192  10.693  0.00  0.00      PROA  
ATOM    702  HN  LEU P 629       0.788  -1.652   9.819  0.00  0.00      PROA  
ATOM    703  CA  LEU P 629       0.126   0.212  10.665  0.00  0.00      PROA  
ATOM    704  HA  LEU P 629       0.814   0.711  11.330  0.00  0.00      PROA  
ATOM    705  CB  LEU P 629       0.141   0.934   9.261  0.00  0.00      PROA  
ATOM    706  HB1 LEU P 629      -0.598   0.434   8.598  0.00  0.00      PROA  
ATOM    707  HB2 LEU P 629       1.154   0.859   8.811  0.00  0.00      PROA  
ATOM    708  CG  LEU P 629      -0.297   2.407   9.304  0.00  0.00      PROA  
ATOM    709  HG  LEU P 629       0.090   2.722  10.297  0.00  0.00      PROA  
ATOM    710  CD1 LEU P 629       0.668   3.232   8.363  0.00  0.00      PROA  
ATOM    711 HD11 LEU P 629       0.533   2.964   7.293  0.00  0.00      PROA  
ATOM    712 HD12 LEU P 629       1.755   3.196   8.591  0.00  0.00      PROA  
ATOM    713 HD13 LEU P 629       0.443   4.305   8.542  0.00  0.00      PROA  
ATOM    714  CD2 LEU P 629      -1.735   2.829   9.195  0.00  0.00      PROA  
ATOM    715 HD21 LEU P 629      -2.217   2.404   8.289  0.00  0.00      PROA  
ATOM    716 HD22 LEU P 629      -1.938   3.921   9.186  0.00  0.00      PROA  
ATOM    717 HD23 LEU P 629      -2.301   2.430  10.064  0.00  0.00      PROA  
ATOM    718  C   LEU P 629      -1.192   0.252  11.433  0.00  0.00      PROA  
ATOM    719  O   LEU P 629      -1.392   1.187  12.252  0.00  0.00      PROA  
ATOM    720  N   LEU P 630      -2.070  -0.689  11.283  0.00  0.00      PROA  
ATOM    721  HN  LEU P 630      -1.836  -1.257  10.498  0.00  0.00      PROA  
ATOM    722  CA  LEU P 630      -3.343  -0.595  11.992  0.00  0.00      PROA  
ATOM    723  HA  LEU P 630      -3.744   0.405  11.914  0.00  0.00      PROA  
ATOM    724  CB  LEU P 630      -4.312  -1.615  11.273  0.00  0.00      PROA  
ATOM    725  HB1 LEU P 630      -5.252  -1.658  11.863  0.00  0.00      PROA  
ATOM    726  HB2 LEU P 630      -3.873  -2.636  11.254  0.00  0.00      PROA  
ATOM    727  CG  LEU P 630      -4.906  -1.164   9.850  0.00  0.00      PROA  
ATOM    728  HG  LEU P 630      -4.104  -0.826   9.160  0.00  0.00      PROA  
ATOM    729  CD1 LEU P 630      -5.566  -2.341   9.105  0.00  0.00      PROA  
ATOM    730 HD11 LEU P 630      -6.518  -2.630   9.601  0.00  0.00      PROA  
ATOM    731 HD12 LEU P 630      -4.939  -3.258   9.116  0.00  0.00      PROA  
ATOM    732 HD13 LEU P 630      -5.852  -2.128   8.053  0.00  0.00      PROA  
ATOM    733  CD2 LEU P 630      -5.772   0.094   9.819  0.00  0.00      PROA  
ATOM    734 HD21 LEU P 630      -5.219   0.954  10.255  0.00  0.00      PROA  
ATOM    735 HD22 LEU P 630      -6.611  -0.105  10.520  0.00  0.00      PROA  
ATOM    736 HD23 LEU P 630      -6.099   0.259   8.771  0.00  0.00      PROA  
ATOM    737  C   LEU P 630      -3.195  -0.977  13.462  0.00  0.00      PROA  
ATOM    738  O   LEU P 630      -4.141  -0.686  14.205  0.00  0.00      PROA  
ATOM    739  N   GLY P 631      -2.126  -1.552  13.962  0.00  0.00      PROA  
ATOM    740  HN  GLY P 631      -1.375  -1.631  13.311  0.00  0.00      PROA  
ATOM    741  CA  GLY P 631      -2.059  -1.956  15.352  0.00  0.00      PROA  
ATOM    742  HA1 GLY P 631      -1.221  -2.610  15.539  0.00  0.00      PROA  
ATOM    743  HA2 GLY P 631      -3.020  -2.379  15.604  0.00  0.00      PROA  
ATOM    744  C   GLY P 631      -1.882  -0.690  16.215  0.00  0.00      PROA  
ATOM    745  O   GLY P 631      -2.519  -0.374  17.250  0.00  0.00      PROA  
ATOM    746  N   GLU P 632      -0.882   0.098  15.920  0.00  0.00      PROA  
ATOM    747  HN  GLU P 632      -0.308  -0.080  15.124  0.00  0.00      PROA  
ATOM    748  CA  GLU P 632      -0.740   1.456  16.424  0.00  0.00      PROA  
ATOM    749  HA  GLU P 632      -0.646   1.358  17.495  0.00  0.00      PROA  
ATOM    750  CB  GLU P 632       0.559   2.110  15.865  0.00  0.00      PROA  
ATOM    751  HB1 GLU P 632       0.675   3.164  16.196  0.00  0.00      PROA  
ATOM    752  HB2 GLU P 632       0.464   2.308  14.776  0.00  0.00      PROA  
ATOM    753  CG  GLU P 632       1.825   1.299  16.173  0.00  0.00      PROA  
ATOM    754  HG1 GLU P 632       1.826   0.484  15.418  0.00  0.00      PROA  
ATOM    755  HG2 GLU P 632       2.099   0.833  17.144  0.00  0.00      PROA  
ATOM    756  CD  GLU P 632       3.023   2.211  15.753  0.00  0.00      PROA  
ATOM    757  OE1 GLU P 632       3.162   2.680  14.612  0.00  0.00      PROA  
ATOM    758  OE2 GLU P 632       3.827   2.443  16.705  0.00  0.00      PROA  
ATOM    759  C   GLU P 632      -1.960   2.442  16.096  0.00  0.00      PROA  
ATOM    760  O   GLU P 632      -2.393   3.245  16.903  0.00  0.00      PROA  
ATOM    761  N   ALA P 633      -2.454   2.585  14.885  0.00  0.00      PROA  
ATOM    762  HN  ALA P 633      -1.981   2.162  14.116  0.00  0.00      PROA  
ATOM    763  CA  ALA P 633      -3.496   3.448  14.426  0.00  0.00      PROA  
ATOM    764  HA  ALA P 633      -3.312   4.487  14.656  0.00  0.00      PROA  
ATOM    765  CB  ALA P 633      -3.343   3.491  12.928  0.00  0.00      PROA  
ATOM    766  HB1 ALA P 633      -3.543   2.451  12.591  0.00  0.00      PROA  
ATOM    767  HB2 ALA P 633      -2.293   3.785  12.715  0.00  0.00      PROA  
ATOM    768  HB3 ALA P 633      -4.119   3.971  12.294  0.00  0.00      PROA  
ATOM    769  C   ALA P 633      -4.928   3.223  14.805  0.00  0.00      PROA  
ATOM    770  O   ALA P 633      -5.701   4.195  14.805  0.00  0.00      PROA  
ATOM    771  N   THR P 634      -5.313   1.922  15.139  0.00  0.00      PROA  
ATOM    772  HN  THR P 634      -4.701   1.209  14.806  0.00  0.00      PROA  
ATOM    773  CA  THR P 634      -6.711   1.638  15.508  0.00  0.00      PROA  
ATOM    774  HA  THR P 634      -7.386   2.409  15.165  0.00  0.00      PROA  
ATOM    775  CB  THR P 634      -7.286   0.400  14.822  0.00  0.00      PROA  
ATOM    776  HB  THR P 634      -8.347   0.246  15.111  0.00  0.00      PROA  
ATOM    777  OG1 THR P 634      -6.715  -0.864  15.202  0.00  0.00      PROA  
ATOM    778  HG1 THR P 634      -5.852  -0.834  14.784  0.00  0.00      PROA  
ATOM    779  CG2 THR P 634      -7.233   0.566  13.248  0.00  0.00      PROA  
ATOM    780 HG21 THR P 634      -6.162   0.585  12.955  0.00  0.00      PROA  
ATOM    781 HG22 THR P 634      -7.765   1.513  13.012  0.00  0.00      PROA  
ATOM    782 HG23 THR P 634      -7.818  -0.288  12.845  0.00  0.00      PROA  
ATOM    783  C   THR P 634      -6.879   1.491  17.038  0.00  0.00      PROA  
ATOM    784  O   THR P 634      -7.980   1.320  17.588  0.00  0.00      PROA  
ATOM    785  N   GLU P 635      -5.692   1.662  17.760  0.00  0.00      PROA  
ATOM    786  HN  GLU P 635      -4.892   1.890  17.212  0.00  0.00      PROA  
ATOM    787  CA  GLU P 635      -5.452   1.495  19.141  0.00  0.00      PROA  
ATOM    788  HA  GLU P 635      -4.429   1.754  19.374  0.00  0.00      PROA  
ATOM    789  CB  GLU P 635      -6.327   2.409  20.017  0.00  0.00      PROA  
ATOM    790  HB1 GLU P 635      -6.106   2.074  21.053  0.00  0.00      PROA  
ATOM    791  HB2 GLU P 635      -7.387   2.278  19.711  0.00  0.00      PROA  
ATOM    792  CG  GLU P 635      -6.011   3.952  19.829  0.00  0.00      PROA  
ATOM    793  HG1 GLU P 635      -6.293   4.280  18.806  0.00  0.00      PROA  
ATOM    794  HG2 GLU P 635      -4.942   4.215  19.983  0.00  0.00      PROA  
ATOM    795  CD  GLU P 635      -6.787   4.856  20.790  0.00  0.00      PROA  
ATOM    796  OE1 GLU P 635      -7.491   5.699  20.317  0.00  0.00      PROA  
ATOM    797  OE2 GLU P 635      -6.726   4.557  22.025  0.00  0.00      PROA  
ATOM    798  C   GLU P 635      -5.532  -0.002  19.531  0.00  0.00      PROA  
ATOM    799  O   GLU P 635      -5.948  -0.494  20.613  0.00  0.00      PROA  
ATOM    800  N   GLY P 636      -4.983  -0.777  18.562  0.00  0.00      PROA  
ATOM    801  HN  GLY P 636      -4.402  -0.449  17.822  0.00  0.00      PROA  
ATOM    802  CA  GLY P 636      -4.793  -2.181  18.705  0.00  0.00      PROA  
ATOM    803  HA1 GLY P 636      -4.503  -2.288  19.740  0.00  0.00      PROA  
ATOM    804  HA2 GLY P 636      -4.111  -2.481  17.924  0.00  0.00      PROA  
ATOM    805  C   GLY P 636      -5.995  -3.083  18.427  0.00  0.00      PROA  
ATOM    806  O   GLY P 636      -5.961  -4.244  18.800  0.00  0.00      PROA  
ATOM    807  N   ARG P 637      -7.023  -2.459  17.851  0.00  0.00      PROA  
ATOM    808  HN  ARG P 637      -6.893  -1.538  17.493  0.00  0.00      PROA  
ATOM    809  CA  ARG P 637      -8.258  -3.097  17.399  0.00  0.00      PROA  
ATOM    810  HA  ARG P 637      -8.536  -3.584  18.322  0.00  0.00      PROA  
ATOM    811  CB  ARG P 637      -9.404  -2.148  17.097  0.00  0.00      PROA  
ATOM    812  HB1 ARG P 637     -10.287  -2.675  16.675  0.00  0.00      PROA  
ATOM    813  HB2 ARG P 637      -9.055  -1.312  16.453  0.00  0.00      PROA  
ATOM    814  CG  ARG P 637      -9.818  -1.548  18.454  0.00  0.00      PROA  
ATOM    815  HG1 ARG P 637      -8.887  -1.065  18.822  0.00  0.00      PROA  
ATOM    816  HG2 ARG P 637     -10.058  -2.379  19.151  0.00  0.00      PROA  
ATOM    817  CD  ARG P 637     -11.025  -0.654  18.290  0.00  0.00      PROA  
ATOM    818  HD1 ARG P 637     -11.804  -1.401  18.027  0.00  0.00      PROA  
ATOM    819  HD2 ARG P 637     -10.784   0.075  17.486  0.00  0.00      PROA  
ATOM    820  NE  ARG P 637     -11.300  -0.072  19.621  0.00  0.00      PROA  
ATOM    821  HE  ARG P 637     -11.977  -0.509  20.214  0.00  0.00      PROA  
ATOM    822  CZ  ARG P 637     -10.706   1.020  20.147  0.00  0.00      PROA  
ATOM    823  NH1 ARG P 637     -10.956   1.336  21.387  0.00  0.00      PROA  
ATOM    824 HH11 ARG P 637     -10.568   2.158  21.804  0.00  0.00      PROA  
ATOM    825 HH12 ARG P 637     -11.540   0.806  22.002  0.00  0.00      PROA  
ATOM    826  NH2 ARG P 637     -10.005   1.821  19.419  0.00  0.00      PROA  
ATOM    827 HH21 ARG P 637      -9.582   1.449  18.593  0.00  0.00      PROA  
ATOM    828 HH22 ARG P 637      -9.612   2.596  19.915  0.00  0.00      PROA  
ATOM    829  C   ARG P 637      -8.170  -4.175  16.369  0.00  0.00      PROA  
ATOM    830  O   ARG P 637      -9.038  -5.043  16.405  0.00  0.00      PROA  
ATOM    831  N   ILE P 638      -7.263  -4.054  15.346  0.00  0.00      PROA  
ATOM    832  HN  ILE P 638      -6.550  -3.358  15.359  0.00  0.00      PROA  
ATOM    833  CA  ILE P 638      -7.078  -5.042  14.247  0.00  0.00      PROA  
ATOM    834  HA  ILE P 638      -7.195  -6.042  14.635  0.00  0.00      PROA  
ATOM    835  CB  ILE P 638      -8.028  -4.794  13.027  0.00  0.00      PROA  
ATOM    836  HB  ILE P 638      -7.568  -5.412  12.226  0.00  0.00      PROA  
ATOM    837  CG2 ILE P 638      -9.467  -5.384  13.360  0.00  0.00      PROA  
ATOM    838 HG21 ILE P 638      -9.875  -4.883  14.263  0.00  0.00      PROA  
ATOM    839 HG22 ILE P 638      -9.482  -6.485  13.507  0.00  0.00      PROA  
ATOM    840 HG23 ILE P 638     -10.105  -5.317  12.454  0.00  0.00      PROA  
ATOM    841  CG1 ILE P 638      -7.922  -3.430  12.456  0.00  0.00      PROA  
ATOM    842 HG11 ILE P 638      -6.924  -3.232  12.010  0.00  0.00      PROA  
ATOM    843 HG12 ILE P 638      -8.136  -2.745  13.304  0.00  0.00      PROA  
ATOM    844  CD  ILE P 638      -8.911  -3.140  11.293  0.00  0.00      PROA  
ATOM    845  HD1 ILE P 638      -8.767  -2.059  11.077  0.00  0.00      PROA  
ATOM    846  HD2 ILE P 638      -9.957  -3.139  11.666  0.00  0.00      PROA  
ATOM    847  HD3 ILE P 638      -8.751  -3.702  10.348  0.00  0.00      PROA  
ATOM    848  C   ILE P 638      -5.648  -5.014  13.936  0.00  0.00      PROA  
ATOM    849  O   ILE P 638      -5.058  -3.934  14.063  0.00  0.00      PROA  
ATOM    850  N   SER P 639      -5.046  -6.056  13.266  0.00  0.00      PROA  
ATOM    851  HN  SER P 639      -5.518  -6.920  13.115  0.00  0.00      PROA  
ATOM    852  CA  SER P 639      -3.674  -5.959  12.900  0.00  0.00      PROA  
ATOM    853  HA  SER P 639      -3.523  -5.010  12.407  0.00  0.00      PROA  
ATOM    854  CB  SER P 639      -2.873  -5.986  14.207  0.00  0.00      PROA  
ATOM    855  HB1 SER P 639      -3.038  -6.937  14.758  0.00  0.00      PROA  
ATOM    856  HB2 SER P 639      -3.097  -5.196  14.955  0.00  0.00      PROA  
ATOM    857  OG  SER P 639      -1.511  -5.882  13.940  0.00  0.00      PROA  
ATOM    858  HG1 SER P 639      -1.294  -5.320  13.192  0.00  0.00      PROA  
ATOM    859  C   SER P 639      -3.294  -6.904  11.760  0.00  0.00      PROA  
ATOM    860  O   SER P 639      -3.901  -7.006  10.665  0.00  0.00      PROA  
ATOM    861  N   ALA P 640      -2.085  -7.525  11.899  0.00  0.00      PROA  
ATOM    862  HN  ALA P 640      -1.522  -7.342  12.701  0.00  0.00      PROA  
ATOM    863  CA  ALA P 640      -1.532  -8.329  10.889  0.00  0.00      PROA  
ATOM    864  HA  ALA P 640      -1.396  -7.827   9.943  0.00  0.00      PROA  
ATOM    865  CB  ALA P 640      -0.147  -8.780  11.410  0.00  0.00      PROA  
ATOM    866  HB1 ALA P 640       0.417  -9.440  10.717  0.00  0.00      PROA  
ATOM    867  HB2 ALA P 640      -0.353  -9.287  12.377  0.00  0.00      PROA  
ATOM    868  HB3 ALA P 640       0.585  -7.980  11.650  0.00  0.00      PROA  
ATOM    869  C   ALA P 640      -2.331  -9.602  10.543  0.00  0.00      PROA  
ATOM    870  O   ALA P 640      -2.598  -9.903   9.374  0.00  0.00      PROA  
ATOM    871  N   ILE P 641      -2.846 -10.401  11.591  0.00  0.00      PROA  
ATOM    872  HN  ILE P 641      -2.713 -10.300  12.574  0.00  0.00      PROA  
ATOM    873  CA  ILE P 641      -3.725 -11.541  11.413  0.00  0.00      PROA  
ATOM    874  HA  ILE P 641      -3.267 -12.204  10.693  0.00  0.00      PROA  
ATOM    875  CB  ILE P 641      -3.943 -12.383  12.664  0.00  0.00      PROA  
ATOM    876  HB  ILE P 641      -4.334 -11.647  13.398  0.00  0.00      PROA  
ATOM    877  CG2 ILE P 641      -5.046 -13.414  12.481  0.00  0.00      PROA  
ATOM    878 HG21 ILE P 641      -4.869 -14.069  11.601  0.00  0.00      PROA  
ATOM    879 HG22 ILE P 641      -6.009 -12.905  12.263  0.00  0.00      PROA  
ATOM    880 HG23 ILE P 641      -5.193 -14.093  13.347  0.00  0.00      PROA  
ATOM    881  CG1 ILE P 641      -2.624 -13.021  13.144  0.00  0.00      PROA  
ATOM    882 HG11 ILE P 641      -2.898 -13.319  14.179  0.00  0.00      PROA  
ATOM    883 HG12 ILE P 641      -1.826 -12.248  13.179  0.00  0.00      PROA  
ATOM    884  CD  ILE P 641      -2.118 -14.215  12.433  0.00  0.00      PROA  
ATOM    885  HD1 ILE P 641      -2.967 -14.925  12.341  0.00  0.00      PROA  
ATOM    886  HD2 ILE P 641      -1.271 -14.573  13.056  0.00  0.00      PROA  
ATOM    887  HD3 ILE P 641      -1.843 -14.097  11.363  0.00  0.00      PROA  
ATOM    888  C   ILE P 641      -4.957 -11.192  10.660  0.00  0.00      PROA  
ATOM    889  O   ILE P 641      -5.364 -11.743   9.643  0.00  0.00      PROA  
ATOM    890  N   GLU P 642      -5.626 -10.109  11.103  0.00  0.00      PROA  
ATOM    891  HN  GLU P 642      -5.404  -9.601  11.932  0.00  0.00      PROA  
ATOM    892  CA  GLU P 642      -6.811  -9.616  10.425  0.00  0.00      PROA  
ATOM    893  HA  GLU P 642      -7.496 -10.451  10.446  0.00  0.00      PROA  
ATOM    894  CB  GLU P 642      -7.440  -8.543  11.351  0.00  0.00      PROA  
ATOM    895  HB1 GLU P 642      -8.402  -8.258  10.873  0.00  0.00      PROA  
ATOM    896  HB2 GLU P 642      -6.766  -7.665  11.446  0.00  0.00      PROA  
ATOM    897  CG  GLU P 642      -7.915  -9.015  12.714  0.00  0.00      PROA  
ATOM    898  HG1 GLU P 642      -8.386 -10.011  12.568  0.00  0.00      PROA  
ATOM    899  HG2 GLU P 642      -8.705  -8.297  13.024  0.00  0.00      PROA  
ATOM    900  CD  GLU P 642      -7.001  -9.098  13.831  0.00  0.00      PROA  
ATOM    901  OE1 GLU P 642      -7.505  -9.412  14.965  0.00  0.00      PROA  
ATOM    902  OE2 GLU P 642      -5.820  -8.720  13.618  0.00  0.00      PROA  
ATOM    903  C   GLU P 642      -6.546  -9.200   8.998  0.00  0.00      PROA  
ATOM    904  O   GLU P 642      -7.419  -9.470   8.155  0.00  0.00      PROA  
ATOM    905  N   SER P 643      -5.398  -8.608   8.690  0.00  0.00      PROA  
ATOM    906  HN  SER P 643      -4.849  -8.324   9.472  0.00  0.00      PROA  
ATOM    907  CA  SER P 643      -5.016  -8.343   7.314  0.00  0.00      PROA  
ATOM    908  HA  SER P 643      -5.882  -7.894   6.850  0.00  0.00      PROA  
ATOM    909  CB  SER P 643      -3.851  -7.376   7.155  0.00  0.00      PROA  
ATOM    910  HB1 SER P 643      -3.683  -7.202   6.071  0.00  0.00      PROA  
ATOM    911  HB2 SER P 643      -2.888  -7.837   7.462  0.00  0.00      PROA  
ATOM    912  OG  SER P 643      -4.044  -6.157   7.903  0.00  0.00      PROA  
ATOM    913  HG1 SER P 643      -4.179  -6.408   8.820  0.00  0.00      PROA  
ATOM    914  C   SER P 643      -4.793  -9.613   6.525  0.00  0.00      PROA  
ATOM    915  O   SER P 643      -5.407  -9.831   5.512  0.00  0.00      PROA  
ATOM    916  N   LEU P 644      -3.919 -10.492   6.967  0.00  0.00      PROA  
ATOM    917  HN  LEU P 644      -3.389 -10.261   7.779  0.00  0.00      PROA  
ATOM    918  CA  LEU P 644      -3.716 -11.842   6.288  0.00  0.00      PROA  
ATOM    919  HA  LEU P 644      -3.406 -11.797   5.254  0.00  0.00      PROA  
ATOM    920  CB  LEU P 644      -2.639 -12.637   7.136  0.00  0.00      PROA  
ATOM    921  HB1 LEU P 644      -2.536 -13.699   6.825  0.00  0.00      PROA  
ATOM    922  HB2 LEU P 644      -3.036 -12.606   8.173  0.00  0.00      PROA  
ATOM    923  CG  LEU P 644      -1.184 -12.072   7.194  0.00  0.00      PROA  
ATOM    924  HG  LEU P 644      -1.201 -11.011   7.525  0.00  0.00      PROA  
ATOM    925  CD1 LEU P 644      -0.282 -12.835   8.177  0.00  0.00      PROA  
ATOM    926 HD11 LEU P 644      -0.684 -12.619   9.190  0.00  0.00      PROA  
ATOM    927 HD12 LEU P 644       0.756 -12.450   8.274  0.00  0.00      PROA  
ATOM    928 HD13 LEU P 644      -0.292 -13.927   7.976  0.00  0.00      PROA  
ATOM    929  CD2 LEU P 644      -0.554 -12.144   5.759  0.00  0.00      PROA  
ATOM    930 HD21 LEU P 644       0.495 -11.794   5.863  0.00  0.00      PROA  
ATOM    931 HD22 LEU P 644      -1.072 -11.411   5.103  0.00  0.00      PROA  
ATOM    932 HD23 LEU P 644      -0.691 -13.195   5.427  0.00  0.00      PROA  
ATOM    933  C   LEU P 644      -4.970 -12.776   6.148  0.00  0.00      PROA  
ATOM    934  O   LEU P 644      -5.212 -13.368   5.106  0.00  0.00      PROA  
ATOM    935  N   PHE P 645      -5.781 -12.899   7.206  0.00  0.00      PROA  
ATOM    936  HN  PHE P 645      -5.571 -12.397   8.042  0.00  0.00      PROA  
ATOM    937  CA  PHE P 645      -7.036 -13.679   7.238  0.00  0.00      PROA  
ATOM    938  HA  PHE P 645      -6.731 -14.664   6.918  0.00  0.00      PROA  
ATOM    939  CB  PHE P 645      -7.613 -13.646   8.727  0.00  0.00      PROA  
ATOM    940  HB1 PHE P 645      -7.554 -12.577   9.024  0.00  0.00      PROA  
ATOM    941  HB2 PHE P 645      -6.912 -14.327   9.255  0.00  0.00      PROA  
ATOM    942  CG  PHE P 645      -8.990 -14.240   8.863  0.00  0.00      PROA  
ATOM    943  CD1 PHE P 645     -10.010 -13.860   9.837  0.00  0.00      PROA  
ATOM    944  HD1 PHE P 645      -9.825 -12.971  10.422  0.00  0.00      PROA  
ATOM    945  CE1 PHE P 645     -11.239 -14.491   9.850  0.00  0.00      PROA  
ATOM    946  HE1 PHE P 645     -11.968 -13.994  10.472  0.00  0.00      PROA  
ATOM    947  CZ  PHE P 645     -11.416 -15.725   9.172  0.00  0.00      PROA  
ATOM    948  HZ  PHE P 645     -12.311 -16.327   9.225  0.00  0.00      PROA  
ATOM    949  CD2 PHE P 645      -9.295 -15.362   8.061  0.00  0.00      PROA  
ATOM    950  HD2 PHE P 645      -8.556 -15.685   7.343  0.00  0.00      PROA  
ATOM    951  CE2 PHE P 645     -10.473 -16.123   8.190  0.00  0.00      PROA  
ATOM    952  HE2 PHE P 645     -10.548 -17.038   7.621  0.00  0.00      PROA  
ATOM    953  C   PHE P 645      -8.045 -12.987   6.300  0.00  0.00      PROA  
ATOM    954  O   PHE P 645      -8.750 -13.691   5.507  0.00  0.00      PROA  
ATOM    955  N   GLY P 646      -8.048 -11.650   6.334  0.00  0.00      PROA  
ATOM    956  HN  GLY P 646      -7.466 -11.155   6.975  0.00  0.00      PROA  
ATOM    957  CA  GLY P 646      -8.835 -10.952   5.344  0.00  0.00      PROA  
ATOM    958  HA1 GLY P 646      -8.729  -9.898   5.553  0.00  0.00      PROA  
ATOM    959  HA2 GLY P 646      -9.874 -11.245   5.383  0.00  0.00      PROA  
ATOM    960  C   GLY P 646      -8.485 -11.221   3.911  0.00  0.00      PROA  
ATOM    961  O   GLY P 646      -9.340 -11.408   3.028  0.00  0.00      PROA  
ATOM    962  N   ALA P 647      -7.148 -11.203   3.610  0.00  0.00      PROA  
ATOM    963  HN  ALA P 647      -6.421 -11.072   4.279  0.00  0.00      PROA  
ATOM    964  CA  ALA P 647      -6.578 -11.412   2.289  0.00  0.00      PROA  
ATOM    965  HA  ALA P 647      -7.206 -10.804   1.654  0.00  0.00      PROA  
ATOM    966  CB  ALA P 647      -5.201 -10.818   2.104  0.00  0.00      PROA  
ATOM    967  HB1 ALA P 647      -5.067 -10.520   1.042  0.00  0.00      PROA  
ATOM    968  HB2 ALA P 647      -4.543 -11.578   2.577  0.00  0.00      PROA  
ATOM    969  HB3 ALA P 647      -5.041  -9.934   2.757  0.00  0.00      PROA  
ATOM    970  C   ALA P 647      -6.764 -12.845   1.849  0.00  0.00      PROA  
ATOM    971  O   ALA P 647      -7.099 -13.173   0.742  0.00  0.00      PROA  
ATOM    972  N   SER P 648      -6.752 -13.793   2.813  0.00  0.00      PROA  
ATOM    973  HN  SER P 648      -6.500 -13.614   3.761  0.00  0.00      PROA  
ATOM    974  CA  SER P 648      -7.043 -15.152   2.476  0.00  0.00      PROA  
ATOM    975  HA  SER P 648      -6.519 -15.353   1.553  0.00  0.00      PROA  
ATOM    976  CB  SER P 648      -6.629 -16.258   3.497  0.00  0.00      PROA  
ATOM    977  HB1 SER P 648      -5.552 -16.402   3.266  0.00  0.00      PROA  
ATOM    978  HB2 SER P 648      -7.209 -17.190   3.328  0.00  0.00      PROA  
ATOM    979  OG  SER P 648      -6.812 -15.927   4.867  0.00  0.00      PROA  
ATOM    980  HG1 SER P 648      -6.179 -15.242   5.096  0.00  0.00      PROA  
ATOM    981  C   SER P 648      -8.524 -15.374   2.185  0.00  0.00      PROA  
ATOM    982  O   SER P 648      -8.892 -15.870   1.125  0.00  0.00      PROA  
ATOM    983  N   LEU P 649      -9.402 -14.938   3.011  0.00  0.00      PROA  
ATOM    984  HN  LEU P 649      -9.146 -14.545   3.891  0.00  0.00      PROA  
ATOM    985  CA  LEU P 649     -10.831 -15.043   2.734  0.00  0.00      PROA  
ATOM    986  HA  LEU P 649     -10.982 -16.091   2.525  0.00  0.00      PROA  
ATOM    987  CB  LEU P 649     -11.594 -14.460   3.986  0.00  0.00      PROA  
ATOM    988  HB1 LEU P 649     -11.104 -13.486   4.199  0.00  0.00      PROA  
ATOM    989  HB2 LEU P 649     -11.348 -15.145   4.826  0.00  0.00      PROA  
ATOM    990  CG  LEU P 649     -13.126 -14.231   3.908  0.00  0.00      PROA  
ATOM    991  HG  LEU P 649     -13.406 -13.576   3.055  0.00  0.00      PROA  
ATOM    992  CD1 LEU P 649     -13.983 -15.521   3.994  0.00  0.00      PROA  
ATOM    993 HD11 LEU P 649     -14.915 -15.236   4.527  0.00  0.00      PROA  
ATOM    994 HD12 LEU P 649     -13.388 -16.314   4.496  0.00  0.00      PROA  
ATOM    995 HD13 LEU P 649     -14.287 -15.847   2.976  0.00  0.00      PROA  
ATOM    996  CD2 LEU P 649     -13.541 -13.486   5.198  0.00  0.00      PROA  
ATOM    997 HD21 LEU P 649     -13.090 -12.473   5.276  0.00  0.00      PROA  
ATOM    998 HD22 LEU P 649     -13.424 -14.130   6.096  0.00  0.00      PROA  
ATOM    999 HD23 LEU P 649     -14.647 -13.416   5.117  0.00  0.00      PROA  
ATOM   1000  C   LEU P 649     -11.358 -14.402   1.475  0.00  0.00      PROA  
ATOM   1001  O   LEU P 649     -11.983 -15.056   0.698  0.00  0.00      PROA  
ATOM   1002  N   THR P 650     -10.992 -13.079   1.272  0.00  0.00      PROA  
ATOM   1003  HN  THR P 650     -10.490 -12.607   1.992  0.00  0.00      PROA  
ATOM   1004  CA  THR P 650     -11.346 -12.418   0.010  0.00  0.00      PROA  
ATOM   1005  HA  THR P 650     -12.403 -12.558  -0.158  0.00  0.00      PROA  
ATOM   1006  CB  THR P 650     -11.079 -10.978   0.034  0.00  0.00      PROA  
ATOM   1007  HB  THR P 650     -11.349 -10.465  -0.914  0.00  0.00      PROA  
ATOM   1008  OG1 THR P 650      -9.735 -10.646   0.391  0.00  0.00      PROA  
ATOM   1009  HG1 THR P 650      -9.659 -10.825   1.331  0.00  0.00      PROA  
ATOM   1010  CG2 THR P 650     -11.958 -10.321   1.093  0.00  0.00      PROA  
ATOM   1011 HG21 THR P 650     -11.707  -9.242   1.182  0.00  0.00      PROA  
ATOM   1012 HG22 THR P 650     -12.049 -10.847   2.068  0.00  0.00      PROA  
ATOM   1013 HG23 THR P 650     -13.006 -10.226   0.736  0.00  0.00      PROA  
ATOM   1014  C   THR P 650     -10.709 -13.093  -1.161  0.00  0.00      PROA  
ATOM   1015  O   THR P 650     -11.324 -13.288  -2.193  0.00  0.00      PROA  
ATOM   1016  N   GLY P 651      -9.427 -13.461  -1.088  0.00  0.00      PROA  
ATOM   1017  HN  GLY P 651      -8.903 -13.227  -0.273  0.00  0.00      PROA  
ATOM   1018  CA  GLY P 651      -8.625 -14.117  -2.139  0.00  0.00      PROA  
ATOM   1019  HA1 GLY P 651      -7.624 -14.260  -1.759  0.00  0.00      PROA  
ATOM   1020  HA2 GLY P 651      -8.581 -13.431  -2.972  0.00  0.00      PROA  
ATOM   1021  C   GLY P 651      -9.129 -15.461  -2.624  0.00  0.00      PROA  
ATOM   1022  O   GLY P 651      -9.274 -15.756  -3.851  0.00  0.00      PROA  
ATOM   1023  N   ILE P 652      -9.380 -16.391  -1.623  0.00  0.00      PROA  
ATOM   1024  HN  ILE P 652      -9.306 -16.195  -0.648  0.00  0.00      PROA  
ATOM   1025  CA  ILE P 652      -9.920 -17.611  -2.076  0.00  0.00      PROA  
ATOM   1026  HA  ILE P 652      -9.256 -18.044  -2.809  0.00  0.00      PROA  
ATOM   1027  CB  ILE P 652     -10.001 -18.522  -0.851  0.00  0.00      PROA  
ATOM   1028  HB  ILE P 652     -10.536 -17.883  -0.116  0.00  0.00      PROA  
ATOM   1029  CG2 ILE P 652     -10.786 -19.804  -1.183  0.00  0.00      PROA  
ATOM   1030 HG21 ILE P 652     -10.605 -20.622  -0.453  0.00  0.00      PROA  
ATOM   1031 HG22 ILE P 652     -10.538 -20.106  -2.223  0.00  0.00      PROA  
ATOM   1032 HG23 ILE P 652     -11.862 -19.538  -1.108  0.00  0.00      PROA  
ATOM   1033  CG1 ILE P 652      -8.539 -18.892  -0.247  0.00  0.00      PROA  
ATOM   1034 HG11 ILE P 652      -8.631 -19.387   0.743  0.00  0.00      PROA  
ATOM   1035 HG12 ILE P 652      -8.010 -17.963   0.056  0.00  0.00      PROA  
ATOM   1036  CD  ILE P 652      -7.690 -19.760  -1.111  0.00  0.00      PROA  
ATOM   1037  HD1 ILE P 652      -6.650 -19.568  -0.769  0.00  0.00      PROA  
ATOM   1038  HD2 ILE P 652      -7.726 -19.403  -2.163  0.00  0.00      PROA  
ATOM   1039  HD3 ILE P 652      -7.862 -20.856  -1.042  0.00  0.00      PROA  
ATOM   1040  C   ILE P 652     -11.311 -17.558  -2.607  0.00  0.00      PROA  
ATOM   1041  O   ILE P 652     -11.664 -18.121  -3.612  0.00  0.00      PROA  
ATOM   1042  N   ALA P 653     -12.198 -16.739  -1.986  0.00  0.00      PROA  
ATOM   1043  HN  ALA P 653     -12.041 -16.255  -1.129  0.00  0.00      PROA  
ATOM   1044  CA  ALA P 653     -13.480 -16.482  -2.538  0.00  0.00      PROA  
ATOM   1045  HA  ALA P 653     -13.898 -17.477  -2.556  0.00  0.00      PROA  
ATOM   1046  CB  ALA P 653     -14.405 -15.627  -1.555  0.00  0.00      PROA  
ATOM   1047  HB1 ALA P 653     -14.421 -16.096  -0.548  0.00  0.00      PROA  
ATOM   1048  HB2 ALA P 653     -15.478 -15.554  -1.833  0.00  0.00      PROA  
ATOM   1049  HB3 ALA P 653     -13.952 -14.618  -1.447  0.00  0.00      PROA  
ATOM   1050  C   ALA P 653     -13.541 -15.856  -3.975  0.00  0.00      PROA  
ATOM   1051  O   ALA P 653     -14.190 -16.412  -4.886  0.00  0.00      PROA  
ATOM   1052  N   TYR P 654     -12.770 -14.747  -4.184  0.00  0.00      PROA  
ATOM   1053  HN  TYR P 654     -12.236 -14.421  -3.407  0.00  0.00      PROA  
ATOM   1054  CA  TYR P 654     -12.757 -13.985  -5.413  0.00  0.00      PROA  
ATOM   1055  HA  TYR P 654     -13.785 -13.748  -5.641  0.00  0.00      PROA  
ATOM   1056  CB  TYR P 654     -12.045 -12.696  -5.096  0.00  0.00      PROA  
ATOM   1057  HB1 TYR P 654     -11.028 -12.918  -4.708  0.00  0.00      PROA  
ATOM   1058  HB2 TYR P 654     -12.517 -12.038  -4.336  0.00  0.00      PROA  
ATOM   1059  CG  TYR P 654     -11.804 -11.803  -6.315  0.00  0.00      PROA  
ATOM   1060  CD1 TYR P 654     -10.616 -11.874  -7.094  0.00  0.00      PROA  
ATOM   1061  HD1 TYR P 654      -9.914 -12.632  -6.780  0.00  0.00      PROA  
ATOM   1062  CE1 TYR P 654     -10.358 -11.040  -8.198  0.00  0.00      PROA  
ATOM   1063  HE1 TYR P 654      -9.386 -11.199  -8.642  0.00  0.00      PROA  
ATOM   1064  CZ  TYR P 654     -11.278 -10.022  -8.500  0.00  0.00      PROA  
ATOM   1065  OH  TYR P 654     -11.098  -9.155  -9.595  0.00  0.00      PROA  
ATOM   1066  HH  TYR P 654     -10.512  -9.666 -10.157  0.00  0.00      PROA  
ATOM   1067  CD2 TYR P 654     -12.660 -10.779  -6.608  0.00  0.00      PROA  
ATOM   1068  HD2 TYR P 654     -13.527 -10.681  -5.971  0.00  0.00      PROA  
ATOM   1069  CE2 TYR P 654     -12.478  -9.862  -7.634  0.00  0.00      PROA  
ATOM   1070  HE2 TYR P 654     -13.148  -9.071  -7.938  0.00  0.00      PROA  
ATOM   1071  C   TYR P 654     -12.089 -14.786  -6.561  0.00  0.00      PROA  
ATOM   1072  O   TYR P 654     -12.587 -14.975  -7.654  0.00  0.00      PROA  
ATOM   1073  N   SER P 655     -10.914 -15.457  -6.305  0.00  0.00      PROA  
ATOM   1074  HN  SER P 655     -10.524 -15.463  -5.387  0.00  0.00      PROA  
ATOM   1075  CA  SER P 655     -10.271 -16.178  -7.378  0.00  0.00      PROA  
ATOM   1076  HA  SER P 655     -10.145 -15.600  -8.282  0.00  0.00      PROA  
ATOM   1077  CB  SER P 655      -8.835 -16.717  -7.149  0.00  0.00      PROA  
ATOM   1078  HB1 SER P 655      -7.970 -16.024  -7.079  0.00  0.00      PROA  
ATOM   1079  HB2 SER P 655      -8.531 -17.413  -7.960  0.00  0.00      PROA  
ATOM   1080  OG  SER P 655      -8.860 -17.427  -5.858  0.00  0.00      PROA  
ATOM   1081  HG1 SER P 655      -9.112 -16.801  -5.175  0.00  0.00      PROA  
ATOM   1082  C   SER P 655     -11.052 -17.412  -7.857  0.00  0.00      PROA  
ATOM   1083  O   SER P 655     -11.127 -17.722  -9.063  0.00  0.00      PROA  
ATOM   1084  N   LEU P 656     -11.752 -18.159  -6.992  0.00  0.00      PROA  
ATOM   1085  HN  LEU P 656     -11.762 -17.998  -6.008  0.00  0.00      PROA  
ATOM   1086  CA  LEU P 656     -12.795 -19.031  -7.475  0.00  0.00      PROA  
ATOM   1087  HA  LEU P 656     -12.264 -19.662  -8.172  0.00  0.00      PROA  
ATOM   1088  CB  LEU P 656     -13.361 -19.974  -6.388  0.00  0.00      PROA  
ATOM   1089  HB1 LEU P 656     -14.176 -20.624  -6.773  0.00  0.00      PROA  
ATOM   1090  HB2 LEU P 656     -13.833 -19.359  -5.592  0.00  0.00      PROA  
ATOM   1091  CG  LEU P 656     -12.349 -20.916  -5.722  0.00  0.00      PROA  
ATOM   1092  HG  LEU P 656     -11.543 -20.244  -5.356  0.00  0.00      PROA  
ATOM   1093  CD1 LEU P 656     -12.942 -21.772  -4.563  0.00  0.00      PROA  
ATOM   1094 HD11 LEU P 656     -12.119 -22.374  -4.123  0.00  0.00      PROA  
ATOM   1095 HD12 LEU P 656     -13.792 -22.367  -4.961  0.00  0.00      PROA  
ATOM   1096 HD13 LEU P 656     -13.387 -21.142  -3.762  0.00  0.00      PROA  
ATOM   1097  CD2 LEU P 656     -11.670 -21.923  -6.702  0.00  0.00      PROA  
ATOM   1098 HD21 LEU P 656     -12.480 -22.580  -7.085  0.00  0.00      PROA  
ATOM   1099 HD22 LEU P 656     -10.829 -22.497  -6.258  0.00  0.00      PROA  
ATOM   1100 HD23 LEU P 656     -11.197 -21.320  -7.505  0.00  0.00      PROA  
ATOM   1101  C   LEU P 656     -13.967 -18.445  -8.277  0.00  0.00      PROA  
ATOM   1102  O   LEU P 656     -14.282 -19.003  -9.320  0.00  0.00      PROA  
ATOM   1103  N   PHE P 657     -14.690 -17.347  -7.854  0.00  0.00      PROA  
ATOM   1104  HN  PHE P 657     -14.383 -16.819  -7.066  0.00  0.00      PROA  
ATOM   1105  CA  PHE P 657     -15.947 -16.943  -8.465  0.00  0.00      PROA  
ATOM   1106  HA  PHE P 657     -15.961 -17.517  -9.380  0.00  0.00      PROA  
ATOM   1107  CB  PHE P 657     -17.134 -17.145  -7.525  0.00  0.00      PROA  
ATOM   1108  HB1 PHE P 657     -17.988 -16.469  -7.747  0.00  0.00      PROA  
ATOM   1109  HB2 PHE P 657     -16.781 -16.894  -6.502  0.00  0.00      PROA  
ATOM   1110  CG  PHE P 657     -17.722 -18.588  -7.570  0.00  0.00      PROA  
ATOM   1111  CD1 PHE P 657     -18.501 -18.996  -8.677  0.00  0.00      PROA  
ATOM   1112  HD1 PHE P 657     -18.791 -18.319  -9.466  0.00  0.00      PROA  
ATOM   1113  CE1 PHE P 657     -18.865 -20.355  -8.893  0.00  0.00      PROA  
ATOM   1114  HE1 PHE P 657     -19.567 -20.691  -9.642  0.00  0.00      PROA  
ATOM   1115  CZ  PHE P 657     -18.448 -21.275  -7.875  0.00  0.00      PROA  
ATOM   1116  HZ  PHE P 657     -18.663 -22.315  -8.070  0.00  0.00      PROA  
ATOM   1117  CD2 PHE P 657     -17.550 -19.443  -6.514  0.00  0.00      PROA  
ATOM   1118  HD2 PHE P 657     -17.064 -19.158  -5.592  0.00  0.00      PROA  
ATOM   1119  CE2 PHE P 657     -17.899 -20.811  -6.694  0.00  0.00      PROA  
ATOM   1120  HE2 PHE P 657     -17.633 -21.539  -5.942  0.00  0.00      PROA  
ATOM   1121  C   PHE P 657     -15.947 -15.523  -9.107  0.00  0.00      PROA  
ATOM   1122  O   PHE P 657     -16.977 -15.181  -9.637  0.00  0.00      PROA  
ATOM   1123  N   ALA P 658     -14.875 -14.740  -9.154  0.00  0.00      PROA  
ATOM   1124  HN  ALA P 658     -14.053 -14.894  -8.612  0.00  0.00      PROA  
ATOM   1125  CA  ALA P 658     -14.845 -13.608  -9.988  0.00  0.00      PROA  
ATOM   1126  HA  ALA P 658     -15.819 -13.156 -10.112  0.00  0.00      PROA  
ATOM   1127  CB  ALA P 658     -13.953 -12.473  -9.371  0.00  0.00      PROA  
ATOM   1128  HB1 ALA P 658     -14.194 -12.278  -8.304  0.00  0.00      PROA  
ATOM   1129  HB2 ALA P 658     -14.136 -11.572  -9.995  0.00  0.00      PROA  
ATOM   1130  HB3 ALA P 658     -12.919 -12.868  -9.470  0.00  0.00      PROA  
ATOM   1131  C   ALA P 658     -14.450 -13.917 -11.419  0.00  0.00      PROA  
ATOM   1132  O   ALA P 658     -13.926 -14.924 -11.784  0.00  0.00      PROA  
ATOM   1133  N   GLY P 659     -14.957 -13.016 -12.334  0.00  0.00      PROA  
ATOM   1134  HN  GLY P 659     -15.507 -12.241 -12.033  0.00  0.00      PROA  
ATOM   1135  CA  GLY P 659     -14.756 -13.180 -13.761  0.00  0.00      PROA  
ATOM   1136  HA1 GLY P 659     -15.319 -12.370 -14.200  0.00  0.00      PROA  
ATOM   1137  HA2 GLY P 659     -15.094 -14.163 -14.056  0.00  0.00      PROA  
ATOM   1138  C   GLY P 659     -13.297 -12.885 -14.117  0.00  0.00      PROA  
ATOM   1139  O   GLY P 659     -12.700 -13.461 -15.014  0.00  0.00      PROA  
ATOM   1140  N   GLN P 660     -12.654 -11.970 -13.334  0.00  0.00      PROA  
ATOM   1141  HN  GLN P 660     -13.032 -11.546 -12.515  0.00  0.00      PROA  
ATOM   1142  CA  GLN P 660     -11.305 -11.569 -13.614  0.00  0.00      PROA  
ATOM   1143  HA  GLN P 660     -10.944 -11.853 -14.591  0.00  0.00      PROA  
ATOM   1144  CB  GLN P 660     -11.332  -9.968 -13.516  0.00  0.00      PROA  
ATOM   1145  HB1 GLN P 660     -11.937  -9.736 -12.614  0.00  0.00      PROA  
ATOM   1146  HB2 GLN P 660     -11.938  -9.577 -14.361  0.00  0.00      PROA  
ATOM   1147  CG  GLN P 660      -9.933  -9.257 -13.423  0.00  0.00      PROA  
ATOM   1148  HG1 GLN P 660      -9.281  -9.546 -12.571  0.00  0.00      PROA  
ATOM   1149  HG2 GLN P 660     -10.071  -8.161 -13.301  0.00  0.00      PROA  
ATOM   1150  CD  GLN P 660      -9.116  -9.468 -14.668  0.00  0.00      PROA  
ATOM   1151  OE1 GLN P 660      -8.510 -10.545 -14.830  0.00  0.00      PROA  
ATOM   1152  NE2 GLN P 660      -8.986  -8.396 -15.473  0.00  0.00      PROA  
ATOM   1153 HE21 GLN P 660      -8.279  -8.316 -16.177  0.00  0.00      PROA  
ATOM   1154 HE22 GLN P 660      -9.720  -7.718 -15.469  0.00  0.00      PROA  
ATOM   1155  C   GLN P 660     -10.394 -12.108 -12.490  0.00  0.00      PROA  
ATOM   1156  O   GLN P 660     -10.531 -11.803 -11.291  0.00  0.00      PROA  
ATOM   1157  N   PRO P 661      -9.525 -13.090 -12.846  0.00  0.00      PROA  
ATOM   1158  CD  PRO P 661      -9.675 -13.950 -13.974  0.00  0.00      PROA  
ATOM   1159  HD1 PRO P 661      -9.499 -13.316 -14.870  0.00  0.00      PROA  
ATOM   1160  HD2 PRO P 661     -10.707 -14.356 -13.915  0.00  0.00      PROA  
ATOM   1161  CA  PRO P 661      -8.669 -13.672 -11.792  0.00  0.00      PROA  
ATOM   1162  HA  PRO P 661      -9.119 -13.629 -10.811  0.00  0.00      PROA  
ATOM   1163  CB  PRO P 661      -8.519 -15.136 -12.332  0.00  0.00      PROA  
ATOM   1164  HB1 PRO P 661      -9.313 -15.767 -11.877  0.00  0.00      PROA  
ATOM   1165  HB2 PRO P 661      -7.575 -15.644 -12.041  0.00  0.00      PROA  
ATOM   1166  CG  PRO P 661      -8.759 -15.074 -13.849  0.00  0.00      PROA  
ATOM   1167  HG1 PRO P 661      -7.763 -14.809 -14.264  0.00  0.00      PROA  
ATOM   1168  HG2 PRO P 661      -9.073 -16.062 -14.250  0.00  0.00      PROA  
ATOM   1169  C   PRO P 661      -7.324 -12.916 -11.799  0.00  0.00      PROA  
ATOM   1170  O   PRO P 661      -6.525 -13.161 -10.913  0.00  0.00      PROA  
ATOM   1171  N   LEU P 662      -6.977 -12.090 -12.815  0.00  0.00      PROA  
ATOM   1172  HN  LEU P 662      -7.594 -11.949 -13.585  0.00  0.00      PROA  
ATOM   1173  CA  LEU P 662      -5.629 -11.708 -13.079  0.00  0.00      PROA  
ATOM   1174  HA  LEU P 662      -4.918 -12.454 -12.757  0.00  0.00      PROA  
ATOM   1175  CB  LEU P 662      -5.450 -11.415 -14.568  0.00  0.00      PROA  
ATOM   1176  HB1 LEU P 662      -4.367 -11.219 -14.716  0.00  0.00      PROA  
ATOM   1177  HB2 LEU P 662      -6.037 -10.503 -14.807  0.00  0.00      PROA  
ATOM   1178  CG  LEU P 662      -5.884 -12.605 -15.491  0.00  0.00      PROA  
ATOM   1179  HG  LEU P 662      -6.971 -12.801 -15.371  0.00  0.00      PROA  
ATOM   1180  CD1 LEU P 662      -5.676 -12.201 -16.923  0.00  0.00      PROA  
ATOM   1181 HD11 LEU P 662      -5.845 -13.064 -17.603  0.00  0.00      PROA  
ATOM   1182 HD12 LEU P 662      -4.599 -11.972 -17.063  0.00  0.00      PROA  
ATOM   1183 HD13 LEU P 662      -6.274 -11.328 -17.261  0.00  0.00      PROA  
ATOM   1184  CD2 LEU P 662      -5.206 -13.947 -15.275  0.00  0.00      PROA  
ATOM   1185 HD21 LEU P 662      -5.581 -14.400 -14.333  0.00  0.00      PROA  
ATOM   1186 HD22 LEU P 662      -4.112 -13.783 -15.181  0.00  0.00      PROA  
ATOM   1187 HD23 LEU P 662      -5.199 -14.774 -16.018  0.00  0.00      PROA  
ATOM   1188  C   LEU P 662      -5.348 -10.357 -12.361  0.00  0.00      PROA  
ATOM   1189  O   LEU P 662      -4.214  -9.860 -12.351  0.00  0.00      PROA  
ATOM   1190  N   THR P 663      -6.398  -9.717 -11.864  0.00  0.00      PROA  
ATOM   1191  HN  THR P 663      -7.270 -10.191 -11.781  0.00  0.00      PROA  
ATOM   1192  CA  THR P 663      -6.178  -8.649 -10.891  0.00  0.00      PROA  
ATOM   1193  HA  THR P 663      -5.250  -8.118 -11.042  0.00  0.00      PROA  
ATOM   1194  CB  THR P 663      -7.273  -7.572 -11.004  0.00  0.00      PROA  
ATOM   1195  HB  THR P 663      -7.044  -6.783 -10.257  0.00  0.00      PROA  
ATOM   1196  OG1 THR P 663      -8.648  -8.077 -10.747  0.00  0.00      PROA  
ATOM   1197  HG1 THR P 663      -8.658  -8.181  -9.792  0.00  0.00      PROA  
ATOM   1198  CG2 THR P 663      -7.349  -6.891 -12.353  0.00  0.00      PROA  
ATOM   1199 HG21 THR P 663      -8.143  -6.128 -12.205  0.00  0.00      PROA  
ATOM   1200 HG22 THR P 663      -7.455  -7.535 -13.252  0.00  0.00      PROA  
ATOM   1201 HG23 THR P 663      -6.424  -6.278 -12.414  0.00  0.00      PROA  
ATOM   1202  C   THR P 663      -6.199  -9.133  -9.453  0.00  0.00      PROA  
ATOM   1203  O   THR P 663      -7.183  -9.718  -8.997  0.00  0.00      PROA  
ATOM   1204  N   ILE P 664      -5.119  -8.831  -8.724  0.00  0.00      PROA  
ATOM   1205  HN  ILE P 664      -4.440  -8.214  -9.114  0.00  0.00      PROA  
ATOM   1206  CA  ILE P 664      -4.759  -9.461  -7.426  0.00  0.00      PROA  
ATOM   1207  HA  ILE P 664      -5.487 -10.239  -7.243  0.00  0.00      PROA  
ATOM   1208  CB  ILE P 664      -3.355  -9.955  -7.244  0.00  0.00      PROA  
ATOM   1209  HB  ILE P 664      -2.707  -9.124  -7.596  0.00  0.00      PROA  
ATOM   1210  CG2 ILE P 664      -3.036 -10.235  -5.752  0.00  0.00      PROA  
ATOM   1211 HG21 ILE P 664      -3.031  -9.344  -5.088  0.00  0.00      PROA  
ATOM   1212 HG22 ILE P 664      -2.054 -10.754  -5.793  0.00  0.00      PROA  
ATOM   1213 HG23 ILE P 664      -3.744 -10.966  -5.307  0.00  0.00      PROA  
ATOM   1214  CG1 ILE P 664      -3.138 -11.089  -8.157  0.00  0.00      PROA  
ATOM   1215 HG11 ILE P 664      -2.048 -11.303  -8.180  0.00  0.00      PROA  
ATOM   1216 HG12 ILE P 664      -3.268 -10.807  -9.224  0.00  0.00      PROA  
ATOM   1217  CD  ILE P 664      -4.012 -12.299  -7.971  0.00  0.00      PROA  
ATOM   1218  HD1 ILE P 664      -4.168 -12.544  -6.899  0.00  0.00      PROA  
ATOM   1219  HD2 ILE P 664      -3.530 -13.142  -8.511  0.00  0.00      PROA  
ATOM   1220  HD3 ILE P 664      -4.990 -12.097  -8.459  0.00  0.00      PROA  
ATOM   1221  C   ILE P 664      -5.209  -8.553  -6.274  0.00  0.00      PROA  
ATOM   1222  O   ILE P 664      -4.821  -7.398  -6.263  0.00  0.00      PROA  
ATOM   1223  N   LEU P 665      -6.077  -9.043  -5.312  0.00  0.00      PROA  
ATOM   1224  HN  LEU P 665      -6.418  -9.969  -5.460  0.00  0.00      PROA  
ATOM   1225  CA  LEU P 665      -6.535  -8.287  -4.224  0.00  0.00      PROA  
ATOM   1226  HA  LEU P 665      -6.880  -7.359  -4.658  0.00  0.00      PROA  
ATOM   1227  CB  LEU P 665      -7.671  -8.850  -3.429  0.00  0.00      PROA  
ATOM   1228  HB1 LEU P 665      -7.982  -8.129  -2.642  0.00  0.00      PROA  
ATOM   1229  HB2 LEU P 665      -7.301  -9.783  -2.952  0.00  0.00      PROA  
ATOM   1230  CG  LEU P 665      -8.960  -9.236  -4.210  0.00  0.00      PROA  
ATOM   1231  HG  LEU P 665      -8.655  -9.924  -5.028  0.00  0.00      PROA  
ATOM   1232  CD1 LEU P 665      -9.917  -9.904  -3.204  0.00  0.00      PROA  
ATOM   1233 HD11 LEU P 665      -9.396 -10.821  -2.853  0.00  0.00      PROA  
ATOM   1234 HD12 LEU P 665     -10.907 -10.207  -3.606  0.00  0.00      PROA  
ATOM   1235 HD13 LEU P 665     -10.124  -9.158  -2.407  0.00  0.00      PROA  
ATOM   1236  CD2 LEU P 665      -9.668  -8.090  -4.784  0.00  0.00      PROA  
ATOM   1237 HD21 LEU P 665     -10.713  -8.261  -5.121  0.00  0.00      PROA  
ATOM   1238 HD22 LEU P 665      -9.184  -7.803  -5.742  0.00  0.00      PROA  
ATOM   1239 HD23 LEU P 665      -9.468  -7.188  -4.167  0.00  0.00      PROA  
ATOM   1240  C   LEU P 665      -5.408  -7.929  -3.226  0.00  0.00      PROA  
ATOM   1241  O   LEU P 665      -4.646  -8.784  -2.753  0.00  0.00      PROA  
ATOM   1242  N   GLY P 666      -5.389  -6.760  -2.667  0.00  0.00      PROA  
ATOM   1243  HN  GLY P 666      -6.045  -6.092  -3.011  0.00  0.00      PROA  
ATOM   1244  CA  GLY P 666      -4.462  -6.323  -1.584  0.00  0.00      PROA  
ATOM   1245  HA1 GLY P 666      -3.574  -5.955  -2.077  0.00  0.00      PROA  
ATOM   1246  HA2 GLY P 666      -4.358  -7.111  -0.853  0.00  0.00      PROA  
ATOM   1247  C   GLY P 666      -4.972  -5.153  -0.907  0.00  0.00      PROA  
ATOM   1248  O   GLY P 666      -6.141  -4.809  -1.055  0.00  0.00      PROA  
ATOM   1249  N   SER P 667      -4.226  -4.365  -0.070  0.00  0.00      PROA  
ATOM   1250  HN  SER P 667      -3.335  -4.732   0.187  0.00  0.00      PROA  
ATOM   1251  CA  SER P 667      -4.708  -3.109   0.479  0.00  0.00      PROA  
ATOM   1252  HA  SER P 667      -5.787  -3.131   0.533  0.00  0.00      PROA  
ATOM   1253  CB  SER P 667      -4.238  -3.101   1.941  0.00  0.00      PROA  
ATOM   1254  HB1 SER P 667      -3.132  -3.081   2.044  0.00  0.00      PROA  
ATOM   1255  HB2 SER P 667      -4.564  -4.058   2.403  0.00  0.00      PROA  
ATOM   1256  OG  SER P 667      -4.668  -2.012   2.711  0.00  0.00      PROA  
ATOM   1257  HG1 SER P 667      -4.497  -2.237   3.629  0.00  0.00      PROA  
ATOM   1258  C   SER P 667      -4.246  -1.940  -0.390  0.00  0.00      PROA  
ATOM   1259  O   SER P 667      -3.498  -2.138  -1.339  0.00  0.00      PROA  
ATOM   1260  N   THR P 668      -4.845  -0.782  -0.058  0.00  0.00      PROA  
ATOM   1261  HN  THR P 668      -5.436  -0.781   0.745  0.00  0.00      PROA  
ATOM   1262  CA  THR P 668      -4.598   0.378  -0.886  0.00  0.00      PROA  
ATOM   1263  HA  THR P 668      -3.617   0.339  -1.335  0.00  0.00      PROA  
ATOM   1264  CB  THR P 668      -5.608   0.457  -2.089  0.00  0.00      PROA  
ATOM   1265  HB  THR P 668      -5.679  -0.562  -2.526  0.00  0.00      PROA  
ATOM   1266  OG1 THR P 668      -5.051   1.329  -3.096  0.00  0.00      PROA  
ATOM   1267  HG1 THR P 668      -4.275   0.972  -3.534  0.00  0.00      PROA  
ATOM   1268  CG2 THR P 668      -6.979   1.009  -1.737  0.00  0.00      PROA  
ATOM   1269 HG21 THR P 668      -7.618   0.825  -2.626  0.00  0.00      PROA  
ATOM   1270 HG22 THR P 668      -6.837   2.077  -1.467  0.00  0.00      PROA  
ATOM   1271 HG23 THR P 668      -7.492   0.518  -0.883  0.00  0.00      PROA  
ATOM   1272  C   THR P 668      -4.579   1.709  -0.139  0.00  0.00      PROA  
ATOM   1273  O   THR P 668      -5.317   2.085   0.802  0.00  0.00      PROA  
ATOM   1274  N   GLY P 669      -3.624   2.599  -0.576  0.00  0.00      PROA  
ATOM   1275  HN  GLY P 669      -3.176   2.441  -1.452  0.00  0.00      PROA  
ATOM   1276  CA  GLY P 669      -3.428   3.946  -0.028  0.00  0.00      PROA  
ATOM   1277  HA1 GLY P 669      -2.848   4.453  -0.785  0.00  0.00      PROA  
ATOM   1278  HA2 GLY P 669      -2.842   3.851   0.874  0.00  0.00      PROA  
ATOM   1279  C   GLY P 669      -4.584   4.905   0.250  0.00  0.00      PROA  
ATOM   1280  O   GLY P 669      -4.698   5.501   1.337  0.00  0.00      PROA  
ATOM   1281  N   PRO P 670      -5.422   5.072  -0.718  0.00  0.00      PROA  
ATOM   1282  CD  PRO P 670      -5.069   4.848  -2.113  0.00  0.00      PROA  
ATOM   1283  HD1 PRO P 670      -5.257   3.810  -2.461  0.00  0.00      PROA  
ATOM   1284  HD2 PRO P 670      -4.017   5.141  -2.322  0.00  0.00      PROA  
ATOM   1285  CA  PRO P 670      -6.567   6.007  -0.644  0.00  0.00      PROA  
ATOM   1286  HA  PRO P 670      -6.138   6.970  -0.410  0.00  0.00      PROA  
ATOM   1287  CB  PRO P 670      -7.152   6.044  -2.059  0.00  0.00      PROA  
ATOM   1288  HB1 PRO P 670      -7.783   6.944  -2.221  0.00  0.00      PROA  
ATOM   1289  HB2 PRO P 670      -7.731   5.129  -2.310  0.00  0.00      PROA  
ATOM   1290  CG  PRO P 670      -5.865   5.906  -2.909  0.00  0.00      PROA  
ATOM   1291  HG1 PRO P 670      -5.929   5.671  -3.993  0.00  0.00      PROA  
ATOM   1292  HG2 PRO P 670      -5.385   6.903  -2.813  0.00  0.00      PROA  
ATOM   1293  C   PRO P 670      -7.507   5.642   0.429  0.00  0.00      PROA  
ATOM   1294  O   PRO P 670      -8.076   6.482   1.182  0.00  0.00      PROA  
ATOM   1295  N   VAL P 671      -7.767   4.337   0.626  0.00  0.00      PROA  
ATOM   1296  HN  VAL P 671      -7.361   3.617   0.068  0.00  0.00      PROA  
ATOM   1297  CA  VAL P 671      -8.578   3.772   1.792  0.00  0.00      PROA  
ATOM   1298  HA  VAL P 671      -9.455   4.393   1.901  0.00  0.00      PROA  
ATOM   1299  CB  VAL P 671      -9.196   2.422   1.409  0.00  0.00      PROA  
ATOM   1300  HB  VAL P 671      -8.387   1.764   1.027  0.00  0.00      PROA  
ATOM   1301  CG1 VAL P 671      -9.684   1.683   2.660  0.00  0.00      PROA  
ATOM   1302 HG11 VAL P 671     -10.093   0.668   2.472  0.00  0.00      PROA  
ATOM   1303 HG12 VAL P 671     -10.451   2.277   3.203  0.00  0.00      PROA  
ATOM   1304 HG13 VAL P 671      -8.870   1.419   3.369  0.00  0.00      PROA  
ATOM   1305  CG2 VAL P 671     -10.338   2.609   0.408  0.00  0.00      PROA  
ATOM   1306 HG21 VAL P 671     -10.024   3.096  -0.540  0.00  0.00      PROA  
ATOM   1307 HG22 VAL P 671     -11.087   3.250   0.920  0.00  0.00      PROA  
ATOM   1308 HG23 VAL P 671     -10.776   1.634   0.107  0.00  0.00      PROA  
ATOM   1309  C   VAL P 671      -7.913   3.958   3.147  0.00  0.00      PROA  
ATOM   1310  O   VAL P 671      -8.550   4.224   4.190  0.00  0.00      PROA  
ATOM   1311  N   LEU P 672      -6.552   3.933   3.201  0.00  0.00      PROA  
ATOM   1312  HN  LEU P 672      -6.002   3.631   2.426  0.00  0.00      PROA  
ATOM   1313  CA  LEU P 672      -5.746   4.382   4.402  0.00  0.00      PROA  
ATOM   1314  HA  LEU P 672      -6.254   3.836   5.183  0.00  0.00      PROA  
ATOM   1315  CB  LEU P 672      -4.265   3.972   4.457  0.00  0.00      PROA  
ATOM   1316  HB1 LEU P 672      -3.913   4.158   3.420  0.00  0.00      PROA  
ATOM   1317  HB2 LEU P 672      -4.167   2.896   4.720  0.00  0.00      PROA  
ATOM   1318  CG  LEU P 672      -3.280   4.721   5.336  0.00  0.00      PROA  
ATOM   1319  HG  LEU P 672      -3.290   5.784   5.013  0.00  0.00      PROA  
ATOM   1320  CD1 LEU P 672      -3.554   4.612   6.849  0.00  0.00      PROA  
ATOM   1321 HD11 LEU P 672      -4.476   5.202   7.038  0.00  0.00      PROA  
ATOM   1322 HD12 LEU P 672      -2.686   4.868   7.494  0.00  0.00      PROA  
ATOM   1323 HD13 LEU P 672      -3.852   3.599   7.195  0.00  0.00      PROA  
ATOM   1324  CD2 LEU P 672      -1.835   4.091   5.185  0.00  0.00      PROA  
ATOM   1325 HD21 LEU P 672      -1.092   4.828   5.559  0.00  0.00      PROA  
ATOM   1326 HD22 LEU P 672      -1.575   3.886   4.124  0.00  0.00      PROA  
ATOM   1327 HD23 LEU P 672      -1.873   3.113   5.711  0.00  0.00      PROA  
ATOM   1328  C   LEU P 672      -5.970   5.935   4.714  0.00  0.00      PROA  
ATOM   1329  O   LEU P 672      -6.181   6.322   5.882  0.00  0.00      PROA  
ATOM   1330  N   VAL P 673      -5.970   6.801   3.621  0.00  0.00      PROA  
ATOM   1331  HN  VAL P 673      -5.771   6.560   2.674  0.00  0.00      PROA  
ATOM   1332  CA  VAL P 673      -6.288   8.221   3.846  0.00  0.00      PROA  
ATOM   1333  HA  VAL P 673      -5.664   8.618   4.633  0.00  0.00      PROA  
ATOM   1334  CB  VAL P 673      -6.122   9.058   2.581  0.00  0.00      PROA  
ATOM   1335  HB  VAL P 673      -6.617   8.598   1.700  0.00  0.00      PROA  
ATOM   1336  CG1 VAL P 673      -6.818  10.451   2.825  0.00  0.00      PROA  
ATOM   1337 HG11 VAL P 673      -6.539  11.088   1.958  0.00  0.00      PROA  
ATOM   1338 HG12 VAL P 673      -6.381  10.970   3.705  0.00  0.00      PROA  
ATOM   1339 HG13 VAL P 673      -7.922  10.334   2.861  0.00  0.00      PROA  
ATOM   1340  CG2 VAL P 673      -4.676   9.192   2.221  0.00  0.00      PROA  
ATOM   1341 HG21 VAL P 673      -4.645   9.597   1.187  0.00  0.00      PROA  
ATOM   1342 HG22 VAL P 673      -4.251   8.172   2.336  0.00  0.00      PROA  
ATOM   1343 HG23 VAL P 673      -4.248   9.925   2.937  0.00  0.00      PROA  
ATOM   1344  C   VAL P 673      -7.690   8.397   4.521  0.00  0.00      PROA  
ATOM   1345  O   VAL P 673      -7.789   9.137   5.490  0.00  0.00      PROA  
ATOM   1346  N   PHE P 674      -8.661   7.655   4.017  0.00  0.00      PROA  
ATOM   1347  HN  PHE P 674      -8.461   6.957   3.334  0.00  0.00      PROA  
ATOM   1348  CA  PHE P 674      -9.959   7.526   4.656  0.00  0.00      PROA  
ATOM   1349  HA  PHE P 674     -10.291   8.530   4.875  0.00  0.00      PROA  
ATOM   1350  CB  PHE P 674     -10.856   6.899   3.505  0.00  0.00      PROA  
ATOM   1351  HB1 PHE P 674     -10.460   5.912   3.184  0.00  0.00      PROA  
ATOM   1352  HB2 PHE P 674     -10.833   7.620   2.659  0.00  0.00      PROA  
ATOM   1353  CG  PHE P 674     -12.296   6.734   4.025  0.00  0.00      PROA  
ATOM   1354  CD1 PHE P 674     -13.215   7.796   4.117  0.00  0.00      PROA  
ATOM   1355  HD1 PHE P 674     -12.937   8.785   3.784  0.00  0.00      PROA  
ATOM   1356  CE1 PHE P 674     -14.490   7.607   4.674  0.00  0.00      PROA  
ATOM   1357  HE1 PHE P 674     -15.315   8.303   4.680  0.00  0.00      PROA  
ATOM   1358  CZ  PHE P 674     -14.854   6.299   5.156  0.00  0.00      PROA  
ATOM   1359  HZ  PHE P 674     -15.645   6.094   5.863  0.00  0.00      PROA  
ATOM   1360  CD2 PHE P 674     -12.667   5.464   4.455  0.00  0.00      PROA  
ATOM   1361  HD2 PHE P 674     -12.043   4.586   4.392  0.00  0.00      PROA  
ATOM   1362  CE2 PHE P 674     -13.959   5.232   4.999  0.00  0.00      PROA  
ATOM   1363  HE2 PHE P 674     -14.379   4.271   5.257  0.00  0.00      PROA  
ATOM   1364  C   PHE P 674     -10.020   6.917   6.064  0.00  0.00      PROA  
ATOM   1365  O   PHE P 674     -10.699   7.467   6.925  0.00  0.00      PROA  
ATOM   1366  N   GLU P 675      -9.312   5.770   6.454  0.00  0.00      PROA  
ATOM   1367  HN  GLU P 675      -8.821   5.255   5.755  0.00  0.00      PROA  
ATOM   1368  CA  GLU P 675      -9.400   5.266   7.774  0.00  0.00      PROA  
ATOM   1369  HA  GLU P 675     -10.423   4.968   7.951  0.00  0.00      PROA  
ATOM   1370  CB  GLU P 675      -8.484   3.963   7.953  0.00  0.00      PROA  
ATOM   1371  HB1 GLU P 675      -8.243   3.720   9.010  0.00  0.00      PROA  
ATOM   1372  HB2 GLU P 675      -7.582   4.176   7.340  0.00  0.00      PROA  
ATOM   1373  CG  GLU P 675      -9.105   2.599   7.537  0.00  0.00      PROA  
ATOM   1374  HG1 GLU P 675      -8.309   1.833   7.658  0.00  0.00      PROA  
ATOM   1375  HG2 GLU P 675      -9.331   2.588   6.449  0.00  0.00      PROA  
ATOM   1376  CD  GLU P 675     -10.281   2.027   8.296  0.00  0.00      PROA  
ATOM   1377  OE1 GLU P 675     -10.356   2.223   9.570  0.00  0.00      PROA  
ATOM   1378  OE2 GLU P 675     -11.131   1.379   7.646  0.00  0.00      PROA  
ATOM   1379  C   GLU P 675      -8.944   6.236   8.807  0.00  0.00      PROA  
ATOM   1380  O   GLU P 675      -9.489   6.297   9.915  0.00  0.00      PROA  
ATOM   1381  N   LYS P 676      -7.984   7.132   8.438  0.00  0.00      PROA  
ATOM   1382  HN  LYS P 676      -7.447   7.011   7.606  0.00  0.00      PROA  
ATOM   1383  CA  LYS P 676      -7.588   8.213   9.242  0.00  0.00      PROA  
ATOM   1384  HA  LYS P 676      -7.407   7.712  10.182  0.00  0.00      PROA  
ATOM   1385  CB  LYS P 676      -6.295   8.881   8.708  0.00  0.00      PROA  
ATOM   1386  HB1 LYS P 676      -6.061   9.708   9.412  0.00  0.00      PROA  
ATOM   1387  HB2 LYS P 676      -6.363   9.182   7.640  0.00  0.00      PROA  
ATOM   1388  CG  LYS P 676      -5.039   7.942   8.814  0.00  0.00      PROA  
ATOM   1389  HG1 LYS P 676      -5.301   7.048   8.210  0.00  0.00      PROA  
ATOM   1390  HG2 LYS P 676      -5.097   7.554   9.853  0.00  0.00      PROA  
ATOM   1391  CD  LYS P 676      -3.685   8.553   8.687  0.00  0.00      PROA  
ATOM   1392  HD1 LYS P 676      -3.900   9.613   8.943  0.00  0.00      PROA  
ATOM   1393  HD2 LYS P 676      -3.464   8.530   7.599  0.00  0.00      PROA  
ATOM   1394  CE  LYS P 676      -2.571   8.028   9.592  0.00  0.00      PROA  
ATOM   1395  HE1 LYS P 676      -2.467   6.922   9.559  0.00  0.00      PROA  
ATOM   1396  HE2 LYS P 676      -2.912   8.156  10.641  0.00  0.00      PROA  
ATOM   1397  NZ  LYS P 676      -1.310   8.721   9.235  0.00  0.00      PROA  
ATOM   1398  HZ1 LYS P 676      -1.453   9.751   9.224  0.00  0.00      PROA  
ATOM   1399  HZ2 LYS P 676      -0.897   8.464   8.316  0.00  0.00      PROA  
ATOM   1400  HZ3 LYS P 676      -0.557   8.550   9.932  0.00  0.00      PROA  
ATOM   1401  C   LYS P 676      -8.687   9.251   9.462  0.00  0.00      PROA  
ATOM   1402  O   LYS P 676      -8.938   9.717  10.565  0.00  0.00      PROA  
ATOM   1403  N   ILE P 677      -9.441   9.573   8.387  0.00  0.00      PROA  
ATOM   1404  HN  ILE P 677      -9.365   9.022   7.559  0.00  0.00      PROA  
ATOM   1405  CA  ILE P 677     -10.565  10.445   8.433  0.00  0.00      PROA  
ATOM   1406  HA  ILE P 677     -10.267  11.336   8.965  0.00  0.00      PROA  
ATOM   1407  CB  ILE P 677     -11.104  10.862   7.042  0.00  0.00      PROA  
ATOM   1408  HB  ILE P 677     -11.380   9.923   6.516  0.00  0.00      PROA  
ATOM   1409  CG2 ILE P 677     -12.416  11.667   7.045  0.00  0.00      PROA  
ATOM   1410 HG21 ILE P 677     -13.076  11.279   7.850  0.00  0.00      PROA  
ATOM   1411 HG22 ILE P 677     -12.928  11.649   6.059  0.00  0.00      PROA  
ATOM   1412 HG23 ILE P 677     -12.201  12.732   7.279  0.00  0.00      PROA  
ATOM   1413  CG1 ILE P 677      -9.970  11.568   6.261  0.00  0.00      PROA  
ATOM   1414 HG11 ILE P 677      -9.020  11.019   6.434  0.00  0.00      PROA  
ATOM   1415 HG12 ILE P 677      -9.878  12.593   6.680  0.00  0.00      PROA  
ATOM   1416  CD  ILE P 677     -10.072  11.768   4.799  0.00  0.00      PROA  
ATOM   1417  HD1 ILE P 677      -9.121  12.268   4.515  0.00  0.00      PROA  
ATOM   1418  HD2 ILE P 677     -10.941  12.401   4.517  0.00  0.00      PROA  
ATOM   1419  HD3 ILE P 677     -10.177  10.811   4.244  0.00  0.00      PROA  
ATOM   1420  C   ILE P 677     -11.681   9.820   9.264  0.00  0.00      PROA  
ATOM   1421  O   ILE P 677     -12.157  10.437  10.175  0.00  0.00      PROA  
ATOM   1422  N   LEU P 678     -12.022   8.562   9.085  0.00  0.00      PROA  
ATOM   1423  HN  LEU P 678     -11.632   8.106   8.290  0.00  0.00      PROA  
ATOM   1424  CA  LEU P 678     -12.899   7.757   9.896  0.00  0.00      PROA  
ATOM   1425  HA  LEU P 678     -13.908   8.103   9.728  0.00  0.00      PROA  
ATOM   1426  CB  LEU P 678     -12.933   6.386   9.262  0.00  0.00      PROA  
ATOM   1427  HB1 LEU P 678     -11.867   6.084   9.178  0.00  0.00      PROA  
ATOM   1428  HB2 LEU P 678     -13.259   6.456   8.203  0.00  0.00      PROA  
ATOM   1429  CG  LEU P 678     -13.877   5.270   9.795  0.00  0.00      PROA  
ATOM   1430  HG  LEU P 678     -13.382   4.889  10.714  0.00  0.00      PROA  
ATOM   1431  CD1 LEU P 678     -15.311   5.859  10.193  0.00  0.00      PROA  
ATOM   1432 HD11 LEU P 678     -15.630   6.524   9.362  0.00  0.00      PROA  
ATOM   1433 HD12 LEU P 678     -15.341   6.431  11.145  0.00  0.00      PROA  
ATOM   1434 HD13 LEU P 678     -15.921   4.931  10.220  0.00  0.00      PROA  
ATOM   1435  CD2 LEU P 678     -13.985   4.066   8.818  0.00  0.00      PROA  
ATOM   1436 HD21 LEU P 678     -14.435   4.276   7.825  0.00  0.00      PROA  
ATOM   1437 HD22 LEU P 678     -14.472   3.151   9.220  0.00  0.00      PROA  
ATOM   1438 HD23 LEU P 678     -12.978   3.616   8.678  0.00  0.00      PROA  
ATOM   1439  C   LEU P 678     -12.618   7.813  11.348  0.00  0.00      PROA  
ATOM   1440  O   LEU P 678     -13.539   8.057  12.132  0.00  0.00      PROA  
ATOM   1441  N   TYR P 679     -11.364   7.534  11.781  0.00  0.00      PROA  
ATOM   1442  HN  TYR P 679     -10.710   7.274  11.073  0.00  0.00      PROA  
ATOM   1443  CA  TYR P 679     -10.905   7.571  13.108  0.00  0.00      PROA  
ATOM   1444  HA  TYR P 679     -11.586   6.979  13.702  0.00  0.00      PROA  
ATOM   1445  CB  TYR P 679      -9.407   7.057  13.202  0.00  0.00      PROA  
ATOM   1446  HB1 TYR P 679      -8.715   7.901  12.996  0.00  0.00      PROA  
ATOM   1447  HB2 TYR P 679      -9.089   6.254  12.504  0.00  0.00      PROA  
ATOM   1448  CG  TYR P 679      -9.156   6.509  14.641  0.00  0.00      PROA  
ATOM   1449  CD1 TYR P 679      -9.794   5.340  15.070  0.00  0.00      PROA  
ATOM   1450  HD1 TYR P 679     -10.224   4.791  14.245  0.00  0.00      PROA  
ATOM   1451  CE1 TYR P 679      -9.936   4.986  16.434  0.00  0.00      PROA  
ATOM   1452  HE1 TYR P 679     -10.513   4.099  16.652  0.00  0.00      PROA  
ATOM   1453  CZ  TYR P 679      -9.227   5.699  17.404  0.00  0.00      PROA  
ATOM   1454  OH  TYR P 679      -9.389   5.209  18.716  0.00  0.00      PROA  
ATOM   1455  HH  TYR P 679      -8.625   5.445  19.247  0.00  0.00      PROA  
ATOM   1456  CD2 TYR P 679      -8.294   7.134  15.644  0.00  0.00      PROA  
ATOM   1457  HD2 TYR P 679      -7.794   8.012  15.262  0.00  0.00      PROA  
ATOM   1458  CE2 TYR P 679      -8.452   6.791  16.959  0.00  0.00      PROA  
ATOM   1459  HE2 TYR P 679      -7.683   7.200  17.597  0.00  0.00      PROA  
ATOM   1460  C   TYR P 679     -11.112   8.944  13.762  0.00  0.00      PROA  
ATOM   1461  O   TYR P 679     -11.611   8.993  14.868  0.00  0.00      PROA  
ATOM   1462  N   LYS P 680     -10.876  10.032  13.042  0.00  0.00      PROA  
ATOM   1463  HN  LYS P 680     -10.193   9.994  12.317  0.00  0.00      PROA  
ATOM   1464  CA  LYS P 680     -11.280  11.358  13.462  0.00  0.00      PROA  
ATOM   1465  HA  LYS P 680     -10.929  11.426  14.482  0.00  0.00      PROA  
ATOM   1466  CB  LYS P 680     -10.449  12.483  12.695  0.00  0.00      PROA  
ATOM   1467  HB1 LYS P 680     -10.723  12.330  11.629  0.00  0.00      PROA  
ATOM   1468  HB2 LYS P 680      -9.366  12.285  12.845  0.00  0.00      PROA  
ATOM   1469  CG  LYS P 680     -10.860  14.020  12.737  0.00  0.00      PROA  
ATOM   1470  HG1 LYS P 680     -10.029  14.538  12.213  0.00  0.00      PROA  
ATOM   1471  HG2 LYS P 680     -10.918  14.373  13.789  0.00  0.00      PROA  
ATOM   1472  CD  LYS P 680     -12.132  14.434  11.936  0.00  0.00      PROA  
ATOM   1473  HD1 LYS P 680     -13.085  14.178  12.447  0.00  0.00      PROA  
ATOM   1474  HD2 LYS P 680     -12.153  13.851  10.990  0.00  0.00      PROA  
ATOM   1475  CE  LYS P 680     -12.194  15.901  11.416  0.00  0.00      PROA  
ATOM   1476  HE1 LYS P 680     -12.906  15.908  10.563  0.00  0.00      PROA  
ATOM   1477  HE2 LYS P 680     -11.207  16.188  10.997  0.00  0.00      PROA  
ATOM   1478  NZ  LYS P 680     -12.770  16.807  12.451  0.00  0.00      PROA  
ATOM   1479  HZ1 LYS P 680     -12.002  17.107  13.085  0.00  0.00      PROA  
ATOM   1480  HZ2 LYS P 680     -13.513  16.461  13.091  0.00  0.00      PROA  
ATOM   1481  HZ3 LYS P 680     -13.177  17.660  12.016  0.00  0.00      PROA  
ATOM   1482  C   LYS P 680     -12.748  11.555  13.697  0.00  0.00      PROA  
ATOM   1483  O   LYS P 680     -13.166  12.103  14.708  0.00  0.00      PROA  
ATOM   1484  N   PHE P 681     -13.558  11.026  12.700  0.00  0.00      PROA  
ATOM   1485  HN  PHE P 681     -13.098  10.548  11.955  0.00  0.00      PROA  
ATOM   1486  CA  PHE P 681     -15.045  10.985  12.728  0.00  0.00      PROA  
ATOM   1487  HA  PHE P 681     -15.413  12.000  12.697  0.00  0.00      PROA  
ATOM   1488  CB  PHE P 681     -15.637  10.445  11.339  0.00  0.00      PROA  
ATOM   1489  HB1 PHE P 681     -15.093   9.503  11.112  0.00  0.00      PROA  
ATOM   1490  HB2 PHE P 681     -15.411  11.057  10.439  0.00  0.00      PROA  
ATOM   1491  CG  PHE P 681     -17.124  10.243  11.217  0.00  0.00      PROA  
ATOM   1492  CD1 PHE P 681     -18.024  11.317  11.020  0.00  0.00      PROA  
ATOM   1493  HD1 PHE P 681     -17.570  12.297  11.042  0.00  0.00      PROA  
ATOM   1494  CE1 PHE P 681     -19.362  11.126  10.957  0.00  0.00      PROA  
ATOM   1495  HE1 PHE P 681     -20.079  11.931  11.022  0.00  0.00      PROA  
ATOM   1496  CZ  PHE P 681     -19.863   9.844  10.786  0.00  0.00      PROA  
ATOM   1497  HZ  PHE P 681     -20.916   9.691  10.601  0.00  0.00      PROA  
ATOM   1498  CD2 PHE P 681     -17.594   8.962  11.164  0.00  0.00      PROA  
ATOM   1499  HD2 PHE P 681     -17.005   8.058  11.194  0.00  0.00      PROA  
ATOM   1500  CE2 PHE P 681     -18.995   8.752  10.947  0.00  0.00      PROA  
ATOM   1501  HE2 PHE P 681     -19.309   7.719  10.920  0.00  0.00      PROA  
ATOM   1502  C   PHE P 681     -15.609  10.268  13.914  0.00  0.00      PROA  
ATOM   1503  O   PHE P 681     -16.503  10.777  14.537  0.00  0.00      PROA  
ATOM   1504  N   CYS P 682     -14.999   9.130  14.269  0.00  0.00      PROA  
ATOM   1505  HN  CYS P 682     -14.266   8.781  13.690  0.00  0.00      PROA  
ATOM   1506  CA  CYS P 682     -15.305   8.299  15.383  0.00  0.00      PROA  
ATOM   1507  HA  CYS P 682     -16.271   7.852  15.203  0.00  0.00      PROA  
ATOM   1508  CB  CYS P 682     -14.310   7.105  15.512  0.00  0.00      PROA  
ATOM   1509  HB1 CYS P 682     -14.624   6.541  16.417  0.00  0.00      PROA  
ATOM   1510  HB2 CYS P 682     -13.316   7.558  15.712  0.00  0.00      PROA  
ATOM   1511  SG  CYS P 682     -14.462   5.873  14.139  0.00  0.00      PROA  
ATOM   1512  HG1 CYS P 682     -14.269   6.743  13.158  0.00  0.00      PROA  
ATOM   1513  C   CYS P 682     -15.151   9.120  16.702  0.00  0.00      PROA  
ATOM   1514  O   CYS P 682     -15.924   9.062  17.631  0.00  0.00      PROA  
ATOM   1515  N   ARG P 683     -14.071   9.917  16.762  0.00  0.00      PROA  
ATOM   1516  HN  ARG P 683     -13.454  10.052  15.991  0.00  0.00      PROA  
ATOM   1517  CA  ARG P 683     -13.755  10.778  17.947  0.00  0.00      PROA  
ATOM   1518  HA  ARG P 683     -13.838  10.322  18.923  0.00  0.00      PROA  
ATOM   1519  CB  ARG P 683     -12.287  11.297  17.823  0.00  0.00      PROA  
ATOM   1520  HB1 ARG P 683     -12.143  11.705  16.799  0.00  0.00      PROA  
ATOM   1521  HB2 ARG P 683     -11.624  10.413  17.711  0.00  0.00      PROA  
ATOM   1522  CG  ARG P 683     -11.769  12.410  18.720  0.00  0.00      PROA  
ATOM   1523  HG1 ARG P 683     -12.325  13.340  18.473  0.00  0.00      PROA  
ATOM   1524  HG2 ARG P 683     -10.682  12.550  18.539  0.00  0.00      PROA  
ATOM   1525  CD  ARG P 683     -11.967  12.232  20.184  0.00  0.00      PROA  
ATOM   1526  HD1 ARG P 683     -13.019  12.458  20.460  0.00  0.00      PROA  
ATOM   1527  HD2 ARG P 683     -11.282  12.980  20.637  0.00  0.00      PROA  
ATOM   1528  NE  ARG P 683     -11.600  10.834  20.597  0.00  0.00      PROA  
ATOM   1529  HE  ARG P 683     -12.213  10.155  20.192  0.00  0.00      PROA  
ATOM   1530  CZ  ARG P 683     -10.472  10.413  21.098  0.00  0.00      PROA  
ATOM   1531  NH1 ARG P 683     -10.306   9.121  21.037  0.00  0.00      PROA  
ATOM   1532 HH11 ARG P 683     -10.777   8.592  20.331  0.00  0.00      PROA  
ATOM   1533 HH12 ARG P 683      -9.396   8.770  21.257  0.00  0.00      PROA  
ATOM   1534  NH2 ARG P 683      -9.485  11.149  21.503  0.00  0.00      PROA  
ATOM   1535 HH21 ARG P 683      -9.664  12.067  21.858  0.00  0.00      PROA  
ATOM   1536 HH22 ARG P 683      -8.705  10.609  21.817  0.00  0.00      PROA  
ATOM   1537  C   ARG P 683     -14.738  11.946  18.162  0.00  0.00      PROA  
ATOM   1538  O   ARG P 683     -15.297  12.202  19.252  0.00  0.00      PROA  
ATOM   1539  N   ASP P 684     -15.018  12.694  17.025  0.00  0.00      PROA  
ATOM   1540  HN  ASP P 684     -14.441  12.563  16.223  0.00  0.00      PROA  
ATOM   1541  CA  ASP P 684     -16.071  13.587  16.890  0.00  0.00      PROA  
ATOM   1542  HA  ASP P 684     -15.892  14.367  17.614  0.00  0.00      PROA  
ATOM   1543  CB  ASP P 684     -16.082  14.302  15.441  0.00  0.00      PROA  
ATOM   1544  HB1 ASP P 684     -17.025  14.888  15.410  0.00  0.00      PROA  
ATOM   1545  HB2 ASP P 684     -16.005  13.486  14.691  0.00  0.00      PROA  
ATOM   1546  CG  ASP P 684     -15.032  15.309  15.089  0.00  0.00      PROA  
ATOM   1547  OD1 ASP P 684     -14.229  15.708  15.949  0.00  0.00      PROA  
ATOM   1548  OD2 ASP P 684     -14.922  15.694  13.881  0.00  0.00      PROA  
ATOM   1549  C   ASP P 684     -17.481  13.181  17.396  0.00  0.00      PROA  
ATOM   1550  O   ASP P 684     -18.191  13.841  18.133  0.00  0.00      PROA  
ATOM   1551  N   TYR P 685     -17.943  11.983  16.976  0.00  0.00      PROA  
ATOM   1552  HN  TYR P 685     -17.335  11.509  16.343  0.00  0.00      PROA  
ATOM   1553  CA  TYR P 685     -19.324  11.552  17.160  0.00  0.00      PROA  
ATOM   1554  HA  TYR P 685     -19.951  12.349  17.531  0.00  0.00      PROA  
ATOM   1555  CB  TYR P 685     -19.892  10.941  15.802  0.00  0.00      PROA  
ATOM   1556  HB1 TYR P 685     -20.829  10.345  15.836  0.00  0.00      PROA  
ATOM   1557  HB2 TYR P 685     -19.215  10.269  15.233  0.00  0.00      PROA  
ATOM   1558  CG  TYR P 685     -20.270  12.173  14.997  0.00  0.00      PROA  
ATOM   1559  CD1 TYR P 685     -19.430  13.025  14.229  0.00  0.00      PROA  
ATOM   1560  HD1 TYR P 685     -18.359  12.898  14.182  0.00  0.00      PROA  
ATOM   1561  CE1 TYR P 685     -19.887  14.135  13.485  0.00  0.00      PROA  
ATOM   1562  HE1 TYR P 685     -19.175  14.826  13.057  0.00  0.00      PROA  
ATOM   1563  CZ  TYR P 685     -21.308  14.397  13.580  0.00  0.00      PROA  
ATOM   1564  OH  TYR P 685     -21.752  15.623  12.995  0.00  0.00      PROA  
ATOM   1565  HH  TYR P 685     -22.602  15.909  13.338  0.00  0.00      PROA  
ATOM   1566  CD2 TYR P 685     -21.659  12.510  14.952  0.00  0.00      PROA  
ATOM   1567  HD2 TYR P 685     -22.319  11.848  15.493  0.00  0.00      PROA  
ATOM   1568  CE2 TYR P 685     -22.211  13.513  14.231  0.00  0.00      PROA  
ATOM   1569  HE2 TYR P 685     -23.241  13.834  14.282  0.00  0.00      PROA  
ATOM   1570  C   TYR P 685     -19.481  10.525  18.312  0.00  0.00      PROA  
ATOM   1571  O   TYR P 685     -20.525   9.837  18.476  0.00  0.00      PROA  
ATOM   1572  N   GLN P 686     -18.408  10.428  19.223  0.00  0.00      PROA  
ATOM   1573  HN  GLN P 686     -17.575  10.974  19.180  0.00  0.00      PROA  
ATOM   1574  CA  GLN P 686     -18.204   9.337  20.145  0.00  0.00      PROA  
ATOM   1575  HA  GLN P 686     -17.127   9.259  20.139  0.00  0.00      PROA  
ATOM   1576  CB  GLN P 686     -18.659   9.820  21.544  0.00  0.00      PROA  
ATOM   1577  HB1 GLN P 686     -18.740   8.909  22.175  0.00  0.00      PROA  
ATOM   1578  HB2 GLN P 686     -19.677  10.264  21.501  0.00  0.00      PROA  
ATOM   1579  CG  GLN P 686     -17.677  10.805  22.294  0.00  0.00      PROA  
ATOM   1580  HG1 GLN P 686     -18.134  11.027  23.282  0.00  0.00      PROA  
ATOM   1581  HG2 GLN P 686     -17.508  11.708  21.669  0.00  0.00      PROA  
ATOM   1582  CD  GLN P 686     -16.186  10.285  22.436  0.00  0.00      PROA  
ATOM   1583  OE1 GLN P 686     -15.185  10.862  21.969  0.00  0.00      PROA  
ATOM   1584  NE2 GLN P 686     -16.010   9.077  23.022  0.00  0.00      PROA  
ATOM   1585 HE21 GLN P 686     -16.753   8.447  23.246  0.00  0.00      PROA  
ATOM   1586 HE22 GLN P 686     -15.055   8.841  23.203  0.00  0.00      PROA  
ATOM   1587  C   GLN P 686     -18.612   7.882  19.735  0.00  0.00      PROA  
ATOM   1588  O   GLN P 686     -19.349   7.189  20.458  0.00  0.00      PROA  
ATOM   1589  N   LEU P 687     -18.128   7.379  18.622  0.00  0.00      PROA  
ATOM   1590  HN  LEU P 687     -17.462   7.814  18.021  0.00  0.00      PROA  
ATOM   1591  CA  LEU P 687     -18.682   6.177  18.054  0.00  0.00      PROA  
ATOM   1592  HA  LEU P 687     -19.670   5.980  18.444  0.00  0.00      PROA  
ATOM   1593  CB  LEU P 687     -18.742   6.406  16.469  0.00  0.00      PROA  
ATOM   1594  HB1 LEU P 687     -18.980   5.432  15.990  0.00  0.00      PROA  
ATOM   1595  HB2 LEU P 687     -17.742   6.729  16.109  0.00  0.00      PROA  
ATOM   1596  CG  LEU P 687     -19.950   7.278  16.115  0.00  0.00      PROA  
ATOM   1597  HG  LEU P 687     -19.682   8.351  16.223  0.00  0.00      PROA  
ATOM   1598  CD1 LEU P 687     -20.395   6.986  14.717  0.00  0.00      PROA  
ATOM   1599 HD11 LEU P 687     -20.638   5.919  14.524  0.00  0.00      PROA  
ATOM   1600 HD12 LEU P 687     -19.503   7.219  14.097  0.00  0.00      PROA  
ATOM   1601 HD13 LEU P 687     -21.281   7.574  14.395  0.00  0.00      PROA  
ATOM   1602  CD2 LEU P 687     -21.200   7.036  16.943  0.00  0.00      PROA  
ATOM   1603 HD21 LEU P 687     -21.956   7.735  16.525  0.00  0.00      PROA  
ATOM   1604 HD22 LEU P 687     -21.193   7.247  18.034  0.00  0.00      PROA  
ATOM   1605 HD23 LEU P 687     -21.681   6.065  16.699  0.00  0.00      PROA  
ATOM   1606  C   LEU P 687     -17.685   5.004  18.405  0.00  0.00      PROA  
ATOM   1607  O   LEU P 687     -16.521   5.211  18.690  0.00  0.00      PROA  
ATOM   1608  N   SER P 688     -18.133   3.780  18.309  0.00  0.00      PROA  
ATOM   1609  HN  SER P 688     -19.024   3.521  17.946  0.00  0.00      PROA  
ATOM   1610  CA  SER P 688     -17.245   2.607  18.481  0.00  0.00      PROA  
ATOM   1611  HA  SER P 688     -16.302   2.833  18.956  0.00  0.00      PROA  
ATOM   1612  CB  SER P 688     -18.048   1.555  19.292  0.00  0.00      PROA  
ATOM   1613  HB1 SER P 688     -18.928   1.167  18.735  0.00  0.00      PROA  
ATOM   1614  HB2 SER P 688     -18.592   1.959  20.172  0.00  0.00      PROA  
ATOM   1615  OG  SER P 688     -17.261   0.475  19.699  0.00  0.00      PROA  
ATOM   1616  HG1 SER P 688     -17.946  -0.095  20.057  0.00  0.00      PROA  
ATOM   1617  C   SER P 688     -16.732   1.971  17.235  0.00  0.00      PROA  
ATOM   1618  O   SER P 688     -17.511   1.556  16.374  0.00  0.00      PROA  
ATOM   1619  N   TYR P 689     -15.393   2.130  17.048  0.00  0.00      PROA  
ATOM   1620  HN  TYR P 689     -14.758   2.427  17.756  0.00  0.00      PROA  
ATOM   1621  CA  TYR P 689     -14.711   1.892  15.817  0.00  0.00      PROA  
ATOM   1622  HA  TYR P 689     -14.757   2.731  15.138  0.00  0.00      PROA  
ATOM   1623  CB  TYR P 689     -13.172   1.777  16.237  0.00  0.00      PROA  
ATOM   1624  HB1 TYR P 689     -13.024   0.968  16.984  0.00  0.00      PROA  
ATOM   1625  HB2 TYR P 689     -13.017   2.721  16.801  0.00  0.00      PROA  
ATOM   1626  CG  TYR P 689     -12.263   1.543  14.993  0.00  0.00      PROA  
ATOM   1627  CD1 TYR P 689     -11.498   0.410  14.928  0.00  0.00      PROA  
ATOM   1628  HD1 TYR P 689     -11.522  -0.434  15.603  0.00  0.00      PROA  
ATOM   1629  CE1 TYR P 689     -10.723   0.086  13.742  0.00  0.00      PROA  
ATOM   1630  HE1 TYR P 689     -10.252  -0.880  13.631  0.00  0.00      PROA  
ATOM   1631  CZ  TYR P 689     -10.691   1.064  12.756  0.00  0.00      PROA  
ATOM   1632  OH  TYR P 689      -9.898   0.778  11.586  0.00  0.00      PROA  
ATOM   1633  HH  TYR P 689     -10.130   1.471  10.964  0.00  0.00      PROA  
ATOM   1634  CD2 TYR P 689     -12.153   2.449  13.992  0.00  0.00      PROA  
ATOM   1635  HD2 TYR P 689     -12.763   3.339  14.030  0.00  0.00      PROA  
ATOM   1636  CE2 TYR P 689     -11.423   2.204  12.870  0.00  0.00      PROA  
ATOM   1637  HE2 TYR P 689     -11.399   2.985  12.125  0.00  0.00      PROA  
ATOM   1638  C   TYR P 689     -15.024   0.654  14.903  0.00  0.00      PROA  
ATOM   1639  O   TYR P 689     -15.461   0.812  13.769  0.00  0.00      PROA  
ATOM   1640  N   LEU P 690     -14.927  -0.559  15.378  0.00  0.00      PROA  
ATOM   1641  HN  LEU P 690     -14.674  -0.713  16.330  0.00  0.00      PROA  
ATOM   1642  CA  LEU P 690     -15.232  -1.703  14.533  0.00  0.00      PROA  
ATOM   1643  HA  LEU P 690     -14.726  -1.594  13.585  0.00  0.00      PROA  
ATOM   1644  CB  LEU P 690     -14.568  -3.022  15.004  0.00  0.00      PROA  
ATOM   1645  HB1 LEU P 690     -14.836  -3.753  14.212  0.00  0.00      PROA  
ATOM   1646  HB2 LEU P 690     -15.040  -3.284  15.975  0.00  0.00      PROA  
ATOM   1647  CG  LEU P 690     -13.007  -3.052  15.342  0.00  0.00      PROA  
ATOM   1648  HG  LEU P 690     -12.754  -2.133  15.913  0.00  0.00      PROA  
ATOM   1649  CD1 LEU P 690     -12.742  -4.308  16.209  0.00  0.00      PROA  
ATOM   1650 HD11 LEU P 690     -11.644  -4.383  16.362  0.00  0.00      PROA  
ATOM   1651 HD12 LEU P 690     -13.158  -5.198  15.690  0.00  0.00      PROA  
ATOM   1652 HD13 LEU P 690     -13.409  -4.366  17.095  0.00  0.00      PROA  
ATOM   1653  CD2 LEU P 690     -12.119  -3.090  14.139  0.00  0.00      PROA  
ATOM   1654 HD21 LEU P 690     -12.509  -2.309  13.452  0.00  0.00      PROA  
ATOM   1655 HD22 LEU P 690     -12.220  -4.093  13.671  0.00  0.00      PROA  
ATOM   1656 HD23 LEU P 690     -11.025  -3.084  14.336  0.00  0.00      PROA  
ATOM   1657  C   LEU P 690     -16.714  -1.942  14.194  0.00  0.00      PROA  
ATOM   1658  O   LEU P 690     -17.072  -2.246  13.051  0.00  0.00      PROA  
ATOM   1659  N   SER P 691     -17.572  -1.754  15.116  0.00  0.00      PROA  
ATOM   1660  HN  SER P 691     -17.289  -1.850  16.068  0.00  0.00      PROA  
ATOM   1661  CA  SER P 691     -19.025  -1.653  14.898  0.00  0.00      PROA  
ATOM   1662  HA  SER P 691     -19.239  -2.580  14.388  0.00  0.00      PROA  
ATOM   1663  CB  SER P 691     -19.890  -1.749  16.137  0.00  0.00      PROA  
ATOM   1664  HB1 SER P 691     -19.747  -2.799  16.472  0.00  0.00      PROA  
ATOM   1665  HB2 SER P 691     -20.995  -1.689  16.040  0.00  0.00      PROA  
ATOM   1666  OG  SER P 691     -19.444  -0.841  17.099  0.00  0.00      PROA  
ATOM   1667  HG1 SER P 691     -18.642  -1.242  17.442  0.00  0.00      PROA  
ATOM   1668  C   SER P 691     -19.577  -0.656  13.943  0.00  0.00      PROA  
ATOM   1669  O   SER P 691     -20.489  -0.984  13.133  0.00  0.00      PROA  
ATOM   1670  N   LEU P 692     -18.989   0.531  13.986  0.00  0.00      PROA  
ATOM   1671  HN  LEU P 692     -18.225   0.658  14.615  0.00  0.00      PROA  
ATOM   1672  CA  LEU P 692     -19.218   1.482  12.942  0.00  0.00      PROA  
ATOM   1673  HA  LEU P 692     -20.279   1.622  12.791  0.00  0.00      PROA  
ATOM   1674  CB  LEU P 692     -18.632   2.827  13.355  0.00  0.00      PROA  
ATOM   1675  HB1 LEU P 692     -17.563   2.624  13.580  0.00  0.00      PROA  
ATOM   1676  HB2 LEU P 692     -19.244   3.016  14.263  0.00  0.00      PROA  
ATOM   1677  CG  LEU P 692     -18.652   4.010  12.337  0.00  0.00      PROA  
ATOM   1678  HG  LEU P 692     -18.075   3.666  11.451  0.00  0.00      PROA  
ATOM   1679  CD1 LEU P 692     -20.096   4.173  11.811  0.00  0.00      PROA  
ATOM   1680 HD11 LEU P 692     -20.371   3.237  11.281  0.00  0.00      PROA  
ATOM   1681 HD12 LEU P 692     -20.027   4.997  11.069  0.00  0.00      PROA  
ATOM   1682 HD13 LEU P 692     -20.890   4.406  12.552  0.00  0.00      PROA  
ATOM   1683  CD2 LEU P 692     -17.883   5.229  12.891  0.00  0.00      PROA  
ATOM   1684 HD21 LEU P 692     -18.164   5.457  13.941  0.00  0.00      PROA  
ATOM   1685 HD22 LEU P 692     -18.092   6.170  12.338  0.00  0.00      PROA  
ATOM   1686 HD23 LEU P 692     -16.797   5.009  12.966  0.00  0.00      PROA  
ATOM   1687  C   LEU P 692     -18.738   0.982  11.584  0.00  0.00      PROA  
ATOM   1688  O   LEU P 692     -19.362   1.083  10.568  0.00  0.00      PROA  
ATOM   1689  N   ARG P 693     -17.479   0.338  11.610  0.00  0.00      PROA  
ATOM   1690  HN  ARG P 693     -16.961   0.311  12.461  0.00  0.00      PROA  
ATOM   1691  CA  ARG P 693     -17.082  -0.350  10.356  0.00  0.00      PROA  
ATOM   1692  HA  ARG P 693     -17.104   0.333   9.520  0.00  0.00      PROA  
ATOM   1693  CB  ARG P 693     -15.578  -0.831  10.317  0.00  0.00      PROA  
ATOM   1694  HB1 ARG P 693     -15.398  -1.496   9.445  0.00  0.00      PROA  
ATOM   1695  HB2 ARG P 693     -15.581  -1.556  11.158  0.00  0.00      PROA  
ATOM   1696  CG  ARG P 693     -14.624   0.320  10.315  0.00  0.00      PROA  
ATOM   1697  HG1 ARG P 693     -14.873   0.902  11.228  0.00  0.00      PROA  
ATOM   1698  HG2 ARG P 693     -14.596   0.883   9.358  0.00  0.00      PROA  
ATOM   1699  CD  ARG P 693     -13.146  -0.143  10.666  0.00  0.00      PROA  
ATOM   1700  HD1 ARG P 693     -13.008  -0.905  11.463  0.00  0.00      PROA  
ATOM   1701  HD2 ARG P 693     -12.714   0.748  11.170  0.00  0.00      PROA  
ATOM   1702  NE  ARG P 693     -12.309  -0.320   9.477  0.00  0.00      PROA  
ATOM   1703  HE  ARG P 693     -11.867   0.485   9.081  0.00  0.00      PROA  
ATOM   1704  CZ  ARG P 693     -12.225  -1.435   8.744  0.00  0.00      PROA  
ATOM   1705  NH1 ARG P 693     -12.699  -2.635   9.081  0.00  0.00      PROA  
ATOM   1706 HH11 ARG P 693     -12.792  -2.867  10.050  0.00  0.00      PROA  
ATOM   1707 HH12 ARG P 693     -12.386  -3.417   8.542  0.00  0.00      PROA  
ATOM   1708  NH2 ARG P 693     -11.588  -1.357   7.548  0.00  0.00      PROA  
ATOM   1709 HH21 ARG P 693     -11.452  -0.402   7.286  0.00  0.00      PROA  
ATOM   1710 HH22 ARG P 693     -11.965  -1.920   6.813  0.00  0.00      PROA  
ATOM   1711  C   ARG P 693     -17.997  -1.388   9.787  0.00  0.00      PROA  
ATOM   1712  O   ARG P 693     -18.208  -1.433   8.588  0.00  0.00      PROA  
ATOM   1713  N   THR P 694     -18.678  -2.241  10.652  0.00  0.00      PROA  
ATOM   1714  HN  THR P 694     -18.456  -2.408  11.610  0.00  0.00      PROA  
ATOM   1715  CA  THR P 694     -19.611  -3.200  10.118  0.00  0.00      PROA  
ATOM   1716  HA  THR P 694     -19.043  -3.836   9.455  0.00  0.00      PROA  
ATOM   1717  CB  THR P 694     -20.295  -4.020  11.144  0.00  0.00      PROA  
ATOM   1718  HB  THR P 694     -20.966  -3.495  11.857  0.00  0.00      PROA  
ATOM   1719  OG1 THR P 694     -19.342  -4.722  11.992  0.00  0.00      PROA  
ATOM   1720  HG1 THR P 694     -18.606  -4.907  11.403  0.00  0.00      PROA  
ATOM   1721  CG2 THR P 694     -21.057  -5.124  10.391  0.00  0.00      PROA  
ATOM   1722 HG21 THR P 694     -22.022  -4.709  10.030  0.00  0.00      PROA  
ATOM   1723 HG22 THR P 694     -21.262  -5.932  11.126  0.00  0.00      PROA  
ATOM   1724 HG23 THR P 694     -20.436  -5.511   9.554  0.00  0.00      PROA  
ATOM   1725  C   THR P 694     -20.801  -2.547   9.360  0.00  0.00      PROA  
ATOM   1726  O   THR P 694     -21.105  -2.913   8.219  0.00  0.00      PROA  
ATOM   1727  N   SER P 695     -21.430  -1.519   9.946  0.00  0.00      PROA  
ATOM   1728  HN  SER P 695     -21.199  -1.191  10.859  0.00  0.00      PROA  
ATOM   1729  CA  SER P 695     -22.502  -0.764   9.347  0.00  0.00      PROA  
ATOM   1730  HA  SER P 695     -23.249  -1.516   9.145  0.00  0.00      PROA  
ATOM   1731  CB  SER P 695     -22.904   0.300  10.281  0.00  0.00      PROA  
ATOM   1732  HB1 SER P 695     -23.793   0.880   9.955  0.00  0.00      PROA  
ATOM   1733  HB2 SER P 695     -22.135   1.028  10.620  0.00  0.00      PROA  
ATOM   1734  OG  SER P 695     -23.342  -0.266  11.507  0.00  0.00      PROA  
ATOM   1735  HG1 SER P 695     -23.481   0.506  12.060  0.00  0.00      PROA  
ATOM   1736  C   SER P 695     -22.139  -0.003   8.019  0.00  0.00      PROA  
ATOM   1737  O   SER P 695     -22.883   0.049   7.052  0.00  0.00      PROA  
ATOM   1738  N   ILE P 696     -20.886   0.602   7.995  0.00  0.00      PROA  
ATOM   1739  HN  ILE P 696     -20.505   0.748   8.905  0.00  0.00      PROA  
ATOM   1740  CA  ILE P 696     -20.218   1.187   6.848  0.00  0.00      PROA  
ATOM   1741  HA  ILE P 696     -20.935   1.893   6.456  0.00  0.00      PROA  
ATOM   1742  CB  ILE P 696     -18.962   1.931   7.224  0.00  0.00      PROA  
ATOM   1743  HB  ILE P 696     -18.199   1.401   7.834  0.00  0.00      PROA  
ATOM   1744  CG2 ILE P 696     -18.088   2.287   5.976  0.00  0.00      PROA  
ATOM   1745 HG21 ILE P 696     -17.527   1.371   5.692  0.00  0.00      PROA  
ATOM   1746 HG22 ILE P 696     -17.267   2.976   6.269  0.00  0.00      PROA  
ATOM   1747 HG23 ILE P 696     -18.688   2.749   5.163  0.00  0.00      PROA  
ATOM   1748  CG1 ILE P 696     -19.431   3.193   8.063  0.00  0.00      PROA  
ATOM   1749 HG11 ILE P 696     -20.103   2.825   8.867  0.00  0.00      PROA  
ATOM   1750 HG12 ILE P 696     -19.987   3.823   7.336  0.00  0.00      PROA  
ATOM   1751  CD  ILE P 696     -18.222   3.871   8.717  0.00  0.00      PROA  
ATOM   1752  HD1 ILE P 696     -18.303   4.760   9.378  0.00  0.00      PROA  
ATOM   1753  HD2 ILE P 696     -17.309   3.947   8.087  0.00  0.00      PROA  
ATOM   1754  HD3 ILE P 696     -17.780   3.063   9.339  0.00  0.00      PROA  
ATOM   1755  C   ILE P 696     -20.005   0.195   5.739  0.00  0.00      PROA  
ATOM   1756  O   ILE P 696     -20.183   0.445   4.531  0.00  0.00      PROA  
ATOM   1757  N   GLY P 697     -19.597  -1.069   6.136  0.00  0.00      PROA  
ATOM   1758  HN  GLY P 697     -19.301  -1.162   7.084  0.00  0.00      PROA  
ATOM   1759  CA  GLY P 697     -19.523  -2.199   5.206  0.00  0.00      PROA  
ATOM   1760  HA1 GLY P 697     -19.284  -3.031   5.853  0.00  0.00      PROA  
ATOM   1761  HA2 GLY P 697     -18.815  -2.012   4.412  0.00  0.00      PROA  
ATOM   1762  C   GLY P 697     -20.840  -2.489   4.574  0.00  0.00      PROA  
ATOM   1763  O   GLY P 697     -20.963  -2.576   3.394  0.00  0.00      PROA  
ATOM   1764  N   LEU P 698     -21.912  -2.661   5.399  0.00  0.00      PROA  
ATOM   1765  HN  LEU P 698     -21.729  -2.380   6.338  0.00  0.00      PROA  
ATOM   1766  CA  LEU P 698     -23.218  -3.009   4.878  0.00  0.00      PROA  
ATOM   1767  HA  LEU P 698     -23.171  -3.981   4.410  0.00  0.00      PROA  
ATOM   1768  CB  LEU P 698     -24.215  -3.061   6.140  0.00  0.00      PROA  
ATOM   1769  HB1 LEU P 698     -25.215  -3.267   5.701  0.00  0.00      PROA  
ATOM   1770  HB2 LEU P 698     -24.231  -2.069   6.641  0.00  0.00      PROA  
ATOM   1771  CG  LEU P 698     -24.014  -4.151   7.224  0.00  0.00      PROA  
ATOM   1772  HG  LEU P 698     -22.940  -4.075   7.500  0.00  0.00      PROA  
ATOM   1773  CD1 LEU P 698     -24.975  -3.985   8.403  0.00  0.00      PROA  
ATOM   1774 HD11 LEU P 698     -25.008  -2.941   8.780  0.00  0.00      PROA  
ATOM   1775 HD12 LEU P 698     -24.651  -4.534   9.313  0.00  0.00      PROA  
ATOM   1776 HD13 LEU P 698     -26.019  -4.220   8.105  0.00  0.00      PROA  
ATOM   1777  CD2 LEU P 698     -24.146  -5.541   6.643  0.00  0.00      PROA  
ATOM   1778 HD21 LEU P 698     -23.289  -5.819   5.993  0.00  0.00      PROA  
ATOM   1779 HD22 LEU P 698     -25.147  -5.580   6.163  0.00  0.00      PROA  
ATOM   1780 HD23 LEU P 698     -24.106  -6.223   7.519  0.00  0.00      PROA  
ATOM   1781  C   LEU P 698     -23.748  -2.050   3.790  0.00  0.00      PROA  
ATOM   1782  O   LEU P 698     -24.256  -2.451   2.705  0.00  0.00      PROA  
ATOM   1783  N   TRP P 699     -23.606  -0.748   4.086  0.00  0.00      PROA  
ATOM   1784  HN  TRP P 699     -23.302  -0.409   4.973  0.00  0.00      PROA  
ATOM   1785  CA  TRP P 699     -23.832   0.367   3.255  0.00  0.00      PROA  
ATOM   1786  HA  TRP P 699     -24.823   0.217   2.851  0.00  0.00      PROA  
ATOM   1787  CB  TRP P 699     -23.833   1.700   3.974  0.00  0.00      PROA  
ATOM   1788  HB1 TRP P 699     -23.728   2.549   3.265  0.00  0.00      PROA  
ATOM   1789  HB2 TRP P 699     -22.859   1.668   4.508  0.00  0.00      PROA  
ATOM   1790  CG  TRP P 699     -24.897   2.063   4.905  0.00  0.00      PROA  
ATOM   1791  CD1 TRP P 699     -24.969   2.339   6.230  0.00  0.00      PROA  
ATOM   1792  HD1 TRP P 699     -24.188   2.328   6.976  0.00  0.00      PROA  
ATOM   1793  NE1 TRP P 699     -26.247   2.835   6.563  0.00  0.00      PROA  
ATOM   1794  HE1 TRP P 699     -26.554   3.328   7.347  0.00  0.00      PROA  
ATOM   1795  CE2 TRP P 699     -27.032   2.661   5.466  0.00  0.00      PROA  
ATOM   1796  CD2 TRP P 699     -26.202   2.154   4.378  0.00  0.00      PROA  
ATOM   1797  CE3 TRP P 699     -26.844   1.942   3.086  0.00  0.00      PROA  
ATOM   1798  HE3 TRP P 699     -26.218   1.735   2.231  0.00  0.00      PROA  
ATOM   1799  CZ3 TRP P 699     -28.191   2.359   2.928  0.00  0.00      PROA  
ATOM   1800  HZ3 TRP P 699     -28.602   2.298   1.931  0.00  0.00      PROA  
ATOM   1801  CZ2 TRP P 699     -28.424   2.925   5.306  0.00  0.00      PROA  
ATOM   1802  HZ2 TRP P 699     -29.152   3.227   6.045  0.00  0.00      PROA  
ATOM   1803  CH2 TRP P 699     -28.952   2.810   3.954  0.00  0.00      PROA  
ATOM   1804  HH2 TRP P 699     -30.017   2.893   3.795  0.00  0.00      PROA  
ATOM   1805  C   TRP P 699     -22.852   0.491   2.001  0.00  0.00      PROA  
ATOM   1806  O   TRP P 699     -23.324   0.631   0.897  0.00  0.00      PROA  
ATOM   1807  N   THR P 700     -21.539   0.265   2.179  0.00  0.00      PROA  
ATOM   1808  HN  THR P 700     -21.158   0.094   3.085  0.00  0.00      PROA  
ATOM   1809  CA  THR P 700     -20.530   0.226   1.042  0.00  0.00      PROA  
ATOM   1810  HA  THR P 700     -20.506   1.184   0.543  0.00  0.00      PROA  
ATOM   1811  CB  THR P 700     -19.115  -0.198   1.603  0.00  0.00      PROA  
ATOM   1812  HB  THR P 700     -19.095  -1.189   2.105  0.00  0.00      PROA  
ATOM   1813  OG1 THR P 700     -18.678   0.909   2.417  0.00  0.00      PROA  
ATOM   1814  HG1 THR P 700     -19.030   0.665   3.276  0.00  0.00      PROA  
ATOM   1815  CG2 THR P 700     -18.088  -0.201   0.433  0.00  0.00      PROA  
ATOM   1816 HG21 THR P 700     -18.046   0.844   0.056  0.00  0.00      PROA  
ATOM   1817 HG22 THR P 700     -18.357  -0.795  -0.467  0.00  0.00      PROA  
ATOM   1818 HG23 THR P 700     -17.089  -0.441   0.856  0.00  0.00      PROA  
ATOM   1819  C   THR P 700     -20.854  -0.920   0.066  0.00  0.00      PROA  
ATOM   1820  O   THR P 700     -20.917  -0.826  -1.164  0.00  0.00      PROA  
ATOM   1821  N   SER P 701     -21.220  -2.112   0.545  0.00  0.00      PROA  
ATOM   1822  HN  SER P 701     -21.331  -2.201   1.532  0.00  0.00      PROA  
ATOM   1823  CA  SER P 701     -21.475  -3.330  -0.157  0.00  0.00      PROA  
ATOM   1824  HA  SER P 701     -20.803  -3.401  -0.999  0.00  0.00      PROA  
ATOM   1825  CB  SER P 701     -21.429  -4.538   0.812  0.00  0.00      PROA  
ATOM   1826  HB1 SER P 701     -21.743  -5.460   0.277  0.00  0.00      PROA  
ATOM   1827  HB2 SER P 701     -22.088  -4.202   1.641  0.00  0.00      PROA  
ATOM   1828  OG  SER P 701     -20.082  -4.692   1.268  0.00  0.00      PROA  
ATOM   1829  HG1 SER P 701     -19.710  -5.190   0.536  0.00  0.00      PROA  
ATOM   1830  C   SER P 701     -22.839  -3.279  -0.848  0.00  0.00      PROA  
ATOM   1831  O   SER P 701     -22.980  -3.828  -1.922  0.00  0.00      PROA  
ATOM   1832  N   PHE P 702     -23.843  -2.619  -0.291  0.00  0.00      PROA  
ATOM   1833  HN  PHE P 702     -23.759  -2.211   0.614  0.00  0.00      PROA  
ATOM   1834  CA  PHE P 702     -25.021  -2.195  -1.017  0.00  0.00      PROA  
ATOM   1835  HA  PHE P 702     -25.373  -3.072  -1.540  0.00  0.00      PROA  
ATOM   1836  CB  PHE P 702     -26.155  -1.762   0.003  0.00  0.00      PROA  
ATOM   1837  HB1 PHE P 702     -25.629  -1.385   0.905  0.00  0.00      PROA  
ATOM   1838  HB2 PHE P 702     -26.724  -2.664   0.316  0.00  0.00      PROA  
ATOM   1839  CG  PHE P 702     -27.058  -0.650  -0.505  0.00  0.00      PROA  
ATOM   1840  CD1 PHE P 702     -28.274  -0.889  -1.097  0.00  0.00      PROA  
ATOM   1841  HD1 PHE P 702     -28.640  -1.904  -1.140  0.00  0.00      PROA  
ATOM   1842  CE1 PHE P 702     -29.081   0.132  -1.575  0.00  0.00      PROA  
ATOM   1843  HE1 PHE P 702     -29.992  -0.127  -2.094  0.00  0.00      PROA  
ATOM   1844  CZ  PHE P 702     -28.670   1.445  -1.470  0.00  0.00      PROA  
ATOM   1845  HZ  PHE P 702     -29.208   2.227  -1.984  0.00  0.00      PROA  
ATOM   1846  CD2 PHE P 702     -26.690   0.695  -0.299  0.00  0.00      PROA  
ATOM   1847  HD2 PHE P 702     -25.710   0.945   0.079  0.00  0.00      PROA  
ATOM   1848  CE2 PHE P 702     -27.470   1.759  -0.822  0.00  0.00      PROA  
ATOM   1849  HE2 PHE P 702     -27.148   2.778  -0.666  0.00  0.00      PROA  
ATOM   1850  C   PHE P 702     -24.721  -1.112  -2.099  0.00  0.00      PROA  
ATOM   1851  O   PHE P 702     -25.145  -1.246  -3.218  0.00  0.00      PROA  
ATOM   1852  N   LEU P 703     -23.896  -0.112  -1.845  0.00  0.00      PROA  
ATOM   1853  HN  LEU P 703     -23.508  -0.022  -0.931  0.00  0.00      PROA  
ATOM   1854  CA  LEU P 703     -23.515   0.822  -2.937  0.00  0.00      PROA  
ATOM   1855  HA  LEU P 703     -24.375   1.209  -3.464  0.00  0.00      PROA  
ATOM   1856  CB  LEU P 703     -22.903   2.130  -2.336  0.00  0.00      PROA  
ATOM   1857  HB1 LEU P 703     -22.640   2.804  -3.179  0.00  0.00      PROA  
ATOM   1858  HB2 LEU P 703     -21.999   1.878  -1.743  0.00  0.00      PROA  
ATOM   1859  CG  LEU P 703     -23.817   2.934  -1.426  0.00  0.00      PROA  
ATOM   1860  HG  LEU P 703     -24.250   2.255  -0.661  0.00  0.00      PROA  
ATOM   1861  CD1 LEU P 703     -22.880   3.842  -0.544  0.00  0.00      PROA  
ATOM   1862 HD11 LEU P 703     -22.195   3.295   0.139  0.00  0.00      PROA  
ATOM   1863 HD12 LEU P 703     -23.549   4.470   0.082  0.00  0.00      PROA  
ATOM   1864 HD13 LEU P 703     -22.452   4.639  -1.188  0.00  0.00      PROA  
ATOM   1865  CD2 LEU P 703     -24.881   3.700  -2.143  0.00  0.00      PROA  
ATOM   1866 HD21 LEU P 703     -25.602   4.232  -1.487  0.00  0.00      PROA  
ATOM   1867 HD22 LEU P 703     -25.554   3.027  -2.716  0.00  0.00      PROA  
ATOM   1868 HD23 LEU P 703     -24.475   4.416  -2.890  0.00  0.00      PROA  
ATOM   1869  C   LEU P 703     -22.617   0.188  -4.058  0.00  0.00      PROA  
ATOM   1870  O   LEU P 703     -22.792   0.538  -5.204  0.00  0.00      PROA  
ATOM   1871  N   CYS P 704     -21.845  -0.856  -3.671  0.00  0.00      PROA  
ATOM   1872  HN  CYS P 704     -21.737  -1.154  -2.726  0.00  0.00      PROA  
ATOM   1873  CA  CYS P 704     -21.264  -1.773  -4.672  0.00  0.00      PROA  
ATOM   1874  HA  CYS P 704     -20.690  -1.184  -5.372  0.00  0.00      PROA  
ATOM   1875  CB  CYS P 704     -20.281  -2.866  -4.115  0.00  0.00      PROA  
ATOM   1876  HB1 CYS P 704     -20.067  -3.636  -4.887  0.00  0.00      PROA  
ATOM   1877  HB2 CYS P 704     -20.626  -3.340  -3.171  0.00  0.00      PROA  
ATOM   1878  SG  CYS P 704     -18.624  -2.097  -3.613  0.00  0.00      PROA  
ATOM   1879  HG1 CYS P 704     -18.176  -1.840  -4.833  0.00  0.00      PROA  
ATOM   1880  C   CYS P 704     -22.316  -2.458  -5.517  0.00  0.00      PROA  
ATOM   1881  O   CYS P 704     -22.088  -2.677  -6.673  0.00  0.00      PROA  
ATOM   1882  N   ILE P 705     -23.449  -2.929  -4.954  0.00  0.00      PROA  
ATOM   1883  HN  ILE P 705     -23.607  -2.877  -3.971  0.00  0.00      PROA  
ATOM   1884  CA  ILE P 705     -24.527  -3.556  -5.733  0.00  0.00      PROA  
ATOM   1885  HA  ILE P 705     -24.163  -4.200  -6.520  0.00  0.00      PROA  
ATOM   1886  CB  ILE P 705     -25.503  -4.387  -4.845  0.00  0.00      PROA  
ATOM   1887  HB  ILE P 705     -25.831  -3.735  -4.007  0.00  0.00      PROA  
ATOM   1888  CG2 ILE P 705     -26.793  -4.792  -5.677  0.00  0.00      PROA  
ATOM   1889 HG21 ILE P 705     -27.314  -5.663  -5.225  0.00  0.00      PROA  
ATOM   1890 HG22 ILE P 705     -26.509  -5.108  -6.704  0.00  0.00      PROA  
ATOM   1891 HG23 ILE P 705     -27.513  -3.950  -5.763  0.00  0.00      PROA  
ATOM   1892  CG1 ILE P 705     -24.795  -5.614  -4.301  0.00  0.00      PROA  
ATOM   1893 HG11 ILE P 705     -23.722  -5.372  -4.146  0.00  0.00      PROA  
ATOM   1894 HG12 ILE P 705     -24.881  -6.410  -5.072  0.00  0.00      PROA  
ATOM   1895  CD  ILE P 705     -25.497  -6.067  -2.978  0.00  0.00      PROA  
ATOM   1896  HD1 ILE P 705     -25.011  -6.939  -2.490  0.00  0.00      PROA  
ATOM   1897  HD2 ILE P 705     -26.538  -6.408  -3.161  0.00  0.00      PROA  
ATOM   1898  HD3 ILE P 705     -25.631  -5.228  -2.263  0.00  0.00      PROA  
ATOM   1899  C   ILE P 705     -25.304  -2.614  -6.666  0.00  0.00      PROA  
ATOM   1900  O   ILE P 705     -25.474  -3.033  -7.843  0.00  0.00      PROA  
ATOM   1901  N   VAL P 706     -25.653  -1.358  -6.294  0.00  0.00      PROA  
ATOM   1902  HN  VAL P 706     -25.467  -1.136  -5.341  0.00  0.00      PROA  
ATOM   1903  CA  VAL P 706     -26.168  -0.229  -7.073  0.00  0.00      PROA  
ATOM   1904  HA  VAL P 706     -27.142  -0.512  -7.444  0.00  0.00      PROA  
ATOM   1905  CB  VAL P 706     -26.311   1.182  -6.263  0.00  0.00      PROA  
ATOM   1906  HB  VAL P 706     -25.314   1.508  -5.897  0.00  0.00      PROA  
ATOM   1907  CG1 VAL P 706     -26.732   2.326  -7.234  0.00  0.00      PROA  
ATOM   1908 HG11 VAL P 706     -27.537   1.876  -7.853  0.00  0.00      PROA  
ATOM   1909 HG12 VAL P 706     -25.847   2.463  -7.891  0.00  0.00      PROA  
ATOM   1910 HG13 VAL P 706     -26.967   3.261  -6.682  0.00  0.00      PROA  
ATOM   1911  CG2 VAL P 706     -27.363   1.061  -5.143  0.00  0.00      PROA  
ATOM   1912 HG21 VAL P 706     -27.117   0.405  -4.281  0.00  0.00      PROA  
ATOM   1913 HG22 VAL P 706     -28.357   0.800  -5.565  0.00  0.00      PROA  
ATOM   1914 HG23 VAL P 706     -27.515   2.088  -4.748  0.00  0.00      PROA  
ATOM   1915  C   VAL P 706     -25.217   0.112  -8.269  0.00  0.00      PROA  
ATOM   1916  O   VAL P 706     -25.626   0.147  -9.418  0.00  0.00      PROA  
ATOM   1917  N   LEU P 707     -23.884   0.213  -8.091  0.00  0.00      PROA  
ATOM   1918  HN  LEU P 707     -23.475  -0.011  -7.209  0.00  0.00      PROA  
ATOM   1919  CA  LEU P 707     -22.886   0.312  -9.145  0.00  0.00      PROA  
ATOM   1920  HA  LEU P 707     -23.083   1.166  -9.776  0.00  0.00      PROA  
ATOM   1921  CB  LEU P 707     -21.521   0.487  -8.413  0.00  0.00      PROA  
ATOM   1922  HB1 LEU P 707     -20.616   0.490  -9.057  0.00  0.00      PROA  
ATOM   1923  HB2 LEU P 707     -21.335  -0.324  -7.677  0.00  0.00      PROA  
ATOM   1924  CG  LEU P 707     -21.329   1.850  -7.668  0.00  0.00      PROA  
ATOM   1925  HG  LEU P 707     -22.095   2.049  -6.889  0.00  0.00      PROA  
ATOM   1926  CD1 LEU P 707     -20.028   1.733  -6.858  0.00  0.00      PROA  
ATOM   1927 HD11 LEU P 707     -19.751   2.709  -6.407  0.00  0.00      PROA  
ATOM   1928 HD12 LEU P 707     -19.224   1.210  -7.420  0.00  0.00      PROA  
ATOM   1929 HD13 LEU P 707     -20.262   1.098  -5.977  0.00  0.00      PROA  
ATOM   1930  CD2 LEU P 707     -21.294   3.046  -8.592  0.00  0.00      PROA  
ATOM   1931 HD21 LEU P 707     -21.260   4.035  -8.086  0.00  0.00      PROA  
ATOM   1932 HD22 LEU P 707     -22.288   3.139  -9.081  0.00  0.00      PROA  
ATOM   1933 HD23 LEU P 707     -20.499   3.017  -9.367  0.00  0.00      PROA  
ATOM   1934  C   LEU P 707     -22.751  -0.921 -10.066  0.00  0.00      PROA  
ATOM   1935  O   LEU P 707     -22.453  -0.817 -11.270  0.00  0.00      PROA  
ATOM   1936  N   VAL P 708     -22.841  -2.178  -9.553  0.00  0.00      PROA  
ATOM   1937  HN  VAL P 708     -22.846  -2.347  -8.570  0.00  0.00      PROA  
ATOM   1938  CA  VAL P 708     -23.143  -3.321 -10.467  0.00  0.00      PROA  
ATOM   1939  HA  VAL P 708     -22.372  -3.461 -11.210  0.00  0.00      PROA  
ATOM   1940  CB  VAL P 708     -22.905  -4.695  -9.776  0.00  0.00      PROA  
ATOM   1941  HB  VAL P 708     -23.657  -4.638  -8.960  0.00  0.00      PROA  
ATOM   1942  CG1 VAL P 708     -23.187  -5.805 -10.826  0.00  0.00      PROA  
ATOM   1943 HG11 VAL P 708     -24.226  -5.766 -11.216  0.00  0.00      PROA  
ATOM   1944 HG12 VAL P 708     -22.982  -6.734 -10.252  0.00  0.00      PROA  
ATOM   1945 HG13 VAL P 708     -22.540  -5.641 -11.714  0.00  0.00      PROA  
ATOM   1946  CG2 VAL P 708     -21.466  -4.728  -9.164  0.00  0.00      PROA  
ATOM   1947 HG21 VAL P 708     -21.294  -5.626  -8.534  0.00  0.00      PROA  
ATOM   1948 HG22 VAL P 708     -21.196  -3.918  -8.452  0.00  0.00      PROA  
ATOM   1949 HG23 VAL P 708     -20.657  -4.722  -9.925  0.00  0.00      PROA  
ATOM   1950  C   VAL P 708     -24.473  -3.226 -11.210  0.00  0.00      PROA  
ATOM   1951  O   VAL P 708     -24.550  -3.403 -12.407  0.00  0.00      PROA  
ATOM   1952  N   ALA P 709     -25.602  -2.962 -10.545  0.00  0.00      PROA  
ATOM   1953  HN  ALA P 709     -25.564  -2.873  -9.552  0.00  0.00      PROA  
ATOM   1954  CA  ALA P 709     -26.857  -3.016 -11.189  0.00  0.00      PROA  
ATOM   1955  HA  ALA P 709     -26.914  -3.972 -11.689  0.00  0.00      PROA  
ATOM   1956  CB  ALA P 709     -27.881  -2.976 -10.121  0.00  0.00      PROA  
ATOM   1957  HB1 ALA P 709     -27.868  -2.033  -9.533  0.00  0.00      PROA  
ATOM   1958  HB2 ALA P 709     -27.668  -3.828  -9.441  0.00  0.00      PROA  
ATOM   1959  HB3 ALA P 709     -28.881  -3.048 -10.598  0.00  0.00      PROA  
ATOM   1960  C   ALA P 709     -27.112  -1.874 -12.214  0.00  0.00      PROA  
ATOM   1961  O   ALA P 709     -27.831  -2.238 -13.146  0.00  0.00      PROA  
ATOM   1962  N   THR P 710     -26.482  -0.713 -12.142  0.00  0.00      PROA  
ATOM   1963  HN  THR P 710     -25.862  -0.519 -11.386  0.00  0.00      PROA  
ATOM   1964  CA  THR P 710     -26.753   0.356 -13.091  0.00  0.00      PROA  
ATOM   1965  HA  THR P 710     -27.741   0.189 -13.493  0.00  0.00      PROA  
ATOM   1966  CB  THR P 710     -26.807   1.702 -12.284  0.00  0.00      PROA  
ATOM   1967  HB  THR P 710     -26.939   2.454 -13.092  0.00  0.00      PROA  
ATOM   1968  OG1 THR P 710     -25.626   1.980 -11.615  0.00  0.00      PROA  
ATOM   1969  HG1 THR P 710     -25.809   1.588 -10.759  0.00  0.00      PROA  
ATOM   1970  CG2 THR P 710     -28.016   1.527 -11.303  0.00  0.00      PROA  
ATOM   1971 HG21 THR P 710     -27.952   2.356 -10.567  0.00  0.00      PROA  
ATOM   1972 HG22 THR P 710     -28.002   0.594 -10.699  0.00  0.00      PROA  
ATOM   1973 HG23 THR P 710     -28.944   1.363 -11.891  0.00  0.00      PROA  
ATOM   1974  C   THR P 710     -25.860   0.484 -14.285  0.00  0.00      PROA  
ATOM   1975  O   THR P 710     -25.727   1.532 -14.991  0.00  0.00      PROA  
ATOM   1976  N   ASP P 711     -25.069  -0.595 -14.509  0.00  0.00      PROA  
ATOM   1977  HN  ASP P 711     -25.348  -1.531 -14.305  0.00  0.00      PROA  
ATOM   1978  CA  ASP P 711     -23.828  -0.555 -15.278  0.00  0.00      PROA  
ATOM   1979  HA  ASP P 711     -23.143  -1.356 -15.040  0.00  0.00      PROA  
ATOM   1980  CB  ASP P 711     -24.170  -0.782 -16.735  0.00  0.00      PROA  
ATOM   1981  HB1 ASP P 711     -23.366  -0.520 -17.455  0.00  0.00      PROA  
ATOM   1982  HB2 ASP P 711     -25.086  -0.207 -16.989  0.00  0.00      PROA  
ATOM   1983  CG  ASP P 711     -24.654  -2.283 -17.012  0.00  0.00      PROA  
ATOM   1984  OD1 ASP P 711     -24.739  -3.134 -16.101  0.00  0.00      PROA  
ATOM   1985  OD2 ASP P 711     -24.877  -2.512 -18.166  0.00  0.00      PROA  
ATOM   1986  C   ASP P 711     -22.974   0.650 -15.048  0.00  0.00      PROA  
ATOM   1987  O   ASP P 711     -22.661   1.382 -15.955  0.00  0.00      PROA  
ATOM   1988  N   ALA P 712     -22.565   0.827 -13.764  0.00  0.00      PROA  
ATOM   1989  HN  ALA P 712     -22.739   0.263 -12.960  0.00  0.00      PROA  
ATOM   1990  CA  ALA P 712     -21.653   1.945 -13.418  0.00  0.00      PROA  
ATOM   1991  HA  ALA P 712     -21.975   2.836 -13.936  0.00  0.00      PROA  
ATOM   1992  CB  ALA P 712     -21.707   2.399 -11.904  0.00  0.00      PROA  
ATOM   1993  HB1 ALA P 712     -21.277   3.395 -11.669  0.00  0.00      PROA  
ATOM   1994  HB2 ALA P 712     -21.328   1.609 -11.221  0.00  0.00      PROA  
ATOM   1995  HB3 ALA P 712     -22.784   2.582 -11.702  0.00  0.00      PROA  
ATOM   1996  C   ALA P 712     -20.204   1.647 -13.755  0.00  0.00      PROA  
ATOM   1997  O   ALA P 712     -19.393   2.515 -13.874  0.00  0.00      PROA  
ATOM   1998  N   SER P 713     -19.865   0.411 -14.017  0.00  0.00      PROA  
ATOM   1999  HN  SER P 713     -20.574  -0.257 -13.806  0.00  0.00      PROA  
ATOM   2000  CA  SER P 713     -18.471  -0.081 -14.082  0.00  0.00      PROA  
ATOM   2001  HA  SER P 713     -18.100   0.075 -13.080  0.00  0.00      PROA  
ATOM   2002  CB  SER P 713     -18.501  -1.580 -14.502  0.00  0.00      PROA  
ATOM   2003  HB1 SER P 713     -17.504  -1.942 -14.830  0.00  0.00      PROA  
ATOM   2004  HB2 SER P 713     -19.188  -1.683 -15.370  0.00  0.00      PROA  
ATOM   2005  OG  SER P 713     -18.722  -2.473 -13.377  0.00  0.00      PROA  
ATOM   2006  HG1 SER P 713     -17.951  -3.044 -13.396  0.00  0.00      PROA  
ATOM   2007  C   SER P 713     -17.540   0.706 -15.051  0.00  0.00      PROA  
ATOM   2008  O   SER P 713     -16.463   1.109 -14.641  0.00  0.00      PROA  
ATOM   2009  N   SER P 714     -18.034   0.974 -16.318  0.00  0.00      PROA  
ATOM   2010  HN  SER P 714     -18.949   0.714 -16.618  0.00  0.00      PROA  
ATOM   2011  CA  SER P 714     -17.271   1.701 -17.289  0.00  0.00      PROA  
ATOM   2012  HA  SER P 714     -16.228   1.446 -17.169  0.00  0.00      PROA  
ATOM   2013  CB  SER P 714     -17.640   1.300 -18.770  0.00  0.00      PROA  
ATOM   2014  HB1 SER P 714     -17.665   0.193 -18.862  0.00  0.00      PROA  
ATOM   2015  HB2 SER P 714     -16.941   1.829 -19.453  0.00  0.00      PROA  
ATOM   2016  OG  SER P 714     -18.970   1.758 -19.095  0.00  0.00      PROA  
ATOM   2017  HG1 SER P 714     -19.092   1.501 -20.012  0.00  0.00      PROA  
ATOM   2018  C   SER P 714     -17.438   3.224 -17.097  0.00  0.00      PROA  
ATOM   2019  O   SER P 714     -17.009   4.050 -17.934  0.00  0.00      PROA  
ATOM   2020  N   LEU P 715     -18.012   3.734 -15.992  0.00  0.00      PROA  
ATOM   2021  HN  LEU P 715     -18.573   3.157 -15.403  0.00  0.00      PROA  
ATOM   2022  CA  LEU P 715     -18.152   5.149 -15.625  0.00  0.00      PROA  
ATOM   2023  HA  LEU P 715     -18.204   5.707 -16.548  0.00  0.00      PROA  
ATOM   2024  CB  LEU P 715     -19.527   5.545 -15.019  0.00  0.00      PROA  
ATOM   2025  HB1 LEU P 715     -19.533   6.647 -14.884  0.00  0.00      PROA  
ATOM   2026  HB2 LEU P 715     -19.645   5.088 -14.013  0.00  0.00      PROA  
ATOM   2027  CG  LEU P 715     -20.740   5.243 -15.949  0.00  0.00      PROA  
ATOM   2028  HG  LEU P 715     -20.915   4.151 -16.057  0.00  0.00      PROA  
ATOM   2029  CD1 LEU P 715     -21.938   5.830 -15.138  0.00  0.00      PROA  
ATOM   2030 HD11 LEU P 715     -21.964   6.940 -15.172  0.00  0.00      PROA  
ATOM   2031 HD12 LEU P 715     -21.892   5.447 -14.096  0.00  0.00      PROA  
ATOM   2032 HD13 LEU P 715     -22.972   5.559 -15.441  0.00  0.00      PROA  
ATOM   2033  CD2 LEU P 715     -20.594   5.968 -17.313  0.00  0.00      PROA  
ATOM   2034 HD21 LEU P 715     -19.786   5.593 -17.976  0.00  0.00      PROA  
ATOM   2035 HD22 LEU P 715     -20.425   7.061 -17.204  0.00  0.00      PROA  
ATOM   2036 HD23 LEU P 715     -21.610   5.870 -17.752  0.00  0.00      PROA  
ATOM   2037  C   LEU P 715     -16.946   5.620 -14.814  0.00  0.00      PROA  
ATOM   2038  O   LEU P 715     -16.920   6.748 -14.336  0.00  0.00      PROA  
ATOM   2039  N   VAL P 716     -15.951   4.767 -14.635  0.00  0.00      PROA  
ATOM   2040  HN  VAL P 716     -15.943   3.858 -15.046  0.00  0.00      PROA  
ATOM   2041  CA  VAL P 716     -14.744   5.101 -13.944  0.00  0.00      PROA  
ATOM   2042  HA  VAL P 716     -14.841   5.893 -13.216  0.00  0.00      PROA  
ATOM   2043  CB  VAL P 716     -14.179   3.936 -13.129  0.00  0.00      PROA  
ATOM   2044  HB  VAL P 716     -15.023   3.465 -12.581  0.00  0.00      PROA  
ATOM   2045  CG1 VAL P 716     -13.367   2.893 -13.871  0.00  0.00      PROA  
ATOM   2046 HG11 VAL P 716     -12.766   2.367 -13.100  0.00  0.00      PROA  
ATOM   2047 HG12 VAL P 716     -12.556   3.222 -14.555  0.00  0.00      PROA  
ATOM   2048 HG13 VAL P 716     -14.140   2.261 -14.358  0.00  0.00      PROA  
ATOM   2049  CG2 VAL P 716     -13.295   4.498 -11.991  0.00  0.00      PROA  
ATOM   2050 HG21 VAL P 716     -13.955   5.081 -11.314  0.00  0.00      PROA  
ATOM   2051 HG22 VAL P 716     -12.437   5.112 -12.337  0.00  0.00      PROA  
ATOM   2052 HG23 VAL P 716     -12.949   3.630 -11.389  0.00  0.00      PROA  
ATOM   2053  C   VAL P 716     -13.723   5.594 -15.051  0.00  0.00      PROA  
ATOM   2054  O   VAL P 716     -12.617   6.054 -14.788  0.00  0.00      PROA  
ATOM   2055  N   CYS P 717     -14.064   5.543 -16.326  0.00  0.00      PROA  
ATOM   2056  HN  CYS P 717     -14.974   5.237 -16.594  0.00  0.00      PROA  
ATOM   2057  CA  CYS P 717     -13.195   5.775 -17.455  0.00  0.00      PROA  
ATOM   2058  HA  CYS P 717     -12.184   5.535 -17.161  0.00  0.00      PROA  
ATOM   2059  CB  CYS P 717     -13.541   4.922 -18.735  0.00  0.00      PROA  
ATOM   2060  HB1 CYS P 717     -12.787   4.995 -19.547  0.00  0.00      PROA  
ATOM   2061  HB2 CYS P 717     -14.474   5.308 -19.199  0.00  0.00      PROA  
ATOM   2062  SG  CYS P 717     -13.865   3.140 -18.345  0.00  0.00      PROA  
ATOM   2063  HG1 CYS P 717     -13.084   2.518 -19.216  0.00  0.00      PROA  
ATOM   2064  C   CYS P 717     -13.059   7.196 -17.832  0.00  0.00      PROA  
ATOM   2065  O   CYS P 717     -12.800   7.423 -19.042  0.00  0.00      PROA  
ATOM   2066  N   TYR P 718     -13.197   8.179 -16.902  0.00  0.00      PROA  
ATOM   2067  HN  TYR P 718     -13.352   7.794 -15.996  0.00  0.00      PROA  
ATOM   2068  CA  TYR P 718     -12.964   9.542 -17.215  0.00  0.00      PROA  
ATOM   2069  HA  TYR P 718     -12.780   9.675 -18.271  0.00  0.00      PROA  
ATOM   2070  CB  TYR P 718     -14.195  10.425 -16.971  0.00  0.00      PROA  
ATOM   2071  HB1 TYR P 718     -14.029  11.502 -17.186  0.00  0.00      PROA  
ATOM   2072  HB2 TYR P 718     -14.566  10.296 -15.932  0.00  0.00      PROA  
ATOM   2073  CG  TYR P 718     -15.258   9.940 -18.028  0.00  0.00      PROA  
ATOM   2074  CD1 TYR P 718     -15.062  10.070 -19.476  0.00  0.00      PROA  
ATOM   2075  HD1 TYR P 718     -14.180  10.613 -19.785  0.00  0.00      PROA  
ATOM   2076  CE1 TYR P 718     -15.940   9.520 -20.355  0.00  0.00      PROA  
ATOM   2077  HE1 TYR P 718     -15.837   9.676 -21.419  0.00  0.00      PROA  
ATOM   2078  CZ  TYR P 718     -17.088   8.769 -19.943  0.00  0.00      PROA  
ATOM   2079  OH  TYR P 718     -18.040   8.344 -20.877  0.00  0.00      PROA  
ATOM   2080  HH  TYR P 718     -17.659   8.376 -21.757  0.00  0.00      PROA  
ATOM   2081  CD2 TYR P 718     -16.366   9.294 -17.668  0.00  0.00      PROA  
ATOM   2082  HD2 TYR P 718     -16.592   9.242 -16.613  0.00  0.00      PROA  
ATOM   2083  CE2 TYR P 718     -17.299   8.693 -18.527  0.00  0.00      PROA  
ATOM   2084  HE2 TYR P 718     -18.250   8.362 -18.136  0.00  0.00      PROA  
ATOM   2085  C   TYR P 718     -11.665  10.146 -16.609  0.00  0.00      PROA  
ATOM   2086  O   TYR P 718     -11.574  11.318 -16.354  0.00  0.00      PROA  
ATOM   2087  N   ILE P 719     -10.773   9.283 -16.183  0.00  0.00      PROA  
ATOM   2088  HN  ILE P 719     -10.884   8.355 -16.529  0.00  0.00      PROA  
ATOM   2089  CA  ILE P 719      -9.506   9.710 -15.567  0.00  0.00      PROA  
ATOM   2090  HA  ILE P 719      -9.503  10.711 -15.162  0.00  0.00      PROA  
ATOM   2091  CB  ILE P 719      -8.990   8.772 -14.445  0.00  0.00      PROA  
ATOM   2092  HB  ILE P 719      -8.648   7.829 -14.923  0.00  0.00      PROA  
ATOM   2093  CG2 ILE P 719      -7.756   9.485 -13.834  0.00  0.00      PROA  
ATOM   2094 HG21 ILE P 719      -7.018   9.739 -14.624  0.00  0.00      PROA  
ATOM   2095 HG22 ILE P 719      -7.221   8.783 -13.159  0.00  0.00      PROA  
ATOM   2096 HG23 ILE P 719      -8.121  10.420 -13.358  0.00  0.00      PROA  
ATOM   2097  CG1 ILE P 719     -10.068   8.397 -13.378  0.00  0.00      PROA  
ATOM   2098 HG11 ILE P 719      -9.548   7.817 -12.586  0.00  0.00      PROA  
ATOM   2099 HG12 ILE P 719     -10.808   7.675 -13.785  0.00  0.00      PROA  
ATOM   2100  CD  ILE P 719     -10.738   9.542 -12.688  0.00  0.00      PROA  
ATOM   2101  HD1 ILE P 719     -10.143  10.432 -12.389  0.00  0.00      PROA  
ATOM   2102  HD2 ILE P 719     -11.303   9.156 -11.813  0.00  0.00      PROA  
ATOM   2103  HD3 ILE P 719     -11.501   9.863 -13.428  0.00  0.00      PROA  
ATOM   2104  C   ILE P 719      -8.561   9.681 -16.736  0.00  0.00      PROA  
ATOM   2105  O   ILE P 719      -8.354   8.738 -17.419  0.00  0.00      PROA  
ATOM   2106  N   THR P 720      -7.987  10.885 -16.911  0.00  0.00      PROA  
ATOM   2107  HN  THR P 720      -8.179  11.643 -16.292  0.00  0.00      PROA  
ATOM   2108  CA  THR P 720      -6.961  11.236 -17.879  0.00  0.00      PROA  
ATOM   2109  HA  THR P 720      -6.889  10.419 -18.582  0.00  0.00      PROA  
ATOM   2110  CB  THR P 720      -7.076  12.558 -18.627  0.00  0.00      PROA  
ATOM   2111  HB  THR P 720      -6.354  12.521 -19.471  0.00  0.00      PROA  
ATOM   2112  OG1 THR P 720      -6.748  13.759 -17.905  0.00  0.00      PROA  
ATOM   2113  HG1 THR P 720      -5.963  13.996 -18.405  0.00  0.00      PROA  
ATOM   2114  CG2 THR P 720      -8.481  12.727 -19.310  0.00  0.00      PROA  
ATOM   2115 HG21 THR P 720      -8.817  11.826 -19.867  0.00  0.00      PROA  
ATOM   2116 HG22 THR P 720      -8.459  13.530 -20.077  0.00  0.00      PROA  
ATOM   2117 HG23 THR P 720      -9.169  12.978 -18.475  0.00  0.00      PROA  
ATOM   2118  C   THR P 720      -5.660  11.319 -17.185  0.00  0.00      PROA  
ATOM   2119  O   THR P 720      -5.609  11.391 -15.968  0.00  0.00      PROA  
ATOM   2120  N   ARG P 721      -4.483  11.293 -17.838  0.00  0.00      PROA  
ATOM   2121  HN  ARG P 721      -4.589  11.092 -18.809  0.00  0.00      PROA  
ATOM   2122  CA  ARG P 721      -3.121  11.534 -17.333  0.00  0.00      PROA  
ATOM   2123  HA  ARG P 721      -2.960  10.635 -16.756  0.00  0.00      PROA  
ATOM   2124  CB  ARG P 721      -2.093  11.433 -18.458  0.00  0.00      PROA  
ATOM   2125  HB1 ARG P 721      -2.213  12.368 -19.046  0.00  0.00      PROA  
ATOM   2126  HB2 ARG P 721      -2.339  10.596 -19.146  0.00  0.00      PROA  
ATOM   2127  CG  ARG P 721      -0.629  11.333 -17.849  0.00  0.00      PROA  
ATOM   2128  HG1 ARG P 721      -0.544  10.353 -17.334  0.00  0.00      PROA  
ATOM   2129  HG2 ARG P 721      -0.584  12.200 -17.156  0.00  0.00      PROA  
ATOM   2130  CD  ARG P 721       0.631  11.572 -18.748  0.00  0.00      PROA  
ATOM   2131  HD1 ARG P 721       1.571  11.681 -18.166  0.00  0.00      PROA  
ATOM   2132  HD2 ARG P 721       0.589  12.482 -19.385  0.00  0.00      PROA  
ATOM   2133  NE  ARG P 721       0.818  10.477 -19.693  0.00  0.00      PROA  
ATOM   2134  HE  ARG P 721       0.213  10.499 -20.488  0.00  0.00      PROA  
ATOM   2135  CZ  ARG P 721       1.431   9.266 -19.531  0.00  0.00      PROA  
ATOM   2136  NH1 ARG P 721       1.923   9.043 -18.315  0.00  0.00      PROA  
ATOM   2137 HH11 ARG P 721       1.912   9.736 -17.594  0.00  0.00      PROA  
ATOM   2138 HH12 ARG P 721       2.663   8.371 -18.313  0.00  0.00      PROA  
ATOM   2139  NH2 ARG P 721       1.547   8.360 -20.441  0.00  0.00      PROA  
ATOM   2140 HH21 ARG P 721       0.885   8.563 -21.161  0.00  0.00      PROA  
ATOM   2141 HH22 ARG P 721       1.316   7.514 -19.959  0.00  0.00      PROA  
ATOM   2142  C   ARG P 721      -2.972  12.714 -16.396  0.00  0.00      PROA  
ATOM   2143  O   ARG P 721      -2.396  12.541 -15.323  0.00  0.00      PROA  
ATOM   2144  N   PHE P 722      -3.491  14.011 -16.711  0.00  0.00      PROA  
ATOM   2145  HN  PHE P 722      -3.796  14.173 -17.646  0.00  0.00      PROA  
ATOM   2146  CA  PHE P 722      -3.457  15.123 -15.845  0.00  0.00      PROA  
ATOM   2147  HA  PHE P 722      -2.443  15.489 -15.771  0.00  0.00      PROA  
ATOM   2148  CB  PHE P 722      -4.427  16.203 -16.527  0.00  0.00      PROA  
ATOM   2149  HB1 PHE P 722      -5.395  15.717 -16.773  0.00  0.00      PROA  
ATOM   2150  HB2 PHE P 722      -3.922  16.471 -17.480  0.00  0.00      PROA  
ATOM   2151  CG  PHE P 722      -4.728  17.431 -15.735  0.00  0.00      PROA  
ATOM   2152  CD1 PHE P 722      -3.741  18.384 -15.532  0.00  0.00      PROA  
ATOM   2153  HD1 PHE P 722      -2.750  18.193 -15.917  0.00  0.00      PROA  
ATOM   2154  CE1 PHE P 722      -4.042  19.523 -14.723  0.00  0.00      PROA  
ATOM   2155  HE1 PHE P 722      -3.253  20.224 -14.495  0.00  0.00      PROA  
ATOM   2156  CZ  PHE P 722      -5.253  19.602 -14.075  0.00  0.00      PROA  
ATOM   2157  HZ  PHE P 722      -5.522  20.493 -13.528  0.00  0.00      PROA  
ATOM   2158  CD2 PHE P 722      -5.910  17.469 -15.022  0.00  0.00      PROA  
ATOM   2159  HD2 PHE P 722      -6.640  16.675 -15.079  0.00  0.00      PROA  
ATOM   2160  CE2 PHE P 722      -6.194  18.542 -14.180  0.00  0.00      PROA  
ATOM   2161  HE2 PHE P 722      -7.166  18.588 -13.711  0.00  0.00      PROA  
ATOM   2162  C   PHE P 722      -4.016  14.838 -14.475  0.00  0.00      PROA  
ATOM   2163  O   PHE P 722      -3.356  15.251 -13.477  0.00  0.00      PROA  
ATOM   2164  N   THR P 723      -5.134  14.054 -14.385  0.00  0.00      PROA  
ATOM   2165  HN  THR P 723      -5.411  13.642 -15.250  0.00  0.00      PROA  
ATOM   2166  CA  THR P 723      -5.731  13.731 -13.104  0.00  0.00      PROA  
ATOM   2167  HA  THR P 723      -5.604  14.606 -12.483  0.00  0.00      PROA  
ATOM   2168  CB  THR P 723      -7.247  13.502 -13.122  0.00  0.00      PROA  
ATOM   2169  HB  THR P 723      -7.482  12.770 -13.925  0.00  0.00      PROA  
ATOM   2170  OG1 THR P 723      -7.980  14.711 -13.224  0.00  0.00      PROA  
ATOM   2171  HG1 THR P 723      -7.997  14.902 -14.165  0.00  0.00      PROA  
ATOM   2172  CG2 THR P 723      -7.712  12.910 -11.731  0.00  0.00      PROA  
ATOM   2173 HG21 THR P 723      -8.820  12.845 -11.676  0.00  0.00      PROA  
ATOM   2174 HG22 THR P 723      -7.462  13.674 -10.964  0.00  0.00      PROA  
ATOM   2175 HG23 THR P 723      -7.116  12.004 -11.493  0.00  0.00      PROA  
ATOM   2176  C   THR P 723      -4.979  12.520 -12.498  0.00  0.00      PROA  
ATOM   2177  O   THR P 723      -4.624  12.589 -11.334  0.00  0.00      PROA  
ATOM   2178  N   GLU P 724      -4.620  11.538 -13.390  0.00  0.00      PROA  
ATOM   2179  HN  GLU P 724      -4.978  11.398 -14.310  0.00  0.00      PROA  
ATOM   2180  CA  GLU P 724      -3.947  10.314 -12.945  0.00  0.00      PROA  
ATOM   2181  HA  GLU P 724      -4.610   9.906 -12.196  0.00  0.00      PROA  
ATOM   2182  CB  GLU P 724      -3.814   9.175 -14.008  0.00  0.00      PROA  
ATOM   2183  HB1 GLU P 724      -3.359   9.519 -14.961  0.00  0.00      PROA  
ATOM   2184  HB2 GLU P 724      -4.906   9.010 -14.129  0.00  0.00      PROA  
ATOM   2185  CG  GLU P 724      -3.053   7.887 -13.575  0.00  0.00      PROA  
ATOM   2186  HG1 GLU P 724      -3.299   7.473 -12.573  0.00  0.00      PROA  
ATOM   2187  HG2 GLU P 724      -1.946   7.828 -13.641  0.00  0.00      PROA  
ATOM   2188  CD  GLU P 724      -3.481   6.631 -14.409  0.00  0.00      PROA  
ATOM   2189  OE1 GLU P 724      -2.843   6.469 -15.483  0.00  0.00      PROA  
ATOM   2190  OE2 GLU P 724      -4.332   5.809 -14.011  0.00  0.00      PROA  
ATOM   2191  C   GLU P 724      -2.601  10.596 -12.214  0.00  0.00      PROA  
ATOM   2192  O   GLU P 724      -2.304  10.066 -11.154  0.00  0.00      PROA  
ATOM   2193  N   GLU P 725      -1.788  11.454 -12.746  0.00  0.00      PROA  
ATOM   2194  HN  GLU P 725      -1.987  11.943 -13.592  0.00  0.00      PROA  
ATOM   2195  CA  GLU P 725      -0.464  11.768 -12.218  0.00  0.00      PROA  
ATOM   2196  HA  GLU P 725       0.032  10.882 -11.850  0.00  0.00      PROA  
ATOM   2197  CB  GLU P 725       0.611  12.338 -13.204  0.00  0.00      PROA  
ATOM   2198  HB1 GLU P 725       1.517  12.417 -12.565  0.00  0.00      PROA  
ATOM   2199  HB2 GLU P 725       0.285  13.245 -13.755  0.00  0.00      PROA  
ATOM   2200  CG  GLU P 725       0.761  11.251 -14.272  0.00  0.00      PROA  
ATOM   2201  HG1 GLU P 725      -0.152  11.233 -14.903  0.00  0.00      PROA  
ATOM   2202  HG2 GLU P 725       0.952  10.236 -13.862  0.00  0.00      PROA  
ATOM   2203  CD  GLU P 725       1.873  11.489 -15.354  0.00  0.00      PROA  
ATOM   2204  OE1 GLU P 725       2.170  12.702 -15.555  0.00  0.00      PROA  
ATOM   2205  OE2 GLU P 725       2.296  10.519 -16.006  0.00  0.00      PROA  
ATOM   2206  C   GLU P 725      -0.474  12.690 -11.036  0.00  0.00      PROA  
ATOM   2207  O   GLU P 725       0.387  12.558 -10.180  0.00  0.00      PROA  
ATOM   2208  N   ALA P 726      -1.561  13.523 -10.829  0.00  0.00      PROA  
ATOM   2209  HN  ALA P 726      -2.249  13.477 -11.549  0.00  0.00      PROA  
ATOM   2210  CA  ALA P 726      -1.779  14.304  -9.688  0.00  0.00      PROA  
ATOM   2211  HA  ALA P 726      -0.812  14.655  -9.357  0.00  0.00      PROA  
ATOM   2212  CB  ALA P 726      -2.633  15.599  -9.852  0.00  0.00      PROA  
ATOM   2213  HB1 ALA P 726      -3.638  15.396 -10.279  0.00  0.00      PROA  
ATOM   2214  HB2 ALA P 726      -2.091  16.258 -10.563  0.00  0.00      PROA  
ATOM   2215  HB3 ALA P 726      -2.693  16.190  -8.913  0.00  0.00      PROA  
ATOM   2216  C   ALA P 726      -2.212  13.459  -8.527  0.00  0.00      PROA  
ATOM   2217  O   ALA P 726      -1.821  13.726  -7.438  0.00  0.00      PROA  
ATOM   2218  N   PHE P 727      -2.988  12.402  -8.878  0.00  0.00      PROA  
ATOM   2219  HN  PHE P 727      -3.214  12.324  -9.846  0.00  0.00      PROA  
ATOM   2220  CA  PHE P 727      -3.637  11.533  -7.964  0.00  0.00      PROA  
ATOM   2221  HA  PHE P 727      -4.061  11.988  -7.081  0.00  0.00      PROA  
ATOM   2222  CB  PHE P 727      -4.844  10.882  -8.680  0.00  0.00      PROA  
ATOM   2223  HB1 PHE P 727      -4.443  10.384  -9.588  0.00  0.00      PROA  
ATOM   2224  HB2 PHE P 727      -5.460  11.716  -9.080  0.00  0.00      PROA  
ATOM   2225  CG  PHE P 727      -5.678   9.841  -7.925  0.00  0.00      PROA  
ATOM   2226  CD1 PHE P 727      -5.870   9.957  -6.518  0.00  0.00      PROA  
ATOM   2227  HD1 PHE P 727      -5.472  10.818  -6.002  0.00  0.00      PROA  
ATOM   2228  CE1 PHE P 727      -6.586   8.981  -5.821  0.00  0.00      PROA  
ATOM   2229  HE1 PHE P 727      -6.708   8.942  -4.749  0.00  0.00      PROA  
ATOM   2230  CZ  PHE P 727      -7.215   7.951  -6.555  0.00  0.00      PROA  
ATOM   2231  HZ  PHE P 727      -7.795   7.228  -6.000  0.00  0.00      PROA  
ATOM   2232  CD2 PHE P 727      -6.261   8.765  -8.603  0.00  0.00      PROA  
ATOM   2233  HD2 PHE P 727      -6.175   8.652  -9.674  0.00  0.00      PROA  
ATOM   2234  CE2 PHE P 727      -7.145   7.850  -7.988  0.00  0.00      PROA  
ATOM   2235  HE2 PHE P 727      -7.706   7.051  -8.450  0.00  0.00      PROA  
ATOM   2236  C   PHE P 727      -2.577  10.459  -7.490  0.00  0.00      PROA  
ATOM   2237  O   PHE P 727      -2.365  10.114  -6.334  0.00  0.00      PROA  
ATOM   2238  N   ALA P 728      -1.897   9.840  -8.415  0.00  0.00      PROA  
ATOM   2239  HN  ALA P 728      -2.092  10.045  -9.371  0.00  0.00      PROA  
ATOM   2240  CA  ALA P 728      -0.914   8.842  -8.256  0.00  0.00      PROA  
ATOM   2241  HA  ALA P 728      -1.382   7.957  -7.851  0.00  0.00      PROA  
ATOM   2242  CB  ALA P 728      -0.426   8.324  -9.629  0.00  0.00      PROA  
ATOM   2243  HB1 ALA P 728      -1.171   8.079 -10.417  0.00  0.00      PROA  
ATOM   2244  HB2 ALA P 728      -0.025   7.306  -9.437  0.00  0.00      PROA  
ATOM   2245  HB3 ALA P 728       0.374   8.898 -10.143  0.00  0.00      PROA  
ATOM   2246  C   ALA P 728       0.382   9.262  -7.453  0.00  0.00      PROA  
ATOM   2247  O   ALA P 728       0.874   8.581  -6.620  0.00  0.00      PROA  
ATOM   2248  N   ALA P 729       0.898  10.499  -7.757  0.00  0.00      PROA  
ATOM   2249  HN  ALA P 729       0.536  11.004  -8.537  0.00  0.00      PROA  
ATOM   2250  CA  ALA P 729       1.949  11.200  -7.086  0.00  0.00      PROA  
ATOM   2251  HA  ALA P 729       2.865  10.627  -7.097  0.00  0.00      PROA  
ATOM   2252  CB  ALA P 729       2.275  12.612  -7.691  0.00  0.00      PROA  
ATOM   2253  HB1 ALA P 729       2.447  12.638  -8.788  0.00  0.00      PROA  
ATOM   2254  HB2 ALA P 729       3.070  13.052  -7.052  0.00  0.00      PROA  
ATOM   2255  HB3 ALA P 729       1.475  13.326  -7.402  0.00  0.00      PROA  
ATOM   2256  C   ALA P 729       1.604  11.398  -5.598  0.00  0.00      PROA  
ATOM   2257  O   ALA P 729       2.472  11.234  -4.776  0.00  0.00      PROA  
ATOM   2258  N   LEU P 730       0.310  11.811  -5.255  0.00  0.00      PROA  
ATOM   2259  HN  LEU P 730      -0.369  11.928  -5.975  0.00  0.00      PROA  
ATOM   2260  CA  LEU P 730      -0.125  11.932  -3.880  0.00  0.00      PROA  
ATOM   2261  HA  LEU P 730       0.487  12.633  -3.332  0.00  0.00      PROA  
ATOM   2262  CB  LEU P 730      -1.614  12.279  -3.910  0.00  0.00      PROA  
ATOM   2263  HB1 LEU P 730      -2.235  11.448  -4.307  0.00  0.00      PROA  
ATOM   2264  HB2 LEU P 730      -1.736  13.148  -4.591  0.00  0.00      PROA  
ATOM   2265  CG  LEU P 730      -2.194  12.721  -2.567  0.00  0.00      PROA  
ATOM   2266  HG  LEU P 730      -1.824  12.150  -1.689  0.00  0.00      PROA  
ATOM   2267  CD1 LEU P 730      -1.792  14.268  -2.374  0.00  0.00      PROA  
ATOM   2268 HD11 LEU P 730      -0.691  14.345  -2.240  0.00  0.00      PROA  
ATOM   2269 HD12 LEU P 730      -2.232  14.684  -1.443  0.00  0.00      PROA  
ATOM   2270 HD13 LEU P 730      -2.078  14.815  -3.298  0.00  0.00      PROA  
ATOM   2271  CD2 LEU P 730      -3.672  12.435  -2.540  0.00  0.00      PROA  
ATOM   2272 HD21 LEU P 730      -3.860  11.437  -2.089  0.00  0.00      PROA  
ATOM   2273 HD22 LEU P 730      -4.295  12.543  -3.453  0.00  0.00      PROA  
ATOM   2274 HD23 LEU P 730      -4.216  13.069  -1.807  0.00  0.00      PROA  
ATOM   2275  C   LEU P 730       0.065  10.590  -3.109  0.00  0.00      PROA  
ATOM   2276  O   LEU P 730       0.529  10.568  -2.012  0.00  0.00      PROA  
ATOM   2277  N   ILE P 731      -0.309   9.488  -3.754  0.00  0.00      PROA  
ATOM   2278  HN  ILE P 731      -0.704   9.523  -4.669  0.00  0.00      PROA  
ATOM   2279  CA  ILE P 731      -0.313   8.173  -3.108  0.00  0.00      PROA  
ATOM   2280  HA  ILE P 731      -0.882   8.197  -2.191  0.00  0.00      PROA  
ATOM   2281  CB  ILE P 731      -0.930   7.007  -3.987  0.00  0.00      PROA  
ATOM   2282  HB  ILE P 731      -0.450   6.968  -4.988  0.00  0.00      PROA  
ATOM   2283  CG2 ILE P 731      -0.705   5.604  -3.349  0.00  0.00      PROA  
ATOM   2284 HG21 ILE P 731      -0.958   5.508  -2.271  0.00  0.00      PROA  
ATOM   2285 HG22 ILE P 731       0.369   5.331  -3.430  0.00  0.00      PROA  
ATOM   2286 HG23 ILE P 731      -1.235   4.855  -3.976  0.00  0.00      PROA  
ATOM   2287  CG1 ILE P 731      -2.404   7.348  -4.232  0.00  0.00      PROA  
ATOM   2288 HG11 ILE P 731      -2.503   8.408  -4.548  0.00  0.00      PROA  
ATOM   2289 HG12 ILE P 731      -2.840   7.348  -3.210  0.00  0.00      PROA  
ATOM   2290  CD  ILE P 731      -3.183   6.285  -5.031  0.00  0.00      PROA  
ATOM   2291  HD1 ILE P 731      -2.499   5.985  -5.854  0.00  0.00      PROA  
ATOM   2292  HD2 ILE P 731      -4.119   6.687  -5.475  0.00  0.00      PROA  
ATOM   2293  HD3 ILE P 731      -3.423   5.436  -4.356  0.00  0.00      PROA  
ATOM   2294  C   ILE P 731       1.171   7.774  -2.844  0.00  0.00      PROA  
ATOM   2295  O   ILE P 731       1.466   7.389  -1.700  0.00  0.00      PROA  
ATOM   2296  N   CYS P 732       2.123   8.072  -3.747  0.00  0.00      PROA  
ATOM   2297  HN  CYS P 732       1.800   8.389  -4.635  0.00  0.00      PROA  
ATOM   2298  CA  CYS P 732       3.593   7.885  -3.494  0.00  0.00      PROA  
ATOM   2299  HA  CYS P 732       3.714   6.821  -3.348  0.00  0.00      PROA  
ATOM   2300  CB  CYS P 732       4.429   8.259  -4.729  0.00  0.00      PROA  
ATOM   2301  HB1 CYS P 732       5.458   7.965  -4.428  0.00  0.00      PROA  
ATOM   2302  HB2 CYS P 732       4.456   9.361  -4.864  0.00  0.00      PROA  
ATOM   2303  SG  CYS P 732       3.756   7.427  -6.165  0.00  0.00      PROA  
ATOM   2304  HG1 CYS P 732       3.697   6.146  -5.834  0.00  0.00      PROA  
ATOM   2305  C   CYS P 732       4.043   8.766  -2.279  0.00  0.00      PROA  
ATOM   2306  O   CYS P 732       4.716   8.267  -1.355  0.00  0.00      PROA  
ATOM   2307  N   ILE P 733       3.629  10.045  -2.091  0.00  0.00      PROA  
ATOM   2308  HN  ILE P 733       3.156  10.539  -2.816  0.00  0.00      PROA  
ATOM   2309  CA  ILE P 733       4.108  10.980  -1.083  0.00  0.00      PROA  
ATOM   2310  HA  ILE P 733       5.179  11.034  -0.957  0.00  0.00      PROA  
ATOM   2311  CB  ILE P 733       3.728  12.390  -1.626  0.00  0.00      PROA  
ATOM   2312  HB  ILE P 733       2.664  12.391  -1.945  0.00  0.00      PROA  
ATOM   2313  CG2 ILE P 733       3.829  13.401  -0.471  0.00  0.00      PROA  
ATOM   2314 HG21 ILE P 733       3.511  14.422  -0.775  0.00  0.00      PROA  
ATOM   2315 HG22 ILE P 733       4.823  13.536   0.008  0.00  0.00      PROA  
ATOM   2316 HG23 ILE P 733       3.080  13.016   0.254  0.00  0.00      PROA  
ATOM   2317  CG1 ILE P 733       4.712  12.794  -2.820  0.00  0.00      PROA  
ATOM   2318 HG11 ILE P 733       4.922  11.864  -3.390  0.00  0.00      PROA  
ATOM   2319 HG12 ILE P 733       5.660  13.157  -2.369  0.00  0.00      PROA  
ATOM   2320  CD  ILE P 733       4.087  13.930  -3.626  0.00  0.00      PROA  
ATOM   2321  HD1 ILE P 733       4.821  14.525  -4.211  0.00  0.00      PROA  
ATOM   2322  HD2 ILE P 733       3.488  14.557  -2.931  0.00  0.00      PROA  
ATOM   2323  HD3 ILE P 733       3.300  13.622  -4.347  0.00  0.00      PROA  
ATOM   2324  C   ILE P 733       3.449  10.638   0.219  0.00  0.00      PROA  
ATOM   2325  O   ILE P 733       3.974  10.923   1.281  0.00  0.00      PROA  
ATOM   2326  N   ILE P 734       2.231  10.098   0.238  0.00  0.00      PROA  
ATOM   2327  HN  ILE P 734       1.766   9.921  -0.626  0.00  0.00      PROA  
ATOM   2328  CA  ILE P 734       1.702   9.581   1.536  0.00  0.00      PROA  
ATOM   2329  HA  ILE P 734       1.955  10.296   2.305  0.00  0.00      PROA  
ATOM   2330  CB  ILE P 734       0.184   9.305   1.597  0.00  0.00      PROA  
ATOM   2331  HB  ILE P 734      -0.000   8.909   2.618  0.00  0.00      PROA  
ATOM   2332  CG2 ILE P 734      -0.590  10.662   1.497  0.00  0.00      PROA  
ATOM   2333 HG21 ILE P 734      -1.680  10.504   1.647  0.00  0.00      PROA  
ATOM   2334 HG22 ILE P 734      -0.432  11.176   0.524  0.00  0.00      PROA  
ATOM   2335 HG23 ILE P 734      -0.150  11.291   2.299  0.00  0.00      PROA  
ATOM   2336  CG1 ILE P 734      -0.336   8.287   0.622  0.00  0.00      PROA  
ATOM   2337 HG11 ILE P 734       0.323   7.399   0.517  0.00  0.00      PROA  
ATOM   2338 HG12 ILE P 734      -0.462   8.755  -0.378  0.00  0.00      PROA  
ATOM   2339  CD  ILE P 734      -1.743   7.776   1.056  0.00  0.00      PROA  
ATOM   2340  HD1 ILE P 734      -2.581   8.429   0.731  0.00  0.00      PROA  
ATOM   2341  HD2 ILE P 734      -1.731   7.614   2.155  0.00  0.00      PROA  
ATOM   2342  HD3 ILE P 734      -1.963   6.722   0.781  0.00  0.00      PROA  
ATOM   2343  C   ILE P 734       2.479   8.402   2.037  0.00  0.00      PROA  
ATOM   2344  O   ILE P 734       2.763   8.426   3.210  0.00  0.00      PROA  
ATOM   2345  N   PHE P 735       2.887   7.531   1.093  0.00  0.00      PROA  
ATOM   2346  HN  PHE P 735       2.352   7.506   0.252  0.00  0.00      PROA  
ATOM   2347  CA  PHE P 735       3.839   6.441   1.439  0.00  0.00      PROA  
ATOM   2348  HA  PHE P 735       3.467   5.940   2.320  0.00  0.00      PROA  
ATOM   2349  CB  PHE P 735       4.025   5.449   0.330  0.00  0.00      PROA  
ATOM   2350  HB1 PHE P 735       4.813   4.711   0.595  0.00  0.00      PROA  
ATOM   2351  HB2 PHE P 735       4.323   5.967  -0.606  0.00  0.00      PROA  
ATOM   2352  CG  PHE P 735       2.789   4.658  -0.023  0.00  0.00      PROA  
ATOM   2353  CD1 PHE P 735       2.783   4.144  -1.319  0.00  0.00      PROA  
ATOM   2354  HD1 PHE P 735       3.595   4.485  -1.944  0.00  0.00      PROA  
ATOM   2355  CE1 PHE P 735       1.692   3.320  -1.789  0.00  0.00      PROA  
ATOM   2356  HE1 PHE P 735       1.673   3.119  -2.850  0.00  0.00      PROA  
ATOM   2357  CZ  PHE P 735       0.613   3.096  -0.920  0.00  0.00      PROA  
ATOM   2358  HZ  PHE P 735      -0.233   2.567  -1.330  0.00  0.00      PROA  
ATOM   2359  CD2 PHE P 735       1.691   4.398   0.801  0.00  0.00      PROA  
ATOM   2360  HD2 PHE P 735       1.696   4.715   1.833  0.00  0.00      PROA  
ATOM   2361  CE2 PHE P 735       0.592   3.642   0.334  0.00  0.00      PROA  
ATOM   2362  HE2 PHE P 735      -0.237   3.339   0.957  0.00  0.00      PROA  
ATOM   2363  C   PHE P 735       5.189   6.939   1.960  0.00  0.00      PROA  
ATOM   2364  O   PHE P 735       5.708   6.408   2.909  0.00  0.00      PROA  
ATOM   2365  N   ILE P 736       5.808   7.981   1.302  0.00  0.00      PROA  
ATOM   2366  HN  ILE P 736       5.516   8.257   0.389  0.00  0.00      PROA  
ATOM   2367  CA  ILE P 736       7.007   8.642   1.797  0.00  0.00      PROA  
ATOM   2368  HA  ILE P 736       7.782   7.896   1.890  0.00  0.00      PROA  
ATOM   2369  CB  ILE P 736       7.583   9.636   0.793  0.00  0.00      PROA  
ATOM   2370  HB  ILE P 736       6.839  10.378   0.432  0.00  0.00      PROA  
ATOM   2371  CG2 ILE P 736       8.757  10.452   1.440  0.00  0.00      PROA  
ATOM   2372 HG21 ILE P 736       9.621   9.841   1.780  0.00  0.00      PROA  
ATOM   2373 HG22 ILE P 736       8.438  11.056   2.316  0.00  0.00      PROA  
ATOM   2374 HG23 ILE P 736       9.124  11.224   0.731  0.00  0.00      PROA  
ATOM   2375  CG1 ILE P 736       8.029   8.795  -0.435  0.00  0.00      PROA  
ATOM   2376 HG11 ILE P 736       7.208   8.247  -0.944  0.00  0.00      PROA  
ATOM   2377 HG12 ILE P 736       8.804   8.042  -0.175  0.00  0.00      PROA  
ATOM   2378  CD  ILE P 736       8.660   9.638  -1.541  0.00  0.00      PROA  
ATOM   2379  HD1 ILE P 736       9.568  10.119  -1.119  0.00  0.00      PROA  
ATOM   2380  HD2 ILE P 736       8.103  10.547  -1.852  0.00  0.00      PROA  
ATOM   2381  HD3 ILE P 736       8.927   9.047  -2.443  0.00  0.00      PROA  
ATOM   2382  C   ILE P 736       6.726   9.268   3.241  0.00  0.00      PROA  
ATOM   2383  O   ILE P 736       7.561   9.212   4.162  0.00  0.00      PROA  
ATOM   2384  N   TYR P 737       5.493   9.902   3.406  0.00  0.00      PROA  
ATOM   2385  HN  TYR P 737       4.923   9.996   2.593  0.00  0.00      PROA  
ATOM   2386  CA  TYR P 737       5.291  10.823   4.530  0.00  0.00      PROA  
ATOM   2387  HA  TYR P 737       6.192  11.347   4.813  0.00  0.00      PROA  
ATOM   2388  CB  TYR P 737       4.177  11.891   4.293  0.00  0.00      PROA  
ATOM   2389  HB1 TYR P 737       3.318  11.235   4.036  0.00  0.00      PROA  
ATOM   2390  HB2 TYR P 737       4.340  12.551   3.415  0.00  0.00      PROA  
ATOM   2391  CG  TYR P 737       3.922  12.626   5.529  0.00  0.00      PROA  
ATOM   2392  CD1 TYR P 737       2.760  12.391   6.300  0.00  0.00      PROA  
ATOM   2393  HD1 TYR P 737       1.975  11.746   5.933  0.00  0.00      PROA  
ATOM   2394  CE1 TYR P 737       2.705  12.933   7.565  0.00  0.00      PROA  
ATOM   2395  HE1 TYR P 737       1.887  12.665   8.217  0.00  0.00      PROA  
ATOM   2396  CZ  TYR P 737       3.700  13.861   7.954  0.00  0.00      PROA  
ATOM   2397  OH  TYR P 737       3.719  14.424   9.301  0.00  0.00      PROA  
ATOM   2398  HH  TYR P 737       3.256  13.714   9.752  0.00  0.00      PROA  
ATOM   2399  CD2 TYR P 737       4.785  13.693   5.786  0.00  0.00      PROA  
ATOM   2400  HD2 TYR P 737       5.671  13.858   5.191  0.00  0.00      PROA  
ATOM   2401  CE2 TYR P 737       4.763  14.248   7.090  0.00  0.00      PROA  
ATOM   2402  HE2 TYR P 737       5.497  14.971   7.415  0.00  0.00      PROA  
ATOM   2403  C   TYR P 737       4.973   9.952   5.743  0.00  0.00      PROA  
ATOM   2404  O   TYR P 737       5.404  10.353   6.860  0.00  0.00      PROA  
ATOM   2405  N   GLU P 738       4.265   8.806   5.560  0.00  0.00      PROA  
ATOM   2406  HN  GLU P 738       3.894   8.473   4.696  0.00  0.00      PROA  
ATOM   2407  CA  GLU P 738       4.044   7.867   6.638  0.00  0.00      PROA  
ATOM   2408  HA  GLU P 738       3.528   8.279   7.492  0.00  0.00      PROA  
ATOM   2409  CB  GLU P 738       3.117   6.843   6.057  0.00  0.00      PROA  
ATOM   2410  HB1 GLU P 738       2.915   6.064   6.822  0.00  0.00      PROA  
ATOM   2411  HB2 GLU P 738       3.480   6.279   5.172  0.00  0.00      PROA  
ATOM   2412  CG  GLU P 738       1.598   7.131   5.771  0.00  0.00      PROA  
ATOM   2413  HG1 GLU P 738       1.052   6.220   5.446  0.00  0.00      PROA  
ATOM   2414  HG2 GLU P 738       1.438   7.955   5.044  0.00  0.00      PROA  
ATOM   2415  CD  GLU P 738       0.679   7.555   6.961  0.00  0.00      PROA  
ATOM   2416  OE1 GLU P 738       1.243   7.760   8.037  0.00  0.00      PROA  
ATOM   2417  OE2 GLU P 738      -0.595   7.804   6.750  0.00  0.00      PROA  
ATOM   2418  C   GLU P 738       5.279   7.273   7.262  0.00  0.00      PROA  
ATOM   2419  O   GLU P 738       5.322   7.081   8.477  0.00  0.00      PROA  
ATOM   2420  N   ALA P 739       6.161   6.908   6.400  0.00  0.00      PROA  
ATOM   2421  HN  ALA P 739       5.968   7.026   5.429  0.00  0.00      PROA  
ATOM   2422  CA  ALA P 739       7.480   6.266   6.736  0.00  0.00      PROA  
ATOM   2423  HA  ALA P 739       7.292   5.427   7.391  0.00  0.00      PROA  
ATOM   2424  CB  ALA P 739       8.119   5.844   5.417  0.00  0.00      PROA  
ATOM   2425  HB1 ALA P 739       9.190   5.643   5.634  0.00  0.00      PROA  
ATOM   2426  HB2 ALA P 739       7.987   6.600   4.614  0.00  0.00      PROA  
ATOM   2427  HB3 ALA P 739       7.714   4.895   5.006  0.00  0.00      PROA  
ATOM   2428  C   ALA P 739       8.318   7.311   7.457  0.00  0.00      PROA  
ATOM   2429  O   ALA P 739       8.831   7.061   8.549  0.00  0.00      PROA  
ATOM   2430  N   LEU P 740       8.540   8.583   6.935  0.00  0.00      PROA  
ATOM   2431  HN  LEU P 740       8.170   8.876   6.057  0.00  0.00      PROA  
ATOM   2432  CA  LEU P 740       9.278   9.593   7.625  0.00  0.00      PROA  
ATOM   2433  HA  LEU P 740      10.208   9.113   7.892  0.00  0.00      PROA  
ATOM   2434  CB  LEU P 740       9.794  10.717   6.623  0.00  0.00      PROA  
ATOM   2435  HB1 LEU P 740      10.387  11.462   7.194  0.00  0.00      PROA  
ATOM   2436  HB2 LEU P 740       8.875  11.214   6.245  0.00  0.00      PROA  
ATOM   2437  CG  LEU P 740      10.717  10.243   5.374  0.00  0.00      PROA  
ATOM   2438  HG  LEU P 740      10.030   9.581   4.806  0.00  0.00      PROA  
ATOM   2439  CD1 LEU P 740      10.965  11.347   4.313  0.00  0.00      PROA  
ATOM   2440 HD11 LEU P 740      11.491  10.920   3.433  0.00  0.00      PROA  
ATOM   2441 HD12 LEU P 740      11.744  12.008   4.751  0.00  0.00      PROA  
ATOM   2442 HD13 LEU P 740      10.056  11.938   4.071  0.00  0.00      PROA  
ATOM   2443  CD2 LEU P 740      12.086   9.649   5.690  0.00  0.00      PROA  
ATOM   2444 HD21 LEU P 740      12.661   9.459   4.759  0.00  0.00      PROA  
ATOM   2445 HD22 LEU P 740      12.200   8.697   6.251  0.00  0.00      PROA  
ATOM   2446 HD23 LEU P 740      12.663  10.408   6.260  0.00  0.00      PROA  
ATOM   2447  C   LEU P 740       8.697  10.175   8.879  0.00  0.00      PROA  
ATOM   2448  O   LEU P 740       9.451  10.339   9.866  0.00  0.00      PROA  
ATOM   2449  N   GLU P 741       7.348  10.356   8.909  0.00  0.00      PROA  
ATOM   2450  HN  GLU P 741       6.743  10.189   8.134  0.00  0.00      PROA  
ATOM   2451  CA  GLU P 741       6.703  10.674  10.186  0.00  0.00      PROA  
ATOM   2452  HA  GLU P 741       7.165  11.533  10.651  0.00  0.00      PROA  
ATOM   2453  CB  GLU P 741       5.184  10.919  10.021  0.00  0.00      PROA  
ATOM   2454  HB1 GLU P 741       4.797  10.125   9.347  0.00  0.00      PROA  
ATOM   2455  HB2 GLU P 741       5.143  11.686   9.218  0.00  0.00      PROA  
ATOM   2456  CG  GLU P 741       4.380  11.317  11.314  0.00  0.00      PROA  
ATOM   2457  HG1 GLU P 741       4.761  12.284  11.707  0.00  0.00      PROA  
ATOM   2458  HG2 GLU P 741       4.569  10.526  12.070  0.00  0.00      PROA  
ATOM   2459  CD  GLU P 741       2.932  11.478  11.043  0.00  0.00      PROA  
ATOM   2460  OE1 GLU P 741       2.064  10.606  11.195  0.00  0.00      PROA  
ATOM   2461  OE2 GLU P 741       2.585  12.712  10.758  0.00  0.00      PROA  
ATOM   2462  C   GLU P 741       6.899   9.530  11.162  0.00  0.00      PROA  
ATOM   2463  O   GLU P 741       7.080   9.791  12.353  0.00  0.00      PROA  
ATOM   2464  N   LYS P 742       6.825   8.274  10.772  0.00  0.00      PROA  
ATOM   2465  HN  LYS P 742       6.502   8.030   9.861  0.00  0.00      PROA  
ATOM   2466  CA  LYS P 742       7.371   7.146  11.594  0.00  0.00      PROA  
ATOM   2467  HA  LYS P 742       6.858   7.083  12.542  0.00  0.00      PROA  
ATOM   2468  CB  LYS P 742       7.151   5.732  10.986  0.00  0.00      PROA  
ATOM   2469  HB1 LYS P 742       7.518   5.764   9.938  0.00  0.00      PROA  
ATOM   2470  HB2 LYS P 742       6.042   5.764  10.924  0.00  0.00      PROA  
ATOM   2471  CG  LYS P 742       7.754   4.575  11.831  0.00  0.00      PROA  
ATOM   2472  HG1 LYS P 742       8.855   4.498  11.708  0.00  0.00      PROA  
ATOM   2473  HG2 LYS P 742       7.463   3.650  11.290  0.00  0.00      PROA  
ATOM   2474  CD  LYS P 742       7.202   4.440  13.229  0.00  0.00      PROA  
ATOM   2475  HD1 LYS P 742       7.294   5.438  13.707  0.00  0.00      PROA  
ATOM   2476  HD2 LYS P 742       7.826   3.758  13.846  0.00  0.00      PROA  
ATOM   2477  CE  LYS P 742       5.724   4.019  13.331  0.00  0.00      PROA  
ATOM   2478  HE1 LYS P 742       5.574   2.969  13.002  0.00  0.00      PROA  
ATOM   2479  HE2 LYS P 742       5.088   4.666  12.690  0.00  0.00      PROA  
ATOM   2480  NZ  LYS P 742       5.237   4.341  14.668  0.00  0.00      PROA  
ATOM   2481  HZ1 LYS P 742       5.973   4.262  15.399  0.00  0.00      PROA  
ATOM   2482  HZ2 LYS P 742       4.439   3.725  14.926  0.00  0.00      PROA  
ATOM   2483  HZ3 LYS P 742       4.950   5.341  14.683  0.00  0.00      PROA  
ATOM   2484  C   LYS P 742       8.760   7.205  12.220  0.00  0.00      PROA  
ATOM   2485  O   LYS P 742       8.978   7.068  13.468  0.00  0.00      PROA  
ATOM   2486  N   LEU P 743       9.733   7.536  11.388  0.00  0.00      PROA  
ATOM   2487  HN  LEU P 743       9.366   7.625  10.465  0.00  0.00      PROA  
ATOM   2488  CA  LEU P 743      11.191   7.674  11.672  0.00  0.00      PROA  
ATOM   2489  HA  LEU P 743      11.521   6.759  12.140  0.00  0.00      PROA  
ATOM   2490  CB  LEU P 743      11.925   7.909  10.323  0.00  0.00      PROA  
ATOM   2491  HB1 LEU P 743      11.503   8.817   9.841  0.00  0.00      PROA  
ATOM   2492  HB2 LEU P 743      11.654   7.104   9.607  0.00  0.00      PROA  
ATOM   2493  CG  LEU P 743      13.484   8.144  10.289  0.00  0.00      PROA  
ATOM   2494  HG  LEU P 743      13.737   8.754  11.182  0.00  0.00      PROA  
ATOM   2495  CD1 LEU P 743      14.433   6.932  10.186  0.00  0.00      PROA  
ATOM   2496 HD11 LEU P 743      14.325   6.275   9.297  0.00  0.00      PROA  
ATOM   2497 HD12 LEU P 743      14.236   6.287  11.069  0.00  0.00      PROA  
ATOM   2498 HD13 LEU P 743      15.459   7.358  10.221  0.00  0.00      PROA  
ATOM   2499  CD2 LEU P 743      13.773   8.996   9.013  0.00  0.00      PROA  
ATOM   2500 HD21 LEU P 743      13.467   8.400   8.127  0.00  0.00      PROA  
ATOM   2501 HD22 LEU P 743      14.859   9.224   8.959  0.00  0.00      PROA  
ATOM   2502 HD23 LEU P 743      13.043   9.834   9.039  0.00  0.00      PROA  
ATOM   2503  C   LEU P 743      11.470   8.758  12.610  0.00  0.00      PROA  
ATOM   2504  O   LEU P 743      12.280   8.596  13.557  0.00  0.00      PROA  
ATOM   2505  N   PHE P 744      10.837   9.926  12.567  0.00  0.00      PROA  
ATOM   2506  HN  PHE P 744      10.150  10.070  11.859  0.00  0.00      PROA  
ATOM   2507  CA  PHE P 744      10.861  10.948  13.658  0.00  0.00      PROA  
ATOM   2508  HA  PHE P 744      11.907  11.217  13.692  0.00  0.00      PROA  
ATOM   2509  CB  PHE P 744      10.194  12.225  13.138  0.00  0.00      PROA  
ATOM   2510  HB1 PHE P 744       9.092  12.249  13.277  0.00  0.00      PROA  
ATOM   2511  HB2 PHE P 744      10.405  12.232  12.048  0.00  0.00      PROA  
ATOM   2512  CG  PHE P 744      10.813  13.482  13.778  0.00  0.00      PROA  
ATOM   2513  CD1 PHE P 744      10.312  13.757  15.004  0.00  0.00      PROA  
ATOM   2514  HD1 PHE P 744       9.756  13.013  15.555  0.00  0.00      PROA  
ATOM   2515  CE1 PHE P 744      10.720  15.014  15.507  0.00  0.00      PROA  
ATOM   2516  HE1 PHE P 744      10.274  15.331  16.438  0.00  0.00      PROA  
ATOM   2517  CZ  PHE P 744      11.666  15.821  14.878  0.00  0.00      PROA  
ATOM   2518  HZ  PHE P 744      11.851  16.751  15.397  0.00  0.00      PROA  
ATOM   2519  CD2 PHE P 744      11.730  14.270  13.009  0.00  0.00      PROA  
ATOM   2520  HD2 PHE P 744      11.883  13.904  12.005  0.00  0.00      PROA  
ATOM   2521  CE2 PHE P 744      12.151  15.420  13.661  0.00  0.00      PROA  
ATOM   2522  HE2 PHE P 744      12.890  16.041  13.176  0.00  0.00      PROA  
ATOM   2523  C   PHE P 744      10.237  10.537  15.020  0.00  0.00      PROA  
ATOM   2524  O   PHE P 744      10.862  10.787  16.027  0.00  0.00      PROA  
ATOM   2525  N   ASP P 745       9.034   9.820  14.978  0.00  0.00      PROA  
ATOM   2526  HN  ASP P 745       8.484   9.901  14.150  0.00  0.00      PROA  
ATOM   2527  CA  ASP P 745       8.461   9.082  16.092  0.00  0.00      PROA  
ATOM   2528  HA  ASP P 745       8.372   9.728  16.952  0.00  0.00      PROA  
ATOM   2529  CB  ASP P 745       7.069   8.642  15.754  0.00  0.00      PROA  
ATOM   2530  HB1 ASP P 745       6.577   7.967  16.487  0.00  0.00      PROA  
ATOM   2531  HB2 ASP P 745       7.191   8.003  14.853  0.00  0.00      PROA  
ATOM   2532  CG  ASP P 745       6.069   9.735  15.568  0.00  0.00      PROA  
ATOM   2533  OD1 ASP P 745       6.287  10.809  16.119  0.00  0.00      PROA  
ATOM   2534  OD2 ASP P 745       4.971   9.603  14.972  0.00  0.00      PROA  
ATOM   2535  C   ASP P 745       9.467   8.001  16.760  0.00  0.00      PROA  
ATOM   2536  O   ASP P 745       9.545   8.040  18.029  0.00  0.00      PROA  
ATOM   2537  N   LEU P 746      10.113   7.151  16.052  0.00  0.00      PROA  
ATOM   2538  HN  LEU P 746      10.008   7.232  15.064  0.00  0.00      PROA  
ATOM   2539  CA  LEU P 746      11.173   6.252  16.529  0.00  0.00      PROA  
ATOM   2540  HA  LEU P 746      10.676   5.561  17.193  0.00  0.00      PROA  
ATOM   2541  CB  LEU P 746      11.888   5.482  15.426  0.00  0.00      PROA  
ATOM   2542  HB1 LEU P 746      12.780   4.959  15.830  0.00  0.00      PROA  
ATOM   2543  HB2 LEU P 746      12.240   6.071  14.552  0.00  0.00      PROA  
ATOM   2544  CG  LEU P 746      11.030   4.432  14.695  0.00  0.00      PROA  
ATOM   2545  HG  LEU P 746      10.048   4.854  14.391  0.00  0.00      PROA  
ATOM   2546  CD1 LEU P 746      11.802   3.811  13.464  0.00  0.00      PROA  
ATOM   2547 HD11 LEU P 746      11.157   3.126  12.874  0.00  0.00      PROA  
ATOM   2548 HD12 LEU P 746      12.565   3.142  13.916  0.00  0.00      PROA  
ATOM   2549 HD13 LEU P 746      12.269   4.534  12.760  0.00  0.00      PROA  
ATOM   2550  CD2 LEU P 746      10.551   3.341  15.667  0.00  0.00      PROA  
ATOM   2551 HD21 LEU P 746      11.452   2.869  16.112  0.00  0.00      PROA  
ATOM   2552 HD22 LEU P 746       9.989   2.582  15.081  0.00  0.00      PROA  
ATOM   2553 HD23 LEU P 746       9.874   3.682  16.480  0.00  0.00      PROA  
ATOM   2554  C   LEU P 746      12.290   7.015  17.206  0.00  0.00      PROA  
ATOM   2555  O   LEU P 746      12.700   6.566  18.289  0.00  0.00      PROA  
ATOM   2556  N   GLY P 747      12.776   8.143  16.743  0.00  0.00      PROA  
ATOM   2557  HN  GLY P 747      12.522   8.439  15.826  0.00  0.00      PROA  
ATOM   2558  CA  GLY P 747      13.530   9.090  17.471  0.00  0.00      PROA  
ATOM   2559  HA1 GLY P 747      13.740   9.953  16.857  0.00  0.00      PROA  
ATOM   2560  HA2 GLY P 747      14.432   8.558  17.736  0.00  0.00      PROA  
ATOM   2561  C   GLY P 747      12.986   9.601  18.755  0.00  0.00      PROA  
ATOM   2562  O   GLY P 747      13.602   9.563  19.743  0.00  0.00      PROA  
ATOM   2563  N   GLU P 748      11.743  10.222  18.771  0.00  0.00      PROA  
ATOM   2564  HN  GLU P 748      11.333  10.420  17.884  0.00  0.00      PROA  
ATOM   2565  CA  GLU P 748      11.132  10.768  20.016  0.00  0.00      PROA  
ATOM   2566  HA  GLU P 748      11.857  11.463  20.414  0.00  0.00      PROA  
ATOM   2567  CB  GLU P 748       9.825  11.508  19.645  0.00  0.00      PROA  
ATOM   2568  HB1 GLU P 748       9.410  11.929  20.586  0.00  0.00      PROA  
ATOM   2569  HB2 GLU P 748       9.156  10.809  19.099  0.00  0.00      PROA  
ATOM   2570  CG  GLU P 748      10.128  12.756  18.798  0.00  0.00      PROA  
ATOM   2571  HG1 GLU P 748      10.411  12.570  17.740  0.00  0.00      PROA  
ATOM   2572  HG2 GLU P 748      11.039  13.248  19.202  0.00  0.00      PROA  
ATOM   2573  CD  GLU P 748       8.917  13.698  18.884  0.00  0.00      PROA  
ATOM   2574  OE1 GLU P 748       7.757  13.198  18.689  0.00  0.00      PROA  
ATOM   2575  OE2 GLU P 748       9.099  14.936  19.111  0.00  0.00      PROA  
ATOM   2576  C   GLU P 748      10.965   9.701  21.046  0.00  0.00      PROA  
ATOM   2577  O   GLU P 748      11.176   9.996  22.235  0.00  0.00      PROA  
ATOM   2578  N   THR P 749      10.603   8.475  20.637  0.00  0.00      PROA  
ATOM   2579  HN  THR P 749      10.450   8.510  19.652  0.00  0.00      PROA  
ATOM   2580  CA  THR P 749      10.496   7.330  21.531  0.00  0.00      PROA  
ATOM   2581  HA  THR P 749      10.088   7.770  22.429  0.00  0.00      PROA  
ATOM   2582  CB  THR P 749       9.636   6.227  20.954  0.00  0.00      PROA  
ATOM   2583  HB  THR P 749       9.638   5.344  21.629  0.00  0.00      PROA  
ATOM   2584  OG1 THR P 749       9.908   5.903  19.575  0.00  0.00      PROA  
ATOM   2585  HG1 THR P 749       9.991   6.689  19.031  0.00  0.00      PROA  
ATOM   2586  CG2 THR P 749       8.128   6.643  21.051  0.00  0.00      PROA  
ATOM   2587 HG21 THR P 749       7.443   5.811  20.781  0.00  0.00      PROA  
ATOM   2588 HG22 THR P 749       7.875   7.507  20.400  0.00  0.00      PROA  
ATOM   2589 HG23 THR P 749       7.940   6.963  22.098  0.00  0.00      PROA  
ATOM   2590  C   THR P 749      11.810   6.792  22.075  0.00  0.00      PROA  
ATOM   2591  O   THR P 749      11.934   6.523  23.288  0.00  0.00      PROA  
ATOM   2592  N   TYR P 750      12.863   6.658  21.290  0.00  0.00      PROA  
ATOM   2593  HN  TYR P 750      12.854   6.887  20.320  0.00  0.00      PROA  
ATOM   2594  CA  TYR P 750      14.157   6.017  21.727  0.00  0.00      PROA  
ATOM   2595  HA  TYR P 750      14.040   5.408  22.611  0.00  0.00      PROA  
ATOM   2596  CB  TYR P 750      14.774   5.201  20.578  0.00  0.00      PROA  
ATOM   2597  HB1 TYR P 750      15.865   5.000  20.638  0.00  0.00      PROA  
ATOM   2598  HB2 TYR P 750      14.606   5.695  19.597  0.00  0.00      PROA  
ATOM   2599  CG  TYR P 750      14.076   3.788  20.530  0.00  0.00      PROA  
ATOM   2600  CD1 TYR P 750      14.513   2.845  21.527  0.00  0.00      PROA  
ATOM   2601  HD1 TYR P 750      15.287   3.041  22.254  0.00  0.00      PROA  
ATOM   2602  CE1 TYR P 750      13.952   1.506  21.467  0.00  0.00      PROA  
ATOM   2603  HE1 TYR P 750      14.257   0.874  22.289  0.00  0.00      PROA  
ATOM   2604  CZ  TYR P 750      12.810   1.256  20.718  0.00  0.00      PROA  
ATOM   2605  OH  TYR P 750      12.200   0.031  20.819  0.00  0.00      PROA  
ATOM   2606  HH  TYR P 750      12.679  -0.566  21.399  0.00  0.00      PROA  
ATOM   2607  CD2 TYR P 750      13.031   3.534  19.692  0.00  0.00      PROA  
ATOM   2608  HD2 TYR P 750      12.803   4.256  18.922  0.00  0.00      PROA  
ATOM   2609  CE2 TYR P 750      12.336   2.280  19.852  0.00  0.00      PROA  
ATOM   2610  HE2 TYR P 750      11.461   2.052  19.261  0.00  0.00      PROA  
ATOM   2611  C   TYR P 750      15.215   6.994  22.185  0.00  0.00      PROA  
ATOM   2612  O   TYR P 750      15.818   6.751  23.223  0.00  0.00      PROA  
ATOM   2613  N   ALA P 751      15.435   8.140  21.477  0.00  0.00      PROA  
ATOM   2614  HN  ALA P 751      14.792   8.322  20.737  0.00  0.00      PROA  
ATOM   2615  CA  ALA P 751      16.514   9.135  21.685  0.00  0.00      PROA  
ATOM   2616  HA  ALA P 751      16.559   9.644  20.734  0.00  0.00      PROA  
ATOM   2617  CB  ALA P 751      16.078  10.194  22.677  0.00  0.00      PROA  
ATOM   2618  HB1 ALA P 751      15.892   9.761  23.683  0.00  0.00      PROA  
ATOM   2619  HB2 ALA P 751      15.100  10.536  22.274  0.00  0.00      PROA  
ATOM   2620  HB3 ALA P 751      16.662  11.131  22.804  0.00  0.00      PROA  
ATOM   2621  C   ALA P 751      17.874   8.438  21.877  0.00  0.00      PROA  
ATOM   2622  O   ALA P 751      18.087   7.277  21.674  0.00  0.00      PROA  
ATOM   2623  N   PHE P 752      18.888   9.224  22.204  0.00  0.00      PROA  
ATOM   2624  HN  PHE P 752      18.652  10.185  22.325  0.00  0.00      PROA  
ATOM   2625  CA  PHE P 752      20.221   8.820  22.715  0.00  0.00      PROA  
ATOM   2626  HA  PHE P 752      20.139   8.017  23.433  0.00  0.00      PROA  
ATOM   2627  CB  PHE P 752      21.241   8.330  21.558  0.00  0.00      PROA  
ATOM   2628  HB1 PHE P 752      20.621   7.686  20.898  0.00  0.00      PROA  
ATOM   2629  HB2 PHE P 752      22.026   7.688  22.012  0.00  0.00      PROA  
ATOM   2630  CG  PHE P 752      21.799   9.512  20.639  0.00  0.00      PROA  
ATOM   2631  CD1 PHE P 752      20.991   9.942  19.504  0.00  0.00      PROA  
ATOM   2632  HD1 PHE P 752      20.099   9.378  19.276  0.00  0.00      PROA  
ATOM   2633  CE1 PHE P 752      21.365  11.132  18.856  0.00  0.00      PROA  
ATOM   2634  HE1 PHE P 752      20.862  11.529  17.986  0.00  0.00      PROA  
ATOM   2635  CZ  PHE P 752      22.481  11.854  19.228  0.00  0.00      PROA  
ATOM   2636  HZ  PHE P 752      22.703  12.809  18.776  0.00  0.00      PROA  
ATOM   2637  CD2 PHE P 752      22.896  10.218  21.037  0.00  0.00      PROA  
ATOM   2638  HD2 PHE P 752      23.350   9.976  21.987  0.00  0.00      PROA  
ATOM   2639  CE2 PHE P 752      23.240  11.395  20.320  0.00  0.00      PROA  
ATOM   2640  HE2 PHE P 752      24.103  11.970  20.622  0.00  0.00      PROA  
ATOM   2641  C   PHE P 752      20.791   9.992  23.496  0.00  0.00      PROA  
ATOM   2642  O   PHE P 752      20.192  11.075  23.427  0.00  0.00      PROA  
ATOM   2643  N   ASN P 753      21.851   9.881  24.306  0.00  0.00      PROA  
ATOM   2644  HN  ASN P 753      22.293   8.987  24.332  0.00  0.00      PROA  
ATOM   2645  CA  ASN P 753      22.402  10.921  25.092  0.00  0.00      PROA  
ATOM   2646  HA  ASN P 753      21.707  11.745  25.165  0.00  0.00      PROA  
ATOM   2647  CB  ASN P 753      22.574  10.362  26.531  0.00  0.00      PROA  
ATOM   2648  HB1 ASN P 753      23.092   9.396  26.349  0.00  0.00      PROA  
ATOM   2649  HB2 ASN P 753      21.548  10.130  26.889  0.00  0.00      PROA  
ATOM   2650  CG  ASN P 753      23.264  11.312  27.520  0.00  0.00      PROA  
ATOM   2651  OD1 ASN P 753      23.601  12.477  27.227  0.00  0.00      PROA  
ATOM   2652  ND2 ASN P 753      23.517  10.815  28.719  0.00  0.00      PROA  
ATOM   2653 HD21 ASN P 753      23.205   9.887  28.922  0.00  0.00      PROA  
ATOM   2654 HD22 ASN P 753      24.055  11.406  29.320  0.00  0.00      PROA  
ATOM   2655  C   ASN P 753      23.655  11.454  24.456  0.00  0.00      PROA  
ATOM   2656  O   ASN P 753      24.707  10.811  24.523  0.00  0.00      PROA  
ATOM   2657  N   MET P 754      23.534  12.649  23.831  0.00  0.00      PROA  
ATOM   2658  HN  MET P 754      22.662  13.132  23.841  0.00  0.00      PROA  
ATOM   2659  CA  MET P 754      24.653  13.514  23.424  0.00  0.00      PROA  
ATOM   2660  HA  MET P 754      25.232  12.763  22.906  0.00  0.00      PROA  
ATOM   2661  CB  MET P 754      24.421  14.513  22.268  0.00  0.00      PROA  
ATOM   2662  HB1 MET P 754      23.881  13.907  21.509  0.00  0.00      PROA  
ATOM   2663  HB2 MET P 754      25.401  14.950  21.980  0.00  0.00      PROA  
ATOM   2664  CG  MET P 754      23.371  15.585  22.682  0.00  0.00      PROA  
ATOM   2665  HG1 MET P 754      23.439  16.373  21.902  0.00  0.00      PROA  
ATOM   2666  HG2 MET P 754      23.765  15.997  23.636  0.00  0.00      PROA  
ATOM   2667  SD  MET P 754      21.711  14.910  23.058  0.00  0.00      PROA  
ATOM   2668  CE  MET P 754      21.076  14.679  21.388  0.00  0.00      PROA  
ATOM   2669  HE1 MET P 754      21.844  15.077  20.690  0.00  0.00      PROA  
ATOM   2670  HE2 MET P 754      20.159  15.305  21.357  0.00  0.00      PROA  
ATOM   2671  HE3 MET P 754      20.886  13.606  21.170  0.00  0.00      PROA  
ATOM   2672  C   MET P 754      25.567  14.034  24.568  0.00  0.00      PROA  
ATOM   2673  O   MET P 754      26.740  14.315  24.354  0.00  0.00      PROA  
ATOM   2674  N   HSD P 755      25.100  14.072  25.817  0.00  0.00      PROA  
ATOM   2675  HN  HSD P 755      24.232  13.629  26.024  0.00  0.00      PROA  
ATOM   2676  CA  HSD P 755      25.763  14.880  26.857  0.00  0.00      PROA  
ATOM   2677  HA  HSD P 755      26.562  15.523  26.518  0.00  0.00      PROA  
ATOM   2678  CB  HSD P 755      24.688  15.850  27.634  0.00  0.00      PROA  
ATOM   2679  HB1 HSD P 755      25.128  16.488  28.430  0.00  0.00      PROA  
ATOM   2680  HB2 HSD P 755      23.897  15.185  28.042  0.00  0.00      PROA  
ATOM   2681  ND1 HSD P 755      24.784  17.645  25.915  0.00  0.00      PROA  
ATOM   2682  HD1 HSD P 755      25.742  17.892  26.057  0.00  0.00      PROA  
ATOM   2683  CG  HSD P 755      24.013  16.684  26.543  0.00  0.00      PROA  
ATOM   2684  CE1 HSD P 755      23.919  18.509  25.306  0.00  0.00      PROA  
ATOM   2685  HE1 HSD P 755      24.208  19.449  24.837  0.00  0.00      PROA  
ATOM   2686  NE2 HSD P 755      22.643  18.064  25.433  0.00  0.00      PROA  
ATOM   2687  CD2 HSD P 755      22.728  16.908  26.192  0.00  0.00      PROA  
ATOM   2688  HD2 HSD P 755      21.846  16.438  26.609  0.00  0.00      PROA  
ATOM   2689  C   HSD P 755      26.467  14.020  27.837  0.00  0.00      PROA  
ATOM   2690  O   HSD P 755      26.912  14.462  28.899  0.00  0.00      PROA  
ATOM   2691  N   ASN P 756      26.620  12.670  27.609  0.00  0.00      PROA  
ATOM   2692  HN  ASN P 756      26.147  12.365  26.786  0.00  0.00      PROA  
ATOM   2693  CA  ASN P 756      27.338  11.728  28.553  0.00  0.00      PROA  
ATOM   2694  HA  ASN P 756      26.890  11.827  29.531  0.00  0.00      PROA  
ATOM   2695  CB  ASN P 756      27.065  10.245  27.988  0.00  0.00      PROA  
ATOM   2696  HB1 ASN P 756      25.960  10.225  27.883  0.00  0.00      PROA  
ATOM   2697  HB2 ASN P 756      27.379   9.464  28.713  0.00  0.00      PROA  
ATOM   2698  CG  ASN P 756      27.815   9.845  26.728  0.00  0.00      PROA  
ATOM   2699  OD1 ASN P 756      28.495  10.576  25.949  0.00  0.00      PROA  
ATOM   2700  ND2 ASN P 756      27.715   8.511  26.386  0.00  0.00      PROA  
ATOM   2701 HD21 ASN P 756      28.514   8.102  25.943  0.00  0.00      PROA  
ATOM   2702 HD22 ASN P 756      26.975   7.989  26.810  0.00  0.00      PROA  
ATOM   2703  C   ASN P 756      28.822  12.007  28.750  0.00  0.00      PROA  
ATOM   2704  O   ASN P 756      29.431  12.473  27.780  0.00  0.00      PROA  
ATOM   2705  N   ASN P 757      29.488  11.632  29.861  0.00  0.00      PROA  
ATOM   2706  HN  ASN P 757      28.848  11.156  30.459  0.00  0.00      PROA  
ATOM   2707  CA  ASN P 757      30.927  11.833  30.174  0.00  0.00      PROA  
ATOM   2708  HA  ASN P 757      31.454  12.236  29.322  0.00  0.00      PROA  
ATOM   2709  CB  ASN P 757      31.341  12.839  31.243  0.00  0.00      PROA  
ATOM   2710  HB1 ASN P 757      32.441  12.895  31.387  0.00  0.00      PROA  
ATOM   2711  HB2 ASN P 757      30.804  12.661  32.200  0.00  0.00      PROA  
ATOM   2712  CG  ASN P 757      30.971  14.251  30.802  0.00  0.00      PROA  
ATOM   2713  OD1 ASN P 757      30.141  14.897  31.376  0.00  0.00      PROA  
ATOM   2714  ND2 ASN P 757      31.613  14.860  29.804  0.00  0.00      PROA  
ATOM   2715 HD21 ASN P 757      31.388  15.834  29.844  0.00  0.00      PROA  
ATOM   2716 HD22 ASN P 757      32.349  14.462  29.257  0.00  0.00      PROA  
ATOM   2717  C   ASN P 757      31.671  10.577  30.415  0.00  0.00      PROA  
ATOM   2718  O   ASN P 757      31.309   9.957  31.390  0.00  0.00      PROA  
ATOM   2719  N   LEU P 758      32.769  10.266  29.658  0.00  0.00      PROA  
ATOM   2720  HN  LEU P 758      33.012  10.878  28.910  0.00  0.00      PROA  
ATOM   2721  CA  LEU P 758      33.678   9.167  29.841  0.00  0.00      PROA  
ATOM   2722  HA  LEU P 758      33.073   8.299  29.627  0.00  0.00      PROA  
ATOM   2723  CB  LEU P 758      34.957   9.381  29.033  0.00  0.00      PROA  
ATOM   2724  HB1 LEU P 758      35.647   8.516  29.128  0.00  0.00      PROA  
ATOM   2725  HB2 LEU P 758      35.459  10.285  29.440  0.00  0.00      PROA  
ATOM   2726  CG  LEU P 758      34.739   9.594  27.460  0.00  0.00      PROA  
ATOM   2727  HG  LEU P 758      33.957  10.373  27.333  0.00  0.00      PROA  
ATOM   2728  CD1 LEU P 758      36.128   9.836  26.784  0.00  0.00      PROA  
ATOM   2729 HD11 LEU P 758      36.662  10.602  27.385  0.00  0.00      PROA  
ATOM   2730 HD12 LEU P 758      36.059  10.116  25.711  0.00  0.00      PROA  
ATOM   2731 HD13 LEU P 758      36.740   8.928  26.970  0.00  0.00      PROA  
ATOM   2732  CD2 LEU P 758      34.096   8.310  26.912  0.00  0.00      PROA  
ATOM   2733 HD21 LEU P 758      34.723   7.393  26.930  0.00  0.00      PROA  
ATOM   2734 HD22 LEU P 758      33.746   8.344  25.858  0.00  0.00      PROA  
ATOM   2735 HD23 LEU P 758      33.216   8.038  27.533  0.00  0.00      PROA  
ATOM   2736  C   LEU P 758      34.167   8.852  31.267  0.00  0.00      PROA  
ATOM   2737  O   LEU P 758      33.973   7.711  31.726  0.00  0.00      PROA  
ATOM   2738  N   ASP P 759      34.670   9.828  31.962  0.00  0.00      PROA  
ATOM   2739  HN  ASP P 759      34.808  10.770  31.666  0.00  0.00      PROA  
ATOM   2740  CA  ASP P 759      35.270   9.533  33.275  0.00  0.00      PROA  
ATOM   2741  HA  ASP P 759      35.844   8.618  33.257  0.00  0.00      PROA  
ATOM   2742  CB  ASP P 759      36.090  10.769  33.524  0.00  0.00      PROA  
ATOM   2743  HB1 ASP P 759      35.562  11.731  33.700  0.00  0.00      PROA  
ATOM   2744  HB2 ASP P 759      36.622  10.962  32.568  0.00  0.00      PROA  
ATOM   2745  CG  ASP P 759      37.167  10.421  34.501  0.00  0.00      PROA  
ATOM   2746  OD1 ASP P 759      37.559   9.224  34.693  0.00  0.00      PROA  
ATOM   2747  OD2 ASP P 759      37.876  11.355  34.926  0.00  0.00      PROA  
ATOM   2748  C   ASP P 759      34.256   9.309  34.386  0.00  0.00      PROA  
ATOM   2749  O   ASP P 759      34.503   8.629  35.379  0.00  0.00      PROA  
ATOM   2750  N   LYS P 760      32.941   9.809  34.146  0.00  0.00      PROA  
ATOM   2751  HN  LYS P 760      32.751  10.325  33.314  0.00  0.00      PROA  
ATOM   2752  CA  LYS P 760      31.732   9.776  34.998  0.00  0.00      PROA  
ATOM   2753  HA  LYS P 760      32.086   9.680  36.014  0.00  0.00      PROA  
ATOM   2754  CB  LYS P 760      31.041  11.163  34.786  0.00  0.00      PROA  
ATOM   2755  HB1 LYS P 760      30.115  11.129  35.399  0.00  0.00      PROA  
ATOM   2756  HB2 LYS P 760      30.779  11.317  33.717  0.00  0.00      PROA  
ATOM   2757  CG  LYS P 760      31.926  12.273  35.260  0.00  0.00      PROA  
ATOM   2758  HG1 LYS P 760      31.200  13.060  35.556  0.00  0.00      PROA  
ATOM   2759  HG2 LYS P 760      32.545  12.697  34.440  0.00  0.00      PROA  
ATOM   2760  CD  LYS P 760      32.731  12.070  36.572  0.00  0.00      PROA  
ATOM   2761  HD1 LYS P 760      33.511  11.284  36.480  0.00  0.00      PROA  
ATOM   2762  HD2 LYS P 760      32.010  11.828  37.382  0.00  0.00      PROA  
ATOM   2763  CE  LYS P 760      33.396  13.297  37.037  0.00  0.00      PROA  
ATOM   2764  HE1 LYS P 760      32.618  14.043  37.308  0.00  0.00      PROA  
ATOM   2765  HE2 LYS P 760      34.109  13.729  36.303  0.00  0.00      PROA  
ATOM   2766  NZ  LYS P 760      34.188  13.062  38.262  0.00  0.00      PROA  
ATOM   2767  HZ1 LYS P 760      34.647  12.129  38.265  0.00  0.00      PROA  
ATOM   2768  HZ2 LYS P 760      33.435  13.099  38.978  0.00  0.00      PROA  
ATOM   2769  HZ3 LYS P 760      34.876  13.804  38.502  0.00  0.00      PROA  
ATOM   2770  C   LYS P 760      30.790   8.585  34.740  0.00  0.00      PROA  
ATOM   2771  O   LYS P 760      29.644   8.569  35.175  0.00  0.00      PROA  
ATOM   2772  N   LEU P 761      31.258   7.541  34.050  0.00  0.00      PROA  
ATOM   2773  HN  LEU P 761      32.163   7.626  33.641  0.00  0.00      PROA  
ATOM   2774  CA  LEU P 761      30.519   6.275  33.872  0.00  0.00      PROA  
ATOM   2775  HA  LEU P 761      29.485   6.385  33.577  0.00  0.00      PROA  
ATOM   2776  CB  LEU P 761      31.170   5.420  32.730  0.00  0.00      PROA  
ATOM   2777  HB1 LEU P 761      32.208   5.160  33.030  0.00  0.00      PROA  
ATOM   2778  HB2 LEU P 761      31.259   6.123  31.874  0.00  0.00      PROA  
ATOM   2779  CG  LEU P 761      30.520   4.131  32.253  0.00  0.00      PROA  
ATOM   2780  HG  LEU P 761      30.370   3.528  33.174  0.00  0.00      PROA  
ATOM   2781  CD1 LEU P 761      29.113   4.306  31.729  0.00  0.00      PROA  
ATOM   2782 HD11 LEU P 761      29.106   5.103  30.956  0.00  0.00      PROA  
ATOM   2783 HD12 LEU P 761      28.393   4.708  32.473  0.00  0.00      PROA  
ATOM   2784 HD13 LEU P 761      28.626   3.392  31.326  0.00  0.00      PROA  
ATOM   2785  CD2 LEU P 761      31.467   3.387  31.320  0.00  0.00      PROA  
ATOM   2786 HD21 LEU P 761      31.219   2.306  31.267  0.00  0.00      PROA  
ATOM   2787 HD22 LEU P 761      32.532   3.345  31.633  0.00  0.00      PROA  
ATOM   2788 HD23 LEU P 761      31.339   3.831  30.309  0.00  0.00      PROA  
ATOM   2789  C   LEU P 761      30.322   5.477  35.177  0.00  0.00      PROA  
ATOM   2790  O   LEU P 761      29.302   4.817  35.212  0.00  0.00      PROA  
ATOM   2791  N   THR P 762      31.128   5.768  36.213  0.00  0.00      PROA  
ATOM   2792  HN  THR P 762      31.942   6.343  36.247  0.00  0.00      PROA  
ATOM   2793  CA  THR P 762      30.957   5.257  37.621  0.00  0.00      PROA  
ATOM   2794  HA  THR P 762      30.797   4.192  37.697  0.00  0.00      PROA  
ATOM   2795  CB  THR P 762      32.137   5.592  38.496  0.00  0.00      PROA  
ATOM   2796  HB  THR P 762      32.060   5.437  39.594  0.00  0.00      PROA  
ATOM   2797  OG1 THR P 762      32.879   6.779  38.172  0.00  0.00      PROA  
ATOM   2798  HG1 THR P 762      33.415   6.862  38.964  0.00  0.00      PROA  
ATOM   2799  CG2 THR P 762      33.173   4.505  38.174  0.00  0.00      PROA  
ATOM   2800 HG21 THR P 762      33.990   4.649  38.913  0.00  0.00      PROA  
ATOM   2801 HG22 THR P 762      33.554   4.711  37.151  0.00  0.00      PROA  
ATOM   2802 HG23 THR P 762      32.800   3.471  38.330  0.00  0.00      PROA  
ATOM   2803  C   THR P 762      29.856   6.012  38.294  0.00  0.00      PROA  
ATOM   2804  O   THR P 762      29.168   5.418  39.118  0.00  0.00      PROA  
ATOM   2805  N   SER P 763      29.493   7.226  37.904  0.00  0.00      PROA  
ATOM   2806  HN  SER P 763      29.914   7.696  37.133  0.00  0.00      PROA  
ATOM   2807  CA  SER P 763      28.325   7.965  38.395  0.00  0.00      PROA  
ATOM   2808  HA  SER P 763      27.875   7.688  39.338  0.00  0.00      PROA  
ATOM   2809  CB  SER P 763      28.584   9.494  38.346  0.00  0.00      PROA  
ATOM   2810  HB1 SER P 763      27.683  10.057  38.672  0.00  0.00      PROA  
ATOM   2811  HB2 SER P 763      28.804   9.800  37.301  0.00  0.00      PROA  
ATOM   2812  OG  SER P 763      29.592   9.850  39.278  0.00  0.00      PROA  
ATOM   2813  HG1 SER P 763      29.554  10.800  39.409  0.00  0.00      PROA  
ATOM   2814  C   SER P 763      27.110   7.796  37.579  0.00  0.00      PROA  
ATOM   2815  O   SER P 763      26.024   8.180  38.005  0.00  0.00      PROA  
ATOM   2816  N   TYR P 764      27.209   7.152  36.369  0.00  0.00      PROA  
ATOM   2817  HN  TYR P 764      28.086   6.930  35.950  0.00  0.00      PROA  
ATOM   2818  CA  TYR P 764      26.103   7.097  35.403  0.00  0.00      PROA  
ATOM   2819  HA  TYR P 764      25.639   8.063  35.273  0.00  0.00      PROA  
ATOM   2820  CB  TYR P 764      26.689   6.736  34.076  0.00  0.00      PROA  
ATOM   2821  HB1 TYR P 764      26.989   5.666  34.077  0.00  0.00      PROA  
ATOM   2822  HB2 TYR P 764      27.595   7.356  33.903  0.00  0.00      PROA  
ATOM   2823  CG  TYR P 764      25.745   6.789  32.882  0.00  0.00      PROA  
ATOM   2824  CD1 TYR P 764      25.160   8.008  32.606  0.00  0.00      PROA  
ATOM   2825  HD1 TYR P 764      25.530   8.851  33.171  0.00  0.00      PROA  
ATOM   2826  CE1 TYR P 764      24.305   8.142  31.531  0.00  0.00      PROA  
ATOM   2827  HE1 TYR P 764      23.888   9.102  31.262  0.00  0.00      PROA  
ATOM   2828  CZ  TYR P 764      24.117   7.049  30.683  0.00  0.00      PROA  
ATOM   2829  OH  TYR P 764      23.329   7.236  29.565  0.00  0.00      PROA  
ATOM   2830  HH  TYR P 764      23.316   6.432  29.040  0.00  0.00      PROA  
ATOM   2831  CD2 TYR P 764      25.394   5.633  32.097  0.00  0.00      PROA  
ATOM   2832  HD2 TYR P 764      25.848   4.675  32.298  0.00  0.00      PROA  
ATOM   2833  CE2 TYR P 764      24.624   5.769  30.927  0.00  0.00      PROA  
ATOM   2834  HE2 TYR P 764      24.326   4.899  30.360  0.00  0.00      PROA  
ATOM   2835  C   TYR P 764      24.968   6.233  35.929  0.00  0.00      PROA  
ATOM   2836  O   TYR P 764      25.094   5.027  35.932  0.00  0.00      PROA  
ATOM   2837  N   SER P 765      23.849   6.754  36.524  0.00  0.00      PROA  
ATOM   2838  HN  SER P 765      23.874   7.737  36.688  0.00  0.00      PROA  
ATOM   2839  CA  SER P 765      22.756   6.034  37.122  0.00  0.00      PROA  
ATOM   2840  HA  SER P 765      22.539   5.219  36.448  0.00  0.00      PROA  
ATOM   2841  CB  SER P 765      23.083   5.242  38.405  0.00  0.00      PROA  
ATOM   2842  HB1 SER P 765      23.371   5.983  39.181  0.00  0.00      PROA  
ATOM   2843  HB2 SER P 765      23.867   4.455  38.410  0.00  0.00      PROA  
ATOM   2844  OG  SER P 765      21.950   4.475  38.859  0.00  0.00      PROA  
ATOM   2845  HG1 SER P 765      22.146   3.542  38.751  0.00  0.00      PROA  
ATOM   2846  C   SER P 765      21.542   6.853  37.332  0.00  0.00      PROA  
ATOM   2847  O   SER P 765      21.620   8.092  37.298  0.00  0.00      PROA  
ATOM   2848  N   CYS P 766      20.343   6.315  37.541  0.00  0.00      PROA  
ATOM   2849  HN  CYS P 766      20.243   5.339  37.717  0.00  0.00      PROA  
ATOM   2850  CA  CYS P 766      19.143   6.983  37.902  0.00  0.00      PROA  
ATOM   2851  HA  CYS P 766      19.332   7.765  38.623  0.00  0.00      PROA  
ATOM   2852  CB  CYS P 766      18.294   7.503  36.709  0.00  0.00      PROA  
ATOM   2853  HB1 CYS P 766      18.893   8.338  36.287  0.00  0.00      PROA  
ATOM   2854  HB2 CYS P 766      17.316   7.937  37.005  0.00  0.00      PROA  
ATOM   2855  SG  CYS P 766      18.093   6.276  35.362  0.00  0.00      PROA  
ATOM   2856  C   CYS P 766      18.363   5.988  38.730  0.00  0.00      PROA  
ATOM   2857  O   CYS P 766      18.722   4.844  38.902  0.00  0.00      PROA  
ATOM   2858  N   VAL P 767      17.298   6.473  39.353  0.00  0.00      PROA  
ATOM   2859  HN  VAL P 767      17.036   7.420  39.187  0.00  0.00      PROA  
ATOM   2860  CA  VAL P 767      16.608   5.723  40.410  0.00  0.00      PROA  
ATOM   2861  HA  VAL P 767      16.687   4.676  40.160  0.00  0.00      PROA  
ATOM   2862  CB  VAL P 767      17.062   5.753  41.869  0.00  0.00      PROA  
ATOM   2863  HB  VAL P 767      16.336   5.249  42.543  0.00  0.00      PROA  
ATOM   2864  CG1 VAL P 767      18.331   4.936  42.128  0.00  0.00      PROA  
ATOM   2865 HG11 VAL P 767      19.087   5.301  41.399  0.00  0.00      PROA  
ATOM   2866 HG12 VAL P 767      18.115   3.854  41.999  0.00  0.00      PROA  
ATOM   2867 HG13 VAL P 767      18.705   5.209  43.138  0.00  0.00      PROA  
ATOM   2868  CG2 VAL P 767      17.189   7.279  42.253  0.00  0.00      PROA  
ATOM   2869 HG21 VAL P 767      17.465   7.370  43.325  0.00  0.00      PROA  
ATOM   2870 HG22 VAL P 767      16.245   7.858  42.163  0.00  0.00      PROA  
ATOM   2871 HG23 VAL P 767      17.870   7.843  41.580  0.00  0.00      PROA  
ATOM   2872  C   VAL P 767      15.123   6.087  40.161  0.00  0.00      PROA  
ATOM   2873  O   VAL P 767      14.801   7.253  39.838  0.00  0.00      PROA  
ATOM   2874  N   CYS P 768      14.287   4.963  40.323  0.00  0.00      PROA  
ATOM   2875  HN  CYS P 768      14.669   4.045  40.394  0.00  0.00      PROA  
ATOM   2876  CA  CYS P 768      12.849   5.092  40.536  0.00  0.00      PROA  
ATOM   2877  HA  CYS P 768      12.522   5.667  39.682  0.00  0.00      PROA  
ATOM   2878  CB  CYS P 768      12.229   3.677  40.313  0.00  0.00      PROA  
ATOM   2879  HB1 CYS P 768      12.556   2.985  41.119  0.00  0.00      PROA  
ATOM   2880  HB2 CYS P 768      12.691   3.348  39.358  0.00  0.00      PROA  
ATOM   2881  SG  CYS P 768      10.396   3.643  40.360  0.00  0.00      PROA  
ATOM   2882  C   CYS P 768      12.479   5.856  41.804  0.00  0.00      PROA  
ATOM   2883  O   CYS P 768      13.141   5.811  42.825  0.00  0.00      PROA  
ATOM   2884  N   THR P 769      11.444   6.691  41.742  0.00  0.00      PROA  
ATOM   2885  HN  THR P 769      10.895   6.599  40.915  0.00  0.00      PROA  
ATOM   2886  CA  THR P 769      11.179   7.644  42.780  0.00  0.00      PROA  
ATOM   2887  HA  THR P 769      11.421   7.070  43.662  0.00  0.00      PROA  
ATOM   2888  CB  THR P 769      12.014   8.899  42.744  0.00  0.00      PROA  
ATOM   2889  HB  THR P 769      13.046   8.591  42.469  0.00  0.00      PROA  
ATOM   2890  OG1 THR P 769      12.054   9.670  43.965  0.00  0.00      PROA  
ATOM   2891  HG1 THR P 769      12.213   9.041  44.672  0.00  0.00      PROA  
ATOM   2892  CG2 THR P 769      11.576   9.888  41.621  0.00  0.00      PROA  
ATOM   2893 HG21 THR P 769      11.535   9.338  40.657  0.00  0.00      PROA  
ATOM   2894 HG22 THR P 769      12.422  10.606  41.680  0.00  0.00      PROA  
ATOM   2895 HG23 THR P 769      10.581  10.346  41.806  0.00  0.00      PROA  
ATOM   2896  C   THR P 769       9.672   7.956  42.764  0.00  0.00      PROA  
ATOM   2897  O   THR P 769       8.917   7.553  41.847  0.00  0.00      PROA  
ATOM   2898  N   GLU P 770       9.128   8.560  43.848  0.00  0.00      PROA  
ATOM   2899  HN  GLU P 770       9.697   8.745  44.646  0.00  0.00      PROA  
ATOM   2900  CA  GLU P 770       7.745   8.925  43.927  0.00  0.00      PROA  
ATOM   2901  HA  GLU P 770       7.163   8.051  43.673  0.00  0.00      PROA  
ATOM   2902  CB  GLU P 770       7.355   9.220  45.333  0.00  0.00      PROA  
ATOM   2903  HB1 GLU P 770       7.747   8.412  45.987  0.00  0.00      PROA  
ATOM   2904  HB2 GLU P 770       6.248   9.174  45.412  0.00  0.00      PROA  
ATOM   2905  CG  GLU P 770       7.872  10.579  45.757  0.00  0.00      PROA  
ATOM   2906  HG1 GLU P 770       7.243  11.410  45.371  0.00  0.00      PROA  
ATOM   2907  HG2 GLU P 770       8.945  10.672  45.485  0.00  0.00      PROA  
ATOM   2908  CD  GLU P 770       7.906  10.675  47.290  0.00  0.00      PROA  
ATOM   2909  OE1 GLU P 770       7.042  11.308  47.915  0.00  0.00      PROA  
ATOM   2910  OE2 GLU P 770       8.939  10.262  47.831  0.00  0.00      PROA  
ATOM   2911  C   GLU P 770       7.471  10.046  42.906  0.00  0.00      PROA  
ATOM   2912  O   GLU P 770       8.261  10.989  42.853  0.00  0.00      PROA  
ATOM   2913  N   PRO P 771       6.308  10.110  42.297  0.00  0.00      PROA  
ATOM   2914  CD  PRO P 771       5.486   8.931  41.953  0.00  0.00      PROA  
ATOM   2915  HD1 PRO P 771       5.140   8.380  42.853  0.00  0.00      PROA  
ATOM   2916  HD2 PRO P 771       5.954   8.197  41.263  0.00  0.00      PROA  
ATOM   2917  CA  PRO P 771       5.902  11.236  41.472  0.00  0.00      PROA  
ATOM   2918  HA  PRO P 771       6.470  11.045  40.574  0.00  0.00      PROA  
ATOM   2919  CB  PRO P 771       4.398  10.980  41.429  0.00  0.00      PROA  
ATOM   2920  HB1 PRO P 771       3.746  11.502  40.697  0.00  0.00      PROA  
ATOM   2921  HB2 PRO P 771       3.942  11.095  42.436  0.00  0.00      PROA  
ATOM   2922  CG  PRO P 771       4.469   9.510  41.046  0.00  0.00      PROA  
ATOM   2923  HG1 PRO P 771       3.460   9.061  41.166  0.00  0.00      PROA  
ATOM   2924  HG2 PRO P 771       4.768   9.277  40.001  0.00  0.00      PROA  
ATOM   2925  C   PRO P 771       6.141  12.623  41.958  0.00  0.00      PROA  
ATOM   2926  O   PRO P 771       5.853  12.812  43.125  0.00  0.00      PROA  
ATOM   2927  N   PRO P 772       6.472  13.693  41.292  0.00  0.00      PROA  
ATOM   2928  CD  PRO P 772       7.167  13.838  40.007  0.00  0.00      PROA  
ATOM   2929  HD1 PRO P 772       6.871  13.088  39.241  0.00  0.00      PROA  
ATOM   2930  HD2 PRO P 772       8.236  13.586  40.177  0.00  0.00      PROA  
ATOM   2931  CA  PRO P 772       5.989  14.929  41.794  0.00  0.00      PROA  
ATOM   2932  HA  PRO P 772       6.257  15.101  42.826  0.00  0.00      PROA  
ATOM   2933  CB  PRO P 772       6.692  16.018  40.863  0.00  0.00      PROA  
ATOM   2934  HB1 PRO P 772       7.725  16.203  41.228  0.00  0.00      PROA  
ATOM   2935  HB2 PRO P 772       6.061  16.932  40.845  0.00  0.00      PROA  
ATOM   2936  CG  PRO P 772       6.927  15.310  39.545  0.00  0.00      PROA  
ATOM   2937  HG1 PRO P 772       6.102  15.385  38.804  0.00  0.00      PROA  
ATOM   2938  HG2 PRO P 772       7.835  15.714  39.049  0.00  0.00      PROA  
ATOM   2939  C   PRO P 772       4.436  15.021  41.749  0.00  0.00      PROA  
ATOM   2940  O   PRO P 772       3.751  14.513  40.857  0.00  0.00      PROA  
ATOM   2941  N   ASN P 773       3.817  15.631  42.753  0.00  0.00      PROA  
ATOM   2942  HN  ASN P 773       4.278  16.007  43.553  0.00  0.00      PROA  
ATOM   2943  CA  ASN P 773       2.377  15.903  42.974  0.00  0.00      PROA  
ATOM   2944  HA  ASN P 773       2.203  15.761  44.031  0.00  0.00      PROA  
ATOM   2945  CB  ASN P 773       2.081  17.493  42.851  0.00  0.00      PROA  
ATOM   2946  HB1 ASN P 773       2.563  18.022  43.700  0.00  0.00      PROA  
ATOM   2947  HB2 ASN P 773       1.004  17.765  42.847  0.00  0.00      PROA  
ATOM   2948  CG  ASN P 773       2.707  18.130  41.558  0.00  0.00      PROA  
ATOM   2949  OD1 ASN P 773       3.733  18.812  41.649  0.00  0.00      PROA  
ATOM   2950  ND2 ASN P 773       1.914  18.146  40.454  0.00  0.00      PROA  
ATOM   2951 HD21 ASN P 773       2.250  18.252  39.519  0.00  0.00      PROA  
ATOM   2952 HD22 ASN P 773       0.983  17.792  40.552  0.00  0.00      PROA  
ATOM   2953  C   ASN P 773       1.310  14.965  42.273  0.00  0.00      PROA  
ATOM   2954  O   ASN P 773       0.594  15.440  41.452  0.00  0.00      PROA  
ATOM   2955  N   PRO P 774       1.277  13.668  42.635  0.00  0.00      PROA  
ATOM   2956  CD  PRO P 774       1.960  13.128  43.755  0.00  0.00      PROA  
ATOM   2957  HD1 PRO P 774       1.941  13.845  44.604  0.00  0.00      PROA  
ATOM   2958  HD2 PRO P 774       3.021  12.958  43.475  0.00  0.00      PROA  
ATOM   2959  CA  PRO P 774       0.312  12.701  42.115  0.00  0.00      PROA  
ATOM   2960  HA  PRO P 774       0.472  12.515  41.063  0.00  0.00      PROA  
ATOM   2961  CB  PRO P 774       0.621  11.388  42.768  0.00  0.00      PROA  
ATOM   2962  HB1 PRO P 774       1.370  10.820  42.175  0.00  0.00      PROA  
ATOM   2963  HB2 PRO P 774      -0.237  10.695  42.899  0.00  0.00      PROA  
ATOM   2964  CG  PRO P 774       1.425  11.736  44.053  0.00  0.00      PROA  
ATOM   2965  HG1 PRO P 774       0.731  11.659  44.917  0.00  0.00      PROA  
ATOM   2966  HG2 PRO P 774       2.236  10.980  44.116  0.00  0.00      PROA  
ATOM   2967  C   PRO P 774      -1.140  13.092  42.264  0.00  0.00      PROA  
ATOM   2968  O   PRO P 774      -1.589  13.413  43.349  0.00  0.00      PROA  
ATOM   2969  N   SER P 775      -1.845  12.962  41.091  0.00  0.00      PROA  
ATOM   2970  HN  SER P 775      -1.380  12.867  40.214  0.00  0.00      PROA  
ATOM   2971  CA  SER P 775      -3.336  13.258  41.137  0.00  0.00      PROA  
ATOM   2972  HA  SER P 775      -3.542  14.013  41.882  0.00  0.00      PROA  
ATOM   2973  CB  SER P 775      -3.830  13.930  39.848  0.00  0.00      PROA  
ATOM   2974  HB1 SER P 775      -4.021  13.188  39.044  0.00  0.00      PROA  
ATOM   2975  HB2 SER P 775      -3.087  14.726  39.626  0.00  0.00      PROA  
ATOM   2976  OG  SER P 775      -5.027  14.700  39.890  0.00  0.00      PROA  
ATOM   2977  HG1 SER P 775      -4.735  15.488  40.356  0.00  0.00      PROA  
ATOM   2978  C   SER P 775      -4.247  12.098  41.362  0.00  0.00      PROA  
ATOM   2979  O   SER P 775      -3.814  10.910  41.409  0.00  0.00      PROA  
ATOM   2980  N   ASN P 776      -5.561  12.250  41.536  0.00  0.00      PROA  
ATOM   2981  HN  ASN P 776      -5.907  13.184  41.495  0.00  0.00      PROA  
ATOM   2982  CA  ASN P 776      -6.455  11.208  42.053  0.00  0.00      PROA  
ATOM   2983  HA  ASN P 776      -6.162  10.926  43.053  0.00  0.00      PROA  
ATOM   2984  CB  ASN P 776      -7.885  11.752  42.207  0.00  0.00      PROA  
ATOM   2985  HB1 ASN P 776      -8.507  10.960  42.674  0.00  0.00      PROA  
ATOM   2986  HB2 ASN P 776      -8.318  12.043  41.226  0.00  0.00      PROA  
ATOM   2987  CG  ASN P 776      -7.815  12.990  43.088  0.00  0.00      PROA  
ATOM   2988  OD1 ASN P 776      -7.380  12.975  44.255  0.00  0.00      PROA  
ATOM   2989  ND2 ASN P 776      -8.314  14.181  42.631  0.00  0.00      PROA  
ATOM   2990 HD21 ASN P 776      -7.983  14.991  43.116  0.00  0.00      PROA  
ATOM   2991 HD22 ASN P 776      -8.689  14.304  41.711  0.00  0.00      PROA  
ATOM   2992  C   ASN P 776      -6.443   9.873  41.339  0.00  0.00      PROA  
ATOM   2993  O   ASN P 776      -6.633   8.883  42.011  0.00  0.00      PROA  
ATOM   2994  N   GLU P 777      -6.321   9.767  39.979  0.00  0.00      PROA  
ATOM   2995  HN  GLU P 777      -6.248  10.654  39.530  0.00  0.00      PROA  
ATOM   2996  CA  GLU P 777      -6.338   8.492  39.263  0.00  0.00      PROA  
ATOM   2997  HA  GLU P 777      -7.246   7.939  39.452  0.00  0.00      PROA  
ATOM   2998  CB  GLU P 777      -6.421   8.772  37.745  0.00  0.00      PROA  
ATOM   2999  HB1 GLU P 777      -7.196   9.550  37.580  0.00  0.00      PROA  
ATOM   3000  HB2 GLU P 777      -6.737   7.823  37.262  0.00  0.00      PROA  
ATOM   3001  CG  GLU P 777      -5.126   9.236  37.044  0.00  0.00      PROA  
ATOM   3002  HG1 GLU P 777      -5.401   9.419  35.983  0.00  0.00      PROA  
ATOM   3003  HG2 GLU P 777      -4.372   8.422  37.087  0.00  0.00      PROA  
ATOM   3004  CD  GLU P 777      -4.708  10.495  37.666  0.00  0.00      PROA  
ATOM   3005  OE1 GLU P 777      -3.552  10.650  38.236  0.00  0.00      PROA  
ATOM   3006  OE2 GLU P 777      -5.475  11.491  37.623  0.00  0.00      PROA  
ATOM   3007  C   GLU P 777      -5.185   7.675  39.688  0.00  0.00      PROA  
ATOM   3008  O   GLU P 777      -5.269   6.423  39.883  0.00  0.00      PROA  
ATOM   3009  N   THR P 778      -4.014   8.313  39.901  0.00  0.00      PROA  
ATOM   3010  HN  THR P 778      -4.138   9.285  39.717  0.00  0.00      PROA  
ATOM   3011  CA  THR P 778      -2.757   7.796  40.426  0.00  0.00      PROA  
ATOM   3012  HA  THR P 778      -2.457   6.923  39.864  0.00  0.00      PROA  
ATOM   3013  CB  THR P 778      -1.593   8.771  40.329  0.00  0.00      PROA  
ATOM   3014  HB  THR P 778      -1.826   9.616  41.011  0.00  0.00      PROA  
ATOM   3015  OG1 THR P 778      -1.468   9.203  39.014  0.00  0.00      PROA  
ATOM   3016  HG1 THR P 778      -2.285   9.643  38.768  0.00  0.00      PROA  
ATOM   3017  CG2 THR P 778      -0.300   8.002  40.704  0.00  0.00      PROA  
ATOM   3018 HG21 THR P 778       0.045   7.177  40.044  0.00  0.00      PROA  
ATOM   3019 HG22 THR P 778      -0.492   7.738  41.765  0.00  0.00      PROA  
ATOM   3020 HG23 THR P 778       0.483   8.790  40.746  0.00  0.00      PROA  
ATOM   3021  C   THR P 778      -2.966   7.343  41.821  0.00  0.00      PROA  
ATOM   3022  O   THR P 778      -2.634   6.187  42.067  0.00  0.00      PROA  
ATOM   3023  N   LEU P 779      -3.497   8.260  42.746  0.00  0.00      PROA  
ATOM   3024  HN  LEU P 779      -3.744   9.185  42.468  0.00  0.00      PROA  
ATOM   3025  CA  LEU P 779      -3.655   8.012  44.201  0.00  0.00      PROA  
ATOM   3026  HA  LEU P 779      -2.742   7.761  44.719  0.00  0.00      PROA  
ATOM   3027  CB  LEU P 779      -4.291   9.227  44.920  0.00  0.00      PROA  
ATOM   3028  HB1 LEU P 779      -4.668   8.972  45.934  0.00  0.00      PROA  
ATOM   3029  HB2 LEU P 779      -5.170   9.490  44.294  0.00  0.00      PROA  
ATOM   3030  CG  LEU P 779      -3.378  10.498  44.812  0.00  0.00      PROA  
ATOM   3031  HG  LEU P 779      -3.362  10.673  43.715  0.00  0.00      PROA  
ATOM   3032  CD1 LEU P 779      -4.080  11.723  45.527  0.00  0.00      PROA  
ATOM   3033 HD11 LEU P 779      -5.177  11.750  45.351  0.00  0.00      PROA  
ATOM   3034 HD12 LEU P 779      -3.563  12.687  45.334  0.00  0.00      PROA  
ATOM   3035 HD13 LEU P 779      -4.005  11.610  46.630  0.00  0.00      PROA  
ATOM   3036  CD2 LEU P 779      -1.998  10.135  45.380  0.00  0.00      PROA  
ATOM   3037 HD21 LEU P 779      -1.373  11.035  45.564  0.00  0.00      PROA  
ATOM   3038 HD22 LEU P 779      -1.472   9.466  44.666  0.00  0.00      PROA  
ATOM   3039 HD23 LEU P 779      -2.096   9.674  46.386  0.00  0.00      PROA  
ATOM   3040  C   LEU P 779      -4.566   6.795  44.403  0.00  0.00      PROA  
ATOM   3041  O   LEU P 779      -4.453   5.960  45.257  0.00  0.00      PROA  
ATOM   3042  N   ALA P 780      -5.597   6.747  43.561  0.00  0.00      PROA  
ATOM   3043  HN  ALA P 780      -5.748   7.469  42.890  0.00  0.00      PROA  
ATOM   3044  CA  ALA P 780      -6.651   5.714  43.383  0.00  0.00      PROA  
ATOM   3045  HA  ALA P 780      -7.058   5.575  44.374  0.00  0.00      PROA  
ATOM   3046  CB  ALA P 780      -7.770   6.244  42.470  0.00  0.00      PROA  
ATOM   3047  HB1 ALA P 780      -8.290   7.193  42.719  0.00  0.00      PROA  
ATOM   3048  HB2 ALA P 780      -8.572   5.495  42.294  0.00  0.00      PROA  
ATOM   3049  HB3 ALA P 780      -7.325   6.380  41.461  0.00  0.00      PROA  
ATOM   3050  C   ALA P 780      -6.014   4.383  42.867  0.00  0.00      PROA  
ATOM   3051  O   ALA P 780      -6.293   3.350  43.457  0.00  0.00      PROA  
ATOM   3052  N   GLN P 781      -5.148   4.370  41.798  0.00  0.00      PROA  
ATOM   3053  HN  GLN P 781      -4.921   5.154  41.225  0.00  0.00      PROA  
ATOM   3054  CA  GLN P 781      -4.539   3.117  41.401  0.00  0.00      PROA  
ATOM   3055  HA  GLN P 781      -5.303   2.356  41.351  0.00  0.00      PROA  
ATOM   3056  CB  GLN P 781      -3.876   3.281  39.954  0.00  0.00      PROA  
ATOM   3057  HB1 GLN P 781      -2.987   3.933  40.091  0.00  0.00      PROA  
ATOM   3058  HB2 GLN P 781      -4.636   3.681  39.249  0.00  0.00      PROA  
ATOM   3059  CG  GLN P 781      -3.387   1.936  39.251  0.00  0.00      PROA  
ATOM   3060  HG1 GLN P 781      -2.489   1.519  39.754  0.00  0.00      PROA  
ATOM   3061  HG2 GLN P 781      -3.138   2.304  38.233  0.00  0.00      PROA  
ATOM   3062  CD  GLN P 781      -4.419   0.878  39.131  0.00  0.00      PROA  
ATOM   3063  OE1 GLN P 781      -5.288   0.873  38.298  0.00  0.00      PROA  
ATOM   3064  NE2 GLN P 781      -4.287   0.007  40.139  0.00  0.00      PROA  
ATOM   3065 HE21 GLN P 781      -3.520  -0.046  40.779  0.00  0.00      PROA  
ATOM   3066 HE22 GLN P 781      -4.961  -0.732  40.164  0.00  0.00      PROA  
ATOM   3067  C   GLN P 781      -3.657   2.571  42.473  0.00  0.00      PROA  
ATOM   3068  O   GLN P 781      -3.518   1.375  42.764  0.00  0.00      PROA  
ATOM   3069  N   TRP P 782      -2.914   3.482  43.136  0.00  0.00      PROA  
ATOM   3070  HN  TRP P 782      -2.917   4.377  42.696  0.00  0.00      PROA  
ATOM   3071  CA  TRP P 782      -2.075   3.178  44.268  0.00  0.00      PROA  
ATOM   3072  HA  TRP P 782      -1.224   2.563  44.016  0.00  0.00      PROA  
ATOM   3073  CB  TRP P 782      -1.376   4.524  44.733  0.00  0.00      PROA  
ATOM   3074  HB1 TRP P 782      -1.209   4.581  45.830  0.00  0.00      PROA  
ATOM   3075  HB2 TRP P 782      -2.212   5.211  44.479  0.00  0.00      PROA  
ATOM   3076  CG  TRP P 782      -0.125   4.973  44.059  0.00  0.00      PROA  
ATOM   3077  CD1 TRP P 782       0.523   4.603  42.914  0.00  0.00      PROA  
ATOM   3078  HD1 TRP P 782       0.159   3.783  42.313  0.00  0.00      PROA  
ATOM   3079  NE1 TRP P 782       1.613   5.461  42.700  0.00  0.00      PROA  
ATOM   3080  HE1 TRP P 782       2.285   5.565  42.000  0.00  0.00      PROA  
ATOM   3081  CE2 TRP P 782       1.774   6.254  43.836  0.00  0.00      PROA  
ATOM   3082  CD2 TRP P 782       0.675   6.054  44.634  0.00  0.00      PROA  
ATOM   3083  CE3 TRP P 782       0.499   6.924  45.723  0.00  0.00      PROA  
ATOM   3084  HE3 TRP P 782      -0.341   6.788  46.388  0.00  0.00      PROA  
ATOM   3085  CZ3 TRP P 782       1.329   8.033  45.899  0.00  0.00      PROA  
ATOM   3086  HZ3 TRP P 782       1.221   8.657  46.774  0.00  0.00      PROA  
ATOM   3087  CZ2 TRP P 782       2.703   7.241  44.076  0.00  0.00      PROA  
ATOM   3088  HZ2 TRP P 782       3.609   7.133  43.499  0.00  0.00      PROA  
ATOM   3089  CH2 TRP P 782       2.485   8.162  45.104  0.00  0.00      PROA  
ATOM   3090  HH2 TRP P 782       3.222   8.947  45.187  0.00  0.00      PROA  
ATOM   3091  C   TRP P 782      -2.822   2.479  45.344  0.00  0.00      PROA  
ATOM   3092  O   TRP P 782      -2.391   1.482  45.884  0.00  0.00      PROA  
ATOM   3093  N   LYS P 783      -4.007   2.916  45.685  0.00  0.00      PROA  
ATOM   3094  HN  LYS P 783      -4.406   3.643  45.130  0.00  0.00      PROA  
ATOM   3095  CA  LYS P 783      -4.814   2.171  46.584  0.00  0.00      PROA  
ATOM   3096  HA  LYS P 783      -4.308   2.019  47.526  0.00  0.00      PROA  
ATOM   3097  CB  LYS P 783      -6.072   3.058  46.928  0.00  0.00      PROA  
ATOM   3098  HB1 LYS P 783      -6.723   2.310  47.429  0.00  0.00      PROA  
ATOM   3099  HB2 LYS P 783      -6.557   3.428  45.999  0.00  0.00      PROA  
ATOM   3100  CG  LYS P 783      -5.865   4.265  47.897  0.00  0.00      PROA  
ATOM   3101  HG1 LYS P 783      -5.049   4.881  47.463  0.00  0.00      PROA  
ATOM   3102  HG2 LYS P 783      -5.696   3.877  48.924  0.00  0.00      PROA  
ATOM   3103  CD  LYS P 783      -7.026   5.323  47.974  0.00  0.00      PROA  
ATOM   3104  HD1 LYS P 783      -7.893   4.691  48.262  0.00  0.00      PROA  
ATOM   3105  HD2 LYS P 783      -7.126   5.666  46.922  0.00  0.00      PROA  
ATOM   3106  CE  LYS P 783      -6.897   6.543  48.948  0.00  0.00      PROA  
ATOM   3107  HE1 LYS P 783      -6.597   6.149  49.943  0.00  0.00      PROA  
ATOM   3108  HE2 LYS P 783      -7.835   7.123  49.085  0.00  0.00      PROA  
ATOM   3109  NZ  LYS P 783      -5.862   7.455  48.516  0.00  0.00      PROA  
ATOM   3110  HZ1 LYS P 783      -5.011   6.949  48.194  0.00  0.00      PROA  
ATOM   3111  HZ2 LYS P 783      -5.618   8.066  49.321  0.00  0.00      PROA  
ATOM   3112  HZ3 LYS P 783      -6.097   8.041  47.689  0.00  0.00      PROA  
ATOM   3113  C   LYS P 783      -5.361   0.761  46.056  0.00  0.00      PROA  
ATOM   3114  O   LYS P 783      -5.447  -0.234  46.807  0.00  0.00      PROA  
ATOM   3115  N   LYS P 784      -5.770   0.692  44.801  0.00  0.00      PROA  
ATOM   3116  HN  LYS P 784      -5.923   1.536  44.293  0.00  0.00      PROA  
ATOM   3117  CA  LYS P 784      -6.290  -0.512  44.137  0.00  0.00      PROA  
ATOM   3118  HA  LYS P 784      -7.157  -0.820  44.702  0.00  0.00      PROA  
ATOM   3119  CB  LYS P 784      -6.907  -0.326  42.694  0.00  0.00      PROA  
ATOM   3120  HB1 LYS P 784      -7.042  -1.245  42.085  0.00  0.00      PROA  
ATOM   3121  HB2 LYS P 784      -6.058   0.231  42.244  0.00  0.00      PROA  
ATOM   3122  CG  LYS P 784      -8.173   0.534  42.703  0.00  0.00      PROA  
ATOM   3123  HG1 LYS P 784      -8.044   1.246  43.546  0.00  0.00      PROA  
ATOM   3124  HG2 LYS P 784      -8.975  -0.167  43.021  0.00  0.00      PROA  
ATOM   3125  CD  LYS P 784      -8.536   1.347  41.471  0.00  0.00      PROA  
ATOM   3126  HD1 LYS P 784      -8.371   0.648  40.624  0.00  0.00      PROA  
ATOM   3127  HD2 LYS P 784      -7.785   2.145  41.288  0.00  0.00      PROA  
ATOM   3128  CE  LYS P 784      -9.916   1.999  41.399  0.00  0.00      PROA  
ATOM   3129  HE1 LYS P 784      -9.968   2.975  41.927  0.00  0.00      PROA  
ATOM   3130  HE2 LYS P 784     -10.672   1.249  41.717  0.00  0.00      PROA  
ATOM   3131  NZ  LYS P 784     -10.236   2.432  39.989  0.00  0.00      PROA  
ATOM   3132  HZ1 LYS P 784     -11.234   2.535  39.714  0.00  0.00      PROA  
ATOM   3133  HZ2 LYS P 784      -9.700   1.821  39.340  0.00  0.00      PROA  
ATOM   3134  HZ3 LYS P 784      -9.825   3.375  39.839  0.00  0.00      PROA  
ATOM   3135  C   LYS P 784      -5.229  -1.654  44.144  0.00  0.00      PROA  
ATOM   3136  O   LYS P 784      -5.535  -2.796  44.366  0.00  0.00      PROA  
ATOM   3137  N   ASP P 785      -3.904  -1.355  43.924  0.00  0.00      PROA  
ATOM   3138  HN  ASP P 785      -3.645  -0.407  43.758  0.00  0.00      PROA  
ATOM   3139  CA  ASP P 785      -2.810  -2.370  43.856  0.00  0.00      PROA  
ATOM   3140  HA  ASP P 785      -3.267  -3.327  43.654  0.00  0.00      PROA  
ATOM   3141  CB  ASP P 785      -1.889  -1.986  42.623  0.00  0.00      PROA  
ATOM   3142  HB1 ASP P 785      -0.852  -2.384  42.650  0.00  0.00      PROA  
ATOM   3143  HB2 ASP P 785      -1.819  -0.879  42.558  0.00  0.00      PROA  
ATOM   3144  CG  ASP P 785      -2.509  -2.417  41.273  0.00  0.00      PROA  
ATOM   3145  OD1 ASP P 785      -3.437  -3.189  41.295  0.00  0.00      PROA  
ATOM   3146  OD2 ASP P 785      -1.994  -1.950  40.194  0.00  0.00      PROA  
ATOM   3147  C   ASP P 785      -2.033  -2.667  45.107  0.00  0.00      PROA  
ATOM   3148  O   ASP P 785      -1.003  -3.328  45.195  0.00  0.00      PROA  
ATOM   3149  N   ASN P 786      -2.485  -2.088  46.206  0.00  0.00      PROA  
ATOM   3150  HN  ASN P 786      -3.285  -1.493  46.188  0.00  0.00      PROA  
ATOM   3151  CA  ASN P 786      -1.833  -2.095  47.481  0.00  0.00      PROA  
ATOM   3152  HA  ASN P 786      -2.330  -1.379  48.118  0.00  0.00      PROA  
ATOM   3153  CB  ASN P 786      -1.722  -3.483  48.120  0.00  0.00      PROA  
ATOM   3154  HB1 ASN P 786      -1.191  -3.448  49.095  0.00  0.00      PROA  
ATOM   3155  HB2 ASN P 786      -1.035  -4.152  47.558  0.00  0.00      PROA  
ATOM   3156  CG  ASN P 786      -3.102  -4.146  47.996  0.00  0.00      PROA  
ATOM   3157  OD1 ASN P 786      -3.368  -4.803  47.003  0.00  0.00      PROA  
ATOM   3158  ND2 ASN P 786      -3.844  -4.099  49.116  0.00  0.00      PROA  
ATOM   3159 HD21 ASN P 786      -4.665  -4.671  49.136  0.00  0.00      PROA  
ATOM   3160 HD22 ASN P 786      -3.585  -3.422  49.805  0.00  0.00      PROA  
ATOM   3161  C   ASN P 786      -0.435  -1.472  47.430  0.00  0.00      PROA  
ATOM   3162  O   ASN P 786       0.512  -1.989  47.903  0.00  0.00      PROA  
ATOM   3163  N   ILE P 787      -0.387  -0.290  46.897  0.00  0.00      PROA  
ATOM   3164  HN  ILE P 787      -1.280   0.012  46.574  0.00  0.00      PROA  
ATOM   3165  CA  ILE P 787       0.867   0.464  46.812  0.00  0.00      PROA  
ATOM   3166  HA  ILE P 787       1.753  -0.013  47.203  0.00  0.00      PROA  
ATOM   3167  CB  ILE P 787       1.195   0.890  45.416  0.00  0.00      PROA  
ATOM   3168  HB  ILE P 787       0.365   1.542  45.068  0.00  0.00      PROA  
ATOM   3169  CG2 ILE P 787       2.578   1.603  45.395  0.00  0.00      PROA  
ATOM   3170 HG21 ILE P 787       3.287   0.795  45.675  0.00  0.00      PROA  
ATOM   3171 HG22 ILE P 787       2.687   2.504  46.036  0.00  0.00      PROA  
ATOM   3172 HG23 ILE P 787       2.907   1.945  44.390  0.00  0.00      PROA  
ATOM   3173  CG1 ILE P 787       1.244  -0.247  44.281  0.00  0.00      PROA  
ATOM   3174 HG11 ILE P 787       0.537  -1.057  44.562  0.00  0.00      PROA  
ATOM   3175 HG12 ILE P 787       2.242  -0.735  44.265  0.00  0.00      PROA  
ATOM   3176  CD  ILE P 787       0.789   0.228  42.887  0.00  0.00      PROA  
ATOM   3177  HD1 ILE P 787       1.592   0.932  42.581  0.00  0.00      PROA  
ATOM   3178  HD2 ILE P 787      -0.126   0.854  42.964  0.00  0.00      PROA  
ATOM   3179  HD3 ILE P 787       0.695  -0.600  42.153  0.00  0.00      PROA  
ATOM   3180  C   ILE P 787       0.687   1.669  47.762  0.00  0.00      PROA  
ATOM   3181  O   ILE P 787       0.447   2.832  47.375  0.00  0.00      PROA  
ATOM   3182  N   THR P 788       0.561   1.335  49.016  0.00  0.00      PROA  
ATOM   3183  HN  THR P 788       0.699   0.364  49.196  0.00  0.00      PROA  
ATOM   3184  CA  THR P 788       0.246   2.230  50.082  0.00  0.00      PROA  
ATOM   3185  HA  THR P 788       0.259   3.218  49.646  0.00  0.00      PROA  
ATOM   3186  CB  THR P 788      -1.132   1.947  50.732  0.00  0.00      PROA  
ATOM   3187  HB  THR P 788      -1.342   2.550  51.641  0.00  0.00      PROA  
ATOM   3188  OG1 THR P 788      -1.190   0.542  51.134  0.00  0.00      PROA  
ATOM   3189  HG1 THR P 788      -1.100   0.729  52.071  0.00  0.00      PROA  
ATOM   3190  CG2 THR P 788      -2.152   2.211  49.686  0.00  0.00      PROA  
ATOM   3191 HG21 THR P 788      -1.999   1.477  48.866  0.00  0.00      PROA  
ATOM   3192 HG22 THR P 788      -2.153   3.230  49.244  0.00  0.00      PROA  
ATOM   3193 HG23 THR P 788      -3.178   2.062  50.086  0.00  0.00      PROA  
ATOM   3194  C   THR P 788       1.311   2.202  51.161  0.00  0.00      PROA  
ATOM   3195  O   THR P 788       1.207   2.926  52.155  0.00  0.00      PROA  
ATOM   3196  N   ALA P 789       2.388   1.405  50.935  0.00  0.00      PROA  
ATOM   3197  HN  ALA P 789       2.309   0.668  50.268  0.00  0.00      PROA  
ATOM   3198  CA  ALA P 789       3.568   1.401  51.853  0.00  0.00      PROA  
ATOM   3199  HA  ALA P 789       3.621   2.416  52.218  0.00  0.00      PROA  
ATOM   3200  CB  ALA P 789       3.453   0.327  52.974  0.00  0.00      PROA  
ATOM   3201  HB1 ALA P 789       2.453   0.353  53.457  0.00  0.00      PROA  
ATOM   3202  HB2 ALA P 789       4.231   0.743  53.648  0.00  0.00      PROA  
ATOM   3203  HB3 ALA P 789       3.781  -0.671  52.612  0.00  0.00      PROA  
ATOM   3204  C   ALA P 789       4.823   1.140  50.976  0.00  0.00      PROA  
ATOM   3205  O   ALA P 789       5.688   0.399  51.403  0.00  0.00      PROA  
ATOM   3206  N   HSD P 790       4.939   1.789  49.777  0.00  0.00      PROA  
ATOM   3207  HN  HSD P 790       4.174   2.289  49.379  0.00  0.00      PROA  
ATOM   3208  CA  HSD P 790       6.226   1.815  48.973  0.00  0.00      PROA  
ATOM   3209  HA  HSD P 790       6.803   1.006  49.396  0.00  0.00      PROA  
ATOM   3210  CB  HSD P 790       6.049   1.539  47.460  0.00  0.00      PROA  
ATOM   3211  HB1 HSD P 790       6.999   1.811  46.953  0.00  0.00      PROA  
ATOM   3212  HB2 HSD P 790       5.188   2.093  47.027  0.00  0.00      PROA  
ATOM   3213  ND1 HSD P 790       4.672  -0.617  47.513  0.00  0.00      PROA  
ATOM   3214  HD1 HSD P 790       3.937  -0.354  48.138  0.00  0.00      PROA  
ATOM   3215  CG  HSD P 790       5.795   0.108  47.205  0.00  0.00      PROA  
ATOM   3216  CE1 HSD P 790       4.736  -1.793  46.906  0.00  0.00      PROA  
ATOM   3217  HE1 HSD P 790       4.044  -2.613  47.100  0.00  0.00      PROA  
ATOM   3218  NE2 HSD P 790       5.893  -1.954  46.273  0.00  0.00      PROA  
ATOM   3219  CD2 HSD P 790       6.486  -0.702  46.439  0.00  0.00      PROA  
ATOM   3220  HD2 HSD P 790       7.397  -0.406  45.932  0.00  0.00      PROA  
ATOM   3221  C   HSD P 790       6.958   3.172  49.162  0.00  0.00      PROA  
ATOM   3222  O   HSD P 790       8.125   3.370  48.623  0.00  0.00      PROA  
ATOM   3223  N   ASN P 791       6.366   4.125  49.969  0.00  0.00      PROA  
ATOM   3224  HN  ASN P 791       5.556   3.867  50.489  0.00  0.00      PROA  
ATOM   3225  CA  ASN P 791       6.799   5.535  50.090  0.00  0.00      PROA  
ATOM   3226  HA  ASN P 791       6.666   6.097  49.177  0.00  0.00      PROA  
ATOM   3227  CB  ASN P 791       6.149   6.232  51.353  0.00  0.00      PROA  
ATOM   3228  HB1 ASN P 791       6.557   7.232  51.616  0.00  0.00      PROA  
ATOM   3229  HB2 ASN P 791       6.391   5.619  52.248  0.00  0.00      PROA  
ATOM   3230  CG  ASN P 791       4.627   6.418  51.133  0.00  0.00      PROA  
ATOM   3231  OD1 ASN P 791       3.818   5.664  51.690  0.00  0.00      PROA  
ATOM   3232  ND2 ASN P 791       4.280   7.550  50.436  0.00  0.00      PROA  
ATOM   3233 HD21 ASN P 791       3.292   7.700  50.453  0.00  0.00      PROA  
ATOM   3234 HD22 ASN P 791       4.905   8.300  50.219  0.00  0.00      PROA  
ATOM   3235  C   ASN P 791       8.342   5.757  50.261  0.00  0.00      PROA  
ATOM   3236  O   ASN P 791       8.848   6.724  49.716  0.00  0.00      PROA  
ATOM   3237  N   ILE P 792       9.129   4.907  50.981  0.00  0.00      PROA  
ATOM   3238  HN  ILE P 792       8.690   4.210  51.543  0.00  0.00      PROA  
ATOM   3239  CA  ILE P 792      10.568   4.966  51.092  0.00  0.00      PROA  
ATOM   3240  HA  ILE P 792      10.943   5.878  50.651  0.00  0.00      PROA  
ATOM   3241  CB  ILE P 792      10.945   5.034  52.539  0.00  0.00      PROA  
ATOM   3242  HB  ILE P 792      12.053   5.118  52.542  0.00  0.00      PROA  
ATOM   3243  CG2 ILE P 792      10.340   6.289  53.302  0.00  0.00      PROA  
ATOM   3244 HG21 ILE P 792       9.269   6.200  53.585  0.00  0.00      PROA  
ATOM   3245 HG22 ILE P 792      10.339   7.232  52.715  0.00  0.00      PROA  
ATOM   3246 HG23 ILE P 792      10.894   6.467  54.249  0.00  0.00      PROA  
ATOM   3247  CG1 ILE P 792      10.607   3.746  53.323  0.00  0.00      PROA  
ATOM   3248 HG11 ILE P 792      10.838   2.881  52.664  0.00  0.00      PROA  
ATOM   3249 HG12 ILE P 792       9.523   3.670  53.552  0.00  0.00      PROA  
ATOM   3250  CD  ILE P 792      11.439   3.540  54.590  0.00  0.00      PROA  
ATOM   3251  HD1 ILE P 792      10.933   2.690  55.097  0.00  0.00      PROA  
ATOM   3252  HD2 ILE P 792      11.335   4.427  55.250  0.00  0.00      PROA  
ATOM   3253  HD3 ILE P 792      12.524   3.394  54.404  0.00  0.00      PROA  
ATOM   3254  C   ILE P 792      11.261   3.787  50.398  0.00  0.00      PROA  
ATOM   3255  O   ILE P 792      12.435   3.537  50.635  0.00  0.00      PROA  
ATOM   3256  N   SER P 793      10.616   3.139  49.473  0.00  0.00      PROA  
ATOM   3257  HN  SER P 793       9.690   3.386  49.200  0.00  0.00      PROA  
ATOM   3258  CA  SER P 793      11.087   1.841  48.945  0.00  0.00      PROA  
ATOM   3259  HA  SER P 793      12.000   1.542  49.440  0.00  0.00      PROA  
ATOM   3260  CB  SER P 793      10.106   0.708  49.216  0.00  0.00      PROA  
ATOM   3261  HB1 SER P 793      10.369  -0.289  48.801  0.00  0.00      PROA  
ATOM   3262  HB2 SER P 793       9.111   0.976  48.801  0.00  0.00      PROA  
ATOM   3263  OG  SER P 793       9.886   0.575  50.620  0.00  0.00      PROA  
ATOM   3264  HG1 SER P 793      10.702   0.319  51.055  0.00  0.00      PROA  
ATOM   3265  C   SER P 793      11.291   1.908  47.458  0.00  0.00      PROA  
ATOM   3266  O   SER P 793      11.737   0.992  46.787  0.00  0.00      PROA  
ATOM   3267  N   TRP P 794      10.987   3.116  46.794  0.00  0.00      PROA  
ATOM   3268  HN  TRP P 794      10.720   3.904  47.343  0.00  0.00      PROA  
ATOM   3269  CA  TRP P 794      10.930   3.281  45.373  0.00  0.00      PROA  
ATOM   3270  HA  TRP P 794      10.296   2.571  44.862  0.00  0.00      PROA  
ATOM   3271  CB  TRP P 794      10.329   4.681  45.025  0.00  0.00      PROA  
ATOM   3272  HB1 TRP P 794      10.360   5.024  43.968  0.00  0.00      PROA  
ATOM   3273  HB2 TRP P 794      10.742   5.477  45.680  0.00  0.00      PROA  
ATOM   3274  CG  TRP P 794       8.864   4.786  45.282  0.00  0.00      PROA  
ATOM   3275  CD1 TRP P 794       8.173   5.188  46.406  0.00  0.00      PROA  
ATOM   3276  HD1 TRP P 794       8.650   5.614  47.276  0.00  0.00      PROA  
ATOM   3277  NE1 TRP P 794       6.820   4.949  46.269  0.00  0.00      PROA  
ATOM   3278  HE1 TRP P 794       6.199   4.935  47.021  0.00  0.00      PROA  
ATOM   3279  CE2 TRP P 794       6.550   4.411  45.039  0.00  0.00      PROA  
ATOM   3280  CD2 TRP P 794       7.806   4.344  44.353  0.00  0.00      PROA  
ATOM   3281  CE3 TRP P 794       7.824   3.659  43.060  0.00  0.00      PROA  
ATOM   3282  HE3 TRP P 794       8.751   3.410  42.565  0.00  0.00      PROA  
ATOM   3283  CZ3 TRP P 794       6.648   3.154  42.537  0.00  0.00      PROA  
ATOM   3284  HZ3 TRP P 794       6.644   2.608  41.605  0.00  0.00      PROA  
ATOM   3285  CZ2 TRP P 794       5.342   3.968  44.456  0.00  0.00      PROA  
ATOM   3286  HZ2 TRP P 794       4.403   4.066  44.980  0.00  0.00      PROA  
ATOM   3287  CH2 TRP P 794       5.476   3.294  43.197  0.00  0.00      PROA  
ATOM   3288  HH2 TRP P 794       4.642   2.823  42.696  0.00  0.00      PROA  
ATOM   3289  C   TRP P 794      12.218   3.115  44.690  0.00  0.00      PROA  
ATOM   3290  O   TRP P 794      12.267   2.430  43.676  0.00  0.00      PROA  
ATOM   3291  N   ARG P 795      13.350   3.600  45.228  0.00  0.00      PROA  
ATOM   3292  HN  ARG P 795      13.336   4.262  45.974  0.00  0.00      PROA  
ATOM   3293  CA  ARG P 795      14.644   3.403  44.474  0.00  0.00      PROA  
ATOM   3294  HA  ARG P 795      14.434   3.694  43.455  0.00  0.00      PROA  
ATOM   3295  CB  ARG P 795      15.688   4.290  45.192  0.00  0.00      PROA  
ATOM   3296  HB1 ARG P 795      15.324   5.339  45.145  0.00  0.00      PROA  
ATOM   3297  HB2 ARG P 795      16.598   4.130  44.574  0.00  0.00      PROA  
ATOM   3298  CG  ARG P 795      16.276   3.907  46.576  0.00  0.00      PROA  
ATOM   3299  HG1 ARG P 795      16.956   3.035  46.466  0.00  0.00      PROA  
ATOM   3300  HG2 ARG P 795      15.386   3.599  47.167  0.00  0.00      PROA  
ATOM   3301  CD  ARG P 795      17.102   5.040  47.297  0.00  0.00      PROA  
ATOM   3302  HD1 ARG P 795      17.688   4.840  48.219  0.00  0.00      PROA  
ATOM   3303  HD2 ARG P 795      16.374   5.867  47.441  0.00  0.00      PROA  
ATOM   3304  NE  ARG P 795      18.237   5.388  46.424  0.00  0.00      PROA  
ATOM   3305  HE  ARG P 795      18.958   4.720  46.239  0.00  0.00      PROA  
ATOM   3306  CZ  ARG P 795      18.543   6.643  45.976  0.00  0.00      PROA  
ATOM   3307  NH1 ARG P 795      17.782   7.701  46.290  0.00  0.00      PROA  
ATOM   3308 HH11 ARG P 795      16.976   7.730  46.882  0.00  0.00      PROA  
ATOM   3309 HH12 ARG P 795      18.016   8.578  45.871  0.00  0.00      PROA  
ATOM   3310  NH2 ARG P 795      19.690   6.818  45.325  0.00  0.00      PROA  
ATOM   3311 HH21 ARG P 795      20.206   5.963  45.271  0.00  0.00      PROA  
ATOM   3312 HH22 ARG P 795      20.160   7.698  45.390  0.00  0.00      PROA  
ATOM   3313  C   ARG P 795      15.085   1.917  44.464  0.00  0.00      PROA  
ATOM   3314  O   ARG P 795      15.944   1.586  43.723  0.00  0.00      PROA  
ATOM   3315  N   ASN P 796      14.492   1.021  45.290  0.00  0.00      PROA  
ATOM   3316  HN  ASN P 796      13.771   1.366  45.887  0.00  0.00      PROA  
ATOM   3317  CA  ASN P 796      14.946  -0.283  45.286  0.00  0.00      PROA  
ATOM   3318  HA  ASN P 796      16.019  -0.299  45.162  0.00  0.00      PROA  
ATOM   3319  CB  ASN P 796      14.590  -1.028  46.585  0.00  0.00      PROA  
ATOM   3320  HB1 ASN P 796      14.931  -2.071  46.413  0.00  0.00      PROA  
ATOM   3321  HB2 ASN P 796      13.502  -1.051  46.811  0.00  0.00      PROA  
ATOM   3322  CG  ASN P 796      15.396  -0.559  47.805  0.00  0.00      PROA  
ATOM   3323  OD1 ASN P 796      14.843   0.021  48.747  0.00  0.00      PROA  
ATOM   3324  ND2 ASN P 796      16.705  -0.872  47.777  0.00  0.00      PROA  
ATOM   3325 HD21 ASN P 796      17.217  -0.697  48.618  0.00  0.00      PROA  
ATOM   3326 HD22 ASN P 796      17.052  -1.508  47.087  0.00  0.00      PROA  
ATOM   3327  C   ASN P 796      14.092  -1.140  44.259  0.00  0.00      PROA  
ATOM   3328  O   ASN P 796      14.270  -2.358  44.124  0.00  0.00      PROA  
ATOM   3329  N   LEU P 797      13.197  -0.527  43.442  0.00  0.00      PROA  
ATOM   3330  HN  LEU P 797      13.016   0.452  43.491  0.00  0.00      PROA  
ATOM   3331  CA  LEU P 797      12.492  -1.287  42.440  0.00  0.00      PROA  
ATOM   3332  HA  LEU P 797      12.317  -2.304  42.759  0.00  0.00      PROA  
ATOM   3333  CB  LEU P 797      11.132  -0.595  42.060  0.00  0.00      PROA  
ATOM   3334  HB1 LEU P 797      10.647  -1.045  41.168  0.00  0.00      PROA  
ATOM   3335  HB2 LEU P 797      11.417   0.433  41.748  0.00  0.00      PROA  
ATOM   3336  CG  LEU P 797      10.097  -0.654  43.219  0.00  0.00      PROA  
ATOM   3337  HG  LEU P 797      10.533  -0.353  44.196  0.00  0.00      PROA  
ATOM   3338  CD1 LEU P 797       8.899   0.272  43.058  0.00  0.00      PROA  
ATOM   3339 HD11 LEU P 797       8.389   0.328  44.044  0.00  0.00      PROA  
ATOM   3340 HD12 LEU P 797       8.250  -0.194  42.287  0.00  0.00      PROA  
ATOM   3341 HD13 LEU P 797       9.280   1.177  42.538  0.00  0.00      PROA  
ATOM   3342  CD2 LEU P 797       9.508  -2.054  43.517  0.00  0.00      PROA  
ATOM   3343 HD21 LEU P 797       8.987  -1.997  44.497  0.00  0.00      PROA  
ATOM   3344 HD22 LEU P 797      10.293  -2.777  43.823  0.00  0.00      PROA  
ATOM   3345 HD23 LEU P 797       8.738  -2.457  42.825  0.00  0.00      PROA  
ATOM   3346  C   LEU P 797      13.253  -1.386  41.117  0.00  0.00      PROA  
ATOM   3347  O   LEU P 797      14.102  -0.586  40.674  0.00  0.00      PROA  
ATOM   3348  N   THR P 798      12.983  -2.514  40.461  0.00  0.00      PROA  
ATOM   3349  HN  THR P 798      12.330  -3.150  40.865  0.00  0.00      PROA  
ATOM   3350  CA  THR P 798      13.220  -2.769  39.057  0.00  0.00      PROA  
ATOM   3351  HA  THR P 798      14.281  -2.680  38.880  0.00  0.00      PROA  
ATOM   3352  CB  THR P 798      12.935  -4.123  38.469  0.00  0.00      PROA  
ATOM   3353  HB  THR P 798      13.149  -4.156  37.379  0.00  0.00      PROA  
ATOM   3354  OG1 THR P 798      11.569  -4.482  38.664  0.00  0.00      PROA  
ATOM   3355  HG1 THR P 798      11.376  -4.645  39.590  0.00  0.00      PROA  
ATOM   3356  CG2 THR P 798      13.819  -5.173  39.150  0.00  0.00      PROA  
ATOM   3357 HG21 THR P 798      13.543  -5.256  40.223  0.00  0.00      PROA  
ATOM   3358 HG22 THR P 798      14.853  -4.769  39.169  0.00  0.00      PROA  
ATOM   3359 HG23 THR P 798      13.774  -6.122  38.573  0.00  0.00      PROA  
ATOM   3360  C   THR P 798      12.604  -1.766  38.157  0.00  0.00      PROA  
ATOM   3361  O   THR P 798      11.579  -1.196  38.519  0.00  0.00      PROA  
ATOM   3362  N   VAL P 799      13.252  -1.494  37.006  0.00  0.00      PROA  
ATOM   3363  HN  VAL P 799      14.234  -1.645  36.914  0.00  0.00      PROA  
ATOM   3364  CA  VAL P 799      12.839  -0.499  36.010  0.00  0.00      PROA  
ATOM   3365  HA  VAL P 799      12.774   0.534  36.316  0.00  0.00      PROA  
ATOM   3366  CB  VAL P 799      13.964  -0.377  34.981  0.00  0.00      PROA  
ATOM   3367  HB  VAL P 799      14.368  -1.409  34.908  0.00  0.00      PROA  
ATOM   3368  CG1 VAL P 799      13.549   0.146  33.586  0.00  0.00      PROA  
ATOM   3369 HG11 VAL P 799      12.966  -0.636  33.055  0.00  0.00      PROA  
ATOM   3370 HG12 VAL P 799      14.434   0.383  32.957  0.00  0.00      PROA  
ATOM   3371 HG13 VAL P 799      12.765   0.922  33.715  0.00  0.00      PROA  
ATOM   3372  CG2 VAL P 799      15.150   0.520  35.374  0.00  0.00      PROA  
ATOM   3373 HG21 VAL P 799      15.643   0.010  36.229  0.00  0.00      PROA  
ATOM   3374 HG22 VAL P 799      14.845   1.568  35.578  0.00  0.00      PROA  
ATOM   3375 HG23 VAL P 799      15.952   0.534  34.605  0.00  0.00      PROA  
ATOM   3376  C   VAL P 799      11.476  -0.896  35.521  0.00  0.00      PROA  
ATOM   3377  O   VAL P 799      10.608  -0.053  35.225  0.00  0.00      PROA  
ATOM   3378  N   SER P 800      11.257  -2.224  35.379  0.00  0.00      PROA  
ATOM   3379  HN  SER P 800      12.069  -2.758  35.602  0.00  0.00      PROA  
ATOM   3380  CA  SER P 800      10.018  -2.919  34.986  0.00  0.00      PROA  
ATOM   3381  HA  SER P 800       9.678  -2.478  34.061  0.00  0.00      PROA  
ATOM   3382  CB  SER P 800      10.375  -4.435  34.797  0.00  0.00      PROA  
ATOM   3383  HB1 SER P 800       9.572  -4.903  34.188  0.00  0.00      PROA  
ATOM   3384  HB2 SER P 800      10.449  -4.915  35.796  0.00  0.00      PROA  
ATOM   3385  OG  SER P 800      11.615  -4.516  34.145  0.00  0.00      PROA  
ATOM   3386  HG1 SER P 800      11.539  -4.243  33.227  0.00  0.00      PROA  
ATOM   3387  C   SER P 800       8.917  -2.775  36.034  0.00  0.00      PROA  
ATOM   3388  O   SER P 800       7.864  -2.323  35.714  0.00  0.00      PROA  
ATOM   3389  N   GLU P 801       9.242  -3.018  37.378  0.00  0.00      PROA  
ATOM   3390  HN  GLU P 801      10.155  -3.374  37.560  0.00  0.00      PROA  
ATOM   3391  CA  GLU P 801       8.268  -2.747  38.519  0.00  0.00      PROA  
ATOM   3392  HA  GLU P 801       7.292  -3.161  38.316  0.00  0.00      PROA  
ATOM   3393  CB  GLU P 801       8.540  -3.485  39.864  0.00  0.00      PROA  
ATOM   3394  HB1 GLU P 801       7.707  -3.217  40.549  0.00  0.00      PROA  
ATOM   3395  HB2 GLU P 801       9.473  -3.082  40.313  0.00  0.00      PROA  
ATOM   3396  CG  GLU P 801       8.489  -5.005  39.630  0.00  0.00      PROA  
ATOM   3397  HG1 GLU P 801       9.526  -5.368  39.459  0.00  0.00      PROA  
ATOM   3398  HG2 GLU P 801       7.784  -5.174  38.788  0.00  0.00      PROA  
ATOM   3399  CD  GLU P 801       8.167  -5.815  40.843  0.00  0.00      PROA  
ATOM   3400  OE1 GLU P 801       8.609  -5.568  41.930  0.00  0.00      PROA  
ATOM   3401  OE2 GLU P 801       7.246  -6.682  40.670  0.00  0.00      PROA  
ATOM   3402  C   GLU P 801       7.878  -1.304  38.686  0.00  0.00      PROA  
ATOM   3403  O   GLU P 801       6.771  -0.995  38.867  0.00  0.00      PROA  
ATOM   3404  N   CYS P 802       8.920  -0.398  38.561  0.00  0.00      PROA  
ATOM   3405  HN  CYS P 802       9.844  -0.718  38.367  0.00  0.00      PROA  
ATOM   3406  CA  CYS P 802       8.720   1.046  38.706  0.00  0.00      PROA  
ATOM   3407  HA  CYS P 802       8.568   1.162  39.769  0.00  0.00      PROA  
ATOM   3408  CB  CYS P 802       9.962   1.805  38.204  0.00  0.00      PROA  
ATOM   3409  HB1 CYS P 802      10.189   1.489  37.163  0.00  0.00      PROA  
ATOM   3410  HB2 CYS P 802      10.872   1.398  38.694  0.00  0.00      PROA  
ATOM   3411  SG  CYS P 802       9.848   3.620  38.409  0.00  0.00      PROA  
ATOM   3412  C   CYS P 802       7.454   1.653  38.005  0.00  0.00      PROA  
ATOM   3413  O   CYS P 802       6.585   2.226  38.617  0.00  0.00      PROA  
ATOM   3414  N   LYS P 803       7.371   1.494  36.632  0.00  0.00      PROA  
ATOM   3415  HN  LYS P 803       8.144   1.081  36.157  0.00  0.00      PROA  
ATOM   3416  CA  LYS P 803       6.207   1.856  35.822  0.00  0.00      PROA  
ATOM   3417  HA  LYS P 803       6.061   2.922  35.910  0.00  0.00      PROA  
ATOM   3418  CB  LYS P 803       6.486   1.726  34.307  0.00  0.00      PROA  
ATOM   3419  HB1 LYS P 803       5.599   1.765  33.639  0.00  0.00      PROA  
ATOM   3420  HB2 LYS P 803       6.896   0.710  34.120  0.00  0.00      PROA  
ATOM   3421  CG  LYS P 803       7.625   2.744  33.921  0.00  0.00      PROA  
ATOM   3422  HG1 LYS P 803       8.457   2.633  34.649  0.00  0.00      PROA  
ATOM   3423  HG2 LYS P 803       7.181   3.750  34.081  0.00  0.00      PROA  
ATOM   3424  CD  LYS P 803       8.187   2.430  32.516  0.00  0.00      PROA  
ATOM   3425  HD1 LYS P 803       8.685   1.437  32.538  0.00  0.00      PROA  
ATOM   3426  HD2 LYS P 803       8.910   3.242  32.288  0.00  0.00      PROA  
ATOM   3427  CE  LYS P 803       7.130   2.714  31.421  0.00  0.00      PROA  
ATOM   3428  HE1 LYS P 803       6.791   3.760  31.577  0.00  0.00      PROA  
ATOM   3429  HE2 LYS P 803       6.395   1.897  31.585  0.00  0.00      PROA  
ATOM   3430  NZ  LYS P 803       7.772   2.614  30.057  0.00  0.00      PROA  
ATOM   3431  HZ1 LYS P 803       8.319   1.731  30.079  0.00  0.00      PROA  
ATOM   3432  HZ2 LYS P 803       8.482   3.367  29.957  0.00  0.00      PROA  
ATOM   3433  HZ3 LYS P 803       7.054   2.543  29.308  0.00  0.00      PROA  
ATOM   3434  C   LYS P 803       4.899   1.105  36.208  0.00  0.00      PROA  
ATOM   3435  O   LYS P 803       3.777   1.619  36.212  0.00  0.00      PROA  
ATOM   3436  N   LYS P 804       4.962  -0.207  36.531  0.00  0.00      PROA  
ATOM   3437  HN  LYS P 804       5.861  -0.618  36.663  0.00  0.00      PROA  
ATOM   3438  CA  LYS P 804       3.769  -1.071  36.832  0.00  0.00      PROA  
ATOM   3439  HA  LYS P 804       3.120  -0.989  35.973  0.00  0.00      PROA  
ATOM   3440  CB  LYS P 804       4.285  -2.499  37.089  0.00  0.00      PROA  
ATOM   3441  HB1 LYS P 804       4.992  -2.575  37.942  0.00  0.00      PROA  
ATOM   3442  HB2 LYS P 804       4.744  -2.781  36.117  0.00  0.00      PROA  
ATOM   3443  CG  LYS P 804       3.171  -3.480  37.414  0.00  0.00      PROA  
ATOM   3444  HG1 LYS P 804       2.649  -3.563  36.437  0.00  0.00      PROA  
ATOM   3445  HG2 LYS P 804       2.481  -3.153  38.220  0.00  0.00      PROA  
ATOM   3446  CD  LYS P 804       3.867  -4.935  37.593  0.00  0.00      PROA  
ATOM   3447  HD1 LYS P 804       4.468  -5.145  36.682  0.00  0.00      PROA  
ATOM   3448  HD2 LYS P 804       3.037  -5.672  37.642  0.00  0.00      PROA  
ATOM   3449  CE  LYS P 804       4.649  -5.109  38.868  0.00  0.00      PROA  
ATOM   3450  HE1 LYS P 804       4.092  -4.891  39.804  0.00  0.00      PROA  
ATOM   3451  HE2 LYS P 804       5.528  -4.437  38.771  0.00  0.00      PROA  
ATOM   3452  NZ  LYS P 804       5.046  -6.505  38.950  0.00  0.00      PROA  
ATOM   3453  HZ1 LYS P 804       5.671  -6.851  38.194  0.00  0.00      PROA  
ATOM   3454  HZ2 LYS P 804       4.293  -7.218  39.034  0.00  0.00      PROA  
ATOM   3455  HZ3 LYS P 804       5.588  -6.525  39.837  0.00  0.00      PROA  
ATOM   3456  C   LYS P 804       3.060  -0.606  38.120  0.00  0.00      PROA  
ATOM   3457  O   LYS P 804       1.831  -0.657  38.283  0.00  0.00      PROA  
ATOM   3458  N   LEU P 805       3.789  -0.141  39.077  0.00  0.00      PROA  
ATOM   3459  HN  LEU P 805       4.771  -0.311  39.099  0.00  0.00      PROA  
ATOM   3460  CA  LEU P 805       3.323   0.415  40.387  0.00  0.00      PROA  
ATOM   3461  HA  LEU P 805       2.328   0.052  40.594  0.00  0.00      PROA  
ATOM   3462  CB  LEU P 805       4.235  -0.055  41.477  0.00  0.00      PROA  
ATOM   3463  HB1 LEU P 805       3.694   0.242  42.401  0.00  0.00      PROA  
ATOM   3464  HB2 LEU P 805       5.211   0.475  41.455  0.00  0.00      PROA  
ATOM   3465  CG  LEU P 805       4.601  -1.556  41.512  0.00  0.00      PROA  
ATOM   3466  HG  LEU P 805       5.033  -1.878  40.541  0.00  0.00      PROA  
ATOM   3467  CD1 LEU P 805       5.730  -1.828  42.563  0.00  0.00      PROA  
ATOM   3468 HD11 LEU P 805       5.408  -1.758  43.624  0.00  0.00      PROA  
ATOM   3469 HD12 LEU P 805       6.588  -1.154  42.351  0.00  0.00      PROA  
ATOM   3470 HD13 LEU P 805       6.136  -2.855  42.436  0.00  0.00      PROA  
ATOM   3471  CD2 LEU P 805       3.411  -2.432  41.818  0.00  0.00      PROA  
ATOM   3472 HD21 LEU P 805       3.567  -3.532  41.826  0.00  0.00      PROA  
ATOM   3473 HD22 LEU P 805       2.551  -2.286  41.130  0.00  0.00      PROA  
ATOM   3474 HD23 LEU P 805       3.091  -2.125  42.836  0.00  0.00      PROA  
ATOM   3475  C   LEU P 805       3.212   1.943  40.298  0.00  0.00      PROA  
ATOM   3476  O   LEU P 805       2.872   2.635  41.217  0.00  0.00      PROA  
ATOM   3477  N   ARG P 806       3.471   2.533  39.200  0.00  0.00      PROA  
ATOM   3478  HN  ARG P 806       3.859   1.920  38.516  0.00  0.00      PROA  
ATOM   3479  CA  ARG P 806       3.135   3.946  38.909  0.00  0.00      PROA  
ATOM   3480  HA  ARG P 806       3.252   4.026  37.838  0.00  0.00      PROA  
ATOM   3481  CB  ARG P 806       1.567   4.336  39.182  0.00  0.00      PROA  
ATOM   3482  HB1 ARG P 806       1.368   5.138  38.439  0.00  0.00      PROA  
ATOM   3483  HB2 ARG P 806       1.488   4.752  40.209  0.00  0.00      PROA  
ATOM   3484  CG  ARG P 806       0.477   3.292  39.011  0.00  0.00      PROA  
ATOM   3485  HG1 ARG P 806      -0.410   3.872  39.343  0.00  0.00      PROA  
ATOM   3486  HG2 ARG P 806       0.648   2.493  39.764  0.00  0.00      PROA  
ATOM   3487  CD  ARG P 806       0.023   2.594  37.675  0.00  0.00      PROA  
ATOM   3488  HD1 ARG P 806      -0.953   2.092  37.850  0.00  0.00      PROA  
ATOM   3489  HD2 ARG P 806       0.779   1.894  37.258  0.00  0.00      PROA  
ATOM   3490  NE  ARG P 806      -0.200   3.553  36.528  0.00  0.00      PROA  
ATOM   3491  HE  ARG P 806      -0.205   4.500  36.851  0.00  0.00      PROA  
ATOM   3492  CZ  ARG P 806      -0.106   3.270  35.262  0.00  0.00      PROA  
ATOM   3493  NH1 ARG P 806      -0.150   2.039  34.781  0.00  0.00      PROA  
ATOM   3494 HH11 ARG P 806      -0.022   1.279  35.418  0.00  0.00      PROA  
ATOM   3495 HH12 ARG P 806      -0.226   1.955  33.788  0.00  0.00      PROA  
ATOM   3496  NH2 ARG P 806      -0.174   4.254  34.325  0.00  0.00      PROA  
ATOM   3497 HH21 ARG P 806      -0.470   5.140  34.681  0.00  0.00      PROA  
ATOM   3498 HH22 ARG P 806      -0.589   4.003  33.450  0.00  0.00      PROA  
ATOM   3499  C   ARG P 806       4.091   4.954  39.443  0.00  0.00      PROA  
ATOM   3500  O   ARG P 806       3.785   6.085  39.806  0.00  0.00      PROA  
ATOM   3501  N   GLY P 807       5.307   4.465  39.611  0.00  0.00      PROA  
ATOM   3502  HN  GLY P 807       5.438   3.514  39.345  0.00  0.00      PROA  
ATOM   3503  CA  GLY P 807       6.548   5.194  39.912  0.00  0.00      PROA  
ATOM   3504  HA1 GLY P 807       7.157   4.337  40.159  0.00  0.00      PROA  
ATOM   3505  HA2 GLY P 807       6.495   5.874  40.750  0.00  0.00      PROA  
ATOM   3506  C   GLY P 807       7.018   6.045  38.778  0.00  0.00      PROA  
ATOM   3507  O   GLY P 807       6.457   6.014  37.679  0.00  0.00      PROA  
ATOM   3508  N   VAL P 808       8.064   6.856  38.960  0.00  0.00      PROA  
ATOM   3509  HN  VAL P 808       8.444   6.966  39.875  0.00  0.00      PROA  
ATOM   3510  CA  VAL P 808       8.670   7.605  37.928  0.00  0.00      PROA  
ATOM   3511  HA  VAL P 808       8.602   7.106  36.973  0.00  0.00      PROA  
ATOM   3512  CB  VAL P 808       8.053   9.013  37.765  0.00  0.00      PROA  
ATOM   3513  HB  VAL P 808       6.971   8.780  37.853  0.00  0.00      PROA  
ATOM   3514  CG1 VAL P 808       8.344   9.969  38.958  0.00  0.00      PROA  
ATOM   3515 HG11 VAL P 808       8.033   9.604  39.961  0.00  0.00      PROA  
ATOM   3516 HG12 VAL P 808       7.700  10.861  38.802  0.00  0.00      PROA  
ATOM   3517 HG13 VAL P 808       9.390  10.343  38.973  0.00  0.00      PROA  
ATOM   3518  CG2 VAL P 808       8.429   9.562  36.439  0.00  0.00      PROA  
ATOM   3519 HG21 VAL P 808       7.787  10.414  36.127  0.00  0.00      PROA  
ATOM   3520 HG22 VAL P 808       8.368   8.840  35.596  0.00  0.00      PROA  
ATOM   3521 HG23 VAL P 808       9.446  10.006  36.386  0.00  0.00      PROA  
ATOM   3522  C   VAL P 808      10.182   7.642  38.145  0.00  0.00      PROA  
ATOM   3523  O   VAL P 808      10.594   7.353  39.271  0.00  0.00      PROA  
ATOM   3524  N   PHE P 809      10.985   8.009  37.146  0.00  0.00      PROA  
ATOM   3525  HN  PHE P 809      10.490   8.412  36.380  0.00  0.00      PROA  
ATOM   3526  CA  PHE P 809      12.398   7.980  37.317  0.00  0.00      PROA  
ATOM   3527  HA  PHE P 809      12.658   7.560  38.277  0.00  0.00      PROA  
ATOM   3528  CB  PHE P 809      13.169   7.126  36.255  0.00  0.00      PROA  
ATOM   3529  HB1 PHE P 809      14.213   6.982  36.606  0.00  0.00      PROA  
ATOM   3530  HB2 PHE P 809      13.153   7.624  35.262  0.00  0.00      PROA  
ATOM   3531  CG  PHE P 809      12.450   5.852  35.918  0.00  0.00      PROA  
ATOM   3532  CD1 PHE P 809      12.939   4.648  36.484  0.00  0.00      PROA  
ATOM   3533  HD1 PHE P 809      13.740   4.782  37.196  0.00  0.00      PROA  
ATOM   3534  CE1 PHE P 809      12.553   3.496  35.905  0.00  0.00      PROA  
ATOM   3535  HE1 PHE P 809      12.832   2.578  36.401  0.00  0.00      PROA  
ATOM   3536  CZ  PHE P 809      11.545   3.365  35.002  0.00  0.00      PROA  
ATOM   3537  HZ  PHE P 809      11.239   2.388  34.660  0.00  0.00      PROA  
ATOM   3538  CD2 PHE P 809      11.442   5.742  34.873  0.00  0.00      PROA  
ATOM   3539  HD2 PHE P 809      11.072   6.658  34.435  0.00  0.00      PROA  
ATOM   3540  CE2 PHE P 809      10.975   4.555  34.488  0.00  0.00      PROA  
ATOM   3541  HE2 PHE P 809      10.276   4.374  33.685  0.00  0.00      PROA  
ATOM   3542  C   PHE P 809      13.043   9.426  37.250  0.00  0.00      PROA  
ATOM   3543  O   PHE P 809      12.575  10.327  36.508  0.00  0.00      PROA  
ATOM   3544  N   LEU P 810      14.093   9.615  38.065  0.00  0.00      PROA  
ATOM   3545  HN  LEU P 810      14.353   8.849  38.648  0.00  0.00      PROA  
ATOM   3546  CA  LEU P 810      14.867  10.798  38.196  0.00  0.00      PROA  
ATOM   3547  HA  LEU P 810      14.615  11.443  37.367  0.00  0.00      PROA  
ATOM   3548  CB  LEU P 810      14.341  11.612  39.400  0.00  0.00      PROA  
ATOM   3549  HB1 LEU P 810      14.435  11.069  40.365  0.00  0.00      PROA  
ATOM   3550  HB2 LEU P 810      13.236  11.666  39.303  0.00  0.00      PROA  
ATOM   3551  CG  LEU P 810      14.966  13.034  39.664  0.00  0.00      PROA  
ATOM   3552  HG  LEU P 810      15.972  12.842  40.096  0.00  0.00      PROA  
ATOM   3553  CD1 LEU P 810      15.164  13.944  38.348  0.00  0.00      PROA  
ATOM   3554 HD11 LEU P 810      15.675  14.883  38.651  0.00  0.00      PROA  
ATOM   3555 HD12 LEU P 810      14.137  14.221  38.027  0.00  0.00      PROA  
ATOM   3556 HD13 LEU P 810      15.685  13.341  37.574  0.00  0.00      PROA  
ATOM   3557  CD2 LEU P 810      14.163  13.735  40.806  0.00  0.00      PROA  
ATOM   3558 HD21 LEU P 810      14.397  14.816  40.903  0.00  0.00      PROA  
ATOM   3559 HD22 LEU P 810      14.226  13.292  41.823  0.00  0.00      PROA  
ATOM   3560 HD23 LEU P 810      13.128  13.859  40.422  0.00  0.00      PROA  
ATOM   3561  C   LEU P 810      16.371  10.496  38.251  0.00  0.00      PROA  
ATOM   3562  O   LEU P 810      16.862   9.612  38.978  0.00  0.00      PROA  
ATOM   3563  N   GLY P 811      17.093  11.169  37.468  0.00  0.00      PROA  
ATOM   3564  HN  GLY P 811      16.731  11.746  36.740  0.00  0.00      PROA  
ATOM   3565  CA  GLY P 811      18.540  11.292  37.571  0.00  0.00      PROA  
ATOM   3566  HA1 GLY P 811      18.876  10.387  38.054  0.00  0.00      PROA  
ATOM   3567  HA2 GLY P 811      18.762  12.266  37.981  0.00  0.00      PROA  
ATOM   3568  C   GLY P 811      19.217  11.127  36.162  0.00  0.00      PROA  
ATOM   3569  O   GLY P 811      18.692  10.827  35.105  0.00  0.00      PROA  
ATOM   3570  N   SER P 812      20.547  11.238  36.258  0.00  0.00      PROA  
ATOM   3571  HN  SER P 812      20.917  11.370  37.174  0.00  0.00      PROA  
ATOM   3572  CA  SER P 812      21.464  11.518  35.193  0.00  0.00      PROA  
ATOM   3573  HA  SER P 812      21.316  12.569  34.991  0.00  0.00      PROA  
ATOM   3574  CB  SER P 812      22.840  11.503  35.748  0.00  0.00      PROA  
ATOM   3575  HB1 SER P 812      22.899  10.600  36.393  0.00  0.00      PROA  
ATOM   3576  HB2 SER P 812      22.923  12.486  36.258  0.00  0.00      PROA  
ATOM   3577  OG  SER P 812      23.887  11.588  34.722  0.00  0.00      PROA  
ATOM   3578  HG1 SER P 812      23.966  12.543  34.667  0.00  0.00      PROA  
ATOM   3579  C   SER P 812      21.317  10.629  33.923  0.00  0.00      PROA  
ATOM   3580  O   SER P 812      21.349  11.108  32.755  0.00  0.00      PROA  
ATOM   3581  N   ALA P 813      21.023   9.307  34.105  0.00  0.00      PROA  
ATOM   3582  HN  ALA P 813      21.073   8.910  35.018  0.00  0.00      PROA  
ATOM   3583  CA  ALA P 813      20.775   8.390  32.980  0.00  0.00      PROA  
ATOM   3584  HA  ALA P 813      21.375   8.708  32.140  0.00  0.00      PROA  
ATOM   3585  CB  ALA P 813      21.213   7.008  33.529  0.00  0.00      PROA  
ATOM   3586  HB1 ALA P 813      21.083   6.225  32.752  0.00  0.00      PROA  
ATOM   3587  HB2 ALA P 813      20.554   6.752  34.387  0.00  0.00      PROA  
ATOM   3588  HB3 ALA P 813      22.300   7.046  33.752  0.00  0.00      PROA  
ATOM   3589  C   ALA P 813      19.264   8.284  32.417  0.00  0.00      PROA  
ATOM   3590  O   ALA P 813      18.983   7.765  31.353  0.00  0.00      PROA  
ATOM   3591  N   CYS P 814      18.366   8.982  33.107  0.00  0.00      PROA  
ATOM   3592  HN  CYS P 814      18.754   9.520  33.852  0.00  0.00      PROA  
ATOM   3593  CA  CYS P 814      16.972   8.956  32.917  0.00  0.00      PROA  
ATOM   3594  HA  CYS P 814      16.616   8.121  32.332  0.00  0.00      PROA  
ATOM   3595  CB  CYS P 814      16.217   8.639  34.237  0.00  0.00      PROA  
ATOM   3596  HB1 CYS P 814      15.147   8.857  34.031  0.00  0.00      PROA  
ATOM   3597  HB2 CYS P 814      16.797   9.191  35.007  0.00  0.00      PROA  
ATOM   3598  SG  CYS P 814      16.225   6.869  34.698  0.00  0.00      PROA  
ATOM   3599  C   CYS P 814      16.441  10.289  32.387  0.00  0.00      PROA  
ATOM   3600  O   CYS P 814      16.719  11.366  32.878  0.00  0.00      PROA  
ATOM   3601  N   GLY P 815      15.540  10.227  31.380  0.00  0.00      PROA  
ATOM   3602  HN  GLY P 815      15.263   9.331  31.041  0.00  0.00      PROA  
ATOM   3603  CA  GLY P 815      14.958  11.382  30.797  0.00  0.00      PROA  
ATOM   3604  HA1 GLY P 815      15.420  11.588  29.844  0.00  0.00      PROA  
ATOM   3605  HA2 GLY P 815      14.839  12.063  31.627  0.00  0.00      PROA  
ATOM   3606  C   GLY P 815      13.485  10.932  30.613  0.00  0.00      PROA  
ATOM   3607  O   GLY P 815      12.947  10.222  31.401  0.00  0.00      PROA  
ATOM   3608  N   HSD P 816      12.811  11.482  29.510  0.00  0.00      PROA  
ATOM   3609  HN  HSD P 816      13.355  12.062  28.910  0.00  0.00      PROA  
ATOM   3610  CA  HSD P 816      11.380  11.396  29.256  0.00  0.00      PROA  
ATOM   3611  HA  HSD P 816      10.800  11.953  29.977  0.00  0.00      PROA  
ATOM   3612  CB  HSD P 816      11.057  12.144  27.870  0.00  0.00      PROA  
ATOM   3613  HB1 HSD P 816      11.254  11.452  27.023  0.00  0.00      PROA  
ATOM   3614  HB2 HSD P 816      11.830  12.934  27.755  0.00  0.00      PROA  
ATOM   3615  ND1 HSD P 816       9.490  14.071  27.883  0.00  0.00      PROA  
ATOM   3616  HD1 HSD P 816      10.183  14.790  27.822  0.00  0.00      PROA  
ATOM   3617  CG  HSD P 816       9.697  12.698  27.802  0.00  0.00      PROA  
ATOM   3618  CE1 HSD P 816       8.198  14.314  27.753  0.00  0.00      PROA  
ATOM   3619  HE1 HSD P 816       7.842  15.342  27.687  0.00  0.00      PROA  
ATOM   3620  NE2 HSD P 816       7.531  13.271  27.538  0.00  0.00      PROA  
ATOM   3621  CD2 HSD P 816       8.461  12.174  27.595  0.00  0.00      PROA  
ATOM   3622  HD2 HSD P 816       8.146  11.139  27.549  0.00  0.00      PROA  
ATOM   3623  C   HSD P 816      10.810  10.004  29.177  0.00  0.00      PROA  
ATOM   3624  O   HSD P 816       9.585   9.807  29.361  0.00  0.00      PROA  
ATOM   3625  N   HSD P 817      11.641   9.069  28.642  0.00  0.00      PROA  
ATOM   3626  HN  HSD P 817      12.612   9.274  28.547  0.00  0.00      PROA  
ATOM   3627  CA  HSD P 817      11.100   7.700  28.307  0.00  0.00      PROA  
ATOM   3628  HA  HSD P 817      10.099   7.512  28.668  0.00  0.00      PROA  
ATOM   3629  CB  HSD P 817      10.973   7.445  26.779  0.00  0.00      PROA  
ATOM   3630  HB1 HSD P 817      10.583   6.413  26.645  0.00  0.00      PROA  
ATOM   3631  HB2 HSD P 817      11.933   7.504  26.224  0.00  0.00      PROA  
ATOM   3632  ND1 HSD P 817      10.644   9.291  25.210  0.00  0.00      PROA  
ATOM   3633  HD1 HSD P 817      11.597   9.239  24.913  0.00  0.00      PROA  
ATOM   3634  CG  HSD P 817      10.093   8.397  26.074  0.00  0.00      PROA  
ATOM   3635  CE1 HSD P 817       9.630  10.045  24.765  0.00  0.00      PROA  
ATOM   3636  HE1 HSD P 817       9.703  10.849  24.031  0.00  0.00      PROA  
ATOM   3637  NE2 HSD P 817       8.421   9.636  25.233  0.00  0.00      PROA  
ATOM   3638  CD2 HSD P 817       8.767   8.665  26.119  0.00  0.00      PROA  
ATOM   3639  HD2 HSD P 817       7.994   8.189  26.709  0.00  0.00      PROA  
ATOM   3640  C   HSD P 817      12.013   6.678  28.908  0.00  0.00      PROA  
ATOM   3641  O   HSD P 817      12.714   5.978  28.163  0.00  0.00      PROA  
ATOM   3642  N   GLY P 818      12.106   6.552  30.233  0.00  0.00      PROA  
ATOM   3643  HN  GLY P 818      11.448   7.119  30.724  0.00  0.00      PROA  
ATOM   3644  CA  GLY P 818      13.021   5.817  31.120  0.00  0.00      PROA  
ATOM   3645  HA1 GLY P 818      12.766   4.770  31.046  0.00  0.00      PROA  
ATOM   3646  HA2 GLY P 818      12.813   6.231  32.096  0.00  0.00      PROA  
ATOM   3647  C   GLY P 818      14.468   6.008  30.990  0.00  0.00      PROA  
ATOM   3648  O   GLY P 818      14.867   7.056  30.442  0.00  0.00      PROA  
ATOM   3649  N   PRO P 819      15.405   5.053  31.334  0.00  0.00      PROA  
ATOM   3650  CD  PRO P 819      15.154   4.019  32.418  0.00  0.00      PROA  
ATOM   3651  HD1 PRO P 819      14.253   3.374  32.335  0.00  0.00      PROA  
ATOM   3652  HD2 PRO P 819      15.014   4.438  33.437  0.00  0.00      PROA  
ATOM   3653  CA  PRO P 819      16.847   5.143  31.052  0.00  0.00      PROA  
ATOM   3654  HA  PRO P 819      17.149   6.174  31.164  0.00  0.00      PROA  
ATOM   3655  CB  PRO P 819      17.497   4.257  32.104  0.00  0.00      PROA  
ATOM   3656  HB1 PRO P 819      17.582   5.008  32.918  0.00  0.00      PROA  
ATOM   3657  HB2 PRO P 819      18.433   3.771  31.755  0.00  0.00      PROA  
ATOM   3658  CG  PRO P 819      16.388   3.289  32.422  0.00  0.00      PROA  
ATOM   3659  HG1 PRO P 819      16.311   2.397  31.764  0.00  0.00      PROA  
ATOM   3660  HG2 PRO P 819      16.500   2.977  33.482  0.00  0.00      PROA  
ATOM   3661  C   PRO P 819      17.301   4.756  29.587  0.00  0.00      PROA  
ATOM   3662  O   PRO P 819      16.775   3.760  29.067  0.00  0.00      PROA  
ATOM   3663  N   TYR P 820      18.198   5.506  28.922  0.00  0.00      PROA  
ATOM   3664  HN  TYR P 820      18.616   6.284  29.385  0.00  0.00      PROA  
ATOM   3665  CA  TYR P 820      18.471   5.259  27.522  0.00  0.00      PROA  
ATOM   3666  HA  TYR P 820      17.572   5.464  26.961  0.00  0.00      PROA  
ATOM   3667  CB  TYR P 820      19.520   6.274  27.206  0.00  0.00      PROA  
ATOM   3668  HB1 TYR P 820      19.947   6.226  26.182  0.00  0.00      PROA  
ATOM   3669  HB2 TYR P 820      20.367   6.011  27.874  0.00  0.00      PROA  
ATOM   3670  CG  TYR P 820      19.136   7.723  27.417  0.00  0.00      PROA  
ATOM   3671  CD1 TYR P 820      18.078   8.466  26.686  0.00  0.00      PROA  
ATOM   3672  HD1 TYR P 820      17.521   7.771  26.076  0.00  0.00      PROA  
ATOM   3673  CE1 TYR P 820      17.933   9.804  26.946  0.00  0.00      PROA  
ATOM   3674  HE1 TYR P 820      17.161  10.257  26.341  0.00  0.00      PROA  
ATOM   3675  CZ  TYR P 820      18.716  10.425  27.891  0.00  0.00      PROA  
ATOM   3676  OH  TYR P 820      18.549  11.813  28.025  0.00  0.00      PROA  
ATOM   3677  HH  TYR P 820      18.865  12.072  28.893  0.00  0.00      PROA  
ATOM   3678  CD2 TYR P 820      19.957   8.446  28.363  0.00  0.00      PROA  
ATOM   3679  HD2 TYR P 820      20.621   7.973  29.072  0.00  0.00      PROA  
ATOM   3680  CE2 TYR P 820      19.636   9.780  28.689  0.00  0.00      PROA  
ATOM   3681  HE2 TYR P 820      20.171  10.377  29.412  0.00  0.00      PROA  
ATOM   3682  C   TYR P 820      19.121   3.908  27.150  0.00  0.00      PROA  
ATOM   3683  O   TYR P 820      20.045   3.469  27.845  0.00  0.00      PROA  
ATOM   3684  N   ILE P 821      18.729   3.334  25.976  0.00  0.00      PROA  
ATOM   3685  HN  ILE P 821      17.998   3.842  25.527  0.00  0.00      PROA  
ATOM   3686  CA  ILE P 821      19.504   2.254  25.349  0.00  0.00      PROA  
ATOM   3687  HA  ILE P 821      20.205   1.902  26.091  0.00  0.00      PROA  
ATOM   3688  CB  ILE P 821      18.593   1.049  25.002  0.00  0.00      PROA  
ATOM   3689  HB  ILE P 821      17.940   1.352  24.156  0.00  0.00      PROA  
ATOM   3690  CG2 ILE P 821      19.582  -0.125  24.540  0.00  0.00      PROA  
ATOM   3691 HG21 ILE P 821      19.058  -1.104  24.570  0.00  0.00      PROA  
ATOM   3692 HG22 ILE P 821      20.358  -0.306  25.314  0.00  0.00      PROA  
ATOM   3693 HG23 ILE P 821      20.097  -0.037  23.560  0.00  0.00      PROA  
ATOM   3694  CG1 ILE P 821      17.724   0.644  26.229  0.00  0.00      PROA  
ATOM   3695 HG11 ILE P 821      17.153   1.536  26.564  0.00  0.00      PROA  
ATOM   3696 HG12 ILE P 821      18.393   0.301  27.046  0.00  0.00      PROA  
ATOM   3697  CD  ILE P 821      16.752  -0.571  25.967  0.00  0.00      PROA  
ATOM   3698  HD1 ILE P 821      16.107  -0.290  25.107  0.00  0.00      PROA  
ATOM   3699  HD2 ILE P 821      16.066  -0.787  26.814  0.00  0.00      PROA  
ATOM   3700  HD3 ILE P 821      17.298  -1.458  25.582  0.00  0.00      PROA  
ATOM   3701  C   ILE P 821      20.230   2.796  24.163  0.00  0.00      PROA  
ATOM   3702  O   ILE P 821      19.607   3.482  23.302  0.00  0.00      PROA  
ATOM   3703  N   PRO P 822      21.599   2.784  23.985  0.00  0.00      PROA  
ATOM   3704  CD  PRO P 822      22.416   2.192  25.045  0.00  0.00      PROA  
ATOM   3705  HD1 PRO P 822      22.126   1.125  25.155  0.00  0.00      PROA  
ATOM   3706  HD2 PRO P 822      22.132   2.638  26.023  0.00  0.00      PROA  
ATOM   3707  CA  PRO P 822      22.308   3.832  23.331  0.00  0.00      PROA  
ATOM   3708  HA  PRO P 822      21.911   4.766  23.701  0.00  0.00      PROA  
ATOM   3709  CB  PRO P 822      23.808   3.668  23.877  0.00  0.00      PROA  
ATOM   3710  HB1 PRO P 822      24.171   4.578  24.400  0.00  0.00      PROA  
ATOM   3711  HB2 PRO P 822      24.369   3.460  22.941  0.00  0.00      PROA  
ATOM   3712  CG  PRO P 822      23.845   2.402  24.719  0.00  0.00      PROA  
ATOM   3713  HG1 PRO P 822      24.102   1.500  24.123  0.00  0.00      PROA  
ATOM   3714  HG2 PRO P 822      24.547   2.314  25.576  0.00  0.00      PROA  
ATOM   3715  C   PRO P 822      22.256   3.858  21.793  0.00  0.00      PROA  
ATOM   3716  O   PRO P 822      22.249   4.923  21.228  0.00  0.00      PROA  
ATOM   3717  N   ASP P 823      22.230   2.693  21.129  0.00  0.00      PROA  
ATOM   3718  HN  ASP P 823      22.097   1.858  21.657  0.00  0.00      PROA  
ATOM   3719  CA  ASP P 823      22.339   2.540  19.716  0.00  0.00      PROA  
ATOM   3720  HA  ASP P 823      22.390   3.510  19.244  0.00  0.00      PROA  
ATOM   3721  CB  ASP P 823      23.636   1.860  19.247  0.00  0.00      PROA  
ATOM   3722  HB1 ASP P 823      24.432   2.521  19.651  0.00  0.00      PROA  
ATOM   3723  HB2 ASP P 823      23.840   1.744  18.161  0.00  0.00      PROA  
ATOM   3724  CG  ASP P 823      23.800   0.449  19.872  0.00  0.00      PROA  
ATOM   3725  OD1 ASP P 823      22.859  -0.234  20.258  0.00  0.00      PROA  
ATOM   3726  OD2 ASP P 823      24.985  -0.025  19.908  0.00  0.00      PROA  
ATOM   3727  C   ASP P 823      21.124   1.982  19.025  0.00  0.00      PROA  
ATOM   3728  O   ASP P 823      21.176   1.466  17.875  0.00  0.00      PROA  
ATOM   3729  N   VAL P 824      20.002   2.144  19.679  0.00  0.00      PROA  
ATOM   3730  HN  VAL P 824      19.943   2.742  20.475  0.00  0.00      PROA  
ATOM   3731  CA  VAL P 824      18.723   1.543  19.203  0.00  0.00      PROA  
ATOM   3732  HA  VAL P 824      18.973   0.564  18.822  0.00  0.00      PROA  
ATOM   3733  CB  VAL P 824      17.772   1.187  20.383  0.00  0.00      PROA  
ATOM   3734  HB  VAL P 824      17.429   2.058  20.981  0.00  0.00      PROA  
ATOM   3735  CG1 VAL P 824      16.509   0.478  19.751  0.00  0.00      PROA  
ATOM   3736 HG11 VAL P 824      15.797  -0.022  20.442  0.00  0.00      PROA  
ATOM   3737 HG12 VAL P 824      16.864  -0.279  19.019  0.00  0.00      PROA  
ATOM   3738 HG13 VAL P 824      15.940   1.262  19.209  0.00  0.00      PROA  
ATOM   3739  CG2 VAL P 824      18.432   0.247  21.414  0.00  0.00      PROA  
ATOM   3740 HG21 VAL P 824      19.082   0.880  22.054  0.00  0.00      PROA  
ATOM   3741 HG22 VAL P 824      18.942  -0.576  20.869  0.00  0.00      PROA  
ATOM   3742 HG23 VAL P 824      17.600  -0.218  21.985  0.00  0.00      PROA  
ATOM   3743  C   VAL P 824      18.089   2.432  18.122  0.00  0.00      PROA  
ATOM   3744  O   VAL P 824      17.754   1.889  17.061  0.00  0.00      PROA  
ATOM   3745  N   LEU P 825      18.093   3.825  18.336  0.00  0.00      PROA  
ATOM   3746  HN  LEU P 825      18.449   4.288  19.144  0.00  0.00      PROA  
ATOM   3747  CA  LEU P 825      17.712   4.706  17.286  0.00  0.00      PROA  
ATOM   3748  HA  LEU P 825      16.759   4.401  16.881  0.00  0.00      PROA  
ATOM   3749  CB  LEU P 825      17.546   6.168  17.840  0.00  0.00      PROA  
ATOM   3750  HB1 LEU P 825      18.434   6.442  18.449  0.00  0.00      PROA  
ATOM   3751  HB2 LEU P 825      16.632   6.055  18.461  0.00  0.00      PROA  
ATOM   3752  CG  LEU P 825      17.248   7.327  16.817  0.00  0.00      PROA  
ATOM   3753  HG  LEU P 825      16.714   8.097  17.414  0.00  0.00      PROA  
ATOM   3754  CD1 LEU P 825      18.489   8.008  16.197  0.00  0.00      PROA  
ATOM   3755 HD11 LEU P 825      19.179   7.412  15.563  0.00  0.00      PROA  
ATOM   3756 HD12 LEU P 825      19.050   8.461  17.044  0.00  0.00      PROA  
ATOM   3757 HD13 LEU P 825      18.240   8.827  15.489  0.00  0.00      PROA  
ATOM   3758  CD2 LEU P 825      16.102   6.995  15.862  0.00  0.00      PROA  
ATOM   3759 HD21 LEU P 825      15.752   7.968  15.455  0.00  0.00      PROA  
ATOM   3760 HD22 LEU P 825      15.272   6.619  16.497  0.00  0.00      PROA  
ATOM   3761 HD23 LEU P 825      16.492   6.250  15.136  0.00  0.00      PROA  
ATOM   3762  C   LEU P 825      18.584   4.652  16.034  0.00  0.00      PROA  
ATOM   3763  O   LEU P 825      18.180   4.713  14.871  0.00  0.00      PROA  
ATOM   3764  N   PHE P 826      19.974   4.594  16.283  0.00  0.00      PROA  
ATOM   3765  HN  PHE P 826      20.328   4.764  17.200  0.00  0.00      PROA  
ATOM   3766  CA  PHE P 826      20.993   4.438  15.193  0.00  0.00      PROA  
ATOM   3767  HA  PHE P 826      20.820   5.341  14.627  0.00  0.00      PROA  
ATOM   3768  CB  PHE P 826      22.466   4.449  15.749  0.00  0.00      PROA  
ATOM   3769  HB1 PHE P 826      23.234   4.202  14.986  0.00  0.00      PROA  
ATOM   3770  HB2 PHE P 826      22.496   3.652  16.523  0.00  0.00      PROA  
ATOM   3771  CG  PHE P 826      22.813   5.808  16.360  0.00  0.00      PROA  
ATOM   3772  CD1 PHE P 826      22.432   7.022  15.728  0.00  0.00      PROA  
ATOM   3773  HD1 PHE P 826      21.882   6.987  14.799  0.00  0.00      PROA  
ATOM   3774  CE1 PHE P 826      22.628   8.193  16.385  0.00  0.00      PROA  
ATOM   3775  HE1 PHE P 826      22.421   9.130  15.889  0.00  0.00      PROA  
ATOM   3776  CZ  PHE P 826      23.414   8.254  17.582  0.00  0.00      PROA  
ATOM   3777  HZ  PHE P 826      23.776   9.184  17.995  0.00  0.00      PROA  
ATOM   3778  CD2 PHE P 826      23.581   5.803  17.544  0.00  0.00      PROA  
ATOM   3779  HD2 PHE P 826      23.904   4.840  17.909  0.00  0.00      PROA  
ATOM   3780  CE2 PHE P 826      23.911   7.031  18.129  0.00  0.00      PROA  
ATOM   3781  HE2 PHE P 826      24.568   7.130  18.980  0.00  0.00      PROA  
ATOM   3782  C   PHE P 826      20.792   3.161  14.321  0.00  0.00      PROA  
ATOM   3783  O   PHE P 826      20.871   3.233  13.067  0.00  0.00      PROA  
ATOM   3784  N   TRP P 827      20.459   2.003  14.942  0.00  0.00      PROA  
ATOM   3785  HN  TRP P 827      20.474   1.922  15.936  0.00  0.00      PROA  
ATOM   3786  CA  TRP P 827      19.987   0.838  14.176  0.00  0.00      PROA  
ATOM   3787  HA  TRP P 827      20.660   0.766  13.334  0.00  0.00      PROA  
ATOM   3788  CB  TRP P 827      20.117  -0.437  15.056  0.00  0.00      PROA  
ATOM   3789  HB1 TRP P 827      19.574  -1.277  14.572  0.00  0.00      PROA  
ATOM   3790  HB2 TRP P 827      19.635  -0.293  16.046  0.00  0.00      PROA  
ATOM   3791  CG  TRP P 827      21.533  -0.896  15.265  0.00  0.00      PROA  
ATOM   3792  CD1 TRP P 827      22.500  -0.710  16.295  0.00  0.00      PROA  
ATOM   3793  HD1 TRP P 827      22.344  -0.326  17.293  0.00  0.00      PROA  
ATOM   3794  NE1 TRP P 827      23.622  -1.241  15.940  0.00  0.00      PROA  
ATOM   3795  HE1 TRP P 827      24.336  -1.321  16.601  0.00  0.00      PROA  
ATOM   3796  CE2 TRP P 827      23.594  -1.706  14.655  0.00  0.00      PROA  
ATOM   3797  CD2 TRP P 827      22.294  -1.480  14.177  0.00  0.00      PROA  
ATOM   3798  CE3 TRP P 827      21.921  -1.842  12.912  0.00  0.00      PROA  
ATOM   3799  HE3 TRP P 827      20.916  -1.567  12.627  0.00  0.00      PROA  
ATOM   3800  CZ3 TRP P 827      22.895  -2.260  12.014  0.00  0.00      PROA  
ATOM   3801  HZ3 TRP P 827      22.659  -2.374  10.967  0.00  0.00      PROA  
ATOM   3802  CZ2 TRP P 827      24.552  -2.154  13.827  0.00  0.00      PROA  
ATOM   3803  HZ2 TRP P 827      25.590  -2.191  14.121  0.00  0.00      PROA  
ATOM   3804  CH2 TRP P 827      24.229  -2.470  12.516  0.00  0.00      PROA  
ATOM   3805  HH2 TRP P 827      25.032  -2.607  11.806  0.00  0.00      PROA  
ATOM   3806  C   TRP P 827      18.629   0.832  13.547  0.00  0.00      PROA  
ATOM   3807  O   TRP P 827      18.502   0.143  12.537  0.00  0.00      PROA  
ATOM   3808  N   CYS P 828      17.642   1.566  14.062  0.00  0.00      PROA  
ATOM   3809  HN  CYS P 828      17.864   2.195  14.803  0.00  0.00      PROA  
ATOM   3810  CA  CYS P 828      16.446   1.869  13.338  0.00  0.00      PROA  
ATOM   3811  HA  CYS P 828      15.971   0.951  13.025  0.00  0.00      PROA  
ATOM   3812  CB  CYS P 828      15.447   2.570  14.268  0.00  0.00      PROA  
ATOM   3813  HB1 CYS P 828      14.561   2.757  13.626  0.00  0.00      PROA  
ATOM   3814  HB2 CYS P 828      15.846   3.537  14.643  0.00  0.00      PROA  
ATOM   3815  SG  CYS P 828      14.932   1.591  15.687  0.00  0.00      PROA  
ATOM   3816  HG1 CYS P 828      16.147   1.733  16.196  0.00  0.00      PROA  
ATOM   3817  C   CYS P 828      16.736   2.675  12.084  0.00  0.00      PROA  
ATOM   3818  O   CYS P 828      16.342   2.227  10.998  0.00  0.00      PROA  
ATOM   3819  N   VAL P 829      17.568   3.780  12.210  0.00  0.00      PROA  
ATOM   3820  HN  VAL P 829      17.843   3.952  13.152  0.00  0.00      PROA  
ATOM   3821  CA  VAL P 829      18.013   4.549  11.040  0.00  0.00      PROA  
ATOM   3822  HA  VAL P 829      17.222   4.967  10.434  0.00  0.00      PROA  
ATOM   3823  CB  VAL P 829      18.766   5.774  11.595  0.00  0.00      PROA  
ATOM   3824  HB  VAL P 829      19.647   5.571  12.242  0.00  0.00      PROA  
ATOM   3825  CG1 VAL P 829      19.320   6.530  10.374  0.00  0.00      PROA  
ATOM   3826 HG11 VAL P 829      18.557   6.663   9.577  0.00  0.00      PROA  
ATOM   3827 HG12 VAL P 829      20.249   6.167   9.885  0.00  0.00      PROA  
ATOM   3828 HG13 VAL P 829      19.520   7.614  10.512  0.00  0.00      PROA  
ATOM   3829  CG2 VAL P 829      17.757   6.721  12.308  0.00  0.00      PROA  
ATOM   3830 HG21 VAL P 829      18.280   7.589  12.764  0.00  0.00      PROA  
ATOM   3831 HG22 VAL P 829      17.230   6.331  13.205  0.00  0.00      PROA  
ATOM   3832 HG23 VAL P 829      17.068   7.058  11.505  0.00  0.00      PROA  
ATOM   3833  C   VAL P 829      18.826   3.760   9.986  0.00  0.00      PROA  
ATOM   3834  O   VAL P 829      18.560   3.838   8.788  0.00  0.00      PROA  
ATOM   3835  N   ILE P 830      19.852   2.912  10.419  0.00  0.00      PROA  
ATOM   3836  HN  ILE P 830      20.148   2.955  11.370  0.00  0.00      PROA  
ATOM   3837  CA  ILE P 830      20.593   1.998   9.537  0.00  0.00      PROA  
ATOM   3838  HA  ILE P 830      21.129   2.690   8.905  0.00  0.00      PROA  
ATOM   3839  CB  ILE P 830      21.819   1.398  10.230  0.00  0.00      PROA  
ATOM   3840  HB  ILE P 830      21.423   0.901  11.141  0.00  0.00      PROA  
ATOM   3841  CG2 ILE P 830      22.424   0.253   9.311  0.00  0.00      PROA  
ATOM   3842 HG21 ILE P 830      21.729  -0.582   9.080  0.00  0.00      PROA  
ATOM   3843 HG22 ILE P 830      23.382  -0.186   9.663  0.00  0.00      PROA  
ATOM   3844 HG23 ILE P 830      22.505   0.641   8.273  0.00  0.00      PROA  
ATOM   3845  CG1 ILE P 830      22.787   2.513  10.559  0.00  0.00      PROA  
ATOM   3846 HG11 ILE P 830      22.243   3.404  10.937  0.00  0.00      PROA  
ATOM   3847 HG12 ILE P 830      23.304   2.808   9.621  0.00  0.00      PROA  
ATOM   3848  CD  ILE P 830      23.771   2.182  11.660  0.00  0.00      PROA  
ATOM   3849  HD1 ILE P 830      24.135   1.149  11.471  0.00  0.00      PROA  
ATOM   3850  HD2 ILE P 830      23.128   2.130  12.564  0.00  0.00      PROA  
ATOM   3851  HD3 ILE P 830      24.492   3.024  11.587  0.00  0.00      PROA  
ATOM   3852  C   ILE P 830      19.710   0.962   8.785  0.00  0.00      PROA  
ATOM   3853  O   ILE P 830      19.704   0.946   7.537  0.00  0.00      PROA  
ATOM   3854  N   LEU P 831      18.815   0.245   9.546  0.00  0.00      PROA  
ATOM   3855  HN  LEU P 831      18.724   0.352  10.533  0.00  0.00      PROA  
ATOM   3856  CA  LEU P 831      17.925  -0.808   8.930  0.00  0.00      PROA  
ATOM   3857  HA  LEU P 831      18.558  -1.413   8.298  0.00  0.00      PROA  
ATOM   3858  CB  LEU P 831      17.223  -1.734  10.014  0.00  0.00      PROA  
ATOM   3859  HB1 LEU P 831      16.665  -2.515   9.456  0.00  0.00      PROA  
ATOM   3860  HB2 LEU P 831      16.558  -1.085  10.623  0.00  0.00      PROA  
ATOM   3861  CG  LEU P 831      18.002  -2.524  11.039  0.00  0.00      PROA  
ATOM   3862  HG  LEU P 831      18.848  -1.929  11.444  0.00  0.00      PROA  
ATOM   3863  CD1 LEU P 831      17.116  -2.967  12.295  0.00  0.00      PROA  
ATOM   3864 HD11 LEU P 831      17.847  -3.344  13.041  0.00  0.00      PROA  
ATOM   3865 HD12 LEU P 831      16.587  -3.883  11.955  0.00  0.00      PROA  
ATOM   3866 HD13 LEU P 831      16.499  -2.258  12.887  0.00  0.00      PROA  
ATOM   3867  CD2 LEU P 831      18.679  -3.722  10.375  0.00  0.00      PROA  
ATOM   3868 HD21 LEU P 831      19.291  -4.344  11.062  0.00  0.00      PROA  
ATOM   3869 HD22 LEU P 831      19.335  -3.344   9.562  0.00  0.00      PROA  
ATOM   3870 HD23 LEU P 831      17.920  -4.340   9.848  0.00  0.00      PROA  
ATOM   3871  C   LEU P 831      16.938  -0.265   7.927  0.00  0.00      PROA  
ATOM   3872  O   LEU P 831      16.806  -0.826   6.849  0.00  0.00      PROA  
ATOM   3873  N   PHE P 832      16.355   0.848   8.228  0.00  0.00      PROA  
ATOM   3874  HN  PHE P 832      16.555   1.294   9.097  0.00  0.00      PROA  
ATOM   3875  CA  PHE P 832      15.328   1.633   7.421  0.00  0.00      PROA  
ATOM   3876  HA  PHE P 832      14.477   1.070   7.067  0.00  0.00      PROA  
ATOM   3877  CB  PHE P 832      14.792   2.794   8.332  0.00  0.00      PROA  
ATOM   3878  HB1 PHE P 832      15.736   3.314   8.600  0.00  0.00      PROA  
ATOM   3879  HB2 PHE P 832      14.259   2.433   9.237  0.00  0.00      PROA  
ATOM   3880  CG  PHE P 832      13.898   3.762   7.584  0.00  0.00      PROA  
ATOM   3881  CD1 PHE P 832      14.361   5.014   6.972  0.00  0.00      PROA  
ATOM   3882  HD1 PHE P 832      15.405   5.290   7.015  0.00  0.00      PROA  
ATOM   3883  CE1 PHE P 832      13.472   5.958   6.535  0.00  0.00      PROA  
ATOM   3884  HE1 PHE P 832      13.886   6.806   6.010  0.00  0.00      PROA  
ATOM   3885  CZ  PHE P 832      12.173   5.767   6.688  0.00  0.00      PROA  
ATOM   3886  HZ  PHE P 832      11.484   6.548   6.400  0.00  0.00      PROA  
ATOM   3887  CD2 PHE P 832      12.477   3.499   7.631  0.00  0.00      PROA  
ATOM   3888  HD2 PHE P 832      12.012   2.568   7.923  0.00  0.00      PROA  
ATOM   3889  CE2 PHE P 832      11.629   4.529   7.157  0.00  0.00      PROA  
ATOM   3890  HE2 PHE P 832      10.575   4.299   7.104  0.00  0.00      PROA  
ATOM   3891  C   PHE P 832      15.886   2.134   6.147  0.00  0.00      PROA  
ATOM   3892  O   PHE P 832      15.255   2.047   5.090  0.00  0.00      PROA  
ATOM   3893  N   PHE P 833      17.121   2.787   6.181  0.00  0.00      PROA  
ATOM   3894  HN  PHE P 833      17.653   2.838   7.023  0.00  0.00      PROA  
ATOM   3895  CA  PHE P 833      17.837   3.115   4.939  0.00  0.00      PROA  
ATOM   3896  HA  PHE P 833      17.202   3.683   4.276  0.00  0.00      PROA  
ATOM   3897  CB  PHE P 833      19.075   3.918   5.409  0.00  0.00      PROA  
ATOM   3898  HB1 PHE P 833      19.896   3.342   5.887  0.00  0.00      PROA  
ATOM   3899  HB2 PHE P 833      18.904   4.779   6.089  0.00  0.00      PROA  
ATOM   3900  CG  PHE P 833      19.690   4.584   4.176  0.00  0.00      PROA  
ATOM   3901  CD1 PHE P 833      19.210   5.754   3.700  0.00  0.00      PROA  
ATOM   3902  HD1 PHE P 833      18.353   6.113   4.250  0.00  0.00      PROA  
ATOM   3903  CE1 PHE P 833      19.641   6.334   2.502  0.00  0.00      PROA  
ATOM   3904  HE1 PHE P 833      19.173   7.216   2.090  0.00  0.00      PROA  
ATOM   3905  CZ  PHE P 833      20.576   5.633   1.759  0.00  0.00      PROA  
ATOM   3906  HZ  PHE P 833      20.783   6.071   0.794  0.00  0.00      PROA  
ATOM   3907  CD2 PHE P 833      20.702   3.928   3.421  0.00  0.00      PROA  
ATOM   3908  HD2 PHE P 833      20.975   2.968   3.835  0.00  0.00      PROA  
ATOM   3909  CE2 PHE P 833      21.188   4.500   2.201  0.00  0.00      PROA  
ATOM   3910  HE2 PHE P 833      21.945   4.027   1.593  0.00  0.00      PROA  
ATOM   3911  C   PHE P 833      18.317   1.843   4.206  0.00  0.00      PROA  
ATOM   3912  O   PHE P 833      18.170   1.649   3.047  0.00  0.00      PROA  
ATOM   3913  N   THR P 834      18.968   0.949   4.874  0.00  0.00      PROA  
ATOM   3914  HN  THR P 834      19.217   1.130   5.823  0.00  0.00      PROA  
ATOM   3915  CA  THR P 834      19.604  -0.200   4.149  0.00  0.00      PROA  
ATOM   3916  HA  THR P 834      20.233   0.155   3.346  0.00  0.00      PROA  
ATOM   3917  CB  THR P 834      20.559  -0.971   4.912  0.00  0.00      PROA  
ATOM   3918  HB  THR P 834      20.927  -1.810   4.284  0.00  0.00      PROA  
ATOM   3919  OG1 THR P 834      20.008  -1.388   6.168  0.00  0.00      PROA  
ATOM   3920  HG1 THR P 834      19.647  -0.614   6.607  0.00  0.00      PROA  
ATOM   3921  CG2 THR P 834      21.679  -0.125   5.259  0.00  0.00      PROA  
ATOM   3922 HG21 THR P 834      21.436   0.835   5.761  0.00  0.00      PROA  
ATOM   3923 HG22 THR P 834      22.326   0.222   4.425  0.00  0.00      PROA  
ATOM   3924 HG23 THR P 834      22.412  -0.645   5.912  0.00  0.00      PROA  
ATOM   3925  C   THR P 834      18.554  -1.053   3.384  0.00  0.00      PROA  
ATOM   3926  O   THR P 834      18.855  -1.512   2.311  0.00  0.00      PROA  
ATOM   3927  N   THR P 835      17.301  -1.192   3.926  0.00  0.00      PROA  
ATOM   3928  HN  THR P 835      17.051  -0.725   4.772  0.00  0.00      PROA  
ATOM   3929  CA  THR P 835      16.236  -1.853   3.181  0.00  0.00      PROA  
ATOM   3930  HA  THR P 835      16.714  -2.710   2.730  0.00  0.00      PROA  
ATOM   3931  CB  THR P 835      15.169  -2.498   4.112  0.00  0.00      PROA  
ATOM   3932  HB  THR P 835      15.773  -2.955   4.925  0.00  0.00      PROA  
ATOM   3933  OG1 THR P 835      14.291  -3.482   3.511  0.00  0.00      PROA  
ATOM   3934  HG1 THR P 835      14.167  -3.246   2.589  0.00  0.00      PROA  
ATOM   3935  CG2 THR P 835      14.242  -1.388   4.634  0.00  0.00      PROA  
ATOM   3936 HG21 THR P 835      13.546  -1.882   5.345  0.00  0.00      PROA  
ATOM   3937 HG22 THR P 835      13.687  -0.775   3.892  0.00  0.00      PROA  
ATOM   3938 HG23 THR P 835      14.918  -0.660   5.131  0.00  0.00      PROA  
ATOM   3939  C   THR P 835      15.605  -1.174   2.006  0.00  0.00      PROA  
ATOM   3940  O   THR P 835      15.268  -1.859   1.011  0.00  0.00      PROA  
ATOM   3941  N   PHE P 836      15.533   0.161   2.188  0.00  0.00      PROA  
ATOM   3942  HN  PHE P 836      15.789   0.500   3.090  0.00  0.00      PROA  
ATOM   3943  CA  PHE P 836      15.284   1.073   1.054  0.00  0.00      PROA  
ATOM   3944  HA  PHE P 836      14.459   0.674   0.481  0.00  0.00      PROA  
ATOM   3945  CB  PHE P 836      14.872   2.455   1.588  0.00  0.00      PROA  
ATOM   3946  HB1 PHE P 836      15.531   2.802   2.412  0.00  0.00      PROA  
ATOM   3947  HB2 PHE P 836      13.907   2.437   2.138  0.00  0.00      PROA  
ATOM   3948  CG  PHE P 836      14.771   3.577   0.588  0.00  0.00      PROA  
ATOM   3949  CD1 PHE P 836      15.327   4.807   0.882  0.00  0.00      PROA  
ATOM   3950  HD1 PHE P 836      15.718   4.956   1.878  0.00  0.00      PROA  
ATOM   3951  CE1 PHE P 836      15.228   5.871  -0.072  0.00  0.00      PROA  
ATOM   3952  HE1 PHE P 836      15.581   6.874   0.116  0.00  0.00      PROA  
ATOM   3953  CZ  PHE P 836      14.589   5.690  -1.272  0.00  0.00      PROA  
ATOM   3954  HZ  PHE P 836      14.509   6.547  -1.926  0.00  0.00      PROA  
ATOM   3955  CD2 PHE P 836      14.111   3.395  -0.624  0.00  0.00      PROA  
ATOM   3956  HD2 PHE P 836      13.599   2.468  -0.839  0.00  0.00      PROA  
ATOM   3957  CE2 PHE P 836      14.121   4.430  -1.594  0.00  0.00      PROA  
ATOM   3958  HE2 PHE P 836      13.577   4.239  -2.507  0.00  0.00      PROA  
ATOM   3959  C   PHE P 836      16.346   1.099  -0.039  0.00  0.00      PROA  
ATOM   3960  O   PHE P 836      15.986   1.109  -1.213  0.00  0.00      PROA  
ATOM   3961  N   PHE P 837      17.594   1.189   0.274  0.00  0.00      PROA  
ATOM   3962  HN  PHE P 837      17.670   1.334   1.257  0.00  0.00      PROA  
ATOM   3963  CA  PHE P 837      18.789   1.114  -0.575  0.00  0.00      PROA  
ATOM   3964  HA  PHE P 837      18.778   1.849  -1.366  0.00  0.00      PROA  
ATOM   3965  CB  PHE P 837      20.085   1.335   0.285  0.00  0.00      PROA  
ATOM   3966  HB1 PHE P 837      20.027   0.763   1.236  0.00  0.00      PROA  
ATOM   3967  HB2 PHE P 837      20.128   2.375   0.673  0.00  0.00      PROA  
ATOM   3968  CG  PHE P 837      21.337   1.113  -0.406  0.00  0.00      PROA  
ATOM   3969  CD1 PHE P 837      22.175   0.072  -0.018  0.00  0.00      PROA  
ATOM   3970  HD1 PHE P 837      21.836  -0.516   0.822  0.00  0.00      PROA  
ATOM   3971  CE1 PHE P 837      23.274  -0.303  -0.743  0.00  0.00      PROA  
ATOM   3972  HE1 PHE P 837      23.868  -1.102  -0.325  0.00  0.00      PROA  
ATOM   3973  CZ  PHE P 837      23.519   0.353  -1.921  0.00  0.00      PROA  
ATOM   3974  HZ  PHE P 837      24.360   0.118  -2.556  0.00  0.00      PROA  
ATOM   3975  CD2 PHE P 837      21.633   1.801  -1.537  0.00  0.00      PROA  
ATOM   3976  HD2 PHE P 837      21.044   2.653  -1.843  0.00  0.00      PROA  
ATOM   3977  CE2 PHE P 837      22.797   1.524  -2.287  0.00  0.00      PROA  
ATOM   3978  HE2 PHE P 837      22.935   2.091  -3.196  0.00  0.00      PROA  
ATOM   3979  C   PHE P 837      18.813  -0.234  -1.289  0.00  0.00      PROA  
ATOM   3980  O   PHE P 837      18.845  -0.275  -2.535  0.00  0.00      PROA  
ATOM   3981  N   LEU P 838      18.911  -1.321  -0.530  0.00  0.00      PROA  
ATOM   3982  HN  LEU P 838      18.936  -1.237   0.463  0.00  0.00      PROA  
ATOM   3983  CA  LEU P 838      18.972  -2.677  -1.008  0.00  0.00      PROA  
ATOM   3984  HA  LEU P 838      19.875  -2.686  -1.600  0.00  0.00      PROA  
ATOM   3985  CB  LEU P 838      19.314  -3.619   0.187  0.00  0.00      PROA  
ATOM   3986  HB1 LEU P 838      18.529  -3.538   0.968  0.00  0.00      PROA  
ATOM   3987  HB2 LEU P 838      20.367  -3.361   0.428  0.00  0.00      PROA  
ATOM   3988  CG  LEU P 838      19.568  -5.156  -0.082  0.00  0.00      PROA  
ATOM   3989  HG  LEU P 838      18.608  -5.665  -0.318  0.00  0.00      PROA  
ATOM   3990  CD1 LEU P 838      20.486  -5.385  -1.303  0.00  0.00      PROA  
ATOM   3991 HD11 LEU P 838      19.966  -5.009  -2.211  0.00  0.00      PROA  
ATOM   3992 HD12 LEU P 838      20.766  -6.422  -1.586  0.00  0.00      PROA  
ATOM   3993 HD13 LEU P 838      21.304  -4.653  -1.131  0.00  0.00      PROA  
ATOM   3994  CD2 LEU P 838      20.113  -5.910   1.140  0.00  0.00      PROA  
ATOM   3995 HD21 LEU P 838      20.513  -6.900   0.834  0.00  0.00      PROA  
ATOM   3996 HD22 LEU P 838      19.357  -6.171   1.912  0.00  0.00      PROA  
ATOM   3997 HD23 LEU P 838      20.946  -5.320   1.579  0.00  0.00      PROA  
ATOM   3998  C   LEU P 838      17.819  -3.193  -1.839  0.00  0.00      PROA  
ATOM   3999  O   LEU P 838      18.018  -3.758  -2.928  0.00  0.00      PROA  
ATOM   4000  N   SER P 839      16.451  -3.010  -1.562  0.00  0.00      PROA  
ATOM   4001  HN  SER P 839      16.109  -2.684  -0.684  0.00  0.00      PROA  
ATOM   4002  CA  SER P 839      15.394  -3.270  -2.510  0.00  0.00      PROA  
ATOM   4003  HA  SER P 839      15.509  -4.266  -2.912  0.00  0.00      PROA  
ATOM   4004  CB  SER P 839      14.075  -3.219  -1.753  0.00  0.00      PROA  
ATOM   4005  HB1 SER P 839      14.090  -4.097  -1.072  0.00  0.00      PROA  
ATOM   4006  HB2 SER P 839      13.213  -3.468  -2.408  0.00  0.00      PROA  
ATOM   4007  OG  SER P 839      13.785  -2.021  -1.023  0.00  0.00      PROA  
ATOM   4008  HG1 SER P 839      14.361  -2.025  -0.255  0.00  0.00      PROA  
ATOM   4009  C   SER P 839      15.469  -2.363  -3.772  0.00  0.00      PROA  
ATOM   4010  O   SER P 839      15.402  -2.812  -4.929  0.00  0.00      PROA  
ATOM   4011  N   SER P 840      15.719  -1.044  -3.639  0.00  0.00      PROA  
ATOM   4012  HN  SER P 840      15.982  -0.808  -2.707  0.00  0.00      PROA  
ATOM   4013  CA  SER P 840      15.852  -0.100  -4.815  0.00  0.00      PROA  
ATOM   4014  HA  SER P 840      14.944  -0.299  -5.365  0.00  0.00      PROA  
ATOM   4015  CB  SER P 840      15.810   1.364  -4.389  0.00  0.00      PROA  
ATOM   4016  HB1 SER P 840      14.894   1.572  -3.795  0.00  0.00      PROA  
ATOM   4017  HB2 SER P 840      15.857   1.989  -5.307  0.00  0.00      PROA  
ATOM   4018  OG  SER P 840      16.947   1.824  -3.586  0.00  0.00      PROA  
ATOM   4019  HG1 SER P 840      16.618   1.718  -2.690  0.00  0.00      PROA  
ATOM   4020  C   SER P 840      17.072  -0.396  -5.716  0.00  0.00      PROA  
ATOM   4021  O   SER P 840      17.200   0.059  -6.836  0.00  0.00      PROA  
ATOM   4022  N   PHE P 841      18.027  -1.154  -5.180  0.00  0.00      PROA  
ATOM   4023  HN  PHE P 841      18.152  -1.266  -4.197  0.00  0.00      PROA  
ATOM   4024  CA  PHE P 841      19.193  -1.586  -5.933  0.00  0.00      PROA  
ATOM   4025  HA  PHE P 841      19.517  -0.782  -6.576  0.00  0.00      PROA  
ATOM   4026  CB  PHE P 841      20.351  -1.822  -4.887  0.00  0.00      PROA  
ATOM   4027  HB1 PHE P 841      20.194  -2.727  -4.262  0.00  0.00      PROA  
ATOM   4028  HB2 PHE P 841      20.256  -0.928  -4.235  0.00  0.00      PROA  
ATOM   4029  CG  PHE P 841      21.724  -1.766  -5.460  0.00  0.00      PROA  
ATOM   4030  CD1 PHE P 841      22.475  -2.921  -5.851  0.00  0.00      PROA  
ATOM   4031  HD1 PHE P 841      22.096  -3.933  -5.865  0.00  0.00      PROA  
ATOM   4032  CE1 PHE P 841      23.777  -2.809  -6.307  0.00  0.00      PROA  
ATOM   4033  HE1 PHE P 841      24.354  -3.681  -6.578  0.00  0.00      PROA  
ATOM   4034  CZ  PHE P 841      24.406  -1.496  -6.352  0.00  0.00      PROA  
ATOM   4035  HZ  PHE P 841      25.465  -1.448  -6.559  0.00  0.00      PROA  
ATOM   4036  CD2 PHE P 841      22.412  -0.576  -5.333  0.00  0.00      PROA  
ATOM   4037  HD2 PHE P 841      21.820   0.229  -4.923  0.00  0.00      PROA  
ATOM   4038  CE2 PHE P 841      23.741  -0.371  -5.829  0.00  0.00      PROA  
ATOM   4039  HE2 PHE P 841      24.154   0.626  -5.799  0.00  0.00      PROA  
ATOM   4040  C   PHE P 841      18.878  -2.759  -6.820  0.00  0.00      PROA  
ATOM   4041  O   PHE P 841      19.333  -2.807  -7.956  0.00  0.00      PROA  
ATOM   4042  N   LEU P 842      18.080  -3.754  -6.448  0.00  0.00      PROA  
ATOM   4043  HN  LEU P 842      17.652  -3.619  -5.557  0.00  0.00      PROA  
ATOM   4044  CA  LEU P 842      17.790  -4.944  -7.151  0.00  0.00      PROA  
ATOM   4045  HA  LEU P 842      18.555  -5.125  -7.892  0.00  0.00      PROA  
ATOM   4046  CB  LEU P 842      17.645  -6.171  -6.197  0.00  0.00      PROA  
ATOM   4047  HB1 LEU P 842      17.396  -7.056  -6.821  0.00  0.00      PROA  
ATOM   4048  HB2 LEU P 842      16.753  -5.904  -5.590  0.00  0.00      PROA  
ATOM   4049  CG  LEU P 842      18.831  -6.425  -5.187  0.00  0.00      PROA  
ATOM   4050  HG  LEU P 842      18.999  -5.582  -4.482  0.00  0.00      PROA  
ATOM   4051  CD1 LEU P 842      18.630  -7.723  -4.436  0.00  0.00      PROA  
ATOM   4052 HD11 LEU P 842      18.265  -8.498  -5.143  0.00  0.00      PROA  
ATOM   4053 HD12 LEU P 842      17.762  -7.666  -3.745  0.00  0.00      PROA  
ATOM   4054 HD13 LEU P 842      19.556  -8.175  -4.022  0.00  0.00      PROA  
ATOM   4055  CD2 LEU P 842      20.108  -6.538  -6.049  0.00  0.00      PROA  
ATOM   4056 HD21 LEU P 842      20.025  -7.241  -6.905  0.00  0.00      PROA  
ATOM   4057 HD22 LEU P 842      21.079  -6.589  -5.511  0.00  0.00      PROA  
ATOM   4058 HD23 LEU P 842      20.165  -5.609  -6.655  0.00  0.00      PROA  
ATOM   4059  C   LEU P 842      16.607  -4.721  -8.043  0.00  0.00      PROA  
ATOM   4060  O   LEU P 842      16.345  -5.607  -8.872  0.00  0.00      PROA  
ATOM   4061  N   LYS P 843      15.888  -3.554  -8.001  0.00  0.00      PROA  
ATOM   4062  HN  LYS P 843      15.997  -3.007  -7.174  0.00  0.00      PROA  
ATOM   4063  CA  LYS P 843      15.079  -3.062  -9.082  0.00  0.00      PROA  
ATOM   4064  HA  LYS P 843      14.418  -3.870  -9.359  0.00  0.00      PROA  
ATOM   4065  CB  LYS P 843      14.377  -1.722  -8.614  0.00  0.00      PROA  
ATOM   4066  HB1 LYS P 843      15.181  -1.018  -8.308  0.00  0.00      PROA  
ATOM   4067  HB2 LYS P 843      13.745  -1.926  -7.723  0.00  0.00      PROA  
ATOM   4068  CG  LYS P 843      13.446  -1.016  -9.663  0.00  0.00      PROA  
ATOM   4069  HG1 LYS P 843      14.151  -0.580 -10.403  0.00  0.00      PROA  
ATOM   4070  HG2 LYS P 843      12.895  -0.146  -9.246  0.00  0.00      PROA  
ATOM   4071  CD  LYS P 843      12.501  -1.936 -10.325  0.00  0.00      PROA  
ATOM   4072  HD1 LYS P 843      12.914  -2.901 -10.689  0.00  0.00      PROA  
ATOM   4073  HD2 LYS P 843      12.013  -1.413 -11.176  0.00  0.00      PROA  
ATOM   4074  CE  LYS P 843      11.475  -2.493  -9.282  0.00  0.00      PROA  
ATOM   4075  HE1 LYS P 843      11.059  -1.657  -8.681  0.00  0.00      PROA  
ATOM   4076  HE2 LYS P 843      12.028  -3.218  -8.647  0.00  0.00      PROA  
ATOM   4077  NZ  LYS P 843      10.343  -3.078  -9.910  0.00  0.00      PROA  
ATOM   4078  HZ1 LYS P 843       9.749  -3.692  -9.318  0.00  0.00      PROA  
ATOM   4079  HZ2 LYS P 843      10.569  -3.831 -10.591  0.00  0.00      PROA  
ATOM   4080  HZ3 LYS P 843       9.781  -2.329 -10.364  0.00  0.00      PROA  
ATOM   4081  C   LYS P 843      15.916  -2.671 -10.382  0.00  0.00      PROA  
ATOM   4082  O   LYS P 843      15.476  -2.957 -11.492  0.00  0.00      PROA  
ATOM   4083  N   GLN P 844      17.186  -2.158 -10.251  0.00  0.00      PROA  
ATOM   4084  HN  GLN P 844      17.722  -2.176  -9.411  0.00  0.00      PROA  
ATOM   4085  CA  GLN P 844      17.981  -1.700 -11.358  0.00  0.00      PROA  
ATOM   4086  HA  GLN P 844      17.230  -1.374 -12.063  0.00  0.00      PROA  
ATOM   4087  CB  GLN P 844      18.955  -0.536 -10.936  0.00  0.00      PROA  
ATOM   4088  HB1 GLN P 844      19.450  -0.110 -11.835  0.00  0.00      PROA  
ATOM   4089  HB2 GLN P 844      19.840  -0.826 -10.331  0.00  0.00      PROA  
ATOM   4090  CG  GLN P 844      18.194   0.602 -10.242  0.00  0.00      PROA  
ATOM   4091  HG1 GLN P 844      18.901   1.421  -9.989  0.00  0.00      PROA  
ATOM   4092  HG2 GLN P 844      17.857   0.198  -9.263  0.00  0.00      PROA  
ATOM   4093  CD  GLN P 844      17.124   1.206 -11.103  0.00  0.00      PROA  
ATOM   4094  OE1 GLN P 844      15.959   0.783 -11.035  0.00  0.00      PROA  
ATOM   4095  NE2 GLN P 844      17.371   2.171 -11.976  0.00  0.00      PROA  
ATOM   4096 HE21 GLN P 844      16.608   2.496 -12.535  0.00  0.00      PROA  
ATOM   4097 HE22 GLN P 844      18.305   2.409 -12.242  0.00  0.00      PROA  
ATOM   4098  C   GLN P 844      18.753  -2.885 -12.060  0.00  0.00      PROA  
ATOM   4099  O   GLN P 844      19.310  -2.706 -13.140  0.00  0.00      PROA  
ATOM   4100  N   PHE P 845      18.802  -4.112 -11.472  0.00  0.00      PROA  
ATOM   4101  HN  PHE P 845      18.271  -4.133 -10.628  0.00  0.00      PROA  
ATOM   4102  CA  PHE P 845      19.687  -5.180 -11.785  0.00  0.00      PROA  
ATOM   4103  HA  PHE P 845      20.696  -4.825 -11.637  0.00  0.00      PROA  
ATOM   4104  CB  PHE P 845      19.467  -6.252 -10.712  0.00  0.00      PROA  
ATOM   4105  HB1 PHE P 845      18.511  -6.794 -10.874  0.00  0.00      PROA  
ATOM   4106  HB2 PHE P 845      19.419  -5.699  -9.750  0.00  0.00      PROA  
ATOM   4107  CG  PHE P 845      20.631  -7.070 -10.491  0.00  0.00      PROA  
ATOM   4108  CD1 PHE P 845      20.779  -8.404 -11.004  0.00  0.00      PROA  
ATOM   4109  HD1 PHE P 845      19.943  -8.739 -11.601  0.00  0.00      PROA  
ATOM   4110  CE1 PHE P 845      21.926  -9.132 -10.834  0.00  0.00      PROA  
ATOM   4111  HE1 PHE P 845      21.952 -10.128 -11.253  0.00  0.00      PROA  
ATOM   4112  CZ  PHE P 845      23.017  -8.560 -10.145  0.00  0.00      PROA  
ATOM   4113  HZ  PHE P 845      23.909  -9.123  -9.917  0.00  0.00      PROA  
ATOM   4114  CD2 PHE P 845      21.769  -6.454  -9.878  0.00  0.00      PROA  
ATOM   4115  HD2 PHE P 845      21.707  -5.491  -9.393  0.00  0.00      PROA  
ATOM   4116  CE2 PHE P 845      22.944  -7.226  -9.718  0.00  0.00      PROA  
ATOM   4117  HE2 PHE P 845      23.733  -6.779  -9.133  0.00  0.00      PROA  
ATOM   4118  C   PHE P 845      19.569  -5.772 -13.209  0.00  0.00      PROA  
ATOM   4119  O   PHE P 845      20.512  -6.114 -13.826  0.00  0.00      PROA  
ATOM   4120  N   LYS P 846      18.332  -5.796 -13.684  0.00  0.00      PROA  
ATOM   4121  HN  LYS P 846      17.590  -5.542 -13.068  0.00  0.00      PROA  
ATOM   4122  CA  LYS P 846      17.890  -6.375 -14.964  0.00  0.00      PROA  
ATOM   4123  HA  LYS P 846      18.156  -7.421 -14.927  0.00  0.00      PROA  
ATOM   4124  CB  LYS P 846      16.298  -6.262 -15.056  0.00  0.00      PROA  
ATOM   4125  HB1 LYS P 846      15.952  -6.756 -14.123  0.00  0.00      PROA  
ATOM   4126  HB2 LYS P 846      16.008  -6.807 -15.980  0.00  0.00      PROA  
ATOM   4127  CG  LYS P 846      15.629  -4.886 -14.974  0.00  0.00      PROA  
ATOM   4128  HG1 LYS P 846      16.056  -4.259 -15.786  0.00  0.00      PROA  
ATOM   4129  HG2 LYS P 846      16.076  -4.327 -14.124  0.00  0.00      PROA  
ATOM   4130  CD  LYS P 846      14.119  -4.926 -15.079  0.00  0.00      PROA  
ATOM   4131  HD1 LYS P 846      13.820  -5.605 -15.905  0.00  0.00      PROA  
ATOM   4132  HD2 LYS P 846      13.781  -3.906 -15.362  0.00  0.00      PROA  
ATOM   4133  CE  LYS P 846      13.478  -5.508 -13.789  0.00  0.00      PROA  
ATOM   4134  HE1 LYS P 846      13.953  -4.924 -12.972  0.00  0.00      PROA  
ATOM   4135  HE2 LYS P 846      13.523  -6.618 -13.770  0.00  0.00      PROA  
ATOM   4136  NZ  LYS P 846      12.016  -5.146 -13.987  0.00  0.00      PROA  
ATOM   4137  HZ1 LYS P 846      11.408  -5.514 -13.227  0.00  0.00      PROA  
ATOM   4138  HZ2 LYS P 846      11.664  -5.498 -14.900  0.00  0.00      PROA  
ATOM   4139  HZ3 LYS P 846      12.042  -4.107 -13.997  0.00  0.00      PROA  
ATOM   4140  C   LYS P 846      18.538  -5.825 -16.246  0.00  0.00      PROA  
ATOM   4141  O   LYS P 846      18.793  -6.646 -17.117  0.00  0.00      PROA  
ATOM   4142  N   THR P 847      18.885  -4.557 -16.284  0.00  0.00      PROA  
ATOM   4143  HN  THR P 847      18.684  -3.974 -15.500  0.00  0.00      PROA  
ATOM   4144  CA  THR P 847      19.496  -3.909 -17.438  0.00  0.00      PROA  
ATOM   4145  HA  THR P 847      19.389  -4.584 -18.274  0.00  0.00      PROA  
ATOM   4146  CB  THR P 847      18.796  -2.531 -17.675  0.00  0.00      PROA  
ATOM   4147  HB  THR P 847      19.365  -1.868 -18.360  0.00  0.00      PROA  
ATOM   4148  OG1 THR P 847      18.649  -1.889 -16.394  0.00  0.00      PROA  
ATOM   4149  HG1 THR P 847      19.454  -1.411 -16.180  0.00  0.00      PROA  
ATOM   4150  CG2 THR P 847      17.466  -2.860 -18.263  0.00  0.00      PROA  
ATOM   4151 HG21 THR P 847      17.477  -3.429 -19.217  0.00  0.00      PROA  
ATOM   4152 HG22 THR P 847      16.842  -1.959 -18.444  0.00  0.00      PROA  
ATOM   4153 HG23 THR P 847      16.836  -3.334 -17.480  0.00  0.00      PROA  
ATOM   4154  C   THR P 847      21.016  -3.646 -17.183  0.00  0.00      PROA  
ATOM   4155  O   THR P 847      21.633  -2.870 -17.867  0.00  0.00      PROA  
ATOM   4156  N   LYS P 848      21.597  -4.319 -16.129  0.00  0.00      PROA  
ATOM   4157  HN  LYS P 848      21.016  -4.893 -15.558  0.00  0.00      PROA  
ATOM   4158  CA  LYS P 848      23.017  -4.361 -15.948  0.00  0.00      PROA  
ATOM   4159  HA  LYS P 848      23.531  -3.514 -16.378  0.00  0.00      PROA  
ATOM   4160  CB  LYS P 848      23.333  -4.432 -14.463  0.00  0.00      PROA  
ATOM   4161  HB1 LYS P 848      24.424  -4.500 -14.264  0.00  0.00      PROA  
ATOM   4162  HB2 LYS P 848      22.941  -5.371 -14.018  0.00  0.00      PROA  
ATOM   4163  CG  LYS P 848      22.826  -3.276 -13.559  0.00  0.00      PROA  
ATOM   4164  HG1 LYS P 848      23.117  -3.369 -12.491  0.00  0.00      PROA  
ATOM   4165  HG2 LYS P 848      21.731  -3.205 -13.735  0.00  0.00      PROA  
ATOM   4166  CD  LYS P 848      23.382  -1.908 -14.054  0.00  0.00      PROA  
ATOM   4167  HD1 LYS P 848      23.235  -1.623 -15.117  0.00  0.00      PROA  
ATOM   4168  HD2 LYS P 848      24.478  -2.083 -13.991  0.00  0.00      PROA  
ATOM   4169  CE  LYS P 848      22.989  -0.713 -13.227  0.00  0.00      PROA  
ATOM   4170  HE1 LYS P 848      23.065  -0.932 -12.141  0.00  0.00      PROA  
ATOM   4171  HE2 LYS P 848      21.974  -0.496 -13.625  0.00  0.00      PROA  
ATOM   4172  NZ  LYS P 848      23.847   0.465 -13.495  0.00  0.00      PROA  
ATOM   4173  HZ1 LYS P 848      23.303   1.264 -13.114  0.00  0.00      PROA  
ATOM   4174  HZ2 LYS P 848      24.016   0.502 -14.521  0.00  0.00      PROA  
ATOM   4175  HZ3 LYS P 848      24.752   0.328 -13.001  0.00  0.00      PROA  
ATOM   4176  C   LYS P 848      23.518  -5.520 -16.728  0.00  0.00      PROA  
ATOM   4177  O   LYS P 848      22.739  -6.433 -17.049  0.00  0.00      PROA  
ATOM   4178  N   ARG P 849      24.798  -5.698 -16.968  0.00  0.00      PROA  
ATOM   4179  HN  ARG P 849      25.503  -5.043 -16.706  0.00  0.00      PROA  
ATOM   4180  CA  ARG P 849      25.326  -6.909 -17.599  0.00  0.00      PROA  
ATOM   4181  HA  ARG P 849      24.583  -7.575 -18.013  0.00  0.00      PROA  
ATOM   4182  CB  ARG P 849      26.165  -6.654 -18.845  0.00  0.00      PROA  
ATOM   4183  HB1 ARG P 849      26.610  -7.575 -19.280  0.00  0.00      PROA  
ATOM   4184  HB2 ARG P 849      27.045  -6.010 -18.630  0.00  0.00      PROA  
ATOM   4185  CG  ARG P 849      25.261  -6.068 -19.976  0.00  0.00      PROA  
ATOM   4186  HG1 ARG P 849      24.739  -5.176 -19.569  0.00  0.00      PROA  
ATOM   4187  HG2 ARG P 849      24.449  -6.790 -20.208  0.00  0.00      PROA  
ATOM   4188  CD  ARG P 849      25.974  -5.585 -21.223  0.00  0.00      PROA  
ATOM   4189  HD1 ARG P 849      26.752  -4.821 -21.010  0.00  0.00      PROA  
ATOM   4190  HD2 ARG P 849      25.105  -5.207 -21.804  0.00  0.00      PROA  
ATOM   4191  NE  ARG P 849      26.518  -6.794 -21.972  0.00  0.00      PROA  
ATOM   4192  HE  ARG P 849      26.206  -7.694 -21.669  0.00  0.00      PROA  
ATOM   4193  CZ  ARG P 849      27.610  -6.686 -22.708  0.00  0.00      PROA  
ATOM   4194  NH1 ARG P 849      28.253  -7.768 -23.146  0.00  0.00      PROA  
ATOM   4195 HH11 ARG P 849      27.956  -8.671 -22.835  0.00  0.00      PROA  
ATOM   4196 HH12 ARG P 849      28.956  -7.611 -23.840  0.00  0.00      PROA  
ATOM   4197  NH2 ARG P 849      28.111  -5.544 -23.213  0.00  0.00      PROA  
ATOM   4198 HH21 ARG P 849      27.484  -4.765 -23.205  0.00  0.00      PROA  
ATOM   4199 HH22 ARG P 849      28.955  -5.592 -23.747  0.00  0.00      PROA  
ATOM   4200  C   ARG P 849      26.008  -7.891 -16.620  0.00  0.00      PROA  
ATOM   4201  O   ARG P 849      26.833  -8.774 -16.959  0.00  0.00      PROA  
ATOM   4202  N   TYR P 850      25.638  -7.766 -15.328  0.00  0.00      PROA  
ATOM   4203  HN  TYR P 850      25.229  -6.881 -15.118  0.00  0.00      PROA  
ATOM   4204  CA  TYR P 850      25.960  -8.660 -14.208  0.00  0.00      PROA  
ATOM   4205  HA  TYR P 850      26.984  -8.996 -14.276  0.00  0.00      PROA  
ATOM   4206  CB  TYR P 850      25.630  -8.066 -12.773  0.00  0.00      PROA  
ATOM   4207  HB1 TYR P 850      25.995  -8.757 -11.984  0.00  0.00      PROA  
ATOM   4208  HB2 TYR P 850      24.533  -7.926 -12.668  0.00  0.00      PROA  
ATOM   4209  CG  TYR P 850      26.246  -6.697 -12.534  0.00  0.00      PROA  
ATOM   4210  CD1 TYR P 850      27.413  -6.331 -13.243  0.00  0.00      PROA  
ATOM   4211  HD1 TYR P 850      27.982  -6.964 -13.908  0.00  0.00      PROA  
ATOM   4212  CE1 TYR P 850      27.937  -5.037 -13.126  0.00  0.00      PROA  
ATOM   4213  HE1 TYR P 850      28.862  -4.720 -13.585  0.00  0.00      PROA  
ATOM   4214  CZ  TYR P 850      27.242  -4.080 -12.443  0.00  0.00      PROA  
ATOM   4215  OH  TYR P 850      27.863  -2.793 -12.301  0.00  0.00      PROA  
ATOM   4216  HH  TYR P 850      28.703  -2.792 -12.767  0.00  0.00      PROA  
ATOM   4217  CD2 TYR P 850      25.613  -5.707 -11.773  0.00  0.00      PROA  
ATOM   4218  HD2 TYR P 850      24.700  -5.994 -11.272  0.00  0.00      PROA  
ATOM   4219  CE2 TYR P 850      26.058  -4.357 -11.756  0.00  0.00      PROA  
ATOM   4220  HE2 TYR P 850      25.519  -3.637 -11.159  0.00  0.00      PROA  
ATOM   4221  C   TYR P 850      25.125  -9.908 -14.289  0.00  0.00      PROA  
ATOM   4222  O   TYR P 850      23.980 -10.003 -13.853  0.00  0.00      PROA  
ATOM   4223  N   PHE P 851      25.766 -11.023 -14.762  0.00  0.00      PROA  
ATOM   4224  HN  PHE P 851      26.656 -10.989 -15.209  0.00  0.00      PROA  
ATOM   4225  CA  PHE P 851      25.260 -12.405 -14.624  0.00  0.00      PROA  
ATOM   4226  HA  PHE P 851      26.170 -12.977 -14.730  0.00  0.00      PROA  
ATOM   4227  CB  PHE P 851      24.745 -12.828 -13.169  0.00  0.00      PROA  
ATOM   4228  HB1 PHE P 851      24.463 -13.899 -13.262  0.00  0.00      PROA  
ATOM   4229  HB2 PHE P 851      23.897 -12.142 -12.957  0.00  0.00      PROA  
ATOM   4230  CG  PHE P 851      25.839 -12.710 -12.116  0.00  0.00      PROA  
ATOM   4231  CD1 PHE P 851      26.861 -13.650 -11.942  0.00  0.00      PROA  
ATOM   4232  HD1 PHE P 851      27.016 -14.438 -12.664  0.00  0.00      PROA  
ATOM   4233  CE1 PHE P 851      27.794 -13.678 -10.860  0.00  0.00      PROA  
ATOM   4234  HE1 PHE P 851      28.671 -14.307 -10.898  0.00  0.00      PROA  
ATOM   4235  CZ  PHE P 851      27.751 -12.565  -9.990  0.00  0.00      PROA  
ATOM   4236  HZ  PHE P 851      28.461 -12.514  -9.178  0.00  0.00      PROA  
ATOM   4237  CD2 PHE P 851      25.647 -11.849 -11.057  0.00  0.00      PROA  
ATOM   4238  HD2 PHE P 851      24.755 -11.241 -11.034  0.00  0.00      PROA  
ATOM   4239  CE2 PHE P 851      26.631 -11.732 -10.072  0.00  0.00      PROA  
ATOM   4240  HE2 PHE P 851      26.629 -10.993  -9.285  0.00  0.00      PROA  
ATOM   4241  C   PHE P 851      24.240 -12.776 -15.719  0.00  0.00      PROA  
ATOM   4242  O   PHE P 851      23.595 -11.871 -16.359  0.00  0.00      PROA  
ATOM   4243  N   PRO P 852      24.097 -14.079 -16.004  0.00  0.00      PROA  
ATOM   4244  CD  PRO P 852      25.125 -15.104 -15.689  0.00  0.00      PROA  
ATOM   4245  HD1 PRO P 852      25.154 -15.257 -14.589  0.00  0.00      PROA  
ATOM   4246  HD2 PRO P 852      26.160 -14.888 -16.028  0.00  0.00      PROA  
ATOM   4247  CA  PRO P 852      23.183 -14.652 -16.964  0.00  0.00      PROA  
ATOM   4248  HA  PRO P 852      23.466 -14.398 -17.975  0.00  0.00      PROA  
ATOM   4249  CB  PRO P 852      23.336 -16.157 -16.964  0.00  0.00      PROA  
ATOM   4250  HB1 PRO P 852      23.236 -16.635 -17.962  0.00  0.00      PROA  
ATOM   4251  HB2 PRO P 852      22.681 -16.680 -16.235  0.00  0.00      PROA  
ATOM   4252  CG  PRO P 852      24.750 -16.330 -16.548  0.00  0.00      PROA  
ATOM   4253  HG1 PRO P 852      25.082 -17.267 -16.053  0.00  0.00      PROA  
ATOM   4254  HG2 PRO P 852      25.303 -16.053 -17.471  0.00  0.00      PROA  
ATOM   4255  C   PRO P 852      21.734 -14.283 -16.715  0.00  0.00      PROA  
ATOM   4256  O   PRO P 852      21.330 -14.198 -15.567  0.00  0.00      PROA  
ATOM   4257  N   THR P 853      21.002 -14.103 -17.782  0.00  0.00      PROA  
ATOM   4258  HN  THR P 853      21.442 -14.136 -18.676  0.00  0.00      PROA  
ATOM   4259  CA  THR P 853      19.533 -13.811 -17.727  0.00  0.00      PROA  
ATOM   4260  HA  THR P 853      19.442 -12.795 -17.371  0.00  0.00      PROA  
ATOM   4261  CB  THR P 853      18.960 -13.894 -19.081  0.00  0.00      PROA  
ATOM   4262  HB  THR P 853      19.184 -14.825 -19.644  0.00  0.00      PROA  
ATOM   4263  OG1 THR P 853      19.538 -12.917 -19.924  0.00  0.00      PROA  
ATOM   4264  HG1 THR P 853      20.425 -13.235 -20.107  0.00  0.00      PROA  
ATOM   4265  CG2 THR P 853      17.437 -13.582 -19.182  0.00  0.00      PROA  
ATOM   4266 HG21 THR P 853      17.024 -12.779 -18.533  0.00  0.00      PROA  
ATOM   4267 HG22 THR P 853      16.898 -14.486 -18.827  0.00  0.00      PROA  
ATOM   4268 HG23 THR P 853      17.081 -13.393 -20.217  0.00  0.00      PROA  
ATOM   4269  C   THR P 853      18.696 -14.605 -16.682  0.00  0.00      PROA  
ATOM   4270  O   THR P 853      17.918 -13.980 -15.970  0.00  0.00      PROA  
ATOM   4271  N   LYS P 854      18.931 -15.911 -16.491  0.00  0.00      PROA  
ATOM   4272  HN  LYS P 854      19.448 -16.388 -17.197  0.00  0.00      PROA  
ATOM   4273  CA  LYS P 854      18.169 -16.608 -15.453  0.00  0.00      PROA  
ATOM   4274  HA  LYS P 854      17.120 -16.408 -15.612  0.00  0.00      PROA  
ATOM   4275  CB  LYS P 854      18.580 -18.061 -15.635  0.00  0.00      PROA  
ATOM   4276  HB1 LYS P 854      19.611 -18.109 -15.223  0.00  0.00      PROA  
ATOM   4277  HB2 LYS P 854      18.673 -18.375 -16.697  0.00  0.00      PROA  
ATOM   4278  CG  LYS P 854      17.658 -19.060 -14.922  0.00  0.00      PROA  
ATOM   4279  HG1 LYS P 854      17.782 -18.854 -13.837  0.00  0.00      PROA  
ATOM   4280  HG2 LYS P 854      18.058 -20.077 -15.123  0.00  0.00      PROA  
ATOM   4281  CD  LYS P 854      16.166 -18.872 -15.232  0.00  0.00      PROA  
ATOM   4282  HD1 LYS P 854      16.128 -18.671 -16.324  0.00  0.00      PROA  
ATOM   4283  HD2 LYS P 854      15.742 -17.996 -14.696  0.00  0.00      PROA  
ATOM   4284  CE  LYS P 854      15.187 -20.043 -14.987  0.00  0.00      PROA  
ATOM   4285  HE1 LYS P 854      14.190 -19.558 -14.909  0.00  0.00      PROA  
ATOM   4286  HE2 LYS P 854      15.247 -20.486 -13.970  0.00  0.00      PROA  
ATOM   4287  NZ  LYS P 854      15.295 -21.039 -15.993  0.00  0.00      PROA  
ATOM   4288  HZ1 LYS P 854      14.701 -20.908 -16.837  0.00  0.00      PROA  
ATOM   4289  HZ2 LYS P 854      15.093 -21.955 -15.544  0.00  0.00      PROA  
ATOM   4290  HZ3 LYS P 854      16.235 -21.030 -16.439  0.00  0.00      PROA  
ATOM   4291  C   LYS P 854      18.566 -16.205 -14.001  0.00  0.00      PROA  
ATOM   4292  O   LYS P 854      17.733 -16.094 -13.156  0.00  0.00      PROA  
ATOM   4293  N   VAL P 855      19.880 -15.875 -13.817  0.00  0.00      PROA  
ATOM   4294  HN  VAL P 855      20.526 -15.900 -14.576  0.00  0.00      PROA  
ATOM   4295  CA  VAL P 855      20.393 -15.532 -12.451  0.00  0.00      PROA  
ATOM   4296  HA  VAL P 855      19.903 -16.186 -11.745  0.00  0.00      PROA  
ATOM   4297  CB  VAL P 855      21.939 -15.764 -12.296  0.00  0.00      PROA  
ATOM   4298  HB  VAL P 855      22.351 -14.879 -12.827  0.00  0.00      PROA  
ATOM   4299  CG1 VAL P 855      22.375 -15.794 -10.834  0.00  0.00      PROA  
ATOM   4300 HG11 VAL P 855      23.408 -15.410 -10.696  0.00  0.00      PROA  
ATOM   4301 HG12 VAL P 855      22.196 -16.816 -10.438  0.00  0.00      PROA  
ATOM   4302 HG13 VAL P 855      21.780 -15.099 -10.204  0.00  0.00      PROA  
ATOM   4303  CG2 VAL P 855      22.323 -16.989 -13.067  0.00  0.00      PROA  
ATOM   4304 HG21 VAL P 855      21.645 -17.825 -12.792  0.00  0.00      PROA  
ATOM   4305 HG22 VAL P 855      23.392 -17.264 -12.945  0.00  0.00      PROA  
ATOM   4306 HG23 VAL P 855      22.191 -16.750 -14.144  0.00  0.00      PROA  
ATOM   4307  C   VAL P 855      19.971 -14.123 -12.112  0.00  0.00      PROA  
ATOM   4308  O   VAL P 855      19.456 -13.753 -11.024  0.00  0.00      PROA  
ATOM   4309  N   ARG P 856      20.165 -13.256 -13.152  0.00  0.00      PROA  
ATOM   4310  HN  ARG P 856      20.609 -13.610 -13.971  0.00  0.00      PROA  
ATOM   4311  CA  ARG P 856      19.927 -11.788 -13.151  0.00  0.00      PROA  
ATOM   4312  HA  ARG P 856      20.418 -11.369 -12.286  0.00  0.00      PROA  
ATOM   4313  CB  ARG P 856      20.350 -11.314 -14.588  0.00  0.00      PROA  
ATOM   4314  HB1 ARG P 856      19.749 -11.658 -15.457  0.00  0.00      PROA  
ATOM   4315  HB2 ARG P 856      21.374 -11.678 -14.820  0.00  0.00      PROA  
ATOM   4316  CG  ARG P 856      20.479  -9.739 -14.505  0.00  0.00      PROA  
ATOM   4317  HG1 ARG P 856      21.144  -9.525 -13.642  0.00  0.00      PROA  
ATOM   4318  HG2 ARG P 856      19.518  -9.294 -14.171  0.00  0.00      PROA  
ATOM   4319  CD  ARG P 856      21.028  -8.942 -15.726  0.00  0.00      PROA  
ATOM   4320  HD1 ARG P 856      22.124  -9.087 -15.835  0.00  0.00      PROA  
ATOM   4321  HD2 ARG P 856      20.977  -7.850 -15.528  0.00  0.00      PROA  
ATOM   4322  NE  ARG P 856      20.113  -9.302 -16.851  0.00  0.00      PROA  
ATOM   4323  HE  ARG P 856      19.230  -8.846 -16.965  0.00  0.00      PROA  
ATOM   4324  CZ  ARG P 856      20.528 -10.132 -17.837  0.00  0.00      PROA  
ATOM   4325  NH1 ARG P 856      21.756 -10.583 -17.911  0.00  0.00      PROA  
ATOM   4326 HH11 ARG P 856      22.194 -10.751 -17.028  0.00  0.00      PROA  
ATOM   4327 HH12 ARG P 856      21.964 -11.227 -18.647  0.00  0.00      PROA  
ATOM   4328  NH2 ARG P 856      19.785 -10.308 -18.938  0.00  0.00      PROA  
ATOM   4329 HH21 ARG P 856      18.827 -10.029 -19.011  0.00  0.00      PROA  
ATOM   4330 HH22 ARG P 856      20.014 -11.083 -19.527  0.00  0.00      PROA  
ATOM   4331  C   ARG P 856      18.433 -11.552 -12.904  0.00  0.00      PROA  
ATOM   4332  O   ARG P 856      18.084 -10.893 -11.925  0.00  0.00      PROA  
ATOM   4333  N   SER P 857      17.525 -12.207 -13.634  0.00  0.00      PROA  
ATOM   4334  HN  SER P 857      17.956 -12.740 -14.358  0.00  0.00      PROA  
ATOM   4335  CA  SER P 857      16.119 -12.122 -13.370  0.00  0.00      PROA  
ATOM   4336  HA  SER P 857      15.767 -11.105 -13.458  0.00  0.00      PROA  
ATOM   4337  CB  SER P 857      15.326 -12.870 -14.531  0.00  0.00      PROA  
ATOM   4338  HB1 SER P 857      15.734 -12.394 -15.448  0.00  0.00      PROA  
ATOM   4339  HB2 SER P 857      14.228 -12.707 -14.473  0.00  0.00      PROA  
ATOM   4340  OG  SER P 857      15.623 -14.227 -14.517  0.00  0.00      PROA  
ATOM   4341  HG1 SER P 857      16.439 -14.222 -15.022  0.00  0.00      PROA  
ATOM   4342  C   SER P 857      15.633 -12.712 -12.059  0.00  0.00      PROA  
ATOM   4343  O   SER P 857      14.879 -12.102 -11.294  0.00  0.00      PROA  
ATOM   4344  N   THR P 858      16.178 -13.880 -11.644  0.00  0.00      PROA  
ATOM   4345  HN  THR P 858      16.730 -14.390 -12.300  0.00  0.00      PROA  
ATOM   4346  CA  THR P 858      15.867 -14.515 -10.362  0.00  0.00      PROA  
ATOM   4347  HA  THR P 858      14.789 -14.471 -10.306  0.00  0.00      PROA  
ATOM   4348  CB  THR P 858      16.361 -15.908 -10.225  0.00  0.00      PROA  
ATOM   4349  HB  THR P 858      17.454 -15.717 -10.177  0.00  0.00      PROA  
ATOM   4350  OG1 THR P 858      15.918 -16.663 -11.360  0.00  0.00      PROA  
ATOM   4351  HG1 THR P 858      16.569 -16.447 -12.032  0.00  0.00      PROA  
ATOM   4352  CG2 THR P 858      15.879 -16.543  -8.951  0.00  0.00      PROA  
ATOM   4353 HG21 THR P 858      14.800 -16.781  -9.067  0.00  0.00      PROA  
ATOM   4354 HG22 THR P 858      15.820 -15.987  -7.990  0.00  0.00      PROA  
ATOM   4355 HG23 THR P 858      16.588 -17.397  -8.900  0.00  0.00      PROA  
ATOM   4356  C   THR P 858      16.188 -13.652  -9.185  0.00  0.00      PROA  
ATOM   4357  O   THR P 858      15.466 -13.469  -8.270  0.00  0.00      PROA  
ATOM   4358  N   ILE P 859      17.328 -12.897  -9.220  0.00  0.00      PROA  
ATOM   4359  HN  ILE P 859      17.931 -12.862 -10.013  0.00  0.00      PROA  
ATOM   4360  CA  ILE P 859      17.536 -11.795  -8.252  0.00  0.00      PROA  
ATOM   4361  HA  ILE P 859      17.543 -12.237  -7.267  0.00  0.00      PROA  
ATOM   4362  CB  ILE P 859      18.891 -11.229  -8.470  0.00  0.00      PROA  
ATOM   4363  HB  ILE P 859      19.192 -10.796  -9.448  0.00  0.00      PROA  
ATOM   4364  CG2 ILE P 859      19.193 -10.082  -7.430  0.00  0.00      PROA  
ATOM   4365 HG21 ILE P 859      18.514  -9.236  -7.670  0.00  0.00      PROA  
ATOM   4366 HG22 ILE P 859      20.244  -9.758  -7.584  0.00  0.00      PROA  
ATOM   4367 HG23 ILE P 859      19.153 -10.417  -6.372  0.00  0.00      PROA  
ATOM   4368  CG1 ILE P 859      19.895 -12.379  -8.246  0.00  0.00      PROA  
ATOM   4369 HG11 ILE P 859      19.712 -13.296  -8.846  0.00  0.00      PROA  
ATOM   4370 HG12 ILE P 859      19.969 -12.821  -7.229  0.00  0.00      PROA  
ATOM   4371  CD  ILE P 859      21.292 -11.976  -8.718  0.00  0.00      PROA  
ATOM   4372  HD1 ILE P 859      21.954 -12.864  -8.638  0.00  0.00      PROA  
ATOM   4373  HD2 ILE P 859      21.583 -11.016  -8.240  0.00  0.00      PROA  
ATOM   4374  HD3 ILE P 859      21.321 -11.855  -9.822  0.00  0.00      PROA  
ATOM   4375  C   ILE P 859      16.476 -10.677  -8.353  0.00  0.00      PROA  
ATOM   4376  O   ILE P 859      15.859 -10.345  -7.394  0.00  0.00      PROA  
ATOM   4377  N   SER P 860      16.206 -10.193  -9.572  0.00  0.00      PROA  
ATOM   4378  HN  SER P 860      16.814 -10.484 -10.306  0.00  0.00      PROA  
ATOM   4379  CA  SER P 860      15.321  -9.124  -9.938  0.00  0.00      PROA  
ATOM   4380  HA  SER P 860      15.705  -8.273  -9.395  0.00  0.00      PROA  
ATOM   4381  CB  SER P 860      15.299  -8.852 -11.445  0.00  0.00      PROA  
ATOM   4382  HB1 SER P 860      14.868  -7.836 -11.573  0.00  0.00      PROA  
ATOM   4383  HB2 SER P 860      14.732  -9.670 -11.937  0.00  0.00      PROA  
ATOM   4384  OG  SER P 860      16.632  -8.775 -11.897  0.00  0.00      PROA  
ATOM   4385  HG1 SER P 860      17.119  -9.601 -11.937  0.00  0.00      PROA  
ATOM   4386  C   SER P 860      13.869  -9.269  -9.479  0.00  0.00      PROA  
ATOM   4387  O   SER P 860      13.314  -8.372  -8.850  0.00  0.00      PROA  
ATOM   4388  N   ASP P 861      13.273 -10.485  -9.750  0.00  0.00      PROA  
ATOM   4389  HN  ASP P 861      13.682 -11.032 -10.476  0.00  0.00      PROA  
ATOM   4390  CA  ASP P 861      11.985 -10.881  -9.285  0.00  0.00      PROA  
ATOM   4391  HA  ASP P 861      11.232 -10.257  -9.743  0.00  0.00      PROA  
ATOM   4392  CB  ASP P 861      11.733 -12.299  -9.930  0.00  0.00      PROA  
ATOM   4393  HB1 ASP P 861      11.020 -12.926  -9.352  0.00  0.00      PROA  
ATOM   4394  HB2 ASP P 861      12.643 -12.937  -9.947  0.00  0.00      PROA  
ATOM   4395  CG  ASP P 861      11.353 -12.254 -11.469  0.00  0.00      PROA  
ATOM   4396  OD1 ASP P 861      11.405 -11.214 -12.121  0.00  0.00      PROA  
ATOM   4397  OD2 ASP P 861      10.964 -13.342 -11.970  0.00  0.00      PROA  
ATOM   4398  C   ASP P 861      11.787 -10.892  -7.829  0.00  0.00      PROA  
ATOM   4399  O   ASP P 861      10.828 -10.475  -7.270  0.00  0.00      PROA  
ATOM   4400  N   PHE P 862      12.768 -11.399  -7.162  0.00  0.00      PROA  
ATOM   4401  HN  PHE P 862      13.666 -11.612  -7.538  0.00  0.00      PROA  
ATOM   4402  CA  PHE P 862      12.652 -11.705  -5.689  0.00  0.00      PROA  
ATOM   4403  HA  PHE P 862      11.659 -11.813  -5.279  0.00  0.00      PROA  
ATOM   4404  CB  PHE P 862      13.299 -13.113  -5.385  0.00  0.00      PROA  
ATOM   4405  HB1 PHE P 862      13.619 -13.318  -4.342  0.00  0.00      PROA  
ATOM   4406  HB2 PHE P 862      14.232 -13.196  -5.983  0.00  0.00      PROA  
ATOM   4407  CG  PHE P 862      12.452 -14.265  -5.920  0.00  0.00      PROA  
ATOM   4408  CD1 PHE P 862      11.572 -15.027  -5.095  0.00  0.00      PROA  
ATOM   4409  HD1 PHE P 862      11.596 -14.792  -4.041  0.00  0.00      PROA  
ATOM   4410  CE1 PHE P 862      10.737 -15.985  -5.718  0.00  0.00      PROA  
ATOM   4411  HE1 PHE P 862      10.020 -16.568  -5.158  0.00  0.00      PROA  
ATOM   4412  CZ  PHE P 862      10.777 -16.197  -7.072  0.00  0.00      PROA  
ATOM   4413  HZ  PHE P 862      10.161 -16.965  -7.515  0.00  0.00      PROA  
ATOM   4414  CD2 PHE P 862      12.539 -14.552  -7.346  0.00  0.00      PROA  
ATOM   4415  HD2 PHE P 862      13.238 -14.095  -8.030  0.00  0.00      PROA  
ATOM   4416  CE2 PHE P 862      11.704 -15.547  -7.867  0.00  0.00      PROA  
ATOM   4417  HE2 PHE P 862      11.695 -15.706  -8.935  0.00  0.00      PROA  
ATOM   4418  C   PHE P 862      13.322 -10.705  -4.753  0.00  0.00      PROA  
ATOM   4419  O   PHE P 862      13.556 -10.936  -3.564  0.00  0.00      PROA  
ATOM   4420  N   ALA P 863      13.671  -9.532  -5.302  0.00  0.00      PROA  
ATOM   4421  HN  ALA P 863      13.274  -9.341  -6.196  0.00  0.00      PROA  
ATOM   4422  CA  ALA P 863      14.466  -8.450  -4.746  0.00  0.00      PROA  
ATOM   4423  HA  ALA P 863      15.498  -8.745  -4.631  0.00  0.00      PROA  
ATOM   4424  CB  ALA P 863      14.435  -7.123  -5.712  0.00  0.00      PROA  
ATOM   4425  HB1 ALA P 863      14.968  -7.426  -6.639  0.00  0.00      PROA  
ATOM   4426  HB2 ALA P 863      14.897  -6.276  -5.162  0.00  0.00      PROA  
ATOM   4427  HB3 ALA P 863      13.377  -6.971  -6.017  0.00  0.00      PROA  
ATOM   4428  C   ALA P 863      14.027  -8.029  -3.331  0.00  0.00      PROA  
ATOM   4429  O   ALA P 863      14.875  -7.946  -2.444  0.00  0.00      PROA  
ATOM   4430  N   VAL P 864      12.708  -7.799  -3.071  0.00  0.00      PROA  
ATOM   4431  HN  VAL P 864      12.034  -7.805  -3.805  0.00  0.00      PROA  
ATOM   4432  CA  VAL P 864      12.223  -7.474  -1.774  0.00  0.00      PROA  
ATOM   4433  HA  VAL P 864      12.899  -6.686  -1.473  0.00  0.00      PROA  
ATOM   4434  CB  VAL P 864      10.836  -6.895  -1.907  0.00  0.00      PROA  
ATOM   4435  HB  VAL P 864      10.149  -7.581  -2.448  0.00  0.00      PROA  
ATOM   4436  CG1 VAL P 864      10.197  -6.621  -0.522  0.00  0.00      PROA  
ATOM   4437 HG11 VAL P 864      10.775  -5.882   0.074  0.00  0.00      PROA  
ATOM   4438 HG12 VAL P 864      10.177  -7.522   0.129  0.00  0.00      PROA  
ATOM   4439 HG13 VAL P 864       9.130  -6.333  -0.630  0.00  0.00      PROA  
ATOM   4440  CG2 VAL P 864      10.866  -5.681  -2.739  0.00  0.00      PROA  
ATOM   4441 HG21 VAL P 864       9.926  -5.089  -2.708  0.00  0.00      PROA  
ATOM   4442 HG22 VAL P 864      11.037  -5.786  -3.831  0.00  0.00      PROA  
ATOM   4443 HG23 VAL P 864      11.598  -4.936  -2.359  0.00  0.00      PROA  
ATOM   4444  C   VAL P 864      12.299  -8.548  -0.744  0.00  0.00      PROA  
ATOM   4445  O   VAL P 864      12.804  -8.272   0.372  0.00  0.00      PROA  
ATOM   4446  N   PHE P 865      11.924  -9.821  -1.071  0.00  0.00      PROA  
ATOM   4447  HN  PHE P 865      11.484 -10.076  -1.928  0.00  0.00      PROA  
ATOM   4448  CA  PHE P 865      12.092 -10.918  -0.178  0.00  0.00      PROA  
ATOM   4449  HA  PHE P 865      11.480 -10.660   0.673  0.00  0.00      PROA  
ATOM   4450  CB  PHE P 865      11.395 -12.110  -0.791  0.00  0.00      PROA  
ATOM   4451  HB1 PHE P 865      11.968 -12.330  -1.717  0.00  0.00      PROA  
ATOM   4452  HB2 PHE P 865      10.348 -11.865  -1.068  0.00  0.00      PROA  
ATOM   4453  CG  PHE P 865      11.216 -13.314   0.119  0.00  0.00      PROA  
ATOM   4454  CD1 PHE P 865      12.138 -14.367  -0.060  0.00  0.00      PROA  
ATOM   4455  HD1 PHE P 865      12.968 -14.242  -0.740  0.00  0.00      PROA  
ATOM   4456  CE1 PHE P 865      12.090 -15.581   0.647  0.00  0.00      PROA  
ATOM   4457  HE1 PHE P 865      12.722 -16.429   0.429  0.00  0.00      PROA  
ATOM   4458  CZ  PHE P 865      11.117 -15.622   1.673  0.00  0.00      PROA  
ATOM   4459  HZ  PHE P 865      11.161 -16.494   2.309  0.00  0.00      PROA  
ATOM   4460  CD2 PHE P 865      10.110 -13.456   1.032  0.00  0.00      PROA  
ATOM   4461  HD2 PHE P 865       9.313 -12.759   1.244  0.00  0.00      PROA  
ATOM   4462  CE2 PHE P 865      10.130 -14.580   1.888  0.00  0.00      PROA  
ATOM   4463  HE2 PHE P 865       9.496 -14.583   2.762  0.00  0.00      PROA  
ATOM   4464  C   PHE P 865      13.539 -11.166   0.157  0.00  0.00      PROA  
ATOM   4465  O   PHE P 865      13.886 -11.315   1.324  0.00  0.00      PROA  
ATOM   4466  N   LEU P 866      14.499 -11.024  -0.823  0.00  0.00      PROA  
ATOM   4467  HN  LEU P 866      14.194 -10.954  -1.770  0.00  0.00      PROA  
ATOM   4468  CA  LEU P 866      15.962 -11.118  -0.680  0.00  0.00      PROA  
ATOM   4469  HA  LEU P 866      16.174 -12.112  -0.314  0.00  0.00      PROA  
ATOM   4470  CB  LEU P 866      16.637 -10.939  -2.110  0.00  0.00      PROA  
ATOM   4471  HB1 LEU P 866      17.724 -10.733  -2.010  0.00  0.00      PROA  
ATOM   4472  HB2 LEU P 866      16.298 -10.026  -2.644  0.00  0.00      PROA  
ATOM   4473  CG  LEU P 866      16.496 -12.123  -2.995  0.00  0.00      PROA  
ATOM   4474  HG  LEU P 866      15.408 -12.352  -2.986  0.00  0.00      PROA  
ATOM   4475  CD1 LEU P 866      16.911 -11.875  -4.434  0.00  0.00      PROA  
ATOM   4476 HD11 LEU P 866      16.345 -11.015  -4.852  0.00  0.00      PROA  
ATOM   4477 HD12 LEU P 866      16.615 -12.743  -5.061  0.00  0.00      PROA  
ATOM   4478 HD13 LEU P 866      18.010 -11.715  -4.443  0.00  0.00      PROA  
ATOM   4479  CD2 LEU P 866      17.320 -13.297  -2.504  0.00  0.00      PROA  
ATOM   4480 HD21 LEU P 866      18.409 -13.099  -2.408  0.00  0.00      PROA  
ATOM   4481 HD22 LEU P 866      17.241 -14.124  -3.242  0.00  0.00      PROA  
ATOM   4482 HD23 LEU P 866      16.809 -13.704  -1.605  0.00  0.00      PROA  
ATOM   4483  C   LEU P 866      16.450 -10.085   0.336  0.00  0.00      PROA  
ATOM   4484  O   LEU P 866      17.072 -10.467   1.325  0.00  0.00      PROA  
ATOM   4485  N   THR P 867      16.032  -8.796   0.237  0.00  0.00      PROA  
ATOM   4486  HN  THR P 867      15.694  -8.460  -0.639  0.00  0.00      PROA  
ATOM   4487  CA  THR P 867      16.321  -7.774   1.239  0.00  0.00      PROA  
ATOM   4488  HA  THR P 867      17.394  -7.825   1.342  0.00  0.00      PROA  
ATOM   4489  CB  THR P 867      15.767  -6.413   0.776  0.00  0.00      PROA  
ATOM   4490  HB  THR P 867      14.659  -6.488   0.820  0.00  0.00      PROA  
ATOM   4491  OG1 THR P 867      16.206  -6.107  -0.526  0.00  0.00      PROA  
ATOM   4492  HG1 THR P 867      15.643  -6.575  -1.147  0.00  0.00      PROA  
ATOM   4493  CG2 THR P 867      16.118  -5.334   1.750  0.00  0.00      PROA  
ATOM   4494 HG21 THR P 867      15.679  -5.551   2.748  0.00  0.00      PROA  
ATOM   4495 HG22 THR P 867      15.634  -4.367   1.495  0.00  0.00      PROA  
ATOM   4496 HG23 THR P 867      17.216  -5.333   1.923  0.00  0.00      PROA  
ATOM   4497  C   THR P 867      15.791  -8.032   2.656  0.00  0.00      PROA  
ATOM   4498  O   THR P 867      16.563  -8.122   3.659  0.00  0.00      PROA  
ATOM   4499  N   ILE P 868      14.464  -8.327   2.858  0.00  0.00      PROA  
ATOM   4500  HN  ILE P 868      13.870  -8.499   2.075  0.00  0.00      PROA  
ATOM   4501  CA  ILE P 868      13.910  -8.484   4.144  0.00  0.00      PROA  
ATOM   4502  HA  ILE P 868      14.111  -7.577   4.696  0.00  0.00      PROA  
ATOM   4503  CB  ILE P 868      12.339  -8.622   4.195  0.00  0.00      PROA  
ATOM   4504  HB  ILE P 868      12.158  -9.458   3.486  0.00  0.00      PROA  
ATOM   4505  CG2 ILE P 868      11.858  -9.093   5.564  0.00  0.00      PROA  
ATOM   4506 HG21 ILE P 868      12.077  -8.363   6.372  0.00  0.00      PROA  
ATOM   4507 HG22 ILE P 868      12.228 -10.052   5.985  0.00  0.00      PROA  
ATOM   4508 HG23 ILE P 868      10.749  -9.068   5.625  0.00  0.00      PROA  
ATOM   4509  CG1 ILE P 868      11.681  -7.300   3.720  0.00  0.00      PROA  
ATOM   4510 HG11 ILE P 868      12.160  -7.076   2.743  0.00  0.00      PROA  
ATOM   4511 HG12 ILE P 868      11.771  -6.428   4.401  0.00  0.00      PROA  
ATOM   4512  CD  ILE P 868      10.209  -7.527   3.452  0.00  0.00      PROA  
ATOM   4513  HD1 ILE P 868      10.151  -8.179   2.554  0.00  0.00      PROA  
ATOM   4514  HD2 ILE P 868       9.615  -6.626   3.190  0.00  0.00      PROA  
ATOM   4515  HD3 ILE P 868       9.608  -7.892   4.313  0.00  0.00      PROA  
ATOM   4516  C   ILE P 868      14.502  -9.693   5.019  0.00  0.00      PROA  
ATOM   4517  O   ILE P 868      14.834  -9.511   6.214  0.00  0.00      PROA  
ATOM   4518  N   VAL P 869      14.739 -10.813   4.379  0.00  0.00      PROA  
ATOM   4519  HN  VAL P 869      14.409 -11.033   3.465  0.00  0.00      PROA  
ATOM   4520  CA  VAL P 869      15.557 -11.936   4.816  0.00  0.00      PROA  
ATOM   4521  HA  VAL P 869      15.061 -12.333   5.690  0.00  0.00      PROA  
ATOM   4522  CB  VAL P 869      15.723 -13.083   3.721  0.00  0.00      PROA  
ATOM   4523  HB  VAL P 869      16.205 -12.614   2.836  0.00  0.00      PROA  
ATOM   4524  CG1 VAL P 869      16.534 -14.361   4.261  0.00  0.00      PROA  
ATOM   4525 HG11 VAL P 869      15.953 -14.892   5.045  0.00  0.00      PROA  
ATOM   4526 HG12 VAL P 869      17.477 -13.971   4.698  0.00  0.00      PROA  
ATOM   4527 HG13 VAL P 869      16.698 -15.109   3.455  0.00  0.00      PROA  
ATOM   4528  CG2 VAL P 869      14.321 -13.428   3.308  0.00  0.00      PROA  
ATOM   4529 HG21 VAL P 869      14.261 -13.866   2.289  0.00  0.00      PROA  
ATOM   4530 HG22 VAL P 869      13.544 -12.633   3.292  0.00  0.00      PROA  
ATOM   4531 HG23 VAL P 869      13.954 -14.180   4.039  0.00  0.00      PROA  
ATOM   4532  C   VAL P 869      16.939 -11.536   5.314  0.00  0.00      PROA  
ATOM   4533  O   VAL P 869      17.418 -11.937   6.420  0.00  0.00      PROA  
ATOM   4534  N   ILE P 870      17.685 -10.772   4.533  0.00  0.00      PROA  
ATOM   4535  HN  ILE P 870      17.407 -10.533   3.606  0.00  0.00      PROA  
ATOM   4536  CA  ILE P 870      19.009 -10.318   4.898  0.00  0.00      PROA  
ATOM   4537  HA  ILE P 870      19.587 -11.150   5.271  0.00  0.00      PROA  
ATOM   4538  CB  ILE P 870      19.739  -9.607   3.819  0.00  0.00      PROA  
ATOM   4539  HB  ILE P 870      19.118  -8.828   3.327  0.00  0.00      PROA  
ATOM   4540  CG2 ILE P 870      20.964  -8.867   4.356  0.00  0.00      PROA  
ATOM   4541 HG21 ILE P 870      21.572  -9.494   5.043  0.00  0.00      PROA  
ATOM   4542 HG22 ILE P 870      20.750  -7.945   4.937  0.00  0.00      PROA  
ATOM   4543 HG23 ILE P 870      21.756  -8.584   3.630  0.00  0.00      PROA  
ATOM   4544  CG1 ILE P 870      20.053 -10.655   2.705  0.00  0.00      PROA  
ATOM   4545 HG11 ILE P 870      19.172 -11.316   2.558  0.00  0.00      PROA  
ATOM   4546 HG12 ILE P 870      20.777 -11.416   3.066  0.00  0.00      PROA  
ATOM   4547  CD  ILE P 870      20.505 -10.187   1.273  0.00  0.00      PROA  
ATOM   4548  HD1 ILE P 870      19.609  -9.945   0.663  0.00  0.00      PROA  
ATOM   4549  HD2 ILE P 870      21.057 -11.019   0.786  0.00  0.00      PROA  
ATOM   4550  HD3 ILE P 870      21.186  -9.319   1.404  0.00  0.00      PROA  
ATOM   4551  C   ILE P 870      18.950  -9.347   6.103  0.00  0.00      PROA  
ATOM   4552  O   ILE P 870      19.582  -9.475   7.132  0.00  0.00      PROA  
ATOM   4553  N   MET P 871      17.949  -8.488   6.102  0.00  0.00      PROA  
ATOM   4554  HN  MET P 871      17.332  -8.523   5.319  0.00  0.00      PROA  
ATOM   4555  CA  MET P 871      17.628  -7.543   7.169  0.00  0.00      PROA  
ATOM   4556  HA  MET P 871      18.522  -6.953   7.311  0.00  0.00      PROA  
ATOM   4557  CB  MET P 871      16.534  -6.641   6.782  0.00  0.00      PROA  
ATOM   4558  HB1 MET P 871      16.118  -6.072   7.641  0.00  0.00      PROA  
ATOM   4559  HB2 MET P 871      15.686  -7.159   6.286  0.00  0.00      PROA  
ATOM   4560  CG  MET P 871      16.855  -5.550   5.794  0.00  0.00      PROA  
ATOM   4561  HG1 MET P 871      15.934  -4.962   5.593  0.00  0.00      PROA  
ATOM   4562  HG2 MET P 871      17.182  -5.920   4.799  0.00  0.00      PROA  
ATOM   4563  SD  MET P 871      18.194  -4.485   6.364  0.00  0.00      PROA  
ATOM   4564  CE  MET P 871      19.073  -4.449   4.798  0.00  0.00      PROA  
ATOM   4565  HE1 MET P 871      19.172  -5.493   4.431  0.00  0.00      PROA  
ATOM   4566  HE2 MET P 871      20.115  -4.095   4.954  0.00  0.00      PROA  
ATOM   4567  HE3 MET P 871      18.577  -3.751   4.090  0.00  0.00      PROA  
ATOM   4568  C   MET P 871      17.391  -8.142   8.541  0.00  0.00      PROA  
ATOM   4569  O   MET P 871      17.965  -7.609   9.579  0.00  0.00      PROA  
ATOM   4570  N   VAL P 872      16.651  -9.296   8.506  0.00  0.00      PROA  
ATOM   4571  HN  VAL P 872      16.492  -9.749   7.632  0.00  0.00      PROA  
ATOM   4572  CA  VAL P 872      16.334 -10.072   9.700  0.00  0.00      PROA  
ATOM   4573  HA  VAL P 872      16.050  -9.332  10.434  0.00  0.00      PROA  
ATOM   4574  CB  VAL P 872      15.238 -11.037   9.440  0.00  0.00      PROA  
ATOM   4575  HB  VAL P 872      15.382 -11.533   8.456  0.00  0.00      PROA  
ATOM   4576  CG1 VAL P 872      15.086 -12.250  10.458  0.00  0.00      PROA  
ATOM   4577 HG11 VAL P 872      14.105 -12.756  10.337  0.00  0.00      PROA  
ATOM   4578 HG12 VAL P 872      15.068 -11.887  11.508  0.00  0.00      PROA  
ATOM   4579 HG13 VAL P 872      15.880 -13.026  10.482  0.00  0.00      PROA  
ATOM   4580  CG2 VAL P 872      13.813 -10.372   9.273  0.00  0.00      PROA  
ATOM   4581 HG21 VAL P 872      13.065 -11.034   8.786  0.00  0.00      PROA  
ATOM   4582 HG22 VAL P 872      13.949  -9.426   8.707  0.00  0.00      PROA  
ATOM   4583 HG23 VAL P 872      13.361 -10.178  10.269  0.00  0.00      PROA  
ATOM   4584  C   VAL P 872      17.522 -10.800  10.177  0.00  0.00      PROA  
ATOM   4585  O   VAL P 872      17.831 -10.808  11.409  0.00  0.00      PROA  
ATOM   4586  N   THR P 873      18.332 -11.323   9.199  0.00  0.00      PROA  
ATOM   4587  HN  THR P 873      18.056 -11.251   8.244  0.00  0.00      PROA  
ATOM   4588  CA  THR P 873      19.605 -11.941   9.445  0.00  0.00      PROA  
ATOM   4589  HA  THR P 873      19.354 -12.714  10.155  0.00  0.00      PROA  
ATOM   4590  CB  THR P 873      20.236 -12.647   8.235  0.00  0.00      PROA  
ATOM   4591  HB  THR P 873      20.443 -11.958   7.389  0.00  0.00      PROA  
ATOM   4592  OG1 THR P 873      19.277 -13.573   7.766  0.00  0.00      PROA  
ATOM   4593  HG1 THR P 873      18.624 -13.041   7.305  0.00  0.00      PROA  
ATOM   4594  CG2 THR P 873      21.501 -13.369   8.611  0.00  0.00      PROA  
ATOM   4595 HG21 THR P 873      21.823 -13.892   7.685  0.00  0.00      PROA  
ATOM   4596 HG22 THR P 873      21.329 -14.036   9.483  0.00  0.00      PROA  
ATOM   4597 HG23 THR P 873      22.417 -12.778   8.823  0.00  0.00      PROA  
ATOM   4598  C   THR P 873      20.516 -10.951  10.050  0.00  0.00      PROA  
ATOM   4599  O   THR P 873      21.225 -11.351  11.010  0.00  0.00      PROA  
ATOM   4600  N   ILE P 874      20.635  -9.714   9.596  0.00  0.00      PROA  
ATOM   4601  HN  ILE P 874      20.167  -9.417   8.766  0.00  0.00      PROA  
ATOM   4602  CA  ILE P 874      21.441  -8.636  10.267  0.00  0.00      PROA  
ATOM   4603  HA  ILE P 874      22.462  -8.978  10.351  0.00  0.00      PROA  
ATOM   4604  CB  ILE P 874      21.514  -7.369   9.417  0.00  0.00      PROA  
ATOM   4605  HB  ILE P 874      20.502  -7.248   8.976  0.00  0.00      PROA  
ATOM   4606  CG2 ILE P 874      21.909  -6.166  10.203  0.00  0.00      PROA  
ATOM   4607 HG21 ILE P 874      22.042  -5.288   9.535  0.00  0.00      PROA  
ATOM   4608 HG22 ILE P 874      22.860  -6.275  10.767  0.00  0.00      PROA  
ATOM   4609 HG23 ILE P 874      21.096  -5.851  10.892  0.00  0.00      PROA  
ATOM   4610  CG1 ILE P 874      22.490  -7.669   8.201  0.00  0.00      PROA  
ATOM   4611 HG11 ILE P 874      22.221  -8.692   7.864  0.00  0.00      PROA  
ATOM   4612 HG12 ILE P 874      23.491  -7.756   8.674  0.00  0.00      PROA  
ATOM   4613  CD  ILE P 874      22.413  -6.633   7.136  0.00  0.00      PROA  
ATOM   4614  HD1 ILE P 874      22.963  -5.702   7.392  0.00  0.00      PROA  
ATOM   4615  HD2 ILE P 874      21.392  -6.364   6.790  0.00  0.00      PROA  
ATOM   4616  HD3 ILE P 874      22.919  -7.014   6.223  0.00  0.00      PROA  
ATOM   4617  C   ILE P 874      20.920  -8.369  11.701  0.00  0.00      PROA  
ATOM   4618  O   ILE P 874      21.729  -8.243  12.649  0.00  0.00      PROA  
ATOM   4619  N   ASP P 875      19.593  -8.091  11.774  0.00  0.00      PROA  
ATOM   4620  HN  ASP P 875      19.002  -8.153  10.973  0.00  0.00      PROA  
ATOM   4621  CA  ASP P 875      19.048  -7.747  13.084  0.00  0.00      PROA  
ATOM   4622  HA  ASP P 875      19.477  -6.795  13.361  0.00  0.00      PROA  
ATOM   4623  CB  ASP P 875      17.549  -7.449  12.846  0.00  0.00      PROA  
ATOM   4624  HB1 ASP P 875      17.073  -8.401  12.527  0.00  0.00      PROA  
ATOM   4625  HB2 ASP P 875      17.373  -6.741  12.009  0.00  0.00      PROA  
ATOM   4626  CG  ASP P 875      16.840  -7.115  14.135  0.00  0.00      PROA  
ATOM   4627  OD1 ASP P 875      16.712  -7.996  14.995  0.00  0.00      PROA  
ATOM   4628  OD2 ASP P 875      16.375  -5.965  14.291  0.00  0.00      PROA  
ATOM   4629  C   ASP P 875      19.265  -8.723  14.272  0.00  0.00      PROA  
ATOM   4630  O   ASP P 875      19.619  -8.408  15.382  0.00  0.00      PROA  
ATOM   4631  N   TYR P 876      19.086 -10.064  13.923  0.00  0.00      PROA  
ATOM   4632  HN  TYR P 876      18.909 -10.251  12.960  0.00  0.00      PROA  
ATOM   4633  CA  TYR P 876      19.351 -11.213  14.701  0.00  0.00      PROA  
ATOM   4634  HA  TYR P 876      18.718 -11.022  15.555  0.00  0.00      PROA  
ATOM   4635  CB  TYR P 876      18.798 -12.538  13.947  0.00  0.00      PROA  
ATOM   4636  HB1 TYR P 876      19.235 -12.522  12.926  0.00  0.00      PROA  
ATOM   4637  HB2 TYR P 876      17.701 -12.378  13.869  0.00  0.00      PROA  
ATOM   4638  CG  TYR P 876      19.231 -13.896  14.535  0.00  0.00      PROA  
ATOM   4639  CD1 TYR P 876      20.354 -14.626  14.053  0.00  0.00      PROA  
ATOM   4640  HD1 TYR P 876      20.753 -14.411  13.073  0.00  0.00      PROA  
ATOM   4641  CE1 TYR P 876      20.704 -15.778  14.735  0.00  0.00      PROA  
ATOM   4642  HE1 TYR P 876      21.511 -16.409  14.394  0.00  0.00      PROA  
ATOM   4643  CZ  TYR P 876      20.190 -16.117  15.995  0.00  0.00      PROA  
ATOM   4644  OH  TYR P 876      20.811 -17.157  16.780  0.00  0.00      PROA  
ATOM   4645  HH  TYR P 876      20.351 -17.284  17.613  0.00  0.00      PROA  
ATOM   4646  CD2 TYR P 876      18.631 -14.319  15.742  0.00  0.00      PROA  
ATOM   4647  HD2 TYR P 876      17.806 -13.794  16.201  0.00  0.00      PROA  
ATOM   4648  CE2 TYR P 876      19.109 -15.439  16.452  0.00  0.00      PROA  
ATOM   4649  HE2 TYR P 876      18.656 -15.645  17.410  0.00  0.00      PROA  
ATOM   4650  C   TYR P 876      20.772 -11.405  15.185  0.00  0.00      PROA  
ATOM   4651  O   TYR P 876      20.995 -11.650  16.351  0.00  0.00      PROA  
ATOM   4652  N   LEU P 877      21.765 -11.104  14.299  0.00  0.00      PROA  
ATOM   4653  HN  LEU P 877      21.525 -11.061  13.332  0.00  0.00      PROA  
ATOM   4654  CA  LEU P 877      23.213 -11.303  14.543  0.00  0.00      PROA  
ATOM   4655  HA  LEU P 877      23.379 -11.985  15.363  0.00  0.00      PROA  
ATOM   4656  CB  LEU P 877      24.009 -11.607  13.317  0.00  0.00      PROA  
ATOM   4657  HB1 LEU P 877      25.083 -11.627  13.601  0.00  0.00      PROA  
ATOM   4658  HB2 LEU P 877      23.957 -10.848  12.507  0.00  0.00      PROA  
ATOM   4659  CG  LEU P 877      23.619 -12.969  12.647  0.00  0.00      PROA  
ATOM   4660  HG  LEU P 877      22.529 -13.022  12.438  0.00  0.00      PROA  
ATOM   4661  CD1 LEU P 877      24.473 -13.113  11.313  0.00  0.00      PROA  
ATOM   4662 HD11 LEU P 877      23.987 -13.834  10.621  0.00  0.00      PROA  
ATOM   4663 HD12 LEU P 877      25.481 -13.471  11.612  0.00  0.00      PROA  
ATOM   4664 HD13 LEU P 877      24.569 -12.189  10.704  0.00  0.00      PROA  
ATOM   4665  CD2 LEU P 877      24.015 -14.114  13.615  0.00  0.00      PROA  
ATOM   4666 HD21 LEU P 877      24.199 -13.783  14.659  0.00  0.00      PROA  
ATOM   4667 HD22 LEU P 877      24.979 -14.563  13.296  0.00  0.00      PROA  
ATOM   4668 HD23 LEU P 877      23.277 -14.934  13.480  0.00  0.00      PROA  
ATOM   4669  C   LEU P 877      23.777 -10.054  15.188  0.00  0.00      PROA  
ATOM   4670  O   LEU P 877      24.635 -10.162  16.062  0.00  0.00      PROA  
ATOM   4671  N   VAL P 878      23.254  -8.873  14.876  0.00  0.00      PROA  
ATOM   4672  HN  VAL P 878      22.667  -8.787  14.074  0.00  0.00      PROA  
ATOM   4673  CA  VAL P 878      23.472  -7.677  15.640  0.00  0.00      PROA  
ATOM   4674  HA  VAL P 878      24.540  -7.537  15.717  0.00  0.00      PROA  
ATOM   4675  CB  VAL P 878      23.004  -6.416  14.877  0.00  0.00      PROA  
ATOM   4676  HB  VAL P 878      22.001  -6.696  14.489  0.00  0.00      PROA  
ATOM   4677  CG1 VAL P 878      22.979  -5.183  15.842  0.00  0.00      PROA  
ATOM   4678 HG11 VAL P 878      24.042  -4.921  16.035  0.00  0.00      PROA  
ATOM   4679 HG12 VAL P 878      22.491  -5.428  16.809  0.00  0.00      PROA  
ATOM   4680 HG13 VAL P 878      22.520  -4.264  15.420  0.00  0.00      PROA  
ATOM   4681  CG2 VAL P 878      24.098  -6.148  13.796  0.00  0.00      PROA  
ATOM   4682 HG21 VAL P 878      24.232  -6.973  13.063  0.00  0.00      PROA  
ATOM   4683 HG22 VAL P 878      25.076  -5.992  14.301  0.00  0.00      PROA  
ATOM   4684 HG23 VAL P 878      23.912  -5.229  13.201  0.00  0.00      PROA  
ATOM   4685  C   VAL P 878      22.992  -7.784  17.058  0.00  0.00      PROA  
ATOM   4686  O   VAL P 878      23.690  -7.420  17.979  0.00  0.00      PROA  
ATOM   4687  N   GLY P 879      21.842  -8.433  17.302  0.00  0.00      PROA  
ATOM   4688  HN  GLY P 879      21.441  -8.905  16.521  0.00  0.00      PROA  
ATOM   4689  CA  GLY P 879      21.063  -8.405  18.573  0.00  0.00      PROA  
ATOM   4690  HA1 GLY P 879      21.640  -8.606  19.464  0.00  0.00      PROA  
ATOM   4691  HA2 GLY P 879      20.229  -9.088  18.511  0.00  0.00      PROA  
ATOM   4692  C   GLY P 879      20.505  -6.995  18.939  0.00  0.00      PROA  
ATOM   4693  O   GLY P 879      20.356  -6.685  20.089  0.00  0.00      PROA  
ATOM   4694  N   VAL P 880      20.021  -6.175  17.950  0.00  0.00      PROA  
ATOM   4695  HN  VAL P 880      20.031  -6.356  16.970  0.00  0.00      PROA  
ATOM   4696  CA  VAL P 880      19.453  -4.914  18.473  0.00  0.00      PROA  
ATOM   4697  HA  VAL P 880      20.041  -4.501  19.280  0.00  0.00      PROA  
ATOM   4698  CB  VAL P 880      19.452  -3.799  17.441  0.00  0.00      PROA  
ATOM   4699  HB  VAL P 880      20.516  -3.669  17.150  0.00  0.00      PROA  
ATOM   4700  CG1 VAL P 880      18.711  -4.192  16.134  0.00  0.00      PROA  
ATOM   4701 HG11 VAL P 880      19.457  -3.953  15.346  0.00  0.00      PROA  
ATOM   4702 HG12 VAL P 880      17.775  -3.655  15.868  0.00  0.00      PROA  
ATOM   4703 HG13 VAL P 880      18.431  -5.262  16.029  0.00  0.00      PROA  
ATOM   4704  CG2 VAL P 880      18.984  -2.449  17.990  0.00  0.00      PROA  
ATOM   4705 HG21 VAL P 880      18.936  -2.432  19.100  0.00  0.00      PROA  
ATOM   4706 HG22 VAL P 880      17.972  -2.379  17.538  0.00  0.00      PROA  
ATOM   4707 HG23 VAL P 880      19.685  -1.649  17.669  0.00  0.00      PROA  
ATOM   4708  C   VAL P 880      18.030  -5.120  18.961  0.00  0.00      PROA  
ATOM   4709  O   VAL P 880      17.219  -5.757  18.255  0.00  0.00      PROA  
ATOM   4710  N   PRO P 881      17.573  -4.677  20.129  0.00  0.00      PROA  
ATOM   4711  CD  PRO P 881      18.334  -4.117  21.191  0.00  0.00      PROA  
ATOM   4712  HD1 PRO P 881      18.939  -3.274  20.793  0.00  0.00      PROA  
ATOM   4713  HD2 PRO P 881      19.055  -4.918  21.459  0.00  0.00      PROA  
ATOM   4714  CA  PRO P 881      16.150  -4.748  20.509  0.00  0.00      PROA  
ATOM   4715  HA  PRO P 881      15.619  -5.640  20.211  0.00  0.00      PROA  
ATOM   4716  CB  PRO P 881      16.239  -4.694  22.037  0.00  0.00      PROA  
ATOM   4717  HB1 PRO P 881      16.599  -5.684  22.392  0.00  0.00      PROA  
ATOM   4718  HB2 PRO P 881      15.282  -4.390  22.514  0.00  0.00      PROA  
ATOM   4719  CG  PRO P 881      17.373  -3.698  22.304  0.00  0.00      PROA  
ATOM   4720  HG1 PRO P 881      17.055  -2.636  22.219  0.00  0.00      PROA  
ATOM   4721  HG2 PRO P 881      17.756  -3.888  23.330  0.00  0.00      PROA  
ATOM   4722  C   PRO P 881      15.469  -3.511  19.920  0.00  0.00      PROA  
ATOM   4723  O   PRO P 881      14.731  -2.770  20.601  0.00  0.00      PROA  
ATOM   4724  N   SER P 882      15.482  -3.414  18.560  0.00  0.00      PROA  
ATOM   4725  HN  SER P 882      15.943  -4.191  18.139  0.00  0.00      PROA  
ATOM   4726  CA  SER P 882      14.597  -2.734  17.641  0.00  0.00      PROA  
ATOM   4727  HA  SER P 882      14.722  -1.674  17.803  0.00  0.00      PROA  
ATOM   4728  CB  SER P 882      14.907  -3.063  16.169  0.00  0.00      PROA  
ATOM   4729  HB1 SER P 882      15.931  -2.719  15.911  0.00  0.00      PROA  
ATOM   4730  HB2 SER P 882      14.252  -2.681  15.357  0.00  0.00      PROA  
ATOM   4731  OG  SER P 882      14.882  -4.543  16.044  0.00  0.00      PROA  
ATOM   4732  HG1 SER P 882      15.570  -4.798  15.425  0.00  0.00      PROA  
ATOM   4733  C   SER P 882      13.093  -3.055  17.786  0.00  0.00      PROA  
ATOM   4734  O   SER P 882      12.709  -4.096  18.210  0.00  0.00      PROA  
ATOM   4735  N   PRO P 883      12.119  -2.161  17.490  0.00  0.00      PROA  
ATOM   4736  CD  PRO P 883      12.375  -0.857  16.973  0.00  0.00      PROA  
ATOM   4737  HD1 PRO P 883      12.724  -0.873  15.919  0.00  0.00      PROA  
ATOM   4738  HD2 PRO P 883      13.211  -0.337  17.490  0.00  0.00      PROA  
ATOM   4739  CA  PRO P 883      10.715  -2.577  17.342  0.00  0.00      PROA  
ATOM   4740  HA  PRO P 883      10.255  -2.852  18.279  0.00  0.00      PROA  
ATOM   4741  CB  PRO P 883      10.054  -1.241  16.819  0.00  0.00      PROA  
ATOM   4742  HB1 PRO P 883       9.129  -1.198  17.433  0.00  0.00      PROA  
ATOM   4743  HB2 PRO P 883       9.727  -1.310  15.760  0.00  0.00      PROA  
ATOM   4744  CG  PRO P 883      11.075  -0.145  17.110  0.00  0.00      PROA  
ATOM   4745  HG1 PRO P 883      10.969   0.602  16.295  0.00  0.00      PROA  
ATOM   4746  HG2 PRO P 883      10.896   0.212  18.147  0.00  0.00      PROA  
ATOM   4747  C   PRO P 883      10.465  -3.678  16.385  0.00  0.00      PROA  
ATOM   4748  O   PRO P 883      10.724  -3.615  15.190  0.00  0.00      PROA  
ATOM   4749  N   LYS P 884       9.845  -4.788  16.887  0.00  0.00      PROA  
ATOM   4750  HN  LYS P 884       9.709  -4.935  17.864  0.00  0.00      PROA  
ATOM   4751  CA  LYS P 884       9.515  -5.918  16.081  0.00  0.00      PROA  
ATOM   4752  HA  LYS P 884      10.064  -5.776  15.162  0.00  0.00      PROA  
ATOM   4753  CB  LYS P 884       9.899  -7.152  16.754  0.00  0.00      PROA  
ATOM   4754  HB1 LYS P 884       9.514  -8.033  16.198  0.00  0.00      PROA  
ATOM   4755  HB2 LYS P 884       9.387  -7.164  17.740  0.00  0.00      PROA  
ATOM   4756  CG  LYS P 884      11.467  -7.328  16.964  0.00  0.00      PROA  
ATOM   4757  HG1 LYS P 884      11.576  -8.373  17.325  0.00  0.00      PROA  
ATOM   4758  HG2 LYS P 884      11.889  -6.709  17.785  0.00  0.00      PROA  
ATOM   4759  CD  LYS P 884      12.295  -7.081  15.667  0.00  0.00      PROA  
ATOM   4760  HD1 LYS P 884      12.477  -5.993  15.541  0.00  0.00      PROA  
ATOM   4761  HD2 LYS P 884      11.573  -7.354  14.867  0.00  0.00      PROA  
ATOM   4762  CE  LYS P 884      13.554  -7.908  15.429  0.00  0.00      PROA  
ATOM   4763  HE1 LYS P 884      13.870  -7.736  14.378  0.00  0.00      PROA  
ATOM   4764  HE2 LYS P 884      13.320  -8.987  15.545  0.00  0.00      PROA  
ATOM   4765  NZ  LYS P 884      14.596  -7.491  16.363  0.00  0.00      PROA  
ATOM   4766  HZ1 LYS P 884      14.324  -7.958  17.251  0.00  0.00      PROA  
ATOM   4767  HZ2 LYS P 884      14.639  -6.461  16.498  0.00  0.00      PROA  
ATOM   4768  HZ3 LYS P 884      15.504  -7.858  16.012  0.00  0.00      PROA  
ATOM   4769  C   LYS P 884       8.006  -5.926  15.691  0.00  0.00      PROA  
ATOM   4770  O   LYS P 884       7.158  -5.561  16.485  0.00  0.00      PROA  
ATOM   4771  N   LEU P 885       7.545  -6.581  14.584  0.00  0.00      PROA  
ATOM   4772  HN  LEU P 885       8.241  -6.984  13.995  0.00  0.00      PROA  
ATOM   4773  CA  LEU P 885       6.127  -6.891  14.253  0.00  0.00      PROA  
ATOM   4774  HA  LEU P 885       5.565  -5.970  14.295  0.00  0.00      PROA  
ATOM   4775  CB  LEU P 885       6.184  -7.403  12.757  0.00  0.00      PROA  
ATOM   4776  HB1 LEU P 885       6.862  -8.274  12.631  0.00  0.00      PROA  
ATOM   4777  HB2 LEU P 885       6.688  -6.734  12.027  0.00  0.00      PROA  
ATOM   4778  CG  LEU P 885       4.819  -7.848  12.226  0.00  0.00      PROA  
ATOM   4779  HG  LEU P 885       4.333  -8.548  12.939  0.00  0.00      PROA  
ATOM   4780  CD1 LEU P 885       3.972  -6.605  12.196  0.00  0.00      PROA  
ATOM   4781 HD11 LEU P 885       4.314  -5.764  11.555  0.00  0.00      PROA  
ATOM   4782 HD12 LEU P 885       3.848  -6.233  13.235  0.00  0.00      PROA  
ATOM   4783 HD13 LEU P 885       2.973  -6.854  11.779  0.00  0.00      PROA  
ATOM   4784  CD2 LEU P 885       4.851  -8.454  10.916  0.00  0.00      PROA  
ATOM   4785 HD21 LEU P 885       3.853  -8.806  10.580  0.00  0.00      PROA  
ATOM   4786 HD22 LEU P 885       5.514  -9.340  10.821  0.00  0.00      PROA  
ATOM   4787 HD23 LEU P 885       5.155  -7.800  10.071  0.00  0.00      PROA  
ATOM   4788  C   LEU P 885       5.549  -7.913  15.231  0.00  0.00      PROA  
ATOM   4789  O   LEU P 885       6.215  -8.818  15.865  0.00  0.00      PROA  
ATOM   4790  N   HSD P 886       4.235  -7.749  15.553  0.00  0.00      PROA  
ATOM   4791  HN  HSD P 886       3.875  -6.857  15.290  0.00  0.00      PROA  
ATOM   4792  CA  HSD P 886       3.471  -8.644  16.422  0.00  0.00      PROA  
ATOM   4793  HA  HSD P 886       4.121  -9.302  16.980  0.00  0.00      PROA  
ATOM   4794  CB  HSD P 886       2.615  -7.782  17.450  0.00  0.00      PROA  
ATOM   4795  HB1 HSD P 886       1.904  -8.404  18.035  0.00  0.00      PROA  
ATOM   4796  HB2 HSD P 886       2.157  -6.959  16.861  0.00  0.00      PROA  
ATOM   4797  ND1 HSD P 886       4.760  -7.191  18.777  0.00  0.00      PROA  
ATOM   4798  HD1 HSD P 886       5.215  -8.059  18.576  0.00  0.00      PROA  
ATOM   4799  CG  HSD P 886       3.479  -6.987  18.430  0.00  0.00      PROA  
ATOM   4800  CE1 HSD P 886       5.209  -6.096  19.490  0.00  0.00      PROA  
ATOM   4801  HE1 HSD P 886       6.184  -6.075  19.978  0.00  0.00      PROA  
ATOM   4802  NE2 HSD P 886       4.232  -5.187  19.650  0.00  0.00      PROA  
ATOM   4803  CD2 HSD P 886       3.177  -5.702  18.950  0.00  0.00      PROA  
ATOM   4804  HD2 HSD P 886       2.188  -5.262  18.977  0.00  0.00      PROA  
ATOM   4805  C   HSD P 886       2.504  -9.510  15.601  0.00  0.00      PROA  
ATOM   4806  O   HSD P 886       1.683  -8.938  14.907  0.00  0.00      PROA  
ATOM   4807  N   VAL P 887       2.596 -10.832  15.783  0.00  0.00      PROA  
ATOM   4808  HN  VAL P 887       3.352 -11.249  16.281  0.00  0.00      PROA  
ATOM   4809  CA  VAL P 887       1.684 -11.645  14.985  0.00  0.00      PROA  
ATOM   4810  HA  VAL P 887       0.764 -11.119  14.775  0.00  0.00      PROA  
ATOM   4811  CB  VAL P 887       2.233 -12.221  13.684  0.00  0.00      PROA  
ATOM   4812  HB  VAL P 887       2.846 -13.143  13.774  0.00  0.00      PROA  
ATOM   4813  CG1 VAL P 887       1.008 -12.459  12.713  0.00  0.00      PROA  
ATOM   4814 HG11 VAL P 887       1.229 -12.858  11.700  0.00  0.00      PROA  
ATOM   4815 HG12 VAL P 887       0.496 -11.475  12.655  0.00  0.00      PROA  
ATOM   4816 HG13 VAL P 887       0.277 -13.139  13.201  0.00  0.00      PROA  
ATOM   4817  CG2 VAL P 887       3.272 -11.270  12.945  0.00  0.00      PROA  
ATOM   4818 HG21 VAL P 887       3.473 -11.524  11.883  0.00  0.00      PROA  
ATOM   4819 HG22 VAL P 887       4.122 -11.103  13.642  0.00  0.00      PROA  
ATOM   4820 HG23 VAL P 887       2.799 -10.269  12.844  0.00  0.00      PROA  
ATOM   4821  C   VAL P 887       1.266 -12.806  15.934  0.00  0.00      PROA  
ATOM   4822  O   VAL P 887       1.958 -13.807  16.047  0.00  0.00      PROA  
ATOM   4823  N   PRO P 888       0.160 -12.677  16.694  0.00  0.00      PROA  
ATOM   4824  CD  PRO P 888      -0.514 -11.419  17.055  0.00  0.00      PROA  
ATOM   4825  HD1 PRO P 888      -1.341 -11.277  16.328  0.00  0.00      PROA  
ATOM   4826  HD2 PRO P 888       0.218 -10.584  17.081  0.00  0.00      PROA  
ATOM   4827  CA  PRO P 888      -0.484 -13.758  17.461  0.00  0.00      PROA  
ATOM   4828  HA  PRO P 888       0.376 -14.056  18.042  0.00  0.00      PROA  
ATOM   4829  CB  PRO P 888      -1.602 -13.128  18.293  0.00  0.00      PROA  
ATOM   4830  HB1 PRO P 888      -1.676 -13.688  19.250  0.00  0.00      PROA  
ATOM   4831  HB2 PRO P 888      -2.610 -13.069  17.829  0.00  0.00      PROA  
ATOM   4832  CG  PRO P 888      -1.151 -11.682  18.418  0.00  0.00      PROA  
ATOM   4833  HG1 PRO P 888      -1.988 -11.062  18.806  0.00  0.00      PROA  
ATOM   4834  HG2 PRO P 888      -0.414 -11.551  19.239  0.00  0.00      PROA  
ATOM   4835  C   PRO P 888      -0.980 -14.970  16.677  0.00  0.00      PROA  
ATOM   4836  O   PRO P 888      -1.455 -14.870  15.563  0.00  0.00      PROA  
ATOM   4837  N   GLU P 889      -0.771 -16.193  17.260  0.00  0.00      PROA  
ATOM   4838  HN  GLU P 889      -0.544 -16.290  18.225  0.00  0.00      PROA  
ATOM   4839  CA  GLU P 889      -0.977 -17.519  16.722  0.00  0.00      PROA  
ATOM   4840  HA  GLU P 889      -0.304 -17.553  15.877  0.00  0.00      PROA  
ATOM   4841  CB  GLU P 889      -0.681 -18.527  17.820  0.00  0.00      PROA  
ATOM   4842  HB1 GLU P 889      -0.847 -19.565  17.461  0.00  0.00      PROA  
ATOM   4843  HB2 GLU P 889      -1.397 -18.392  18.659  0.00  0.00      PROA  
ATOM   4844  CG  GLU P 889       0.744 -18.340  18.506  0.00  0.00      PROA  
ATOM   4845  HG1 GLU P 889       1.116 -17.295  18.445  0.00  0.00      PROA  
ATOM   4846  HG2 GLU P 889       1.520 -18.902  17.944  0.00  0.00      PROA  
ATOM   4847  CD  GLU P 889       0.780 -18.801  19.943  0.00  0.00      PROA  
ATOM   4848  OE1 GLU P 889       0.224 -18.111  20.817  0.00  0.00      PROA  
ATOM   4849  OE2 GLU P 889       1.394 -19.867  20.156  0.00  0.00      PROA  
ATOM   4850  C   GLU P 889      -2.325 -17.859  16.150  0.00  0.00      PROA  
ATOM   4851  O   GLU P 889      -3.319 -17.843  16.838  0.00  0.00      PROA  
ATOM   4852  N   LYS P 890      -2.340 -18.426  14.970  0.00  0.00      PROA  
ATOM   4853  HN  LYS P 890      -1.469 -18.493  14.490  0.00  0.00      PROA  
ATOM   4854  CA  LYS P 890      -3.472 -19.065  14.430  0.00  0.00      PROA  
ATOM   4855  HA  LYS P 890      -3.229 -19.478  13.462  0.00  0.00      PROA  
ATOM   4856  CB  LYS P 890      -3.958 -20.342  15.199  0.00  0.00      PROA  
ATOM   4857  HB1 LYS P 890      -4.803 -20.788  14.633  0.00  0.00      PROA  
ATOM   4858  HB2 LYS P 890      -4.258 -20.013  16.217  0.00  0.00      PROA  
ATOM   4859  CG  LYS P 890      -2.892 -21.437  15.248  0.00  0.00      PROA  
ATOM   4860  HG1 LYS P 890      -2.213 -21.277  16.113  0.00  0.00      PROA  
ATOM   4861  HG2 LYS P 890      -2.462 -21.558  14.231  0.00  0.00      PROA  
ATOM   4862  CD  LYS P 890      -3.597 -22.800  15.636  0.00  0.00      PROA  
ATOM   4863  HD1 LYS P 890      -4.254 -23.081  14.786  0.00  0.00      PROA  
ATOM   4864  HD2 LYS P 890      -4.193 -22.550  16.540  0.00  0.00      PROA  
ATOM   4865  CE  LYS P 890      -2.618 -23.926  16.031  0.00  0.00      PROA  
ATOM   4866  HE1 LYS P 890      -2.149 -24.305  15.098  0.00  0.00      PROA  
ATOM   4867  HE2 LYS P 890      -3.104 -24.856  16.395  0.00  0.00      PROA  
ATOM   4868  NZ  LYS P 890      -1.658 -23.455  17.029  0.00  0.00      PROA  
ATOM   4869  HZ1 LYS P 890      -2.210 -22.985  17.775  0.00  0.00      PROA  
ATOM   4870  HZ2 LYS P 890      -0.949 -22.785  16.666  0.00  0.00      PROA  
ATOM   4871  HZ3 LYS P 890      -1.045 -24.190  17.434  0.00  0.00      PROA  
ATOM   4872  C   LYS P 890      -4.667 -18.080  14.089  0.00  0.00      PROA  
ATOM   4873  O   LYS P 890      -4.429 -17.047  13.501  0.00  0.00      PROA  
ATOM   4874  N   PHE P 891      -5.968 -18.436  14.382  0.00  0.00      PROA  
ATOM   4875  HN  PHE P 891      -6.244 -19.237  14.909  0.00  0.00      PROA  
ATOM   4876  CA  PHE P 891      -7.064 -17.798  13.676  0.00  0.00      PROA  
ATOM   4877  HA  PHE P 891      -6.745 -16.909  13.151  0.00  0.00      PROA  
ATOM   4878  CB  PHE P 891      -7.756 -18.806  12.715  0.00  0.00      PROA  
ATOM   4879  HB1 PHE P 891      -8.797 -18.487  12.494  0.00  0.00      PROA  
ATOM   4880  HB2 PHE P 891      -7.879 -19.854  13.062  0.00  0.00      PROA  
ATOM   4881  CG  PHE P 891      -7.077 -18.949  11.414  0.00  0.00      PROA  
ATOM   4882  CD1 PHE P 891      -7.451 -18.095  10.350  0.00  0.00      PROA  
ATOM   4883  HD1 PHE P 891      -8.311 -17.450  10.454  0.00  0.00      PROA  
ATOM   4884  CE1 PHE P 891      -6.794 -18.184   9.146  0.00  0.00      PROA  
ATOM   4885  HE1 PHE P 891      -7.107 -17.553   8.327  0.00  0.00      PROA  
ATOM   4886  CZ  PHE P 891      -5.793 -19.100   8.897  0.00  0.00      PROA  
ATOM   4887  HZ  PHE P 891      -5.250 -19.087   7.964  0.00  0.00      PROA  
ATOM   4888  CD2 PHE P 891      -5.977 -19.828  11.282  0.00  0.00      PROA  
ATOM   4889  HD2 PHE P 891      -5.547 -20.383  12.102  0.00  0.00      PROA  
ATOM   4890  CE2 PHE P 891      -5.276 -19.763   9.991  0.00  0.00      PROA  
ATOM   4891  HE2 PHE P 891      -4.365 -20.308   9.794  0.00  0.00      PROA  
ATOM   4892  C   PHE P 891      -7.971 -17.345  14.861  0.00  0.00      PROA  
ATOM   4893  O   PHE P 891      -9.169 -17.672  15.033  0.00  0.00      PROA  
ATOM   4894  N   GLU P 892      -7.414 -16.537  15.808  0.00  0.00      PROA  
ATOM   4895  HN  GLU P 892      -6.433 -16.426  15.946  0.00  0.00      PROA  
ATOM   4896  CA  GLU P 892      -8.114 -15.911  16.827  0.00  0.00      PROA  
ATOM   4897  HA  GLU P 892      -9.160 -16.089  16.628  0.00  0.00      PROA  
ATOM   4898  CB  GLU P 892      -7.589 -16.220  18.260  0.00  0.00      PROA  
ATOM   4899  HB1 GLU P 892      -7.755 -15.450  19.043  0.00  0.00      PROA  
ATOM   4900  HB2 GLU P 892      -6.492 -16.351  18.144  0.00  0.00      PROA  
ATOM   4901  CG  GLU P 892      -8.128 -17.582  18.782  0.00  0.00      PROA  
ATOM   4902  HG1 GLU P 892      -7.702 -18.376  18.132  0.00  0.00      PROA  
ATOM   4903  HG2 GLU P 892      -9.220 -17.484  18.600  0.00  0.00      PROA  
ATOM   4904  CD  GLU P 892      -7.814 -17.943  20.246  0.00  0.00      PROA  
ATOM   4905  OE1 GLU P 892      -6.602 -17.925  20.642  0.00  0.00      PROA  
ATOM   4906  OE2 GLU P 892      -8.777 -18.282  21.003  0.00  0.00      PROA  
ATOM   4907  C   GLU P 892      -7.983 -14.427  16.698  0.00  0.00      PROA  
ATOM   4908  O   GLU P 892      -6.903 -13.976  16.276  0.00  0.00      PROA  
ATOM   4909  N   PRO P 893      -8.922 -13.598  17.143  0.00  0.00      PROA  
ATOM   4910  CD  PRO P 893     -10.304 -13.972  17.483  0.00  0.00      PROA  
ATOM   4911  HD1 PRO P 893     -10.278 -14.801  18.222  0.00  0.00      PROA  
ATOM   4912  HD2 PRO P 893     -10.783 -14.455  16.605  0.00  0.00      PROA  
ATOM   4913  CA  PRO P 893      -8.819 -12.223  17.558  0.00  0.00      PROA  
ATOM   4914  HA  PRO P 893      -8.844 -11.627  16.658  0.00  0.00      PROA  
ATOM   4915  CB  PRO P 893      -9.944 -11.976  18.565  0.00  0.00      PROA  
ATOM   4916  HB1 PRO P 893     -10.151 -10.894  18.706  0.00  0.00      PROA  
ATOM   4917  HB2 PRO P 893      -9.796 -12.390  19.586  0.00  0.00      PROA  
ATOM   4918  CG  PRO P 893     -11.047 -12.759  17.935  0.00  0.00      PROA  
ATOM   4919  HG1 PRO P 893     -11.933 -12.927  18.584  0.00  0.00      PROA  
ATOM   4920  HG2 PRO P 893     -11.331 -12.301  16.964  0.00  0.00      PROA  
ATOM   4921  C   PRO P 893      -7.455 -11.806  18.141  0.00  0.00      PROA  
ATOM   4922  O   PRO P 893      -6.963 -12.406  19.089  0.00  0.00      PROA  
ATOM   4923  N   THR P 894      -6.881 -10.706  17.578  0.00  0.00      PROA  
ATOM   4924  HN  THR P 894      -7.287 -10.314  16.756  0.00  0.00      PROA  
ATOM   4925  CA  THR P 894      -5.605 -10.180  18.008  0.00  0.00      PROA  
ATOM   4926  HA  THR P 894      -5.047 -10.968  18.492  0.00  0.00      PROA  
ATOM   4927  CB  THR P 894      -4.769  -9.387  16.893  0.00  0.00      PROA  
ATOM   4928  HB  THR P 894      -3.777  -9.026  17.238  0.00  0.00      PROA  
ATOM   4929  OG1 THR P 894      -5.527  -8.289  16.331  0.00  0.00      PROA  
ATOM   4930  HG1 THR P 894      -5.792  -8.568  15.451  0.00  0.00      PROA  
ATOM   4931  CG2 THR P 894      -4.426 -10.326  15.735  0.00  0.00      PROA  
ATOM   4932 HG21 THR P 894      -3.736 -11.123  16.085  0.00  0.00      PROA  
ATOM   4933 HG22 THR P 894      -3.832  -9.751  14.993  0.00  0.00      PROA  
ATOM   4934 HG23 THR P 894      -5.341 -10.732  15.252  0.00  0.00      PROA  
ATOM   4935  C   THR P 894      -5.819  -9.138  19.112  0.00  0.00      PROA  
ATOM   4936  O   THR P 894      -4.990  -8.269  19.309  0.00  0.00      PROA  
ATOM   4937  N   HSD P 895      -6.960  -9.123  19.810  0.00  0.00      PROA  
ATOM   4938  HN  HSD P 895      -7.613  -9.875  19.848  0.00  0.00      PROA  
ATOM   4939  CA  HSD P 895      -7.318  -8.125  20.733  0.00  0.00      PROA  
ATOM   4940  HA  HSD P 895      -6.386  -7.804  21.176  0.00  0.00      PROA  
ATOM   4941  CB  HSD P 895      -7.786  -6.816  20.008  0.00  0.00      PROA  
ATOM   4942  HB1 HSD P 895      -8.651  -7.105  19.375  0.00  0.00      PROA  
ATOM   4943  HB2 HSD P 895      -7.042  -6.427  19.280  0.00  0.00      PROA  
ATOM   4944  ND1 HSD P 895      -7.371  -4.818  21.450  0.00  0.00      PROA  
ATOM   4945  HD1 HSD P 895      -6.388  -4.659  21.538  0.00  0.00      PROA  
ATOM   4946  CG  HSD P 895      -8.220  -5.772  20.969  0.00  0.00      PROA  
ATOM   4947  CE1 HSD P 895      -8.138  -3.901  22.002  0.00  0.00      PROA  
ATOM   4948  HE1 HSD P 895      -7.752  -3.062  22.581  0.00  0.00      PROA  
ATOM   4949  NE2 HSD P 895      -9.472  -4.197  21.987  0.00  0.00      PROA  
ATOM   4950  CD2 HSD P 895      -9.512  -5.433  21.331  0.00  0.00      PROA  
ATOM   4951  HD2 HSD P 895     -10.438  -5.908  21.030  0.00  0.00      PROA  
ATOM   4952  C   HSD P 895      -8.339  -8.615  21.801  0.00  0.00      PROA  
ATOM   4953  O   HSD P 895      -9.327  -9.173  21.350  0.00  0.00      PROA  
ATOM   4954  N   PRO P 896      -8.161  -8.639  23.168  0.00  0.00      PROA  
ATOM   4955  CD  PRO P 896      -6.954  -8.013  23.748  0.00  0.00      PROA  
ATOM   4956  HD1 PRO P 896      -6.805  -6.956  23.441  0.00  0.00      PROA  
ATOM   4957  HD2 PRO P 896      -6.036  -8.612  23.566  0.00  0.00      PROA  
ATOM   4958  CA  PRO P 896      -8.800  -9.513  24.133  0.00  0.00      PROA  
ATOM   4959  HA  PRO P 896      -8.914 -10.468  23.644  0.00  0.00      PROA  
ATOM   4960  CB  PRO P 896      -7.878  -9.421  25.445  0.00  0.00      PROA  
ATOM   4961  HB1 PRO P 896      -7.137 -10.237  25.306  0.00  0.00      PROA  
ATOM   4962  HB2 PRO P 896      -8.439  -9.617  26.384  0.00  0.00      PROA  
ATOM   4963  CG  PRO P 896      -7.185  -8.080  25.251  0.00  0.00      PROA  
ATOM   4964  HG1 PRO P 896      -7.907  -7.296  25.566  0.00  0.00      PROA  
ATOM   4965  HG2 PRO P 896      -6.300  -7.893  25.896  0.00  0.00      PROA  
ATOM   4966  C   PRO P 896     -10.237  -9.166  24.456  0.00  0.00      PROA  
ATOM   4967  O   PRO P 896     -10.794  -9.672  25.412  0.00  0.00      PROA  
ATOM   4968  N   GLU P 897     -10.937  -8.343  23.676  0.00  0.00      PROA  
ATOM   4969  HN  GLU P 897     -10.396  -7.952  22.936  0.00  0.00      PROA  
ATOM   4970  CA  GLU P 897     -12.221  -7.723  23.929  0.00  0.00      PROA  
ATOM   4971  HA  GLU P 897     -12.653  -8.117  24.837  0.00  0.00      PROA  
ATOM   4972  CB  GLU P 897     -12.100  -6.160  24.087  0.00  0.00      PROA  
ATOM   4973  HB1 GLU P 897     -13.109  -5.726  23.924  0.00  0.00      PROA  
ATOM   4974  HB2 GLU P 897     -11.631  -5.570  23.271  0.00  0.00      PROA  
ATOM   4975  CG  GLU P 897     -11.497  -5.664  25.455  0.00  0.00      PROA  
ATOM   4976  HG1 GLU P 897     -10.420  -5.429  25.317  0.00  0.00      PROA  
ATOM   4977  HG2 GLU P 897     -11.449  -6.380  26.303  0.00  0.00      PROA  
ATOM   4978  CD  GLU P 897     -12.130  -4.417  26.111  0.00  0.00      PROA  
ATOM   4979  OE1 GLU P 897     -13.034  -4.584  26.948  0.00  0.00      PROA  
ATOM   4980  OE2 GLU P 897     -11.816  -3.248  25.724  0.00  0.00      PROA  
ATOM   4981  C   GLU P 897     -13.224  -8.110  22.728  0.00  0.00      PROA  
ATOM   4982  O   GLU P 897     -14.248  -7.449  22.572  0.00  0.00      PROA  
ATOM   4983  N   ARG P 898     -13.035  -9.158  21.954  0.00  0.00      PROA  
ATOM   4984  HN  ARG P 898     -12.348  -9.841  22.188  0.00  0.00      PROA  
ATOM   4985  CA  ARG P 898     -13.816  -9.297  20.685  0.00  0.00      PROA  
ATOM   4986  HA  ARG P 898     -14.852  -9.246  20.986  0.00  0.00      PROA  
ATOM   4987  CB  ARG P 898     -13.567  -8.292  19.513  0.00  0.00      PROA  
ATOM   4988  HB1 ARG P 898     -14.141  -7.382  19.793  0.00  0.00      PROA  
ATOM   4989  HB2 ARG P 898     -14.077  -8.671  18.602  0.00  0.00      PROA  
ATOM   4990  CG  ARG P 898     -12.092  -7.991  19.268  0.00  0.00      PROA  
ATOM   4991  HG1 ARG P 898     -11.532  -8.939  19.121  0.00  0.00      PROA  
ATOM   4992  HG2 ARG P 898     -11.756  -7.517  20.215  0.00  0.00      PROA  
ATOM   4993  CD  ARG P 898     -11.820  -7.127  18.083  0.00  0.00      PROA  
ATOM   4994  HD1 ARG P 898     -10.875  -6.566  18.251  0.00  0.00      PROA  
ATOM   4995  HD2 ARG P 898     -12.533  -6.309  17.846  0.00  0.00      PROA  
ATOM   4996  NE  ARG P 898     -11.842  -7.943  16.862  0.00  0.00      PROA  
ATOM   4997  HE  ARG P 898     -12.686  -8.411  16.600  0.00  0.00      PROA  
ATOM   4998  CZ  ARG P 898     -10.693  -8.323  16.282  0.00  0.00      PROA  
ATOM   4999  NH1 ARG P 898      -9.508  -7.844  16.558  0.00  0.00      PROA  
ATOM   5000 HH11 ARG P 898      -8.729  -8.186  16.032  0.00  0.00      PROA  
ATOM   5001 HH12 ARG P 898      -9.420  -6.881  16.813  0.00  0.00      PROA  
ATOM   5002  NH2 ARG P 898     -10.723  -9.280  15.332  0.00  0.00      PROA  
ATOM   5003 HH21 ARG P 898      -9.831  -9.626  15.043  0.00  0.00      PROA  
ATOM   5004 HH22 ARG P 898     -11.553  -9.834  15.259  0.00  0.00      PROA  
ATOM   5005  C   ARG P 898     -13.651 -10.696  20.195  0.00  0.00      PROA  
ATOM   5006  O   ARG P 898     -12.547 -11.250  20.220  0.00  0.00      PROA  
ATOM   5007  N   GLY P 899     -14.814 -11.316  19.899  0.00  0.00      PROA  
ATOM   5008  HN  GLY P 899     -15.636 -10.813  20.153  0.00  0.00      PROA  
ATOM   5009  CA  GLY P 899     -14.889 -12.454  18.920  0.00  0.00      PROA  
ATOM   5010  HA1 GLY P 899     -15.748 -13.042  19.211  0.00  0.00      PROA  
ATOM   5011  HA2 GLY P 899     -13.987 -13.020  19.101  0.00  0.00      PROA  
ATOM   5012  C   GLY P 899     -14.955 -12.066  17.432  0.00  0.00      PROA  
ATOM   5013  O   GLY P 899     -15.092 -10.918  17.059  0.00  0.00      PROA  
ATOM   5014  N   TRP P 900     -14.864 -13.016  16.401  0.00  0.00      PROA  
ATOM   5015  HN  TRP P 900     -14.867 -13.990  16.615  0.00  0.00      PROA  
ATOM   5016  CA  TRP P 900     -14.864 -12.775  15.024  0.00  0.00      PROA  
ATOM   5017  HA  TRP P 900     -14.042 -12.076  14.980  0.00  0.00      PROA  
ATOM   5018  CB  TRP P 900     -14.472 -14.058  14.146  0.00  0.00      PROA  
ATOM   5019  HB1 TRP P 900     -14.631 -13.876  13.061  0.00  0.00      PROA  
ATOM   5020  HB2 TRP P 900     -15.071 -14.983  14.290  0.00  0.00      PROA  
ATOM   5021  CG  TRP P 900     -13.038 -14.410  14.195  0.00  0.00      PROA  
ATOM   5022  CD1 TRP P 900     -12.483 -15.587  14.670  0.00  0.00      PROA  
ATOM   5023  HD1 TRP P 900     -13.100 -16.310  15.182  0.00  0.00      PROA  
ATOM   5024  NE1 TRP P 900     -11.095 -15.565  14.403  0.00  0.00      PROA  
ATOM   5025  HE1 TRP P 900     -10.540 -16.358  14.527  0.00  0.00      PROA  
ATOM   5026  CE2 TRP P 900     -10.734 -14.422  13.866  0.00  0.00      PROA  
ATOM   5027  CD2 TRP P 900     -11.889 -13.596  13.859  0.00  0.00      PROA  
ATOM   5028  CE3 TRP P 900     -11.702 -12.241  13.521  0.00  0.00      PROA  
ATOM   5029  HE3 TRP P 900     -12.532 -11.552  13.475  0.00  0.00      PROA  
ATOM   5030  CZ3 TRP P 900     -10.431 -11.719  13.253  0.00  0.00      PROA  
ATOM   5031  HZ3 TRP P 900     -10.298 -10.655  13.124  0.00  0.00      PROA  
ATOM   5032  CZ2 TRP P 900      -9.523 -14.021  13.493  0.00  0.00      PROA  
ATOM   5033  HZ2 TRP P 900      -8.679 -14.679  13.351  0.00  0.00      PROA  
ATOM   5034  CH2 TRP P 900      -9.293 -12.676  13.235  0.00  0.00      PROA  
ATOM   5035  HH2 TRP P 900      -8.316 -12.263  13.029  0.00  0.00      PROA  
ATOM   5036  C   TRP P 900     -16.056 -11.983  14.490  0.00  0.00      PROA  
ATOM   5037  O   TRP P 900     -15.796 -11.052  13.725  0.00  0.00      PROA  
ATOM   5038  N   ILE P 901     -17.286 -12.282  14.829  0.00  0.00      PROA  
ATOM   5039  HN  ILE P 901     -17.402 -13.142  15.320  0.00  0.00      PROA  
ATOM   5040  CA  ILE P 901     -18.395 -11.660  14.148  0.00  0.00      PROA  
ATOM   5041  HA  ILE P 901     -18.151 -11.070  13.277  0.00  0.00      PROA  
ATOM   5042  CB  ILE P 901     -19.472 -12.553  13.742  0.00  0.00      PROA  
ATOM   5043  HB  ILE P 901     -19.471 -13.362  14.504  0.00  0.00      PROA  
ATOM   5044  CG2 ILE P 901     -20.862 -11.875  13.712  0.00  0.00      PROA  
ATOM   5045 HG21 ILE P 901     -20.863 -10.961  13.080  0.00  0.00      PROA  
ATOM   5046 HG22 ILE P 901     -21.077 -11.499  14.735  0.00  0.00      PROA  
ATOM   5047 HG23 ILE P 901     -21.698 -12.552  13.434  0.00  0.00      PROA  
ATOM   5048  CG1 ILE P 901     -19.186 -13.005  12.298  0.00  0.00      PROA  
ATOM   5049 HG11 ILE P 901     -18.800 -12.118  11.751  0.00  0.00      PROA  
ATOM   5050 HG12 ILE P 901     -20.167 -13.285  11.859  0.00  0.00      PROA  
ATOM   5051  CD  ILE P 901     -18.149 -14.162  12.252  0.00  0.00      PROA  
ATOM   5052  HD1 ILE P 901     -17.863 -14.478  11.226  0.00  0.00      PROA  
ATOM   5053  HD2 ILE P 901     -18.526 -15.037  12.824  0.00  0.00      PROA  
ATOM   5054  HD3 ILE P 901     -17.199 -13.839  12.728  0.00  0.00      PROA  
ATOM   5055  C   ILE P 901     -18.722 -10.534  15.160  0.00  0.00      PROA  
ATOM   5056  O   ILE P 901     -19.044 -10.759  16.301  0.00  0.00      PROA  
ATOM   5057  N   ILE P 902     -18.650  -9.283  14.637  0.00  0.00      PROA  
ATOM   5058  HN  ILE P 902     -18.298  -9.072  13.728  0.00  0.00      PROA  
ATOM   5059  CA  ILE P 902     -19.115  -8.128  15.393  0.00  0.00      PROA  
ATOM   5060  HA  ILE P 902     -18.866  -8.202  16.441  0.00  0.00      PROA  
ATOM   5061  CB  ILE P 902     -18.531  -6.851  14.692  0.00  0.00      PROA  
ATOM   5062  HB  ILE P 902     -19.004  -6.770  13.689  0.00  0.00      PROA
[truncated: 14,596,993 more chars]
