# Supplementary material for: CryoEM and computational modeling structural insights into the pH regulator NBCn1
Source: Nat Commun. 2025 Nov 11;16:9932. doi: 10.1038/s41467-025-64868-z (PMC12606367; doi:10.1038/s41467-025-64868-z)
Supplement: Supplementary file 6 — Supplementary Data 4 [file 41467_2025_64868_MOESM6_ESM.zip › 200ns_unrestr_MD_NBCn1_2NaCO3/hNBCn1_IF_200ns_2NaCO3_rep1_last_step.pdb]

CRYST1  118.614  118.614  131.912  90.00  90.00  90.00 P 1           1
ATOM      1  N   LEU P 585     -28.849 -12.252 -11.157  0.00  0.00      PROA  
ATOM      2  HT1 LEU P 585     -29.630 -12.875 -11.446  0.00  0.00      PROA  
ATOM      3  HT2 LEU P 585     -28.176 -12.553 -11.890  0.00  0.00      PROA  
ATOM      4  HT3 LEU P 585     -29.150 -11.270 -11.320  0.00  0.00      PROA  
ATOM      5  CA  LEU P 585     -28.444 -12.469  -9.720  0.00  0.00      PROA  
ATOM      6  HA  LEU P 585     -27.522 -11.953  -9.497  0.00  0.00      PROA  
ATOM      7  CB  LEU P 585     -29.489 -12.063  -8.616  0.00  0.00      PROA  
ATOM      8  HB1 LEU P 585     -29.029 -12.190  -7.612  0.00  0.00      PROA  
ATOM      9  HB2 LEU P 585     -30.412 -12.651  -8.809  0.00  0.00      PROA  
ATOM     10  CG  LEU P 585     -29.912 -10.572  -8.606  0.00  0.00      PROA  
ATOM     11  HG  LEU P 585     -30.499 -10.397  -9.533  0.00  0.00      PROA  
ATOM     12  CD1 LEU P 585     -30.845 -10.419  -7.358  0.00  0.00      PROA  
ATOM     13 HD11 LEU P 585     -31.417  -9.468  -7.290  0.00  0.00      PROA  
ATOM     14 HD12 LEU P 585     -30.214 -10.599  -6.462  0.00  0.00      PROA  
ATOM     15 HD13 LEU P 585     -31.605 -11.230  -7.369  0.00  0.00      PROA  
ATOM     16  CD2 LEU P 585     -28.740  -9.559  -8.438  0.00  0.00      PROA  
ATOM     17 HD21 LEU P 585     -29.032  -8.493  -8.321  0.00  0.00      PROA  
ATOM     18 HD22 LEU P 585     -28.048  -9.572  -9.306  0.00  0.00      PROA  
ATOM     19 HD23 LEU P 585     -28.139  -9.703  -7.515  0.00  0.00      PROA  
ATOM     20  C   LEU P 585     -28.086 -13.932  -9.530  0.00  0.00      PROA  
ATOM     21  O   LEU P 585     -26.956 -14.279  -9.777  0.00  0.00      PROA  
ATOM     22  N   ILE P 586     -28.951 -14.850  -9.207  0.00  0.00      PROA  
ATOM     23  HN  ILE P 586     -29.928 -14.660  -9.141  0.00  0.00      PROA  
ATOM     24  CA  ILE P 586     -28.506 -16.275  -8.947  0.00  0.00      PROA  
ATOM     25  HA  ILE P 586     -27.508 -16.330  -8.537  0.00  0.00      PROA  
ATOM     26  CB  ILE P 586     -29.291 -17.096  -7.902  0.00  0.00      PROA  
ATOM     27  HB  ILE P 586     -29.551 -16.481  -7.015  0.00  0.00      PROA  
ATOM     28  CG2 ILE P 586     -30.630 -17.535  -8.457  0.00  0.00      PROA  
ATOM     29 HG21 ILE P 586     -30.409 -18.220  -9.304  0.00  0.00      PROA  
ATOM     30 HG22 ILE P 586     -31.204 -16.680  -8.873  0.00  0.00      PROA  
ATOM     31 HG23 ILE P 586     -31.227 -18.099  -7.709  0.00  0.00      PROA  
ATOM     32  CG1 ILE P 586     -28.465 -18.291  -7.527  0.00  0.00      PROA  
ATOM     33 HG11 ILE P 586     -27.431 -17.936  -7.329  0.00  0.00      PROA  
ATOM     34 HG12 ILE P 586     -28.363 -18.960  -8.408  0.00  0.00      PROA  
ATOM     35  CD  ILE P 586     -28.935 -19.017  -6.234  0.00  0.00      PROA  
ATOM     36  HD1 ILE P 586     -28.152 -19.388  -5.539  0.00  0.00      PROA  
ATOM     37  HD2 ILE P 586     -29.609 -19.838  -6.561  0.00  0.00      PROA  
ATOM     38  HD3 ILE P 586     -29.575 -18.314  -5.659  0.00  0.00      PROA  
ATOM     39  C   ILE P 586     -28.361 -17.101 -10.247  0.00  0.00      PROA  
ATOM     40  O   ILE P 586     -27.531 -17.908 -10.439  0.00  0.00      PROA  
ATOM     41  N   LEU P 587     -29.142 -16.762 -11.255  0.00  0.00      PROA  
ATOM     42  HN  LEU P 587     -29.553 -15.857 -11.176  0.00  0.00      PROA  
ATOM     43  CA  LEU P 587     -28.993 -17.252 -12.671  0.00  0.00      PROA  
ATOM     44  HA  LEU P 587     -29.377 -18.262 -12.683  0.00  0.00      PROA  
ATOM     45  CB  LEU P 587     -29.878 -16.373 -13.547  0.00  0.00      PROA  
ATOM     46  HB1 LEU P 587     -29.486 -15.367 -13.807  0.00  0.00      PROA  
ATOM     47  HB2 LEU P 587     -30.912 -16.267 -13.154  0.00  0.00      PROA  
ATOM     48  CG  LEU P 587     -30.258 -16.939 -14.933  0.00  0.00      PROA  
ATOM     49  HG  LEU P 587     -29.381 -16.932 -15.615  0.00  0.00      PROA  
ATOM     50  CD1 LEU P 587     -30.952 -18.303 -14.783  0.00  0.00      PROA  
ATOM     51 HD11 LEU P 587     -30.210 -19.109 -14.592  0.00  0.00      PROA  
ATOM     52 HD12 LEU P 587     -31.406 -18.564 -15.763  0.00  0.00      PROA  
ATOM     53 HD13 LEU P 587     -31.841 -18.283 -14.118  0.00  0.00      PROA  
ATOM     54  CD2 LEU P 587     -31.307 -16.045 -15.508  0.00  0.00      PROA  
ATOM     55 HD21 LEU P 587     -32.277 -16.215 -14.995  0.00  0.00      PROA  
ATOM     56 HD22 LEU P 587     -31.437 -16.258 -16.591  0.00  0.00      PROA  
ATOM     57 HD23 LEU P 587     -30.986 -14.983 -15.459  0.00  0.00      PROA  
ATOM     58  C   LEU P 587     -27.586 -17.256 -13.332  0.00  0.00      PROA  
ATOM     59  O   LEU P 587     -27.102 -18.184 -13.915  0.00  0.00      PROA  
ATOM     60  N   ASP P 588     -26.957 -16.083 -13.116  0.00  0.00      PROA  
ATOM     61  HN  ASP P 588     -27.286 -15.167 -12.900  0.00  0.00      PROA  
ATOM     62  CA  ASP P 588     -25.613 -15.825 -13.525  0.00  0.00      PROA  
ATOM     63  HA  ASP P 588     -25.509 -15.871 -14.599  0.00  0.00      PROA  
ATOM     64  CB  ASP P 588     -25.211 -14.429 -12.991  0.00  0.00      PROA  
ATOM     65  HB1 ASP P 588     -24.176 -14.129 -13.257  0.00  0.00      PROA  
ATOM     66  HB2 ASP P 588     -25.376 -14.377 -11.893  0.00  0.00      PROA  
ATOM     67  CG  ASP P 588     -26.172 -13.376 -13.595  0.00  0.00      PROA  
ATOM     68  OD1 ASP P 588     -27.346 -13.275 -13.161  0.00  0.00      PROA  
ATOM     69  OD2 ASP P 588     -25.763 -12.529 -14.427  0.00  0.00      PROA  
ATOM     70  C   ASP P 588     -24.639 -16.855 -13.008  0.00  0.00      PROA  
ATOM     71  O   ASP P 588     -23.799 -17.340 -13.764  0.00  0.00      PROA  
ATOM     72  N   ILE P 589     -24.772 -17.223 -11.694  0.00  0.00      PROA  
ATOM     73  HN  ILE P 589     -25.522 -16.750 -11.238  0.00  0.00      PROA  
ATOM     74  CA  ILE P 589     -23.872 -18.142 -11.010  0.00  0.00      PROA  
ATOM     75  HA  ILE P 589     -22.831 -17.884 -11.141  0.00  0.00      PROA  
ATOM     76  CB  ILE P 589     -24.027 -18.280  -9.466  0.00  0.00      PROA  
ATOM     77  HB  ILE P 589     -25.011 -18.750  -9.253  0.00  0.00      PROA  
ATOM     78  CG2 ILE P 589     -23.016 -19.316  -8.974  0.00  0.00      PROA  
ATOM     79 HG21 ILE P 589     -22.005 -19.112  -9.386  0.00  0.00      PROA  
ATOM     80 HG22 ILE P 589     -23.358 -20.364  -9.113  0.00  0.00      PROA  
ATOM     81 HG23 ILE P 589     -22.895 -19.369  -7.871  0.00  0.00      PROA  
ATOM     82  CG1 ILE P 589     -23.824 -16.892  -8.824  0.00  0.00      PROA  
ATOM     83 HG11 ILE P 589     -24.337 -16.104  -9.418  0.00  0.00      PROA  
ATOM     84 HG12 ILE P 589     -22.723 -16.751  -8.877  0.00  0.00      PROA  
ATOM     85  CD  ILE P 589     -24.457 -16.819  -7.427  0.00  0.00      PROA  
ATOM     86  HD1 ILE P 589     -24.022 -17.574  -6.737  0.00  0.00      PROA  
ATOM     87  HD2 ILE P 589     -25.545 -17.030  -7.513  0.00  0.00      PROA  
ATOM     88  HD3 ILE P 589     -24.236 -15.848  -6.935  0.00  0.00      PROA  
ATOM     89  C   ILE P 589     -23.977 -19.426 -11.744  0.00  0.00      PROA  
ATOM     90  O   ILE P 589     -23.035 -20.093 -12.171  0.00  0.00      PROA  
ATOM     91  N   LYS P 590     -25.185 -19.977 -11.923  0.00  0.00      PROA  
ATOM     92  HN  LYS P 590     -25.998 -19.523 -11.566  0.00  0.00      PROA  
ATOM     93  CA  LYS P 590     -25.396 -21.279 -12.627  0.00  0.00      PROA  
ATOM     94  HA  LYS P 590     -24.904 -22.001 -11.993  0.00  0.00      PROA  
ATOM     95  CB  LYS P 590     -26.957 -21.599 -12.743  0.00  0.00      PROA  
ATOM     96  HB1 LYS P 590     -27.045 -22.553 -13.306  0.00  0.00      PROA  
ATOM     97  HB2 LYS P 590     -27.381 -20.791 -13.377  0.00  0.00      PROA  
ATOM     98  CG  LYS P 590     -27.700 -21.690 -11.376  0.00  0.00      PROA  
ATOM     99  HG1 LYS P 590     -27.645 -20.714 -10.847  0.00  0.00      PROA  
ATOM    100  HG2 LYS P 590     -27.353 -22.548 -10.762  0.00  0.00      PROA  
ATOM    101  CD  LYS P 590     -29.194 -21.925 -11.673  0.00  0.00      PROA  
ATOM    102  HD1 LYS P 590     -29.667 -21.006 -12.079  0.00  0.00      PROA  
ATOM    103  HD2 LYS P 590     -29.814 -22.071 -10.762  0.00  0.00      PROA  
ATOM    104  CE  LYS P 590     -29.502 -23.118 -12.719  0.00  0.00      PROA  
ATOM    105  HE1 LYS P 590     -29.078 -24.055 -12.299  0.00  0.00      PROA  
ATOM    106  HE2 LYS P 590     -29.089 -22.929 -13.733  0.00  0.00      PROA  
ATOM    107  NZ  LYS P 590     -30.957 -23.206 -12.910  0.00  0.00      PROA  
ATOM    108  HZ1 LYS P 590     -31.507 -23.553 -12.098  0.00  0.00      PROA  
ATOM    109  HZ2 LYS P 590     -31.142 -23.851 -13.705  0.00  0.00      PROA  
ATOM    110  HZ3 LYS P 590     -31.382 -22.293 -13.168  0.00  0.00      PROA  
ATOM    111  C   LYS P 590     -24.799 -21.310 -14.094  0.00  0.00      PROA  
ATOM    112  O   LYS P 590     -24.098 -22.241 -14.465  0.00  0.00      PROA  
ATOM    113  N   ARG P 591     -25.013 -20.257 -14.905  0.00  0.00      PROA  
ATOM    114  HN  ARG P 591     -25.331 -19.388 -14.534  0.00  0.00      PROA  
ATOM    115  CA  ARG P 591     -24.492 -20.139 -16.280  0.00  0.00      PROA  
ATOM    116  HA  ARG P 591     -24.674 -21.035 -16.856  0.00  0.00      PROA  
ATOM    117  CB  ARG P 591     -25.247 -19.099 -17.049  0.00  0.00      PROA  
ATOM    118  HB1 ARG P 591     -24.700 -18.771 -17.959  0.00  0.00      PROA  
ATOM    119  HB2 ARG P 591     -25.373 -18.200 -16.409  0.00  0.00      PROA  
ATOM    120  CG  ARG P 591     -26.683 -19.537 -17.490  0.00  0.00      PROA  
ATOM    121  HG1 ARG P 591     -27.193 -19.864 -16.559  0.00  0.00      PROA  
ATOM    122  HG2 ARG P 591     -26.618 -20.481 -18.072  0.00  0.00      PROA  
ATOM    123  CD  ARG P 591     -27.512 -18.477 -18.298  0.00  0.00      PROA  
ATOM    124  HD1 ARG P 591     -27.075 -18.442 -19.318  0.00  0.00      PROA  
ATOM    125  HD2 ARG P 591     -27.293 -17.467 -17.893  0.00  0.00      PROA  
ATOM    126  NE  ARG P 591     -28.954 -18.905 -18.183  0.00  0.00      PROA  
ATOM    127  HE  ARG P 591     -29.114 -19.795 -17.757  0.00  0.00      PROA  
ATOM    128  CZ  ARG P 591     -29.994 -18.196 -18.648  0.00  0.00      PROA  
ATOM    129  NH1 ARG P 591     -29.801 -16.963 -19.149  0.00  0.00      PROA  
ATOM    130 HH11 ARG P 591     -28.909 -16.510 -19.134  0.00  0.00      PROA  
ATOM    131 HH12 ARG P 591     -30.563 -16.344 -19.336  0.00  0.00      PROA  
ATOM    132  NH2 ARG P 591     -31.204 -18.624 -18.517  0.00  0.00      PROA  
ATOM    133 HH21 ARG P 591     -31.258 -19.530 -18.096  0.00  0.00      PROA  
ATOM    134 HH22 ARG P 591     -31.977 -18.173 -18.963  0.00  0.00      PROA  
ATOM    135  C   ARG P 591     -22.924 -19.923 -16.228  0.00  0.00      PROA  
ATOM    136  O   ARG P 591     -22.212 -20.546 -17.068  0.00  0.00      PROA  
ATOM    137  N   LYS P 592     -22.394 -19.113 -15.244  0.00  0.00      PROA  
ATOM    138  HN  LYS P 592     -22.938 -18.504 -14.673  0.00  0.00      PROA  
ATOM    139  CA  LYS P 592     -20.983 -18.850 -15.385  0.00  0.00      PROA  
ATOM    140  HA  LYS P 592     -20.677 -18.931 -16.417  0.00  0.00      PROA  
ATOM    141  CB  LYS P 592     -20.784 -17.318 -15.044  0.00  0.00      PROA  
ATOM    142  HB1 LYS P 592     -19.693 -17.167 -15.192  0.00  0.00      PROA  
ATOM    143  HB2 LYS P 592     -21.177 -16.950 -14.072  0.00  0.00      PROA  
ATOM    144  CG  LYS P 592     -21.425 -16.276 -15.974  0.00  0.00      PROA  
ATOM    145  HG1 LYS P 592     -21.134 -15.236 -15.712  0.00  0.00      PROA  
ATOM    146  HG2 LYS P 592     -22.515 -16.336 -15.768  0.00  0.00      PROA  
ATOM    147  CD  LYS P 592     -21.196 -16.400 -17.474  0.00  0.00      PROA  
ATOM    148  HD1 LYS P 592     -21.634 -17.396 -17.694  0.00  0.00      PROA  
ATOM    149  HD2 LYS P 592     -20.119 -16.406 -17.746  0.00  0.00      PROA  
ATOM    150  CE  LYS P 592     -21.853 -15.414 -18.395  0.00  0.00      PROA  
ATOM    151  HE1 LYS P 592     -21.451 -14.385 -18.276  0.00  0.00      PROA  
ATOM    152  HE2 LYS P 592     -22.934 -15.327 -18.153  0.00  0.00      PROA  
ATOM    153  NZ  LYS P 592     -21.644 -15.775 -19.770  0.00  0.00      PROA  
ATOM    154  HZ1 LYS P 592     -20.666 -15.786 -20.123  0.00  0.00      PROA  
ATOM    155  HZ2 LYS P 592     -22.216 -15.208 -20.428  0.00  0.00      PROA  
ATOM    156  HZ3 LYS P 592     -22.039 -16.716 -19.971  0.00  0.00      PROA  
ATOM    157  C   LYS P 592     -20.068 -19.804 -14.536  0.00  0.00      PROA  
ATOM    158  O   LYS P 592     -18.835 -19.681 -14.687  0.00  0.00      PROA  
ATOM    159  N   ALA P 593     -20.602 -20.704 -13.725  0.00  0.00      PROA  
ATOM    160  HN  ALA P 593     -21.549 -20.656 -13.416  0.00  0.00      PROA  
ATOM    161  CA  ALA P 593     -19.793 -21.751 -13.059  0.00  0.00      PROA  
ATOM    162  HA  ALA P 593     -19.025 -21.208 -12.529  0.00  0.00      PROA  
ATOM    163  CB  ALA P 593     -20.723 -22.384 -12.021  0.00  0.00      PROA  
ATOM    164  HB1 ALA P 593     -21.776 -22.604 -12.300  0.00  0.00      PROA  
ATOM    165  HB2 ALA P 593     -20.659 -21.662 -11.178  0.00  0.00      PROA  
ATOM    166  HB3 ALA P 593     -20.250 -23.267 -11.540  0.00  0.00      PROA  
ATOM    167  C   ALA P 593     -19.044 -22.752 -13.917  0.00  0.00      PROA  
ATOM    168  O   ALA P 593     -17.857 -22.995 -13.645  0.00  0.00      PROA  
ATOM    169  N   PRO P 594     -19.599 -23.319 -14.958  0.00  0.00      PROA  
ATOM    170  CD  PRO P 594     -21.064 -23.662 -15.042  0.00  0.00      PROA  
ATOM    171  HD1 PRO P 594     -21.732 -22.775 -15.015  0.00  0.00      PROA  
ATOM    172  HD2 PRO P 594     -21.302 -24.378 -14.226  0.00  0.00      PROA  
ATOM    173  CA  PRO P 594     -18.870 -24.170 -15.990  0.00  0.00      PROA  
ATOM    174  HA  PRO P 594     -18.613 -25.086 -15.479  0.00  0.00      PROA  
ATOM    175  CB  PRO P 594     -19.882 -24.362 -17.103  0.00  0.00      PROA  
ATOM    176  HB1 PRO P 594     -19.862 -25.390 -17.523  0.00  0.00      PROA  
ATOM    177  HB2 PRO P 594     -19.797 -23.579 -17.887  0.00  0.00      PROA  
ATOM    178  CG  PRO P 594     -21.214 -24.391 -16.412  0.00  0.00      PROA  
ATOM    179  HG1 PRO P 594     -22.050 -23.960 -17.004  0.00  0.00      PROA  
ATOM    180  HG2 PRO P 594     -21.413 -25.443 -16.114  0.00  0.00      PROA  
ATOM    181  C   PRO P 594     -17.538 -23.573 -16.569  0.00  0.00      PROA  
ATOM    182  O   PRO P 594     -16.722 -24.416 -16.885  0.00  0.00      PROA  
ATOM    183  N   PHE P 595     -17.306 -22.267 -16.627  0.00  0.00      PROA  
ATOM    184  HN  PHE P 595     -18.025 -21.639 -16.339  0.00  0.00      PROA  
ATOM    185  CA  PHE P 595     -16.044 -21.757 -16.998  0.00  0.00      PROA  
ATOM    186  HA  PHE P 595     -15.786 -22.393 -17.832  0.00  0.00      PROA  
ATOM    187  CB  PHE P 595     -16.040 -20.343 -17.250  0.00  0.00      PROA  
ATOM    188  HB1 PHE P 595     -15.021 -20.027 -17.559  0.00  0.00      PROA  
ATOM    189  HB2 PHE P 595     -16.404 -19.784 -16.361  0.00  0.00      PROA  
ATOM    190  CG  PHE P 595     -16.933 -19.987 -18.436  0.00  0.00      PROA  
ATOM    191  CD1 PHE P 595     -18.119 -19.132 -18.232  0.00  0.00      PROA  
ATOM    192  HD1 PHE P 595     -18.334 -18.808 -17.225  0.00  0.00      PROA  
ATOM    193  CE1 PHE P 595     -18.947 -18.745 -19.343  0.00  0.00      PROA  
ATOM    194  HE1 PHE P 595     -19.804 -18.099 -19.223  0.00  0.00      PROA  
ATOM    195  CZ  PHE P 595     -18.501 -19.149 -20.598  0.00  0.00      PROA  
ATOM    196  HZ  PHE P 595     -19.148 -18.981 -21.447  0.00  0.00      PROA  
ATOM    197  CD2 PHE P 595     -16.640 -20.355 -19.738  0.00  0.00      PROA  
ATOM    198  HD2 PHE P 595     -15.755 -20.968 -19.827  0.00  0.00      PROA  
ATOM    199  CE2 PHE P 595     -17.381 -19.888 -20.870  0.00  0.00      PROA  
ATOM    200  HE2 PHE P 595     -17.095 -20.178 -21.870  0.00  0.00      PROA  
ATOM    201  C   PHE P 595     -14.938 -22.083 -16.003  0.00  0.00      PROA  
ATOM    202  O   PHE P 595     -13.799 -21.868 -16.359  0.00  0.00      PROA  
ATOM    203  N   PHE P 596     -15.130 -22.622 -14.798  0.00  0.00      PROA  
ATOM    204  HN  PHE P 596     -16.039 -22.884 -14.484  0.00  0.00      PROA  
ATOM    205  CA  PHE P 596     -14.040 -23.028 -13.917  0.00  0.00      PROA  
ATOM    206  HA  PHE P 596     -13.236 -22.308 -13.957  0.00  0.00      PROA  
ATOM    207  CB  PHE P 596     -14.608 -23.271 -12.542  0.00  0.00      PROA  
ATOM    208  HB1 PHE P 596     -15.252 -24.171 -12.449  0.00  0.00      PROA  
ATOM    209  HB2 PHE P 596     -15.128 -22.330 -12.260  0.00  0.00      PROA  
ATOM    210  CG  PHE P 596     -13.551 -23.478 -11.468  0.00  0.00      PROA  
ATOM    211  CD1 PHE P 596     -12.250 -22.890 -11.535  0.00  0.00      PROA  
ATOM    212  HD1 PHE P 596     -11.758 -22.539 -12.430  0.00  0.00      PROA  
ATOM    213  CE1 PHE P 596     -11.469 -22.940 -10.373  0.00  0.00      PROA  
ATOM    214  HE1 PHE P 596     -10.471 -22.578 -10.572  0.00  0.00      PROA  
ATOM    215  CZ  PHE P 596     -11.914 -23.420  -9.137  0.00  0.00      PROA  
ATOM    216  HZ  PHE P 596     -11.208 -23.473  -8.321  0.00  0.00      PROA  
ATOM    217  CD2 PHE P 596     -14.008 -23.905 -10.230  0.00  0.00      PROA  
ATOM    218  HD2 PHE P 596     -15.061 -24.141 -10.191  0.00  0.00      PROA  
ATOM    219  CE2 PHE P 596     -13.256 -23.850  -9.044  0.00  0.00      PROA  
ATOM    220  HE2 PHE P 596     -13.641 -24.161  -8.084  0.00  0.00      PROA  
ATOM    221  C   PHE P 596     -13.325 -24.331 -14.367  0.00  0.00      PROA  
ATOM    222  O   PHE P 596     -12.088 -24.428 -14.395  0.00  0.00      PROA  
ATOM    223  N   LEU P 597     -14.069 -25.328 -14.936  0.00  0.00      PROA  
ATOM    224  HN  LEU P 597     -15.049 -25.144 -14.922  0.00  0.00      PROA  
ATOM    225  CA  LEU P 597     -13.490 -26.423 -15.672  0.00  0.00      PROA  
ATOM    226  HA  LEU P 597     -12.808 -26.867 -14.963  0.00  0.00      PROA  
ATOM    227  CB  LEU P 597     -14.576 -27.487 -16.157  0.00  0.00      PROA  
ATOM    228  HB1 LEU P 597     -14.180 -28.149 -16.956  0.00  0.00      PROA  
ATOM    229  HB2 LEU P 597     -15.396 -26.886 -16.606  0.00  0.00      PROA  
ATOM    230  CG  LEU P 597     -15.167 -28.467 -15.116  0.00  0.00      PROA  
ATOM    231  HG  LEU P 597     -14.290 -28.700 -14.476  0.00  0.00      PROA  
ATOM    232  CD1 LEU P 597     -16.280 -27.856 -14.335  0.00  0.00      PROA  
ATOM    233 HD11 LEU P 597     -16.936 -27.444 -15.131  0.00  0.00      PROA  
ATOM    234 HD12 LEU P 597     -15.875 -27.086 -13.644  0.00  0.00      PROA  
ATOM    235 HD13 LEU P 597     -16.955 -28.579 -13.828  0.00  0.00      PROA  
ATOM    236  CD2 LEU P 597     -15.424 -29.908 -15.694  0.00  0.00      PROA  
ATOM    237 HD21 LEU P 597     -14.751 -30.231 -16.516  0.00  0.00      PROA  
ATOM    238 HD22 LEU P 597     -16.415 -29.795 -16.184  0.00  0.00      PROA  
ATOM    239 HD23 LEU P 597     -15.301 -30.691 -14.915  0.00  0.00      PROA  
ATOM    240  C   LEU P 597     -12.666 -26.016 -16.919  0.00  0.00      PROA  
ATOM    241  O   LEU P 597     -11.592 -26.557 -17.178  0.00  0.00      PROA  
ATOM    242  N   SER P 598     -13.219 -24.998 -17.705  0.00  0.00      PROA  
ATOM    243  HN  SER P 598     -14.090 -24.607 -17.419  0.00  0.00      PROA  
ATOM    244  CA  SER P 598     -12.455 -24.286 -18.788  0.00  0.00      PROA  
ATOM    245  HA  SER P 598     -12.145 -24.980 -19.555  0.00  0.00      PROA  
ATOM    246  CB  SER P 598     -13.342 -23.106 -19.277  0.00  0.00      PROA  
ATOM    247  HB1 SER P 598     -13.386 -22.230 -18.596  0.00  0.00      PROA  
ATOM    248  HB2 SER P 598     -14.370 -23.520 -19.348  0.00  0.00      PROA  
ATOM    249  OG  SER P 598     -13.056 -22.684 -20.612  0.00  0.00      PROA  
ATOM    250  HG1 SER P 598     -13.582 -23.147 -21.268  0.00  0.00      PROA  
ATOM    251  C   SER P 598     -11.161 -23.640 -18.325  0.00  0.00      PROA  
ATOM    252  O   SER P 598     -10.063 -23.774 -18.886  0.00  0.00      PROA  
ATOM    253  N   ASP P 599     -11.194 -23.028 -17.143  0.00  0.00      PROA  
ATOM    254  HN  ASP P 599     -12.021 -22.837 -16.621  0.00  0.00      PROA  
ATOM    255  CA  ASP P 599     -10.062 -22.409 -16.518  0.00  0.00      PROA  
ATOM    256  HA  ASP P 599      -9.508 -21.725 -17.144  0.00  0.00      PROA  
ATOM    257  CB  ASP P 599     -10.453 -21.547 -15.355  0.00  0.00      PROA  
ATOM    258  HB1 ASP P 599      -9.574 -21.404 -14.691  0.00  0.00      PROA  
ATOM    259  HB2 ASP P 599     -11.332 -21.875 -14.760  0.00  0.00      PROA  
ATOM    260  CG  ASP P 599     -10.766 -20.098 -15.847  0.00  0.00      PROA  
ATOM    261  OD1 ASP P 599     -10.812 -19.762 -17.070  0.00  0.00      PROA  
ATOM    262  OD2 ASP P 599     -10.919 -19.292 -14.955  0.00  0.00      PROA  
ATOM    263  C   ASP P 599      -9.027 -23.447 -16.121  0.00  0.00      PROA  
ATOM    264  O   ASP P 599      -7.835 -23.249 -16.282  0.00  0.00      PROA  
ATOM    265  N   PHE P 600      -9.471 -24.587 -15.581  0.00  0.00      PROA  
ATOM    266  HN  PHE P 600     -10.429 -24.645 -15.311  0.00  0.00      PROA  
ATOM    267  CA  PHE P 600      -8.584 -25.692 -15.197  0.00  0.00      PROA  
ATOM    268  HA  PHE P 600      -7.799 -25.173 -14.666  0.00  0.00      PROA  
ATOM    269  CB  PHE P 600      -9.210 -26.820 -14.447  0.00  0.00      PROA  
ATOM    270  HB1 PHE P 600      -8.966 -27.847 -14.793  0.00  0.00      PROA  
ATOM    271  HB2 PHE P 600     -10.294 -26.849 -14.691  0.00  0.00      PROA  
ATOM    272  CG  PHE P 600      -8.791 -26.718 -13.055  0.00  0.00      PROA  
ATOM    273  CD1 PHE P 600      -9.598 -25.959 -12.129  0.00  0.00      PROA  
ATOM    274  HD1 PHE P 600     -10.536 -25.628 -12.547  0.00  0.00      PROA  
ATOM    275  CE1 PHE P 600      -9.127 -25.852 -10.818  0.00  0.00      PROA  
ATOM    276  HE1 PHE P 600      -9.697 -25.366 -10.040  0.00  0.00      PROA  
ATOM    277  CZ  PHE P 600      -7.903 -26.403 -10.413  0.00  0.00      PROA  
ATOM    278  HZ  PHE P 600      -7.618 -26.461  -9.373  0.00  0.00      PROA  
ATOM    279  CD2 PHE P 600      -7.466 -27.133 -12.626  0.00  0.00      PROA  
ATOM    280  HD2 PHE P 600      -6.847 -27.569 -13.397  0.00  0.00      PROA  
ATOM    281  CE2 PHE P 600      -7.102 -27.058 -11.293  0.00  0.00      PROA  
ATOM    282  HE2 PHE P 600      -6.145 -27.363 -10.897  0.00  0.00      PROA  
ATOM    283  C   PHE P 600      -7.824 -26.358 -16.322  0.00  0.00      PROA  
ATOM    284  O   PHE P 600      -6.639 -26.683 -16.208  0.00  0.00      PROA  
ATOM    285  N   LYS P 601      -8.487 -26.604 -17.500  0.00  0.00      PROA  
ATOM    286  HN  LYS P 601      -9.454 -26.379 -17.593  0.00  0.00      PROA  
ATOM    287  CA  LYS P 601      -7.901 -26.994 -18.655  0.00  0.00      PROA  
ATOM    288  HA  LYS P 601      -7.411 -27.927 -18.420  0.00  0.00      PROA  
ATOM    289  CB  LYS P 601      -9.118 -27.454 -19.559  0.00  0.00      PROA  
ATOM    290  HB1 LYS P 601      -8.811 -27.576 -20.620  0.00  0.00      PROA  
ATOM    291  HB2 LYS P 601      -9.812 -26.587 -19.574  0.00  0.00      PROA  
ATOM    292  CG  LYS P 601      -9.840 -28.695 -19.133  0.00  0.00      PROA  
ATOM    293  HG1 LYS P 601     -10.109 -28.553 -18.065  0.00  0.00      PROA  
ATOM    294  HG2 LYS P 601      -9.313 -29.669 -19.219  0.00  0.00      PROA  
ATOM    295  CD  LYS P 601     -11.145 -28.836 -19.876  0.00  0.00      PROA  
ATOM    296  HD1 LYS P 601     -10.883 -29.012 -20.941  0.00  0.00      PROA  
ATOM    297  HD2 LYS P 601     -11.640 -27.847 -19.767  0.00  0.00      PROA  
ATOM    298  CE  LYS P 601     -11.964 -29.948 -19.394  0.00  0.00      PROA  
ATOM    299  HE1 LYS P 601     -12.209 -29.788 -18.322  0.00  0.00      PROA  
ATOM    300  HE2 LYS P 601     -11.383 -30.895 -19.425  0.00  0.00      PROA  
ATOM    301  NZ  LYS P 601     -13.236 -30.079 -20.187  0.00  0.00      PROA  
ATOM    302  HZ1 LYS P 601     -13.971 -30.728 -19.839  0.00  0.00      PROA  
ATOM    303  HZ2 LYS P 601     -13.046 -30.393 -21.160  0.00  0.00      PROA  
ATOM    304  HZ3 LYS P 601     -13.522 -29.105 -20.411  0.00  0.00      PROA  
ATOM    305  C   LYS P 601      -6.890 -26.006 -19.227  0.00  0.00      PROA  
ATOM    306  O   LYS P 601      -5.818 -26.389 -19.622  0.00  0.00      PROA  
ATOM    307  N   ASP P 602      -7.290 -24.699 -19.237  0.00  0.00      PROA  
ATOM    308  HN  ASP P 602      -8.239 -24.449 -19.062  0.00  0.00      PROA  
ATOM    309  CA  ASP P 602      -6.440 -23.576 -19.682  0.00  0.00      PROA  
ATOM    310  HA  ASP P 602      -6.117 -23.859 -20.673  0.00  0.00      PROA  
ATOM    311  CB  ASP P 602      -7.303 -22.262 -19.692  0.00  0.00      PROA  
ATOM    312  HB1 ASP P 602      -6.640 -21.372 -19.628  0.00  0.00      PROA  
ATOM    313  HB2 ASP P 602      -8.104 -22.161 -18.928  0.00  0.00      PROA  
ATOM    314  CG  ASP P 602      -8.142 -22.099 -20.937  0.00  0.00      PROA  
ATOM    315  OD1 ASP P 602      -8.109 -22.863 -21.907  0.00  0.00      PROA  
ATOM    316  OD2 ASP P 602      -8.777 -20.988 -20.959  0.00  0.00      PROA  
ATOM    317  C   ASP P 602      -5.120 -23.452 -18.834  0.00  0.00      PROA  
ATOM    318  O   ASP P 602      -4.051 -22.963 -19.219  0.00  0.00      PROA  
ATOM    319  N   ALA P 603      -5.249 -23.762 -17.564  0.00  0.00      PROA  
ATOM    320  HN  ALA P 603      -6.148 -23.766 -17.132  0.00  0.00      PROA  
ATOM    321  CA  ALA P 603      -4.093 -23.743 -16.630  0.00  0.00      PROA  
ATOM    322  HA  ALA P 603      -3.547 -22.846 -16.883  0.00  0.00      PROA  
ATOM    323  CB  ALA P 603      -4.540 -23.610 -15.156  0.00  0.00      PROA  
ATOM    324  HB1 ALA P 603      -3.686 -23.733 -14.456  0.00  0.00      PROA  
ATOM    325  HB2 ALA P 603      -5.411 -24.222 -14.838  0.00  0.00      PROA  
ATOM    326  HB3 ALA P 603      -5.010 -22.614 -15.017  0.00  0.00      PROA  
ATOM    327  C   ALA P 603      -3.028 -24.918 -16.704  0.00  0.00      PROA  
ATOM    328  O   ALA P 603      -1.975 -24.734 -16.055  0.00  0.00      PROA  
ATOM    329  N   LEU P 604      -3.202 -26.067 -17.367  0.00  0.00      PROA  
ATOM    330  HN  LEU P 604      -4.076 -26.336 -17.762  0.00  0.00      PROA  
ATOM    331  CA  LEU P 604      -2.282 -27.211 -17.383  0.00  0.00      PROA  
ATOM    332  HA  LEU P 604      -1.924 -27.434 -16.388  0.00  0.00      PROA  
ATOM    333  CB  LEU P 604      -2.866 -28.579 -17.949  0.00  0.00      PROA  
ATOM    334  HB1 LEU P 604      -1.982 -29.245 -18.044  0.00  0.00      PROA  
ATOM    335  HB2 LEU P 604      -3.126 -28.445 -19.021  0.00  0.00      PROA  
ATOM    336  CG  LEU P 604      -4.048 -29.268 -17.250  0.00  0.00      PROA  
ATOM    337  HG  LEU P 604      -4.887 -28.547 -17.354  0.00  0.00      PROA  
ATOM    338  CD1 LEU P 604      -4.466 -30.562 -18.012  0.00  0.00      PROA  
ATOM    339 HD11 LEU P 604      -3.539 -31.082 -18.336  0.00  0.00      PROA  
ATOM    340 HD12 LEU P 604      -5.131 -30.303 -18.864  0.00  0.00      PROA  
ATOM    341 HD13 LEU P 604      -5.023 -31.279 -17.372  0.00  0.00      PROA  
ATOM    342  CD2 LEU P 604      -3.613 -29.629 -15.764  0.00  0.00      PROA  
ATOM    343 HD21 LEU P 604      -4.464 -30.169 -15.296  0.00  0.00      PROA  
ATOM    344 HD22 LEU P 604      -3.485 -28.640 -15.276  0.00  0.00      PROA  
ATOM    345 HD23 LEU P 604      -2.710 -30.270 -15.669  0.00  0.00      PROA  
ATOM    346  C   LEU P 604      -1.030 -26.840 -18.239  0.00  0.00      PROA  
ATOM    347  O   LEU P 604      -0.986 -27.081 -19.435  0.00  0.00      PROA  
ATOM    348  N   SER P 605      -0.184 -26.127 -17.549  0.00  0.00      PROA  
ATOM    349  HN  SER P 605      -0.468 -25.811 -16.647  0.00  0.00      PROA  
ATOM    350  CA  SER P 605       0.879 -25.367 -18.142  0.00  0.00      PROA  
ATOM    351  HA  SER P 605       1.309 -25.903 -18.975  0.00  0.00      PROA  
ATOM    352  CB  SER P 605       0.391 -23.949 -18.638  0.00  0.00      PROA  
ATOM    353  HB1 SER P 605      -0.663 -23.806 -18.316  0.00  0.00      PROA  
ATOM    354  HB2 SER P 605       0.362 -24.064 -19.743  0.00  0.00      PROA  
ATOM    355  OG  SER P 605       1.259 -22.818 -18.372  0.00  0.00      PROA  
ATOM    356  HG1 SER P 605       1.999 -22.974 -18.964  0.00  0.00      PROA  
ATOM    357  C   SER P 605       1.934 -25.223 -17.101  0.00  0.00      PROA  
ATOM    358  O   SER P 605       1.693 -24.816 -15.979  0.00  0.00      PROA  
ATOM    359  N   LEU P 606       3.191 -25.555 -17.424  0.00  0.00      PROA  
ATOM    360  HN  LEU P 606       3.286 -26.027 -18.297  0.00  0.00      PROA  
ATOM    361  CA  LEU P 606       4.438 -25.243 -16.708  0.00  0.00      PROA  
ATOM    362  HA  LEU P 606       4.410 -25.733 -15.746  0.00  0.00      PROA  
ATOM    363  CB  LEU P 606       5.715 -25.746 -17.499  0.00  0.00      PROA  
ATOM    364  HB1 LEU P 606       6.599 -25.535 -16.861  0.00  0.00      PROA  
ATOM    365  HB2 LEU P 606       5.765 -25.248 -18.491  0.00  0.00      PROA  
ATOM    366  CG  LEU P 606       5.742 -27.286 -17.803  0.00  0.00      PROA  
ATOM    367  HG  LEU P 606       4.759 -27.422 -18.302  0.00  0.00      PROA  
ATOM    368  CD1 LEU P 606       6.942 -27.734 -18.635  0.00  0.00      PROA  
ATOM    369 HD11 LEU P 606       7.127 -28.825 -18.538  0.00  0.00      PROA  
ATOM    370 HD12 LEU P 606       7.906 -27.218 -18.440  0.00  0.00      PROA  
ATOM    371 HD13 LEU P 606       6.760 -27.503 -19.707  0.00  0.00      PROA  
ATOM    372  CD2 LEU P 606       5.639 -28.130 -16.545  0.00  0.00      PROA  
ATOM    373 HD21 LEU P 606       6.520 -28.066 -15.870  0.00  0.00      PROA  
ATOM    374 HD22 LEU P 606       5.406 -29.174 -16.846  0.00  0.00      PROA  
ATOM    375 HD23 LEU P 606       4.865 -27.756 -15.841  0.00  0.00      PROA  
ATOM    376  C   LEU P 606       4.723 -23.801 -16.281  0.00  0.00      PROA  
ATOM    377  O   LEU P 606       5.113 -23.465 -15.168  0.00  0.00      PROA  
ATOM    378  N   GLN P 607       4.465 -22.859 -17.181  0.00  0.00      PROA  
ATOM    379  HN  GLN P 607       4.228 -23.156 -18.103  0.00  0.00      PROA  
ATOM    380  CA  GLN P 607       4.546 -21.416 -17.081  0.00  0.00      PROA  
ATOM    381  HA  GLN P 607       5.503 -21.171 -16.643  0.00  0.00      PROA  
ATOM    382  CB  GLN P 607       4.381 -20.615 -18.472  0.00  0.00      PROA  
ATOM    383  HB1 GLN P 607       4.357 -19.510 -18.360  0.00  0.00      PROA  
ATOM    384  HB2 GLN P 607       3.463 -20.934 -19.010  0.00  0.00      PROA  
ATOM    385  CG  GLN P 607       5.567 -20.855 -19.428  0.00  0.00      PROA  
ATOM    386  HG1 GLN P 607       5.464 -20.206 -20.324  0.00  0.00      PROA  
ATOM    387  HG2 GLN P 607       5.584 -21.912 -19.771  0.00  0.00      PROA  
ATOM    388  CD  GLN P 607       6.947 -20.594 -18.788  0.00  0.00      PROA  
ATOM    389  OE1 GLN P 607       7.781 -21.515 -18.771  0.00  0.00      PROA  
ATOM    390  NE2 GLN P 607       7.207 -19.468 -18.226  0.00  0.00      PROA  
ATOM    391 HE21 GLN P 607       8.127 -19.290 -17.878  0.00  0.00      PROA  
ATOM    392 HE22 GLN P 607       6.643 -18.654 -18.370  0.00  0.00      PROA  
ATOM    393  C   GLN P 607       3.484 -20.801 -16.154  0.00  0.00      PROA  
ATOM    394  O   GLN P 607       3.666 -19.751 -15.525  0.00  0.00      PROA  
ATOM    395  N   CYS P 608       2.299 -21.472 -16.011  0.00  0.00      PROA  
ATOM    396  HN  CYS P 608       2.117 -22.226 -16.638  0.00  0.00      PROA  
ATOM    397  CA  CYS P 608       1.392 -21.273 -14.876  0.00  0.00      PROA  
ATOM    398  HA  CYS P 608       1.230 -20.243 -14.591  0.00  0.00      PROA  
ATOM    399  CB  CYS P 608       0.059 -22.038 -15.156  0.00  0.00      PROA  
ATOM    400  HB1 CYS P 608      -0.468 -22.106 -14.181  0.00  0.00      PROA  
ATOM    401  HB2 CYS P 608       0.328 -23.063 -15.490  0.00  0.00      PROA  
ATOM    402  SG  CYS P 608      -0.860 -21.130 -16.377  0.00  0.00      PROA  
ATOM    403  HG1 CYS P 608      -0.665 -21.777 -17.517  0.00  0.00      PROA  
ATOM    404  C   CYS P 608       2.003 -21.764 -13.530  0.00  0.00      PROA  
ATOM    405  O   CYS P 608       1.997 -21.019 -12.501  0.00  0.00      PROA  
ATOM    406  N   LEU P 609       2.683 -22.894 -13.475  0.00  0.00      PROA  
ATOM    407  HN  LEU P 609       2.675 -23.455 -14.299  0.00  0.00      PROA  
ATOM    408  CA  LEU P 609       3.413 -23.357 -12.337  0.00  0.00      PROA  
ATOM    409  HA  LEU P 609       2.632 -23.255 -11.598  0.00  0.00      PROA  
ATOM    410  CB  LEU P 609       3.837 -24.796 -12.497  0.00  0.00      PROA  
ATOM    411  HB1 LEU P 609       4.538 -24.981 -11.655  0.00  0.00      PROA  
ATOM    412  HB2 LEU P 609       4.550 -24.876 -13.345  0.00  0.00      PROA  
ATOM    413  CG  LEU P 609       2.798 -25.892 -12.530  0.00  0.00      PROA  
ATOM    414  HG  LEU P 609       2.079 -25.630 -13.335  0.00  0.00      PROA  
ATOM    415  CD1 LEU P 609       3.462 -27.321 -12.777  0.00  0.00      PROA  
ATOM    416 HD11 LEU P 609       2.714 -28.123 -12.602  0.00  0.00      PROA  
ATOM    417 HD12 LEU P 609       4.342 -27.427 -12.107  0.00  0.00      PROA  
ATOM    418 HD13 LEU P 609       3.826 -27.317 -13.826  0.00  0.00      PROA  
ATOM    419  CD2 LEU P 609       2.133 -25.950 -11.204  0.00  0.00      PROA  
ATOM    420 HD21 LEU P 609       1.349 -26.738 -11.197  0.00  0.00      PROA  
ATOM    421 HD22 LEU P 609       1.730 -24.947 -10.947  0.00  0.00      PROA  
ATOM    422 HD23 LEU P 609       2.933 -26.290 -10.512  0.00  0.00      PROA  
ATOM    423  C   LEU P 609       4.496 -22.417 -11.802  0.00  0.00      PROA  
ATOM    424  O   LEU P 609       4.581 -22.117 -10.638  0.00  0.00      PROA  
ATOM    425  N   ALA P 610       5.291 -21.896 -12.752  0.00  0.00      PROA  
ATOM    426  HN  ALA P 610       5.251 -22.304 -13.661  0.00  0.00      PROA  
ATOM    427  CA  ALA P 610       6.199 -20.856 -12.529  0.00  0.00      PROA  
ATOM    428  HA  ALA P 610       6.899 -21.117 -11.749  0.00  0.00      PROA  
ATOM    429  CB  ALA P 610       7.081 -20.616 -13.846  0.00  0.00      PROA  
ATOM    430  HB1 ALA P 610       6.365 -20.610 -14.695  0.00  0.00      PROA  
ATOM    431  HB2 ALA P 610       7.681 -21.541 -13.983  0.00  0.00      PROA  
ATOM    432  HB3 ALA P 610       7.746 -19.727 -13.888  0.00  0.00      PROA  
ATOM    433  C   ALA P 610       5.598 -19.513 -12.117  0.00  0.00      PROA  
ATOM    434  O   ALA P 610       5.969 -18.874 -11.113  0.00  0.00      PROA  
ATOM    435  N   SER P 611       4.513 -19.135 -12.812  0.00  0.00      PROA  
ATOM    436  HN  SER P 611       4.253 -19.429 -13.729  0.00  0.00      PROA  
ATOM    437  CA  SER P 611       3.709 -17.955 -12.361  0.00  0.00      PROA  
ATOM    438  HA  SER P 611       4.347 -17.102 -12.540  0.00  0.00      PROA  
ATOM    439  CB  SER P 611       2.467 -17.624 -13.275  0.00  0.00      PROA  
ATOM    440  HB1 SER P 611       2.053 -16.653 -12.929  0.00  0.00      PROA  
ATOM    441  HB2 SER P 611       1.704 -18.424 -13.175  0.00  0.00      PROA  
ATOM    442  OG  SER P 611       2.851 -17.436 -14.636  0.00  0.00      PROA  
ATOM    443  HG1 SER P 611       3.204 -18.268 -14.958  0.00  0.00      PROA  
ATOM    444  C   SER P 611       3.132 -17.935 -10.988  0.00  0.00      PROA  
ATOM    445  O   SER P 611       3.068 -16.898 -10.372  0.00  0.00      PROA  
ATOM    446  N   ILE P 612       2.648 -19.117 -10.446  0.00  0.00      PROA  
ATOM    447  HN  ILE P 612       2.644 -20.019 -10.872  0.00  0.00      PROA  
ATOM    448  CA  ILE P 612       2.168 -19.415  -9.058  0.00  0.00      PROA  
ATOM    449  HA  ILE P 612       1.433 -18.662  -8.813  0.00  0.00      PROA  
ATOM    450  CB  ILE P 612       1.482 -20.850  -8.948  0.00  0.00      PROA  
ATOM    451  HB  ILE P 612       2.183 -21.579  -9.409  0.00  0.00      PROA  
ATOM    452  CG2 ILE P 612       1.035 -21.229  -7.520  0.00  0.00      PROA  
ATOM    453 HG21 ILE P 612       0.555 -22.231  -7.529  0.00  0.00      PROA  
ATOM    454 HG22 ILE P 612       0.359 -20.507  -7.014  0.00  0.00      PROA  
ATOM    455 HG23 ILE P 612       1.963 -21.291  -6.912  0.00  0.00      PROA  
ATOM    456  CG1 ILE P 612       0.221 -20.990  -9.845  0.00  0.00      PROA  
ATOM    457 HG11 ILE P 612       0.392 -20.473 -10.814  0.00  0.00      PROA  
ATOM    458 HG12 ILE P 612      -0.620 -20.505  -9.306  0.00  0.00      PROA  
ATOM    459  CD  ILE P 612      -0.144 -22.427 -10.175  0.00  0.00      PROA  
ATOM    460  HD1 ILE P 612      -1.062 -22.480 -10.798  0.00  0.00      PROA  
ATOM    461  HD2 ILE P 612      -0.283 -23.072  -9.280  0.00  0.00      PROA  
ATOM    462  HD3 ILE P 612       0.687 -22.933 -10.712  0.00  0.00      PROA  
ATOM    463  C   ILE P 612       3.280 -19.261  -8.023  0.00  0.00      PROA  
ATOM    464  O   ILE P 612       3.055 -18.687  -6.914  0.00  0.00      PROA  
ATOM    465  N   LEU P 613       4.550 -19.690  -8.341  0.00  0.00      PROA  
ATOM    466  HN  LEU P 613       4.720 -20.058  -9.252  0.00  0.00      PROA  
ATOM    467  CA  LEU P 613       5.755 -19.436  -7.494  0.00  0.00      PROA  
ATOM    468  HA  LEU P 613       5.637 -19.693  -6.452  0.00  0.00      PROA  
ATOM    469  CB  LEU P 613       6.963 -20.273  -8.040  0.00  0.00      PROA  
ATOM    470  HB1 LEU P 613       7.856 -19.993  -7.441  0.00  0.00      PROA  
ATOM    471  HB2 LEU P 613       7.036 -20.098  -9.135  0.00  0.00      PROA  
ATOM    472  CG  LEU P 613       6.805 -21.753  -7.856  0.00  0.00      PROA  
ATOM    473  HG  LEU P 613       5.706 -21.911  -7.836  0.00  0.00      PROA  
ATOM    474  CD1 LEU P 613       7.448 -22.661  -8.954  0.00  0.00      PROA  
ATOM    475 HD11 LEU P 613       8.525 -22.389  -8.984  0.00  0.00      PROA  
ATOM    476 HD12 LEU P 613       6.967 -22.383  -9.916  0.00  0.00      PROA  
ATOM    477 HD13 LEU P 613       7.226 -23.726  -8.728  0.00  0.00      PROA  
ATOM    478  CD2 LEU P 613       7.283 -22.215  -6.425  0.00  0.00      PROA  
ATOM    479 HD21 LEU P 613       8.150 -21.616  -6.072  0.00  0.00      PROA  
ATOM    480 HD22 LEU P 613       7.763 -23.216  -6.400  0.00  0.00      PROA  
ATOM    481 HD23 LEU P 613       6.399 -22.386  -5.774  0.00  0.00      PROA  
ATOM    482  C   LEU P 613       6.028 -17.995  -7.505  0.00  0.00      PROA  
ATOM    483  O   LEU P 613       6.178 -17.432  -6.428  0.00  0.00      PROA  
ATOM    484  N   PHE P 614       6.017 -17.405  -8.759  0.00  0.00      PROA  
ATOM    485  HN  PHE P 614       5.811 -18.030  -9.508  0.00  0.00      PROA  
ATOM    486  CA  PHE P 614       6.515 -16.092  -8.963  0.00  0.00      PROA  
ATOM    487  HA  PHE P 614       7.470 -16.058  -8.461  0.00  0.00      PROA  
ATOM    488  CB  PHE P 614       6.958 -15.719 -10.470  0.00  0.00      PROA  
ATOM    489  HB1 PHE P 614       6.109 -15.960 -11.145  0.00  0.00      PROA  
ATOM    490  HB2 PHE P 614       7.750 -16.425 -10.799  0.00  0.00      PROA  
ATOM    491  CG  PHE P 614       7.303 -14.264 -10.595  0.00  0.00      PROA  
ATOM    492  CD1 PHE P 614       8.281 -13.585  -9.723  0.00  0.00      PROA  
ATOM    493  HD1 PHE P 614       8.858 -14.190  -9.040  0.00  0.00      PROA  
ATOM    494  CE1 PHE P 614       8.451 -12.241  -9.813  0.00  0.00      PROA  
ATOM    495  HE1 PHE P 614       9.171 -11.797  -9.142  0.00  0.00      PROA  
ATOM    496  CZ  PHE P 614       7.658 -11.437 -10.627  0.00  0.00      PROA  
ATOM    497  HZ  PHE P 614       7.807 -10.370 -10.555  0.00  0.00      PROA  
ATOM    498  CD2 PHE P 614       6.650 -13.405 -11.520  0.00  0.00      PROA  
ATOM    499  HD2 PHE P 614       5.839 -13.707 -12.166  0.00  0.00      PROA  
ATOM    500  CE2 PHE P 614       6.717 -11.986 -11.438  0.00  0.00      PROA  
ATOM    501  HE2 PHE P 614       6.123 -11.414 -12.135  0.00  0.00      PROA  
ATOM    502  C   PHE P 614       5.676 -15.065  -8.324  0.00  0.00      PROA  
ATOM    503  O   PHE P 614       6.139 -14.159  -7.630  0.00  0.00      PROA  
ATOM    504  N   LEU P 615       4.361 -15.164  -8.570  0.00  0.00      PROA  
ATOM    505  HN  LEU P 615       3.983 -15.951  -9.051  0.00  0.00      PROA  
ATOM    506  CA  LEU P 615       3.389 -14.222  -8.080  0.00  0.00      PROA  
ATOM    507  HA  LEU P 615       3.797 -13.222  -8.040  0.00  0.00      PROA  
ATOM    508  CB  LEU P 615       2.064 -14.023  -8.925  0.00  0.00      PROA  
ATOM    509  HB1 LEU P 615       1.176 -13.907  -8.268  0.00  0.00      PROA  
ATOM    510  HB2 LEU P 615       1.939 -15.007  -9.427  0.00  0.00      PROA  
ATOM    511  CG  LEU P 615       2.175 -13.024 -10.131  0.00  0.00      PROA  
ATOM    512  HG  LEU P 615       1.220 -13.203 -10.669  0.00  0.00      PROA  
ATOM    513  CD1 LEU P 615       2.173 -11.568  -9.636  0.00  0.00      PROA  
ATOM    514 HD11 LEU P 615       2.946 -11.435  -8.850  0.00  0.00      PROA  
ATOM    515 HD12 LEU P 615       1.148 -11.255  -9.341  0.00  0.00      PROA  
ATOM    516 HD13 LEU P 615       2.536 -10.959 -10.491  0.00  0.00      PROA  
ATOM    517  CD2 LEU P 615       3.266 -13.363 -11.013  0.00  0.00      PROA  
ATOM    518 HD21 LEU P 615       2.922 -14.359 -11.363  0.00  0.00      PROA  
ATOM    519 HD22 LEU P 615       4.284 -13.395 -10.569  0.00  0.00      PROA  
ATOM    520 HD23 LEU P 615       3.259 -12.620 -11.840  0.00  0.00      PROA  
ATOM    521  C   LEU P 615       2.914 -14.481  -6.676  0.00  0.00      PROA  
ATOM    522  O   LEU P 615       2.336 -13.595  -6.108  0.00  0.00      PROA  
ATOM    523  N   TYR P 616       3.128 -15.703  -6.063  0.00  0.00      PROA  
ATOM    524  HN  TYR P 616       3.561 -16.430  -6.590  0.00  0.00      PROA  
ATOM    525  CA  TYR P 616       3.220 -15.920  -4.597  0.00  0.00      PROA  
ATOM    526  HA  TYR P 616       2.371 -15.548  -4.042  0.00  0.00      PROA  
ATOM    527  CB  TYR P 616       3.304 -17.392  -4.277  0.00  0.00      PROA  
ATOM    528  HB1 TYR P 616       4.239 -17.738  -4.767  0.00  0.00      PROA  
ATOM    529  HB2 TYR P 616       2.429 -18.033  -4.516  0.00  0.00      PROA  
ATOM    530  CG  TYR P 616       3.669 -17.550  -2.799  0.00  0.00      PROA  
ATOM    531  CD1 TYR P 616       4.953 -17.922  -2.395  0.00  0.00      PROA  
ATOM    532  HD1 TYR P 616       5.602 -18.361  -3.139  0.00  0.00      PROA  
ATOM    533  CE1 TYR P 616       5.303 -18.020  -1.049  0.00  0.00      PROA  
ATOM    534  HE1 TYR P 616       6.310 -18.277  -0.755  0.00  0.00      PROA  
ATOM    535  CZ  TYR P 616       4.301 -17.790  -0.107  0.00  0.00      PROA  
ATOM    536  OH  TYR P 616       4.620 -17.858   1.273  0.00  0.00      PROA  
ATOM    537  HH  TYR P 616       3.823 -18.002   1.789  0.00  0.00      PROA  
ATOM    538  CD2 TYR P 616       2.753 -17.191  -1.825  0.00  0.00      PROA  
ATOM    539  HD2 TYR P 616       1.804 -16.767  -2.117  0.00  0.00      PROA  
ATOM    540  CE2 TYR P 616       3.031 -17.359  -0.497  0.00  0.00      PROA  
ATOM    541  HE2 TYR P 616       2.305 -16.999   0.218  0.00  0.00      PROA  
ATOM    542  C   TYR P 616       4.322 -15.074  -4.072  0.00  0.00      PROA  
ATOM    543  O   TYR P 616       4.124 -14.358  -3.166  0.00  0.00      PROA  
ATOM    544  N   CYS P 617       5.561 -15.158  -4.543  0.00  0.00      PROA  
ATOM    545  HN  CYS P 617       5.689 -15.783  -5.309  0.00  0.00      PROA  
ATOM    546  CA  CYS P 617       6.631 -14.412  -3.880  0.00  0.00      PROA  
ATOM    547  HA  CYS P 617       6.513 -14.675  -2.839  0.00  0.00      PROA  
ATOM    548  CB  CYS P 617       8.061 -14.814  -4.268  0.00  0.00      PROA  
ATOM    549  HB1 CYS P 617       8.738 -14.114  -3.733  0.00  0.00      PROA  
ATOM    550  HB2 CYS P 617       8.217 -14.653  -5.356  0.00  0.00      PROA  
ATOM    551  SG  CYS P 617       8.355 -16.577  -4.077  0.00  0.00      PROA  
ATOM    552  HG1 CYS P 617       7.831 -17.153  -5.149  0.00  0.00      PROA  
ATOM    553  C   CYS P 617       6.441 -12.918  -3.977  0.00  0.00      PROA  
ATOM    554  O   CYS P 617       6.646 -12.078  -3.011  0.00  0.00      PROA  
ATOM    555  N   ALA P 618       6.037 -12.508  -5.175  0.00  0.00      PROA  
ATOM    556  HN  ALA P 618       6.079 -13.164  -5.924  0.00  0.00      PROA  
ATOM    557  CA  ALA P 618       5.518 -11.117  -5.413  0.00  0.00      PROA  
ATOM    558  HA  ALA P 618       6.396 -10.490  -5.360  0.00  0.00      PROA  
ATOM    559  CB  ALA P 618       5.078 -10.939  -6.974  0.00  0.00      PROA  
ATOM    560  HB1 ALA P 618       5.699 -11.536  -7.675  0.00  0.00      PROA  
ATOM    561  HB2 ALA P 618       4.960  -9.939  -7.444  0.00  0.00      PROA  
ATOM    562  HB3 ALA P 618       4.071 -11.393  -7.093  0.00  0.00      PROA  
ATOM    563  C   ALA P 618       4.349 -10.658  -4.495  0.00  0.00      PROA  
ATOM    564  O   ALA P 618       4.317  -9.623  -3.913  0.00  0.00      PROA  
ATOM    565  N   CYS P 619       3.253 -11.446  -4.382  0.00  0.00      PROA  
ATOM    566  HN  CYS P 619       3.163 -12.260  -4.952  0.00  0.00      PROA  
ATOM    567  CA  CYS P 619       2.057 -11.102  -3.515  0.00  0.00      PROA  
ATOM    568  HA  CYS P 619       1.728 -10.117  -3.814  0.00  0.00      PROA  
ATOM    569  CB  CYS P 619       0.788 -12.004  -3.753  0.00  0.00      PROA  
ATOM    570  HB1 CYS P 619       0.961 -13.073  -3.503  0.00  0.00      PROA  
ATOM    571  HB2 CYS P 619       0.764 -12.089  -4.860  0.00  0.00      PROA  
ATOM    572  SG  CYS P 619      -0.801 -11.493  -3.085  0.00  0.00      PROA  
ATOM    573  HG1 CYS P 619      -0.877 -10.307  -3.671  0.00  0.00      PROA  
ATOM    574  C   CYS P 619       2.367 -10.944  -2.049  0.00  0.00      PROA  
ATOM    575  O   CYS P 619       1.962  -9.980  -1.421  0.00  0.00      PROA  
ATOM    576  N   MET P 620       3.196 -11.771  -1.514  0.00  0.00      PROA  
ATOM    577  HN  MET P 620       3.537 -12.505  -2.096  0.00  0.00      PROA  
ATOM    578  CA  MET P 620       3.678 -11.710  -0.087  0.00  0.00      PROA  
ATOM    579  HA  MET P 620       2.874 -11.713   0.634  0.00  0.00      PROA  
ATOM    580  CB  MET P 620       4.465 -13.087  -0.058  0.00  0.00      PROA  
ATOM    581  HB1 MET P 620       5.240 -13.053  -0.854  0.00  0.00      PROA  
ATOM    582  HB2 MET P 620       3.729 -13.869  -0.342  0.00  0.00      PROA  
ATOM    583  CG  MET P 620       5.054 -13.527   1.290  0.00  0.00      PROA  
ATOM    584  HG1 MET P 620       5.637 -12.749   1.828  0.00  0.00      PROA  
ATOM    585  HG2 MET P 620       5.831 -14.273   1.018  0.00  0.00      PROA  
ATOM    586  SD  MET P 620       3.829 -14.307   2.448  0.00  0.00      PROA  
ATOM    587  CE  MET P 620       5.071 -15.001   3.592  0.00  0.00      PROA  
ATOM    588  HE1 MET P 620       5.739 -15.655   2.993  0.00  0.00      PROA  
ATOM    589  HE2 MET P 620       4.570 -15.785   4.199  0.00  0.00      PROA  
ATOM    590  HE3 MET P 620       5.578 -14.260   4.245  0.00  0.00      PROA  
ATOM    591  C   MET P 620       4.531 -10.490   0.122  0.00  0.00      PROA  
ATOM    592  O   MET P 620       4.426  -9.788   1.172  0.00  0.00      PROA  
ATOM    593  N   SER P 621       5.359 -10.103  -0.918  0.00  0.00      PROA  
ATOM    594  HN  SER P 621       5.315 -10.510  -1.827  0.00  0.00      PROA  
ATOM    595  CA  SER P 621       6.377  -9.012  -0.763  0.00  0.00      PROA  
ATOM    596  HA  SER P 621       6.991  -9.380   0.045  0.00  0.00      PROA  
ATOM    597  CB  SER P 621       7.331  -8.848  -2.040  0.00  0.00      PROA  
ATOM    598  HB1 SER P 621       7.995  -7.999  -1.770  0.00  0.00      PROA  
ATOM    599  HB2 SER P 621       6.820  -8.650  -3.006  0.00  0.00      PROA  
ATOM    600  OG  SER P 621       8.036 -10.061  -2.375  0.00  0.00      PROA  
ATOM    601  HG1 SER P 621       7.413 -10.790  -2.396  0.00  0.00      PROA  
ATOM    602  C   SER P 621       5.964  -7.615  -0.142  0.00  0.00      PROA  
ATOM    603  O   SER P 621       6.722  -6.988   0.656  0.00  0.00      PROA  
ATOM    604  N   PRO P 622       4.885  -7.013  -0.673  0.00  0.00      PROA  
ATOM    605  CD  PRO P 622       4.279  -7.281  -1.952  0.00  0.00      PROA  
ATOM    606  HD1 PRO P 622       3.338  -7.853  -1.803  0.00  0.00      PROA  
ATOM    607  HD2 PRO P 622       4.996  -7.779  -2.640  0.00  0.00      PROA  
ATOM    608  CA  PRO P 622       4.260  -5.861  -0.095  0.00  0.00      PROA  
ATOM    609  HA  PRO P 622       5.021  -5.116   0.087  0.00  0.00      PROA  
ATOM    610  CB  PRO P 622       3.224  -5.354  -1.165  0.00  0.00      PROA  
ATOM    611  HB1 PRO P 622       3.070  -4.264  -1.014  0.00  0.00      PROA  
ATOM    612  HB2 PRO P 622       2.217  -5.824  -1.168  0.00  0.00      PROA  
ATOM    613  CG  PRO P 622       3.959  -5.862  -2.363  0.00  0.00      PROA  
ATOM    614  HG1 PRO P 622       3.381  -5.764  -3.307  0.00  0.00      PROA  
ATOM    615  HG2 PRO P 622       4.937  -5.338  -2.410  0.00  0.00      PROA  
ATOM    616  C   PRO P 622       3.548  -6.162   1.211  0.00  0.00      PROA  
ATOM    617  O   PRO P 622       3.792  -5.475   2.254  0.00  0.00      PROA  
ATOM    618  N   VAL P 623       2.773  -7.254   1.223  0.00  0.00      PROA  
ATOM    619  HN  VAL P 623       2.718  -7.847   0.424  0.00  0.00      PROA  
ATOM    620  CA  VAL P 623       1.902  -7.544   2.361  0.00  0.00      PROA  
ATOM    621  HA  VAL P 623       1.431  -6.595   2.575  0.00  0.00      PROA  
ATOM    622  CB  VAL P 623       0.951  -8.572   1.854  0.00  0.00      PROA  
ATOM    623  HB  VAL P 623       1.300  -9.614   1.689  0.00  0.00      PROA  
ATOM    624  CG1 VAL P 623      -0.141  -8.969   2.915  0.00  0.00      PROA  
ATOM    625 HG11 VAL P 623       0.302  -9.557   3.748  0.00  0.00      PROA  
ATOM    626 HG12 VAL P 623      -1.001  -9.529   2.490  0.00  0.00      PROA  
ATOM    627 HG13 VAL P 623      -0.566  -8.051   3.374  0.00  0.00      PROA  
ATOM    628  CG2 VAL P 623       0.201  -8.103   0.604  0.00  0.00      PROA  
ATOM    629 HG21 VAL P 623      -0.413  -8.943   0.214  0.00  0.00      PROA  
ATOM    630 HG22 VAL P 623       0.869  -7.828  -0.240  0.00  0.00      PROA  
ATOM    631 HG23 VAL P 623      -0.476  -7.244   0.797  0.00  0.00      PROA  
ATOM    632  C   VAL P 623       2.666  -7.914   3.643  0.00  0.00      PROA  
ATOM    633  O   VAL P 623       2.211  -7.754   4.784  0.00  0.00      PROA  
ATOM    634  N   ILE P 624       3.834  -8.536   3.530  0.00  0.00      PROA  
ATOM    635  HN  ILE P 624       4.159  -8.812   2.629  0.00  0.00      PROA  
ATOM    636  CA  ILE P 624       4.608  -8.825   4.720  0.00  0.00      PROA  
ATOM    637  HA  ILE P 624       3.967  -9.097   5.545  0.00  0.00      PROA  
ATOM    638  CB  ILE P 624       5.557  -9.952   4.601  0.00  0.00      PROA  
ATOM    639  HB  ILE P 624       5.167 -10.911   4.199  0.00  0.00      PROA  
ATOM    640  CG2 ILE P 624       6.760  -9.667   3.604  0.00  0.00      PROA  
ATOM    641 HG21 ILE P 624       7.388  -8.833   3.984  0.00  0.00      PROA  
ATOM    642 HG22 ILE P 624       6.404  -9.512   2.563  0.00  0.00      PROA  
ATOM    643 HG23 ILE P 624       7.502 -10.493   3.612  0.00  0.00      PROA  
ATOM    644  CG1 ILE P 624       5.920 -10.482   6.072  0.00  0.00      PROA  
ATOM    645 HG11 ILE P 624       5.071 -10.937   6.624  0.00  0.00      PROA  
ATOM    646 HG12 ILE P 624       6.177  -9.563   6.642  0.00  0.00      PROA  
ATOM    647  CD  ILE P 624       7.035 -11.437   6.012  0.00  0.00      PROA  
ATOM    648  HD1 ILE P 624       7.152 -11.797   7.057  0.00  0.00      PROA  
ATOM    649  HD2 ILE P 624       7.999 -10.927   5.799  0.00  0.00      PROA  
ATOM    650  HD3 ILE P 624       6.683 -12.370   5.522  0.00  0.00      PROA  
ATOM    651  C   ILE P 624       5.281  -7.618   5.291  0.00  0.00      PROA  
ATOM    652  O   ILE P 624       5.333  -7.461   6.503  0.00  0.00      PROA  
ATOM    653  N   THR P 625       5.768  -6.705   4.399  0.00  0.00      PROA  
ATOM    654  HN  THR P 625       5.525  -6.864   3.446  0.00  0.00      PROA  
ATOM    655  CA  THR P 625       6.242  -5.356   4.735  0.00  0.00      PROA  
ATOM    656  HA  THR P 625       7.031  -5.540   5.449  0.00  0.00      PROA  
ATOM    657  CB  THR P 625       6.796  -4.568   3.553  0.00  0.00      PROA  
ATOM    658  HB  THR P 625       5.874  -4.297   2.996  0.00  0.00      PROA  
ATOM    659  OG1 THR P 625       7.785  -5.284   2.822  0.00  0.00      PROA  
ATOM    660  HG1 THR P 625       7.274  -5.669   2.107  0.00  0.00      PROA  
ATOM    661  CG2 THR P 625       7.437  -3.280   3.955  0.00  0.00      PROA  
ATOM    662 HG21 THR P 625       8.229  -3.325   4.733  0.00  0.00      PROA  
ATOM    663 HG22 THR P 625       6.672  -2.551   4.296  0.00  0.00      PROA  
ATOM    664 HG23 THR P 625       7.910  -2.967   3.000  0.00  0.00      PROA  
ATOM    665  C   THR P 625       5.159  -4.489   5.444  0.00  0.00      PROA  
ATOM    666  O   THR P 625       5.388  -3.870   6.505  0.00  0.00      PROA  
ATOM    667  N   PHE P 626       3.929  -4.419   4.849  0.00  0.00      PROA  
ATOM    668  HN  PHE P 626       3.772  -4.890   3.984  0.00  0.00      PROA  
ATOM    669  CA  PHE P 626       2.701  -3.815   5.419  0.00  0.00      PROA  
ATOM    670  HA  PHE P 626       2.838  -2.748   5.520  0.00  0.00      PROA  
ATOM    671  CB  PHE P 626       1.631  -4.160   4.349  0.00  0.00      PROA  
ATOM    672  HB1 PHE P 626       1.435  -5.240   4.174  0.00  0.00      PROA  
ATOM    673  HB2 PHE P 626       1.978  -3.815   3.352  0.00  0.00      PROA  
ATOM    674  CG  PHE P 626       0.266  -3.582   4.739  0.00  0.00      PROA  
ATOM    675  CD1 PHE P 626      -0.685  -4.214   5.632  0.00  0.00      PROA  
ATOM    676  HD1 PHE P 626      -0.414  -5.165   6.065  0.00  0.00      PROA  
ATOM    677  CE1 PHE P 626      -1.979  -3.695   5.961  0.00  0.00      PROA  
ATOM    678  HE1 PHE P 626      -2.613  -4.158   6.702  0.00  0.00      PROA  
ATOM    679  CZ  PHE P 626      -2.203  -2.412   5.366  0.00  0.00      PROA  
ATOM    680  HZ  PHE P 626      -3.166  -1.970   5.572  0.00  0.00      PROA  
ATOM    681  CD2 PHE P 626      -0.122  -2.408   4.099  0.00  0.00      PROA  
ATOM    682  HD2 PHE P 626       0.533  -1.928   3.387  0.00  0.00      PROA  
ATOM    683  CE2 PHE P 626      -1.361  -1.895   4.407  0.00  0.00      PROA  
ATOM    684  HE2 PHE P 626      -1.517  -0.922   3.964  0.00  0.00      PROA  
ATOM    685  C   PHE P 626       2.379  -4.344   6.803  0.00  0.00      PROA  
ATOM    686  O   PHE P 626       2.085  -3.651   7.791  0.00  0.00      PROA  
ATOM    687  N   GLY P 627       2.546  -5.691   6.979  0.00  0.00      PROA  
ATOM    688  HN  GLY P 627       2.891  -6.268   6.243  0.00  0.00      PROA  
ATOM    689  CA  GLY P 627       2.136  -6.293   8.230  0.00  0.00      PROA  
ATOM    690  HA1 GLY P 627       2.114  -7.370   8.148  0.00  0.00      PROA  
ATOM    691  HA2 GLY P 627       1.132  -5.979   8.475  0.00  0.00      PROA  
ATOM    692  C   GLY P 627       3.025  -6.047   9.319  0.00  0.00      PROA  
ATOM    693  O   GLY P 627       2.469  -5.939  10.431  0.00  0.00      PROA  
ATOM    694  N   GLY P 628       4.354  -5.991   9.139  0.00  0.00      PROA  
ATOM    695  HN  GLY P 628       4.688  -6.220   8.228  0.00  0.00      PROA  
ATOM    696  CA  GLY P 628       5.259  -5.711  10.204  0.00  0.00      PROA  
ATOM    697  HA1 GLY P 628       6.245  -6.117  10.034  0.00  0.00      PROA  
ATOM    698  HA2 GLY P 628       4.926  -6.182  11.117  0.00  0.00      PROA  
ATOM    699  C   GLY P 628       5.405  -4.297  10.638  0.00  0.00      PROA  
ATOM    700  O   GLY P 628       5.416  -4.049  11.847  0.00  0.00      PROA  
ATOM    701  N   LEU P 629       5.476  -3.282   9.694  0.00  0.00      PROA  
ATOM    702  HN  LEU P 629       5.336  -3.542   8.741  0.00  0.00      PROA  
ATOM    703  CA  LEU P 629       5.499  -1.870   9.967  0.00  0.00      PROA  
ATOM    704  HA  LEU P 629       6.435  -1.770  10.496  0.00  0.00      PROA  
ATOM    705  CB  LEU P 629       5.428  -1.158   8.642  0.00  0.00      PROA  
ATOM    706  HB1 LEU P 629       4.527  -1.274   8.003  0.00  0.00      PROA  
ATOM    707  HB2 LEU P 629       6.116  -1.667   7.933  0.00  0.00      PROA  
ATOM    708  CG  LEU P 629       5.674   0.385   8.661  0.00  0.00      PROA  
ATOM    709  HG  LEU P 629       4.854   0.771   9.303  0.00  0.00      PROA  
ATOM    710  CD1 LEU P 629       6.989   0.916   9.214  0.00  0.00      PROA  
ATOM    711 HD11 LEU P 629       7.874   0.641   8.601  0.00  0.00      PROA  
ATOM    712 HD12 LEU P 629       7.166   0.549  10.248  0.00  0.00      PROA  
ATOM    713 HD13 LEU P 629       6.939   2.023   9.302  0.00  0.00      PROA  
ATOM    714  CD2 LEU P 629       5.710   0.858   7.227  0.00  0.00      PROA  
ATOM    715 HD21 LEU P 629       6.350   0.201   6.601  0.00  0.00      PROA  
ATOM    716 HD22 LEU P 629       6.158   1.870   7.138  0.00  0.00      PROA  
ATOM    717 HD23 LEU P 629       4.716   0.895   6.732  0.00  0.00      PROA  
ATOM    718  C   LEU P 629       4.274  -1.465  10.710  0.00  0.00      PROA  
ATOM    719  O   LEU P 629       4.318  -0.710  11.695  0.00  0.00      PROA  
ATOM    720  N   LEU P 630       3.103  -1.948  10.230  0.00  0.00      PROA  
ATOM    721  HN  LEU P 630       3.164  -2.614   9.491  0.00  0.00      PROA  
ATOM    722  CA  LEU P 630       1.820  -1.549  10.738  0.00  0.00      PROA  
ATOM    723  HA  LEU P 630       1.894  -0.483  10.897  0.00  0.00      PROA  
ATOM    724  CB  LEU P 630       0.685  -1.774   9.680  0.00  0.00      PROA  
ATOM    725  HB1 LEU P 630       0.436  -2.855   9.622  0.00  0.00      PROA  
ATOM    726  HB2 LEU P 630       1.159  -1.598   8.691  0.00  0.00      PROA  
ATOM    727  CG  LEU P 630      -0.658  -1.106   9.906  0.00  0.00      PROA  
ATOM    728  HG  LEU P 630      -1.048  -1.382  10.909  0.00  0.00      PROA  
ATOM    729  CD1 LEU P 630      -0.480   0.408   9.852  0.00  0.00      PROA  
ATOM    730 HD11 LEU P 630      -1.337   0.925  10.334  0.00  0.00      PROA  
ATOM    731 HD12 LEU P 630      -0.478   0.631   8.763  0.00  0.00      PROA  
ATOM    732 HD13 LEU P 630       0.515   0.619  10.299  0.00  0.00      PROA  
ATOM    733  CD2 LEU P 630      -1.771  -1.595   8.917  0.00  0.00      PROA  
ATOM    734 HD21 LEU P 630      -2.309  -2.530   9.183  0.00  0.00      PROA  
ATOM    735 HD22 LEU P 630      -1.481  -1.626   7.845  0.00  0.00      PROA  
ATOM    736 HD23 LEU P 630      -2.565  -0.871   9.200  0.00  0.00      PROA  
ATOM    737  C   LEU P 630       1.490  -2.150  12.037  0.00  0.00      PROA  
ATOM    738  O   LEU P 630       0.798  -1.582  12.890  0.00  0.00      PROA  
ATOM    739  N   GLY P 631       2.105  -3.301  12.374  0.00  0.00      PROA  
ATOM    740  HN  GLY P 631       2.503  -3.774  11.592  0.00  0.00      PROA  
ATOM    741  CA  GLY P 631       1.929  -3.918  13.705  0.00  0.00      PROA  
ATOM    742  HA1 GLY P 631       2.271  -4.939  13.622  0.00  0.00      PROA  
ATOM    743  HA2 GLY P 631       0.887  -3.835  13.979  0.00  0.00      PROA  
ATOM    744  C   GLY P 631       2.679  -3.104  14.687  0.00  0.00      PROA  
ATOM    745  O   GLY P 631       2.164  -2.962  15.813  0.00  0.00      PROA  
ATOM    746  N   GLU P 632       3.915  -2.632  14.337  0.00  0.00      PROA  
ATOM    747  HN  GLU P 632       4.423  -2.848  13.506  0.00  0.00      PROA  
ATOM    748  CA  GLU P 632       4.694  -1.768  15.209  0.00  0.00      PROA  
ATOM    749  HA  GLU P 632       4.813  -2.228  16.179  0.00  0.00      PROA  
ATOM    750  CB  GLU P 632       6.137  -1.564  14.606  0.00  0.00      PROA  
ATOM    751  HB1 GLU P 632       6.552  -0.628  15.038  0.00  0.00      PROA  
ATOM    752  HB2 GLU P 632       6.058  -1.437  13.505  0.00  0.00      PROA  
ATOM    753  CG  GLU P 632       7.148  -2.701  14.893  0.00  0.00      PROA  
ATOM    754  HG1 GLU P 632       8.199  -2.341  14.858  0.00  0.00      PROA  
ATOM    755  HG2 GLU P 632       6.994  -3.442  14.080  0.00  0.00      PROA  
ATOM    756  CD  GLU P 632       6.988  -3.601  16.116  0.00  0.00      PROA  
ATOM    757  OE1 GLU P 632       7.494  -3.234  17.199  0.00  0.00      PROA  
ATOM    758  OE2 GLU P 632       6.452  -4.735  15.982  0.00  0.00      PROA  
ATOM    759  C   GLU P 632       4.012  -0.406  15.401  0.00  0.00      PROA  
ATOM    760  O   GLU P 632       3.990   0.120  16.479  0.00  0.00      PROA  
ATOM    761  N   ALA P 633       3.402   0.186  14.372  0.00  0.00      PROA  
ATOM    762  HN  ALA P 633       3.271  -0.318  13.521  0.00  0.00      PROA  
ATOM    763  CA  ALA P 633       2.657   1.443  14.490  0.00  0.00      PROA  
ATOM    764  HA  ALA P 633       3.274   2.124  15.057  0.00  0.00      PROA  
ATOM    765  CB  ALA P 633       2.314   1.950  13.085  0.00  0.00      PROA  
ATOM    766  HB1 ALA P 633       1.644   1.169  12.666  0.00  0.00      PROA  
ATOM    767  HB2 ALA P 633       3.189   1.848  12.408  0.00  0.00      PROA  
ATOM    768  HB3 ALA P 633       1.873   2.967  13.014  0.00  0.00      PROA  
ATOM    769  C   ALA P 633       1.385   1.319  15.246  0.00  0.00      PROA  
ATOM    770  O   ALA P 633       0.987   2.214  15.946  0.00  0.00      PROA  
ATOM    771  N   THR P 634       0.680   0.175  15.057  0.00  0.00      PROA  
ATOM    772  HN  THR P 634       1.108  -0.496  14.456  0.00  0.00      PROA  
ATOM    773  CA  THR P 634      -0.504  -0.194  15.800  0.00  0.00      PROA  
ATOM    774  HA  THR P 634      -0.934   0.741  16.128  0.00  0.00      PROA  
ATOM    775  CB  THR P 634      -1.700  -0.856  14.977  0.00  0.00      PROA  
ATOM    776  HB  THR P 634      -2.608  -1.101  15.569  0.00  0.00      PROA  
ATOM    777  OG1 THR P 634      -1.265  -2.062  14.407  0.00  0.00      PROA  
ATOM    778  HG1 THR P 634      -0.627  -1.823  13.730  0.00  0.00      PROA  
ATOM    779  CG2 THR P 634      -1.986   0.104  13.903  0.00  0.00      PROA  
ATOM    780 HG21 THR P 634      -1.185   0.127  13.133  0.00  0.00      PROA  
ATOM    781 HG22 THR P 634      -2.196   1.055  14.436  0.00  0.00      PROA  
ATOM    782 HG23 THR P 634      -2.938  -0.143  13.385  0.00  0.00      PROA  
ATOM    783  C   THR P 634      -0.244  -0.973  17.024  0.00  0.00      PROA  
ATOM    784  O   THR P 634      -1.184  -1.608  17.516  0.00  0.00      PROA  
ATOM    785  N   GLU P 635       0.880  -0.929  17.653  0.00  0.00      PROA  
ATOM    786  HN  GLU P 635       1.543  -0.290  17.271  0.00  0.00      PROA  
ATOM    787  CA  GLU P 635       1.274  -1.492  18.937  0.00  0.00      PROA  
ATOM    788  HA  GLU P 635       2.344  -1.567  18.804  0.00  0.00      PROA  
ATOM    789  CB  GLU P 635       0.967  -0.421  20.044  0.00  0.00      PROA  
ATOM    790  HB1 GLU P 635       1.205  -0.920  21.007  0.00  0.00      PROA  
ATOM    791  HB2 GLU P 635      -0.130  -0.243  20.032  0.00  0.00      PROA  
ATOM    792  CG  GLU P 635       1.872   0.914  19.841  0.00  0.00      PROA  
ATOM    793  HG1 GLU P 635       1.649   1.423  18.879  0.00  0.00      PROA  
ATOM    794  HG2 GLU P 635       2.971   0.768  19.777  0.00  0.00      PROA  
ATOM    795  CD  GLU P 635       1.603   1.893  20.965  0.00  0.00      PROA  
ATOM    796  OE1 GLU P 635       0.544   2.602  21.023  0.00  0.00      PROA  
ATOM    797  OE2 GLU P 635       2.415   2.000  21.866  0.00  0.00      PROA  
ATOM    798  C   GLU P 635       0.758  -2.902  19.276  0.00  0.00      PROA  
ATOM    799  O   GLU P 635       0.428  -3.293  20.388  0.00  0.00      PROA  
ATOM    800  N   GLY P 636       0.788  -3.764  18.301  0.00  0.00      PROA  
ATOM    801  HN  GLY P 636       1.303  -3.579  17.467  0.00  0.00      PROA  
ATOM    802  CA  GLY P 636       0.391  -5.137  18.371  0.00  0.00      PROA  
ATOM    803  HA1 GLY P 636       0.523  -5.465  19.392  0.00  0.00      PROA  
ATOM    804  HA2 GLY P 636       1.035  -5.609  17.644  0.00  0.00      PROA  
ATOM    805  C   GLY P 636      -1.031  -5.424  18.042  0.00  0.00      PROA  
ATOM    806  O   GLY P 636      -1.432  -6.618  18.273  0.00  0.00      PROA  
ATOM    807  N   ARG P 637      -1.828  -4.458  17.631  0.00  0.00      PROA  
ATOM    808  HN  ARG P 637      -1.431  -3.571  17.411  0.00  0.00      PROA  
ATOM    809  CA  ARG P 637      -3.249  -4.607  17.403  0.00  0.00      PROA  
ATOM    810  HA  ARG P 637      -3.574  -5.326  18.141  0.00  0.00      PROA  
ATOM    811  CB  ARG P 637      -4.042  -3.299  17.569  0.00  0.00      PROA  
ATOM    812  HB1 ARG P 637      -5.022  -3.243  17.049  0.00  0.00      PROA  
ATOM    813  HB2 ARG P 637      -3.457  -2.468  17.120  0.00  0.00      PROA  
ATOM    814  CG  ARG P 637      -4.420  -2.997  19.054  0.00  0.00      PROA  
ATOM    815  HG1 ARG P 637      -5.064  -3.781  19.508  0.00  0.00      PROA  
ATOM    816  HG2 ARG P 637      -5.035  -2.072  19.048  0.00  0.00      PROA  
ATOM    817  CD  ARG P 637      -3.225  -2.778  19.967  0.00  0.00      PROA  
ATOM    818  HD1 ARG P 637      -2.582  -1.986  19.526  0.00  0.00      PROA  
ATOM    819  HD2 ARG P 637      -2.677  -3.739  20.074  0.00  0.00      PROA  
ATOM    820  NE  ARG P 637      -3.749  -2.297  21.296  0.00  0.00      PROA  
ATOM    821  HE  ARG P 637      -4.704  -2.004  21.334  0.00  0.00      PROA  
ATOM    822  CZ  ARG P 637      -2.989  -2.140  22.362  0.00  0.00      PROA  
ATOM    823  NH1 ARG P 637      -3.542  -1.626  23.426  0.00  0.00      PROA  
ATOM    824 HH11 ARG P 637      -3.058  -1.688  24.299  0.00  0.00      PROA  
ATOM    825 HH12 ARG P 637      -4.438  -1.189  23.349  0.00  0.00      PROA  
ATOM    826  NH2 ARG P 637      -1.701  -2.430  22.399  0.00  0.00      PROA  
ATOM    827 HH21 ARG P 637      -1.245  -2.649  21.537  0.00  0.00      PROA  
ATOM    828 HH22 ARG P 637      -1.140  -2.098  23.158  0.00  0.00      PROA  
ATOM    829  C   ARG P 637      -3.551  -5.310  16.049  0.00  0.00      PROA  
ATOM    830  O   ARG P 637      -4.547  -5.930  15.903  0.00  0.00      PROA  
ATOM    831  N   ILE P 638      -2.662  -5.186  15.091  0.00  0.00      PROA  
ATOM    832  HN  ILE P 638      -1.787  -4.747  15.277  0.00  0.00      PROA  
ATOM    833  CA  ILE P 638      -2.815  -5.701  13.759  0.00  0.00      PROA  
ATOM    834  HA  ILE P 638      -3.635  -6.393  13.641  0.00  0.00      PROA  
ATOM    835  CB  ILE P 638      -2.884  -4.693  12.613  0.00  0.00      PROA  
ATOM    836  HB  ILE P 638      -2.007  -4.021  12.731  0.00  0.00      PROA  
ATOM    837  CG2 ILE P 638      -3.001  -5.333  11.194  0.00  0.00      PROA  
ATOM    838 HG21 ILE P 638      -3.749  -6.154  11.234  0.00  0.00      PROA  
ATOM    839 HG22 ILE P 638      -1.990  -5.670  10.882  0.00  0.00      PROA  
ATOM    840 HG23 ILE P 638      -3.266  -4.552  10.449  0.00  0.00      PROA  
ATOM    841  CG1 ILE P 638      -4.057  -3.670  12.940  0.00  0.00      PROA  
ATOM    842 HG11 ILE P 638      -3.789  -3.164  13.892  0.00  0.00      PROA  
ATOM    843 HG12 ILE P 638      -5.003  -4.213  13.151  0.00  0.00      PROA  
ATOM    844  CD  ILE P 638      -4.344  -2.680  11.878  0.00  0.00      PROA  
ATOM    845  HD1 ILE P 638      -4.723  -3.211  10.979  0.00  0.00      PROA  
ATOM    846  HD2 ILE P 638      -3.447  -2.101  11.569  0.00  0.00      PROA  
ATOM    847  HD3 ILE P 638      -5.002  -1.849  12.212  0.00  0.00      PROA  
ATOM    848  C   ILE P 638      -1.492  -6.452  13.541  0.00  0.00      PROA  
ATOM    849  O   ILE P 638      -0.492  -6.200  14.210  0.00  0.00      PROA  
ATOM    850  N   SER P 639      -1.444  -7.451  12.630  0.00  0.00      PROA  
ATOM    851  HN  SER P 639      -2.187  -7.651  11.995  0.00  0.00      PROA  
ATOM    852  CA  SER P 639      -0.261  -8.244  12.469  0.00  0.00      PROA  
ATOM    853  HA  SER P 639       0.602  -7.699  12.820  0.00  0.00      PROA  
ATOM    854  CB  SER P 639      -0.243  -9.581  13.293  0.00  0.00      PROA  
ATOM    855  HB1 SER P 639      -0.382  -9.351  14.372  0.00  0.00      PROA  
ATOM    856  HB2 SER P 639       0.799  -9.960  13.240  0.00  0.00      PROA  
ATOM    857  OG  SER P 639      -1.322 -10.541  12.959  0.00  0.00      PROA  
ATOM    858  HG1 SER P 639      -2.095 -10.107  13.328  0.00  0.00      PROA  
ATOM    859  C   SER P 639      -0.027  -8.654  11.026  0.00  0.00      PROA  
ATOM    860  O   SER P 639      -0.871  -8.476  10.143  0.00  0.00      PROA  
ATOM    861  N   ALA P 640       1.096  -9.266  10.723  0.00  0.00      PROA  
ATOM    862  HN  ALA P 640       1.844  -9.354  11.376  0.00  0.00      PROA  
ATOM    863  CA  ALA P 640       1.396  -9.956   9.507  0.00  0.00      PROA  
ATOM    864  HA  ALA P 640       0.991  -9.372   8.694  0.00  0.00      PROA  
ATOM    865  CB  ALA P 640       2.821 -10.419   9.426  0.00  0.00      PROA  
ATOM    866  HB1 ALA P 640       3.545  -9.577   9.460  0.00  0.00      PROA  
ATOM    867  HB2 ALA P 640       3.057 -11.030   8.528  0.00  0.00      PROA  
ATOM    868  HB3 ALA P 640       3.198 -11.019  10.282  0.00  0.00      PROA  
ATOM    869  C   ALA P 640       0.509 -11.132   9.179  0.00  0.00      PROA  
ATOM    870  O   ALA P 640       0.010 -11.193   8.085  0.00  0.00      PROA  
ATOM    871  N   ILE P 641       0.113 -12.004  10.213  0.00  0.00      PROA  
ATOM    872  HN  ILE P 641       0.382 -11.877  11.165  0.00  0.00      PROA  
ATOM    873  CA  ILE P 641      -0.789 -13.045  10.050  0.00  0.00      PROA  
ATOM    874  HA  ILE P 641      -0.465 -13.595   9.179  0.00  0.00      PROA  
ATOM    875  CB  ILE P 641      -0.899 -13.989  11.254  0.00  0.00      PROA  
ATOM    876  HB  ILE P 641      -1.195 -13.348  12.113  0.00  0.00      PROA  
ATOM    877  CG2 ILE P 641      -1.941 -15.120  10.799  0.00  0.00      PROA  
ATOM    878 HG21 ILE P 641      -2.989 -14.776  10.937  0.00  0.00      PROA  
ATOM    879 HG22 ILE P 641      -1.847 -16.052  11.395  0.00  0.00      PROA  
ATOM    880 HG23 ILE P 641      -1.649 -15.294   9.741  0.00  0.00      PROA  
ATOM    881  CG1 ILE P 641       0.528 -14.585  11.582  0.00  0.00      PROA  
ATOM    882 HG11 ILE P 641       0.372 -14.961  12.616  0.00  0.00      PROA  
ATOM    883 HG12 ILE P 641       1.290 -13.784  11.691  0.00  0.00      PROA  
ATOM    884  CD  ILE P 641       1.004 -15.685  10.686  0.00  0.00      PROA  
ATOM    885  HD1 ILE P 641       2.079 -15.928  10.827  0.00  0.00      PROA  
ATOM    886  HD2 ILE P 641       0.789 -15.408   9.631  0.00  0.00      PROA  
ATOM    887  HD3 ILE P 641       0.472 -16.631  10.925  0.00  0.00      PROA  
ATOM    888  C   ILE P 641      -2.164 -12.472   9.713  0.00  0.00      PROA  
ATOM    889  O   ILE P 641      -2.861 -12.835   8.780  0.00  0.00      PROA  
ATOM    890  N   GLU P 642      -2.671 -11.442  10.378  0.00  0.00      PROA  
ATOM    891  HN  GLU P 642      -2.267 -11.176  11.250  0.00  0.00      PROA  
ATOM    892  CA  GLU P 642      -3.979 -10.787  10.121  0.00  0.00      PROA  
ATOM    893  HA  GLU P 642      -4.618 -11.655  10.066  0.00  0.00      PROA  
ATOM    894  CB  GLU P 642      -4.379  -9.929  11.383  0.00  0.00      PROA  
ATOM    895  HB1 GLU P 642      -5.288  -9.327  11.167  0.00  0.00      PROA  
ATOM    896  HB2 GLU P 642      -3.515  -9.233  11.435  0.00  0.00      PROA  
ATOM    897  CG  GLU P 642      -4.732 -10.797  12.570  0.00  0.00      PROA  
ATOM    898  HG1 GLU P 642      -4.204 -11.767  12.692  0.00  0.00      PROA  
ATOM    899  HG2 GLU P 642      -5.785 -11.140  12.479  0.00  0.00      PROA  
ATOM    900  CD  GLU P 642      -4.655 -10.027  13.889  0.00  0.00      PROA  
ATOM    901  OE1 GLU P 642      -5.603  -9.293  14.243  0.00  0.00      PROA  
ATOM    902  OE2 GLU P 642      -3.572 -10.092  14.497  0.00  0.00      PROA  
ATOM    903  C   GLU P 642      -4.050 -10.037   8.805  0.00  0.00      PROA  
ATOM    904  O   GLU P 642      -5.126 -10.066   8.181  0.00  0.00      PROA  
ATOM    905  N   SER P 643      -2.861  -9.484   8.377  0.00  0.00      PROA  
ATOM    906  HN  SER P 643      -2.059  -9.485   8.969  0.00  0.00      PROA  
ATOM    907  CA  SER P 643      -2.662  -9.006   7.008  0.00  0.00      PROA  
ATOM    908  HA  SER P 643      -3.472  -8.310   6.849  0.00  0.00      PROA  
ATOM    909  CB  SER P 643      -1.327  -8.350   6.682  0.00  0.00      PROA  
ATOM    910  HB1 SER P 643      -1.492  -7.836   5.712  0.00  0.00      PROA  
ATOM    911  HB2 SER P 643      -0.489  -9.079   6.641  0.00  0.00      PROA  
ATOM    912  OG  SER P 643      -1.052  -7.351   7.688  0.00  0.00      PROA  
ATOM    913  HG1 SER P 643      -0.931  -7.824   8.515  0.00  0.00      PROA  
ATOM    914  C   SER P 643      -2.869 -10.177   6.001  0.00  0.00      PROA  
ATOM    915  O   SER P 643      -3.721 -10.148   5.089  0.00  0.00      PROA  
ATOM    916  N   LEU P 644      -2.098 -11.336   6.110  0.00  0.00      PROA  
ATOM    917  HN  LEU P 644      -1.503 -11.424   6.905  0.00  0.00      PROA  
ATOM    918  CA  LEU P 644      -2.299 -12.454   5.229  0.00  0.00      PROA  
ATOM    919  HA  LEU P 644      -2.128 -12.128   4.214  0.00  0.00      PROA  
ATOM    920  CB  LEU P 644      -1.337 -13.669   5.472  0.00  0.00      PROA  
ATOM    921  HB1 LEU P 644      -1.555 -14.380   4.647  0.00  0.00      PROA  
ATOM    922  HB2 LEU P 644      -1.569 -14.206   6.417  0.00  0.00      PROA  
ATOM    923  CG  LEU P 644       0.123 -13.306   5.434  0.00  0.00      PROA  
ATOM    924  HG  LEU P 644       0.386 -12.445   6.084  0.00  0.00      PROA  
ATOM    925  CD1 LEU P 644       1.044 -14.485   5.845  0.00  0.00      PROA  
ATOM    926 HD11 LEU P 644       2.053 -14.054   6.016  0.00  0.00      PROA  
ATOM    927 HD12 LEU P 644       1.086 -15.179   4.979  0.00  0.00      PROA  
ATOM    928 HD13 LEU P 644       0.796 -15.124   6.720  0.00  0.00      PROA  
ATOM    929  CD2 LEU P 644       0.433 -12.911   4.011  0.00  0.00      PROA  
ATOM    930 HD21 LEU P 644       1.533 -12.866   3.859  0.00  0.00      PROA  
ATOM    931 HD22 LEU P 644      -0.073 -11.948   3.789  0.00  0.00      PROA  
ATOM    932 HD23 LEU P 644       0.109 -13.694   3.292  0.00  0.00      PROA  
ATOM    933  C   LEU P 644      -3.691 -13.031   5.208  0.00  0.00      PROA  
ATOM    934  O   LEU P 644      -4.238 -13.422   4.171  0.00  0.00      PROA  
ATOM    935  N   PHE P 645      -4.302 -13.022   6.427  0.00  0.00      PROA  
ATOM    936  HN  PHE P 645      -3.773 -12.651   7.186  0.00  0.00      PROA  
ATOM    937  CA  PHE P 645      -5.609 -13.618   6.767  0.00  0.00      PROA  
ATOM    938  HA  PHE P 645      -5.644 -14.584   6.286  0.00  0.00      PROA  
ATOM    939  CB  PHE P 645      -5.848 -13.711   8.314  0.00  0.00      PROA  
ATOM    940  HB1 PHE P 645      -6.004 -12.721   8.793  0.00  0.00      PROA  
ATOM    941  HB2 PHE P 645      -4.962 -14.086   8.871  0.00  0.00      PROA  
ATOM    942  CG  PHE P 645      -6.940 -14.723   8.814  0.00  0.00      PROA  
ATOM    943  CD1 PHE P 645      -7.494 -15.768   7.984  0.00  0.00      PROA  
ATOM    944  HD1 PHE P 645      -7.215 -15.837   6.943  0.00  0.00      PROA  
ATOM    945  CE1 PHE P 645      -8.417 -16.727   8.472  0.00  0.00      PROA  
ATOM    946  HE1 PHE P 645      -8.762 -17.476   7.774  0.00  0.00      PROA  
ATOM    947  CZ  PHE P 645      -8.853 -16.681   9.779  0.00  0.00      PROA  
ATOM    948  HZ  PHE P 645      -9.646 -17.366  10.043  0.00  0.00      PROA  
ATOM    949  CD2 PHE P 645      -7.438 -14.685  10.104  0.00  0.00      PROA  
ATOM    950  HD2 PHE P 645      -7.061 -13.989  10.839  0.00  0.00      PROA  
ATOM    951  CE2 PHE P 645      -8.382 -15.646  10.648  0.00  0.00      PROA  
ATOM    952  HE2 PHE P 645      -8.635 -15.505  11.688  0.00  0.00      PROA  
ATOM    953  C   PHE P 645      -6.700 -12.909   6.012  0.00  0.00      PROA  
ATOM    954  O   PHE P 645      -7.386 -13.527   5.183  0.00  0.00      PROA  
ATOM    955  N   GLY P 646      -6.707 -11.567   6.174  0.00  0.00      PROA  
ATOM    956  HN  GLY P 646      -6.064 -11.127   6.796  0.00  0.00      PROA  
ATOM    957  CA  GLY P 646      -7.498 -10.576   5.438  0.00  0.00      PROA  
ATOM    958  HA1 GLY P 646      -7.020  -9.642   5.695  0.00  0.00      PROA  
ATOM    959  HA2 GLY P 646      -8.544 -10.699   5.677  0.00  0.00      PROA  
ATOM    960  C   GLY P 646      -7.342 -10.577   3.975  0.00  0.00      PROA  
ATOM    961  O   GLY P 646      -8.342 -10.341   3.284  0.00  0.00      PROA  
ATOM    962  N   ALA P 647      -6.169 -10.775   3.422  0.00  0.00      PROA  
ATOM    963  HN  ALA P 647      -5.400 -10.690   4.050  0.00  0.00      PROA  
ATOM    964  CA  ALA P 647      -5.783 -10.934   2.053  0.00  0.00      PROA  
ATOM    965  HA  ALA P 647      -6.293 -10.123   1.556  0.00  0.00      PROA  
ATOM    966  CB  ALA P 647      -4.241 -10.617   1.949  0.00  0.00      PROA  
ATOM    967  HB1 ALA P 647      -3.928  -9.681   2.461  0.00  0.00      PROA  
ATOM    968  HB2 ALA P 647      -4.054 -10.478   0.863  0.00  0.00      PROA  
ATOM    969  HB3 ALA P 647      -3.595 -11.360   2.464  0.00  0.00      PROA  
ATOM    970  C   ALA P 647      -6.206 -12.235   1.404  0.00  0.00      PROA  
ATOM    971  O   ALA P 647      -6.764 -12.248   0.275  0.00  0.00      PROA  
ATOM    972  N   SER P 648      -6.027 -13.400   2.088  0.00  0.00      PROA  
ATOM    973  HN  SER P 648      -5.752 -13.386   3.046  0.00  0.00      PROA  
ATOM    974  CA  SER P 648      -6.448 -14.685   1.586  0.00  0.00      PROA  
ATOM    975  HA  SER P 648      -6.123 -14.702   0.557  0.00  0.00      PROA  
ATOM    976  CB  SER P 648      -5.703 -15.863   2.377  0.00  0.00      PROA  
ATOM    977  HB1 SER P 648      -6.012 -15.772   3.440  0.00  0.00      PROA  
ATOM    978  HB2 SER P 648      -4.607 -15.803   2.209  0.00  0.00      PROA  
ATOM    979  OG  SER P 648      -6.099 -17.158   1.889  0.00  0.00      PROA  
ATOM    980  HG1 SER P 648      -5.380 -17.423   1.312  0.00  0.00      PROA  
ATOM    981  C   SER P 648      -7.994 -14.866   1.574  0.00  0.00      PROA  
ATOM    982  O   SER P 648      -8.531 -15.318   0.593  0.00  0.00      PROA  
ATOM    983  N   LEU P 649      -8.677 -14.449   2.654  0.00  0.00      PROA  
ATOM    984  HN  LEU P 649      -8.191 -14.219   3.494  0.00  0.00      PROA  
ATOM    985  CA  LEU P 649     -10.127 -14.480   2.635  0.00  0.00      PROA  
ATOM    986  HA  LEU P 649     -10.380 -15.492   2.355  0.00  0.00      PROA  
ATOM    987  CB  LEU P 649     -10.782 -14.221   3.976  0.00  0.00      PROA  
ATOM    988  HB1 LEU P 649     -11.873 -14.232   3.769  0.00  0.00      PROA  
ATOM    989  HB2 LEU P 649     -10.513 -13.200   4.323  0.00  0.00      PROA  
ATOM    990  CG  LEU P 649     -10.584 -15.212   5.115  0.00  0.00      PROA  
ATOM    991  HG  LEU P 649      -9.500 -15.443   5.029  0.00  0.00      PROA  
ATOM    992  CD1 LEU P 649     -11.021 -14.495   6.474  0.00  0.00      PROA  
ATOM    993 HD11 LEU P 649     -10.724 -13.428   6.378  0.00  0.00      PROA  
ATOM    994 HD12 LEU P 649     -10.518 -14.986   7.334  0.00  0.00      PROA  
ATOM    995 HD13 LEU P 649     -12.128 -14.509   6.375  0.00  0.00      PROA  
ATOM    996  CD2 LEU P 649     -11.314 -16.579   4.853  0.00  0.00      PROA  
ATOM    997 HD21 LEU P 649     -12.408 -16.475   5.016  0.00  0.00      PROA  
ATOM    998 HD22 LEU P 649     -10.963 -17.349   5.574  0.00  0.00      PROA  
ATOM    999 HD23 LEU P 649     -11.171 -16.958   3.819  0.00  0.00      PROA  
ATOM   1000  C   LEU P 649     -10.761 -13.641   1.593  0.00  0.00      PROA  
ATOM   1001  O   LEU P 649     -11.630 -14.103   0.837  0.00  0.00      PROA  
ATOM   1002  N   THR P 650     -10.287 -12.362   1.387  0.00  0.00      PROA  
ATOM   1003  HN  THR P 650      -9.693 -11.905   2.044  0.00  0.00      PROA  
ATOM   1004  CA  THR P 650     -10.698 -11.637   0.210  0.00  0.00      PROA  
ATOM   1005  HA  THR P 650     -11.766 -11.495   0.293  0.00  0.00      PROA  
ATOM   1006  CB  THR P 650     -10.073 -10.236   0.118  0.00  0.00      PROA  
ATOM   1007  HB  THR P 650      -9.021 -10.218  -0.239  0.00  0.00      PROA  
ATOM   1008  OG1 THR P 650     -10.182  -9.591   1.314  0.00  0.00      PROA  
ATOM   1009  HG1 THR P 650      -9.447  -9.822   1.887  0.00  0.00      PROA  
ATOM   1010  CG2 THR P 650     -10.891  -9.385  -0.901  0.00  0.00      PROA  
ATOM   1011 HG21 THR P 650     -10.691  -9.725  -1.939  0.00  0.00      PROA  
ATOM   1012 HG22 THR P 650     -10.622  -8.315  -0.768  0.00  0.00      PROA  
ATOM   1013 HG23 THR P 650     -11.985  -9.454  -0.721  0.00  0.00      PROA  
ATOM   1014  C   THR P 650     -10.304 -12.320  -1.085  0.00  0.00      PROA  
ATOM   1015  O   THR P 650     -11.137 -12.488  -1.995  0.00  0.00      PROA  
ATOM   1016  N   GLY P 651      -9.082 -12.805  -1.184  0.00  0.00      PROA  
ATOM   1017  HN  GLY P 651      -8.520 -12.747  -0.363  0.00  0.00      PROA  
ATOM   1018  CA  GLY P 651      -8.446 -13.292  -2.363  0.00  0.00      PROA  
ATOM   1019  HA1 GLY P 651      -7.380 -13.387  -2.220  0.00  0.00      PROA  
ATOM   1020  HA2 GLY P 651      -8.672 -12.636  -3.191  0.00  0.00      PROA  
ATOM   1021  C   GLY P 651      -9.049 -14.562  -2.905  0.00  0.00      PROA  
ATOM   1022  O   GLY P 651      -9.322 -14.743  -4.107  0.00  0.00      PROA  
ATOM   1023  N   ILE P 652      -9.443 -15.505  -2.107  0.00  0.00      PROA  
ATOM   1024  HN  ILE P 652      -9.322 -15.421  -1.122  0.00  0.00      PROA  
ATOM   1025  CA  ILE P 652     -10.189 -16.698  -2.555  0.00  0.00      PROA  
ATOM   1026  HA  ILE P 652      -9.506 -17.186  -3.235  0.00  0.00      PROA  
ATOM   1027  CB  ILE P 652     -10.382 -17.689  -1.346  0.00  0.00      PROA  
ATOM   1028  HB  ILE P 652     -10.791 -17.031  -0.549  0.00  0.00      PROA  
ATOM   1029  CG2 ILE P 652     -11.389 -18.836  -1.557  0.00  0.00      PROA  
ATOM   1030 HG21 ILE P 652     -10.977 -19.337  -2.459  0.00  0.00      PROA  
ATOM   1031 HG22 ILE P 652     -12.419 -18.621  -1.913  0.00  0.00      PROA  
ATOM   1032 HG23 ILE P 652     -11.375 -19.556  -0.711  0.00  0.00      PROA  
ATOM   1033  CG1 ILE P 652      -8.958 -18.279  -0.989  0.00  0.00      PROA  
ATOM   1034 HG11 ILE P 652      -8.200 -17.476  -0.872  0.00  0.00      PROA  
ATOM   1035 HG12 ILE P 652      -8.584 -18.810  -1.891  0.00  0.00      PROA  
ATOM   1036  CD  ILE P 652      -8.945 -19.194   0.314  0.00  0.00      PROA  
ATOM   1037  HD1 ILE P 652      -7.927 -19.279   0.752  0.00  0.00      PROA  
ATOM   1038  HD2 ILE P 652      -9.325 -20.172  -0.053  0.00  0.00      PROA  
ATOM   1039  HD3 ILE P 652      -9.515 -18.627   1.080  0.00  0.00      PROA  
ATOM   1040  C   ILE P 652     -11.560 -16.382  -3.236  0.00  0.00      PROA  
ATOM   1041  O   ILE P 652     -11.969 -16.890  -4.265  0.00  0.00      PROA  
ATOM   1042  N   ALA P 653     -12.373 -15.523  -2.582  0.00  0.00      PROA  
ATOM   1043  HN  ALA P 653     -12.162 -14.988  -1.768  0.00  0.00      PROA  
ATOM   1044  CA  ALA P 653     -13.692 -15.168  -2.980  0.00  0.00      PROA  
ATOM   1045  HA  ALA P 653     -14.314 -15.986  -3.313  0.00  0.00      PROA  
ATOM   1046  CB  ALA P 653     -14.414 -14.401  -1.849  0.00  0.00      PROA  
ATOM   1047  HB1 ALA P 653     -13.893 -13.488  -1.489  0.00  0.00      PROA  
ATOM   1048  HB2 ALA P 653     -14.604 -15.005  -0.937  0.00  0.00      PROA  
ATOM   1049  HB3 ALA P 653     -15.390 -14.032  -2.232  0.00  0.00      PROA  
ATOM   1050  C   ALA P 653     -13.547 -14.359  -4.291  0.00  0.00      PROA  
ATOM   1051  O   ALA P 653     -14.145 -14.621  -5.339  0.00  0.00      PROA  
ATOM   1052  N   TYR P 654     -12.679 -13.305  -4.324  0.00  0.00      PROA  
ATOM   1053  HN  TYR P 654     -12.217 -12.944  -3.517  0.00  0.00      PROA  
ATOM   1054  CA  TYR P 654     -12.308 -12.603  -5.555  0.00  0.00      PROA  
ATOM   1055  HA  TYR P 654     -13.208 -12.072  -5.827  0.00  0.00      PROA  
ATOM   1056  CB  TYR P 654     -11.149 -11.518  -5.202  0.00  0.00      PROA  
ATOM   1057  HB1 TYR P 654     -10.216 -12.105  -5.066  0.00  0.00      PROA  
ATOM   1058  HB2 TYR P 654     -11.356 -10.936  -4.278  0.00  0.00      PROA  
ATOM   1059  CG  TYR P 654     -10.789 -10.599  -6.387  0.00  0.00      PROA  
ATOM   1060  CD1 TYR P 654      -9.707 -10.693  -7.273  0.00  0.00      PROA  
ATOM   1061  HD1 TYR P 654      -9.064 -11.559  -7.237  0.00  0.00      PROA  
ATOM   1062  CE1 TYR P 654      -9.313  -9.618  -8.120  0.00  0.00      PROA  
ATOM   1063  HE1 TYR P 654      -8.396  -9.677  -8.687  0.00  0.00      PROA  
ATOM   1064  CZ  TYR P 654     -10.051  -8.451  -8.119  0.00  0.00      PROA  
ATOM   1065  OH  TYR P 654      -9.719  -7.304  -8.909  0.00  0.00      PROA  
ATOM   1066  HH  TYR P 654      -8.803  -7.415  -9.174  0.00  0.00      PROA  
ATOM   1067  CD2 TYR P 654     -11.544  -9.395  -6.452  0.00  0.00      PROA  
ATOM   1068  HD2 TYR P 654     -12.260  -9.304  -5.649  0.00  0.00      PROA  
ATOM   1069  CE2 TYR P 654     -11.152  -8.321  -7.249  0.00  0.00      PROA  
ATOM   1070  HE2 TYR P 654     -11.779  -7.442  -7.253  0.00  0.00      PROA  
ATOM   1071  C   TYR P 654     -11.859 -13.433  -6.785  0.00  0.00      PROA  
ATOM   1072  O   TYR P 654     -12.263 -13.216  -7.978  0.00  0.00      PROA  
ATOM   1073  N   SER P 655     -10.894 -14.419  -6.583  0.00  0.00      PROA  
ATOM   1074  HN  SER P 655     -10.568 -14.454  -5.641  0.00  0.00      PROA  
ATOM   1075  CA  SER P 655     -10.249 -15.240  -7.681  0.00  0.00      PROA  
ATOM   1076  HA  SER P 655     -10.082 -14.648  -8.569  0.00  0.00      PROA  
ATOM   1077  CB  SER P 655      -8.811 -15.620  -7.299  0.00  0.00      PROA  
ATOM   1078  HB1 SER P 655      -8.132 -14.752  -7.158  0.00  0.00      PROA  
ATOM   1079  HB2 SER P 655      -8.336 -16.213  -8.110  0.00  0.00      PROA  
ATOM   1080  OG  SER P 655      -8.753 -16.448  -6.114  0.00  0.00      PROA  
ATOM   1081  HG1 SER P 655      -9.052 -15.980  -5.331  0.00  0.00      PROA  
ATOM   1082  C   SER P 655     -11.063 -16.459  -8.072  0.00  0.00      PROA  
ATOM   1083  O   SER P 655     -10.855 -17.066  -9.099  0.00  0.00      PROA  
ATOM   1084  N   LEU P 656     -12.126 -16.719  -7.334  0.00  0.00      PROA  
ATOM   1085  HN  LEU P 656     -12.266 -16.140  -6.534  0.00  0.00      PROA  
ATOM   1086  CA  LEU P 656     -13.128 -17.778  -7.639  0.00  0.00      PROA  
ATOM   1087  HA  LEU P 656     -12.697 -18.622  -8.158  0.00  0.00      PROA  
ATOM   1088  CB  LEU P 656     -13.795 -18.295  -6.330  0.00  0.00      PROA  
ATOM   1089  HB1 LEU P 656     -14.183 -17.336  -5.924  0.00  0.00      PROA  
ATOM   1090  HB2 LEU P 656     -12.958 -18.662  -5.699  0.00  0.00      PROA  
ATOM   1091  CG  LEU P 656     -14.890 -19.331  -6.598  0.00  0.00      PROA  
ATOM   1092  HG  LEU P 656     -15.645 -18.890  -7.285  0.00  0.00      PROA  
ATOM   1093  CD1 LEU P 656     -14.373 -20.581  -7.327  0.00  0.00      PROA  
ATOM   1094 HD11 LEU P 656     -15.115 -21.407  -7.357  0.00  0.00      PROA  
ATOM   1095 HD12 LEU P 656     -13.405 -20.927  -6.904  0.00  0.00      PROA  
ATOM   1096 HD13 LEU P 656     -14.241 -20.340  -8.403  0.00  0.00      PROA  
ATOM   1097  CD2 LEU P 656     -15.522 -19.699  -5.247  0.00  0.00      PROA  
ATOM   1098 HD21 LEU P 656     -16.321 -20.453  -5.418  0.00  0.00      PROA  
ATOM   1099 HD22 LEU P 656     -15.886 -18.778  -4.744  0.00  0.00      PROA  
ATOM   1100 HD23 LEU P 656     -14.735 -20.150  -4.605  0.00  0.00      PROA  
ATOM   1101  C   LEU P 656     -14.194 -17.203  -8.511  0.00  0.00      PROA  
ATOM   1102  O   LEU P 656     -14.466 -17.706  -9.594  0.00  0.00      PROA  
ATOM   1103  N   PHE P 657     -14.852 -16.059  -8.176  0.00  0.00      PROA  
ATOM   1104  HN  PHE P 657     -14.710 -15.534  -7.341  0.00  0.00      PROA  
ATOM   1105  CA  PHE P 657     -15.799 -15.309  -9.024  0.00  0.00      PROA  
ATOM   1106  HA  PHE P 657     -16.397 -16.067  -9.509  0.00  0.00      PROA  
ATOM   1107  CB  PHE P 657     -16.689 -14.407  -8.086  0.00  0.00      PROA  
ATOM   1108  HB1 PHE P 657     -17.236 -13.689  -8.733  0.00  0.00      PROA  
ATOM   1109  HB2 PHE P 657     -16.008 -13.868  -7.393  0.00  0.00      PROA  
ATOM   1110  CG  PHE P 657     -17.732 -15.253  -7.378  0.00  0.00      PROA  
ATOM   1111  CD1 PHE P 657     -19.070 -15.261  -7.898  0.00  0.00      PROA  
ATOM   1112  HD1 PHE P 657     -19.337 -14.712  -8.789  0.00  0.00      PROA  
ATOM   1113  CE1 PHE P 657     -20.135 -15.918  -7.274  0.00  0.00      PROA  
ATOM   1114  HE1 PHE P 657     -21.164 -15.911  -7.602  0.00  0.00      PROA  
ATOM   1115  CZ  PHE P 657     -19.771 -16.733  -6.205  0.00  0.00      PROA  
ATOM   1116  HZ  PHE P 657     -20.600 -17.168  -5.667  0.00  0.00      PROA  
ATOM   1117  CD2 PHE P 657     -17.399 -16.071  -6.302  0.00  0.00      PROA  
ATOM   1118  HD2 PHE P 657     -16.450 -16.242  -5.815  0.00  0.00      PROA  
ATOM   1119  CE2 PHE P 657     -18.490 -16.728  -5.679  0.00  0.00      PROA  
ATOM   1120  HE2 PHE P 657     -18.231 -17.285  -4.791  0.00  0.00      PROA  
ATOM   1121  C   PHE P 657     -15.144 -14.576 -10.185  0.00  0.00      PROA  
ATOM   1122  O   PHE P 657     -15.656 -14.527 -11.248  0.00  0.00      PROA  
ATOM   1123  N   ALA P 658     -13.898 -14.098  -9.980  0.00  0.00      PROA  
ATOM   1124  HN  ALA P 658     -13.422 -14.062  -9.104  0.00  0.00      PROA  
ATOM   1125  CA  ALA P 658     -13.084 -13.541 -11.051  0.00  0.00      PROA  
ATOM   1126  HA  ALA P 658     -12.343 -12.937 -10.548  0.00  0.00      PROA  
ATOM   1127  CB  ALA P 658     -12.362 -14.705 -11.753  0.00  0.00      PROA  
ATOM   1128  HB1 ALA P 658     -11.704 -14.304 -12.553  0.00  0.00      PROA  
ATOM   1129  HB2 ALA P 658     -13.116 -15.389 -12.198  0.00  0.00      PROA  
ATOM   1130  HB3 ALA P 658     -11.780 -15.289 -11.008  0.00  0.00      PROA  
ATOM   1131  C   ALA P 658     -13.611 -12.529 -12.121  0.00  0.00      PROA  
ATOM   1132  O   ALA P 658     -13.368 -12.645 -13.323  0.00  0.00      PROA  
ATOM   1133  N   GLY P 659     -14.255 -11.414 -11.704  0.00  0.00      PROA  
ATOM   1134  HN  GLY P 659     -14.495 -11.349 -10.738  0.00  0.00      PROA  
ATOM   1135  CA  GLY P 659     -14.701 -10.389 -12.619  0.00  0.00      PROA  
ATOM   1136  HA1 GLY P 659     -14.910  -9.495 -12.049  0.00  0.00      PROA  
ATOM   1137  HA2 GLY P 659     -15.529 -10.706 -13.236  0.00  0.00      PROA  
ATOM   1138  C   GLY P 659     -13.756  -9.828 -13.572  0.00  0.00      PROA  
ATOM   1139  O   GLY P 659     -13.942  -9.697 -14.798  0.00  0.00      PROA  
ATOM   1140  N   GLN P 660     -12.515  -9.687 -13.087  0.00  0.00      PROA  
ATOM   1141  HN  GLN P 660     -12.481 -10.053 -12.160  0.00  0.00      PROA  
ATOM   1142  CA  GLN P 660     -11.302  -9.266 -13.725  0.00  0.00      PROA  
ATOM   1143  HA  GLN P 660     -11.420  -9.039 -14.774  0.00  0.00      PROA  
ATOM   1144  CB  GLN P 660     -10.851  -7.938 -13.129  0.00  0.00      PROA  
ATOM   1145  HB1 GLN P 660     -10.021  -7.621 -13.796  0.00  0.00      PROA  
ATOM   1146  HB2 GLN P 660     -10.483  -7.977 -12.082  0.00  0.00      PROA  
ATOM   1147  CG  GLN P 660     -11.886  -6.743 -13.285  0.00  0.00      PROA  
ATOM   1148  HG1 GLN P 660     -11.473  -5.790 -12.891  0.00  0.00      PROA  
ATOM   1149  HG2 GLN P 660     -12.788  -6.973 -12.680  0.00  0.00      PROA  
ATOM   1150  CD  GLN P 660     -12.324  -6.421 -14.761  0.00  0.00      PROA  
ATOM   1151  OE1 GLN P 660     -11.516  -6.230 -15.643  0.00  0.00      PROA  
ATOM   1152  NE2 GLN P 660     -13.611  -6.343 -14.994  0.00  0.00      PROA  
ATOM   1153 HE21 GLN P 660     -13.869  -6.178 -15.946  0.00  0.00      PROA  
ATOM   1154 HE22 GLN P 660     -14.245  -6.753 -14.339  0.00  0.00      PROA  
ATOM   1155  C   GLN P 660     -10.196 -10.274 -13.549  0.00  0.00      PROA  
ATOM   1156  O   GLN P 660      -9.558 -10.255 -12.486  0.00  0.00      PROA  
ATOM   1157  N   PRO P 661      -9.961 -11.174 -14.537  0.00  0.00      PROA  
ATOM   1158  CD  PRO P 661     -10.588 -11.289 -15.924  0.00  0.00      PROA  
ATOM   1159  HD1 PRO P 661     -10.506 -10.336 -16.489  0.00  0.00      PROA  
ATOM   1160  HD2 PRO P 661     -11.671 -11.525 -15.841  0.00  0.00      PROA  
ATOM   1161  CA  PRO P 661      -9.357 -12.459 -14.233  0.00  0.00      PROA  
ATOM   1162  HA  PRO P 661     -10.043 -12.914 -13.533  0.00  0.00      PROA  
ATOM   1163  CB  PRO P 661      -9.584 -13.250 -15.484  0.00  0.00      PROA  
ATOM   1164  HB1 PRO P 661     -10.604 -13.689 -15.448  0.00  0.00      PROA  
ATOM   1165  HB2 PRO P 661      -8.871 -14.087 -15.639  0.00  0.00      PROA  
ATOM   1166  CG  PRO P 661      -9.671 -12.231 -16.637  0.00  0.00      PROA  
ATOM   1167  HG1 PRO P 661      -8.693 -11.750 -16.849  0.00  0.00      PROA  
ATOM   1168  HG2 PRO P 661     -10.063 -12.719 -17.555  0.00  0.00      PROA  
ATOM   1169  C   PRO P 661      -7.944 -12.492 -13.696  0.00  0.00      PROA  
ATOM   1170  O   PRO P 661      -7.684 -13.157 -12.682  0.00  0.00      PROA  
ATOM   1171  N   LEU P 662      -6.997 -11.806 -14.383  0.00  0.00      PROA  
ATOM   1172  HN  LEU P 662      -7.239 -11.186 -15.125  0.00  0.00      PROA  
ATOM   1173  CA  LEU P 662      -5.625 -11.811 -14.071  0.00  0.00      PROA  
ATOM   1174  HA  LEU P 662      -5.314 -12.660 -13.480  0.00  0.00      PROA  
ATOM   1175  CB  LEU P 662      -4.794 -11.834 -15.362  0.00  0.00      PROA  
ATOM   1176  HB1 LEU P 662      -3.708 -11.969 -15.169  0.00  0.00      PROA  
ATOM   1177  HB2 LEU P 662      -4.892 -10.849 -15.867  0.00  0.00      PROA  
ATOM   1178  CG  LEU P 662      -5.301 -12.914 -16.308  0.00  0.00      PROA  
ATOM   1179  HG  LEU P 662      -6.379 -12.885 -16.574  0.00  0.00      PROA  
ATOM   1180  CD1 LEU P 662      -4.442 -12.783 -17.596  0.00  0.00      PROA  
ATOM   1181 HD11 LEU P 662      -4.544 -11.766 -18.031  0.00  0.00      PROA  
ATOM   1182 HD12 LEU P 662      -4.922 -13.519 -18.275  0.00  0.00      PROA  
ATOM   1183 HD13 LEU P 662      -3.393 -13.047 -17.345  0.00  0.00      PROA  
ATOM   1184  CD2 LEU P 662      -4.971 -14.309 -15.778  0.00  0.00      PROA  
ATOM   1185 HD21 LEU P 662      -3.899 -14.299 -15.486  0.00  0.00      PROA  
ATOM   1186 HD22 LEU P 662      -5.061 -15.015 -16.631  0.00  0.00      PROA  
ATOM   1187 HD23 LEU P 662      -5.669 -14.728 -15.023  0.00  0.00      PROA  
ATOM   1188  C   LEU P 662      -5.068 -10.656 -13.199  0.00  0.00      PROA  
ATOM   1189  O   LEU P 662      -3.847 -10.623 -12.855  0.00  0.00      PROA  
ATOM   1190  N   THR P 663      -5.919  -9.724 -12.809  0.00  0.00      PROA  
ATOM   1191  HN  THR P 663      -6.847  -9.651 -13.165  0.00  0.00      PROA  
ATOM   1192  CA  THR P 663      -5.620  -8.864 -11.665  0.00  0.00      PROA  
ATOM   1193  HA  THR P 663      -4.661  -8.407 -11.860  0.00  0.00      PROA  
ATOM   1194  CB  THR P 663      -6.611  -7.748 -11.436  0.00  0.00      PROA  
ATOM   1195  HB  THR P 663      -6.241  -7.108 -10.608  0.00  0.00      PROA  
ATOM   1196  OG1 THR P 663      -7.914  -8.216 -11.042  0.00  0.00      PROA  
ATOM   1197  HG1 THR P 663      -8.194  -8.853 -11.703  0.00  0.00      PROA  
ATOM   1198  CG2 THR P 663      -6.695  -6.895 -12.700  0.00  0.00      PROA  
ATOM   1199 HG21 THR P 663      -7.252  -7.441 -13.491  0.00  0.00      PROA  
ATOM   1200 HG22 THR P 663      -5.697  -6.518 -13.012  0.00  0.00      PROA  
ATOM   1201 HG23 THR P 663      -7.417  -6.112 -12.384  0.00  0.00      PROA  
ATOM   1202  C   THR P 663      -5.381  -9.582 -10.384  0.00  0.00      PROA  
ATOM   1203  O   THR P 663      -5.978 -10.625 -10.209  0.00  0.00      PROA  
ATOM   1204  N   ILE P 664      -4.508  -9.072  -9.529  0.00  0.00      PROA  
ATOM   1205  HN  ILE P 664      -4.139  -8.221  -9.894  0.00  0.00      PROA  
ATOM   1206  CA  ILE P 664      -3.936  -9.677  -8.358  0.00  0.00      PROA  
ATOM   1207  HA  ILE P 664      -4.478 -10.566  -8.070  0.00  0.00      PROA  
ATOM   1208  CB  ILE P 664      -2.378  -9.981  -8.645  0.00  0.00      PROA  
ATOM   1209  HB  ILE P 664      -1.890  -9.127  -9.162  0.00  0.00      PROA  
ATOM   1210  CG2 ILE P 664      -1.627 -10.133  -7.294  0.00  0.00      PROA  
ATOM   1211 HG21 ILE P 664      -1.443  -9.130  -6.854  0.00  0.00      PROA  
ATOM   1212 HG22 ILE P 664      -0.732 -10.780  -7.411  0.00  0.00      PROA  
ATOM   1213 HG23 ILE P 664      -2.309 -10.610  -6.557  0.00  0.00      PROA  
ATOM   1214  CG1 ILE P 664      -2.192 -11.272  -9.483  0.00  0.00      PROA  
ATOM   1215 HG11 ILE P 664      -1.140 -11.212  -9.833  0.00  0.00      PROA  
ATOM   1216 HG12 ILE P 664      -2.837 -11.067 -10.365  0.00  0.00      PROA  
ATOM   1217  CD  ILE P 664      -2.600 -12.612  -8.794  0.00  0.00      PROA  
ATOM   1218  HD1 ILE P 664      -2.064 -12.838  -7.848  0.00  0.00      PROA  
ATOM   1219  HD2 ILE P 664      -2.647 -13.525  -9.425  0.00  0.00      PROA  
ATOM   1220  HD3 ILE P 664      -3.628 -12.514  -8.383  0.00  0.00      PROA  
ATOM   1221  C   ILE P 664      -4.066  -8.648  -7.234  0.00  0.00      PROA  
ATOM   1222  O   ILE P 664      -3.782  -7.433  -7.321  0.00  0.00      PROA  
ATOM   1223  N   LEU P 665      -4.691  -9.103  -6.110  0.00  0.00      PROA  
ATOM   1224  HN  LEU P 665      -4.754 -10.097  -6.060  0.00  0.00      PROA  
ATOM   1225  CA  LEU P 665      -4.821  -8.330  -4.914  0.00  0.00      PROA  
ATOM   1226  HA  LEU P 665      -5.217  -7.342  -5.095  0.00  0.00      PROA  
ATOM   1227  CB  LEU P 665      -5.807  -9.004  -3.903  0.00  0.00      PROA  
ATOM   1228  HB1 LEU P 665      -5.719  -8.366  -2.999  0.00  0.00      PROA  
ATOM   1229  HB2 LEU P 665      -5.398  -9.972  -3.543  0.00  0.00      PROA  
ATOM   1230  CG  LEU P 665      -7.210  -9.269  -4.330  0.00  0.00      PROA  
ATOM   1231  HG  LEU P 665      -7.298 -10.166  -4.979  0.00  0.00      PROA  
ATOM   1232  CD1 LEU P 665      -8.077  -9.586  -3.166  0.00  0.00      PROA  
ATOM   1233 HD11 LEU P 665      -9.099  -9.921  -3.447  0.00  0.00      PROA  
ATOM   1234 HD12 LEU P 665      -8.237  -8.703  -2.511  0.00  0.00      PROA  
ATOM   1235 HD13 LEU P 665      -7.814 -10.400  -2.457  0.00  0.00      PROA  
ATOM   1236  CD2 LEU P 665      -7.843  -8.151  -5.201  0.00  0.00      PROA  
ATOM   1237 HD21 LEU P 665      -7.628  -7.149  -4.770  0.00  0.00      PROA  
ATOM   1238 HD22 LEU P 665      -8.919  -8.355  -5.387  0.00  0.00      PROA  
ATOM   1239 HD23 LEU P 665      -7.317  -8.231  -6.176  0.00  0.00      PROA  
ATOM   1240  C   LEU P 665      -3.455  -7.997  -4.292  0.00  0.00      PROA  
ATOM   1241  O   LEU P 665      -2.603  -8.869  -4.230  0.00  0.00      PROA  
ATOM   1242  N   GLY P 666      -3.287  -6.796  -3.638  0.00  0.00      PROA  
ATOM   1243  HN  GLY P 666      -3.906  -6.031  -3.797  0.00  0.00      PROA  
ATOM   1244  CA  GLY P 666      -2.214  -6.522  -2.743  0.00  0.00      PROA  
ATOM   1245  HA1 GLY P 666      -1.299  -6.166  -3.193  0.00  0.00      PROA  
ATOM   1246  HA2 GLY P 666      -2.139  -7.356  -2.061  0.00  0.00      PROA  
ATOM   1247  C   GLY P 666      -2.581  -5.323  -1.822  0.00  0.00      PROA  
ATOM   1248  O   GLY P 666      -3.729  -4.820  -1.808  0.00  0.00      PROA  
ATOM   1249  N   SER P 667      -1.593  -4.724  -1.156  0.00  0.00      PROA  
ATOM   1250  HN  SER P 667      -0.632  -4.980  -1.232  0.00  0.00      PROA  
ATOM   1251  CA  SER P 667      -1.848  -3.565  -0.374  0.00  0.00      PROA  
ATOM   1252  HA  SER P 667      -2.784  -3.683   0.153  0.00  0.00      PROA  
ATOM   1253  CB  SER P 667      -0.762  -3.477   0.762  0.00  0.00      PROA  
ATOM   1254  HB1 SER P 667      -0.993  -4.292   1.481  0.00  0.00      PROA  
ATOM   1255  HB2 SER P 667      -0.891  -2.579   1.403  0.00  0.00      PROA  
ATOM   1256  OG  SER P 667       0.526  -3.723   0.264  0.00  0.00      PROA  
ATOM   1257  HG1 SER P 667       0.996  -2.916   0.487  0.00  0.00      PROA  
ATOM   1258  C   SER P 667      -1.758  -2.209  -1.094  0.00  0.00      PROA  
ATOM   1259  O   SER P 667      -1.281  -2.153  -2.277  0.00  0.00      PROA  
ATOM   1260  N   THR P 668      -2.147  -1.067  -0.452  0.00  0.00      PROA  
ATOM   1261  HN  THR P 668      -2.624  -1.129   0.421  0.00  0.00      PROA  
ATOM   1262  CA  THR P 668      -2.106   0.172  -1.119  0.00  0.00      PROA  
ATOM   1263  HA  THR P 668      -1.190   0.079  -1.683  0.00  0.00      PROA  
ATOM   1264  CB  THR P 668      -3.243   0.556  -2.063  0.00  0.00      PROA  
ATOM   1265  HB  THR P 668      -3.345  -0.230  -2.842  0.00  0.00      PROA  
ATOM   1266  OG1 THR P 668      -2.901   1.657  -2.874  0.00  0.00      PROA  
ATOM   1267  HG1 THR P 668      -3.644   1.636  -3.482  0.00  0.00      PROA  
ATOM   1268  CG2 THR P 668      -4.595   0.904  -1.417  0.00  0.00      PROA  
ATOM   1269 HG21 THR P 668      -4.508   1.735  -0.684  0.00  0.00      PROA  
ATOM   1270 HG22 THR P 668      -5.072   0.008  -0.966  0.00  0.00      PROA  
ATOM   1271 HG23 THR P 668      -5.263   1.260  -2.230  0.00  0.00      PROA  
ATOM   1272  C   THR P 668      -1.731   1.197  -0.057  0.00  0.00      PROA  
ATOM   1273  O   THR P 668      -2.257   1.372   1.103  0.00  0.00      PROA  
ATOM   1274  N   GLY P 669      -0.737   2.061  -0.436  0.00  0.00      PROA  
ATOM   1275  HN  GLY P 669      -0.449   1.882  -1.373  0.00  0.00      PROA  
ATOM   1276  CA  GLY P 669      -0.208   3.240   0.273  0.00  0.00      PROA  
ATOM   1277  HA1 GLY P 669       0.279   3.920  -0.411  0.00  0.00      PROA  
ATOM   1278  HA2 GLY P 669       0.367   2.746   1.042  0.00  0.00      PROA  
ATOM   1279  C   GLY P 669      -1.247   4.163   0.843  0.00  0.00      PROA  
ATOM   1280  O   GLY P 669      -1.248   4.340   2.046  0.00  0.00      PROA  
ATOM   1281  N   PRO P 670      -2.247   4.706   0.120  0.00  0.00      PROA  
ATOM   1282  CD  PRO P 670      -2.418   4.587  -1.311  0.00  0.00      PROA  
ATOM   1283  HD1 PRO P 670      -2.734   3.557  -1.582  0.00  0.00      PROA  
ATOM   1284  HD2 PRO P 670      -1.475   4.671  -1.892  0.00  0.00      PROA  
ATOM   1285  CA  PRO P 670      -3.337   5.410   0.773  0.00  0.00      PROA  
ATOM   1286  HA  PRO P 670      -2.891   6.292   1.208  0.00  0.00      PROA  
ATOM   1287  CB  PRO P 670      -4.268   5.729  -0.378  0.00  0.00      PROA  
ATOM   1288  HB1 PRO P 670      -4.675   6.761  -0.310  0.00  0.00      PROA  
ATOM   1289  HB2 PRO P 670      -5.027   4.921  -0.445  0.00  0.00      PROA  
ATOM   1290  CG  PRO P 670      -3.413   5.647  -1.654  0.00  0.00      PROA  
ATOM   1291  HG1 PRO P 670      -4.069   5.449  -2.528  0.00  0.00      PROA  
ATOM   1292  HG2 PRO P 670      -2.942   6.630  -1.871  0.00  0.00      PROA  
ATOM   1293  C   PRO P 670      -4.078   4.770   1.947  0.00  0.00      PROA  
ATOM   1294  O   PRO P 670      -4.568   5.441   2.892  0.00  0.00      PROA  
ATOM   1295  N   VAL P 671      -4.259   3.445   2.002  0.00  0.00      PROA  
ATOM   1296  HN  VAL P 671      -3.719   2.892   1.372  0.00  0.00      PROA  
ATOM   1297  CA  VAL P 671      -4.977   2.790   3.104  0.00  0.00      PROA  
ATOM   1298  HA  VAL P 671      -5.703   3.466   3.531  0.00  0.00      PROA  
ATOM   1299  CB  VAL P 671      -5.672   1.488   2.593  0.00  0.00      PROA  
ATOM   1300  HB  VAL P 671      -4.978   0.749   2.138  0.00  0.00      PROA  
ATOM   1301  CG1 VAL P 671      -6.454   0.835   3.773  0.00  0.00      PROA  
ATOM   1302 HG11 VAL P 671      -7.171   1.600   4.140  0.00  0.00      PROA  
ATOM   1303 HG12 VAL P 671      -5.795   0.484   4.596  0.00  0.00      PROA  
ATOM   1304 HG13 VAL P 671      -6.977  -0.070   3.398  0.00  0.00      PROA  
ATOM   1305  CG2 VAL P 671      -6.629   1.976   1.492  0.00  0.00      PROA  
ATOM   1306 HG21 VAL P 671      -7.372   1.283   1.043  0.00  0.00      PROA  
ATOM   1307 HG22 VAL P 671      -6.028   2.355   0.639  0.00  0.00      PROA  
ATOM   1308 HG23 VAL P 671      -7.207   2.821   1.924  0.00  0.00      PROA  
ATOM   1309  C   VAL P 671      -4.059   2.484   4.253  0.00  0.00      PROA  
ATOM   1310  O   VAL P 671      -4.465   2.399   5.442  0.00  0.00      PROA  
ATOM   1311  N   LEU P 672      -2.723   2.324   3.925  0.00  0.00      PROA  
ATOM   1312  HN  LEU P 672      -2.466   2.367   2.963  0.00  0.00      PROA  
ATOM   1313  CA  LEU P 672      -1.729   2.121   4.927  0.00  0.00      PROA  
ATOM   1314  HA  LEU P 672      -1.930   1.317   5.619  0.00  0.00      PROA  
ATOM   1315  CB  LEU P 672      -0.345   1.833   4.289  0.00  0.00      PROA  
ATOM   1316  HB1 LEU P 672      -0.110   2.637   3.559  0.00  0.00      PROA  
ATOM   1317  HB2 LEU P 672      -0.457   0.917   3.670  0.00  0.00      PROA  
ATOM   1318  CG  LEU P 672       0.845   1.622   5.249  0.00  0.00      PROA  
ATOM   1319  HG  LEU P 672       0.902   2.460   5.977  0.00  0.00      PROA  
ATOM   1320  CD1 LEU P 672       0.597   0.419   6.216  0.00  0.00      PROA  
ATOM   1321 HD11 LEU P 672       0.368  -0.558   5.741  0.00  0.00      PROA  
ATOM   1322 HD12 LEU P 672      -0.304   0.630   6.831  0.00  0.00      PROA  
ATOM   1323 HD13 LEU P 672       1.502   0.204   6.824  0.00  0.00      PROA  
ATOM   1324  CD2 LEU P 672       2.192   1.493   4.549  0.00  0.00      PROA  
ATOM   1325 HD21 LEU P 672       3.063   1.533   5.237  0.00  0.00      PROA  
ATOM   1326 HD22 LEU P 672       2.415   2.302   3.820  0.00  0.00      PROA  
ATOM   1327 HD23 LEU P 672       2.399   0.566   3.973  0.00  0.00      PROA  
ATOM   1328  C   LEU P 672      -1.628   3.459   5.748  0.00  0.00      PROA  
ATOM   1329  O   LEU P 672      -1.436   3.465   6.985  0.00  0.00      PROA  
ATOM   1330  N   VAL P 673      -1.751   4.636   5.018  0.00  0.00      PROA  
ATOM   1331  HN  VAL P 673      -1.875   4.694   4.030  0.00  0.00      PROA  
ATOM   1332  CA  VAL P 673      -1.654   5.935   5.680  0.00  0.00      PROA  
ATOM   1333  HA  VAL P 673      -0.777   6.089   6.291  0.00  0.00      PROA  
ATOM   1334  CB  VAL P 673      -1.474   7.039   4.632  0.00  0.00      PROA  
ATOM   1335  HB  VAL P 673      -2.313   6.891   3.919  0.00  0.00      PROA  
ATOM   1336  CG1 VAL P 673      -1.473   8.542   5.079  0.00  0.00      PROA  
ATOM   1337 HG11 VAL P 673      -1.305   9.238   4.230  0.00  0.00      PROA  
ATOM   1338 HG12 VAL P 673      -0.641   8.575   5.815  0.00  0.00      PROA  
ATOM   1339 HG13 VAL P 673      -2.402   8.862   5.598  0.00  0.00      PROA  
ATOM   1340  CG2 VAL P 673      -0.054   6.786   4.025  0.00  0.00      PROA  
ATOM   1341 HG21 VAL P 673      -0.078   5.885   3.376  0.00  0.00      PROA  
ATOM   1342 HG22 VAL P 673       0.695   6.814   4.845  0.00  0.00      PROA  
ATOM   1343 HG23 VAL P 673       0.230   7.641   3.376  0.00  0.00      PROA  
ATOM   1344  C   VAL P 673      -2.850   6.253   6.513  0.00  0.00      PROA  
ATOM   1345  O   VAL P 673      -2.674   6.766   7.648  0.00  0.00      PROA  
ATOM   1346  N   PHE P 674      -4.035   5.845   6.019  0.00  0.00      PROA  
ATOM   1347  HN  PHE P 674      -4.147   5.431   5.119  0.00  0.00      PROA  
ATOM   1348  CA  PHE P 674      -5.240   5.969   6.784  0.00  0.00      PROA  
ATOM   1349  HA  PHE P 674      -5.347   6.991   7.118  0.00  0.00      PROA  
ATOM   1350  CB  PHE P 674      -6.516   5.689   5.958  0.00  0.00      PROA  
ATOM   1351  HB1 PHE P 674      -6.349   4.760   5.372  0.00  0.00      PROA  
ATOM   1352  HB2 PHE P 674      -6.586   6.491   5.193  0.00  0.00      PROA  
ATOM   1353  CG  PHE P 674      -7.820   5.565   6.746  0.00  0.00      PROA  
ATOM   1354  CD1 PHE P 674      -8.321   6.733   7.293  0.00  0.00      PROA  
ATOM   1355  HD1 PHE P 674      -7.752   7.650   7.266  0.00  0.00      PROA  
ATOM   1356  CE1 PHE P 674      -9.565   6.689   7.950  0.00  0.00      PROA  
ATOM   1357  HE1 PHE P 674      -9.868   7.665   8.302  0.00  0.00      PROA  
ATOM   1358  CZ  PHE P 674     -10.309   5.510   7.999  0.00  0.00      PROA  
ATOM   1359  HZ  PHE P 674     -11.194   5.582   8.614  0.00  0.00      PROA  
ATOM   1360  CD2 PHE P 674      -8.462   4.337   6.987  0.00  0.00      PROA  
ATOM   1361  HD2 PHE P 674      -7.990   3.440   6.613  0.00  0.00      PROA  
ATOM   1362  CE2 PHE P 674      -9.725   4.294   7.637  0.00  0.00      PROA  
ATOM   1363  HE2 PHE P 674     -10.298   3.390   7.779  0.00  0.00      PROA  
ATOM   1364  C   PHE P 674      -5.246   5.066   8.072  0.00  0.00      PROA  
ATOM   1365  O   PHE P 674      -5.541   5.721   9.083  0.00  0.00      PROA  
ATOM   1366  N   GLU P 675      -4.896   3.731   8.046  0.00  0.00      PROA  
ATOM   1367  HN  GLU P 675      -4.628   3.237   7.223  0.00  0.00      PROA  
ATOM   1368  CA  GLU P 675      -4.829   2.814   9.189  0.00  0.00      PROA  
ATOM   1369  HA  GLU P 675      -5.806   2.560   9.573  0.00  0.00      PROA  
ATOM   1370  CB  GLU P 675      -4.294   1.414   8.739  0.00  0.00      PROA  
ATOM   1371  HB1 GLU P 675      -3.879   0.790   9.559  0.00  0.00      PROA  
ATOM   1372  HB2 GLU P 675      -3.404   1.554   8.089  0.00  0.00      PROA  
ATOM   1373  CG  GLU P 675      -5.311   0.561   7.982  0.00  0.00      PROA  
ATOM   1374  HG1 GLU P 675      -4.901  -0.106   7.194  0.00  0.00      PROA  
ATOM   1375  HG2 GLU P 675      -5.966   1.221   7.373  0.00  0.00      PROA  
ATOM   1376  CD  GLU P 675      -6.376  -0.200   8.795  0.00  0.00      PROA  
ATOM   1377  OE1 GLU P 675      -7.280  -0.793   8.162  0.00  0.00      PROA  
ATOM   1378  OE2 GLU P 675      -6.423  -0.197  10.025  0.00  0.00      PROA  
ATOM   1379  C   GLU P 675      -3.932   3.387  10.340  0.00  0.00      PROA  
ATOM   1380  O   GLU P 675      -4.260   3.480  11.556  0.00  0.00      PROA  
ATOM   1381  N   LYS P 676      -2.764   4.004   9.916  0.00  0.00      PROA  
ATOM   1382  HN  LYS P 676      -2.481   4.014   8.961  0.00  0.00      PROA  
ATOM   1383  CA  LYS P 676      -1.873   4.560  10.881  0.00  0.00      PROA  
ATOM   1384  HA  LYS P 676      -1.707   3.890  11.712  0.00  0.00      PROA  
ATOM   1385  CB  LYS P 676      -0.453   4.854  10.282  0.00  0.00      PROA  
ATOM   1386  HB1 LYS P 676      -0.653   5.331   9.299  0.00  0.00      PROA  
ATOM   1387  HB2 LYS P 676       0.079   3.879  10.237  0.00  0.00      PROA  
ATOM   1388  CG  LYS P 676       0.523   5.737  11.182  0.00  0.00      PROA  
ATOM   1389  HG1 LYS P 676       0.418   5.481  12.258  0.00  0.00      PROA  
ATOM   1390  HG2 LYS P 676       0.082   6.753  11.092  0.00  0.00      PROA  
ATOM   1391  CD  LYS P 676       1.934   5.490  10.677  0.00  0.00      PROA  
ATOM   1392  HD1 LYS P 676       1.986   5.576   9.570  0.00  0.00      PROA  
ATOM   1393  HD2 LYS P 676       2.253   4.473  10.992  0.00  0.00      PROA  
ATOM   1394  CE  LYS P 676       3.120   6.301  11.316  0.00  0.00      PROA  
ATOM   1395  HE1 LYS P 676       3.994   5.617  11.289  0.00  0.00      PROA  
ATOM   1396  HE2 LYS P 676       2.789   6.609  12.332  0.00  0.00      PROA  
ATOM   1397  NZ  LYS P 676       3.474   7.471  10.514  0.00  0.00      PROA  
ATOM   1398  HZ1 LYS P 676       2.683   8.143  10.449  0.00  0.00      PROA  
ATOM   1399  HZ2 LYS P 676       3.883   7.109   9.629  0.00  0.00      PROA  
ATOM   1400  HZ3 LYS P 676       4.261   8.010  10.927  0.00  0.00      PROA  
ATOM   1401  C   LYS P 676      -2.439   5.825  11.566  0.00  0.00      PROA  
ATOM   1402  O   LYS P 676      -2.329   5.971  12.796  0.00  0.00      PROA  
ATOM   1403  N   ILE P 677      -2.992   6.740  10.821  0.00  0.00      PROA  
ATOM   1404  HN  ILE P 677      -2.960   6.643   9.829  0.00  0.00      PROA  
ATOM   1405  CA  ILE P 677      -3.668   7.905  11.261  0.00  0.00      PROA  
ATOM   1406  HA  ILE P 677      -2.986   8.368  11.958  0.00  0.00      PROA  
ATOM   1407  CB  ILE P 677      -3.955   8.947  10.169  0.00  0.00      PROA  
ATOM   1408  HB  ILE P 677      -4.517   8.343   9.425  0.00  0.00      PROA  
ATOM   1409  CG2 ILE P 677      -4.735  10.105  10.807  0.00  0.00      PROA  
ATOM   1410 HG21 ILE P 677      -4.169  10.506  11.675  0.00  0.00      PROA  
ATOM   1411 HG22 ILE P 677      -5.721   9.800  11.216  0.00  0.00      PROA  
ATOM   1412 HG23 ILE P 677      -4.824  10.914  10.051  0.00  0.00      PROA  
ATOM   1413  CG1 ILE P 677      -2.588   9.445   9.561  0.00  0.00      PROA  
ATOM   1414 HG11 ILE P 677      -1.909   8.596   9.334  0.00  0.00      PROA  
ATOM   1415 HG12 ILE P 677      -2.225  10.215  10.276  0.00  0.00      PROA  
ATOM   1416  CD  ILE P 677      -2.844  10.232   8.235  0.00  0.00      PROA  
ATOM   1417  HD1 ILE P 677      -3.473   9.651   7.528  0.00  0.00      PROA  
ATOM   1418  HD2 ILE P 677      -1.881  10.523   7.764  0.00  0.00      PROA  
ATOM   1419  HD3 ILE P 677      -3.476  11.119   8.454  0.00  0.00      PROA  
ATOM   1420  C   ILE P 677      -4.810   7.593  12.113  0.00  0.00      PROA  
ATOM   1421  O   ILE P 677      -5.098   8.179  13.127  0.00  0.00      PROA  
ATOM   1422  N   LEU P 678      -5.584   6.543  11.825  0.00  0.00      PROA  
ATOM   1423  HN  LEU P 678      -5.418   6.116  10.939  0.00  0.00      PROA  
ATOM   1424  CA  LEU P 678      -6.716   6.177  12.617  0.00  0.00      PROA  
ATOM   1425  HA  LEU P 678      -7.376   7.029  12.690  0.00  0.00      PROA  
ATOM   1426  CB  LEU P 678      -7.419   4.970  11.954  0.00  0.00      PROA  
ATOM   1427  HB1 LEU P 678      -6.746   4.130  11.680  0.00  0.00      PROA  
ATOM   1428  HB2 LEU P 678      -7.733   5.420  10.988  0.00  0.00      PROA  
ATOM   1429  CG  LEU P 678      -8.788   4.541  12.549  0.00  0.00      PROA  
ATOM   1430  HG  LEU P 678      -8.565   4.240  13.595  0.00  0.00      PROA  
ATOM   1431  CD1 LEU P 678      -9.729   5.807  12.453  0.00  0.00      PROA  
ATOM   1432 HD11 LEU P 678      -9.704   6.220  11.422  0.00  0.00      PROA  
ATOM   1433 HD12 LEU P 678      -9.289   6.596  13.100  0.00  0.00      PROA  
ATOM   1434 HD13 LEU P 678     -10.748   5.562  12.822  0.00  0.00      PROA  
ATOM   1435  CD2 LEU P 678      -9.406   3.431  11.683  0.00  0.00      PROA  
ATOM   1436 HD21 LEU P 678     -10.343   2.975  12.069  0.00  0.00      PROA  
ATOM   1437 HD22 LEU P 678      -8.752   2.534  11.654  0.00  0.00      PROA  
ATOM   1438 HD23 LEU P 678      -9.572   3.666  10.610  0.00  0.00      PROA  
ATOM   1439  C   LEU P 678      -6.413   5.847  14.086  0.00  0.00      PROA  
ATOM   1440  O   LEU P 678      -7.119   6.183  15.018  0.00  0.00      PROA  
ATOM   1441  N   TYR P 679      -5.361   5.010  14.208  0.00  0.00      PROA  
ATOM   1442  HN  TYR P 679      -4.888   4.779  13.361  0.00  0.00      PROA  
ATOM   1443  CA  TYR P 679      -4.762   4.482  15.392  0.00  0.00      PROA  
ATOM   1444  HA  TYR P 679      -5.528   3.949  15.935  0.00  0.00      PROA  
ATOM   1445  CB  TYR P 679      -3.696   3.473  15.117  0.00  0.00      PROA  
ATOM   1446  HB1 TYR P 679      -2.847   3.775  14.467  0.00  0.00      PROA  
ATOM   1447  HB2 TYR P 679      -4.235   2.587  14.718  0.00  0.00      PROA  
ATOM   1448  CG  TYR P 679      -3.072   2.934  16.380  0.00  0.00      PROA  
ATOM   1449  CD1 TYR P 679      -3.751   1.991  17.175  0.00  0.00      PROA  
ATOM   1450  HD1 TYR P 679      -4.674   1.613  16.760  0.00  0.00      PROA  
ATOM   1451  CE1 TYR P 679      -3.357   1.645  18.483  0.00  0.00      PROA  
ATOM   1452  HE1 TYR P 679      -3.949   0.981  19.095  0.00  0.00      PROA  
ATOM   1453  CZ  TYR P 679      -2.150   2.041  18.907  0.00  0.00      PROA  
ATOM   1454  OH  TYR P 679      -1.795   1.792  20.242  0.00  0.00      PROA  
ATOM   1455  HH  TYR P 679      -0.849   1.953  20.258  0.00  0.00      PROA  
ATOM   1456  CD2 TYR P 679      -1.791   3.332  16.863  0.00  0.00      PROA  
ATOM   1457  HD2 TYR P 679      -1.176   4.079  16.381  0.00  0.00      PROA  
ATOM   1458  CE2 TYR P 679      -1.365   2.870  18.131  0.00  0.00      PROA  
ATOM   1459  HE2 TYR P 679      -0.506   3.337  18.590  0.00  0.00      PROA  
ATOM   1460  C   TYR P 679      -4.234   5.665  16.274  0.00  0.00      PROA  
ATOM   1461  O   TYR P 679      -4.490   5.750  17.441  0.00  0.00      PROA  
ATOM   1462  N   LYS P 680      -3.480   6.574  15.528  0.00  0.00      PROA  
ATOM   1463  HN  LYS P 680      -3.324   6.360  14.567  0.00  0.00      PROA  
ATOM   1464  CA  LYS P 680      -2.945   7.782  16.170  0.00  0.00      PROA  
ATOM   1465  HA  LYS P 680      -2.339   7.497  17.018  0.00  0.00      PROA  
ATOM   1466  CB  LYS P 680      -2.155   8.636  15.177  0.00  0.00      PROA  
ATOM   1467  HB1 LYS P 680      -2.068   9.655  15.611  0.00  0.00      PROA  
ATOM   1468  HB2 LYS P 680      -2.766   8.646  14.249  0.00  0.00      PROA  
ATOM   1469  CG  LYS P 680      -0.728   8.083  14.906  0.00  0.00      PROA  
ATOM   1470  HG1 LYS P 680      -0.708   7.070  14.452  0.00  0.00      PROA  
ATOM   1471  HG2 LYS P 680      -0.309   7.849  15.908  0.00  0.00      PROA  
ATOM   1472  CD  LYS P 680       0.148   9.032  14.179  0.00  0.00      PROA  
ATOM   1473  HD1 LYS P 680       0.153  10.049  14.625  0.00  0.00      PROA  
ATOM   1474  HD2 LYS P 680      -0.145   9.266  13.133  0.00  0.00      PROA  
ATOM   1475  CE  LYS P 680       1.510   8.452  14.288  0.00  0.00      PROA  
ATOM   1476  HE1 LYS P 680       1.600   7.608  13.571  0.00  0.00      PROA  
ATOM   1477  HE2 LYS P 680       1.927   8.146  15.271  0.00  0.00      PROA  
ATOM   1478  NZ  LYS P 680       2.473   9.543  13.828  0.00  0.00      PROA  
ATOM   1479  HZ1 LYS P 680       2.254   9.895  12.874  0.00  0.00      PROA  
ATOM   1480  HZ2 LYS P 680       3.490   9.332  13.894  0.00  0.00      PROA  
ATOM   1481  HZ3 LYS P 680       2.282  10.324  14.487  0.00  0.00      PROA  
ATOM   1482  C   LYS P 680      -4.002   8.751  16.691  0.00  0.00      PROA  
ATOM   1483  O   LYS P 680      -3.858   9.408  17.740  0.00  0.00      PROA  
ATOM   1484  N   PHE P 681      -5.056   8.879  15.882  0.00  0.00      PROA  
ATOM   1485  HN  PHE P 681      -5.018   8.326  15.053  0.00  0.00      PROA  
ATOM   1486  CA  PHE P 681      -6.208   9.710  16.166  0.00  0.00      PROA  
ATOM   1487  HA  PHE P 681      -5.832  10.658  16.523  0.00  0.00      PROA  
ATOM   1488  CB  PHE P 681      -7.017   9.999  14.790  0.00  0.00      PROA  
ATOM   1489  HB1 PHE P 681      -7.227   9.043  14.264  0.00  0.00      PROA  
ATOM   1490  HB2 PHE P 681      -6.389  10.594  14.094  0.00  0.00      PROA  
ATOM   1491  CG  PHE P 681      -8.345  10.747  15.022  0.00  0.00      PROA  
ATOM   1492  CD1 PHE P 681      -8.382  12.027  15.475  0.00  0.00      PROA  
ATOM   1493  HD1 PHE P 681      -7.398  12.386  15.739  0.00  0.00      PROA  
ATOM   1494  CE1 PHE P 681      -9.562  12.845  15.530  0.00  0.00      PROA  
ATOM   1495  HE1 PHE P 681      -9.530  13.902  15.746  0.00  0.00      PROA  
ATOM   1496  CZ  PHE P 681     -10.760  12.160  15.273  0.00  0.00      PROA  
ATOM   1497  HZ  PHE P 681     -11.606  12.803  15.080  0.00  0.00      PROA  
ATOM   1498  CD2 PHE P 681      -9.532  10.120  14.740  0.00  0.00      PROA  
ATOM   1499  HD2 PHE P 681      -9.618   9.071  14.497  0.00  0.00      PROA  
ATOM   1500  CE2 PHE P 681     -10.749  10.834  14.852  0.00  0.00      PROA  
ATOM   1501  HE2 PHE P 681     -11.675  10.323  14.634  0.00  0.00      PROA  
ATOM   1502  C   PHE P 681      -7.070   9.209  17.293  0.00  0.00      PROA  
ATOM   1503  O   PHE P 681      -7.461   9.879  18.243  0.00  0.00      PROA  
ATOM   1504  N   CYS P 682      -7.349   7.841  17.257  0.00  0.00      PROA  
ATOM   1505  HN  CYS P 682      -7.218   7.306  16.426  0.00  0.00      PROA  
ATOM   1506  CA  CYS P 682      -8.092   7.135  18.365  0.00  0.00      PROA  
ATOM   1507  HA  CYS P 682      -9.040   7.645  18.454  0.00  0.00      PROA  
ATOM   1508  CB  CYS P 682      -8.523   5.733  17.970  0.00  0.00      PROA  
ATOM   1509  HB1 CYS P 682      -9.036   5.192  18.794  0.00  0.00      PROA  
ATOM   1510  HB2 CYS P 682      -7.633   5.132  17.685  0.00  0.00      PROA  
ATOM   1511  SG  CYS P 682      -9.577   5.759  16.484  0.00  0.00      PROA  
ATOM   1512  HG1 CYS P 682      -8.714   5.316  15.581  0.00  0.00      PROA  
ATOM   1513  C   CYS P 682      -7.302   7.067  19.644  0.00  0.00      PROA  
ATOM   1514  O   CYS P 682      -7.831   7.162  20.815  0.00  0.00      PROA  
ATOM   1515  N   ARG P 683      -5.952   6.781  19.517  0.00  0.00      PROA  
ATOM   1516  HN  ARG P 683      -5.560   6.612  18.616  0.00  0.00      PROA  
ATOM   1517  CA  ARG P 683      -5.011   6.874  20.610  0.00  0.00      PROA  
ATOM   1518  HA  ARG P 683      -5.373   6.168  21.342  0.00  0.00      PROA  
ATOM   1519  CB  ARG P 683      -3.563   6.524  20.133  0.00  0.00      PROA  
ATOM   1520  HB1 ARG P 683      -3.306   7.273  19.354  0.00  0.00      PROA  
ATOM   1521  HB2 ARG P 683      -3.509   5.491  19.728  0.00  0.00      PROA  
ATOM   1522  CG  ARG P 683      -2.389   6.669  21.153  0.00  0.00      PROA  
ATOM   1523  HG1 ARG P 683      -2.397   5.836  21.888  0.00  0.00      PROA  
ATOM   1524  HG2 ARG P 683      -2.510   7.598  21.751  0.00  0.00      PROA  
ATOM   1525  CD  ARG P 683      -1.054   6.699  20.457  0.00  0.00      PROA  
ATOM   1526  HD1 ARG P 683      -0.818   5.851  19.780  0.00  0.00      PROA  
ATOM   1527  HD2 ARG P 683      -0.248   6.852  21.207  0.00  0.00      PROA  
ATOM   1528  NE  ARG P 683      -1.129   7.920  19.697  0.00  0.00      PROA  
ATOM   1529  HE  ARG P 683      -1.622   8.694  20.095  0.00  0.00      PROA  
ATOM   1530  CZ  ARG P 683      -0.251   8.289  18.784  0.00  0.00      PROA  
ATOM   1531  NH1 ARG P 683      -0.322   9.535  18.325  0.00  0.00      PROA  
ATOM   1532 HH11 ARG P 683      -0.963  10.056  18.889  0.00  0.00      PROA  
ATOM   1533 HH12 ARG P 683       0.439   9.840  17.752  0.00  0.00      PROA  
ATOM   1534  NH2 ARG P 683       0.738   7.553  18.426  0.00  0.00      PROA  
ATOM   1535 HH21 ARG P 683       0.876   6.714  18.953  0.00  0.00      PROA  
ATOM   1536 HH22 ARG P 683       1.564   7.989  18.069  0.00  0.00      PROA  
ATOM   1537  C   ARG P 683      -5.027   8.199  21.349  0.00  0.00      PROA  
ATOM   1538  O   ARG P 683      -5.146   8.196  22.509  0.00  0.00      PROA  
ATOM   1539  N   ASP P 684      -4.809   9.326  20.621  0.00  0.00      PROA  
ATOM   1540  HN  ASP P 684      -4.613   9.264  19.646  0.00  0.00      PROA  
ATOM   1541  CA  ASP P 684      -4.659  10.581  21.174  0.00  0.00      PROA  
ATOM   1542  HA  ASP P 684      -3.999  10.503  22.026  0.00  0.00      PROA  
ATOM   1543  CB  ASP P 684      -3.991  11.544  20.132  0.00  0.00      PROA  
ATOM   1544  HB1 ASP P 684      -3.877  12.628  20.349  0.00  0.00      PROA  
ATOM   1545  HB2 ASP P 684      -4.486  11.480  19.140  0.00  0.00      PROA  
ATOM   1546  CG  ASP P 684      -2.502  11.116  19.953  0.00  0.00      PROA  
ATOM   1547  OD1 ASP P 684      -1.937  10.494  20.852  0.00  0.00      PROA  
ATOM   1548  OD2 ASP P 684      -1.877  11.618  19.000  0.00  0.00      PROA  
ATOM   1549  C   ASP P 684      -5.988  11.199  21.618  0.00  0.00      PROA  
ATOM   1550  O   ASP P 684      -5.956  11.913  22.635  0.00  0.00      PROA  
ATOM   1551  N   TYR P 685      -7.147  10.933  20.994  0.00  0.00      PROA  
ATOM   1552  HN  TYR P 685      -7.066  10.451  20.125  0.00  0.00      PROA  
ATOM   1553  CA  TYR P 685      -8.361  11.644  21.268  0.00  0.00      PROA  
ATOM   1554  HA  TYR P 685      -8.076  12.515  21.839  0.00  0.00      PROA  
ATOM   1555  CB  TYR P 685      -9.077  12.017  19.863  0.00  0.00      PROA  
ATOM   1556  HB1 TYR P 685      -9.297  11.077  19.312  0.00  0.00      PROA  
ATOM   1557  HB2 TYR P 685      -8.377  12.578  19.208  0.00  0.00      PROA  
ATOM   1558  CG  TYR P 685     -10.274  12.964  19.871  0.00  0.00      PROA  
ATOM   1559  CD1 TYR P 685     -11.287  12.920  18.878  0.00  0.00      PROA  
ATOM   1560  HD1 TYR P 685     -11.209  12.261  18.025  0.00  0.00      PROA  
ATOM   1561  CE1 TYR P 685     -12.414  13.730  18.991  0.00  0.00      PROA  
ATOM   1562  HE1 TYR P 685     -13.208  13.558  18.280  0.00  0.00      PROA  
ATOM   1563  CZ  TYR P 685     -12.483  14.696  20.013  0.00  0.00      PROA  
ATOM   1564  OH  TYR P 685     -13.534  15.585  20.179  0.00  0.00      PROA  
ATOM   1565  HH  TYR P 685     -14.195  15.476  19.491  0.00  0.00      PROA  
ATOM   1566  CD2 TYR P 685     -10.366  13.862  20.888  0.00  0.00      PROA  
ATOM   1567  HD2 TYR P 685      -9.629  13.941  21.673  0.00  0.00      PROA  
ATOM   1568  CE2 TYR P 685     -11.456  14.794  20.955  0.00  0.00      PROA  
ATOM   1569  HE2 TYR P 685     -11.498  15.622  21.647  0.00  0.00      PROA  
ATOM   1570  C   TYR P 685      -9.209  10.717  22.200  0.00  0.00      PROA  
ATOM   1571  O   TYR P 685     -10.281  11.086  22.707  0.00  0.00      PROA  
ATOM   1572  N   GLN P 686      -8.777   9.481  22.543  0.00  0.00      PROA  
ATOM   1573  HN  GLN P 686      -7.889   9.288  22.133  0.00  0.00      PROA  
ATOM   1574  CA  GLN P 686      -9.401   8.515  23.456  0.00  0.00      PROA  
ATOM   1575  HA  GLN P 686      -8.741   7.666  23.563  0.00  0.00      PROA  
ATOM   1576  CB  GLN P 686      -9.681   8.993  24.934  0.00  0.00      PROA  
ATOM   1577  HB1 GLN P 686      -9.905   8.106  25.565  0.00  0.00      PROA  
ATOM   1578  HB2 GLN P 686     -10.578   9.621  25.120  0.00  0.00      PROA  
ATOM   1579  CG  GLN P 686      -8.461   9.796  25.595  0.00  0.00      PROA  
ATOM   1580  HG1 GLN P 686      -8.775   9.840  26.660  0.00  0.00      PROA  
ATOM   1581  HG2 GLN P 686      -8.400  10.824  25.180  0.00  0.00      PROA  
ATOM   1582  CD  GLN P 686      -7.114   9.112  25.492  0.00  0.00      PROA  
ATOM   1583  OE1 GLN P 686      -7.062   7.964  25.976  0.00  0.00      PROA  
ATOM   1584  NE2 GLN P 686      -6.043   9.633  24.799  0.00  0.00      PROA  
ATOM   1585 HE21 GLN P 686      -5.164   9.167  24.698  0.00  0.00      PROA  
ATOM   1586 HE22 GLN P 686      -6.173  10.459  24.250  0.00  0.00      PROA  
ATOM   1587  C   GLN P 686     -10.722   7.889  22.814  0.00  0.00      PROA  
ATOM   1588  O   GLN P 686     -11.771   7.828  23.434  0.00  0.00      PROA  
ATOM   1589  N   LEU P 687     -10.686   7.467  21.562  0.00  0.00      PROA  
ATOM   1590  HN  LEU P 687      -9.875   7.690  21.026  0.00  0.00      PROA  
ATOM   1591  CA  LEU P 687     -11.837   6.786  20.879  0.00  0.00      PROA  
ATOM   1592  HA  LEU P 687     -12.765   7.072  21.352  0.00  0.00      PROA  
ATOM   1593  CB  LEU P 687     -11.817   7.283  19.398  0.00  0.00      PROA  
ATOM   1594  HB1 LEU P 687     -12.713   6.860  18.894  0.00  0.00      PROA  
ATOM   1595  HB2 LEU P 687     -10.971   6.823  18.844  0.00  0.00      PROA  
ATOM   1596  CG  LEU P 687     -11.779   8.785  19.213  0.00  0.00      PROA  
ATOM   1597  HG  LEU P 687     -10.921   9.269  19.727  0.00  0.00      PROA  
ATOM   1598  CD1 LEU P 687     -11.779   9.105  17.688  0.00  0.00      PROA  
ATOM   1599 HD11 LEU P 687     -12.659   8.536  17.319  0.00  0.00      PROA  
ATOM   1600 HD12 LEU P 687     -10.876   8.725  17.165  0.00  0.00      PROA  
ATOM   1601 HD13 LEU P 687     -11.854  10.213  17.680  0.00  0.00      PROA  
ATOM   1602  CD2 LEU P 687     -13.020   9.458  19.889  0.00  0.00      PROA  
ATOM   1603 HD21 LEU P 687     -13.937   9.217  19.310  0.00  0.00      PROA  
ATOM   1604 HD22 LEU P 687     -12.773  10.537  19.984  0.00  0.00      PROA  
ATOM   1605 HD23 LEU P 687     -13.113   9.190  20.963  0.00  0.00      PROA  
ATOM   1606  C   LEU P 687     -11.677   5.312  20.973  0.00  0.00      PROA  
ATOM   1607  O   LEU P 687     -10.560   4.774  20.937  0.00  0.00      PROA  
ATOM   1608  N   SER P 688     -12.766   4.505  20.906  0.00  0.00      PROA  
ATOM   1609  HN  SER P 688     -13.658   4.909  20.719  0.00  0.00      PROA  
ATOM   1610  CA  SER P 688     -12.747   3.015  20.972  0.00  0.00      PROA  
ATOM   1611  HA  SER P 688     -11.939   2.781  21.650  0.00  0.00      PROA  
ATOM   1612  CB  SER P 688     -13.954   2.310  21.397  0.00  0.00      PROA  
ATOM   1613  HB1 SER P 688     -14.217   2.579  22.443  0.00  0.00      PROA  
ATOM   1614  HB2 SER P 688     -13.794   1.212  21.345  0.00  0.00      PROA  
ATOM   1615  OG  SER P 688     -15.192   2.730  20.677  0.00  0.00      PROA  
ATOM   1616  HG1 SER P 688     -15.251   2.228  19.861  0.00  0.00      PROA  
ATOM   1617  C   SER P 688     -12.321   2.512  19.563  0.00  0.00      PROA  
ATOM   1618  O   SER P 688     -13.169   2.242  18.689  0.00  0.00      PROA  
ATOM   1619  N   TYR P 689     -11.051   2.326  19.404  0.00  0.00      PROA  
ATOM   1620  HN  TYR P 689     -10.484   2.500  20.205  0.00  0.00      PROA  
ATOM   1621  CA  TYR P 689     -10.407   2.015  18.192  0.00  0.00      PROA  
ATOM   1622  HA  TYR P 689     -10.605   2.855  17.543  0.00  0.00      PROA  
ATOM   1623  CB  TYR P 689      -8.881   1.947  18.546  0.00  0.00      PROA  
ATOM   1624  HB1 TYR P 689      -8.613   1.453  19.504  0.00  0.00      PROA  
ATOM   1625  HB2 TYR P 689      -8.545   3.005  18.591  0.00  0.00      PROA  
ATOM   1626  CG  TYR P 689      -7.996   1.326  17.552  0.00  0.00      PROA  
ATOM   1627  CD1 TYR P 689      -7.639  -0.064  17.697  0.00  0.00      PROA  
ATOM   1628  HD1 TYR P 689      -7.717  -0.535  18.666  0.00  0.00      PROA  
ATOM   1629  CE1 TYR P 689      -7.003  -0.726  16.633  0.00  0.00      PROA  
ATOM   1630  HE1 TYR P 689      -6.567  -1.710  16.720  0.00  0.00      PROA  
ATOM   1631  CZ  TYR P 689      -6.583  -0.008  15.509  0.00  0.00      PROA  
ATOM   1632  OH  TYR P 689      -5.724  -0.585  14.483  0.00  0.00      PROA  
ATOM   1633  HH  TYR P 689      -5.694  -0.004  13.720  0.00  0.00      PROA  
ATOM   1634  CD2 TYR P 689      -7.556   2.039  16.391  0.00  0.00      PROA  
ATOM   1635  HD2 TYR P 689      -7.796   3.079  16.227  0.00  0.00      PROA  
ATOM   1636  CE2 TYR P 689      -6.879   1.357  15.379  0.00  0.00      PROA  
ATOM   1637  HE2 TYR P 689      -6.652   1.861  14.451  0.00  0.00      PROA  
ATOM   1638  C   TYR P 689     -10.901   0.866  17.320  0.00  0.00      PROA  
ATOM   1639  O   TYR P 689     -11.280   1.052  16.145  0.00  0.00      PROA  
ATOM   1640  N   LEU P 690     -10.985  -0.410  17.883  0.00  0.00      PROA  
ATOM   1641  HN  LEU P 690     -10.519  -0.559  18.751  0.00  0.00      PROA  
ATOM   1642  CA  LEU P 690     -11.296  -1.573  17.074  0.00  0.00      PROA  
ATOM   1643  HA  LEU P 690     -10.661  -1.510  16.202  0.00  0.00      PROA  
ATOM   1644  CB  LEU P 690     -11.169  -2.875  17.890  0.00  0.00      PROA  
ATOM   1645  HB1 LEU P 690     -11.622  -3.707  17.309  0.00  0.00      PROA  
ATOM   1646  HB2 LEU P 690     -11.583  -2.709  18.907  0.00  0.00      PROA  
ATOM   1647  CG  LEU P 690      -9.657  -3.319  18.045  0.00  0.00      PROA  
ATOM   1648  HG  LEU P 690      -9.076  -2.448  18.417  0.00  0.00      PROA  
ATOM   1649  CD1 LEU P 690      -9.544  -4.553  18.903  0.00  0.00      PROA  
ATOM   1650 HD11 LEU P 690     -10.417  -5.228  18.776  0.00  0.00      PROA  
ATOM   1651 HD12 LEU P 690      -9.661  -4.231  19.960  0.00  0.00      PROA  
ATOM   1652 HD13 LEU P 690      -8.559  -5.016  18.679  0.00  0.00      PROA  
ATOM   1653  CD2 LEU P 690      -9.007  -3.579  16.699  0.00  0.00      PROA  
ATOM   1654 HD21 LEU P 690      -7.979  -3.947  16.906  0.00  0.00      PROA  
ATOM   1655 HD22 LEU P 690      -8.856  -2.733  15.994  0.00  0.00      PROA  
ATOM   1656 HD23 LEU P 690      -9.516  -4.448  16.231  0.00  0.00      PROA  
ATOM   1657  C   LEU P 690     -12.692  -1.438  16.607  0.00  0.00      PROA  
ATOM   1658  O   LEU P 690     -12.884  -1.640  15.404  0.00  0.00      PROA  
ATOM   1659  N   SER P 691     -13.673  -1.187  17.421  0.00  0.00      PROA  
ATOM   1660  HN  SER P 691     -13.458  -1.141  18.393  0.00  0.00      PROA  
ATOM   1661  CA  SER P 691     -15.088  -1.012  17.121  0.00  0.00      PROA  
ATOM   1662  HA  SER P 691     -15.386  -1.830  16.482  0.00  0.00      PROA  
ATOM   1663  CB  SER P 691     -15.903  -0.896  18.406  0.00  0.00      PROA  
ATOM   1664  HB1 SER P 691     -15.815  -1.932  18.795  0.00  0.00      PROA  
ATOM   1665  HB2 SER P 691     -16.971  -0.596  18.345  0.00  0.00      PROA  
ATOM   1666  OG  SER P 691     -15.219   0.091  19.219  0.00  0.00      PROA  
ATOM   1667  HG1 SER P 691     -14.502  -0.462  19.537  0.00  0.00      PROA  
ATOM   1668  C   SER P 691     -15.389   0.235  16.283  0.00  0.00      PROA  
ATOM   1669  O   SER P 691     -16.134   0.120  15.336  0.00  0.00      PROA  
ATOM   1670  N   LEU P 692     -14.684   1.394  16.441  0.00  0.00      PROA  
ATOM   1671  HN  LEU P 692     -14.066   1.478  17.220  0.00  0.00      PROA  
ATOM   1672  CA  LEU P 692     -14.766   2.470  15.406  0.00  0.00      PROA  
ATOM   1673  HA  LEU P 692     -15.830   2.591  15.265  0.00  0.00      PROA  
ATOM   1674  CB  LEU P 692     -14.215   3.842  15.906  0.00  0.00      PROA  
ATOM   1675  HB1 LEU P 692     -13.139   3.757  16.170  0.00  0.00      PROA  
ATOM   1676  HB2 LEU P 692     -14.667   4.084  16.891  0.00  0.00      PROA  
ATOM   1677  CG  LEU P 692     -14.426   5.057  15.003  0.00  0.00      PROA  
ATOM   1678  HG  LEU P 692     -13.933   4.798  14.042  0.00  0.00      PROA  
ATOM   1679  CD1 LEU P 692     -15.926   5.331  14.579  0.00  0.00      PROA  
ATOM   1680 HD11 LEU P 692     -15.954   6.273  13.990  0.00  0.00      PROA  
ATOM   1681 HD12 LEU P 692     -16.509   5.541  15.501  0.00  0.00      PROA  
ATOM   1682 HD13 LEU P 692     -16.405   4.521  13.987  0.00  0.00      PROA  
ATOM   1683  CD2 LEU P 692     -13.715   6.275  15.538  0.00  0.00      PROA  
ATOM   1684 HD21 LEU P 692     -13.931   7.230  15.012  0.00  0.00      PROA  
ATOM   1685 HD22 LEU P 692     -12.621   6.103  15.453  0.00  0.00      PROA  
ATOM   1686 HD23 LEU P 692     -13.954   6.626  16.564  0.00  0.00      PROA  
ATOM   1687  C   LEU P 692     -14.251   2.079  14.047  0.00  0.00      PROA  
ATOM   1688  O   LEU P 692     -14.941   2.323  13.023  0.00  0.00      PROA  
ATOM   1689  N   ARG P 693     -13.047   1.494  14.001  0.00  0.00      PROA  
ATOM   1690  HN  ARG P 693     -12.479   1.441  14.818  0.00  0.00      PROA  
ATOM   1691  CA  ARG P 693     -12.525   0.930  12.835  0.00  0.00      PROA  
ATOM   1692  HA  ARG P 693     -12.341   1.706  12.107  0.00  0.00      PROA  
ATOM   1693  CB  ARG P 693     -11.135   0.413  13.325  0.00  0.00      PROA  
ATOM   1694  HB1 ARG P 693     -11.173  -0.358  14.123  0.00  0.00      PROA  
ATOM   1695  HB2 ARG P 693     -10.451   1.150  13.798  0.00  0.00      PROA  
ATOM   1696  CG  ARG P 693     -10.393  -0.237  12.090  0.00  0.00      PROA  
ATOM   1697  HG1 ARG P 693     -10.148   0.572  11.368  0.00  0.00      PROA  
ATOM   1698  HG2 ARG P 693     -11.056  -1.005  11.636  0.00  0.00      PROA  
ATOM   1699  CD  ARG P 693      -9.094  -0.901  12.408  0.00  0.00      PROA  
ATOM   1700  HD1 ARG P 693      -9.286  -1.757  13.090  0.00  0.00      PROA  
ATOM   1701  HD2 ARG P 693      -8.361  -0.206  12.872  0.00  0.00      PROA  
ATOM   1702  NE  ARG P 693      -8.635  -1.437  11.117  0.00  0.00      PROA  
ATOM   1703  HE  ARG P 693      -7.889  -0.963  10.649  0.00  0.00      PROA  
ATOM   1704  CZ  ARG P 693      -9.112  -2.507  10.512  0.00  0.00      PROA  
ATOM   1705  NH1 ARG P 693     -10.007  -3.354  11.068  0.00  0.00      PROA  
ATOM   1706 HH11 ARG P 693     -10.217  -3.136  12.022  0.00  0.00      PROA  
ATOM   1707 HH12 ARG P 693     -10.138  -4.203  10.557  0.00  0.00      PROA  
ATOM   1708  NH2 ARG P 693      -8.583  -2.869   9.378  0.00  0.00      PROA  
ATOM   1709 HH21 ARG P 693      -7.981  -2.232   8.897  0.00  0.00      PROA  
ATOM   1710 HH22 ARG P 693      -8.674  -3.788   8.993  0.00  0.00      PROA  
ATOM   1711  C   ARG P 693     -13.381  -0.134  12.110  0.00  0.00      PROA  
ATOM   1712  O   ARG P 693     -13.497  -0.128  10.895  0.00  0.00      PROA  
ATOM   1713  N   THR P 694     -14.009  -1.030  12.907  0.00  0.00      PROA  
ATOM   1714  HN  THR P 694     -13.717  -1.184  13.848  0.00  0.00      PROA  
ATOM   1715  CA  THR P 694     -15.091  -1.878  12.380  0.00  0.00      PROA  
ATOM   1716  HA  THR P 694     -14.692  -2.391  11.517  0.00  0.00      PROA  
ATOM   1717  CB  THR P 694     -15.523  -3.022  13.265  0.00  0.00      PROA  
ATOM   1718  HB  THR P 694     -15.779  -2.590  14.256  0.00  0.00      PROA  
ATOM   1719  OG1 THR P 694     -14.422  -3.820  13.445  0.00  0.00      PROA  
ATOM   1720  HG1 THR P 694     -14.529  -4.633  12.947  0.00  0.00      PROA  
ATOM   1721  CG2 THR P 694     -16.621  -3.899  12.736  0.00  0.00      PROA  
ATOM   1722 HG21 THR P 694     -16.312  -4.052  11.680  0.00  0.00      PROA  
ATOM   1723 HG22 THR P 694     -17.581  -3.360  12.587  0.00  0.00      PROA  
ATOM   1724 HG23 THR P 694     -16.837  -4.821  13.318  0.00  0.00      PROA  
ATOM   1725  C   THR P 694     -16.356  -1.171  11.846  0.00  0.00      PROA  
ATOM   1726  O   THR P 694     -16.910  -1.527  10.809  0.00  0.00      PROA  
ATOM   1727  N   SER P 695     -16.788  -0.115  12.543  0.00  0.00      PROA  
ATOM   1728  HN  SER P 695     -16.522  -0.022  13.499  0.00  0.00      PROA  
ATOM   1729  CA  SER P 695     -17.795   0.801  12.132  0.00  0.00      PROA  
ATOM   1730  HA  SER P 695     -18.662   0.186  11.941  0.00  0.00      PROA  
ATOM   1731  CB  SER P 695     -18.325   1.877  13.097  0.00  0.00      PROA  
ATOM   1732  HB1 SER P 695     -17.464   2.572  13.202  0.00  0.00      PROA  
ATOM   1733  HB2 SER P 695     -18.595   1.341  14.032  0.00  0.00      PROA  
ATOM   1734  OG  SER P 695     -19.394   2.644  12.550  0.00  0.00      PROA  
ATOM   1735  HG1 SER P 695     -20.158   2.064  12.563  0.00  0.00      PROA  
ATOM   1736  C   SER P 695     -17.480   1.534  10.827  0.00  0.00      PROA  
ATOM   1737  O   SER P 695     -18.307   1.560   9.926  0.00  0.00      PROA  
ATOM   1738  N   ILE P 696     -16.253   2.083  10.596  0.00  0.00      PROA  
ATOM   1739  HN  ILE P 696     -15.610   2.261  11.336  0.00  0.00      PROA  
ATOM   1740  CA  ILE P 696     -15.815   2.570   9.280  0.00  0.00      PROA  
ATOM   1741  HA  ILE P 696     -16.597   3.278   9.050  0.00  0.00      PROA  
ATOM   1742  CB  ILE P 696     -14.519   3.322   9.346  0.00  0.00      PROA  
ATOM   1743  HB  ILE P 696     -13.728   2.693   9.808  0.00  0.00      PROA  
ATOM   1744  CG2 ILE P 696     -14.022   3.797   7.952  0.00  0.00      PROA  
ATOM   1745 HG21 ILE P 696     -14.809   4.420   7.475  0.00  0.00      PROA  
ATOM   1746 HG22 ILE P 696     -13.737   2.908   7.350  0.00  0.00      PROA  
ATOM   1747 HG23 ILE P 696     -13.167   4.497   8.058  0.00  0.00      PROA  
ATOM   1748  CG1 ILE P 696     -14.790   4.546  10.360  0.00  0.00      PROA  
ATOM   1749 HG11 ILE P 696     -15.134   4.200  11.358  0.00  0.00      PROA  
ATOM   1750 HG12 ILE P 696     -15.507   5.214   9.837  0.00  0.00      PROA  
ATOM   1751  CD  ILE P 696     -13.470   5.247  10.614  0.00  0.00      PROA  
ATOM   1752  HD1 ILE P 696     -13.586   6.114  11.300  0.00  0.00      PROA  
ATOM   1753  HD2 ILE P 696     -13.062   5.740   9.706  0.00  0.00      PROA  
ATOM   1754  HD3 ILE P 696     -12.684   4.509  10.882  0.00  0.00      PROA  
ATOM   1755  C   ILE P 696     -15.873   1.508   8.241  0.00  0.00      PROA  
ATOM   1756  O   ILE P 696     -16.241   1.742   7.087  0.00  0.00      PROA  
ATOM   1757  N   GLY P 697     -15.610   0.279   8.642  0.00  0.00      PROA  
ATOM   1758  HN  GLY P 697     -15.189   0.327   9.544  0.00  0.00      PROA  
ATOM   1759  CA  GLY P 697     -15.391  -0.832   7.672  0.00  0.00      PROA  
ATOM   1760  HA1 GLY P 697     -14.925  -1.669   8.171  0.00  0.00      PROA  
ATOM   1761  HA2 GLY P 697     -14.893  -0.364   6.836  0.00  0.00      PROA  
ATOM   1762  C   GLY P 697     -16.718  -1.261   7.091  0.00  0.00      PROA  
ATOM   1763  O   GLY P 697     -16.866  -1.377   5.864  0.00  0.00      PROA  
ATOM   1764  N   LEU P 698     -17.721  -1.530   8.029  0.00  0.00      PROA  
ATOM   1765  HN  LEU P 698     -17.573  -1.549   9.014  0.00  0.00      PROA  
ATOM   1766  CA  LEU P 698     -19.079  -1.825   7.771  0.00  0.00      PROA  
ATOM   1767  HA  LEU P 698     -19.071  -2.680   7.110  0.00  0.00      PROA  
ATOM   1768  CB  LEU P 698     -19.888  -2.339   8.861  0.00  0.00      PROA  
ATOM   1769  HB1 LEU P 698     -20.889  -2.685   8.524  0.00  0.00      PROA  
ATOM   1770  HB2 LEU P 698     -20.077  -1.539   9.609  0.00  0.00      PROA  
ATOM   1771  CG  LEU P 698     -19.352  -3.661   9.633  0.00  0.00      PROA  
ATOM   1772  HG  LEU P 698     -18.525  -3.304  10.283  0.00  0.00      PROA  
ATOM   1773  CD1 LEU P 698     -20.470  -4.292  10.468  0.00  0.00      PROA  
ATOM   1774 HD11 LEU P 698     -20.100  -5.165  11.049  0.00  0.00      PROA  
ATOM   1775 HD12 LEU P 698     -21.354  -4.610   9.876  0.00  0.00      PROA  
ATOM   1776 HD13 LEU P 698     -20.896  -3.572  11.198  0.00  0.00      PROA  
ATOM   1777  CD2 LEU P 698     -18.786  -4.654   8.622  0.00  0.00      PROA  
ATOM   1778 HD21 LEU P 698     -17.929  -4.280   8.022  0.00  0.00      PROA  
ATOM   1779 HD22 LEU P 698     -19.578  -5.018   7.933  0.00  0.00      PROA  
ATOM   1780 HD23 LEU P 698     -18.422  -5.559   9.153  0.00  0.00      PROA  
ATOM   1781  C   LEU P 698     -19.894  -0.809   6.962  0.00  0.00      PROA  
ATOM   1782  O   LEU P 698     -20.586  -1.202   5.988  0.00  0.00      PROA  
ATOM   1783  N   TRP P 699     -19.710   0.487   7.198  0.00  0.00      PROA  
ATOM   1784  HN  TRP P 699     -19.055   0.761   7.898  0.00  0.00      PROA  
ATOM   1785  CA  TRP P 699     -20.160   1.522   6.313  0.00  0.00      PROA  
ATOM   1786  HA  TRP P 699     -21.173   1.381   5.965  0.00  0.00      PROA  
ATOM   1787  CB  TRP P 699     -19.937   2.978   7.051  0.00  0.00      PROA  
ATOM   1788  HB1 TRP P 699     -19.902   3.681   6.191  0.00  0.00      PROA  
ATOM   1789  HB2 TRP P 699     -18.942   2.973   7.546  0.00  0.00      PROA  
ATOM   1790  CG  TRP P 699     -21.032   3.451   7.957  0.00  0.00      PROA  
ATOM   1791  CD1 TRP P 699     -20.827   3.655   9.354  0.00  0.00      PROA  
ATOM   1792  HD1 TRP P 699     -20.047   3.274   9.996  0.00  0.00      PROA  
ATOM   1793  NE1 TRP P 699     -21.953   4.340   9.873  0.00  0.00      PROA  
ATOM   1794  HE1 TRP P 699     -22.126   4.884  10.664  0.00  0.00      PROA  
ATOM   1795  CE2 TRP P 699     -22.893   4.458   8.854  0.00  0.00      PROA  
ATOM   1796  CD2 TRP P 699     -22.313   3.964   7.663  0.00  0.00      PROA  
ATOM   1797  CE3 TRP P 699     -23.055   4.016   6.437  0.00  0.00      PROA  
ATOM   1798  HE3 TRP P 699     -22.698   3.778   5.446  0.00  0.00      PROA  
ATOM   1799  CZ3 TRP P 699     -24.355   4.449   6.505  0.00  0.00      PROA  
ATOM   1800  HZ3 TRP P 699     -24.985   4.599   5.640  0.00  0.00      PROA  
ATOM   1801  CZ2 TRP P 699     -24.213   4.948   8.883  0.00  0.00      PROA  
ATOM   1802  HZ2 TRP P 699     -24.677   5.286   9.798  0.00  0.00      PROA  
ATOM   1803  CH2 TRP P 699     -24.946   4.891   7.655  0.00  0.00      PROA  
ATOM   1804  HH2 TRP P 699     -25.960   5.259   7.608  0.00  0.00      PROA  
ATOM   1805  C   TRP P 699     -19.579   1.497   4.785  0.00  0.00      PROA  
ATOM   1806  O   TRP P 699     -20.251   1.635   3.741  0.00  0.00      PROA  
ATOM   1807  N   THR P 700     -18.262   1.373   4.647  0.00  0.00      PROA  
ATOM   1808  HN  THR P 700     -17.741   1.325   5.496  0.00  0.00      PROA  
ATOM   1809  CA  THR P 700     -17.518   1.143   3.422  0.00  0.00      PROA  
ATOM   1810  HA  THR P 700     -17.813   1.929   2.743  0.00  0.00      PROA  
ATOM   1811  CB  THR P 700     -15.936   1.205   3.658  0.00  0.00      PROA  
ATOM   1812  HB  THR P 700     -15.686   0.274   4.210  0.00  0.00      PROA  
ATOM   1813  OG1 THR P 700     -15.434   2.312   4.335  0.00  0.00      PROA  
ATOM   1814  HG1 THR P 700     -15.523   2.166   5.279  0.00  0.00      PROA  
ATOM   1815  CG2 THR P 700     -15.179   1.079   2.263  0.00  0.00      PROA  
ATOM   1816 HG21 THR P 700     -14.099   0.838   2.356  0.00  0.00      PROA  
ATOM   1817 HG22 THR P 700     -15.240   2.071   1.766  0.00  0.00      PROA  
ATOM   1818 HG23 THR P 700     -15.592   0.276   1.615  0.00  0.00      PROA  
ATOM   1819  C   THR P 700     -17.925  -0.104   2.711  0.00  0.00      PROA  
ATOM   1820  O   THR P 700     -18.122  -0.059   1.534  0.00  0.00      PROA  
ATOM   1821  N   SER P 701     -18.122  -1.261   3.376  0.00  0.00      PROA  
ATOM   1822  HN  SER P 701     -17.968  -1.302   4.360  0.00  0.00      PROA  
ATOM   1823  CA  SER P 701     -18.626  -2.431   2.669  0.00  0.00      PROA  
ATOM   1824  HA  SER P 701     -18.010  -2.672   1.815  0.00  0.00      PROA  
ATOM   1825  CB  SER P 701     -18.650  -3.631   3.652  0.00  0.00      PROA  
ATOM   1826  HB1 SER P 701     -18.918  -3.323   4.685  0.00  0.00      PROA  
ATOM   1827  HB2 SER P 701     -17.570  -3.889   3.694  0.00  0.00      PROA  
ATOM   1828  OG  SER P 701     -19.344  -4.796   3.064  0.00  0.00      PROA  
ATOM   1829  HG1 SER P 701     -18.652  -5.181   2.522  0.00  0.00      PROA  
ATOM   1830  C   SER P 701     -20.062  -2.168   2.070  0.00  0.00      PROA  
ATOM   1831  O   SER P 701     -20.320  -2.454   0.875  0.00  0.00      PROA  
ATOM   1832  N   PHE P 702     -20.932  -1.573   2.846  0.00  0.00      PROA  
ATOM   1833  HN  PHE P 702     -20.680  -1.305   3.773  0.00  0.00      PROA  
ATOM   1834  CA  PHE P 702     -22.240  -1.120   2.424  0.00  0.00      PROA  
ATOM   1835  HA  PHE P 702     -22.797  -1.992   2.112  0.00  0.00      PROA  
ATOM   1836  CB  PHE P 702     -23.018  -0.484   3.669  0.00  0.00      PROA  
ATOM   1837  HB1 PHE P 702     -22.448   0.267   4.258  0.00  0.00      PROA  
ATOM   1838  HB2 PHE P 702     -23.236  -1.287   4.405  0.00  0.00      PROA  
ATOM   1839  CG  PHE P 702     -24.323   0.248   3.495  0.00  0.00      PROA  
ATOM   1840  CD1 PHE P 702     -25.425  -0.491   3.003  0.00  0.00      PROA  
ATOM   1841  HD1 PHE P 702     -25.231  -1.479   2.612  0.00  0.00      PROA  
ATOM   1842  CE1 PHE P 702     -26.646   0.140   2.917  0.00  0.00      PROA  
ATOM   1843  HE1 PHE P 702     -27.490  -0.494   2.686  0.00  0.00      PROA  
ATOM   1844  CZ  PHE P 702     -26.790   1.492   3.396  0.00  0.00      PROA  
ATOM   1845  HZ  PHE P 702     -27.778   1.921   3.476  0.00  0.00      PROA  
ATOM   1846  CD2 PHE P 702     -24.495   1.614   3.948  0.00  0.00      PROA  
ATOM   1847  HD2 PHE P 702     -23.680   2.198   4.351  0.00  0.00      PROA  
ATOM   1848  CE2 PHE P 702     -25.702   2.198   3.791  0.00  0.00      PROA  
ATOM   1849  HE2 PHE P 702     -25.678   3.196   4.204  0.00  0.00      PROA  
ATOM   1850  C   PHE P 702     -22.374  -0.257   1.184  0.00  0.00      PROA  
ATOM   1851  O   PHE P 702     -23.158  -0.502   0.286  0.00  0.00      PROA  
ATOM   1852  N   LEU P 703     -21.623   0.871   1.159  0.00  0.00      PROA  
ATOM   1853  HN  LEU P 703     -20.940   0.977   1.878  0.00  0.00      PROA  
ATOM   1854  CA  LEU P 703     -21.459   1.841   0.036  0.00  0.00      PROA  
ATOM   1855  HA  LEU P 703     -22.405   2.294  -0.222  0.00  0.00      PROA  
ATOM   1856  CB  LEU P 703     -20.538   3.008   0.482  0.00  0.00      PROA  
ATOM   1857  HB1 LEU P 703     -20.289   3.589  -0.431  0.00  0.00      PROA  
ATOM   1858  HB2 LEU P 703     -19.598   2.635   0.943  0.00  0.00      PROA  
ATOM   1859  CG  LEU P 703     -21.217   4.054   1.475  0.00  0.00      PROA  
ATOM   1860  HG  LEU P 703     -21.859   3.433   2.136  0.00  0.00      PROA  
ATOM   1861  CD1 LEU P 703     -20.147   4.830   2.255  0.00  0.00      PROA  
ATOM   1862 HD11 LEU P 703     -19.378   5.347   1.642  0.00  0.00      PROA  
ATOM   1863 HD12 LEU P 703     -19.489   4.149   2.837  0.00  0.00      PROA  
ATOM   1864 HD13 LEU P 703     -20.598   5.576   2.944  0.00  0.00      PROA  
ATOM   1865  CD2 LEU P 703     -22.154   5.005   0.732  0.00  0.00      PROA  
ATOM   1866 HD21 LEU P 703     -22.833   5.606   1.375  0.00  0.00      PROA  
ATOM   1867 HD22 LEU P 703     -22.757   4.481  -0.039  0.00  0.00      PROA  
ATOM   1868 HD23 LEU P 703     -21.538   5.745   0.178  0.00  0.00      PROA  
ATOM   1869  C   LEU P 703     -20.924   1.092  -1.174  0.00  0.00      PROA  
ATOM   1870  O   LEU P 703     -21.517   1.289  -2.261  0.00  0.00      PROA  
ATOM   1871  N   CYS P 704     -19.928   0.175  -1.003  0.00  0.00      PROA  
ATOM   1872  HN  CYS P 704     -19.298   0.253  -0.234  0.00  0.00      PROA  
ATOM   1873  CA  CYS P 704     -19.460  -0.726  -2.112  0.00  0.00      PROA  
ATOM   1874  HA  CYS P 704     -19.119  -0.143  -2.955  0.00  0.00      PROA  
ATOM   1875  CB  CYS P 704     -18.372  -1.723  -1.857  0.00  0.00      PROA  
ATOM   1876  HB1 CYS P 704     -18.158  -2.353  -2.747  0.00  0.00      PROA  
ATOM   1877  HB2 CYS P 704     -18.733  -2.497  -1.146  0.00  0.00      PROA  
ATOM   1878  SG  CYS P 704     -16.776  -1.004  -1.464  0.00  0.00      PROA  
ATOM   1879  HG1 CYS P 704     -17.312  -0.321  -0.463  0.00  0.00      PROA  
ATOM   1880  C   CYS P 704     -20.697  -1.380  -2.847  0.00  0.00      PROA  
ATOM   1881  O   CYS P 704     -20.787  -1.343  -4.092  0.00  0.00      PROA  
ATOM   1882  N   ILE P 705     -21.613  -2.020  -2.144  0.00  0.00      PROA  
ATOM   1883  HN  ILE P 705     -21.541  -2.152  -1.158  0.00  0.00      PROA  
ATOM   1884  CA  ILE P 705     -22.780  -2.702  -2.603  0.00  0.00      PROA  
ATOM   1885  HA  ILE P 705     -22.581  -3.520  -3.279  0.00  0.00      PROA  
ATOM   1886  CB  ILE P 705     -23.537  -3.426  -1.462  0.00  0.00      PROA  
ATOM   1887  HB  ILE P 705     -23.630  -2.730  -0.601  0.00  0.00      PROA  
ATOM   1888  CG2 ILE P 705     -24.922  -3.860  -1.839  0.00  0.00      PROA  
ATOM   1889 HG21 ILE P 705     -24.846  -4.683  -2.582  0.00  0.00      PROA  
ATOM   1890 HG22 ILE P 705     -25.507  -3.044  -2.315  0.00  0.00      PROA  
ATOM   1891 HG23 ILE P 705     -25.544  -4.279  -1.020  0.00  0.00      PROA  
ATOM   1892  CG1 ILE P 705     -22.705  -4.609  -0.925  0.00  0.00      PROA  
ATOM   1893 HG11 ILE P 705     -21.654  -4.258  -0.844  0.00  0.00      PROA  
ATOM   1894 HG12 ILE P 705     -22.679  -5.431  -1.673  0.00  0.00      PROA  
ATOM   1895  CD  ILE P 705     -23.052  -4.899   0.497  0.00  0.00      PROA  
ATOM   1896  HD1 ILE P 705     -22.637  -5.907   0.711  0.00  0.00      PROA  
ATOM   1897  HD2 ILE P 705     -24.156  -4.895   0.621  0.00  0.00      PROA  
ATOM   1898  HD3 ILE P 705     -22.610  -4.129   1.164  0.00  0.00      PROA  
ATOM   1899  C   ILE P 705     -23.729  -1.646  -3.230  0.00  0.00      PROA  
ATOM   1900  O   ILE P 705     -24.349  -1.985  -4.314  0.00  0.00      PROA  
ATOM   1901  N   VAL P 706     -23.936  -0.397  -2.697  0.00  0.00      PROA  
ATOM   1902  HN  VAL P 706     -23.676  -0.084  -1.787  0.00  0.00      PROA  
ATOM   1903  CA  VAL P 706     -24.786   0.557  -3.408  0.00  0.00      PROA  
ATOM   1904  HA  VAL P 706     -25.716   0.081  -3.684  0.00  0.00      PROA  
ATOM   1905  CB  VAL P 706     -25.184   1.791  -2.540  0.00  0.00      PROA  
ATOM   1906  HB  VAL P 706     -24.267   2.294  -2.164  0.00  0.00      PROA  
ATOM   1907  CG1 VAL P 706     -26.062   2.867  -3.236  0.00  0.00      PROA  
ATOM   1908 HG11 VAL P 706     -26.990   2.433  -3.666  0.00  0.00      PROA  
ATOM   1909 HG12 VAL P 706     -25.469   3.292  -4.074  0.00  0.00      PROA  
ATOM   1910 HG13 VAL P 706     -26.388   3.635  -2.502  0.00  0.00      PROA  
ATOM   1911  CG2 VAL P 706     -25.939   1.297  -1.310  0.00  0.00      PROA  
ATOM   1912 HG21 VAL P 706     -26.227   2.002  -0.500  0.00  0.00      PROA  
ATOM   1913 HG22 VAL P 706     -25.449   0.435  -0.810  0.00  0.00      PROA  
ATOM   1914 HG23 VAL P 706     -26.858   0.821  -1.713  0.00  0.00      PROA  
ATOM   1915  C   VAL P 706     -24.122   1.001  -4.697  0.00  0.00      PROA  
ATOM   1916  O   VAL P 706     -24.706   0.959  -5.714  0.00  0.00      PROA  
ATOM   1917  N   LEU P 707     -22.736   1.162  -4.703  0.00  0.00      PROA  
ATOM   1918  HN  LEU P 707     -22.233   1.256  -3.847  0.00  0.00      PROA  
ATOM   1919  CA  LEU P 707     -21.923   1.569  -5.845  0.00  0.00      PROA  
ATOM   1920  HA  LEU P 707     -22.381   2.440  -6.290  0.00  0.00      PROA  
ATOM   1921  CB  LEU P 707     -20.478   1.929  -5.416  0.00  0.00      PROA  
ATOM   1922  HB1 LEU P 707     -19.937   1.004  -5.123  0.00  0.00      PROA  
ATOM   1923  HB2 LEU P 707     -20.373   2.612  -4.546  0.00  0.00      PROA  
ATOM   1924  CG  LEU P 707     -19.542   2.547  -6.396  0.00  0.00      PROA  
ATOM   1925  HG  LEU P 707     -19.357   2.013  -7.353  0.00  0.00      PROA  
ATOM   1926  CD1 LEU P 707     -20.101   3.974  -6.867  0.00  0.00      PROA  
ATOM   1927 HD11 LEU P 707     -21.070   3.911  -7.407  0.00  0.00      PROA  
ATOM   1928 HD12 LEU P 707     -19.301   4.523  -7.408  0.00  0.00      PROA  
ATOM   1929 HD13 LEU P 707     -20.302   4.634  -5.996  0.00  0.00      PROA  
ATOM   1930  CD2 LEU P 707     -18.162   2.810  -5.744  0.00  0.00      PROA  
ATOM   1931 HD21 LEU P 707     -17.544   3.454  -6.406  0.00  0.00      PROA  
ATOM   1932 HD22 LEU P 707     -17.654   1.863  -5.461  0.00  0.00      PROA  
ATOM   1933 HD23 LEU P 707     -18.234   3.451  -4.840  0.00  0.00      PROA  
ATOM   1934  C   LEU P 707     -21.880   0.520  -6.969  0.00  0.00      PROA  
ATOM   1935  O   LEU P 707     -21.846   0.873  -8.135  0.00  0.00      PROA  
ATOM   1936  N   VAL P 708     -21.997  -0.741  -6.645  0.00  0.00      PROA  
ATOM   1937  HN  VAL P 708     -21.799  -1.061  -5.721  0.00  0.00      PROA  
ATOM   1938  CA  VAL P 708     -22.145  -1.836  -7.563  0.00  0.00      PROA  
ATOM   1939  HA  VAL P 708     -21.351  -1.687  -8.280  0.00  0.00      PROA  
ATOM   1940  CB  VAL P 708     -21.795  -3.103  -6.833  0.00  0.00      PROA  
ATOM   1941  HB  VAL P 708     -22.176  -2.996  -5.794  0.00  0.00      PROA  
ATOM   1942  CG1 VAL P 708     -22.448  -4.389  -7.451  0.00  0.00      PROA  
ATOM   1943 HG11 VAL P 708     -22.243  -5.287  -6.830  0.00  0.00      PROA  
ATOM   1944 HG12 VAL P 708     -22.065  -4.506  -8.488  0.00  0.00      PROA  
ATOM   1945 HG13 VAL P 708     -23.556  -4.315  -7.468  0.00  0.00      PROA  
ATOM   1946  CG2 VAL P 708     -20.285  -3.268  -6.792  0.00  0.00      PROA  
ATOM   1947 HG21 VAL P 708     -19.965  -3.572  -7.811  0.00  0.00      PROA  
ATOM   1948 HG22 VAL P 708     -20.000  -4.145  -6.173  0.00  0.00      PROA  
ATOM   1949 HG23 VAL P 708     -19.782  -2.366  -6.383  0.00  0.00      PROA  
ATOM   1950  C   VAL P 708     -23.515  -1.879  -8.221  0.00  0.00      PROA  
ATOM   1951  O   VAL P 708     -23.608  -2.181  -9.424  0.00  0.00      PROA  
ATOM   1952  N   ALA P 709     -24.609  -1.513  -7.514  0.00  0.00      PROA  
ATOM   1953  HN  ALA P 709     -24.513  -1.315  -6.541  0.00  0.00      PROA  
ATOM   1954  CA  ALA P 709     -25.980  -1.565  -8.053  0.00  0.00      PROA  
ATOM   1955  HA  ALA P 709     -26.049  -2.418  -8.711  0.00  0.00      PROA  
ATOM   1956  CB  ALA P 709     -26.948  -1.892  -6.895  0.00  0.00      PROA  
ATOM   1957  HB1 ALA P 709     -28.008  -1.728  -7.184  0.00  0.00      PROA  
ATOM   1958  HB2 ALA P 709     -26.849  -1.203  -6.029  0.00  0.00      PROA  
ATOM   1959  HB3 ALA P 709     -26.799  -2.950  -6.592  0.00  0.00      PROA  
ATOM   1960  C   ALA P 709     -26.419  -0.247  -8.644  0.00  0.00      PROA  
ATOM   1961  O   ALA P 709     -27.500  -0.119  -9.200  0.00  0.00      PROA  
ATOM   1962  N   THR P 710     -25.563   0.772  -8.477  0.00  0.00      PROA  
ATOM   1963  HN  THR P 710     -24.684   0.757  -8.007  0.00  0.00      PROA  
ATOM   1964  CA  THR P 710     -25.781   2.071  -9.050  0.00  0.00      PROA  
ATOM   1965  HA  THR P 710     -26.808   2.146  -9.378  0.00  0.00      PROA  
ATOM   1966  CB  THR P 710     -25.572   3.311  -8.130  0.00  0.00      PROA  
ATOM   1967  HB  THR P 710     -25.488   4.274  -8.678  0.00  0.00      PROA  
ATOM   1968  OG1 THR P 710     -24.427   3.128  -7.377  0.00  0.00      PROA  
ATOM   1969  HG1 THR P 710     -24.691   2.378  -6.839  0.00  0.00      PROA  
ATOM   1970  CG2 THR P 710     -26.785   3.406  -7.164  0.00  0.00      PROA  
ATOM   1971 HG21 THR P 710     -27.595   3.709  -7.862  0.00  0.00      PROA  
ATOM   1972 HG22 THR P 710     -26.563   4.205  -6.424  0.00  0.00      PROA  
ATOM   1973 HG23 THR P 710     -26.747   2.552  -6.455  0.00  0.00      PROA  
ATOM   1974  C   THR P 710     -24.943   2.230 -10.288  0.00  0.00      PROA  
ATOM   1975  O   THR P 710     -23.869   1.605 -10.438  0.00  0.00      PROA  
ATOM   1976  N   ASP P 711     -25.405   3.021 -11.329  0.00  0.00      PROA  
ATOM   1977  HN  ASP P 711     -26.324   3.382 -11.468  0.00  0.00      PROA  
ATOM   1978  CA  ASP P 711     -24.533   3.473 -12.460  0.00  0.00      PROA  
ATOM   1979  HA  ASP P 711     -24.002   2.599 -12.807  0.00  0.00      PROA  
ATOM   1980  CB  ASP P 711     -25.445   3.907 -13.607  0.00  0.00      PROA  
ATOM   1981  HB1 ASP P 711     -26.022   4.800 -13.285  0.00  0.00      PROA  
ATOM   1982  HB2 ASP P 711     -26.078   3.038 -13.888  0.00  0.00      PROA  
ATOM   1983  CG  ASP P 711     -24.733   4.294 -14.818  0.00  0.00      PROA  
ATOM   1984  OD1 ASP P 711     -23.515   4.576 -14.827  0.00  0.00      PROA  
ATOM   1985  OD2 ASP P 711     -25.485   4.528 -15.786  0.00  0.00      PROA  
ATOM   1986  C   ASP P 711     -23.492   4.485 -11.888  0.00  0.00      PROA  
ATOM   1987  O   ASP P 711     -23.704   5.488 -11.192  0.00  0.00      PROA  
ATOM   1988  N   ALA P 712     -22.181   4.166 -12.175  0.00  0.00      PROA  
ATOM   1989  HN  ALA P 712     -21.993   3.364 -12.736  0.00  0.00      PROA  
ATOM   1990  CA  ALA P 712     -21.051   4.878 -11.691  0.00  0.00      PROA  
ATOM   1991  HA  ALA P 712     -21.362   5.664 -11.019  0.00  0.00      PROA  
ATOM   1992  CB  ALA P 712     -20.080   3.808 -11.100  0.00  0.00      PROA  
ATOM   1993  HB1 ALA P 712     -19.854   3.055 -11.885  0.00  0.00      PROA  
ATOM   1994  HB2 ALA P 712     -20.439   3.236 -10.218  0.00  0.00      PROA  
ATOM   1995  HB3 ALA P 712     -19.258   4.406 -10.653  0.00  0.00      PROA  
ATOM   1996  C   ALA P 712     -20.240   5.525 -12.831  0.00  0.00      PROA  
ATOM   1997  O   ALA P 712     -19.039   5.710 -12.676  0.00  0.00      PROA  
ATOM   1998  N   SER P 713     -20.804   5.630 -14.093  0.00  0.00      PROA  
ATOM   1999  HN  SER P 713     -21.726   5.266 -14.204  0.00  0.00      PROA  
ATOM   2000  CA  SER P 713     -19.999   6.212 -15.211  0.00  0.00      PROA  
ATOM   2001  HA  SER P 713     -19.114   5.680 -15.528  0.00  0.00      PROA  
ATOM   2002  CB  SER P 713     -20.905   6.271 -16.500  0.00  0.00      PROA  
ATOM   2003  HB1 SER P 713     -21.011   5.214 -16.826  0.00  0.00      PROA  
ATOM   2004  HB2 SER P 713     -20.445   6.960 -17.240  0.00  0.00      PROA  
ATOM   2005  OG  SER P 713     -22.226   6.724 -16.167  0.00  0.00      PROA  
ATOM   2006  HG1 SER P 713     -22.687   6.020 -15.705  0.00  0.00      PROA  
ATOM   2007  C   SER P 713     -19.487   7.610 -14.979  0.00  0.00      PROA  
ATOM   2008  O   SER P 713     -18.399   7.995 -15.261  0.00  0.00      PROA  
ATOM   2009  N   SER P 714     -20.397   8.459 -14.379  0.00  0.00      PROA  
ATOM   2010  HN  SER P 714     -21.223   7.972 -14.103  0.00  0.00      PROA  
ATOM   2011  CA  SER P 714     -20.131   9.875 -14.046  0.00  0.00      PROA  
ATOM   2012  HA  SER P 714     -19.847  10.441 -14.921  0.00  0.00      PROA  
ATOM   2013  CB  SER P 714     -21.484  10.458 -13.430  0.00  0.00      PROA  
ATOM   2014  HB1 SER P 714     -21.724  10.008 -12.443  0.00  0.00      PROA  
ATOM   2015  HB2 SER P 714     -22.338  10.216 -14.098  0.00  0.00      PROA  
ATOM   2016  OG  SER P 714     -21.522  11.957 -13.340  0.00  0.00      PROA  
ATOM   2017  HG1 SER P 714     -20.846  12.289 -12.746  0.00  0.00      PROA  
ATOM   2018  C   SER P 714     -18.992  10.111 -13.063  0.00  0.00      PROA  
ATOM   2019  O   SER P 714     -18.078  10.955 -13.208  0.00  0.00      PROA  
ATOM   2020  N   LEU P 715     -18.959   9.186 -12.032  0.00  0.00      PROA  
ATOM   2021  HN  LEU P 715     -19.710   8.555 -11.851  0.00  0.00      PROA  
ATOM   2022  CA  LEU P 715     -17.855   9.103 -11.125  0.00  0.00      PROA  
ATOM   2023  HA  LEU P 715     -17.773  10.100 -10.718  0.00  0.00      PROA  
ATOM   2024  CB  LEU P 715     -18.203   8.070 -10.000  0.00  0.00      PROA  
ATOM   2025  HB1 LEU P 715     -17.474   8.175  -9.168  0.00  0.00      PROA  
ATOM   2026  HB2 LEU P 715     -18.261   7.058 -10.455  0.00  0.00      PROA  
ATOM   2027  CG  LEU P 715     -19.624   8.419  -9.398  0.00  0.00      PROA  
ATOM   2028  HG  LEU P 715     -20.353   8.253 -10.219  0.00  0.00      PROA  
ATOM   2029  CD1 LEU P 715     -19.991   7.494  -8.206  0.00  0.00      PROA  
ATOM   2030 HD11 LEU P 715     -21.069   7.507  -7.941  0.00  0.00      PROA  
ATOM   2031 HD12 LEU P 715     -19.466   7.930  -7.329  0.00  0.00      PROA  
ATOM   2032 HD13 LEU P 715     -19.579   6.475  -8.367  0.00  0.00      PROA  
ATOM   2033  CD2 LEU P 715     -19.764   9.864  -8.934  0.00  0.00      PROA  
ATOM   2034 HD21 LEU P 715     -19.873  10.547  -9.804  0.00  0.00      PROA  
ATOM   2035 HD22 LEU P 715     -18.904  10.202  -8.317  0.00  0.00      PROA  
ATOM   2036 HD23 LEU P 715     -20.628  10.009  -8.251  0.00  0.00      PROA  
ATOM   2037  C   LEU P 715     -16.509   8.765 -11.767  0.00  0.00      PROA  
ATOM   2038  O   LEU P 715     -15.476   9.272 -11.395  0.00  0.00      PROA  
ATOM   2039  N   VAL P 716     -16.471   7.868 -12.805  0.00  0.00      PROA  
ATOM   2040  HN  VAL P 716     -17.380   7.594 -13.110  0.00  0.00      PROA  
ATOM   2041  CA  VAL P 716     -15.245   7.248 -13.276  0.00  0.00      PROA  
ATOM   2042  HA  VAL P 716     -14.745   6.761 -12.452  0.00  0.00      PROA  
ATOM   2043  CB  VAL P 716     -15.411   6.240 -14.366  0.00  0.00      PROA  
ATOM   2044  HB  VAL P 716     -16.066   6.623 -15.177  0.00  0.00      PROA  
ATOM   2045  CG1 VAL P 716     -14.125   5.708 -15.026  0.00  0.00      PROA  
ATOM   2046 HG11 VAL P 716     -13.270   5.597 -14.325  0.00  0.00      PROA  
ATOM   2047 HG12 VAL P 716     -13.829   6.398 -15.845  0.00  0.00      PROA  
ATOM   2048 HG13 VAL P 716     -14.309   4.771 -15.592  0.00  0.00      PROA  
ATOM   2049  CG2 VAL P 716     -15.947   4.831 -13.749  0.00  0.00      PROA  
ATOM   2050 HG21 VAL P 716     -16.360   4.146 -14.521  0.00  0.00      PROA  
ATOM   2051 HG22 VAL P 716     -16.774   5.086 -13.053  0.00  0.00      PROA  
ATOM   2052 HG23 VAL P 716     -15.110   4.309 -13.238  0.00  0.00      PROA  
ATOM   2053  C   VAL P 716     -14.389   8.388 -13.856  0.00  0.00      PROA  
ATOM   2054  O   VAL P 716     -13.168   8.417 -13.671  0.00  0.00      PROA  
ATOM   2055  N   CYS P 717     -15.072   9.363 -14.426  0.00  0.00      PROA  
ATOM   2056  HN  CYS P 717     -16.064   9.264 -14.398  0.00  0.00      PROA  
ATOM   2057  CA  CYS P 717     -14.514  10.378 -15.238  0.00  0.00      PROA  
ATOM   2058  HA  CYS P 717     -13.601  10.075 -15.730  0.00  0.00      PROA  
ATOM   2059  CB  CYS P 717     -15.664  10.711 -16.301  0.00  0.00      PROA  
ATOM   2060  HB1 CYS P 717     -15.187  11.314 -17.103  0.00  0.00      PROA  
ATOM   2061  HB2 CYS P 717     -16.429  11.366 -15.831  0.00  0.00      PROA  
ATOM   2062  SG  CYS P 717     -16.322   9.205 -17.136  0.00  0.00      PROA  
ATOM   2063  HG1 CYS P 717     -16.491   8.469 -16.048  0.00  0.00      PROA  
ATOM   2064  C   CYS P 717     -14.087  11.623 -14.562  0.00  0.00      PROA  
ATOM   2065  O   CYS P 717     -13.731  12.536 -15.260  0.00  0.00      PROA  
ATOM   2066  N   TYR P 718     -14.032  11.576 -13.215  0.00  0.00      PROA  
ATOM   2067  HN  TYR P 718     -14.500  10.785 -12.829  0.00  0.00      PROA  
ATOM   2068  CA  TYR P 718     -13.516  12.657 -12.351  0.00  0.00      PROA  
ATOM   2069  HA  TYR P 718     -13.361  13.568 -12.909  0.00  0.00      PROA  
ATOM   2070  CB  TYR P 718     -14.366  12.949 -11.054  0.00  0.00      PROA  
ATOM   2071  HB1 TYR P 718     -13.834  13.713 -10.448  0.00  0.00      PROA  
ATOM   2072  HB2 TYR P 718     -14.483  11.996 -10.495  0.00  0.00      PROA  
ATOM   2073  CG  TYR P 718     -15.790  13.396 -11.309  0.00  0.00      PROA  
ATOM   2074  CD1 TYR P 718     -16.917  12.753 -10.791  0.00  0.00      PROA  
ATOM   2075  HD1 TYR P 718     -16.780  11.884 -10.165  0.00  0.00      PROA  
ATOM   2076  CE1 TYR P 718     -18.245  13.263 -11.140  0.00  0.00      PROA  
ATOM   2077  HE1 TYR P 718     -19.062  12.974 -10.495  0.00  0.00      PROA  
ATOM   2078  CZ  TYR P 718     -18.301  14.364 -12.023  0.00  0.00      PROA  
ATOM   2079  OH  TYR P 718     -19.579  14.856 -12.138  0.00  0.00      PROA  
ATOM   2080  HH  TYR P 718     -19.570  15.718 -12.561  0.00  0.00      PROA  
ATOM   2081  CD2 TYR P 718     -15.947  14.498 -12.118  0.00  0.00      PROA  
ATOM   2082  HD2 TYR P 718     -15.065  14.891 -12.600  0.00  0.00      PROA  
ATOM   2083  CE2 TYR P 718     -17.160  15.027 -12.442  0.00  0.00      PROA  
ATOM   2084  HE2 TYR P 718     -17.247  15.990 -12.922  0.00  0.00      PROA  
ATOM   2085  C   TYR P 718     -12.149  12.220 -11.877  0.00  0.00      PROA  
ATOM   2086  O   TYR P 718     -11.446  13.126 -11.460  0.00  0.00      PROA  
ATOM   2087  N   ILE P 719     -11.735  10.890 -11.993  0.00  0.00      PROA  
ATOM   2088  HN  ILE P 719     -12.385  10.235 -12.370  0.00  0.00      PROA  
ATOM   2089  CA  ILE P 719     -10.302  10.449 -11.899  0.00  0.00      PROA  
ATOM   2090  HA  ILE P 719      -9.919  10.900 -10.996  0.00  0.00      PROA  
ATOM   2091  CB  ILE P 719     -10.030   8.928 -11.799  0.00  0.00      PROA  
ATOM   2092  HB  ILE P 719     -10.003   8.439 -12.796  0.00  0.00      PROA  
ATOM   2093  CG2 ILE P 719      -8.674   8.536 -11.101  0.00  0.00      PROA  
ATOM   2094 HG21 ILE P 719      -7.743   8.837 -11.627  0.00  0.00      PROA  
ATOM   2095 HG22 ILE P 719      -8.681   7.447 -10.879  0.00  0.00      PROA  
ATOM   2096 HG23 ILE P 719      -8.560   9.078 -10.138  0.00  0.00      PROA  
ATOM   2097  CG1 ILE P 719     -11.164   8.160 -10.999  0.00  0.00      PROA  
ATOM   2098 HG11 ILE P 719     -12.106   8.495 -11.484  0.00  0.00      PROA  
ATOM   2099 HG12 ILE P 719     -11.317   8.612  -9.995  0.00  0.00      PROA  
ATOM   2100  CD  ILE P 719     -11.100   6.598 -11.045  0.00  0.00      PROA  
ATOM   2101  HD1 ILE P 719     -10.338   6.070 -10.434  0.00  0.00      PROA  
ATOM   2102  HD2 ILE P 719     -11.088   6.309 -12.118  0.00  0.00      PROA  
ATOM   2103  HD3 ILE P 719     -11.972   6.275 -10.437  0.00  0.00      PROA  
ATOM   2104  C   ILE P 719      -9.407  11.064 -12.957  0.00  0.00      PROA  
ATOM   2105  O   ILE P 719      -9.797  10.896 -14.061  0.00  0.00      PROA  
ATOM   2106  N   THR P 720      -8.277  11.712 -12.611  0.00  0.00      PROA  
ATOM   2107  HN  THR P 720      -7.982  11.834 -11.667  0.00  0.00      PROA  
ATOM   2108  CA  THR P 720      -7.446  12.317 -13.659  0.00  0.00      PROA  
ATOM   2109  HA  THR P 720      -7.689  11.771 -14.558  0.00  0.00      PROA  
ATOM   2110  CB  THR P 720      -7.630  13.841 -13.740  0.00  0.00      PROA  
ATOM   2111  HB  THR P 720      -7.000  14.220 -14.573  0.00  0.00      PROA  
ATOM   2112  OG1 THR P 720      -7.166  14.543 -12.632  0.00  0.00      PROA  
ATOM   2113  HG1 THR P 720      -7.529  14.118 -11.851  0.00  0.00      PROA  
ATOM   2114  CG2 THR P 720      -9.075  14.237 -13.991  0.00  0.00      PROA  
ATOM   2115 HG21 THR P 720      -9.132  15.321 -14.229  0.00  0.00      PROA  
ATOM   2116 HG22 THR P 720      -9.683  13.947 -13.107  0.00  0.00      PROA  
ATOM   2117 HG23 THR P 720      -9.476  13.684 -14.867  0.00  0.00      PROA  
ATOM   2118  C   THR P 720      -5.998  12.022 -13.358  0.00  0.00      PROA  
ATOM   2119  O   THR P 720      -5.635  11.564 -12.271  0.00  0.00      PROA  
ATOM   2120  N   ARG P 721      -5.117  12.226 -14.374  0.00  0.00      PROA  
ATOM   2121  HN  ARG P 721      -5.427  12.590 -15.249  0.00  0.00      PROA  
ATOM   2122  CA  ARG P 721      -3.701  12.089 -14.183  0.00  0.00      PROA  
ATOM   2123  HA  ARG P 721      -3.485  11.125 -13.747  0.00  0.00      PROA  
ATOM   2124  CB  ARG P 721      -2.969  12.117 -15.564  0.00  0.00      PROA  
ATOM   2125  HB1 ARG P 721      -1.874  12.233 -15.412  0.00  0.00      PROA  
ATOM   2126  HB2 ARG P 721      -3.241  12.927 -16.274  0.00  0.00      PROA  
ATOM   2127  CG  ARG P 721      -3.025  10.778 -16.357  0.00  0.00      PROA  
ATOM   2128  HG1 ARG P 721      -2.577  10.920 -17.363  0.00  0.00      PROA  
ATOM   2129  HG2 ARG P 721      -4.084  10.549 -16.602  0.00  0.00      PROA  
ATOM   2130  CD  ARG P 721      -2.375   9.492 -15.701  0.00  0.00      PROA  
ATOM   2131  HD1 ARG P 721      -2.455   8.618 -16.382  0.00  0.00      PROA  
ATOM   2132  HD2 ARG P 721      -2.909   9.192 -14.774  0.00  0.00      PROA  
ATOM   2133  NE  ARG P 721      -0.910   9.801 -15.437  0.00  0.00      PROA  
ATOM   2134  HE  ARG P 721      -0.326  10.386 -15.999  0.00  0.00      PROA  
ATOM   2135  CZ  ARG P 721      -0.220   9.460 -14.366  0.00  0.00      PROA  
ATOM   2136  NH1 ARG P 721      -0.760   8.764 -13.361  0.00  0.00      PROA  
ATOM   2137 HH11 ARG P 721      -1.650   8.312 -13.419  0.00  0.00      PROA  
ATOM   2138 HH12 ARG P 721      -0.187   8.842 -12.545  0.00  0.00      PROA  
ATOM   2139  NH2 ARG P 721       0.972   9.864 -14.239  0.00  0.00      PROA  
ATOM   2140 HH21 ARG P 721       1.390  10.627 -14.731  0.00  0.00      PROA  
ATOM   2141 HH22 ARG P 721       1.415   9.550 -13.399  0.00  0.00      PROA  
ATOM   2142  C   ARG P 721      -3.133  13.188 -13.267  0.00  0.00      PROA  
ATOM   2143  O   ARG P 721      -2.183  12.952 -12.492  0.00  0.00      PROA  
ATOM   2144  N   PHE P 722      -3.744  14.359 -13.234  0.00  0.00      PROA  
ATOM   2145  HN  PHE P 722      -4.260  14.676 -14.026  0.00  0.00      PROA  
ATOM   2146  CA  PHE P 722      -3.487  15.477 -12.357  0.00  0.00      PROA  
ATOM   2147  HA  PHE P 722      -2.453  15.676 -12.598  0.00  0.00      PROA  
ATOM   2148  CB  PHE P 722      -4.285  16.698 -12.678  0.00  0.00      PROA  
ATOM   2149  HB1 PHE P 722      -5.328  16.383 -12.895  0.00  0.00      PROA  
ATOM   2150  HB2 PHE P 722      -3.924  17.076 -13.659  0.00  0.00      PROA  
ATOM   2151  CG  PHE P 722      -4.326  17.871 -11.697  0.00  0.00      PROA  
ATOM   2152  CD1 PHE P 722      -5.545  18.197 -11.210  0.00  0.00      PROA  
ATOM   2153  HD1 PHE P 722      -6.411  17.735 -11.660  0.00  0.00      PROA  
ATOM   2154  CE1 PHE P 722      -5.620  18.962 -10.032  0.00  0.00      PROA  
ATOM   2155  HE1 PHE P 722      -6.583  19.055  -9.550  0.00  0.00      PROA  
ATOM   2156  CZ  PHE P 722      -4.535  19.629  -9.543  0.00  0.00      PROA  
ATOM   2157  HZ  PHE P 722      -4.562  20.133  -8.588  0.00  0.00      PROA  
ATOM   2158  CD2 PHE P 722      -3.199  18.626 -11.221  0.00  0.00      PROA  
ATOM   2159  HD2 PHE P 722      -2.173  18.490 -11.527  0.00  0.00      PROA  
ATOM   2160  CE2 PHE P 722      -3.320  19.443 -10.136  0.00  0.00      PROA  
ATOM   2161  HE2 PHE P 722      -2.466  19.961  -9.725  0.00  0.00      PROA  
ATOM   2162  C   PHE P 722      -3.633  15.122 -10.914  0.00  0.00      PROA  
ATOM   2163  O   PHE P 722      -2.650  15.197 -10.181  0.00  0.00      PROA  
ATOM   2164  N   THR P 723      -4.827  14.530 -10.663  0.00  0.00      PROA  
ATOM   2165  HN  THR P 723      -5.547  14.458 -11.348  0.00  0.00      PROA  
ATOM   2166  CA  THR P 723      -5.181  13.943  -9.337  0.00  0.00      PROA  
ATOM   2167  HA  THR P 723      -4.920  14.713  -8.627  0.00  0.00      PROA  
ATOM   2168  CB  THR P 723      -6.702  13.730  -9.221  0.00  0.00      PROA  
ATOM   2169  HB  THR P 723      -6.888  13.281  -8.221  0.00  0.00      PROA  
ATOM   2170  OG1 THR P 723      -7.353  12.844 -10.097  0.00  0.00      PROA  
ATOM   2171  HG1 THR P 723      -7.042  11.983  -9.806  0.00  0.00      PROA  
ATOM   2172  CG2 THR P 723      -7.447  15.069  -9.224  0.00  0.00      PROA  
ATOM   2173 HG21 THR P 723      -7.332  15.569 -10.210  0.00  0.00      PROA  
ATOM   2174 HG22 THR P 723      -7.096  15.714  -8.391  0.00  0.00      PROA  
ATOM   2175 HG23 THR P 723      -8.548  14.917  -9.234  0.00  0.00      PROA  
ATOM   2176  C   THR P 723      -4.469  12.714  -8.970  0.00  0.00      PROA  
ATOM   2177  O   THR P 723      -4.104  12.552  -7.772  0.00  0.00      PROA  
ATOM   2178  N   GLU P 724      -4.207  11.763  -9.823  0.00  0.00      PROA  
ATOM   2179  HN  GLU P 724      -4.492  11.948 -10.760  0.00  0.00      PROA  
ATOM   2180  CA  GLU P 724      -3.428  10.534  -9.520  0.00  0.00      PROA  
ATOM   2181  HA  GLU P 724      -3.851  10.033  -8.662  0.00  0.00      PROA  
ATOM   2182  CB  GLU P 724      -3.668   9.464 -10.689  0.00  0.00      PROA  
ATOM   2183  HB1 GLU P 724      -3.527   9.970 -11.668  0.00  0.00      PROA  
ATOM   2184  HB2 GLU P 724      -4.747   9.213 -10.602  0.00  0.00      PROA  
ATOM   2185  CG  GLU P 724      -2.818   8.175 -10.632  0.00  0.00      PROA  
ATOM   2186  HG1 GLU P 724      -2.995   7.581  -9.710  0.00  0.00      PROA  
ATOM   2187  HG2 GLU P 724      -1.762   8.510 -10.551  0.00  0.00      PROA  
ATOM   2188  CD  GLU P 724      -3.017   7.307 -11.867  0.00  0.00      PROA  
ATOM   2189  OE1 GLU P 724      -2.642   6.105 -11.675  0.00  0.00      PROA  
ATOM   2190  OE2 GLU P 724      -3.306   7.760 -12.960  0.00  0.00      PROA  
ATOM   2191  C   GLU P 724      -1.988  10.900  -9.246  0.00  0.00      PROA  
ATOM   2192  O   GLU P 724      -1.440  10.611  -8.239  0.00  0.00      PROA  
ATOM   2193  N   GLU P 725      -1.286  11.667 -10.149  0.00  0.00      PROA  
ATOM   2194  HN  GLU P 725      -1.753  12.019 -10.957  0.00  0.00      PROA  
ATOM   2195  CA  GLU P 725       0.119  11.939 -10.035  0.00  0.00      PROA  
ATOM   2196  HA  GLU P 725       0.523  10.937 -10.058  0.00  0.00      PROA  
ATOM   2197  CB  GLU P 725       0.551  12.679 -11.326  0.00  0.00      PROA  
ATOM   2198  HB1 GLU P 725      -0.056  13.608 -11.278  0.00  0.00      PROA  
ATOM   2199  HB2 GLU P 725       0.255  12.006 -12.159  0.00  0.00      PROA  
ATOM   2200  CG  GLU P 725       2.070  12.908 -11.240  0.00  0.00      PROA  
ATOM   2201  HG1 GLU P 725       2.671  11.991 -11.060  0.00  0.00      PROA  
ATOM   2202  HG2 GLU P 725       2.280  13.604 -10.400  0.00  0.00      PROA  
ATOM   2203  CD  GLU P 725       2.579  13.640 -12.511  0.00  0.00      PROA  
ATOM   2204  OE1 GLU P 725       1.941  14.567 -13.045  0.00  0.00      PROA  
ATOM   2205  OE2 GLU P 725       3.723  13.296 -12.943  0.00  0.00      PROA  
ATOM   2206  C   GLU P 725       0.507  12.712  -8.778  0.00  0.00      PROA  
ATOM   2207  O   GLU P 725       1.429  12.422  -8.014  0.00  0.00      PROA  
ATOM   2208  N   ALA P 726      -0.258  13.777  -8.457  0.00  0.00      PROA  
ATOM   2209  HN  ALA P 726      -0.867  14.086  -9.184  0.00  0.00      PROA  
ATOM   2210  CA  ALA P 726      -0.183  14.639  -7.249  0.00  0.00      PROA  
ATOM   2211  HA  ALA P 726       0.808  15.061  -7.166  0.00  0.00      PROA  
ATOM   2212  CB  ALA P 726      -1.248  15.773  -7.348  0.00  0.00      PROA  
ATOM   2213  HB1 ALA P 726      -1.335  16.272  -6.359  0.00  0.00      PROA  
ATOM   2214  HB2 ALA P 726      -2.211  15.264  -7.563  0.00  0.00      PROA  
ATOM   2215  HB3 ALA P 726      -0.990  16.468  -8.176  0.00  0.00      PROA  
ATOM   2216  C   ALA P 726      -0.358  13.814  -5.939  0.00  0.00      PROA  
ATOM   2217  O   ALA P 726       0.481  13.892  -4.964  0.00  0.00      PROA  
ATOM   2218  N   PHE P 727      -1.441  13.037  -5.801  0.00  0.00      PROA  
ATOM   2219  HN  PHE P 727      -2.119  12.986  -6.530  0.00  0.00      PROA  
ATOM   2220  CA  PHE P 727      -1.650  12.171  -4.608  0.00  0.00      PROA  
ATOM   2221  HA  PHE P 727      -1.398  12.823  -3.785  0.00  0.00      PROA  
ATOM   2222  CB  PHE P 727      -3.104  11.646  -4.483  0.00  0.00      PROA  
ATOM   2223  HB1 PHE P 727      -3.297  10.884  -5.269  0.00  0.00      PROA  
ATOM   2224  HB2 PHE P 727      -3.849  12.448  -4.671  0.00  0.00      PROA  
ATOM   2225  CG  PHE P 727      -3.603  11.069  -3.202  0.00  0.00      PROA  
ATOM   2226  CD1 PHE P 727      -3.481  11.663  -1.940  0.00  0.00      PROA  
ATOM   2227  HD1 PHE P 727      -2.982  12.614  -1.826  0.00  0.00      PROA  
ATOM   2228  CE1 PHE P 727      -4.066  11.037  -0.815  0.00  0.00      PROA  
ATOM   2229  HE1 PHE P 727      -4.066  11.494   0.164  0.00  0.00      PROA  
ATOM   2230  CZ  PHE P 727      -4.753   9.842  -0.967  0.00  0.00      PROA  
ATOM   2231  HZ  PHE P 727      -5.175   9.364  -0.095  0.00  0.00      PROA  
ATOM   2232  CD2 PHE P 727      -4.142   9.810  -3.277  0.00  0.00      PROA  
ATOM   2233  HD2 PHE P 727      -4.240   9.349  -4.249  0.00  0.00      PROA  
ATOM   2234  CE2 PHE P 727      -4.736   9.202  -2.197  0.00  0.00      PROA  
ATOM   2235  HE2 PHE P 727      -5.183   8.244  -2.421  0.00  0.00      PROA  
ATOM   2236  C   PHE P 727      -0.561  11.087  -4.499  0.00  0.00      PROA  
ATOM   2237  O   PHE P 727       0.112  10.877  -3.455  0.00  0.00      PROA  
ATOM   2238  N   ALA P 728      -0.218  10.493  -5.594  0.00  0.00      PROA  
ATOM   2239  HN  ALA P 728      -0.845  10.567  -6.365  0.00  0.00      PROA  
ATOM   2240  CA  ALA P 728       0.899   9.508  -5.686  0.00  0.00      PROA  
ATOM   2241  HA  ALA P 728       0.628   8.780  -4.935  0.00  0.00      PROA  
ATOM   2242  CB  ALA P 728       0.758   8.730  -6.927  0.00  0.00      PROA  
ATOM   2243  HB1 ALA P 728       0.871   9.452  -7.763  0.00  0.00      PROA  
ATOM   2244  HB2 ALA P 728      -0.195   8.178  -7.079  0.00  0.00      PROA  
ATOM   2245  HB3 ALA P 728       1.531   7.938  -7.026  0.00  0.00      PROA  
ATOM   2246  C   ALA P 728       2.248   9.930  -5.297  0.00  0.00      PROA  
ATOM   2247  O   ALA P 728       3.009   9.159  -4.722  0.00  0.00      PROA  
ATOM   2248  N   ALA P 729       2.644  11.154  -5.642  0.00  0.00      PROA  
ATOM   2249  HN  ALA P 729       1.999  11.726  -6.144  0.00  0.00      PROA  
ATOM   2250  CA  ALA P 729       3.915  11.851  -5.334  0.00  0.00      PROA  
ATOM   2251  HA  ALA P 729       4.773  11.219  -5.505  0.00  0.00      PROA  
ATOM   2252  CB  ALA P 729       3.965  13.141  -6.054  0.00  0.00      PROA  
ATOM   2253  HB1 ALA P 729       4.911  13.670  -5.809  0.00  0.00      PROA  
ATOM   2254  HB2 ALA P 729       3.132  13.826  -5.789  0.00  0.00      PROA  
ATOM   2255  HB3 ALA P 729       3.857  13.007  -7.152  0.00  0.00      PROA  
ATOM   2256  C   ALA P 729       4.026  12.002  -3.770  0.00  0.00      PROA  
ATOM   2257  O   ALA P 729       5.053  11.686  -3.215  0.00  0.00      PROA  
ATOM   2258  N   LEU P 730       2.911  12.322  -3.085  0.00  0.00      PROA  
ATOM   2259  HN  LEU P 730       2.125  12.722  -3.550  0.00  0.00      PROA  
ATOM   2260  CA  LEU P 730       2.832  12.311  -1.590  0.00  0.00      PROA  
ATOM   2261  HA  LEU P 730       3.689  12.902  -1.305  0.00  0.00      PROA  
ATOM   2262  CB  LEU P 730       1.448  12.946  -1.240  0.00  0.00      PROA  
ATOM   2263  HB1 LEU P 730       0.654  12.341  -1.728  0.00  0.00      PROA  
ATOM   2264  HB2 LEU P 730       1.506  13.932  -1.750  0.00  0.00      PROA  
ATOM   2265  CG  LEU P 730       1.215  13.186   0.224  0.00  0.00      PROA  
ATOM   2266  HG  LEU P 730       2.013  12.645   0.776  0.00  0.00      PROA  
ATOM   2267  CD1 LEU P 730       1.613  14.623   0.617  0.00  0.00      PROA  
ATOM   2268 HD11 LEU P 730       0.982  15.370   0.091  0.00  0.00      PROA  
ATOM   2269 HD12 LEU P 730       2.697  14.829   0.488  0.00  0.00      PROA  
ATOM   2270 HD13 LEU P 730       1.394  14.883   1.675  0.00  0.00      PROA  
ATOM   2271  CD2 LEU P 730      -0.214  12.956   0.625  0.00  0.00      PROA  
ATOM   2272 HD21 LEU P 730      -0.336  11.858   0.505  0.00  0.00      PROA  
ATOM   2273 HD22 LEU P 730      -1.026  13.426   0.030  0.00  0.00      PROA  
ATOM   2274 HD23 LEU P 730      -0.446  13.364   1.631  0.00  0.00      PROA  
ATOM   2275  C   LEU P 730       3.044  10.912  -0.974  0.00  0.00      PROA  
ATOM   2276  O   LEU P 730       3.768  10.779  -0.003  0.00  0.00      PROA  
ATOM   2277  N   ILE P 731       2.402   9.818  -1.594  0.00  0.00      PROA  
ATOM   2278  HN  ILE P 731       1.872   9.994  -2.420  0.00  0.00      PROA  
ATOM   2279  CA  ILE P 731       2.561   8.500  -1.040  0.00  0.00      PROA  
ATOM   2280  HA  ILE P 731       2.386   8.663   0.013  0.00  0.00      PROA  
ATOM   2281  CB  ILE P 731       1.628   7.468  -1.713  0.00  0.00      PROA  
ATOM   2282  HB  ILE P 731       1.939   7.421  -2.779  0.00  0.00      PROA  
ATOM   2283  CG2 ILE P 731       1.882   6.063  -1.112  0.00  0.00      PROA  
ATOM   2284 HG21 ILE P 731       2.916   5.673  -1.225  0.00  0.00      PROA  
ATOM   2285 HG22 ILE P 731       1.126   5.393  -1.573  0.00  0.00      PROA  
ATOM   2286 HG23 ILE P 731       1.694   6.073  -0.017  0.00  0.00      PROA  
ATOM   2287  CG1 ILE P 731       0.138   7.801  -1.694  0.00  0.00      PROA  
ATOM   2288 HG11 ILE P 731      -0.362   6.907  -2.124  0.00  0.00      PROA  
ATOM   2289 HG12 ILE P 731      -0.089   8.671  -2.346  0.00  0.00      PROA  
ATOM   2290  CD  ILE P 731      -0.464   8.127  -0.276  0.00  0.00      PROA  
ATOM   2291  HD1 ILE P 731      -1.560   8.238  -0.412  0.00  0.00      PROA  
ATOM   2292  HD2 ILE P 731      -0.052   9.117   0.016  0.00  0.00      PROA  
ATOM   2293  HD3 ILE P 731      -0.235   7.255   0.373  0.00  0.00      PROA  
ATOM   2294  C   ILE P 731       3.986   8.019  -1.177  0.00  0.00      PROA  
ATOM   2295  O   ILE P 731       4.544   7.357  -0.338  0.00  0.00      PROA  
ATOM   2296  N   CYS P 732       4.697   8.384  -2.258  0.00  0.00      PROA  
ATOM   2297  HN  CYS P 732       4.320   8.809  -3.078  0.00  0.00      PROA  
ATOM   2298  CA  CYS P 732       6.123   8.238  -2.301  0.00  0.00      PROA  
ATOM   2299  HA  CYS P 732       6.295   7.198  -2.067  0.00  0.00      PROA  
ATOM   2300  CB  CYS P 732       6.723   8.566  -3.632  0.00  0.00      PROA  
ATOM   2301  HB1 CYS P 732       7.821   8.419  -3.727  0.00  0.00      PROA  
ATOM   2302  HB2 CYS P 732       6.660   9.624  -3.966  0.00  0.00      PROA  
ATOM   2303  SG  CYS P 732       5.864   7.674  -4.903  0.00  0.00      PROA  
ATOM   2304  HG1 CYS P 732       4.743   8.380  -4.861  0.00  0.00      PROA  
ATOM   2305  C   CYS P 732       6.946   9.021  -1.312  0.00  0.00      PROA  
ATOM   2306  O   CYS P 732       7.878   8.494  -0.693  0.00  0.00      PROA  
ATOM   2307  N   ILE P 733       6.619  10.342  -1.027  0.00  0.00      PROA  
ATOM   2308  HN  ILE P 733       6.055  10.834  -1.685  0.00  0.00      PROA  
ATOM   2309  CA  ILE P 733       7.298  11.149  -0.024  0.00  0.00      PROA  
ATOM   2310  HA  ILE P 733       8.318  11.223  -0.371  0.00  0.00      PROA  
ATOM   2311  CB  ILE P 733       6.774  12.574  -0.097  0.00  0.00      PROA  
ATOM   2312  HB  ILE P 733       5.666  12.567  -0.029  0.00  0.00      PROA  
ATOM   2313  CG2 ILE P 733       7.288  13.369   1.161  0.00  0.00      PROA  
ATOM   2314 HG21 ILE P 733       6.893  13.106   2.165  0.00  0.00      PROA  
ATOM   2315 HG22 ILE P 733       7.233  14.477   1.104  0.00  0.00      PROA  
ATOM   2316 HG23 ILE P 733       8.385  13.196   1.161  0.00  0.00      PROA  
ATOM   2317  CG1 ILE P 733       7.298  13.214  -1.339  0.00  0.00      PROA  
ATOM   2318 HG11 ILE P 733       7.391  12.486  -2.173  0.00  0.00      PROA  
ATOM   2319 HG12 ILE P 733       8.358  13.470  -1.127  0.00  0.00      PROA  
ATOM   2320  CD  ILE P 733       6.520  14.426  -1.752  0.00  0.00      PROA  
ATOM   2321  HD1 ILE P 733       6.978  14.808  -2.690  0.00  0.00      PROA  
ATOM   2322  HD2 ILE P 733       6.729  15.200  -0.984  0.00  0.00      PROA  
ATOM   2323  HD3 ILE P 733       5.437  14.341  -1.984  0.00  0.00      PROA  
ATOM   2324  C   ILE P 733       7.229  10.564   1.392  0.00  0.00      PROA  
ATOM   2325  O   ILE P 733       8.152  10.236   2.109  0.00  0.00      PROA  
ATOM   2326  N   ILE P 734       6.102   9.965   1.634  0.00  0.00      PROA  
ATOM   2327  HN  ILE P 734       5.332  10.183   1.040  0.00  0.00      PROA  
ATOM   2328  CA  ILE P 734       5.747   9.153   2.757  0.00  0.00      PROA  
ATOM   2329  HA  ILE P 734       5.923   9.937   3.478  0.00  0.00      PROA  
ATOM   2330  CB  ILE P 734       4.186   8.886   2.832  0.00  0.00      PROA  
ATOM   2331  HB  ILE P 734       3.888   8.513   1.829  0.00  0.00      PROA  
ATOM   2332  CG2 ILE P 734       3.886   7.850   3.929  0.00  0.00      PROA  
ATOM   2333 HG21 ILE P 734       4.331   6.846   3.759  0.00  0.00      PROA  
ATOM   2334 HG22 ILE P 734       2.786   7.715   4.004  0.00  0.00      PROA  
ATOM   2335 HG23 ILE P 734       4.184   8.335   4.883  0.00  0.00      PROA  
ATOM   2336  CG1 ILE P 734       3.404  10.192   2.947  0.00  0.00      PROA  
ATOM   2337 HG11 ILE P 734       3.793  10.986   2.274  0.00  0.00      PROA  
ATOM   2338 HG12 ILE P 734       3.534  10.488   4.010  0.00  0.00      PROA  
ATOM   2339  CD  ILE P 734       1.892  10.125   2.708  0.00  0.00      PROA  
ATOM   2340  HD1 ILE P 734       1.735   9.840   1.646  0.00  0.00      PROA  
ATOM   2341  HD2 ILE P 734       1.510  11.164   2.804  0.00  0.00      PROA  
ATOM   2342  HD3 ILE P 734       1.428   9.484   3.488  0.00  0.00      PROA  
ATOM   2343  C   ILE P 734       6.591   7.900   2.994  0.00  0.00      PROA  
ATOM   2344  O   ILE P 734       7.185   7.666   4.068  0.00  0.00      PROA  
ATOM   2345  N   PHE P 735       6.652   7.042   1.901  0.00  0.00      PROA  
ATOM   2346  HN  PHE P 735       6.215   7.239   1.027  0.00  0.00      PROA  
ATOM   2347  CA  PHE P 735       7.416   5.749   2.000  0.00  0.00      PROA  
ATOM   2348  HA  PHE P 735       6.991   5.368   2.917  0.00  0.00      PROA  
ATOM   2349  CB  PHE P 735       7.221   4.742   0.805  0.00  0.00      PROA  
ATOM   2350  HB1 PHE P 735       7.853   3.834   0.908  0.00  0.00      PROA  
ATOM   2351  HB2 PHE P 735       7.598   5.202  -0.134  0.00  0.00      PROA  
ATOM   2352  CG  PHE P 735       5.856   4.233   0.702  0.00  0.00      PROA  
ATOM   2353  CD1 PHE P 735       4.731   4.639   1.439  0.00  0.00      PROA  
ATOM   2354  HD1 PHE P 735       4.844   5.224   2.340  0.00  0.00      PROA  
ATOM   2355  CE1 PHE P 735       3.453   4.055   1.342  0.00  0.00      PROA  
ATOM   2356  HE1 PHE P 735       2.672   4.303   2.045  0.00  0.00      PROA  
ATOM   2357  CZ  PHE P 735       3.301   3.128   0.324  0.00  0.00      PROA  
ATOM   2358  HZ  PHE P 735       2.358   2.715  -0.003  0.00  0.00      PROA  
ATOM   2359  CD2 PHE P 735       5.629   3.248  -0.328  0.00  0.00      PROA  
ATOM   2360  HD2 PHE P 735       6.435   3.008  -1.005  0.00  0.00      PROA  
ATOM   2361  CE2 PHE P 735       4.341   2.772  -0.522  0.00  0.00      PROA  
ATOM   2362  HE2 PHE P 735       4.014   2.105  -1.307  0.00  0.00      PROA  
ATOM   2363  C   PHE P 735       8.885   5.925   2.271  0.00  0.00      PROA  
ATOM   2364  O   PHE P 735       9.429   5.255   3.157  0.00  0.00      PROA  
ATOM   2365  N   ILE P 736       9.589   6.778   1.503  0.00  0.00      PROA  
ATOM   2366  HN  ILE P 736       9.110   7.202   0.738  0.00  0.00      PROA  
ATOM   2367  CA  ILE P 736      10.959   7.141   1.827  0.00  0.00      PROA  
ATOM   2368  HA  ILE P 736      11.513   6.215   1.854  0.00  0.00      PROA  
ATOM   2369  CB  ILE P 736      11.459   7.996   0.725  0.00  0.00      PROA  
ATOM   2370  HB  ILE P 736      10.860   8.931   0.701  0.00  0.00      PROA  
ATOM   2371  CG2 ILE P 736      12.879   8.309   0.982  0.00  0.00      PROA  
ATOM   2372 HG21 ILE P 736      13.343   8.941   0.195  0.00  0.00      PROA  
ATOM   2373 HG22 ILE P 736      13.396   7.326   0.964  0.00  0.00      PROA  
ATOM   2374 HG23 ILE P 736      12.978   8.758   1.994  0.00  0.00      PROA  
ATOM   2375  CG1 ILE P 736      11.318   7.448  -0.694  0.00  0.00      PROA  
ATOM   2376 HG11 ILE P 736      10.278   7.151  -0.945  0.00  0.00      PROA  
ATOM   2377 HG12 ILE P 736      11.878   6.489  -0.733  0.00  0.00      PROA  
ATOM   2378  CD  ILE P 736      11.742   8.335  -1.877  0.00  0.00      PROA  
ATOM   2379  HD1 ILE P 736      11.124   9.258  -1.854  0.00  0.00      PROA  
ATOM   2380  HD2 ILE P 736      11.587   7.635  -2.725  0.00  0.00      PROA  
ATOM   2381  HD3 ILE P 736      12.832   8.527  -1.776  0.00  0.00      PROA  
ATOM   2382  C   ILE P 736      11.119   7.747   3.175  0.00  0.00      PROA  
ATOM   2383  O   ILE P 736      12.005   7.344   3.925  0.00  0.00      PROA  
ATOM   2384  N   TYR P 737      10.269   8.737   3.601  0.00  0.00      PROA  
ATOM   2385  HN  TYR P 737       9.535   8.993   2.976  0.00  0.00      PROA  
ATOM   2386  CA  TYR P 737      10.342   9.371   4.901  0.00  0.00      PROA  
ATOM   2387  HA  TYR P 737      11.353   9.702   5.089  0.00  0.00      PROA  
ATOM   2388  CB  TYR P 737       9.453  10.643   4.707  0.00  0.00      PROA  
ATOM   2389  HB1 TYR P 737       8.440  10.288   4.420  0.00  0.00      PROA  
ATOM   2390  HB2 TYR P 737       9.906  11.219   3.873  0.00  0.00      PROA  
ATOM   2391  CG  TYR P 737       9.412  11.597   5.897  0.00  0.00      PROA  
ATOM   2392  CD1 TYR P 737       8.239  12.099   6.497  0.00  0.00      PROA  
ATOM   2393  HD1 TYR P 737       7.330  11.770   6.014  0.00  0.00      PROA  
ATOM   2394  CE1 TYR P 737       8.218  12.923   7.632  0.00  0.00      PROA  
ATOM   2395  HE1 TYR P 737       7.269  13.083   8.122  0.00  0.00      PROA  
ATOM   2396  CZ  TYR P 737       9.448  13.280   8.183  0.00  0.00      PROA  
ATOM   2397  OH  TYR P 737       9.466  14.004   9.335  0.00  0.00      PROA  
ATOM   2398  HH  TYR P 737      10.302  13.850   9.781  0.00  0.00      PROA  
ATOM   2399  CD2 TYR P 737      10.635  12.058   6.468  0.00  0.00      PROA  
ATOM   2400  HD2 TYR P 737      11.553  11.769   5.978  0.00  0.00      PROA  
ATOM   2401  CE2 TYR P 737      10.648  12.938   7.560  0.00  0.00      PROA  
ATOM   2402  HE2 TYR P 737      11.555  13.108   8.121  0.00  0.00      PROA  
ATOM   2403  C   TYR P 737      10.101   8.481   6.143  0.00  0.00      PROA  
ATOM   2404  O   TYR P 737      10.791   8.565   7.187  0.00  0.00      PROA  
ATOM   2405  N   GLU P 738       9.127   7.567   6.010  0.00  0.00      PROA  
ATOM   2406  HN  GLU P 738       8.652   7.536   5.135  0.00  0.00      PROA  
ATOM   2407  CA  GLU P 738       8.678   6.591   7.032  0.00  0.00      PROA  
ATOM   2408  HA  GLU P 738       8.388   7.169   7.896  0.00  0.00      PROA  
ATOM   2409  CB  GLU P 738       7.278   5.900   6.691  0.00  0.00      PROA  
ATOM   2410  HB1 GLU P 738       7.043   5.051   7.368  0.00  0.00      PROA  
ATOM   2411  HB2 GLU P 738       7.485   5.492   5.678  0.00  0.00      PROA  
ATOM   2412  CG  GLU P 738       5.997   6.755   6.786  0.00  0.00      PROA  
ATOM   2413  HG1 GLU P 738       5.315   6.453   5.962  0.00  0.00      PROA  
ATOM   2414  HG2 GLU P 738       6.114   7.852   6.649  0.00  0.00      PROA  
ATOM   2415  CD  GLU P 738       5.422   6.661   8.145  0.00  0.00      PROA  
ATOM   2416  OE1 GLU P 738       4.230   6.310   8.310  0.00  0.00      PROA  
ATOM   2417  OE2 GLU P 738       6.111   7.134   9.086  0.00  0.00      PROA  
ATOM   2418  C   GLU P 738       9.691   5.577   7.488  0.00  0.00      PROA  
ATOM   2419  O   GLU P 738       9.882   5.342   8.667  0.00  0.00      PROA  
ATOM   2420  N   ALA P 739      10.431   4.972   6.487  0.00  0.00      PROA  
ATOM   2421  HN  ALA P 739      10.407   5.240   5.527  0.00  0.00      PROA  
ATOM   2422  CA  ALA P 739      11.490   4.070   6.823  0.00  0.00      PROA  
ATOM   2423  HA  ALA P 739      10.966   3.329   7.408  0.00  0.00      PROA  
ATOM   2424  CB  ALA P 739      12.054   3.489   5.524  0.00  0.00      PROA  
ATOM   2425  HB1 ALA P 739      11.205   3.094   4.925  0.00  0.00      PROA  
ATOM   2426  HB2 ALA P 739      12.680   2.586   5.692  0.00  0.00      PROA  
ATOM   2427  HB3 ALA P 739      12.716   4.232   5.031  0.00  0.00      PROA  
ATOM   2428  C   ALA P 739      12.639   4.711   7.662  0.00  0.00      PROA  
ATOM   2429  O   ALA P 739      13.007   4.178   8.711  0.00  0.00      PROA  
ATOM   2430  N   LEU P 740      13.039   5.968   7.235  0.00  0.00      PROA  
ATOM   2431  HN  LEU P 740      12.774   6.453   6.406  0.00  0.00      PROA  
ATOM   2432  CA  LEU P 740      14.043   6.735   7.847  0.00  0.00      PROA  
ATOM   2433  HA  LEU P 740      14.905   6.126   8.078  0.00  0.00      PROA  
ATOM   2434  CB  LEU P 740      14.463   7.836   6.847  0.00  0.00      PROA  
ATOM   2435  HB1 LEU P 740      15.279   8.372   7.379  0.00  0.00      PROA  
ATOM   2436  HB2 LEU P 740      13.634   8.495   6.511  0.00  0.00      PROA  
ATOM   2437  CG  LEU P 740      15.172   7.285   5.587  0.00  0.00      PROA  
ATOM   2438  HG  LEU P 740      14.641   6.447   5.086  0.00  0.00      PROA  
ATOM   2439  CD1 LEU P 740      15.110   8.570   4.677  0.00  0.00      PROA  
ATOM   2440 HD11 LEU P 740      14.060   8.776   4.379  0.00  0.00      PROA  
ATOM   2441 HD12 LEU P 740      15.594   8.405   3.690  0.00  0.00      PROA  
ATOM   2442 HD13 LEU P 740      15.475   9.443   5.260  0.00  0.00      PROA  
ATOM   2443  CD2 LEU P 740      16.617   6.848   5.870  0.00  0.00      PROA  
ATOM   2444 HD21 LEU P 740      17.109   6.458   4.953  0.00  0.00      PROA  
ATOM   2445 HD22 LEU P 740      16.627   5.951   6.525  0.00  0.00      PROA  
ATOM   2446 HD23 LEU P 740      17.269   7.597   6.369  0.00  0.00      PROA  
ATOM   2447  C   LEU P 740      13.685   7.352   9.230  0.00  0.00      PROA  
ATOM   2448  O   LEU P 740      14.455   7.384  10.172  0.00  0.00      PROA  
ATOM   2449  N   GLU P 741      12.442   7.849   9.357  0.00  0.00      PROA  
ATOM   2450  HN  GLU P 741      11.805   7.830   8.590  0.00  0.00      PROA  
ATOM   2451  CA  GLU P 741      11.848   8.125  10.625  0.00  0.00      PROA  
ATOM   2452  HA  GLU P 741      12.266   8.982  11.131  0.00  0.00      PROA  
ATOM   2453  CB  GLU P 741      10.288   8.566  10.457  0.00  0.00      PROA  
ATOM   2454  HB1 GLU P 741       9.649   7.719  10.128  0.00  0.00      PROA  
ATOM   2455  HB2 GLU P 741      10.258   9.322   9.643  0.00  0.00      PROA  
ATOM   2456  CG  GLU P 741       9.657   9.217  11.688  0.00  0.00      PROA  
ATOM   2457  HG1 GLU P 741      10.082  10.214  11.933  0.00  0.00      PROA  
ATOM   2458  HG2 GLU P 741       9.833   8.662  12.635  0.00  0.00      PROA  
ATOM   2459  CD  GLU P 741       8.221   9.432  11.694  0.00  0.00      PROA  
ATOM   2460  OE1 GLU P 741       7.773  10.331  10.957  0.00  0.00      PROA  
ATOM   2461  OE2 GLU P 741       7.470   8.838  12.587  0.00  0.00      PROA  
ATOM   2462  C   GLU P 741      11.827   6.990  11.637  0.00  0.00      PROA  
ATOM   2463  O   GLU P 741      12.054   7.187  12.856  0.00  0.00      PROA  
ATOM   2464  N   LYS P 742      11.584   5.786  11.102  0.00  0.00      PROA  
ATOM   2465  HN  LYS P 742      11.556   5.669  10.112  0.00  0.00      PROA  
ATOM   2466  CA  LYS P 742      11.538   4.577  11.895  0.00  0.00      PROA  
ATOM   2467  HA  LYS P 742      10.929   4.790  12.761  0.00  0.00      PROA  
ATOM   2468  CB  LYS P 742      10.847   3.392  11.136  0.00  0.00      PROA  
ATOM   2469  HB1 LYS P 742      11.404   3.254  10.184  0.00  0.00      PROA  
ATOM   2470  HB2 LYS P 742       9.816   3.796  11.043  0.00  0.00      PROA  
ATOM   2471  CG  LYS P 742      10.744   2.087  11.977  0.00  0.00      PROA  
ATOM   2472  HG1 LYS P 742      11.702   1.529  12.051  0.00  0.00      PROA  
ATOM   2473  HG2 LYS P 742      10.051   1.396  11.451  0.00  0.00      PROA  
ATOM   2474  CD  LYS P 742      10.164   2.265  13.410  0.00  0.00      PROA  
ATOM   2475  HD1 LYS P 742      10.910   2.758  14.069  0.00  0.00      PROA  
ATOM   2476  HD2 LYS P 742       9.906   1.246  13.770  0.00  0.00      PROA  
ATOM   2477  CE  LYS P 742       8.884   3.026  13.459  0.00  0.00      PROA  
ATOM   2478  HE1 LYS P 742       8.064   2.443  12.989  0.00  0.00      PROA  
ATOM   2479  HE2 LYS P 742       8.838   4.040  13.006  0.00  0.00      PROA  
ATOM   2480  NZ  LYS P 742       8.369   3.160  14.860  0.00  0.00      PROA  
ATOM   2481  HZ1 LYS P 742       8.732   2.405  15.477  0.00  0.00      PROA  
ATOM   2482  HZ2 LYS P 742       7.351   3.178  15.070  0.00  0.00      PROA  
ATOM   2483  HZ3 LYS P 742       8.813   4.033  15.208  0.00  0.00      PROA  
ATOM   2484  C   LYS P 742      12.943   4.206  12.461  0.00  0.00      PROA  
ATOM   2485  O   LYS P 742      13.110   3.713  13.637  0.00  0.00      PROA  
ATOM   2486  N   LEU P 743      13.997   4.395  11.642  0.00  0.00      PROA  
ATOM   2487  HN  LEU P 743      13.856   4.661  10.691  0.00  0.00      PROA  
ATOM   2488  CA  LEU P 743      15.347   4.307  12.109  0.00  0.00      PROA  
ATOM   2489  HA  LEU P 743      15.499   3.361  12.607  0.00  0.00      PROA  
ATOM   2490  CB  LEU P 743      16.338   4.402  10.852  0.00  0.00      PROA  
ATOM   2491  HB1 LEU P 743      16.495   5.480  10.636  0.00  0.00      PROA  
ATOM   2492  HB2 LEU P 743      15.595   3.928  10.176  0.00  0.00      PROA  
ATOM   2493  CG  LEU P 743      17.666   3.603  11.013  0.00  0.00      PROA  
ATOM   2494  HG  LEU P 743      18.062   3.769  12.037  0.00  0.00      PROA  
ATOM   2495  CD1 LEU P 743      17.440   2.061  10.808  0.00  0.00      PROA  
ATOM   2496 HD11 LEU P 743      18.294   1.533  11.284  0.00  0.00      PROA  
ATOM   2497 HD12 LEU P 743      17.248   1.768   9.754  0.00  0.00      PROA  
ATOM   2498 HD13 LEU P 743      16.546   1.751  11.391  0.00  0.00      PROA  
ATOM   2499  CD2 LEU P 743      18.695   4.044   9.992  0.00  0.00      PROA  
ATOM   2500 HD21 LEU P 743      18.260   4.089   8.970  0.00  0.00      PROA  
ATOM   2501 HD22 LEU P 743      19.497   3.276   9.969  0.00  0.00      PROA  
ATOM   2502 HD23 LEU P 743      18.907   5.105  10.245  0.00  0.00      PROA  
ATOM   2503  C   LEU P 743      15.683   5.357  13.175  0.00  0.00      PROA  
ATOM   2504  O   LEU P 743      16.271   5.007  14.272  0.00  0.00      PROA  
ATOM   2505  N   PHE P 744      15.233   6.588  12.920  0.00  0.00      PROA  
ATOM   2506  HN  PHE P 744      14.580   6.873  12.223  0.00  0.00      PROA  
ATOM   2507  CA  PHE P 744      15.385   7.604  13.872  0.00  0.00      PROA  
ATOM   2508  HA  PHE P 744      16.447   7.612  14.070  0.00  0.00      PROA  
ATOM   2509  CB  PHE P 744      14.985   9.000  13.411  0.00  0.00      PROA  
ATOM   2510  HB1 PHE P 744      14.992   9.594  14.350  0.00  0.00      PROA  
ATOM   2511  HB2 PHE P 744      13.924   9.098  13.097  0.00  0.00      PROA  
ATOM   2512  CG  PHE P 744      15.822   9.726  12.460  0.00  0.00      PROA  
ATOM   2513  CD1 PHE P 744      15.414  10.086  11.128  0.00  0.00      PROA  
ATOM   2514  HD1 PHE P 744      14.360  10.048  10.897  0.00  0.00      PROA  
ATOM   2515  CE1 PHE P 744      16.317  10.574  10.216  0.00  0.00      PROA  
ATOM   2516  HE1 PHE P 744      16.005  10.782   9.203  0.00  0.00      PROA  
ATOM   2517  CZ  PHE P 744      17.700  10.751  10.577  0.00  0.00      PROA  
ATOM   2518  HZ  PHE P 744      18.363  11.149   9.823  0.00  0.00      PROA  
ATOM   2519  CD2 PHE P 744      17.165   9.827  12.780  0.00  0.00      PROA  
ATOM   2520  HD2 PHE P 744      17.551   9.483  13.727  0.00  0.00      PROA  
ATOM   2521  CE2 PHE P 744      18.094  10.337  11.839  0.00  0.00      PROA  
ATOM   2522  HE2 PHE P 744      19.149  10.410  12.057  0.00  0.00      PROA  
ATOM   2523  C   PHE P 744      14.599   7.285  15.211  0.00  0.00      PROA  
ATOM   2524  O   PHE P 744      15.153   7.271  16.339  0.00  0.00      PROA  
ATOM   2525  N   ASP P 745      13.330   6.902  15.145  0.00  0.00      PROA  
ATOM   2526  HN  ASP P 745      12.884   7.063  14.268  0.00  0.00      PROA  
ATOM   2527  CA  ASP P 745      12.410   6.506  16.264  0.00  0.00      PROA  
ATOM   2528  HA  ASP P 745      12.335   7.358  16.924  0.00  0.00      PROA  
ATOM   2529  CB  ASP P 745      10.916   6.365  15.804  0.00  0.00      PROA  
ATOM   2530  HB1 ASP P 745      10.895   5.458  15.164  0.00  0.00      PROA  
ATOM   2531  HB2 ASP P 745      10.509   7.258  15.283  0.00  0.00      PROA  
ATOM   2532  CG  ASP P 745       9.982   6.133  16.937  0.00  0.00      PROA  
ATOM   2533  OD1 ASP P 745       9.790   6.852  17.943  0.00  0.00      PROA  
ATOM   2534  OD2 ASP P 745       9.358   5.041  16.805  0.00  0.00      PROA  
ATOM   2535  C   ASP P 745      12.816   5.323  17.087  0.00  0.00      PROA  
ATOM   2536  O   ASP P 745      12.691   5.407  18.342  0.00  0.00      PROA  
ATOM   2537  N   LEU P 746      13.457   4.289  16.548  0.00  0.00      PROA  
ATOM   2538  HN  LEU P 746      13.450   4.281  15.551  0.00  0.00      PROA  
ATOM   2539  CA  LEU P 746      14.202   3.181  17.220  0.00  0.00      PROA  
ATOM   2540  HA  LEU P 746      13.601   2.585  17.891  0.00  0.00      PROA  
ATOM   2541  CB  LEU P 746      14.699   2.190  16.132  0.00  0.00      PROA  
ATOM   2542  HB1 LEU P 746      15.633   2.606  15.698  0.00  0.00      PROA  
ATOM   2543  HB2 LEU P 746      14.055   2.115  15.230  0.00  0.00      PROA  
ATOM   2544  CG  LEU P 746      14.700   0.726  16.658  0.00  0.00      PROA  
ATOM   2545  HG  LEU P 746      14.931   0.794  17.742  0.00  0.00      PROA  
ATOM   2546  CD1 LEU P 746      13.277   0.019  16.658  0.00  0.00      PROA  
ATOM   2547 HD11 LEU P 746      12.802  -0.214  15.681  0.00  0.00      PROA  
ATOM   2548 HD12 LEU P 746      12.589   0.562  17.340  0.00  0.00      PROA  
ATOM   2549 HD13 LEU P 746      13.328  -0.890  17.296  0.00  0.00      PROA  
ATOM   2550  CD2 LEU P 746      15.705  -0.174  15.967  0.00  0.00      PROA  
ATOM   2551 HD21 LEU P 746      16.717   0.283  15.928  0.00  0.00      PROA  
ATOM   2552 HD22 LEU P 746      15.475  -0.410  14.906  0.00  0.00      PROA  
ATOM   2553 HD23 LEU P 746      15.707  -1.086  16.601  0.00  0.00      PROA  
ATOM   2554  C   LEU P 746      15.441   3.673  18.055  0.00  0.00      PROA  
ATOM   2555  O   LEU P 746      15.666   3.377  19.225  0.00  0.00      PROA  
ATOM   2556  N   GLY P 747      16.245   4.559  17.450  0.00  0.00      PROA  
ATOM   2557  HN  GLY P 747      15.923   4.752  16.527  0.00  0.00      PROA  
ATOM   2558  CA  GLY P 747      17.411   5.245  18.108  0.00  0.00      PROA  
ATOM   2559  HA1 GLY P 747      17.826   5.940  17.393  0.00  0.00      PROA  
ATOM   2560  HA2 GLY P 747      18.184   4.549  18.400  0.00  0.00      PROA  
ATOM   2561  C   GLY P 747      16.972   5.996  19.309  0.00  0.00      PROA  
ATOM   2562  O   GLY P 747      17.533   5.905  20.393  0.00  0.00      PROA  
ATOM   2563  N   GLU P 748      15.835   6.766  19.153  0.00  0.00      PROA  
ATOM   2564  HN  GLU P 748      15.433   6.823  18.243  0.00  0.00      PROA  
ATOM   2565  CA  GLU P 748      15.272   7.476  20.210  0.00  0.00      PROA  
ATOM   2566  HA  GLU P 748      16.012   8.154  20.609  0.00  0.00      PROA  
ATOM   2567  CB  GLU P 748      14.258   8.466  19.655  0.00  0.00      PROA  
ATOM   2568  HB1 GLU P 748      13.340   7.916  19.354  0.00  0.00      PROA  
ATOM   2569  HB2 GLU P 748      14.623   8.877  18.690  0.00  0.00      PROA  
ATOM   2570  CG  GLU P 748      13.840   9.773  20.417  0.00  0.00      PROA  
ATOM   2571  HG1 GLU P 748      14.734  10.432  20.411  0.00  0.00      PROA  
ATOM   2572  HG2 GLU P 748      13.773   9.525  21.498  0.00  0.00      PROA  
ATOM   2573  CD  GLU P 748      12.547  10.452  20.061  0.00  0.00      PROA  
ATOM   2574  OE1 GLU P 748      11.453  10.057  20.419  0.00  0.00      PROA  
ATOM   2575  OE2 GLU P 748      12.656  11.616  19.471  0.00  0.00      PROA  
ATOM   2576  C   GLU P 748      14.738   6.590  21.393  0.00  0.00      PROA  
ATOM   2577  O   GLU P 748      14.945   6.843  22.589  0.00  0.00      PROA  
ATOM   2578  N   THR P 749      14.121   5.356  21.073  0.00  0.00      PROA  
ATOM   2579  HN  THR P 749      14.131   5.112  20.106  0.00  0.00      PROA  
ATOM   2580  CA  THR P 749      13.664   4.266  21.991  0.00  0.00      PROA  
ATOM   2581  HA  THR P 749      12.860   4.659  22.595  0.00  0.00      PROA  
ATOM   2582  CB  THR P 749      13.135   3.111  21.196  0.00  0.00      PROA  
ATOM   2583  HB  THR P 749      13.975   2.510  20.786  0.00  0.00      PROA  
ATOM   2584  OG1 THR P 749      12.234   3.413  20.164  0.00  0.00      PROA  
ATOM   2585  HG1 THR P 749      12.751   4.074  19.697  0.00  0.00      PROA  
ATOM   2586  CG2 THR P 749      12.288   2.192  22.163  0.00  0.00      PROA  
ATOM   2587 HG21 THR P 749      12.827   1.865  23.079  0.00  0.00      PROA  
ATOM   2588 HG22 THR P 749      11.902   1.284  21.653  0.00  0.00      PROA  
ATOM   2589 HG23 THR P 749      11.444   2.764  22.605  0.00  0.00      PROA  
ATOM   2590  C   THR P 749      14.774   3.825  22.897  0.00  0.00      PROA  
ATOM   2591  O   THR P 749      14.631   3.532  24.052  0.00  0.00      PROA  
ATOM   2592  N   TYR P 750      16.037   3.670  22.372  0.00  0.00      PROA  
ATOM   2593  HN  TYR P 750      16.208   3.826  21.402  0.00  0.00      PROA  
ATOM   2594  CA  TYR P 750      17.188   3.299  23.129  0.00  0.00      PROA  
ATOM   2595  HA  TYR P 750      16.958   2.777  24.046  0.00  0.00      PROA  
ATOM   2596  CB  TYR P 750      18.158   2.430  22.187  0.00  0.00      PROA  
ATOM   2597  HB1 TYR P 750      19.116   2.093  22.637  0.00  0.00      PROA  
ATOM   2598  HB2 TYR P 750      18.455   3.012  21.289  0.00  0.00      PROA  
ATOM   2599  CG  TYR P 750      17.482   1.286  21.612  0.00  0.00      PROA  
ATOM   2600  CD1 TYR P 750      17.759   0.976  20.227  0.00  0.00      PROA  
ATOM   2601  HD1 TYR P 750      18.490   1.642  19.793  0.00  0.00      PROA  
ATOM   2602  CE1 TYR P 750      17.268  -0.161  19.657  0.00  0.00      PROA  
ATOM   2603  HE1 TYR P 750      17.365  -0.430  18.615  0.00  0.00      PROA  
ATOM   2604  CZ  TYR P 750      16.543  -1.054  20.482  0.00  0.00      PROA  
ATOM   2605  OH  TYR P 750      15.788  -2.155  19.985  0.00  0.00      PROA  
ATOM   2606  HH  TYR P 750      15.116  -2.350  20.642  0.00  0.00      PROA  
ATOM   2607  CD2 TYR P 750      16.847   0.324  22.375  0.00  0.00      PROA  
ATOM   2608  HD2 TYR P 750      16.890   0.603  23.418  0.00  0.00      PROA  
ATOM   2609  CE2 TYR P 750      16.233  -0.778  21.784  0.00  0.00      PROA  
ATOM   2610  HE2 TYR P 750      15.642  -1.421  22.419  0.00  0.00      PROA  
ATOM   2611  C   TYR P 750      17.968   4.515  23.668  0.00  0.00      PROA  
ATOM   2612  O   TYR P 750      18.953   4.253  24.346  0.00  0.00      PROA  
ATOM   2613  N   ALA P 751      17.492   5.752  23.422  0.00  0.00      PROA  
ATOM   2614  HN  ALA P 751      16.622   5.775  22.936  0.00  0.00      PROA  
ATOM   2615  CA  ALA P 751      17.898   6.965  24.092  0.00  0.00      PROA  
ATOM   2616  HA  ALA P 751      17.086   7.631  23.839  0.00  0.00      PROA  
ATOM   2617  CB  ALA P 751      18.148   6.838  25.646  0.00  0.00      PROA  
ATOM   2618  HB1 ALA P 751      17.191   6.443  26.049  0.00  0.00      PROA  
ATOM   2619  HB2 ALA P 751      18.283   7.856  26.070  0.00  0.00      PROA  
ATOM   2620  HB3 ALA P 751      18.945   6.089  25.840  0.00  0.00      PROA  
ATOM   2621  C   ALA P 751      19.037   7.807  23.355  0.00  0.00      PROA  
ATOM   2622  O   ALA P 751      19.872   8.502  24.019  0.00  0.00      PROA  
ATOM   2623  N   PHE P 752      19.130   7.805  21.986  0.00  0.00      PROA  
ATOM   2624  HN  PHE P 752      18.379   7.437  21.444  0.00  0.00      PROA  
ATOM   2625  CA  PHE P 752      20.086   8.471  21.120  0.00  0.00      PROA  
ATOM   2626  HA  PHE P 752      20.908   8.927  21.651  0.00  0.00      PROA  
ATOM   2627  CB  PHE P 752      20.722   7.475  20.024  0.00  0.00      PROA  
ATOM   2628  HB1 PHE P 752      21.335   7.931  19.218  0.00  0.00      PROA  
ATOM   2629  HB2 PHE P 752      19.844   6.962  19.576  0.00  0.00      PROA  
ATOM   2630  CG  PHE P 752      21.579   6.412  20.704  0.00  0.00      PROA  
ATOM   2631  CD1 PHE P 752      22.985   6.463  20.588  0.00  0.00      PROA  
ATOM   2632  HD1 PHE P 752      23.491   7.264  20.069  0.00  0.00      PROA  
ATOM   2633  CE1 PHE P 752      23.717   5.614  21.342  0.00  0.00      PROA  
ATOM   2634  HE1 PHE P 752      24.784   5.778  21.321  0.00  0.00      PROA  
ATOM   2635  CZ  PHE P 752      23.204   4.569  22.035  0.00  0.00      PROA  
ATOM   2636  HZ  PHE P 752      23.851   3.991  22.679  0.00  0.00      PROA  
ATOM   2637  CD2 PHE P 752      21.030   5.244  21.409  0.00  0.00      PROA  
ATOM   2638  HD2 PHE P 752      19.950   5.286  21.400  0.00  0.00      PROA  
ATOM   2639  CE2 PHE P 752      21.841   4.406  22.130  0.00  0.00      PROA  
ATOM   2640  HE2 PHE P 752      21.355   3.594  22.650  0.00  0.00      PROA  
ATOM   2641  C   PHE P 752      19.189   9.560  20.332  0.00  0.00      PROA  
ATOM   2642  O   PHE P 752      18.067   9.367  19.884  0.00  0.00      PROA  
ATOM   2643  N   ASN P 753      19.702  10.768  20.266  0.00  0.00      PROA  
ATOM   2644  HN  ASN P 753      20.621  11.001  20.575  0.00  0.00      PROA  
ATOM   2645  CA  ASN P 753      19.064  11.790  19.426  0.00  0.00      PROA  
ATOM   2646  HA  ASN P 753      18.151  11.468  18.947  0.00  0.00      PROA  
ATOM   2647  CB  ASN P 753      18.755  12.897  20.387  0.00  0.00      PROA  
ATOM   2648  HB1 ASN P 753      18.546  13.821  19.808  0.00  0.00      PROA  
ATOM   2649  HB2 ASN P 753      19.628  13.053  21.057  0.00  0.00      PROA  
ATOM   2650  CG  ASN P 753      17.559  12.568  21.210  0.00  0.00      PROA  
ATOM   2651  OD1 ASN P 753      16.720  11.673  20.864  0.00  0.00      PROA  
ATOM   2652  ND2 ASN P 753      17.448  13.283  22.390  0.00  0.00      PROA  
ATOM   2653 HD21 ASN P 753      18.154  13.964  22.583  0.00  0.00      PROA  
ATOM   2654 HD22 ASN P 753      16.701  12.985  22.983  0.00  0.00      PROA  
ATOM   2655  C   ASN P 753      19.934  12.266  18.321  0.00  0.00      PROA  
ATOM   2656  O   ASN P 753      21.154  12.549  18.486  0.00  0.00      PROA  
ATOM   2657  N   MET P 754      19.362  12.233  17.067  0.00  0.00      PROA  
ATOM   2658  HN  MET P 754      18.545  11.673  16.956  0.00  0.00      PROA  
ATOM   2659  CA  MET P 754      19.906  12.993  15.932  0.00  0.00      PROA  
ATOM   2660  HA  MET P 754      20.929  12.649  15.881  0.00  0.00      PROA  
ATOM   2661  CB  MET P 754      19.250  12.632  14.545  0.00  0.00      PROA  
ATOM   2662  HB1 MET P 754      18.182  12.931  14.625  0.00  0.00      PROA  
ATOM   2663  HB2 MET P 754      19.374  11.566  14.258  0.00  0.00      PROA  
ATOM   2664  CG  MET P 754      19.803  13.425  13.318  0.00  0.00      PROA  
ATOM   2665  HG1 MET P 754      19.603  14.515  13.395  0.00  0.00      PROA  
ATOM   2666  HG2 MET P 754      19.354  13.166  12.335  0.00  0.00      PROA  
ATOM   2667  SD  MET P 754      21.635  13.207  13.077  0.00  0.00      PROA  
ATOM   2668  CE  MET P 754      21.663  11.395  12.649  0.00  0.00      PROA  
ATOM   2669  HE1 MET P 754      21.330  10.771  13.506  0.00  0.00      PROA  
ATOM   2670  HE2 MET P 754      22.685  11.096  12.332  0.00  0.00      PROA  
ATOM   2671  HE3 MET P 754      21.089  11.128  11.735  0.00  0.00      PROA  
ATOM   2672  C   MET P 754      19.915  14.500  16.166  0.00  0.00      PROA  
ATOM   2673  O   MET P 754      20.853  15.255  15.858  0.00  0.00      PROA  
ATOM   2674  N   HSD P 755      18.800  15.055  16.775  0.00  0.00      PROA  
ATOM   2675  HN  HSD P 755      17.997  14.538  17.061  0.00  0.00      PROA  
ATOM   2676  CA  HSD P 755      18.590  16.507  16.926  0.00  0.00      PROA  
ATOM   2677  HA  HSD P 755      19.462  17.139  16.841  0.00  0.00      PROA  
ATOM   2678  CB  HSD P 755      17.556  16.943  15.864  0.00  0.00      PROA  
ATOM   2679  HB1 HSD P 755      16.700  16.235  15.874  0.00  0.00      PROA  
ATOM   2680  HB2 HSD P 755      18.141  16.738  14.942  0.00  0.00      PROA  
ATOM   2681  ND1 HSD P 755      17.996  19.360  16.338  0.00  0.00      PROA  
ATOM   2682  HD1 HSD P 755      18.995  19.318  16.384  0.00  0.00      PROA  
ATOM   2683  CG  HSD P 755      17.173  18.384  15.930  0.00  0.00      PROA  
ATOM   2684  CE1 HSD P 755      17.257  20.494  16.425  0.00  0.00      PROA  
ATOM   2685  HE1 HSD P 755      17.799  21.403  16.686  0.00  0.00      PROA  
ATOM   2686  NE2 HSD P 755      16.042  20.297  16.113  0.00  0.00      PROA  
ATOM   2687  CD2 HSD P 755      15.964  18.959  15.881  0.00  0.00      PROA  
ATOM   2688  HD2 HSD P 755      15.074  18.485  15.486  0.00  0.00      PROA  
ATOM   2689  C   HSD P 755      17.971  16.722  18.287  0.00  0.00      PROA  
ATOM   2690  O   HSD P 755      17.090  16.004  18.589  0.00  0.00      PROA  
ATOM   2691  N   ASN P 756      18.384  17.619  19.152  0.00  0.00      PROA  
ATOM   2692  HN  ASN P 756      19.230  18.063  18.867  0.00  0.00      PROA  
ATOM   2693  CA  ASN P 756      17.660  17.934  20.357  0.00  0.00      PROA  
ATOM   2694  HA  ASN P 756      16.902  17.194  20.568  0.00  0.00      PROA  
ATOM   2695  CB  ASN P 756      18.639  17.970  21.657  0.00  0.00      PROA  
ATOM   2696  HB1 ASN P 756      18.134  18.393  22.552  0.00  0.00      PROA  
ATOM   2697  HB2 ASN P 756      19.491  18.665  21.494  0.00  0.00      PROA  
ATOM   2698  CG  ASN P 756      19.033  16.582  22.051  0.00  0.00      PROA  
ATOM   2699  OD1 ASN P 756      18.377  16.016  22.926  0.00  0.00      PROA  
ATOM   2700  ND2 ASN P 756      20.104  15.994  21.554  0.00  0.00      PROA  
ATOM   2701 HD21 ASN P 756      20.414  15.176  22.037  0.00  0.00      PROA  
ATOM   2702 HD22 ASN P 756      20.711  16.505  20.944  0.00  0.00      PROA  
ATOM   2703  C   ASN P 756      16.900  19.240  20.293  0.00  0.00      PROA  
ATOM   2704  O   ASN P 756      17.416  20.316  19.923  0.00  0.00      PROA  
ATOM   2705  N   ASN P 757      15.511  19.154  20.447  0.00  0.00      PROA  
ATOM   2706  HN  ASN P 757      15.204  18.232  20.671  0.00  0.00      PROA  
ATOM   2707  CA  ASN P 757      14.576  20.185  20.422  0.00  0.00      PROA  
ATOM   2708  HA  ASN P 757      14.748  20.891  19.623  0.00  0.00      PROA  
ATOM   2709  CB  ASN P 757      13.212  19.405  20.271  0.00  0.00      PROA  
ATOM   2710  HB1 ASN P 757      13.131  18.753  21.167  0.00  0.00      PROA  
ATOM   2711  HB2 ASN P 757      13.241  18.699  19.413  0.00  0.00      PROA  
ATOM   2712  CG  ASN P 757      12.045  20.363  20.172  0.00  0.00      PROA  
ATOM   2713  OD1 ASN P 757      11.108  20.428  20.994  0.00  0.00      PROA  
ATOM   2714  ND2 ASN P 757      12.133  21.279  19.181  0.00  0.00      PROA  
ATOM   2715 HD21 ASN P 757      11.409  21.929  18.948  0.00  0.00      PROA  
ATOM   2716 HD22 ASN P 757      12.904  21.197  18.549  0.00  0.00      PROA  
ATOM   2717  C   ASN P 757      14.609  21.109  21.694  0.00  0.00      PROA  
ATOM   2718  O   ASN P 757      14.541  22.321  21.604  0.00  0.00      PROA  
ATOM   2719  N   LEU P 758      14.754  20.535  22.845  0.00  0.00      PROA  
ATOM   2720  HN  LEU P 758      14.820  19.540  22.877  0.00  0.00      PROA  
ATOM   2721  CA  LEU P 758      14.415  21.072  24.148  0.00  0.00      PROA  
ATOM   2722  HA  LEU P 758      13.634  21.818  24.156  0.00  0.00      PROA  
ATOM   2723  CB  LEU P 758      13.814  19.948  24.999  0.00  0.00      PROA  
ATOM   2724  HB1 LEU P 758      13.603  20.365  26.007  0.00  0.00      PROA  
ATOM   2725  HB2 LEU P 758      14.460  19.044  25.001  0.00  0.00      PROA  
ATOM   2726  CG  LEU P 758      12.544  19.310  24.412  0.00  0.00      PROA  
ATOM   2727  HG  LEU P 758      12.577  19.317  23.302  0.00  0.00      PROA  
ATOM   2728  CD1 LEU P 758      12.244  17.882  24.974  0.00  0.00      PROA  
ATOM   2729 HD11 LEU P 758      12.841  17.117  24.432  0.00  0.00      PROA  
ATOM   2730 HD12 LEU P 758      11.164  17.639  24.887  0.00  0.00      PROA  
ATOM   2731 HD13 LEU P 758      12.555  17.875  26.040  0.00  0.00      PROA  
ATOM   2732  CD2 LEU P 758      11.342  20.205  24.817  0.00  0.00      PROA  
ATOM   2733 HD21 LEU P 758      11.190  20.224  25.918  0.00  0.00      PROA  
ATOM   2734 HD22 LEU P 758      10.430  19.845  24.295  0.00  0.00      PROA  
ATOM   2735 HD23 LEU P 758      11.566  21.260  24.547  0.00  0.00      PROA  
ATOM   2736  C   LEU P 758      15.609  21.632  24.822  0.00  0.00      PROA  
ATOM   2737  O   LEU P 758      16.712  21.195  24.522  0.00  0.00      PROA  
ATOM   2738  N   ASP P 759      15.428  22.657  25.693  0.00  0.00      PROA  
ATOM   2739  HN  ASP P 759      14.509  23.005  25.858  0.00  0.00      PROA  
ATOM   2740  CA  ASP P 759      16.463  23.279  26.553  0.00  0.00      PROA  
ATOM   2741  HA  ASP P 759      17.366  23.336  25.964  0.00  0.00      PROA  
ATOM   2742  CB  ASP P 759      16.018  24.801  26.894  0.00  0.00      PROA  
ATOM   2743  HB1 ASP P 759      16.785  25.149  27.620  0.00  0.00      PROA  
ATOM   2744  HB2 ASP P 759      14.973  24.771  27.268  0.00  0.00      PROA  
ATOM   2745  CG  ASP P 759      16.124  25.651  25.693  0.00  0.00      PROA  
ATOM   2746  OD1 ASP P 759      15.608  26.766  25.691  0.00  0.00      PROA  
ATOM   2747  OD2 ASP P 759      16.690  25.211  24.656  0.00  0.00      PROA  
ATOM   2748  C   ASP P 759      16.687  22.376  27.741  0.00  0.00      PROA  
ATOM   2749  O   ASP P 759      17.545  22.651  28.590  0.00  0.00      PROA  
ATOM   2750  N   LYS P 760      15.866  21.388  27.998  0.00  0.00      PROA  
ATOM   2751  HN  LYS P 760      15.137  21.287  27.325  0.00  0.00      PROA  
ATOM   2752  CA  LYS P 760      15.927  20.413  29.032  0.00  0.00      PROA  
ATOM   2753  HA  LYS P 760      16.769  20.625  29.675  0.00  0.00      PROA  
ATOM   2754  CB  LYS P 760      14.533  20.269  29.746  0.00  0.00      PROA  
ATOM   2755  HB1 LYS P 760      14.765  19.707  30.676  0.00  0.00      PROA  
ATOM   2756  HB2 LYS P 760      13.826  19.800  29.028  0.00  0.00      PROA  
ATOM   2757  CG  LYS P 760      13.942  21.666  30.257  0.00  0.00      PROA  
ATOM   2758  HG1 LYS P 760      12.941  21.524  30.718  0.00  0.00      PROA  
ATOM   2759  HG2 LYS P 760      13.654  22.239  29.350  0.00  0.00      PROA  
ATOM   2760  CD  LYS P 760      14.812  22.375  31.255  0.00  0.00      PROA  
ATOM   2761  HD1 LYS P 760      15.602  22.979  30.760  0.00  0.00      PROA  
ATOM   2762  HD2 LYS P 760      15.453  21.697  31.859  0.00  0.00      PROA  
ATOM   2763  CE  LYS P 760      14.152  23.297  32.347  0.00  0.00      PROA  
ATOM   2764  HE1 LYS P 760      14.970  23.692  32.987  0.00  0.00      PROA  
ATOM   2765  HE2 LYS P 760      13.408  22.743  32.958  0.00  0.00      PROA  
ATOM   2766  NZ  LYS P 760      13.447  24.510  31.756  0.00  0.00      PROA  
ATOM   2767  HZ1 LYS P 760      14.148  25.154  31.337  0.00  0.00      PROA  
ATOM   2768  HZ2 LYS P 760      12.956  25.149  32.413  0.00  0.00      PROA  
ATOM   2769  HZ3 LYS P 760      12.804  24.189  31.005  0.00  0.00      PROA  
ATOM   2770  C   LYS P 760      16.317  19.062  28.558  0.00  0.00      PROA  
ATOM   2771  O   LYS P 760      15.956  18.652  27.463  0.00  0.00      PROA  
ATOM   2772  N   LEU P 761      17.111  18.283  29.364  0.00  0.00      PROA  
ATOM   2773  HN  LEU P 761      17.428  18.736  30.194  0.00  0.00      PROA  
ATOM   2774  CA  LEU P 761      17.544  16.966  29.087  0.00  0.00      PROA  
ATOM   2775  HA  LEU P 761      17.654  16.847  28.019  0.00  0.00      PROA  
ATOM   2776  CB  LEU P 761      18.935  16.877  29.833  0.00  0.00      PROA  
ATOM   2777  HB1 LEU P 761      18.700  17.153  30.883  0.00  0.00      PROA  
ATOM   2778  HB2 LEU P 761      19.599  17.632  29.360  0.00  0.00      PROA  
ATOM   2779  CG  LEU P 761      19.592  15.460  29.802  0.00  0.00      PROA  
ATOM   2780  HG  LEU P 761      18.872  14.685  30.144  0.00  0.00      PROA  
ATOM   2781  CD1 LEU P 761      19.953  15.146  28.385  0.00  0.00      PROA  
ATOM   2782 HD11 LEU P 761      20.775  15.834  28.090  0.00  0.00      PROA  
ATOM   2783 HD12 LEU P 761      19.128  15.262  27.649  0.00  0.00      PROA  
ATOM   2784 HD13 LEU P 761      20.465  14.194  28.127  0.00  0.00      PROA  
ATOM   2785  CD2 LEU P 761      20.776  15.244  30.792  0.00  0.00      PROA  
ATOM   2786 HD21 LEU P 761      21.533  16.051  30.700  0.00  0.00      PROA  
ATOM   2787 HD22 LEU P 761      21.309  14.283  30.626  0.00  0.00      PROA  
ATOM   2788 HD23 LEU P 761      20.335  15.292  31.811  0.00  0.00      PROA  
ATOM   2789  C   LEU P 761      16.389  15.985  29.509  0.00  0.00      PROA  
ATOM   2790  O   LEU P 761      15.588  16.429  30.273  0.00  0.00      PROA  
ATOM   2791  N   THR P 762      16.229  14.731  29.071  0.00  0.00      PROA  
ATOM   2792  HN  THR P 762      16.836  14.358  28.374  0.00  0.00      PROA  
ATOM   2793  CA  THR P 762      15.089  13.867  29.311  0.00  0.00      PROA  
ATOM   2794  HA  THR P 762      14.230  14.477  29.073  0.00  0.00      PROA  
ATOM   2795  CB  THR P 762      15.033  12.730  28.350  0.00  0.00      PROA  
ATOM   2796  HB  THR P 762      15.966  12.131  28.434  0.00  0.00      PROA  
ATOM   2797  OG1 THR P 762      14.822  13.263  27.040  0.00  0.00      PROA  
ATOM   2798  HG1 THR P 762      15.533  13.859  26.796  0.00  0.00      PROA  
ATOM   2799  CG2 THR P 762      13.801  11.832  28.561  0.00  0.00      PROA  
ATOM   2800 HG21 THR P 762      12.886  12.398  28.284  0.00  0.00      PROA  
ATOM   2801 HG22 THR P 762      13.807  11.581  29.643  0.00  0.00      PROA  
ATOM   2802 HG23 THR P 762      14.042  10.894  28.016  0.00  0.00      PROA  
ATOM   2803  C   THR P 762      15.000  13.338  30.789  0.00  0.00      PROA  
ATOM   2804  O   THR P 762      15.889  12.721  31.401  0.00  0.00      PROA  
ATOM   2805  N   SER P 763      13.820  13.519  31.409  0.00  0.00      PROA  
ATOM   2806  HN  SER P 763      13.034  13.856  30.896  0.00  0.00      PROA  
ATOM   2807  CA  SER P 763      13.508  13.105  32.794  0.00  0.00      PROA  
ATOM   2808  HA  SER P 763      14.436  13.035  33.341  0.00  0.00      PROA  
ATOM   2809  CB  SER P 763      12.601  14.115  33.532  0.00  0.00      PROA  
ATOM   2810  HB1 SER P 763      11.586  14.329  33.133  0.00  0.00      PROA  
ATOM   2811  HB2 SER P 763      13.163  15.047  33.309  0.00  0.00      PROA  
ATOM   2812  OG  SER P 763      12.351  13.791  34.906  0.00  0.00      PROA  
ATOM   2813  HG1 SER P 763      12.854  14.413  35.435  0.00  0.00      PROA  
ATOM   2814  C   SER P 763      12.736  11.780  32.812  0.00  0.00      PROA  
ATOM   2815  O   SER P 763      11.807  11.642  31.977  0.00  0.00      PROA  
ATOM   2816  N   TYR P 764      12.962  10.883  33.824  0.00  0.00      PROA  
ATOM   2817  HN  TYR P 764      13.728  10.924  34.461  0.00  0.00      PROA  
ATOM   2818  CA  TYR P 764      12.114   9.640  33.948  0.00  0.00      PROA  
ATOM   2819  HA  TYR P 764      11.434   9.669  33.109  0.00  0.00      PROA  
ATOM   2820  CB  TYR P 764      13.095   8.432  33.808  0.00  0.00      PROA  
ATOM   2821  HB1 TYR P 764      12.507   7.491  33.862  0.00  0.00      PROA  
ATOM   2822  HB2 TYR P 764      13.880   8.311  34.585  0.00  0.00      PROA  
ATOM   2823  CG  TYR P 764      13.891   8.502  32.534  0.00  0.00      PROA  
ATOM   2824  CD1 TYR P 764      15.173   9.149  32.517  0.00  0.00      PROA  
ATOM   2825  HD1 TYR P 764      15.603   9.362  33.485  0.00  0.00      PROA  
ATOM   2826  CE1 TYR P 764      15.882   9.312  31.308  0.00  0.00      PROA  
ATOM   2827  HE1 TYR P 764      16.840   9.809  31.274  0.00  0.00      PROA  
ATOM   2828  CZ  TYR P 764      15.254   8.898  30.161  0.00  0.00      PROA  
ATOM   2829  OH  TYR P 764      15.914   9.093  28.940  0.00  0.00      PROA  
ATOM   2830  HH  TYR P 764      15.436   8.655  28.232  0.00  0.00      PROA  
ATOM   2831  CD2 TYR P 764      13.341   8.008  31.371  0.00  0.00      PROA  
ATOM   2832  HD2 TYR P 764      12.399   7.492  31.264  0.00  0.00      PROA  
ATOM   2833  CE2 TYR P 764      14.010   8.271  30.145  0.00  0.00      PROA  
ATOM   2834  HE2 TYR P 764      13.598   7.908  29.215  0.00  0.00      PROA  
ATOM   2835  C   TYR P 764      11.368   9.720  35.292  0.00  0.00      PROA  
ATOM   2836  O   TYR P 764      10.847   8.770  35.838  0.00  0.00      PROA  
ATOM   2837  N   SER P 765      11.237  10.974  35.824  0.00  0.00      PROA  
ATOM   2838  HN  SER P 765      11.713  11.740  35.399  0.00  0.00      PROA  
ATOM   2839  CA  SER P 765      10.642  11.176  37.161  0.00  0.00      PROA  
ATOM   2840  HA  SER P 765      10.406  10.228  37.622  0.00  0.00      PROA  
ATOM   2841  CB  SER P 765      11.546  11.892  38.188  0.00  0.00      PROA  
ATOM   2842  HB1 SER P 765      11.108  12.351  39.100  0.00  0.00      PROA  
ATOM   2843  HB2 SER P 765      11.987  12.724  37.599  0.00  0.00      PROA  
ATOM   2844  OG  SER P 765      12.598  11.073  38.538  0.00  0.00      PROA  
ATOM   2845  HG1 SER P 765      12.243  10.570  39.274  0.00  0.00      PROA  
ATOM   2846  C   SER P 765       9.332  11.971  36.944  0.00  0.00      PROA  
ATOM   2847  O   SER P 765       8.693  12.347  37.913  0.00  0.00      PROA  
ATOM   2848  N   CYS P 766       8.860  12.270  35.783  0.00  0.00      PROA  
ATOM   2849  HN  CYS P 766       9.338  11.999  34.951  0.00  0.00      PROA  
ATOM   2850  CA  CYS P 766       7.685  13.052  35.531  0.00  0.00      PROA  
ATOM   2851  HA  CYS P 766       7.945  13.974  36.029  0.00  0.00      PROA  
ATOM   2852  CB  CYS P 766       7.391  13.464  34.058  0.00  0.00      PROA  
ATOM   2853  HB1 CYS P 766       6.404  13.967  33.971  0.00  0.00      PROA  
ATOM   2854  HB2 CYS P 766       7.328  12.554  33.425  0.00  0.00      PROA  
ATOM   2855  SG  CYS P 766       8.716  14.467  33.228  0.00  0.00      PROA  
ATOM   2856  C   CYS P 766       6.432  12.505  36.104  0.00  0.00      PROA  
ATOM   2857  O   CYS P 766       6.200  11.276  36.313  0.00  0.00      PROA  
ATOM   2858  N   VAL P 767       5.520  13.423  36.507  0.00  0.00      PROA  
ATOM   2859  HN  VAL P 767       5.789  14.383  36.482  0.00  0.00      PROA  
ATOM   2860  CA  VAL P 767       4.309  13.105  37.285  0.00  0.00      PROA  
ATOM   2861  HA  VAL P 767       4.368  12.072  37.595  0.00  0.00      PROA  
ATOM   2862  CB  VAL P 767       4.021  13.988  38.524  0.00  0.00      PROA  
ATOM   2863  HB  VAL P 767       4.123  15.081  38.354  0.00  0.00      PROA  
ATOM   2864  CG1 VAL P 767       2.620  13.687  39.060  0.00  0.00      PROA  
ATOM   2865 HG11 VAL P 767       2.483  12.634  39.384  0.00  0.00      PROA  
ATOM   2866 HG12 VAL P 767       1.765  13.991  38.418  0.00  0.00      PROA  
ATOM   2867 HG13 VAL P 767       2.464  14.240  40.011  0.00  0.00      PROA  
ATOM   2868  CG2 VAL P 767       5.148  13.825  39.522  0.00  0.00      PROA  
ATOM   2869 HG21 VAL P 767       6.130  13.944  39.017  0.00  0.00      PROA  
ATOM   2870 HG22 VAL P 767       5.022  12.834  40.009  0.00  0.00      PROA  
ATOM   2871 HG23 VAL P 767       5.106  14.697  40.208  0.00  0.00      PROA  
ATOM   2872  C   VAL P 767       3.079  13.185  36.351  0.00  0.00      PROA  
ATOM   2873  O   VAL P 767       2.807  14.211  35.715  0.00  0.00      PROA  
ATOM   2874  N   CYS P 768       2.283  12.096  36.264  0.00  0.00      PROA  
ATOM   2875  HN  CYS P 768       2.367  11.381  36.953  0.00  0.00      PROA  
ATOM   2876  CA  CYS P 768       1.206  11.966  35.256  0.00  0.00      PROA  
ATOM   2877  HA  CYS P 768       1.509  12.264  34.264  0.00  0.00      PROA  
ATOM   2878  CB  CYS P 768       1.044  10.416  34.951  0.00  0.00      PROA  
ATOM   2879  HB1 CYS P 768       0.431  10.000  35.779  0.00  0.00      PROA  
ATOM   2880  HB2 CYS P 768       2.074  10.000  34.923  0.00  0.00      PROA  
ATOM   2881  SG  CYS P 768       0.106   9.919  33.444  0.00  0.00      PROA  
ATOM   2882  C   CYS P 768      -0.174  12.590  35.650  0.00  0.00      PROA  
ATOM   2883  O   CYS P 768      -0.553  12.616  36.814  0.00  0.00      PROA  
ATOM   2884  N   THR P 769      -0.955  12.913  34.641  0.00  0.00      PROA  
ATOM   2885  HN  THR P 769      -0.806  12.686  33.682  0.00  0.00      PROA  
ATOM   2886  CA  THR P 769      -2.273  13.565  34.824  0.00  0.00      PROA  
ATOM   2887  HA  THR P 769      -2.720  13.011  35.636  0.00  0.00      PROA  
ATOM   2888  CB  THR P 769      -2.237  15.033  35.054  0.00  0.00      PROA  
ATOM   2889  HB  THR P 769      -1.587  15.283  35.920  0.00  0.00      PROA  
ATOM   2890  OG1 THR P 769      -3.504  15.671  35.189  0.00  0.00      PROA  
ATOM   2891  HG1 THR P 769      -3.217  16.577  35.327  0.00  0.00      PROA  
ATOM   2892  CG2 THR P 769      -1.615  15.713  33.854  0.00  0.00      PROA  
ATOM   2893 HG21 THR P 769      -0.644  15.173  33.863  0.00  0.00      PROA  
ATOM   2894 HG22 THR P 769      -1.381  16.793  33.964  0.00  0.00      PROA  
ATOM   2895 HG23 THR P 769      -2.201  15.705  32.910  0.00  0.00      PROA  
ATOM   2896  C   THR P 769      -3.125  13.052  33.681  0.00  0.00      PROA  
ATOM   2897  O   THR P 769      -2.658  12.468  32.680  0.00  0.00      PROA  
ATOM   2898  N   GLU P 770      -4.465  13.144  33.822  0.00  0.00      PROA  
ATOM   2899  HN  GLU P 770      -4.724  13.572  34.684  0.00  0.00      PROA  
ATOM   2900  CA  GLU P 770      -5.460  12.592  32.876  0.00  0.00      PROA  
ATOM   2901  HA  GLU P 770      -5.348  11.518  32.909  0.00  0.00      PROA  
ATOM   2902  CB  GLU P 770      -6.834  12.976  33.423  0.00  0.00      PROA  
ATOM   2903  HB1 GLU P 770      -6.899  12.748  34.508  0.00  0.00      PROA  
ATOM   2904  HB2 GLU P 770      -7.597  12.432  32.826  0.00  0.00      PROA  
ATOM   2905  CG  GLU P 770      -7.242  14.489  33.417  0.00  0.00      PROA  
ATOM   2906  HG1 GLU P 770      -7.422  14.780  32.360  0.00  0.00      PROA  
ATOM   2907  HG2 GLU P 770      -6.432  15.193  33.703  0.00  0.00      PROA  
ATOM   2908  CD  GLU P 770      -8.506  14.770  34.119  0.00  0.00      PROA  
ATOM   2909  OE1 GLU P 770      -9.231  15.723  33.721  0.00  0.00      PROA  
ATOM   2910  OE2 GLU P 770      -8.863  14.086  35.143  0.00  0.00      PROA  
ATOM   2911  C   GLU P 770      -5.318  12.862  31.382  0.00  0.00      PROA  
ATOM   2912  O   GLU P 770      -4.908  13.991  31.122  0.00  0.00      PROA  
ATOM   2913  N   PRO P 771      -5.581  12.113  30.334  0.00  0.00      PROA  
ATOM   2914  CD  PRO P 771      -5.635  10.686  30.470  0.00  0.00      PROA  
ATOM   2915  HD1 PRO P 771      -6.483  10.340  31.098  0.00  0.00      PROA  
ATOM   2916  HD2 PRO P 771      -4.768  10.264  31.023  0.00  0.00      PROA  
ATOM   2917  CA  PRO P 771      -5.784  12.550  28.946  0.00  0.00      PROA  
ATOM   2918  HA  PRO P 771      -4.782  12.773  28.612  0.00  0.00      PROA  
ATOM   2919  CB  PRO P 771      -6.421  11.414  28.205  0.00  0.00      PROA  
ATOM   2920  HB1 PRO P 771      -6.180  11.314  27.125  0.00  0.00      PROA  
ATOM   2921  HB2 PRO P 771      -7.506  11.395  28.443  0.00  0.00      PROA  
ATOM   2922  CG  PRO P 771      -5.897  10.184  29.036  0.00  0.00      PROA  
ATOM   2923  HG1 PRO P 771      -6.650   9.370  28.963  0.00  0.00      PROA  
ATOM   2924  HG2 PRO P 771      -4.892   9.922  28.640  0.00  0.00      PROA  
ATOM   2925  C   PRO P 771      -6.582  13.907  28.808  0.00  0.00      PROA  
ATOM   2926  O   PRO P 771      -7.642  13.937  29.449  0.00  0.00      PROA  
ATOM   2927  N   PRO P 772      -6.199  14.878  27.987  0.00  0.00      PROA  
ATOM   2928  CD  PRO P 772      -5.103  14.805  27.058  0.00  0.00      PROA  
ATOM   2929  HD1 PRO P 772      -5.187  13.966  26.335  0.00  0.00      PROA  
ATOM   2930  HD2 PRO P 772      -4.174  14.794  27.666  0.00  0.00      PROA  
ATOM   2931  CA  PRO P 772      -6.763  16.241  28.131  0.00  0.00      PROA  
ATOM   2932  HA  PRO P 772      -6.607  16.641  29.122  0.00  0.00      PROA  
ATOM   2933  CB  PRO P 772      -5.792  17.095  27.240  0.00  0.00      PROA  
ATOM   2934  HB1 PRO P 772      -4.895  17.534  27.727  0.00  0.00      PROA  
ATOM   2935  HB2 PRO P 772      -6.238  17.924  26.649  0.00  0.00      PROA  
ATOM   2936  CG  PRO P 772      -5.231  16.056  26.183  0.00  0.00      PROA  
ATOM   2937  HG1 PRO P 772      -6.048  15.860  25.456  0.00  0.00      PROA  
ATOM   2938  HG2 PRO P 772      -4.265  16.272  25.677  0.00  0.00      PROA  
ATOM   2939  C   PRO P 772      -8.147  16.526  27.678  0.00  0.00      PROA  
ATOM   2940  O   PRO P 772      -8.452  17.695  27.303  0.00  0.00      PROA  
ATOM   2941  N   ASN P 773      -9.051  15.624  27.718  0.00  0.00      PROA  
ATOM   2942  HN  ASN P 773      -8.773  14.744  28.095  0.00  0.00      PROA  
ATOM   2943  CA  ASN P 773     -10.413  15.741  27.315  0.00  0.00      PROA  
ATOM   2944  HA  ASN P 773     -10.702  16.710  27.693  0.00  0.00      PROA  
ATOM   2945  CB  ASN P 773     -10.623  15.496  25.805  0.00  0.00      PROA  
ATOM   2946  HB1 ASN P 773     -10.298  16.384  25.222  0.00  0.00      PROA  
ATOM   2947  HB2 ASN P 773     -11.676  15.396  25.464  0.00  0.00      PROA  
ATOM   2948  CG  ASN P 773      -9.809  14.278  25.433  0.00  0.00      PROA  
ATOM   2949  OD1 ASN P 773      -8.712  14.428  24.886  0.00  0.00      PROA  
ATOM   2950  ND2 ASN P 773     -10.503  13.156  25.470  0.00  0.00      PROA  
ATOM   2951 HD21 ASN P 773     -10.192  12.476  24.807  0.00  0.00      PROA  
ATOM   2952 HD22 ASN P 773     -11.414  13.122  25.882  0.00  0.00      PROA  
ATOM   2953  C   ASN P 773     -11.295  14.786  28.098  0.00  0.00      PROA  
ATOM   2954  O   ASN P 773     -10.658  13.953  28.786  0.00  0.00      PROA  
ATOM   2955  N   PRO P 774     -12.614  14.762  28.042  0.00  0.00      PROA  
ATOM   2956  CD  PRO P 774     -13.328  16.017  27.764  0.00  0.00      PROA  
ATOM   2957  HD1 PRO P 774     -13.160  16.387  26.730  0.00  0.00      PROA  
ATOM   2958  HD2 PRO P 774     -13.140  16.825  28.502  0.00  0.00      PROA  
ATOM   2959  CA  PRO P 774     -13.543  13.691  28.394  0.00  0.00      PROA  
ATOM   2960  HA  PRO P 774     -13.719  13.653  29.459  0.00  0.00      PROA  
ATOM   2961  CB  PRO P 774     -14.794  14.195  27.616  0.00  0.00      PROA  
ATOM   2962  HB1 PRO P 774     -15.582  13.589  28.112  0.00  0.00      PROA  
ATOM   2963  HB2 PRO P 774     -14.587  14.058  26.534  0.00  0.00      PROA  
ATOM   2964  CG  PRO P 774     -14.801  15.704  27.973  0.00  0.00      PROA  
ATOM   2965  HG1 PRO P 774     -15.643  16.162  27.412  0.00  0.00      PROA  
ATOM   2966  HG2 PRO P 774     -15.032  15.750  29.059  0.00  0.00      PROA  
ATOM   2967  C   PRO P 774     -13.100  12.264  27.963  0.00  0.00      PROA  
ATOM   2968  O   PRO P 774     -12.846  12.132  26.785  0.00  0.00      PROA  
ATOM   2969  N   SER P 775     -13.109  11.246  28.845  0.00  0.00      PROA  
ATOM   2970  HN  SER P 775     -13.478  11.470  29.744  0.00  0.00      PROA  
ATOM   2971  CA  SER P 775     -12.500   9.967  28.535  0.00  0.00      PROA  
ATOM   2972  HA  SER P 775     -12.499   9.753  27.476  0.00  0.00      PROA  
ATOM   2973  CB  SER P 775     -11.031   9.860  28.967  0.00  0.00      PROA  
ATOM   2974  HB1 SER P 775     -10.979  10.092  30.053  0.00  0.00      PROA  
ATOM   2975  HB2 SER P 775     -10.551  10.737  28.483  0.00  0.00      PROA  
ATOM   2976  OG  SER P 775     -10.408   8.579  28.608  0.00  0.00      PROA  
ATOM   2977  HG1 SER P 775      -9.644   8.459  29.177  0.00  0.00      PROA  
ATOM   2978  C   SER P 775     -13.207   8.809  29.208  0.00  0.00      PROA  
ATOM   2979  O   SER P 775     -12.958   8.643  30.403  0.00  0.00      PROA  
ATOM   2980  N   ASN P 776     -13.896   7.935  28.408  0.00  0.00      PROA  
ATOM   2981  HN  ASN P 776     -13.910   8.037  27.417  0.00  0.00      PROA  
ATOM   2982  CA  ASN P 776     -14.614   6.755  29.032  0.00  0.00      PROA  
ATOM   2983  HA  ASN P 776     -14.881   7.008  30.048  0.00  0.00      PROA  
ATOM   2984  CB  ASN P 776     -15.852   6.525  28.069  0.00  0.00      PROA  
ATOM   2985  HB1 ASN P 776     -16.499   5.669  28.357  0.00  0.00      PROA  
ATOM   2986  HB2 ASN P 776     -15.527   6.238  27.046  0.00  0.00      PROA  
ATOM   2987  CG  ASN P 776     -16.870   7.654  28.052  0.00  0.00      PROA  
ATOM   2988  OD1 ASN P 776     -16.974   8.507  28.909  0.00  0.00      PROA  
ATOM   2989  ND2 ASN P 776     -17.683   7.573  27.004  0.00  0.00      PROA  
ATOM   2990 HD21 ASN P 776     -18.281   8.373  26.974  0.00  0.00      PROA  
ATOM   2991 HD22 ASN P 776     -17.437   6.987  26.232  0.00  0.00      PROA  
ATOM   2992  C   ASN P 776     -13.631   5.543  29.051  0.00  0.00      PROA  
ATOM   2993  O   ASN P 776     -13.617   4.626  29.937  0.00  0.00      PROA  
ATOM   2994  N   GLU P 777     -12.696   5.523  28.152  0.00  0.00      PROA  
ATOM   2995  HN  GLU P 777     -12.800   6.242  27.470  0.00  0.00      PROA  
ATOM   2996  CA  GLU P 777     -11.717   4.540  27.897  0.00  0.00      PROA  
ATOM   2997  HA  GLU P 777     -12.165   3.594  27.629  0.00  0.00      PROA  
ATOM   2998  CB  GLU P 777     -10.895   4.873  26.646  0.00  0.00      PROA  
ATOM   2999  HB1 GLU P 777      -9.931   4.321  26.618  0.00  0.00      PROA  
ATOM   3000  HB2 GLU P 777     -10.671   5.960  26.601  0.00  0.00      PROA  
ATOM   3001  CG  GLU P 777     -11.512   4.539  25.236  0.00  0.00      PROA  
ATOM   3002  HG1 GLU P 777     -10.850   4.976  24.458  0.00  0.00      PROA  
ATOM   3003  HG2 GLU P 777     -12.538   4.939  25.086  0.00  0.00      PROA  
ATOM   3004  CD  GLU P 777     -11.690   3.019  24.832  0.00  0.00      PROA  
ATOM   3005  OE1 GLU P 777     -10.590   2.449  24.499  0.00  0.00      PROA  
ATOM   3006  OE2 GLU P 777     -12.756   2.417  25.082  0.00  0.00      PROA  
ATOM   3007  C   GLU P 777     -10.688   4.320  29.099  0.00  0.00      PROA  
ATOM   3008  O   GLU P 777     -10.393   3.175  29.545  0.00  0.00      PROA  
ATOM   3009  N   THR P 778     -10.271   5.398  29.814  0.00  0.00      PROA  
ATOM   3010  HN  THR P 778     -10.538   6.327  29.573  0.00  0.00      PROA  
ATOM   3011  CA  THR P 778      -9.532   5.131  31.025  0.00  0.00      PROA  
ATOM   3012  HA  THR P 778      -8.729   4.459  30.761  0.00  0.00      PROA  
ATOM   3013  CB  THR P 778      -8.766   6.390  31.452  0.00  0.00      PROA  
ATOM   3014  HB  THR P 778      -8.442   6.351  32.514  0.00  0.00      PROA  
ATOM   3015  OG1 THR P 778      -9.591   7.547  31.316  0.00  0.00      PROA  
ATOM   3016  HG1 THR P 778     -10.355   7.580  31.897  0.00  0.00      PROA  
ATOM   3017  CG2 THR P 778      -7.607   6.415  30.511  0.00  0.00      PROA  
ATOM   3018 HG21 THR P 778      -7.960   6.619  29.477  0.00  0.00      PROA  
ATOM   3019 HG22 THR P 778      -7.006   5.482  30.542  0.00  0.00      PROA  
ATOM   3020 HG23 THR P 778      -6.951   7.259  30.814  0.00  0.00      PROA  
ATOM   3021  C   THR P 778     -10.247   4.620  32.200  0.00  0.00      PROA  
ATOM   3022  O   THR P 778      -9.679   3.872  32.988  0.00  0.00      PROA  
ATOM   3023  N   LEU P 779     -11.593   4.859  32.217  0.00  0.00      PROA  
ATOM   3024  HN  LEU P 779     -12.074   5.223  31.422  0.00  0.00      PROA  
ATOM   3025  CA  LEU P 779     -12.458   4.342  33.266  0.00  0.00      PROA  
ATOM   3026  HA  LEU P 779     -11.915   4.653  34.146  0.00  0.00      PROA  
ATOM   3027  CB  LEU P 779     -13.870   4.889  33.274  0.00  0.00      PROA  
ATOM   3028  HB1 LEU P 779     -14.096   5.153  32.218  0.00  0.00      PROA  
ATOM   3029  HB2 LEU P 779     -13.989   5.870  33.782  0.00  0.00      PROA  
ATOM   3030  CG  LEU P 779     -14.941   4.152  34.117  0.00  0.00      PROA  
ATOM   3031  HG  LEU P 779     -15.130   3.149  33.678  0.00  0.00      PROA  
ATOM   3032  CD1 LEU P 779     -14.666   3.928  35.587  0.00  0.00      PROA  
ATOM   3033 HD11 LEU P 779     -13.632   3.578  35.797  0.00  0.00      PROA  
ATOM   3034 HD12 LEU P 779     -15.384   3.229  36.067  0.00  0.00      PROA  
ATOM   3035 HD13 LEU P 779     -14.738   4.947  36.024  0.00  0.00      PROA  
ATOM   3036  CD2 LEU P 779     -16.305   4.840  33.839  0.00  0.00      PROA  
ATOM   3037 HD21 LEU P 779     -16.487   5.010  32.756  0.00  0.00      PROA  
ATOM   3038 HD22 LEU P 779     -16.285   5.881  34.227  0.00  0.00      PROA  
ATOM   3039 HD23 LEU P 779     -17.101   4.227  34.313  0.00  0.00      PROA  
ATOM   3040  C   LEU P 779     -12.474   2.914  33.241  0.00  0.00      PROA  
ATOM   3041  O   LEU P 779     -12.437   2.265  34.304  0.00  0.00      PROA  
ATOM   3042  N   ALA P 780     -12.576   2.381  32.021  0.00  0.00      PROA  
ATOM   3043  HN  ALA P 780     -12.778   2.983  31.253  0.00  0.00      PROA  
ATOM   3044  CA  ALA P 780     -12.627   0.907  31.745  0.00  0.00      PROA  
ATOM   3045  HA  ALA P 780     -13.467   0.503  32.291  0.00  0.00      PROA  
ATOM   3046  CB  ALA P 780     -12.728   0.743  30.224  0.00  0.00      PROA  
ATOM   3047  HB1 ALA P 780     -13.340   1.511  29.703  0.00  0.00      PROA  
ATOM   3048  HB2 ALA P 780     -13.229  -0.214  29.964  0.00  0.00      PROA  
ATOM   3049  HB3 ALA P 780     -11.724   0.747  29.749  0.00  0.00      PROA  
ATOM   3050  C   ALA P 780     -11.358   0.191  32.201  0.00  0.00      PROA  
ATOM   3051  O   ALA P 780     -11.322  -0.901  32.759  0.00  0.00      PROA  
ATOM   3052  N   GLN P 781     -10.229   0.935  32.020  0.00  0.00      PROA  
ATOM   3053  HN  GLN P 781     -10.265   1.785  31.501  0.00  0.00      PROA  
ATOM   3054  CA  GLN P 781      -8.917   0.468  32.426  0.00  0.00      PROA  
ATOM   3055  HA  GLN P 781      -8.753  -0.522  32.026  0.00  0.00      PROA  
ATOM   3056  CB  GLN P 781      -7.855   1.339  31.660  0.00  0.00      PROA  
ATOM   3057  HB1 GLN P 781      -6.819   1.082  31.967  0.00  0.00      PROA  
ATOM   3058  HB2 GLN P 781      -7.850   2.418  31.928  0.00  0.00      PROA  
ATOM   3059  CG  GLN P 781      -7.863   1.150  30.110  0.00  0.00      PROA  
ATOM   3060  HG1 GLN P 781      -6.894   1.558  29.751  0.00  0.00      PROA  
ATOM   3061  HG2 GLN P 781      -8.677   1.725  29.619  0.00  0.00      PROA  
ATOM   3062  CD  GLN P 781      -7.790  -0.298  29.645  0.00  0.00      PROA  
ATOM   3063  OE1 GLN P 781      -7.235  -1.142  30.280  0.00  0.00      PROA  
ATOM   3064  NE2 GLN P 781      -8.468  -0.616  28.523  0.00  0.00      PROA  
ATOM   3065 HE21 GLN P 781      -8.756   0.101  27.889  0.00  0.00      PROA  
ATOM   3066 HE22 GLN P 781      -8.626  -1.509  28.102  0.00  0.00      PROA  
ATOM   3067  C   GLN P 781      -8.612   0.535  33.847  0.00  0.00      PROA  
ATOM   3068  O   GLN P 781      -7.896  -0.377  34.313  0.00  0.00      PROA  
ATOM   3069  N   TRP P 782      -9.254   1.437  34.604  0.00  0.00      PROA  
ATOM   3070  HN  TRP P 782      -9.725   2.190  34.150  0.00  0.00      PROA  
ATOM   3071  CA  TRP P 782      -9.268   1.352  36.061  0.00  0.00      PROA  
ATOM   3072  HA  TRP P 782      -8.308   1.126  36.499  0.00  0.00      PROA  
ATOM   3073  CB  TRP P 782      -9.804   2.645  36.643  0.00  0.00      PROA  
ATOM   3074  HB1 TRP P 782      -9.876   2.457  37.735  0.00  0.00      PROA  
ATOM   3075  HB2 TRP P 782     -10.808   2.853  36.215  0.00  0.00      PROA  
ATOM   3076  CG  TRP P 782      -8.932   3.855  36.376  0.00  0.00      PROA  
ATOM   3077  CD1 TRP P 782      -9.423   5.081  35.955  0.00  0.00      PROA  
ATOM   3078  HD1 TRP P 782     -10.477   5.315  35.962  0.00  0.00      PROA  
ATOM   3079  NE1 TRP P 782      -8.478   6.069  36.041  0.00  0.00      PROA  
ATOM   3080  HE1 TRP P 782      -8.710   7.016  35.991  0.00  0.00      PROA  
ATOM   3081  CE2 TRP P 782      -7.260   5.526  36.358  0.00  0.00      PROA  
ATOM   3082  CD2 TRP P 782      -7.536   4.122  36.601  0.00  0.00      PROA  
ATOM   3083  CE3 TRP P 782      -6.450   3.281  37.001  0.00  0.00      PROA  
ATOM   3084  HE3 TRP P 782      -6.588   2.245  37.274  0.00  0.00      PROA  
ATOM   3085  CZ3 TRP P 782      -5.153   3.835  37.070  0.00  0.00      PROA  
ATOM   3086  HZ3 TRP P 782      -4.294   3.235  37.333  0.00  0.00      PROA  
ATOM   3087  CZ2 TRP P 782      -5.991   6.021  36.415  0.00  0.00      PROA  
ATOM   3088  HZ2 TRP P 782      -5.832   7.058  36.162  0.00  0.00      PROA  
ATOM   3089  CH2 TRP P 782      -4.934   5.239  36.875  0.00  0.00      PROA  
ATOM   3090  HH2 TRP P 782      -3.943   5.666  36.916  0.00  0.00      PROA  
ATOM   3091  C   TRP P 782     -10.182   0.188  36.587  0.00  0.00      PROA  
ATOM   3092  O   TRP P 782      -9.724  -0.671  37.342  0.00  0.00      PROA  
ATOM   3093  N   LYS P 783     -11.450   0.034  36.048  0.00  0.00      PROA  
ATOM   3094  HN  LYS P 783     -11.696   0.512  35.207  0.00  0.00      PROA  
ATOM   3095  CA  LYS P 783     -12.436  -0.938  36.487  0.00  0.00      PROA  
ATOM   3096  HA  LYS P 783     -12.727  -0.640  37.483  0.00  0.00      PROA  
ATOM   3097  CB  LYS P 783     -13.761  -0.716  35.688  0.00  0.00      PROA  
ATOM   3098  HB1 LYS P 783     -14.401  -1.615  35.821  0.00  0.00      PROA  
ATOM   3099  HB2 LYS P 783     -13.415  -0.525  34.650  0.00  0.00      PROA  
ATOM   3100  CG  LYS P 783     -14.713   0.406  36.233  0.00  0.00      PROA  
ATOM   3101  HG1 LYS P 783     -14.284   1.354  35.845  0.00  0.00      PROA  
ATOM   3102  HG2 LYS P 783     -14.632   0.612  37.322  0.00  0.00      PROA  
ATOM   3103  CD  LYS P 783     -16.180   0.121  35.882  0.00  0.00      PROA  
ATOM   3104  HD1 LYS P 783     -16.879   0.757  36.467  0.00  0.00      PROA  
ATOM   3105  HD2 LYS P 783     -16.354  -0.920  36.230  0.00  0.00      PROA  
ATOM   3106  CE  LYS P 783     -16.418   0.115  34.421  0.00  0.00      PROA  
ATOM   3107  HE1 LYS P 783     -15.755  -0.623  33.921  0.00  0.00      PROA  
ATOM   3108  HE2 LYS P 783     -16.261   1.055  33.850  0.00  0.00      PROA  
ATOM   3109  NZ  LYS P 783     -17.790  -0.263  34.196  0.00  0.00      PROA  
ATOM   3110  HZ1 LYS P 783     -18.013  -1.269  34.341  0.00  0.00      PROA  
ATOM   3111  HZ2 LYS P 783     -18.103  -0.133  33.212  0.00  0.00      PROA  
ATOM   3112  HZ3 LYS P 783     -18.372   0.301  34.847  0.00  0.00      PROA  
ATOM   3113  C   LYS P 783     -12.159  -2.379  36.446  0.00  0.00      PROA  
ATOM   3114  O   LYS P 783     -12.644  -3.012  37.332  0.00  0.00      PROA  
ATOM   3115  N   LYS P 784     -11.252  -2.791  35.520  0.00  0.00      PROA  
ATOM   3116  HN  LYS P 784     -10.775  -2.156  34.917  0.00  0.00      PROA  
ATOM   3117  CA  LYS P 784     -10.867  -4.109  35.494  0.00  0.00      PROA  
ATOM   3118  HA  LYS P 784     -11.798  -4.654  35.441  0.00  0.00      PROA  
ATOM   3119  CB  LYS P 784     -10.159  -4.298  34.158  0.00  0.00      PROA  
ATOM   3120  HB1 LYS P 784     -10.836  -3.821  33.417  0.00  0.00      PROA  
ATOM   3121  HB2 LYS P 784     -10.028  -5.369  33.893  0.00  0.00      PROA  
ATOM   3122  CG  LYS P 784      -8.753  -3.678  33.988  0.00  0.00      PROA  
ATOM   3123  HG1 LYS P 784      -8.121  -3.956  34.859  0.00  0.00      PROA  
ATOM   3124  HG2 LYS P 784      -8.863  -2.573  34.036  0.00  0.00      PROA  
ATOM   3125  CD  LYS P 784      -8.088  -4.048  32.673  0.00  0.00      PROA  
ATOM   3126  HD1 LYS P 784      -7.683  -5.081  32.728  0.00  0.00      PROA  
ATOM   3127  HD2 LYS P 784      -7.182  -3.417  32.546  0.00  0.00      PROA  
ATOM   3128  CE  LYS P 784      -8.885  -3.901  31.349  0.00  0.00      PROA  
ATOM   3129  HE1 LYS P 784      -9.218  -2.847  31.232  0.00  0.00      PROA  
ATOM   3130  HE2 LYS P 784      -9.718  -4.634  31.290  0.00  0.00      PROA  
ATOM   3131  NZ  LYS P 784      -8.000  -4.235  30.209  0.00  0.00      PROA  
ATOM   3132  HZ1 LYS P 784      -8.449  -4.071  29.285  0.00  0.00      PROA  
ATOM   3133  HZ2 LYS P 784      -7.726  -5.238  30.215  0.00  0.00      PROA  
ATOM   3134  HZ3 LYS P 784      -7.117  -3.693  30.127  0.00  0.00      PROA  
ATOM   3135  C   LYS P 784     -10.009  -4.586  36.652  0.00  0.00      PROA  
ATOM   3136  O   LYS P 784     -10.199  -5.773  37.002  0.00  0.00      PROA  
ATOM   3137  N   ASP P 785      -9.218  -3.668  37.287  0.00  0.00      PROA  
ATOM   3138  HN  ASP P 785      -9.371  -2.705  37.078  0.00  0.00      PROA  
ATOM   3139  CA  ASP P 785      -8.289  -4.137  38.367  0.00  0.00      PROA  
ATOM   3140  HA  ASP P 785      -8.217  -5.215  38.365  0.00  0.00      PROA  
ATOM   3141  CB  ASP P 785      -6.886  -3.637  38.050  0.00  0.00      PROA  
ATOM   3142  HB1 ASP P 785      -6.122  -3.928  38.802  0.00  0.00      PROA  
ATOM   3143  HB2 ASP P 785      -6.940  -2.541  37.875  0.00  0.00      PROA  
ATOM   3144  CG  ASP P 785      -6.355  -4.328  36.786  0.00  0.00      PROA  
ATOM   3145  OD1 ASP P 785      -6.620  -5.577  36.566  0.00  0.00      PROA  
ATOM   3146  OD2 ASP P 785      -5.403  -3.723  36.235  0.00  0.00      PROA  
ATOM   3147  C   ASP P 785      -8.754  -3.718  39.743  0.00  0.00      PROA  
ATOM   3148  O   ASP P 785      -8.069  -3.783  40.732  0.00  0.00      PROA  
ATOM   3149  N   ASN P 786      -9.985  -3.103  39.725  0.00  0.00      PROA  
ATOM   3150  HN  ASN P 786     -10.525  -2.962  38.899  0.00  0.00      PROA  
ATOM   3151  CA  ASN P 786     -10.591  -2.530  40.943  0.00  0.00      PROA  
ATOM   3152  HA  ASN P 786     -11.541  -2.158  40.587  0.00  0.00      PROA  
ATOM   3153  CB  ASN P 786     -10.822  -3.579  42.015  0.00  0.00      PROA  
ATOM   3154  HB1 ASN P 786     -11.229  -3.196  42.975  0.00  0.00      PROA  
ATOM   3155  HB2 ASN P 786      -9.816  -3.974  42.272  0.00  0.00      PROA  
ATOM   3156  CG  ASN P 786     -11.707  -4.719  41.595  0.00  0.00      PROA  
ATOM   3157  OD1 ASN P 786     -11.223  -5.871  41.485  0.00  0.00      PROA  
ATOM   3158  ND2 ASN P 786     -13.002  -4.445  41.390  0.00  0.00      PROA  
ATOM   3159 HD21 ASN P 786     -13.548  -5.182  40.990  0.00  0.00      PROA  
ATOM   3160 HD22 ASN P 786     -13.495  -3.581  41.287  0.00  0.00      PROA  
ATOM   3161  C   ASN P 786      -9.846  -1.322  41.424  0.00  0.00      PROA  
ATOM   3162  O   ASN P 786      -9.770  -0.981  42.614  0.00  0.00      PROA  
ATOM   3163  N   ILE P 787      -9.151  -0.567  40.511  0.00  0.00      PROA  
ATOM   3164  HN  ILE P 787      -9.161  -0.805  39.543  0.00  0.00      PROA  
ATOM   3165  CA  ILE P 787      -8.507   0.721  40.863  0.00  0.00      PROA  
ATOM   3166  HA  ILE P 787      -7.950   0.743  41.788  0.00  0.00      PROA  
ATOM   3167  CB  ILE P 787      -7.460   1.280  39.888  0.00  0.00      PROA  
ATOM   3168  HB  ILE P 787      -8.034   1.523  38.968  0.00  0.00      PROA  
ATOM   3169  CG2 ILE P 787      -6.966   2.689  40.445  0.00  0.00      PROA  
ATOM   3170 HG21 ILE P 787      -7.804   3.417  40.481  0.00  0.00      PROA  
ATOM   3171 HG22 ILE P 787      -6.191   2.995  39.710  0.00  0.00      PROA  
ATOM   3172 HG23 ILE P 787      -6.519   2.537  41.451  0.00  0.00      PROA  
ATOM   3173  CG1 ILE P 787      -6.372   0.178  39.483  0.00  0.00      PROA  
ATOM   3174 HG11 ILE P 787      -5.883   0.707  38.636  0.00  0.00      PROA  
ATOM   3175 HG12 ILE P 787      -6.793  -0.750  39.041  0.00  0.00      PROA  
ATOM   3176  CD  ILE P 787      -5.349  -0.148  40.626  0.00  0.00      PROA  
ATOM   3177  HD1 ILE P 787      -5.805  -0.184  41.639  0.00  0.00      PROA  
ATOM   3178  HD2 ILE P 787      -4.627   0.690  40.726  0.00  0.00      PROA  
ATOM   3179  HD3 ILE P 787      -4.621  -0.975  40.483  0.00  0.00      PROA  
ATOM   3180  C   ILE P 787      -9.651   1.710  41.040  0.00  0.00      PROA  
ATOM   3181  O   ILE P 787     -10.408   2.041  40.087  0.00  0.00      PROA  
ATOM   3182  N   THR P 788      -9.861   2.321  42.245  0.00  0.00      PROA  
ATOM   3183  HN  THR P 788      -9.157   2.305  42.950  0.00  0.00      PROA  
ATOM   3184  CA  THR P 788     -11.025   3.091  42.562  0.00  0.00      PROA  
ATOM   3185  HA  THR P 788     -11.902   2.694  42.073  0.00  0.00      PROA  
ATOM   3186  CB  THR P 788     -11.365   2.971  44.029  0.00  0.00      PROA  
ATOM   3187  HB  THR P 788     -11.923   3.870  44.367  0.00  0.00      PROA  
ATOM   3188  OG1 THR P 788     -10.208   2.847  44.829  0.00  0.00      PROA  
ATOM   3189  HG1 THR P 788     -10.407   3.261  45.671  0.00  0.00      PROA  
ATOM   3190  CG2 THR P 788     -12.215   1.729  44.244  0.00  0.00      PROA  
ATOM   3191 HG21 THR P 788     -11.570   0.873  43.951  0.00  0.00      PROA  
ATOM   3192 HG22 THR P 788     -13.106   1.769  43.582  0.00  0.00      PROA  
ATOM   3193 HG23 THR P 788     -12.501   1.556  45.303  0.00  0.00      PROA  
ATOM   3194  C   THR P 788     -10.773   4.550  42.236  0.00  0.00      PROA  
ATOM   3195  O   THR P 788     -11.254   5.080  41.222  0.00  0.00      PROA  
ATOM   3196  N   ALA P 789     -10.039   5.292  43.095  0.00  0.00      PROA  
ATOM   3197  HN  ALA P 789      -9.919   4.880  43.994  0.00  0.00      PROA  
ATOM   3198  CA  ALA P 789      -9.842   6.740  42.945  0.00  0.00      PROA  
ATOM   3199  HA  ALA P 789     -10.750   7.285  42.736  0.00  0.00      PROA  
ATOM   3200  CB  ALA P 789      -9.297   7.238  44.328  0.00  0.00      PROA  
ATOM   3201  HB1 ALA P 789     -10.002   6.789  45.061  0.00  0.00      PROA  
ATOM   3202  HB2 ALA P 789      -9.320   8.345  44.414  0.00  0.00      PROA  
ATOM   3203  HB3 ALA P 789      -8.252   6.896  44.486  0.00  0.00      PROA  
ATOM   3204  C   ALA P 789      -8.849   7.081  41.804  0.00  0.00      PROA  
ATOM   3205  O   ALA P 789      -7.620   7.039  41.988  0.00  0.00      PROA  
ATOM   3206  N   HSD P 790      -9.393   7.461  40.660  0.00  0.00      PROA  
ATOM   3207  HN  HSD P 790     -10.381   7.324  40.682  0.00  0.00      PROA  
ATOM   3208  CA  HSD P 790      -8.634   7.876  39.461  0.00  0.00      PROA  
ATOM   3209  HA  HSD P 790      -8.081   6.997  39.164  0.00  0.00      PROA  
ATOM   3210  CB  HSD P 790      -9.673   8.296  38.444  0.00  0.00      PROA  
ATOM   3211  HB1 HSD P 790      -9.154   8.612  37.514  0.00  0.00      PROA  
ATOM   3212  HB2 HSD P 790     -10.217   9.224  38.724  0.00  0.00      PROA  
ATOM   3213  ND1 HSD P 790     -11.737   7.691  37.158  0.00  0.00      PROA  
ATOM   3214  HD1 HSD P 790     -11.753   8.483  36.547  0.00  0.00      PROA  
ATOM   3215  CG  HSD P 790     -10.708   7.279  37.977  0.00  0.00      PROA  
ATOM   3216  CE1 HSD P 790     -12.607   6.641  37.108  0.00  0.00      PROA  
ATOM   3217  HE1 HSD P 790     -13.463   6.534  36.441  0.00  0.00      PROA  
ATOM   3218  NE2 HSD P 790     -12.215   5.619  37.910  0.00  0.00      PROA  
ATOM   3219  CD2 HSD P 790     -10.980   6.023  38.452  0.00  0.00      PROA  
ATOM   3220  HD2 HSD P 790     -10.315   5.357  38.987  0.00  0.00      PROA  
ATOM   3221  C   HSD P 790      -7.659   9.043  39.623  0.00  0.00      PROA  
ATOM   3222  O   HSD P 790      -6.493   8.938  39.301  0.00  0.00      PROA  
ATOM   3223  N   ASN P 791      -7.976  10.248  40.232  0.00  0.00      PROA  
ATOM   3224  HN  ASN P 791      -8.854  10.286  40.704  0.00  0.00      PROA  
ATOM   3225  CA  ASN P 791      -7.086  11.363  40.237  0.00  0.00      PROA  
ATOM   3226  HA  ASN P 791      -6.771  11.523  39.216  0.00  0.00      PROA  
ATOM   3227  CB  ASN P 791      -7.799  12.682  40.611  0.00  0.00      PROA  
ATOM   3228  HB1 ASN P 791      -8.655  12.809  39.915  0.00  0.00      PROA  
ATOM   3229  HB2 ASN P 791      -7.118  13.526  40.371  0.00  0.00      PROA  
ATOM   3230  CG  ASN P 791      -8.306  12.897  42.038  0.00  0.00      PROA  
ATOM   3231  OD1 ASN P 791      -7.844  12.307  42.988  0.00  0.00      PROA  
ATOM   3232  ND2 ASN P 791      -9.232  13.828  42.125  0.00  0.00      PROA  
ATOM   3233 HD21 ASN P 791      -9.305  14.109  43.082  0.00  0.00      PROA  
ATOM   3234 HD22 ASN P 791      -9.484  14.343  41.306  0.00  0.00      PROA  
ATOM   3235  C   ASN P 791      -5.735  11.249  40.907  0.00  0.00      PROA  
ATOM   3236  O   ASN P 791      -4.794  11.693  40.381  0.00  0.00      PROA  
ATOM   3237  N   ILE P 792      -5.858  10.618  42.113  0.00  0.00      PROA  
ATOM   3238  HN  ILE P 792      -6.702  10.630  42.642  0.00  0.00      PROA  
ATOM   3239  CA  ILE P 792      -4.630  10.265  42.828  0.00  0.00      PROA  
ATOM   3240  HA  ILE P 792      -3.912  11.068  42.757  0.00  0.00      PROA  
ATOM   3241  CB  ILE P 792      -4.863   9.917  44.294  0.00  0.00      PROA  
ATOM   3242  HB  ILE P 792      -5.400  10.808  44.685  0.00  0.00      PROA  
ATOM   3243  CG2 ILE P 792      -5.830   8.722  44.455  0.00  0.00      PROA  
ATOM   3244 HG21 ILE P 792      -6.136   8.470  45.493  0.00  0.00      PROA  
ATOM   3245 HG22 ILE P 792      -5.450   7.782  44.001  0.00  0.00      PROA  
ATOM   3246 HG23 ILE P 792      -6.827   8.865  43.987  0.00  0.00      PROA  
ATOM   3247  CG1 ILE P 792      -3.669   9.765  45.271  0.00  0.00      PROA  
ATOM   3248 HG11 ILE P 792      -3.124   8.798  45.222  0.00  0.00      PROA  
ATOM   3249 HG12 ILE P 792      -4.142   9.853  46.273  0.00  0.00      PROA  
ATOM   3250  CD  ILE P 792      -2.516  10.857  45.169  0.00  0.00      PROA  
ATOM   3251  HD1 ILE P 792      -2.160  10.971  44.123  0.00  0.00      PROA  
ATOM   3252  HD2 ILE P 792      -1.715  10.618  45.901  0.00  0.00      PROA  
ATOM   3253  HD3 ILE P 792      -2.965  11.814  45.514  0.00  0.00      PROA  
ATOM   3254  C   ILE P 792      -3.889   9.061  42.147  0.00  0.00      PROA  
ATOM   3255  O   ILE P 792      -2.665   8.991  42.168  0.00  0.00      PROA  
ATOM   3256  N   SER P 793      -4.640   8.138  41.536  0.00  0.00      PROA  
ATOM   3257  HN  SER P 793      -5.628   8.124  41.663  0.00  0.00      PROA  
ATOM   3258  CA  SER P 793      -4.102   6.960  40.812  0.00  0.00      PROA  
ATOM   3259  HA  SER P 793      -3.458   6.445  41.510  0.00  0.00      PROA  
ATOM   3260  CB  SER P 793      -5.138   5.867  40.376  0.00  0.00      PROA  
ATOM   3261  HB1 SER P 793      -4.717   5.126  39.664  0.00  0.00      PROA  
ATOM   3262  HB2 SER P 793      -6.113   6.183  39.947  0.00  0.00      PROA  
ATOM   3263  OG  SER P 793      -5.515   5.149  41.530  0.00  0.00      PROA  
ATOM   3264  HG1 SER P 793      -5.881   5.895  42.010  0.00  0.00      PROA  
ATOM   3265  C   SER P 793      -3.257   7.379  39.667  0.00  0.00      PROA  
ATOM   3266  O   SER P 793      -2.096   6.998  39.524  0.00  0.00      PROA  
ATOM   3267  N   TRP P 794      -3.700   8.425  38.844  0.00  0.00      PROA  
ATOM   3268  HN  TRP P 794      -4.625   8.796  38.876  0.00  0.00      PROA  
ATOM   3269  CA  TRP P 794      -2.874   9.068  37.926  0.00  0.00      PROA  
ATOM   3270  HA  TRP P 794      -2.614   8.378  37.137  0.00  0.00      PROA  
ATOM   3271  CB  TRP P 794      -3.649  10.328  37.229  0.00  0.00      PROA  
ATOM   3272  HB1 TRP P 794      -3.010  11.036  36.658  0.00  0.00      PROA  
ATOM   3273  HB2 TRP P 794      -4.101  10.898  38.069  0.00  0.00      PROA  
ATOM   3274  CG  TRP P 794      -4.719   9.885  36.323  0.00  0.00      PROA  
ATOM   3275  CD1 TRP P 794      -6.022  10.120  36.383  0.00  0.00      PROA  
ATOM   3276  HD1 TRP P 794      -6.462  10.526  37.282  0.00  0.00      PROA  
ATOM   3277  NE1 TRP P 794      -6.643   9.560  35.315  0.00  0.00      PROA  
ATOM   3278  HE1 TRP P 794      -7.565   9.297  35.135  0.00  0.00      PROA  
ATOM   3279  CE2 TRP P 794      -5.694   9.119  34.441  0.00  0.00      PROA  
ATOM   3280  CD2 TRP P 794      -4.448   9.346  35.025  0.00  0.00      PROA  
ATOM   3281  CE3 TRP P 794      -3.292   9.135  34.255  0.00  0.00      PROA  
ATOM   3282  HE3 TRP P 794      -2.305   9.288  34.666  0.00  0.00      PROA  
ATOM   3283  CZ3 TRP P 794      -3.469   8.533  32.980  0.00  0.00      PROA  
ATOM   3284  HZ3 TRP P 794      -2.586   8.177  32.471  0.00  0.00      PROA  
ATOM   3285  CZ2 TRP P 794      -5.813   8.307  33.307  0.00  0.00      PROA  
ATOM   3286  HZ2 TRP P 794      -6.747   7.838  33.037  0.00  0.00      PROA  
ATOM   3287  CH2 TRP P 794      -4.716   8.166  32.522  0.00  0.00      PROA  
ATOM   3288  HH2 TRP P 794      -4.704   7.629  31.585  0.00  0.00      PROA  
ATOM   3289  C   TRP P 794      -1.506   9.518  38.407  0.00  0.00      PROA  
ATOM   3290  O   TRP P 794      -0.447   9.249  37.801  0.00  0.00      PROA  
ATOM   3291  N   ARG P 795      -1.437  10.034  39.699  0.00  0.00      PROA  
ATOM   3292  HN  ARG P 795      -2.215  10.068  40.322  0.00  0.00      PROA  
ATOM   3293  CA  ARG P 795      -0.190  10.467  40.276  0.00  0.00      PROA  
ATOM   3294  HA  ARG P 795       0.389  11.130  39.651  0.00  0.00      PROA  
ATOM   3295  CB  ARG P 795      -0.414  11.182  41.630  0.00  0.00      PROA  
ATOM   3296  HB1 ARG P 795       0.513  11.583  42.093  0.00  0.00      PROA  
ATOM   3297  HB2 ARG P 795      -0.833  10.443  42.345  0.00  0.00      PROA  
ATOM   3298  CG  ARG P 795      -1.350  12.389  41.551  0.00  0.00      PROA  
ATOM   3299  HG1 ARG P 795      -1.554  12.730  42.588  0.00  0.00      PROA  
ATOM   3300  HG2 ARG P 795      -2.275  12.067  41.027  0.00  0.00      PROA  
ATOM   3301  CD  ARG P 795      -0.737  13.536  40.734  0.00  0.00      PROA  
ATOM   3302  HD1 ARG P 795      -0.334  13.121  39.786  0.00  0.00      PROA  
ATOM   3303  HD2 ARG P 795       0.100  14.011  41.288  0.00  0.00      PROA  
ATOM   3304  NE  ARG P 795      -1.700  14.628  40.408  0.00  0.00      PROA  
ATOM   3305  HE  ARG P 795      -1.796  15.348  41.095  0.00  0.00      PROA  
ATOM   3306  CZ  ARG P 795      -2.742  14.542  39.682  0.00  0.00      PROA  
ATOM   3307  NH1 ARG P 795      -2.729  13.888  38.505  0.00  0.00      PROA  
ATOM   3308 HH11 ARG P 795      -1.904  13.458  38.139  0.00  0.00      PROA  
ATOM   3309 HH12 ARG P 795      -3.582  13.781  37.995  0.00  0.00      PROA  
ATOM   3310  NH2 ARG P 795      -3.757  15.274  40.143  0.00  0.00      PROA  
ATOM   3311 HH21 ARG P 795      -3.716  15.520  41.111  0.00  0.00      PROA  
ATOM   3312 HH22 ARG P 795      -4.664  14.995  39.827  0.00  0.00      PROA  
ATOM   3313  C   ARG P 795       0.660   9.240  40.631  0.00  0.00      PROA  
ATOM   3314  O   ARG P 795       1.904   9.256  40.643  0.00  0.00      PROA  
ATOM   3315  N   ASN P 796      -0.007   8.046  40.937  0.00  0.00      PROA  
ATOM   3316  HN  ASN P 796      -1.002   8.063  40.869  0.00  0.00      PROA  
ATOM   3317  CA  ASN P 796       0.703   6.886  41.440  0.00  0.00      PROA  
ATOM   3318  HA  ASN P 796       1.530   7.197  42.062  0.00  0.00      PROA  
ATOM   3319  CB  ASN P 796      -0.193   5.890  42.332  0.00  0.00      PROA  
ATOM   3320  HB1 ASN P 796       0.356   5.016  42.744  0.00  0.00      PROA  
ATOM   3321  HB2 ASN P 796      -0.930   5.425  41.643  0.00  0.00      PROA  
ATOM   3322  CG  ASN P 796      -0.946   6.476  43.463  0.00  0.00      PROA  
ATOM   3323  OD1 ASN P 796      -2.078   6.060  43.672  0.00  0.00      PROA  
ATOM   3324  ND2 ASN P 796      -0.384   7.384  44.262  0.00  0.00      PROA  
ATOM   3325 HD21 ASN P 796       0.563   7.684  44.146  0.00  0.00      PROA  
ATOM   3326 HD22 ASN P 796      -0.961   7.927  44.872  0.00  0.00      PROA  
ATOM   3327  C   ASN P 796       1.462   6.187  40.314  0.00  0.00      PROA  
ATOM   3328  O   ASN P 796       2.358   5.369  40.458  0.00  0.00      PROA  
ATOM   3329  N   LEU P 797       1.040   6.517  39.097  0.00  0.00      PROA  
ATOM   3330  HN  LEU P 797       0.192   7.028  38.977  0.00  0.00      PROA  
ATOM   3331  CA  LEU P 797       1.646   5.986  37.819  0.00  0.00      PROA  
ATOM   3332  HA  LEU P 797       1.620   4.906  37.815  0.00  0.00      PROA  
ATOM   3333  CB  LEU P 797       0.898   6.429  36.531  0.00  0.00      PROA  
ATOM   3334  HB1 LEU P 797       1.208   5.946  35.580  0.00  0.00      PROA  
ATOM   3335  HB2 LEU P 797       1.039   7.502  36.282  0.00  0.00      PROA  
ATOM   3336  CG  LEU P 797      -0.618   6.112  36.597  0.00  0.00      PROA  
ATOM   3337  HG  LEU P 797      -1.061   6.724  37.411  0.00  0.00      PROA  
ATOM   3338  CD1 LEU P 797      -1.176   6.523  35.244  0.00  0.00      PROA  
ATOM   3339 HD11 LEU P 797      -0.844   5.793  34.476  0.00  0.00      PROA  
ATOM   3340 HD12 LEU P 797      -0.734   7.506  34.974  0.00  0.00      PROA  
ATOM   3341 HD13 LEU P 797      -2.285   6.594  35.262  0.00  0.00      PROA  
ATOM   3342  CD2 LEU P 797      -1.056   4.655  36.913  0.00  0.00      PROA  
ATOM   3343 HD21 LEU P 797      -0.274   3.968  36.525  0.00  0.00      PROA  
ATOM   3344 HD22 LEU P 797      -2.005   4.404  36.392  0.00  0.00      PROA  
ATOM   3345 HD23 LEU P 797      -1.208   4.383  37.980  0.00  0.00      PROA  
ATOM   3346  C   LEU P 797       3.123   6.347  37.648  0.00  0.00      PROA  
ATOM   3347  O   LEU P 797       3.620   7.351  38.085  0.00  0.00      PROA  
ATOM   3348  N   THR P 798       3.832   5.392  37.044  0.00  0.00      PROA  
ATOM   3349  HN  THR P 798       3.333   4.548  36.861  0.00  0.00      PROA  
ATOM   3350  CA  THR P 798       5.223   5.568  36.581  0.00  0.00      PROA  
ATOM   3351  HA  THR P 798       5.753   6.258  37.221  0.00  0.00      PROA  
ATOM   3352  CB  THR P 798       6.046   4.267  36.504  0.00  0.00      PROA  
ATOM   3353  HB  THR P 798       7.056   4.359  36.050  0.00  0.00      PROA  
ATOM   3354  OG1 THR P 798       5.362   3.119  35.917  0.00  0.00      PROA  
ATOM   3355  HG1 THR P 798       4.694   2.918  36.576  0.00  0.00      PROA  
ATOM   3356  CG2 THR P 798       6.374   3.922  37.944  0.00  0.00      PROA  
ATOM   3357 HG21 THR P 798       6.933   4.750  38.431  0.00  0.00      PROA  
ATOM   3358 HG22 THR P 798       6.804   2.899  37.991  0.00  0.00      PROA  
ATOM   3359 HG23 THR P 798       5.416   3.804  38.495  0.00  0.00      PROA  
ATOM   3360  C   THR P 798       5.231   6.171  35.160  0.00  0.00      PROA  
ATOM   3361  O   THR P 798       4.172   6.280  34.517  0.00  0.00      PROA  
ATOM   3362  N   VAL P 799       6.384   6.718  34.640  0.00  0.00      PROA  
ATOM   3363  HN  VAL P 799       7.257   6.722  35.121  0.00  0.00      PROA  
ATOM   3364  CA  VAL P 799       6.321   7.246  33.250  0.00  0.00      PROA  
ATOM   3365  HA  VAL P 799       5.505   7.954  33.236  0.00  0.00      PROA  
ATOM   3366  CB  VAL P 799       7.604   8.052  32.974  0.00  0.00      PROA  
ATOM   3367  HB  VAL P 799       7.659   8.299  31.892  0.00  0.00      PROA  
ATOM   3368  CG1 VAL P 799       7.674   9.314  33.880  0.00  0.00      PROA  
ATOM   3369 HG11 VAL P 799       7.710   8.975  34.937  0.00  0.00      PROA  
ATOM   3370 HG12 VAL P 799       6.659   9.764  33.839  0.00  0.00      PROA  
ATOM   3371 HG13 VAL P 799       8.539   9.982  33.678  0.00  0.00      PROA  
ATOM   3372  CG2 VAL P 799       8.916   7.193  33.383  0.00  0.00      PROA  
ATOM   3373 HG21 VAL P 799       8.845   6.945  34.464  0.00  0.00      PROA  
ATOM   3374 HG22 VAL P 799       9.901   7.686  33.237  0.00  0.00      PROA  
ATOM   3375 HG23 VAL P 799       8.937   6.305  32.716  0.00  0.00      PROA  
ATOM   3376  C   VAL P 799       5.966   6.276  32.113  0.00  0.00      PROA  
ATOM   3377  O   VAL P 799       5.286   6.669  31.191  0.00  0.00      PROA  
ATOM   3378  N   SER P 800       6.426   5.005  32.227  0.00  0.00      PROA  
ATOM   3379  HN  SER P 800       7.213   4.772  32.794  0.00  0.00      PROA  
ATOM   3380  CA  SER P 800       5.949   3.896  31.464  0.00  0.00      PROA  
ATOM   3381  HA  SER P 800       6.175   4.119  30.431  0.00  0.00      PROA  
ATOM   3382  CB  SER P 800       6.623   2.510  31.799  0.00  0.00      PROA  
ATOM   3383  HB1 SER P 800       7.728   2.615  31.741  0.00  0.00      PROA  
ATOM   3384  HB2 SER P 800       6.392   1.696  31.079  0.00  0.00      PROA  
ATOM   3385  OG  SER P 800       6.394   2.072  33.109  0.00  0.00      PROA  
ATOM   3386  HG1 SER P 800       6.924   2.623  33.689  0.00  0.00      PROA  
ATOM   3387  C   SER P 800       4.411   3.658  31.472  0.00  0.00      PROA  
ATOM   3388  O   SER P 800       3.717   3.722  30.450  0.00  0.00      PROA  
ATOM   3389  N   GLU P 801       3.815   3.512  32.651  0.00  0.00      PROA  
ATOM   3390  HN  GLU P 801       4.395   3.400  33.454  0.00  0.00      PROA  
ATOM   3391  CA  GLU P 801       2.329   3.463  32.924  0.00  0.00      PROA  
ATOM   3392  HA  GLU P 801       1.952   2.626  32.355  0.00  0.00      PROA  
ATOM   3393  CB  GLU P 801       1.994   3.199  34.368  0.00  0.00      PROA  
ATOM   3394  HB1 GLU P 801       0.966   3.563  34.579  0.00  0.00      PROA  
ATOM   3395  HB2 GLU P 801       2.604   3.939  34.929  0.00  0.00      PROA  
ATOM   3396  CG  GLU P 801       2.287   1.824  35.010  0.00  0.00      PROA  
ATOM   3397  HG1 GLU P 801       3.356   1.668  34.752  0.00  0.00      PROA  
ATOM   3398  HG2 GLU P 801       1.636   1.085  34.496  0.00  0.00      PROA  
ATOM   3399  CD  GLU P 801       2.167   1.785  36.505  0.00  0.00      PROA  
ATOM   3400  OE1 GLU P 801       1.368   0.907  37.040  0.00  0.00      PROA  
ATOM   3401  OE2 GLU P 801       2.635   2.712  37.170  0.00  0.00      PROA  
ATOM   3402  C   GLU P 801       1.540   4.542  32.361  0.00  0.00      PROA  
ATOM   3403  O   GLU P 801       0.460   4.342  31.788  0.00  0.00      PROA  
ATOM   3404  N   CYS P 802       2.037   5.816  32.433  0.00  0.00      PROA  
ATOM   3405  HN  CYS P 802       2.927   6.062  32.810  0.00  0.00      PROA  
ATOM   3406  CA  CYS P 802       1.421   7.086  32.006  0.00  0.00      PROA  
ATOM   3407  HA  CYS P 802       0.546   7.045  32.637  0.00  0.00      PROA  
ATOM   3408  CB  CYS P 802       2.323   8.309  32.342  0.00  0.00      PROA  
ATOM   3409  HB1 CYS P 802       3.268   8.262  31.759  0.00  0.00      PROA  
ATOM   3410  HB2 CYS P 802       2.488   8.377  33.438  0.00  0.00      PROA  
ATOM   3411  SG  CYS P 802       1.513   9.894  31.963  0.00  0.00      PROA  
ATOM   3412  C   CYS P 802       1.140   7.080  30.487  0.00  0.00      PROA  
ATOM   3413  O   CYS P 802       0.113   7.423  29.976  0.00  0.00      PROA  
ATOM   3414  N   LYS P 803       2.138   6.595  29.727  0.00  0.00      PROA  
ATOM   3415  HN  LYS P 803       3.013   6.413  30.169  0.00  0.00      PROA  
ATOM   3416  CA  LYS P 803       2.025   6.298  28.271  0.00  0.00      PROA  
ATOM   3417  HA  LYS P 803       1.603   7.160  27.775  0.00  0.00      PROA  
ATOM   3418  CB  LYS P 803       3.463   6.065  27.802  0.00  0.00      PROA  
ATOM   3419  HB1 LYS P 803       3.576   5.649  26.778  0.00  0.00      PROA  
ATOM   3420  HB2 LYS P 803       3.877   5.233  28.410  0.00  0.00      PROA  
ATOM   3421  CG  LYS P 803       4.318   7.395  27.940  0.00  0.00      PROA  
ATOM   3422  HG1 LYS P 803       5.368   7.100  27.732  0.00  0.00      PROA  
ATOM   3423  HG2 LYS P 803       4.313   7.675  29.015  0.00  0.00      PROA  
ATOM   3424  CD  LYS P 803       3.765   8.450  26.952  0.00  0.00      PROA  
ATOM   3425  HD1 LYS P 803       4.448   9.323  27.038  0.00  0.00      PROA  
ATOM   3426  HD2 LYS P 803       2.834   8.876  27.381  0.00  0.00      PROA  
ATOM   3427  CE  LYS P 803       3.698   7.976  25.499  0.00  0.00      PROA  
ATOM   3428  HE1 LYS P 803       2.738   7.456  25.294  0.00  0.00      PROA  
ATOM   3429  HE2 LYS P 803       4.587   7.353  25.264  0.00  0.00      PROA  
ATOM   3430  NZ  LYS P 803       3.726   9.198  24.615  0.00  0.00      PROA  
ATOM   3431  HZ1 LYS P 803       4.288   8.963  23.773  0.00  0.00      PROA  
ATOM   3432  HZ2 LYS P 803       4.306   9.874  25.152  0.00  0.00      PROA  
ATOM   3433  HZ3 LYS P 803       2.775   9.531  24.355  0.00  0.00      PROA  
ATOM   3434  C   LYS P 803       1.140   5.103  27.967  0.00  0.00      PROA  
ATOM   3435  O   LYS P 803       0.456   5.144  26.960  0.00  0.00      PROA  
ATOM   3436  N   LYS P 804       1.073   3.993  28.738  0.00  0.00      PROA  
ATOM   3437  HN  LYS P 804       1.599   3.829  29.569  0.00  0.00      PROA  
ATOM   3438  CA  LYS P 804       0.153   2.913  28.443  0.00  0.00      PROA  
ATOM   3439  HA  LYS P 804       0.353   2.549  27.446  0.00  0.00      PROA  
ATOM   3440  CB  LYS P 804       0.233   1.709  29.385  0.00  0.00      PROA  
ATOM   3441  HB1 LYS P 804      -0.523   0.966  29.054  0.00  0.00      PROA  
ATOM   3442  HB2 LYS P 804       0.009   1.993  30.436  0.00  0.00      PROA  
ATOM   3443  CG  LYS P 804       1.589   0.933  29.306  0.00  0.00      PROA  
ATOM   3444  HG1 LYS P 804       2.401   1.568  29.721  0.00  0.00      PROA  
ATOM   3445  HG2 LYS P 804       1.920   0.733  28.265  0.00  0.00      PROA  
ATOM   3446  CD  LYS P 804       1.512  -0.438  30.106  0.00  0.00      PROA  
ATOM   3447  HD1 LYS P 804       2.520  -0.896  30.205  0.00  0.00      PROA  
ATOM   3448  HD2 LYS P 804       0.903  -1.155  29.515  0.00  0.00      PROA  
ATOM   3449  CE  LYS P 804       0.841  -0.339  31.422  0.00  0.00      PROA  
ATOM   3450  HE1 LYS P 804      -0.225  -0.059  31.278  0.00  0.00      PROA  
ATOM   3451  HE2 LYS P 804       1.238   0.414  32.135  0.00  0.00      PROA  
ATOM   3452  NZ  LYS P 804       0.910  -1.702  32.041  0.00  0.00      PROA  
ATOM   3453  HZ1 LYS P 804       1.933  -1.883  32.101  0.00  0.00      PROA  
ATOM   3454  HZ2 LYS P 804       0.443  -2.434  31.469  0.00  0.00      PROA  
ATOM   3455  HZ3 LYS P 804       0.584  -1.697  33.028  0.00  0.00      PROA  
ATOM   3456  C   LYS P 804      -1.300   3.364  28.478  0.00  0.00      PROA  
ATOM   3457  O   LYS P 804      -2.007   3.031  27.521  0.00  0.00      PROA  
ATOM   3458  N   LEU P 805      -1.634   4.158  29.454  0.00  0.00      PROA  
ATOM   3459  HN  LEU P 805      -0.950   4.379  30.145  0.00  0.00      PROA  
ATOM   3460  CA  LEU P 805      -2.994   4.773  29.617  0.00  0.00      PROA  
ATOM   3461  HA  LEU P 805      -3.791   4.142  29.251  0.00  0.00      PROA  
ATOM   3462  CB  LEU P 805      -3.227   5.015  31.101  0.00  0.00      PROA  
ATOM   3463  HB1 LEU P 805      -4.126   5.610  31.368  0.00  0.00      PROA  
ATOM   3464  HB2 LEU P 805      -2.443   5.721  31.448  0.00  0.00      PROA  
ATOM   3465  CG  LEU P 805      -3.144   3.777  32.078  0.00  0.00      PROA  
ATOM   3466  HG  LEU P 805      -2.129   3.326  32.101  0.00  0.00      PROA  
ATOM   3467  CD1 LEU P 805      -3.637   4.212  33.444  0.00  0.00      PROA  
ATOM   3468 HD11 LEU P 805      -3.557   3.419  34.217  0.00  0.00      PROA  
ATOM   3469 HD12 LEU P 805      -4.703   4.524  33.399  0.00  0.00      PROA  
ATOM   3470 HD13 LEU P 805      -3.086   5.073  33.879  0.00  0.00      PROA  
ATOM   3471  CD2 LEU P 805      -4.084   2.579  31.554  0.00  0.00      PROA  
ATOM   3472 HD21 LEU P 805      -4.027   1.713  32.247  0.00  0.00      PROA  
ATOM   3473 HD22 LEU P 805      -3.834   2.337  30.499  0.00  0.00      PROA  
ATOM   3474 HD23 LEU P 805      -5.127   2.961  31.576  0.00  0.00      PROA  
ATOM   3475  C   LEU P 805      -3.080   6.089  28.895  0.00  0.00      PROA  
ATOM   3476  O   LEU P 805      -4.170   6.681  28.897  0.00  0.00      PROA  
ATOM   3477  N   ARG P 806      -2.031   6.568  28.208  0.00  0.00      PROA  
ATOM   3478  HN  ARG P 806      -1.130   6.150  28.120  0.00  0.00      PROA  
ATOM   3479  CA  ARG P 806      -2.165   7.670  27.252  0.00  0.00      PROA  
ATOM   3480  HA  ARG P 806      -1.220   7.860  26.764  0.00  0.00      PROA  
ATOM   3481  CB  ARG P 806      -3.258   7.430  26.160  0.00  0.00      PROA  
ATOM   3482  HB1 ARG P 806      -3.380   8.312  25.496  0.00  0.00      PROA  
ATOM   3483  HB2 ARG P 806      -4.245   7.294  26.652  0.00  0.00      PROA  
ATOM   3484  CG  ARG P 806      -2.951   6.200  25.284  0.00  0.00      PROA  
ATOM   3485  HG1 ARG P 806      -2.524   5.352  25.861  0.00  0.00      PROA  
ATOM   3486  HG2 ARG P 806      -2.229   6.436  24.473  0.00  0.00      PROA  
ATOM   3487  CD  ARG P 806      -4.152   5.546  24.660  0.00  0.00      PROA  
ATOM   3488  HD1 ARG P 806      -4.827   6.270  24.155  0.00  0.00      PROA  
ATOM   3489  HD2 ARG P 806      -4.699   5.116  25.527  0.00  0.00      PROA  
ATOM   3490  NE  ARG P 806      -3.690   4.490  23.717  0.00  0.00      PROA  
ATOM   3491  HE  ARG P 806      -2.744   4.178  23.627  0.00  0.00      PROA  
ATOM   3492  CZ  ARG P 806      -4.486   3.887  22.848  0.00  0.00      PROA  
ATOM   3493  NH1 ARG P 806      -5.778   4.007  22.774  0.00  0.00      PROA  
ATOM   3494 HH11 ARG P 806      -6.336   4.739  23.164  0.00  0.00      PROA  
ATOM   3495 HH12 ARG P 806      -6.205   3.362  22.141  0.00  0.00      PROA  
ATOM   3496  NH2 ARG P 806      -3.852   2.938  22.180  0.00  0.00      PROA  
ATOM   3497 HH21 ARG P 806      -3.017   2.575  22.591  0.00  0.00      PROA  
ATOM   3498 HH22 ARG P 806      -4.480   2.355  21.663  0.00  0.00      PROA  
ATOM   3499  C   ARG P 806      -2.200   9.058  27.910  0.00  0.00      PROA  
ATOM   3500  O   ARG P 806      -2.420  10.113  27.328  0.00  0.00      PROA  
ATOM   3501  N   GLY P 807      -1.982   9.204  29.300  0.00  0.00      PROA  
ATOM   3502  HN  GLY P 807      -1.868   8.270  29.630  0.00  0.00      PROA  
ATOM   3503  CA  GLY P 807      -1.869  10.471  30.079  0.00  0.00      PROA  
ATOM   3504  HA1 GLY P 807      -1.738  10.214  31.120  0.00  0.00      PROA  
ATOM   3505  HA2 GLY P 807      -2.741  11.105  30.020  0.00  0.00      PROA  
ATOM   3506  C   GLY P 807      -0.857  11.356  29.585  0.00  0.00      PROA  
ATOM   3507  O   GLY P 807       0.045  11.092  28.798  0.00  0.00      PROA  
ATOM   3508  N   VAL P 808      -0.882  12.593  30.212  0.00  0.00      PROA  
ATOM   3509  HN  VAL P 808      -1.603  12.849  30.851  0.00  0.00      PROA  
ATOM   3510  CA  VAL P 808       0.073  13.618  29.838  0.00  0.00      PROA  
ATOM   3511  HA  VAL P 808       0.757  13.252  29.087  0.00  0.00      PROA  
ATOM   3512  CB  VAL P 808      -0.592  14.867  29.265  0.00  0.00      PROA  
ATOM   3513  HB  VAL P 808       0.132  15.702  29.156  0.00  0.00      PROA  
ATOM   3514  CG1 VAL P 808      -1.147  14.515  27.887  0.00  0.00      PROA  
ATOM   3515 HG11 VAL P 808      -1.723  15.373  27.479  0.00  0.00      PROA  
ATOM   3516 HG12 VAL P 808      -1.864  13.669  27.949  0.00  0.00      PROA  
ATOM   3517 HG13 VAL P 808      -0.446  14.157  27.103  0.00  0.00      PROA  
ATOM   3518  CG2 VAL P 808      -1.711  15.341  30.214  0.00  0.00      PROA  
ATOM   3519 HG21 VAL P 808      -1.227  15.534  31.195  0.00  0.00      PROA  
ATOM   3520 HG22 VAL P 808      -2.469  14.530  30.253  0.00  0.00      PROA  
ATOM   3521 HG23 VAL P 808      -2.098  16.307  29.825  0.00  0.00      PROA  
ATOM   3522  C   VAL P 808       0.931  13.926  31.043  0.00  0.00      PROA  
ATOM   3523  O   VAL P 808       0.464  13.800  32.193  0.00  0.00      PROA  
ATOM   3524  N   PHE P 809       2.131  14.537  30.907  0.00  0.00      PROA  
ATOM   3525  HN  PHE P 809       2.533  14.464  29.998  0.00  0.00      PROA  
ATOM   3526  CA  PHE P 809       2.909  14.999  32.052  0.00  0.00      PROA  
ATOM   3527  HA  PHE P 809       2.736  14.411  32.941  0.00  0.00      PROA  
ATOM   3528  CB  PHE P 809       4.445  14.845  31.732  0.00  0.00      PROA  
ATOM   3529  HB1 PHE P 809       5.094  15.057  32.609  0.00  0.00      PROA  
ATOM   3530  HB2 PHE P 809       4.808  15.476  30.893  0.00  0.00      PROA  
ATOM   3531  CG  PHE P 809       4.728  13.393  31.449  0.00  0.00      PROA  
ATOM   3532  CD1 PHE P 809       4.853  13.086  30.149  0.00  0.00      PROA  
ATOM   3533  HD1 PHE P 809       4.805  13.867  29.405  0.00  0.00      PROA  
ATOM   3534  CE1 PHE P 809       5.174  11.754  29.801  0.00  0.00      PROA  
ATOM   3535  HE1 PHE P 809       5.600  11.548  28.830  0.00  0.00      PROA  
ATOM   3536  CZ  PHE P 809       5.141  10.754  30.805  0.00  0.00      PROA  
ATOM   3537  HZ  PHE P 809       5.609   9.832  30.492  0.00  0.00      PROA  
ATOM   3538  CD2 PHE P 809       4.615  12.435  32.428  0.00  0.00      PROA  
ATOM   3539  HD2 PHE P 809       4.377  12.819  33.409  0.00  0.00      PROA  
ATOM   3540  CE2 PHE P 809       4.758  11.087  32.068  0.00  0.00      PROA  
ATOM   3541  HE2 PHE P 809       4.659  10.366  32.866  0.00  0.00      PROA  
ATOM   3542  C   PHE P 809       2.629  16.420  32.474  0.00  0.00      PROA  
ATOM   3543  O   PHE P 809       2.514  17.334  31.675  0.00  0.00      PROA  
ATOM   3544  N   LEU P 810       2.632  16.600  33.816  0.00  0.00      PROA  
ATOM   3545  HN  LEU P 810       2.586  15.749  34.333  0.00  0.00      PROA  
ATOM   3546  CA  LEU P 810       2.801  17.813  34.532  0.00  0.00      PROA  
ATOM   3547  HA  LEU P 810       2.040  18.462  34.124  0.00  0.00      PROA  
ATOM   3548  CB  LEU P 810       2.565  17.719  36.075  0.00  0.00      PROA  
ATOM   3549  HB1 LEU P 810       2.750  18.722  36.516  0.00  0.00      PROA  
ATOM   3550  HB2 LEU P 810       3.277  16.978  36.496  0.00  0.00      PROA  
ATOM   3551  CG  LEU P 810       1.181  17.245  36.592  0.00  0.00      PROA  
ATOM   3552  HG  LEU P 810       0.879  16.288  36.114  0.00  0.00      PROA  
ATOM   3553  CD1 LEU P 810       1.196  16.950  38.115  0.00  0.00      PROA  
ATOM   3554 HD11 LEU P 810       1.792  16.019  38.218  0.00  0.00      PROA  
ATOM   3555 HD12 LEU P 810       0.201  16.881  38.606  0.00  0.00      PROA  
ATOM   3556 HD13 LEU P 810       1.753  17.801  38.562  0.00  0.00      PROA  
ATOM   3557  CD2 LEU P 810       0.061  18.269  36.492  0.00  0.00      PROA  
ATOM   3558 HD21 LEU P 810      -0.842  17.785  36.922  0.00  0.00      PROA  
ATOM   3559 HD22 LEU P 810      -0.174  18.406  35.415  0.00  0.00      PROA  
ATOM   3560 HD23 LEU P 810       0.404  19.188  37.013  0.00  0.00      PROA  
ATOM   3561  C   LEU P 810       4.162  18.530  34.299  0.00  0.00      PROA  
ATOM   3562  O   LEU P 810       4.377  19.696  34.098  0.00  0.00      PROA  
ATOM   3563  N   GLY P 811       5.284  17.724  34.353  0.00  0.00      PROA  
ATOM   3564  HN  GLY P 811       5.154  16.765  34.594  0.00  0.00      PROA  
ATOM   3565  CA  GLY P 811       6.551  18.019  33.784  0.00  0.00      PROA  
ATOM   3566  HA1 GLY P 811       7.146  17.129  33.927  0.00  0.00      PROA  
ATOM   3567  HA2 GLY P 811       6.993  18.860  34.297  0.00  0.00      PROA  
ATOM   3568  C   GLY P 811       6.659  18.366  32.248  0.00  0.00      PROA  
ATOM   3569  O   GLY P 811       5.668  18.438  31.546  0.00  0.00      PROA  
ATOM   3570  N   SER P 812       7.894  18.427  31.714  0.00  0.00      PROA  
ATOM   3571  HN  SER P 812       8.669  18.202  32.299  0.00  0.00      PROA  
ATOM   3572  CA  SER P 812       8.121  18.377  30.280  0.00  0.00      PROA  
ATOM   3573  HA  SER P 812       7.541  17.565  29.867  0.00  0.00      PROA  
ATOM   3574  CB  SER P 812       7.748  19.738  29.571  0.00  0.00      PROA  
ATOM   3575  HB1 SER P 812       8.261  20.607  30.036  0.00  0.00      PROA  
ATOM   3576  HB2 SER P 812       6.655  19.924  29.640  0.00  0.00      PROA  
ATOM   3577  OG  SER P 812       8.135  19.855  28.239  0.00  0.00      PROA  
ATOM   3578  HG1 SER P 812       8.110  20.773  27.957  0.00  0.00      PROA  
ATOM   3579  C   SER P 812       9.589  17.887  30.141  0.00  0.00      PROA  
ATOM   3580  O   SER P 812      10.338  17.705  31.143  0.00  0.00      PROA  
ATOM   3581  N   ALA P 813       9.990  17.539  28.884  0.00  0.00      PROA  
ATOM   3582  HN  ALA P 813       9.464  17.807  28.080  0.00  0.00      PROA  
ATOM   3583  CA  ALA P 813      11.100  16.693  28.595  0.00  0.00      PROA  
ATOM   3584  HA  ALA P 813      11.000  16.546  27.530  0.00  0.00      PROA  
ATOM   3585  CB  ALA P 813      12.395  17.348  28.840  0.00  0.00      PROA  
ATOM   3586  HB1 ALA P 813      13.266  16.814  28.404  0.00  0.00      PROA  
ATOM   3587  HB2 ALA P 813      12.451  17.298  29.948  0.00  0.00      PROA  
ATOM   3588  HB3 ALA P 813      12.489  18.418  28.553  0.00  0.00      PROA  
ATOM   3589  C   ALA P 813      10.948  15.301  29.198  0.00  0.00      PROA  
ATOM   3590  O   ALA P 813      11.859  14.477  29.425  0.00  0.00      PROA  
ATOM   3591  N   CYS P 814       9.784  14.806  29.369  0.00  0.00      PROA  
ATOM   3592  HN  CYS P 814       8.976  15.301  29.061  0.00  0.00      PROA  
ATOM   3593  CA  CYS P 814       9.489  13.541  30.112  0.00  0.00      PROA  
ATOM   3594  HA  CYS P 814      10.106  13.432  30.992  0.00  0.00      PROA  
ATOM   3595  CB  CYS P 814       8.003  13.542  30.652  0.00  0.00      PROA  
ATOM   3596  HB1 CYS P 814       7.794  12.686  31.328  0.00  0.00      PROA  
ATOM   3597  HB2 CYS P 814       7.282  13.445  29.812  0.00  0.00      PROA  
ATOM   3598  SG  CYS P 814       7.798  15.004  31.577  0.00  0.00      PROA  
ATOM   3599  C   CYS P 814       9.703  12.334  29.256  0.00  0.00      PROA  
ATOM   3600  O   CYS P 814       9.006  12.256  28.220  0.00  0.00      PROA  
ATOM   3601  N   GLY P 815      10.590  11.356  29.641  0.00  0.00      PROA  
ATOM   3602  HN  GLY P 815      11.220  11.475  30.405  0.00  0.00      PROA  
ATOM   3603  CA  GLY P 815      10.715  10.085  28.813  0.00  0.00      PROA  
ATOM   3604  HA1 GLY P 815      11.721   9.807  29.091  0.00  0.00      PROA  
ATOM   3605  HA2 GLY P 815      10.577  10.340  27.773  0.00  0.00      PROA  
ATOM   3606  C   GLY P 815       9.751   8.968  29.187  0.00  0.00      PROA  
ATOM   3607  O   GLY P 815       8.751   9.140  29.904  0.00  0.00      PROA  
ATOM   3608  N   HSD P 816      10.065   7.809  28.654  0.00  0.00      PROA  
ATOM   3609  HN  HSD P 816      10.737   7.837  27.918  0.00  0.00      PROA  
ATOM   3610  CA  HSD P 816       9.474   6.580  29.079  0.00  0.00      PROA  
ATOM   3611  HA  HSD P 816       9.524   6.568  30.158  0.00  0.00      PROA  
ATOM   3612  CB  HSD P 816       8.010   6.493  28.472  0.00  0.00      PROA  
ATOM   3613  HB1 HSD P 816       7.398   7.276  28.969  0.00  0.00      PROA  
ATOM   3614  HB2 HSD P 816       7.570   5.489  28.653  0.00  0.00      PROA  
ATOM   3615  ND1 HSD P 816       7.662   8.132  26.363  0.00  0.00      PROA  
ATOM   3616  HD1 HSD P 816       7.770   9.005  26.839  0.00  0.00      PROA  
ATOM   3617  CG  HSD P 816       7.786   6.866  26.971  0.00  0.00      PROA  
ATOM   3618  CE1 HSD P 816       7.251   7.982  25.104  0.00  0.00      PROA  
ATOM   3619  HE1 HSD P 816       7.256   8.811  24.396  0.00  0.00      PROA  
ATOM   3620  NE2 HSD P 816       7.089   6.674  24.803  0.00  0.00      PROA  
ATOM   3621  CD2 HSD P 816       7.458   5.981  25.953  0.00  0.00      PROA  
ATOM   3622  HD2 HSD P 816       7.424   4.904  26.065  0.00  0.00      PROA  
ATOM   3623  C   HSD P 816      10.222   5.349  28.564  0.00  0.00      PROA  
ATOM   3624  O   HSD P 816       9.962   4.258  29.018  0.00  0.00      PROA  
ATOM   3625  N   HSD P 817      11.288   5.522  27.737  0.00  0.00      PROA  
ATOM   3626  HN  HSD P 817      11.404   6.376  27.235  0.00  0.00      PROA  
ATOM   3627  CA  HSD P 817      12.224   4.571  27.385  0.00  0.00      PROA  
ATOM   3628  HA  HSD P 817      12.053   3.587  27.794  0.00  0.00      PROA  
ATOM   3629  CB  HSD P 817      12.222   4.301  25.803  0.00  0.00      PROA  
ATOM   3630  HB1 HSD P 817      13.067   3.595  25.656  0.00  0.00      PROA  
ATOM   3631  HB2 HSD P 817      12.458   5.230  25.241  0.00  0.00      PROA  
ATOM   3632  ND1 HSD P 817       9.959   4.393  24.444  0.00  0.00      PROA  
ATOM   3633  HD1 HSD P 817       9.981   5.348  24.146  0.00  0.00      PROA  
ATOM   3634  CG  HSD P 817      10.864   3.796  25.314  0.00  0.00      PROA  
ATOM   3635  CE1 HSD P 817       8.968   3.478  24.140  0.00  0.00      PROA  
ATOM   3636  HE1 HSD P 817       8.109   3.698  23.506  0.00  0.00      PROA  
ATOM   3637  NE2 HSD P 817       9.255   2.322  24.771  0.00  0.00      PROA  
ATOM   3638  CD2 HSD P 817      10.417   2.497  25.441  0.00  0.00      PROA  
ATOM   3639  HD2 HSD P 817      10.688   1.653  26.063  0.00  0.00      PROA  
ATOM   3640  C   HSD P 817      13.567   4.922  28.037  0.00  0.00      PROA  
ATOM   3641  O   HSD P 817      14.161   5.988  27.840  0.00  0.00      PROA  
ATOM   3642  N   GLY P 818      14.087   3.896  28.730  0.00  0.00      PROA  
ATOM   3643  HN  GLY P 818      13.588   3.042  28.599  0.00  0.00      PROA  
ATOM   3644  CA  GLY P 818      15.381   3.969  29.414  0.00  0.00      PROA  
ATOM   3645  HA1 GLY P 818      15.511   3.138  30.092  0.00  0.00      PROA  
ATOM   3646  HA2 GLY P 818      15.431   4.924  29.915  0.00  0.00      PROA  
ATOM   3647  C   GLY P 818      16.582   3.903  28.412  0.00  0.00      PROA  
ATOM   3648  O   GLY P 818      16.443   3.264  27.380  0.00  0.00      PROA  
ATOM   3649  N   PRO P 819      17.832   4.362  28.767  0.00  0.00      PROA  
ATOM   3650  CD  PRO P 819      18.103   5.332  29.836  0.00  0.00      PROA  
ATOM   3651  HD1 PRO P 819      18.183   4.811  30.813  0.00  0.00      PROA  
ATOM   3652  HD2 PRO P 819      17.374   6.171  29.849  0.00  0.00      PROA  
ATOM   3653  CA  PRO P 819      19.073   3.982  28.071  0.00  0.00      PROA  
ATOM   3654  HA  PRO P 819      18.889   4.452  27.116  0.00  0.00      PROA  
ATOM   3655  CB  PRO P 819      20.240   4.598  28.885  0.00  0.00      PROA  
ATOM   3656  HB1 PRO P 819      21.180   4.873  28.361  0.00  0.00      PROA  
ATOM   3657  HB2 PRO P 819      20.456   3.876  29.700  0.00  0.00      PROA  
ATOM   3658  CG  PRO P 819      19.505   5.839  29.368  0.00  0.00      PROA  
ATOM   3659  HG1 PRO P 819      20.054   6.374  30.172  0.00  0.00      PROA  
ATOM   3660  HG2 PRO P 819      19.416   6.554  28.523  0.00  0.00      PROA  
ATOM   3661  C   PRO P 819      19.246   2.480  27.771  0.00  0.00      PROA  
ATOM   3662  O   PRO P 819      18.838   1.594  28.516  0.00  0.00      PROA  
ATOM   3663  N   TYR P 820      19.930   2.162  26.621  0.00  0.00      PROA  
ATOM   3664  HN  TYR P 820      20.088   2.787  25.861  0.00  0.00      PROA  
ATOM   3665  CA  TYR P 820      20.145   0.797  26.260  0.00  0.00      PROA  
ATOM   3666  HA  TYR P 820      20.291   0.302  27.209  0.00  0.00      PROA  
ATOM   3667  CB  TYR P 820      18.893   0.133  25.470  0.00  0.00      PROA  
ATOM   3668  HB1 TYR P 820      18.753   0.844  24.628  0.00  0.00      PROA  
ATOM   3669  HB2 TYR P 820      18.033   0.107  26.174  0.00  0.00      PROA  
ATOM   3670  CG  TYR P 820      19.061  -1.281  25.048  0.00  0.00      PROA  
ATOM   3671  CD1 TYR P 820      19.093  -1.507  23.700  0.00  0.00      PROA  
ATOM   3672  HD1 TYR P 820      19.178  -0.736  22.949  0.00  0.00      PROA  
ATOM   3673  CE1 TYR P 820      18.971  -2.822  23.190  0.00  0.00      PROA  
ATOM   3674  HE1 TYR P 820      19.042  -2.997  22.126  0.00  0.00      PROA  
ATOM   3675  CZ  TYR P 820      18.839  -3.837  24.004  0.00  0.00      PROA  
ATOM   3676  OH  TYR P 820      18.964  -5.167  23.580  0.00  0.00      PROA  
ATOM   3677  HH  TYR P 820      19.166  -5.704  24.350  0.00  0.00      PROA  
ATOM   3678  CD2 TYR P 820      18.928  -2.370  25.922  0.00  0.00      PROA  
ATOM   3679  HD2 TYR P 820      18.890  -2.091  26.965  0.00  0.00      PROA  
ATOM   3680  CE2 TYR P 820      18.790  -3.638  25.406  0.00  0.00      PROA  
ATOM   3681  HE2 TYR P 820      18.803  -4.539  26.001  0.00  0.00      PROA  
ATOM   3682  C   TYR P 820      21.465   0.546  25.523  0.00  0.00      PROA  
ATOM   3683  O   TYR P 820      22.106   1.462  25.016  0.00  0.00      PROA  
ATOM   3684  N   ILE P 821      21.975  -0.773  25.563  0.00  0.00      PROA  
ATOM   3685  HN  ILE P 821      21.434  -1.506  25.968  0.00  0.00      PROA  
ATOM   3686  CA  ILE P 821      23.179  -1.153  24.903  0.00  0.00      PROA  
ATOM   3687  HA  ILE P 821      23.962  -0.614  25.417  0.00  0.00      PROA  
ATOM   3688  CB  ILE P 821      23.542  -2.696  25.116  0.00  0.00      PROA  
ATOM   3689  HB  ILE P 821      24.573  -2.800  24.713  0.00  0.00      PROA  
ATOM   3690  CG2 ILE P 821      23.628  -2.902  26.646  0.00  0.00      PROA  
ATOM   3691 HG21 ILE P 821      24.412  -2.221  27.040  0.00  0.00      PROA  
ATOM   3692 HG22 ILE P 821      23.907  -3.924  26.981  0.00  0.00      PROA  
ATOM   3693 HG23 ILE P 821      22.606  -2.701  27.034  0.00  0.00      PROA  
ATOM   3694  CG1 ILE P 821      22.545  -3.683  24.361  0.00  0.00      PROA  
ATOM   3695 HG11 ILE P 821      22.452  -3.484  23.272  0.00  0.00      PROA  
ATOM   3696 HG12 ILE P 821      21.551  -3.493  24.822  0.00  0.00      PROA  
ATOM   3697  CD  ILE P 821      22.871  -5.137  24.654  0.00  0.00      PROA  
ATOM   3698  HD1 ILE P 821      22.904  -5.390  25.735  0.00  0.00      PROA  
ATOM   3699  HD2 ILE P 821      23.877  -5.444  24.295  0.00  0.00      PROA  
ATOM   3700  HD3 ILE P 821      22.082  -5.736  24.151  0.00  0.00      PROA  
ATOM   3701  C   ILE P 821      23.259  -0.848  23.395  0.00  0.00      PROA  
ATOM   3702  O   ILE P 821      22.345  -1.115  22.596  0.00  0.00      PROA  
ATOM   3703  N   PRO P 822      24.412  -0.246  22.879  0.00  0.00      PROA  
ATOM   3704  CD  PRO P 822      25.563   0.046  23.754  0.00  0.00      PROA  
ATOM   3705  HD1 PRO P 822      25.761  -0.881  24.333  0.00  0.00      PROA  
ATOM   3706  HD2 PRO P 822      25.197   0.801  24.482  0.00  0.00      PROA  
ATOM   3707  CA  PRO P 822      24.522   0.539  21.642  0.00  0.00      PROA  
ATOM   3708  HA  PRO P 822      23.631   1.135  21.507  0.00  0.00      PROA  
ATOM   3709  CB  PRO P 822      25.887   1.361  21.812  0.00  0.00      PROA  
ATOM   3710  HB1 PRO P 822      25.573   2.393  22.080  0.00  0.00      PROA  
ATOM   3711  HB2 PRO P 822      26.421   1.399  20.839  0.00  0.00      PROA  
ATOM   3712  CG  PRO P 822      26.645   0.605  22.850  0.00  0.00      PROA  
ATOM   3713  HG1 PRO P 822      27.147  -0.235  22.323  0.00  0.00      PROA  
ATOM   3714  HG2 PRO P 822      27.398   1.161  23.448  0.00  0.00      PROA  
ATOM   3715  C   PRO P 822      24.704  -0.428  20.529  0.00  0.00      PROA  
ATOM   3716  O   PRO P 822      24.375  -0.132  19.409  0.00  0.00      PROA  
ATOM   3717  N   ASP P 823      25.223  -1.649  20.878  0.00  0.00      PROA  
ATOM   3718  HN  ASP P 823      25.527  -1.766  21.820  0.00  0.00      PROA  
ATOM   3719  CA  ASP P 823      25.337  -2.865  20.141  0.00  0.00      PROA  
ATOM   3720  HA  ASP P 823      26.200  -2.716  19.509  0.00  0.00      PROA  
ATOM   3721  CB  ASP P 823      25.289  -3.972  21.261  0.00  0.00      PROA  
ATOM   3722  HB1 ASP P 823      25.262  -4.968  20.768  0.00  0.00      PROA  
ATOM   3723  HB2 ASP P 823      24.430  -3.845  21.954  0.00  0.00      PROA  
ATOM   3724  CG  ASP P 823      26.506  -3.959  22.199  0.00  0.00      PROA  
ATOM   3725  OD1 ASP P 823      26.964  -4.984  22.735  0.00  0.00      PROA  
ATOM   3726  OD2 ASP P 823      26.984  -2.819  22.505  0.00  0.00      PROA  
ATOM   3727  C   ASP P 823      24.244  -3.068  19.123  0.00  0.00      PROA  
ATOM   3728  O   ASP P 823      24.420  -3.039  17.915  0.00  0.00      PROA  
ATOM   3729  N   VAL P 824      23.002  -3.188  19.645  0.00  0.00      PROA  
ATOM   3730  HN  VAL P 824      22.899  -3.116  20.634  0.00  0.00      PROA  
ATOM   3731  CA  VAL P 824      21.757  -3.334  18.938  0.00  0.00      PROA  
ATOM   3732  HA  VAL P 824      21.712  -4.272  18.405  0.00  0.00      PROA  
ATOM   3733  CB  VAL P 824      20.597  -3.435  19.890  0.00  0.00      PROA  
ATOM   3734  HB  VAL P 824      20.674  -2.658  20.680  0.00  0.00      PROA  
ATOM   3735  CG1 VAL P 824      19.143  -3.406  19.263  0.00  0.00      PROA  
ATOM   3736 HG11 VAL P 824      19.038  -3.926  18.287  0.00  0.00      PROA  
ATOM   3737 HG12 VAL P 824      18.822  -2.360  19.071  0.00  0.00      PROA  
ATOM   3738 HG13 VAL P 824      18.326  -3.846  19.874  0.00  0.00      PROA  
ATOM   3739  CG2 VAL P 824      20.739  -4.812  20.563  0.00  0.00      PROA  
ATOM   3740 HG21 VAL P 824      20.333  -4.620  21.580  0.00  0.00      PROA  
ATOM   3741 HG22 VAL P 824      21.768  -5.189  20.746  0.00  0.00      PROA  
ATOM   3742 HG23 VAL P 824      20.192  -5.614  20.022  0.00  0.00      PROA  
ATOM   3743  C   VAL P 824      21.451  -2.306  17.911  0.00  0.00      PROA  
ATOM   3744  O   VAL P 824      20.991  -2.661  16.772  0.00  0.00      PROA  
ATOM   3745  N   LEU P 825      21.538  -1.018  18.236  0.00  0.00      PROA  
ATOM   3746  HN  LEU P 825      21.774  -0.864  19.192  0.00  0.00      PROA  
ATOM   3747  CA  LEU P 825      21.292   0.125  17.340  0.00  0.00      PROA  
ATOM   3748  HA  LEU P 825      20.349  -0.062  16.848  0.00  0.00      PROA  
ATOM   3749  CB  LEU P 825      21.286   1.356  18.261  0.00  0.00      PROA  
ATOM   3750  HB1 LEU P 825      22.308   1.399  18.695  0.00  0.00      PROA  
ATOM   3751  HB2 LEU P 825      20.583   1.165  19.099  0.00  0.00      PROA  
ATOM   3752  CG  LEU P 825      21.129   2.784  17.644  0.00  0.00      PROA  
ATOM   3753  HG  LEU P 825      22.050   3.025  17.071  0.00  0.00      PROA  
ATOM   3754  CD1 LEU P 825      19.952   2.857  16.730  0.00  0.00      PROA  
ATOM   3755 HD11 LEU P 825      20.025   2.081  15.938  0.00  0.00      PROA  
ATOM   3756 HD12 LEU P 825      19.903   3.821  16.180  0.00  0.00      PROA  
ATOM   3757 HD13 LEU P 825      19.013   2.684  17.299  0.00  0.00      PROA  
ATOM   3758  CD2 LEU P 825      20.987   3.861  18.754  0.00  0.00      PROA  
ATOM   3759 HD21 LEU P 825      20.012   3.892  19.285  0.00  0.00      PROA  
ATOM   3760 HD22 LEU P 825      21.037   4.859  18.267  0.00  0.00      PROA  
ATOM   3761 HD23 LEU P 825      21.735   3.660  19.551  0.00  0.00      PROA  
ATOM   3762  C   LEU P 825      22.232   0.333  16.165  0.00  0.00      PROA  
ATOM   3763  O   LEU P 825      21.792   0.681  15.072  0.00  0.00      PROA  
ATOM   3764  N   PHE P 826      23.561   0.060  16.420  0.00  0.00      PROA  
ATOM   3765  HN  PHE P 826      23.906  -0.269  17.296  0.00  0.00      PROA  
ATOM   3766  CA  PHE P 826      24.624  -0.075  15.382  0.00  0.00      PROA  
ATOM   3767  HA  PHE P 826      24.671   0.747  14.683  0.00  0.00      PROA  
ATOM   3768  CB  PHE P 826      25.953  -0.228  16.143  0.00  0.00      PROA  
ATOM   3769  HB1 PHE P 826      25.708  -0.897  16.995  0.00  0.00      PROA  
ATOM   3770  HB2 PHE P 826      26.227   0.755  16.582  0.00  0.00      PROA  
ATOM   3771  CG  PHE P 826      27.123  -0.709  15.433  0.00  0.00      PROA  
ATOM   3772  CD1 PHE P 826      27.546  -2.020  15.654  0.00  0.00      PROA  
ATOM   3773  HD1 PHE P 826      26.931  -2.638  16.291  0.00  0.00      PROA  
ATOM   3774  CE1 PHE P 826      28.707  -2.522  15.020  0.00  0.00      PROA  
ATOM   3775  HE1 PHE P 826      29.113  -3.522  15.070  0.00  0.00      PROA  
ATOM   3776  CZ  PHE P 826      29.429  -1.616  14.211  0.00  0.00      PROA  
ATOM   3777  HZ  PHE P 826      30.101  -2.029  13.473  0.00  0.00      PROA  
ATOM   3778  CD2 PHE P 826      27.876   0.167  14.639  0.00  0.00      PROA  
ATOM   3779  HD2 PHE P 826      27.457   1.160  14.586  0.00  0.00      PROA  
ATOM   3780  CE2 PHE P 826      28.985  -0.330  14.010  0.00  0.00      PROA  
ATOM   3781  HE2 PHE P 826      29.493   0.306  13.300  0.00  0.00      PROA  
ATOM   3782  C   PHE P 826      24.381  -1.254  14.434  0.00  0.00      PROA  
ATOM   3783  O   PHE P 826      24.621  -1.146  13.255  0.00  0.00      PROA  
ATOM   3784  N   TRP P 827      24.024  -2.465  14.981  0.00  0.00      PROA  
ATOM   3785  HN  TRP P 827      23.929  -2.573  15.968  0.00  0.00      PROA  
ATOM   3786  CA  TRP P 827      23.663  -3.589  14.122  0.00  0.00      PROA  
ATOM   3787  HA  TRP P 827      24.552  -3.579  13.510  0.00  0.00      PROA  
ATOM   3788  CB  TRP P 827      23.488  -4.877  14.921  0.00  0.00      PROA  
ATOM   3789  HB1 TRP P 827      22.977  -5.634  14.288  0.00  0.00      PROA  
ATOM   3790  HB2 TRP P 827      22.805  -4.774  15.792  0.00  0.00      PROA  
ATOM   3791  CG  TRP P 827      24.847  -5.412  15.316  0.00  0.00      PROA  
ATOM   3792  CD1 TRP P 827      25.408  -5.618  16.527  0.00  0.00      PROA  
ATOM   3793  HD1 TRP P 827      24.860  -5.193  17.354  0.00  0.00      PROA  
ATOM   3794  NE1 TRP P 827      26.714  -5.861  16.508  0.00  0.00      PROA  
ATOM   3795  HE1 TRP P 827      27.353  -5.745  17.237  0.00  0.00      PROA  
ATOM   3796  CE2 TRP P 827      27.051  -5.892  15.212  0.00  0.00      PROA  
ATOM   3797  CD2 TRP P 827      25.931  -5.641  14.393  0.00  0.00      PROA  
ATOM   3798  CE3 TRP P 827      26.063  -5.629  12.932  0.00  0.00      PROA  
ATOM   3799  HE3 TRP P 827      25.150  -5.520  12.364  0.00  0.00      PROA  
ATOM   3800  CZ3 TRP P 827      27.285  -5.822  12.346  0.00  0.00      PROA  
ATOM   3801  HZ3 TRP P 827      27.297  -5.669  11.277  0.00  0.00      PROA  
ATOM   3802  CZ2 TRP P 827      28.313  -6.112  14.601  0.00  0.00      PROA  
ATOM   3803  HZ2 TRP P 827      29.224  -6.320  15.142  0.00  0.00      PROA  
ATOM   3804  CH2 TRP P 827      28.373  -6.098  13.134  0.00  0.00      PROA  
ATOM   3805  HH2 TRP P 827      29.354  -6.030  12.686  0.00  0.00      PROA  
ATOM   3806  C   TRP P 827      22.477  -3.453  13.284  0.00  0.00      PROA  
ATOM   3807  O   TRP P 827      22.573  -3.780  12.089  0.00  0.00      PROA  
ATOM   3808  N   CYS P 828      21.412  -2.873  13.939  0.00  0.00      PROA  
ATOM   3809  HN  CYS P 828      21.326  -2.820  14.931  0.00  0.00      PROA  
ATOM   3810  CA  CYS P 828      20.257  -2.502  13.180  0.00  0.00      PROA  
ATOM   3811  HA  CYS P 828      19.804  -3.416  12.825  0.00  0.00      PROA  
ATOM   3812  CB  CYS P 828      19.162  -1.769  14.075  0.00  0.00      PROA  
ATOM   3813  HB1 CYS P 828      18.354  -1.374  13.423  0.00  0.00      PROA  
ATOM   3814  HB2 CYS P 828      19.528  -0.815  14.510  0.00  0.00      PROA  
ATOM   3815  SG  CYS P 828      18.357  -2.926  15.211  0.00  0.00      PROA  
ATOM   3816  HG1 CYS P 828      19.246  -2.772  16.181  0.00  0.00      PROA  
ATOM   3817  C   CYS P 828      20.531  -1.564  11.964  0.00  0.00      PROA  
ATOM   3818  O   CYS P 828      20.102  -1.917  10.862  0.00  0.00      PROA  
ATOM   3819  N   VAL P 829      21.225  -0.435  12.194  0.00  0.00      PROA  
ATOM   3820  HN  VAL P 829      21.665  -0.346  13.084  0.00  0.00      PROA  
ATOM   3821  CA  VAL P 829      21.570   0.568  11.257  0.00  0.00      PROA  
ATOM   3822  HA  VAL P 829      20.668   0.981  10.833  0.00  0.00      PROA  
ATOM   3823  CB  VAL P 829      22.300   1.797  11.903  0.00  0.00      PROA  
ATOM   3824  HB  VAL P 829      23.026   1.348  12.615  0.00  0.00      PROA  
ATOM   3825  CG1 VAL P 829      23.131   2.710  10.970  0.00  0.00      PROA  
ATOM   3826 HG11 VAL P 829      23.899   2.101  10.447  0.00  0.00      PROA  
ATOM   3827 HG12 VAL P 829      23.629   3.477  11.601  0.00  0.00      PROA  
ATOM   3828 HG13 VAL P 829      22.499   3.160  10.175  0.00  0.00      PROA  
ATOM   3829  CG2 VAL P 829      21.228   2.547  12.697  0.00  0.00      PROA  
ATOM   3830 HG21 VAL P 829      20.385   1.887  12.994  0.00  0.00      PROA  
ATOM   3831 HG22 VAL P 829      20.814   3.329  12.025  0.00  0.00      PROA  
ATOM   3832 HG23 VAL P 829      21.663   3.108  13.551  0.00  0.00      PROA  
ATOM   3833  C   VAL P 829      22.388   0.100  10.182  0.00  0.00      PROA  
ATOM   3834  O   VAL P 829      22.066   0.374   9.000  0.00  0.00      PROA  
ATOM   3835  N   ILE P 830      23.415  -0.810  10.435  0.00  0.00      PROA  
ATOM   3836  HN  ILE P 830      23.771  -0.882  11.363  0.00  0.00      PROA  
ATOM   3837  CA  ILE P 830      24.177  -1.468   9.387  0.00  0.00      PROA  
ATOM   3838  HA  ILE P 830      24.572  -0.620   8.848  0.00  0.00      PROA  
ATOM   3839  CB  ILE P 830      25.387  -2.085   9.952  0.00  0.00      PROA  
ATOM   3840  HB  ILE P 830      25.144  -2.637  10.885  0.00  0.00      PROA  
ATOM   3841  CG2 ILE P 830      26.003  -3.112   8.932  0.00  0.00      PROA  
ATOM   3842 HG21 ILE P 830      26.966  -3.442   9.376  0.00  0.00      PROA  
ATOM   3843 HG22 ILE P 830      26.380  -2.686   7.977  0.00  0.00      PROA  
ATOM   3844 HG23 ILE P 830      25.382  -4.031   8.872  0.00  0.00      PROA  
ATOM   3845  CG1 ILE P 830      26.526  -1.078  10.278  0.00  0.00      PROA  
ATOM   3846 HG11 ILE P 830      26.036  -0.205  10.759  0.00  0.00      PROA  
ATOM   3847 HG12 ILE P 830      26.889  -0.701   9.298  0.00  0.00      PROA  
ATOM   3848  CD  ILE P 830      27.609  -1.738  11.171  0.00  0.00      PROA  
ATOM   3849  HD1 ILE P 830      28.270  -2.432  10.611  0.00  0.00      PROA  
ATOM   3850  HD2 ILE P 830      27.066  -2.366  11.909  0.00  0.00      PROA  
ATOM   3851  HD3 ILE P 830      28.270  -1.003  11.678  0.00  0.00      PROA  
ATOM   3852  C   ILE P 830      23.312  -2.430   8.541  0.00  0.00      PROA  
ATOM   3853  O   ILE P 830      23.264  -2.454   7.316  0.00  0.00      PROA  
ATOM   3854  N   LEU P 831      22.453  -3.247   9.222  0.00  0.00      PROA  
ATOM   3855  HN  LEU P 831      22.407  -3.164  10.214  0.00  0.00      PROA  
ATOM   3856  CA  LEU P 831      21.511  -4.174   8.591  0.00  0.00      PROA  
ATOM   3857  HA  LEU P 831      22.104  -4.826   7.966  0.00  0.00      PROA  
ATOM   3858  CB  LEU P 831      20.915  -5.026   9.735  0.00  0.00      PROA  
ATOM   3859  HB1 LEU P 831      20.481  -4.314  10.469  0.00  0.00      PROA  
ATOM   3860  HB2 LEU P 831      21.667  -5.648  10.267  0.00  0.00      PROA  
ATOM   3861  CG  LEU P 831      19.823  -6.075   9.337  0.00  0.00      PROA  
ATOM   3862  HG  LEU P 831      19.094  -5.492   8.734  0.00  0.00      PROA  
ATOM   3863  CD1 LEU P 831      20.482  -7.129   8.474  0.00  0.00      PROA  
ATOM   3864 HD11 LEU P 831      19.755  -7.954   8.317  0.00  0.00      PROA  
ATOM   3865 HD12 LEU P 831      21.279  -7.646   9.049  0.00  0.00      PROA  
ATOM   3866 HD13 LEU P 831      20.946  -6.646   7.587  0.00  0.00      PROA  
ATOM   3867  CD2 LEU P 831      19.170  -6.633  10.583  0.00  0.00      PROA  
ATOM   3868 HD21 LEU P 831      18.941  -5.839  11.325  0.00  0.00      PROA  
ATOM   3869 HD22 LEU P 831      19.859  -7.358  11.068  0.00  0.00      PROA  
ATOM   3870 HD23 LEU P 831      18.252  -7.172  10.265  0.00  0.00      PROA  
ATOM   3871  C   LEU P 831      20.441  -3.532   7.677  0.00  0.00      PROA  
ATOM   3872  O   LEU P 831      20.242  -4.052   6.582  0.00  0.00      PROA  
ATOM   3873  N   PHE P 832      19.805  -2.382   8.111  0.00  0.00      PROA  
ATOM   3874  HN  PHE P 832      20.061  -2.078   9.025  0.00  0.00      PROA  
ATOM   3875  CA  PHE P 832      18.899  -1.630   7.276  0.00  0.00      PROA  
ATOM   3876  HA  PHE P 832      18.073  -2.252   6.962  0.00  0.00      PROA  
ATOM   3877  CB  PHE P 832      18.307  -0.470   8.131  0.00  0.00      PROA  
ATOM   3878  HB1 PHE P 832      19.164  -0.030   8.685  0.00  0.00      PROA  
ATOM   3879  HB2 PHE P 832      17.635  -0.930   8.886  0.00  0.00      PROA  
ATOM   3880  CG  PHE P 832      17.552   0.542   7.340  0.00  0.00      PROA  
ATOM   3881  CD1 PHE P 832      16.194   0.374   7.097  0.00  0.00      PROA  
ATOM   3882  HD1 PHE P 832      15.778  -0.567   7.428  0.00  0.00      PROA  
ATOM   3883  CE1 PHE P 832      15.364   1.498   6.718  0.00  0.00      PROA  
ATOM   3884  HE1 PHE P 832      14.317   1.435   6.458  0.00  0.00      PROA  
ATOM   3885  CZ  PHE P 832      15.990   2.701   6.476  0.00  0.00      PROA  
ATOM   3886  HZ  PHE P 832      15.384   3.526   6.130  0.00  0.00      PROA  
ATOM   3887  CD2 PHE P 832      18.117   1.800   7.108  0.00  0.00      PROA  
ATOM   3888  HD2 PHE P 832      19.171   1.921   7.308  0.00  0.00      PROA  
ATOM   3889  CE2 PHE P 832      17.380   2.886   6.681  0.00  0.00      PROA  
ATOM   3890  HE2 PHE P 832      17.866   3.845   6.582  0.00  0.00      PROA  
ATOM   3891  C   PHE P 832      19.510  -1.101   5.943  0.00  0.00      PROA  
ATOM   3892  O   PHE P 832      18.858  -1.237   4.891  0.00  0.00      PROA  
ATOM   3893  N   PHE P 833      20.807  -0.655   5.907  0.00  0.00      PROA  
ATOM   3894  HN  PHE P 833      21.282  -0.507   6.770  0.00  0.00      PROA  
ATOM   3895  CA  PHE P 833      21.398  -0.068   4.701  0.00  0.00      PROA  
ATOM   3896  HA  PHE P 833      20.613   0.365   4.098  0.00  0.00      PROA  
ATOM   3897  CB  PHE P 833      22.433   1.027   5.152  0.00  0.00      PROA  
ATOM   3898  HB1 PHE P 833      22.963   1.350   4.230  0.00  0.00      PROA  
ATOM   3899  HB2 PHE P 833      23.219   0.666   5.850  0.00  0.00      PROA  
ATOM   3900  CG  PHE P 833      21.758   2.285   5.562  0.00  0.00      PROA  
ATOM   3901  CD1 PHE P 833      20.906   3.023   4.878  0.00  0.00      PROA  
ATOM   3902  HD1 PHE P 833      20.624   2.621   3.916  0.00  0.00      PROA  
ATOM   3903  CE1 PHE P 833      20.449   4.301   5.261  0.00  0.00      PROA  
ATOM   3904  HE1 PHE P 833      19.842   4.752   4.489  0.00  0.00      PROA  
ATOM   3905  CZ  PHE P 833      20.780   4.779   6.494  0.00  0.00      PROA  
ATOM   3906  HZ  PHE P 833      20.382   5.732   6.809  0.00  0.00      PROA  
ATOM   3907  CD2 PHE P 833      22.070   2.810   6.862  0.00  0.00      PROA  
ATOM   3908  HD2 PHE P 833      22.782   2.278   7.475  0.00  0.00      PROA  
ATOM   3909  CE2 PHE P 833      21.640   4.065   7.329  0.00  0.00      PROA  
ATOM   3910  HE2 PHE P 833      21.984   4.296   8.326  0.00  0.00      PROA  
ATOM   3911  C   PHE P 833      22.065  -1.078   3.758  0.00  0.00      PROA  
ATOM   3912  O   PHE P 833      21.925  -0.985   2.553  0.00  0.00      PROA  
ATOM   3913  N   THR P 834      22.672  -2.161   4.228  0.00  0.00      PROA  
ATOM   3914  HN  THR P 834      22.838  -2.256   5.206  0.00  0.00      PROA  
ATOM   3915  CA  THR P 834      23.044  -3.245   3.352  0.00  0.00      PROA  
ATOM   3916  HA  THR P 834      23.581  -2.769   2.545  0.00  0.00      PROA  
ATOM   3917  CB  THR P 834      24.037  -4.280   3.960  0.00  0.00      PROA  
ATOM   3918  HB  THR P 834      24.186  -5.186   3.336  0.00  0.00      PROA  
ATOM   3919  OG1 THR P 834      23.651  -4.777   5.237  0.00  0.00      PROA  
ATOM   3920  HG1 THR P 834      23.865  -4.108   5.891  0.00  0.00      PROA  
ATOM   3921  CG2 THR P 834      25.430  -3.647   4.005  0.00  0.00      PROA  
ATOM   3922 HG21 THR P 834      26.109  -4.417   4.429  0.00  0.00      PROA  
ATOM   3923 HG22 THR P 834      25.458  -2.895   4.822  0.00  0.00      PROA  
ATOM   3924 HG23 THR P 834      25.859  -3.403   3.010  0.00  0.00      PROA  
ATOM   3925  C   THR P 834      21.809  -4.002   2.787  0.00  0.00      PROA  
ATOM   3926  O   THR P 834      21.852  -4.539   1.656  0.00  0.00      PROA  
ATOM   3927  N   THR P 835      20.662  -4.030   3.482  0.00  0.00      PROA  
ATOM   3928  HN  THR P 835      20.622  -3.677   4.413  0.00  0.00      PROA  
ATOM   3929  CA  THR P 835      19.391  -4.421   2.915  0.00  0.00      PROA  
ATOM   3930  HA  THR P 835      19.414  -5.425   2.519  0.00  0.00      PROA  
ATOM   3931  CB  THR P 835      18.190  -4.493   3.862  0.00  0.00      PROA  
ATOM   3932  HB  THR P 835      18.145  -3.545   4.440  0.00  0.00      PROA  
ATOM   3933  OG1 THR P 835      18.346  -5.508   4.883  0.00  0.00      PROA  
ATOM   3934  HG1 THR P 835      19.050  -5.173   5.443  0.00  0.00      PROA  
ATOM   3935  CG2 THR P 835      16.819  -4.780   3.232  0.00  0.00      PROA  
ATOM   3936 HG21 THR P 835      16.376  -3.859   2.797  0.00  0.00      PROA  
ATOM   3937 HG22 THR P 835      16.138  -5.188   4.010  0.00  0.00      PROA  
ATOM   3938 HG23 THR P 835      16.723  -5.530   2.417  0.00  0.00      PROA  
ATOM   3939  C   THR P 835      18.980  -3.581   1.717  0.00  0.00      PROA  
ATOM   3940  O   THR P 835      18.538  -4.103   0.697  0.00  0.00      PROA  
ATOM   3941  N   PHE P 836      19.128  -2.275   1.836  0.00  0.00      PROA  
ATOM   3942  HN  PHE P 836      19.280  -1.694   2.632  0.00  0.00      PROA  
ATOM   3943  CA  PHE P 836      18.905  -1.396   0.687  0.00  0.00      PROA  
ATOM   3944  HA  PHE P 836      17.941  -1.618   0.253  0.00  0.00      PROA  
ATOM   3945  CB  PHE P 836      18.842   0.082   1.123  0.00  0.00      PROA  
ATOM   3946  HB1 PHE P 836      19.728   0.322   1.750  0.00  0.00      PROA  
ATOM   3947  HB2 PHE P 836      18.010   0.251   1.841  0.00  0.00      PROA  
ATOM   3948  CG  PHE P 836      18.756   1.161   0.130  0.00  0.00      PROA  
ATOM   3949  CD1 PHE P 836      19.865   1.944  -0.236  0.00  0.00      PROA  
ATOM   3950  HD1 PHE P 836      20.862   1.864   0.173  0.00  0.00      PROA  
ATOM   3951  CE1 PHE P 836      19.674   2.943  -1.185  0.00  0.00      PROA  
ATOM   3952  HE1 PHE P 836      20.581   3.385  -1.572  0.00  0.00      PROA  
ATOM   3953  CZ  PHE P 836      18.397   3.171  -1.722  0.00  0.00      PROA  
ATOM   3954  HZ  PHE P 836      18.304   4.003  -2.404  0.00  0.00      PROA  
ATOM   3955  CD2 PHE P 836      17.531   1.312  -0.460  0.00  0.00      PROA  
ATOM   3956  HD2 PHE P 836      16.679   0.779  -0.066  0.00  0.00      PROA  
ATOM   3957  CE2 PHE P 836      17.330   2.347  -1.323  0.00  0.00      PROA  
ATOM   3958  HE2 PHE P 836      16.339   2.530  -1.713  0.00  0.00      PROA  
ATOM   3959  C   PHE P 836      19.806  -1.660  -0.513  0.00  0.00      PROA  
ATOM   3960  O   PHE P 836      19.365  -1.882  -1.604  0.00  0.00      PROA  
ATOM   3961  N   PHE P 837      21.127  -1.764  -0.293  0.00  0.00      PROA  
ATOM   3962  HN  PHE P 837      21.468  -1.612   0.631  0.00  0.00      PROA  
ATOM   3963  CA  PHE P 837      22.155  -2.097  -1.249  0.00  0.00      PROA  
ATOM   3964  HA  PHE P 837      22.068  -1.389  -2.060  0.00  0.00      PROA  
ATOM   3965  CB  PHE P 837      23.542  -2.022  -0.580  0.00  0.00      PROA  
ATOM   3966  HB1 PHE P 837      23.619  -2.735   0.268  0.00  0.00      PROA  
ATOM   3967  HB2 PHE P 837      23.659  -1.023  -0.109  0.00  0.00      PROA  
ATOM   3968  CG  PHE P 837      24.682  -2.200  -1.484  0.00  0.00      PROA  
ATOM   3969  CD1 PHE P 837      25.211  -1.199  -2.204  0.00  0.00      PROA  
ATOM   3970  HD1 PHE P 837      24.728  -0.234  -2.152  0.00  0.00      PROA  
ATOM   3971  CE1 PHE P 837      26.392  -1.180  -2.863  0.00  0.00      PROA  
ATOM   3972  HE1 PHE P 837      26.660  -0.289  -3.411  0.00  0.00      PROA  
ATOM   3973  CZ  PHE P 837      27.143  -2.378  -2.807  0.00  0.00      PROA  
ATOM   3974  HZ  PHE P 837      28.053  -2.532  -3.368  0.00  0.00      PROA  
ATOM   3975  CD2 PHE P 837      25.379  -3.366  -1.423  0.00  0.00      PROA  
ATOM   3976  HD2 PHE P 837      25.091  -4.194  -0.793  0.00  0.00      PROA  
ATOM   3977  CE2 PHE P 837      26.604  -3.470  -2.087  0.00  0.00      PROA  
ATOM   3978  HE2 PHE P 837      27.189  -4.376  -2.029  0.00  0.00      PROA  
ATOM   3979  C   PHE P 837      21.868  -3.412  -1.919  0.00  0.00      PROA  
ATOM   3980  O   PHE P 837      21.718  -3.479  -3.120  0.00  0.00      PROA  
ATOM   3981  N   LEU P 838      21.684  -4.560  -1.215  0.00  0.00      PROA  
ATOM   3982  HN  LEU P 838      21.538  -4.473  -0.233  0.00  0.00      PROA  
ATOM   3983  CA  LEU P 838      21.408  -5.929  -1.730  0.00  0.00      PROA  
ATOM   3984  HA  LEU P 838      22.167  -6.274  -2.416  0.00  0.00      PROA  
ATOM   3985  CB  LEU P 838      21.338  -6.892  -0.564  0.00  0.00      PROA  
ATOM   3986  HB1 LEU P 838      20.670  -6.399   0.175  0.00  0.00      PROA  
ATOM   3987  HB2 LEU P 838      22.390  -6.867  -0.209  0.00  0.00      PROA  
ATOM   3988  CG  LEU P 838      20.909  -8.432  -0.833  0.00  0.00      PROA  
ATOM   3989  HG  LEU P 838      19.870  -8.491  -1.224  0.00  0.00      PROA  
ATOM   3990  CD1 LEU P 838      21.892  -9.084  -1.890  0.00  0.00      PROA  
ATOM   3991 HD11 LEU P 838      21.745 -10.176  -2.032  0.00  0.00      PROA  
ATOM   3992 HD12 LEU P 838      22.926  -8.941  -1.509  0.00  0.00      PROA  
ATOM   3993 HD13 LEU P 838      21.800  -8.611  -2.891  0.00  0.00      PROA  
ATOM   3994  CD2 LEU P 838      20.814  -9.315   0.427  0.00  0.00      PROA  
ATOM   3995 HD21 LEU P 838      21.822  -9.264   0.890  0.00  0.00      PROA  
ATOM   3996 HD22 LEU P 838      20.491 -10.356   0.216  0.00  0.00      PROA  
ATOM   3997 HD23 LEU P 838      20.102  -8.925   1.186  0.00  0.00      PROA  
ATOM   3998  C   LEU P 838      20.132  -6.052  -2.494  0.00  0.00      PROA  
ATOM   3999  O   LEU P 838      20.107  -6.590  -3.600  0.00  0.00      PROA  
ATOM   4000  N   SER P 839      19.040  -5.380  -1.940  0.00  0.00      PROA  
ATOM   4001  HN  SER P 839      19.141  -4.978  -1.034  0.00  0.00      PROA  
ATOM   4002  CA  SER P 839      17.696  -5.293  -2.663  0.00  0.00      PROA  
ATOM   4003  HA  SER P 839      17.381  -6.303  -2.876  0.00  0.00      PROA  
ATOM   4004  CB  SER P 839      16.567  -4.766  -1.796  0.00  0.00      PROA  
ATOM   4005  HB1 SER P 839      16.388  -5.513  -0.994  0.00  0.00      PROA  
ATOM   4006  HB2 SER P 839      15.612  -4.697  -2.360  0.00  0.00      PROA  
ATOM   4007  OG  SER P 839      16.806  -3.463  -1.195  0.00  0.00      PROA  
ATOM   4008  HG1 SER P 839      17.329  -3.550  -0.395  0.00  0.00      PROA  
ATOM   4009  C   SER P 839      17.820  -4.551  -3.979  0.00  0.00      PROA  
ATOM   4010  O   SER P 839      17.258  -4.839  -5.028  0.00  0.00      PROA  
ATOM   4011  N   SER P 840      18.577  -3.430  -3.954  0.00  0.00      PROA  
ATOM   4012  HN  SER P 840      18.788  -2.956  -3.103  0.00  0.00      PROA  
ATOM   4013  CA  SER P 840      18.904  -2.593  -5.181  0.00  0.00      PROA  
ATOM   4014  HA  SER P 840      17.947  -2.391  -5.639  0.00  0.00      PROA  
ATOM   4015  CB  SER P 840      19.648  -1.315  -4.827  0.00  0.00      PROA  
ATOM   4016  HB1 SER P 840      19.721  -0.701  -5.750  0.00  0.00      PROA  
ATOM   4017  HB2 SER P 840      20.659  -1.464  -4.391  0.00  0.00      PROA  
ATOM   4018  OG  SER P 840      18.921  -0.553  -3.857  0.00  0.00      PROA  
ATOM   4019  HG1 SER P 840      19.008  -0.884  -2.960  0.00  0.00      PROA  
ATOM   4020  C   SER P 840      19.809  -3.312  -6.131  0.00  0.00      PROA  
ATOM   4021  O   SER P 840      19.517  -3.313  -7.358  0.00  0.00      PROA  
ATOM   4022  N   PHE P 841      20.811  -3.972  -5.622  0.00  0.00      PROA  
ATOM   4023  HN  PHE P 841      20.951  -4.044  -4.637  0.00  0.00      PROA  
ATOM   4024  CA  PHE P 841      21.675  -4.824  -6.440  0.00  0.00      PROA  
ATOM   4025  HA  PHE P 841      21.991  -4.258  -7.303  0.00  0.00      PROA  
ATOM   4026  CB  PHE P 841      23.073  -5.071  -5.649  0.00  0.00      PROA  
ATOM   4027  HB1 PHE P 841      22.905  -5.425  -4.609  0.00  0.00      PROA  
ATOM   4028  HB2 PHE P 841      23.538  -4.075  -5.488  0.00  0.00      PROA  
ATOM   4029  CG  PHE P 841      24.081  -5.980  -6.276  0.00  0.00      PROA  
ATOM   4030  CD1 PHE P 841      23.898  -7.379  -6.267  0.00  0.00      PROA  
ATOM   4031  HD1 PHE P 841      23.041  -7.868  -5.828  0.00  0.00      PROA  
ATOM   4032  CE1 PHE P 841      24.839  -8.211  -6.883  0.00  0.00      PROA  
ATOM   4033  HE1 PHE P 841      24.640  -9.272  -6.909  0.00  0.00      PROA  
ATOM   4034  CZ  PHE P 841      26.012  -7.669  -7.484  0.00  0.00      PROA  
ATOM   4035  HZ  PHE P 841      26.784  -8.273  -7.937  0.00  0.00      PROA  
ATOM   4036  CD2 PHE P 841      25.341  -5.435  -6.754  0.00  0.00      PROA  
ATOM   4037  HD2 PHE P 841      25.503  -4.369  -6.703  0.00  0.00      PROA  
ATOM   4038  CE2 PHE P 841      26.269  -6.244  -7.345  0.00  0.00      PROA  
ATOM   4039  HE2 PHE P 841      27.145  -5.789  -7.783  0.00  0.00      PROA  
ATOM   4040  C   PHE P 841      21.173  -6.089  -7.099  0.00  0.00      PROA  
ATOM   4041  O   PHE P 841      21.552  -6.433  -8.240  0.00  0.00      PROA  
ATOM   4042  N   LEU P 842      20.397  -6.932  -6.392  0.00  0.00      PROA  
ATOM   4043  HN  LEU P 842      20.254  -6.864  -5.408  0.00  0.00      PROA  
ATOM   4044  CA  LEU P 842      19.529  -7.881  -6.918  0.00  0.00      PROA  
ATOM   4045  HA  LEU P 842      20.129  -8.655  -7.374  0.00  0.00      PROA  
ATOM   4046  CB  LEU P 842      18.745  -8.649  -5.773  0.00  0.00      PROA  
ATOM   4047  HB1 LEU P 842      17.832  -9.169  -6.135  0.00  0.00      PROA  
ATOM   4048  HB2 LEU P 842      18.355  -7.796  -5.177  0.00  0.00      PROA  
ATOM   4049  CG  LEU P 842      19.565  -9.475  -4.718  0.00  0.00      PROA  
ATOM   4050  HG  LEU P 842      20.472  -8.917  -4.402  0.00  0.00      PROA  
ATOM   4051  CD1 LEU P 842      18.656  -9.590  -3.536  0.00  0.00      PROA  
ATOM   4052 HD11 LEU P 842      19.130 -10.187  -2.727  0.00  0.00      PROA  
ATOM   4053 HD12 LEU P 842      17.668 -10.008  -3.824  0.00  0.00      PROA  
ATOM   4054 HD13 LEU P 842      18.446  -8.600  -3.077  0.00  0.00      PROA  
ATOM   4055  CD2 LEU P 842      20.087 -10.812  -5.128  0.00  0.00      PROA  
ATOM   4056 HD21 LEU P 842      20.564 -11.260  -4.231  0.00  0.00      PROA  
ATOM   4057 HD22 LEU P 842      20.846 -10.672  -5.927  0.00  0.00      PROA  
ATOM   4058 HD23 LEU P 842      19.233 -11.454  -5.434  0.00  0.00      PROA  
ATOM   4059  C   LEU P 842      18.562  -7.394  -7.977  0.00  0.00      PROA  
ATOM   4060  O   LEU P 842      18.681  -7.847  -9.144  0.00  0.00      PROA  
ATOM   4061  N   LYS P 843      17.755  -6.329  -7.656  0.00  0.00      PROA  
ATOM   4062  HN  LYS P 843      17.739  -5.885  -6.763  0.00  0.00      PROA  
ATOM   4063  CA  LYS P 843      16.755  -5.738  -8.551  0.00  0.00      PROA  
ATOM   4064  HA  LYS P 843      15.979  -6.421  -8.863  0.00  0.00      PROA  
ATOM   4065  CB  LYS P 843      16.041  -4.648  -7.704  0.00  0.00      PROA  
ATOM   4066  HB1 LYS P 843      16.768  -3.900  -7.322  0.00  0.00      PROA  
ATOM   4067  HB2 LYS P 843      15.732  -5.123  -6.749  0.00  0.00      PROA  
ATOM   4068  CG  LYS P 843      14.866  -4.033  -8.470  0.00  0.00      PROA  
ATOM   4069  HG1 LYS P 843      15.277  -3.414  -9.297  0.00  0.00      PROA  
ATOM   4070  HG2 LYS P 843      14.470  -3.210  -7.837  0.00  0.00      PROA  
ATOM   4071  CD  LYS P 843      13.725  -4.967  -8.898  0.00  0.00      PROA  
ATOM   4072  HD1 LYS P 843      13.638  -5.715  -8.081  0.00  0.00      PROA  
ATOM   4073  HD2 LYS P 843      14.119  -5.309  -9.879  0.00  0.00      PROA  
ATOM   4074  CE  LYS P 843      12.471  -4.262  -9.218  0.00  0.00      PROA  
ATOM   4075  HE1 LYS P 843      12.592  -3.516 -10.032  0.00  0.00      PROA  
ATOM   4076  HE2 LYS P 843      12.234  -3.758  -8.256  0.00  0.00      PROA  
ATOM   4077  NZ  LYS P 843      11.339  -5.141  -9.464  0.00  0.00      PROA  
ATOM   4078  HZ1 LYS P 843      11.337  -5.457 -10.455  0.00  0.00      PROA  
ATOM   4079  HZ2 LYS P 843      10.379  -4.825  -9.218  0.00  0.00      PROA  
ATOM   4080  HZ3 LYS P 843      11.482  -6.000  -8.896  0.00  0.00      PROA  
ATOM   4081  C   LYS P 843      17.401  -5.158  -9.808  0.00  0.00      PROA  
ATOM   4082  O   LYS P 843      16.798  -5.106 -10.881  0.00  0.00      PROA  
ATOM   4083  N   GLN P 844      18.646  -4.702  -9.732  0.00  0.00      PROA  
ATOM   4084  HN  GLN P 844      19.123  -4.611  -8.861  0.00  0.00      PROA  
ATOM   4085  CA  GLN P 844      19.349  -4.147 -10.895  0.00  0.00      PROA  
ATOM   4086  HA  GLN P 844      18.685  -3.869 -11.701  0.00  0.00      PROA  
ATOM   4087  CB  GLN P 844      20.164  -2.932 -10.498  0.00  0.00      PROA  
ATOM   4088  HB1 GLN P 844      20.934  -2.781 -11.285  0.00  0.00      PROA  
ATOM   4089  HB2 GLN P 844      20.650  -3.191  -9.533  0.00  0.00      PROA  
ATOM   4090  CG  GLN P 844      19.404  -1.571 -10.388  0.00  0.00      PROA  
ATOM   4091  HG1 GLN P 844      19.858  -0.832  -9.695  0.00  0.00      PROA  
ATOM   4092  HG2 GLN P 844      18.469  -1.793  -9.832  0.00  0.00      PROA  
ATOM   4093  CD  GLN P 844      19.119  -0.855 -11.642  0.00  0.00      PROA  
ATOM   4094  OE1 GLN P 844      19.751  -0.990 -12.715  0.00  0.00      PROA  
ATOM   4095  NE2 GLN P 844      18.160   0.139 -11.570  0.00  0.00      PROA  
ATOM   4096 HE21 GLN P 844      18.001   0.648 -12.415  0.00  0.00      PROA  
ATOM   4097 HE22 GLN P 844      17.870   0.375 -10.643  0.00  0.00      PROA  
ATOM   4098  C   GLN P 844      20.202  -5.214 -11.699  0.00  0.00      PROA  
ATOM   4099  O   GLN P 844      20.827  -5.027 -12.724  0.00  0.00      PROA  
ATOM   4100  N   PHE P 845      20.278  -6.481 -11.236  0.00  0.00      PROA  
ATOM   4101  HN  PHE P 845      19.872  -6.765 -10.371  0.00  0.00      PROA  
ATOM   4102  CA  PHE P 845      21.186  -7.486 -11.743  0.00  0.00      PROA  
ATOM   4103  HA  PHE P 845      22.157  -7.015 -11.726  0.00  0.00      PROA  
ATOM   4104  CB  PHE P 845      21.168  -8.741 -10.751  0.00  0.00      PROA  
ATOM   4105  HB1 PHE P 845      20.160  -9.207 -10.781  0.00  0.00      PROA  
ATOM   4106  HB2 PHE P 845      21.339  -8.326  -9.735  0.00  0.00      PROA  
ATOM   4107  CG  PHE P 845      22.209  -9.769 -10.959  0.00  0.00      PROA  
ATOM   4108  CD1 PHE P 845      21.876 -11.005 -11.619  0.00  0.00      PROA  
ATOM   4109  HD1 PHE P 845      20.849 -11.189 -11.895  0.00  0.00      PROA  
ATOM   4110  CE1 PHE P 845      22.865 -11.946 -11.829  0.00  0.00      PROA  
ATOM   4111  HE1 PHE P 845      22.442 -12.886 -12.152  0.00  0.00      PROA  
ATOM   4112  CZ  PHE P 845      24.157 -11.721 -11.532  0.00  0.00      PROA  
ATOM   4113  HZ  PHE P 845      24.904 -12.492 -11.654  0.00  0.00      PROA  
ATOM   4114  CD2 PHE P 845      23.597  -9.540 -10.648  0.00  0.00      PROA  
ATOM   4115  HD2 PHE P 845      23.974  -8.658 -10.152  0.00  0.00      PROA  
ATOM   4116  CE2 PHE P 845      24.517 -10.486 -10.990  0.00  0.00      PROA  
ATOM   4117  HE2 PHE P 845      25.578 -10.428 -10.798  0.00  0.00      PROA  
ATOM   4118  C   PHE P 845      20.908  -7.879 -13.188  0.00  0.00      PROA  
ATOM   4119  O   PHE P 845      21.864  -8.206 -13.902  0.00  0.00      PROA  
ATOM   4120  N   LYS P 846      19.642  -7.669 -13.684  0.00  0.00      PROA  
ATOM   4121  HN  LYS P 846      18.910  -7.240 -13.160  0.00  0.00      PROA  
ATOM   4122  CA  LYS P 846      19.325  -7.831 -15.052  0.00  0.00      PROA  
ATOM   4123  HA  LYS P 846      19.565  -8.854 -15.300  0.00  0.00      PROA  
ATOM   4124  CB  LYS P 846      17.859  -7.658 -15.242  0.00  0.00      PROA  
ATOM   4125  HB1 LYS P 846      17.356  -8.513 -14.742  0.00  0.00      PROA  
ATOM   4126  HB2 LYS P 846      17.576  -7.729 -16.314  0.00  0.00      PROA  
ATOM   4127  CG  LYS P 846      17.233  -6.430 -14.638  0.00  0.00      PROA  
ATOM   4128  HG1 LYS P 846      17.558  -5.494 -15.142  0.00  0.00      PROA  
ATOM   4129  HG2 LYS P 846      17.401  -6.455 -13.540  0.00  0.00      PROA  
ATOM   4130  CD  LYS P 846      15.730  -6.515 -14.724  0.00  0.00      PROA  
ATOM   4131  HD1 LYS P 846      15.386  -7.501 -14.344  0.00  0.00      PROA  
ATOM   4132  HD2 LYS P 846      15.607  -6.603 -15.825  0.00  0.00      PROA  
ATOM   4133  CE  LYS P 846      14.962  -5.324 -14.248  0.00  0.00      PROA  
ATOM   4134  HE1 LYS P 846      14.996  -4.533 -15.027  0.00  0.00      PROA  
ATOM   4135  HE2 LYS P 846      15.340  -5.155 -13.217  0.00  0.00      PROA  
ATOM   4136  NZ  LYS P 846      13.567  -5.741 -14.201  0.00  0.00      PROA  
ATOM   4137  HZ1 LYS P 846      13.567  -6.656 -13.706  0.00  0.00      PROA  
ATOM   4138  HZ2 LYS P 846      13.053  -5.877 -15.094  0.00  0.00      PROA  
ATOM   4139  HZ3 LYS P 846      13.003  -5.085 -13.624  0.00  0.00      PROA  
ATOM   4140  C   LYS P 846      20.118  -6.983 -16.109  0.00  0.00      PROA  
ATOM   4141  O   LYS P 846      20.230  -7.178 -17.306  0.00  0.00      PROA  
ATOM   4142  N   THR P 847      20.720  -5.900 -15.622  0.00  0.00      PROA  
ATOM   4143  HN  THR P 847      20.653  -5.750 -14.639  0.00  0.00      PROA  
ATOM   4144  CA  THR P 847      21.470  -4.993 -16.457  0.00  0.00      PROA  
ATOM   4145  HA  THR P 847      21.507  -5.364 -17.471  0.00  0.00      PROA  
ATOM   4146  CB  THR P 847      20.986  -3.522 -16.407  0.00  0.00      PROA  
ATOM   4147  HB  THR P 847      21.730  -2.910 -16.960  0.00  0.00      PROA  
ATOM   4148  OG1 THR P 847      20.933  -3.210 -15.019  0.00  0.00      PROA  
ATOM   4149  HG1 THR P 847      20.250  -3.756 -14.623  0.00  0.00      PROA  
ATOM   4150  CG2 THR P 847      19.565  -3.372 -17.067  0.00  0.00      PROA  
ATOM   4151 HG21 THR P 847      18.901  -4.149 -16.631  0.00  0.00      PROA  
ATOM   4152 HG22 THR P 847      19.572  -3.448 -18.176  0.00  0.00      PROA  
ATOM   4153 HG23 THR P 847      19.161  -2.378 -16.780  0.00  0.00      PROA  
ATOM   4154  C   THR P 847      23.011  -5.023 -16.165  0.00  0.00      PROA  
ATOM   4155  O   THR P 847      23.856  -4.161 -16.506  0.00  0.00      PROA  
ATOM   4156  N   LYS P 848      23.390  -6.201 -15.583  0.00  0.00      PROA  
ATOM   4157  HN  LYS P 848      22.704  -6.872 -15.314  0.00  0.00      PROA  
ATOM   4158  CA  LYS P 848      24.759  -6.727 -15.492  0.00  0.00      PROA  
ATOM   4159  HA  LYS P 848      25.338  -5.872 -15.806  0.00  0.00      PROA  
ATOM   4160  CB  LYS P 848      25.301  -7.207 -14.155  0.00  0.00      PROA  
ATOM   4161  HB1 LYS P 848      26.382  -7.289 -14.399  0.00  0.00      PROA  
ATOM   4162  HB2 LYS P 848      24.856  -8.198 -13.923  0.00  0.00      PROA  
ATOM   4163  CG  LYS P 848      25.098  -6.278 -12.929  0.00  0.00      PROA  
ATOM   4164  HG1 LYS P 848      25.624  -6.618 -12.012  0.00  0.00      PROA  
ATOM   4165  HG2 LYS P 848      24.021  -6.398 -12.687  0.00  0.00      PROA  
ATOM   4166  CD  LYS P 848      25.442  -4.812 -13.088  0.00  0.00      PROA  
ATOM   4167  HD1 LYS P 848      24.946  -4.432 -14.006  0.00  0.00      PROA  
ATOM   4168  HD2 LYS P 848      26.546  -4.740 -13.192  0.00  0.00      PROA  
ATOM   4169  CE  LYS P 848      25.095  -3.919 -11.942  0.00  0.00      PROA  
ATOM   4170  HE1 LYS P 848      25.705  -4.092 -11.030  0.00  0.00      PROA  
ATOM   4171  HE2 LYS P 848      24.046  -3.923 -11.574  0.00  0.00      PROA  
ATOM   4172  NZ  LYS P 848      25.262  -2.457 -12.214  0.00  0.00      PROA  
ATOM   4173  HZ1 LYS P 848      25.398  -1.768 -11.447  0.00  0.00      PROA  
ATOM   4174  HZ2 LYS P 848      24.424  -2.127 -12.734  0.00  0.00      PROA  
ATOM   4175  HZ3 LYS P 848      26.032  -2.309 -12.898  0.00  0.00      PROA  
ATOM   4176  C   LYS P 848      24.741  -7.783 -16.582  0.00  0.00      PROA  
ATOM   4177  O   LYS P 848      23.699  -8.155 -17.079  0.00  0.00      PROA  
ATOM   4178  N   ARG P 849      25.977  -8.065 -16.990  0.00  0.00      PROA  
ATOM   4179  HN  ARG P 849      26.737  -7.497 -16.684  0.00  0.00      PROA  
ATOM   4180  CA  ARG P 849      26.253  -9.096 -17.994  0.00  0.00      PROA  
ATOM   4181  HA  ARG P 849      25.340  -9.339 -18.516  0.00  0.00      PROA  
ATOM   4182  CB  ARG P 849      27.175  -8.583 -19.084  0.00  0.00      PROA  
ATOM   4183  HB1 ARG P 849      27.646  -9.389 -19.686  0.00  0.00      PROA  
ATOM   4184  HB2 ARG P 849      28.037  -7.953 -18.778  0.00  0.00      PROA  
ATOM   4185  CG  ARG P 849      26.503  -7.743 -20.159  0.00  0.00      PROA  
ATOM   4186  HG1 ARG P 849      27.203  -7.410 -20.955  0.00  0.00      PROA  
ATOM   4187  HG2 ARG P 849      26.136  -6.884 -19.557  0.00  0.00      PROA  
ATOM   4188  CD  ARG P 849      25.297  -8.427 -20.902  0.00  0.00      PROA  
ATOM   4189  HD1 ARG P 849      24.531  -8.850 -20.218  0.00  0.00      PROA  
ATOM   4190  HD2 ARG P 849      25.640  -9.314 -21.478  0.00  0.00      PROA  
ATOM   4191  NE  ARG P 849      24.661  -7.402 -21.816  0.00  0.00      PROA  
ATOM   4192  HE  ARG P 849      24.925  -7.325 -22.777  0.00  0.00      PROA  
ATOM   4193  CZ  ARG P 849      23.413  -6.953 -21.617  0.00  0.00      PROA  
ATOM   4194  NH1 ARG P 849      22.587  -6.784 -22.662  0.00  0.00      PROA  
ATOM   4195 HH11 ARG P 849      22.861  -7.134 -23.558  0.00  0.00      PROA  
ATOM   4196 HH12 ARG P 849      21.779  -6.200 -22.739  0.00  0.00      PROA  
ATOM   4197  NH2 ARG P 849      22.914  -6.665 -20.481  0.00  0.00      PROA  
ATOM   4198 HH21 ARG P 849      23.545  -6.229 -19.839  0.00  0.00      PROA  
ATOM   4199 HH22 ARG P 849      21.961  -6.366 -20.531  0.00  0.00      PROA  
ATOM   4200  C   ARG P 849      26.730 -10.344 -17.258  0.00  0.00      PROA  
ATOM   4201  O   ARG P 849      27.062 -11.336 -17.940  0.00  0.00      PROA  
ATOM   4202  N   TYR P 850      26.812 -10.333 -15.913  0.00  0.00      PROA  
ATOM   4203  HN  TYR P 850      26.479  -9.551 -15.392  0.00  0.00      PROA  
ATOM   4204  CA  TYR P 850      27.077 -11.584 -15.141  0.00  0.00      PROA  
ATOM   4205  HA  TYR P 850      28.003 -11.974 -15.538  0.00  0.00      PROA  
ATOM   4206  CB  TYR P 850      27.159 -11.443 -13.635  0.00  0.00      PROA  
ATOM   4207  HB1 TYR P 850      27.523 -12.378 -13.158  0.00  0.00      PROA  
ATOM   4208  HB2 TYR P 850      26.196 -11.036 -13.258  0.00  0.00      PROA  
ATOM   4209  CG  TYR P 850      28.249 -10.400 -13.357  0.00  0.00      PROA  
ATOM   4210  CD1 TYR P 850      29.612 -10.549 -13.779  0.00  0.00      PROA  
ATOM   4211  HD1 TYR P 850      29.897 -11.518 -14.163  0.00  0.00      PROA  
ATOM   4212  CE1 TYR P 850      30.610  -9.521 -13.602  0.00  0.00      PROA  
ATOM   4213  HE1 TYR P 850      31.585  -9.675 -14.041  0.00  0.00      PROA  
ATOM   4214  CZ  TYR P 850      30.172  -8.289 -13.064  0.00  0.00      PROA  
ATOM   4215  OH  TYR P 850      31.096  -7.295 -12.852  0.00  0.00      PROA  
ATOM   4216  HH  TYR P 850      31.948  -7.654 -13.111  0.00  0.00      PROA  
ATOM   4217  CD2 TYR P 850      27.902  -9.127 -12.778  0.00  0.00      PROA  
ATOM   4218  HD2 TYR P 850      26.929  -8.974 -12.336  0.00  0.00      PROA  
ATOM   4219  CE2 TYR P 850      28.886  -8.123 -12.587  0.00  0.00      PROA  
ATOM   4220  HE2 TYR P 850      28.631  -7.180 -12.127  0.00  0.00      PROA  
ATOM   4221  C   TYR P 850      25.938 -12.565 -15.374  0.00  0.00      PROA  
ATOM   4222  O   TYR P 850      24.718 -12.253 -15.409  0.00  0.00      PROA  
ATOM   4223  N   PHE P 851      26.285 -13.901 -15.451  0.00  0.00      PROA  
ATOM   4224  HN  PHE P 851      27.255 -14.121 -15.389  0.00  0.00      PROA  
ATOM   4225  CA  PHE P 851      25.418 -15.094 -15.434  0.00  0.00      PROA  
ATOM   4226  HA  PHE P 851      26.063 -15.951 -15.308  0.00  0.00      PROA  
ATOM   4227  CB  PHE P 851      24.399 -15.161 -14.220  0.00  0.00      PROA  
ATOM   4228  HB1 PHE P 851      23.587 -15.903 -14.377  0.00  0.00      PROA  
ATOM   4229  HB2 PHE P 851      23.887 -14.176 -14.176  0.00  0.00      PROA  
ATOM   4230  CG  PHE P 851      25.099 -15.446 -12.876  0.00  0.00      PROA  
ATOM   4231  CD1 PHE P 851      26.469 -15.156 -12.612  0.00  0.00      PROA  
ATOM   4232  HD1 PHE P 851      27.157 -14.697 -13.305  0.00  0.00      PROA  
ATOM   4233  CE1 PHE P 851      26.935 -15.265 -11.320  0.00  0.00      PROA  
ATOM   4234  HE1 PHE P 851      28.001 -15.137 -11.206  0.00  0.00      PROA  
ATOM   4235  CZ  PHE P 851      26.091 -15.617 -10.282  0.00  0.00      PROA  
ATOM   4236  HZ  PHE P 851      26.461 -15.601  -9.267  0.00  0.00      PROA  
ATOM   4237  CD2 PHE P 851      24.327 -16.036 -11.842  0.00  0.00      PROA  
ATOM   4238  HD2 PHE P 851      23.277 -16.257 -11.970  0.00  0.00      PROA  
ATOM   4239  CE2 PHE P 851      24.855 -16.103 -10.525  0.00  0.00      PROA  
ATOM   4240  HE2 PHE P 851      24.137 -16.412  -9.779  0.00  0.00      PROA  
ATOM   4241  C   PHE P 851      24.826 -15.315 -16.880  0.00  0.00      PROA  
ATOM   4242  O   PHE P 851      24.706 -14.320 -17.596  0.00  0.00      PROA  
ATOM   4243  N   PRO P 852      24.346 -16.501 -17.054  0.00  0.00      PROA  
ATOM   4244  CD  PRO P 852      24.854 -17.714 -16.398  0.00  0.00      PROA  
ATOM   4245  HD1 PRO P 852      24.671 -17.769 -15.303  0.00  0.00      PROA  
ATOM   4246  HD2 PRO P 852      25.941 -17.886 -16.547  0.00  0.00      PROA  
ATOM   4247  CA  PRO P 852      23.132 -16.888 -17.896  0.00  0.00      PROA  
ATOM   4248  HA  PRO P 852      23.420 -16.849 -18.936  0.00  0.00      PROA  
ATOM   4249  CB  PRO P 852      22.744 -18.277 -17.372  0.00  0.00      PROA  
ATOM   4250  HB1 PRO P 852      22.350 -18.764 -18.290  0.00  0.00      PROA  
ATOM   4251  HB2 PRO P 852      21.997 -18.163 -16.558  0.00  0.00      PROA  
ATOM   4252  CG  PRO P 852      24.058 -18.931 -16.990  0.00  0.00      PROA  
ATOM   4253  HG1 PRO P 852      23.914 -19.794 -16.307  0.00  0.00      PROA  
ATOM   4254  HG2 PRO P 852      24.520 -19.139 -17.979  0.00  0.00      PROA  
ATOM   4255  C   PRO P 852      22.093 -15.861 -17.912  0.00  0.00      PROA  
ATOM   4256  O   PRO P 852      21.629 -15.454 -16.829  0.00  0.00      PROA  
ATOM   4257  N   THR P 853      21.532 -15.417 -19.056  0.00  0.00      PROA  
ATOM   4258  HN  THR P 853      21.813 -15.885 -19.890  0.00  0.00      PROA  
ATOM   4259  CA  THR P 853      20.475 -14.409 -19.118  0.00  0.00      PROA  
ATOM   4260  HA  THR P 853      20.942 -13.515 -18.732  0.00  0.00      PROA  
ATOM   4261  CB  THR P 853      19.991 -14.091 -20.585  0.00  0.00      PROA  
ATOM   4262  HB  THR P 853      19.662 -15.013 -21.112  0.00  0.00      PROA  
ATOM   4263  OG1 THR P 853      21.107 -13.632 -21.377  0.00  0.00      PROA  
ATOM   4264  HG1 THR P 853      21.668 -14.389 -21.558  0.00  0.00      PROA  
ATOM   4265  CG2 THR P 853      19.039 -12.830 -20.578  0.00  0.00      PROA  
ATOM   4266 HG21 THR P 853      18.042 -13.164 -20.218  0.00  0.00      PROA  
ATOM   4267 HG22 THR P 853      19.046 -12.418 -21.609  0.00  0.00      PROA  
ATOM   4268 HG23 THR P 853      19.602 -12.062 -20.005  0.00  0.00      PROA  
ATOM   4269  C   THR P 853      19.216 -14.656 -18.350  0.00  0.00      PROA  
ATOM   4270  O   THR P 853      18.787 -13.824 -17.546  0.00  0.00      PROA  
ATOM   4271  N   LYS P 854      18.493 -15.728 -18.504  0.00  0.00      PROA  
ATOM   4272  HN  LYS P 854      18.746 -16.453 -19.140  0.00  0.00      PROA  
ATOM   4273  CA  LYS P 854      17.250 -16.036 -17.762  0.00  0.00      PROA  
ATOM   4274  HA  LYS P 854      16.518 -15.257 -17.916  0.00  0.00      PROA  
ATOM   4275  CB  LYS P 854      16.579 -17.367 -18.310  0.00  0.00      PROA  
ATOM   4276  HB1 LYS P 854      15.832 -17.839 -17.638  0.00  0.00      PROA  
ATOM   4277  HB2 LYS P 854      17.325 -18.185 -18.403  0.00  0.00      PROA  
ATOM   4278  CG  LYS P 854      15.948 -17.312 -19.670  0.00  0.00      PROA  
ATOM   4279  HG1 LYS P 854      15.504 -18.300 -19.917  0.00  0.00      PROA  
ATOM   4280  HG2 LYS P 854      16.723 -17.032 -20.415  0.00  0.00      PROA  
ATOM   4281  CD  LYS P 854      14.841 -16.276 -19.753  0.00  0.00      PROA  
ATOM   4282  HD1 LYS P 854      15.102 -15.200 -19.839  0.00  0.00      PROA  
ATOM   4283  HD2 LYS P 854      14.206 -16.367 -18.846  0.00  0.00      PROA  
ATOM   4284  CE  LYS P 854      13.928 -16.493 -20.969  0.00  0.00      PROA  
ATOM   4285  HE1 LYS P 854      13.696 -17.577 -21.036  0.00  0.00      PROA  
ATOM   4286  HE2 LYS P 854      14.423 -16.110 -21.887  0.00  0.00      PROA  
ATOM   4287  NZ  LYS P 854      12.699 -15.717 -20.825  0.00  0.00      PROA  
ATOM   4288  HZ1 LYS P 854      12.873 -14.700 -20.703  0.00  0.00      PROA  
ATOM   4289  HZ2 LYS P 854      12.318 -15.941 -19.883  0.00  0.00      PROA  
ATOM   4290  HZ3 LYS P 854      11.958 -15.814 -21.549  0.00  0.00      PROA  
ATOM   4291  C   LYS P 854      17.421 -16.158 -16.200  0.00  0.00      PROA  
ATOM   4292  O   LYS P 854      16.544 -15.832 -15.419  0.00  0.00      PROA  
ATOM   4293  N   VAL P 855      18.464 -16.857 -15.670  0.00  0.00      PROA  
ATOM   4294  HN  VAL P 855      19.133 -17.269 -16.283  0.00  0.00      PROA  
ATOM   4295  CA  VAL P 855      18.920 -16.930 -14.282  0.00  0.00      PROA  
ATOM   4296  HA  VAL P 855      18.179 -17.376 -13.635  0.00  0.00      PROA  
ATOM   4297  CB  VAL P 855      20.109 -17.934 -14.148  0.00  0.00      PROA  
ATOM   4298  HB  VAL P 855      20.940 -17.466 -14.718  0.00  0.00      PROA  
ATOM   4299  CG1 VAL P 855      20.532 -18.143 -12.680  0.00  0.00      PROA  
ATOM   4300 HG11 VAL P 855      21.503 -18.683 -12.651  0.00  0.00      PROA  
ATOM   4301 HG12 VAL P 855      19.731 -18.645 -12.097  0.00  0.00      PROA  
ATOM   4302 HG13 VAL P 855      20.825 -17.211 -12.151  0.00  0.00      PROA  
ATOM   4303  CG2 VAL P 855      19.775 -19.333 -14.768  0.00  0.00      PROA  
ATOM   4304 HG21 VAL P 855      20.663 -19.972 -14.964  0.00  0.00      PROA  
ATOM   4305 HG22 VAL P 855      19.270 -19.305 -15.757  0.00  0.00      PROA  
ATOM   4306 HG23 VAL P 855      19.092 -19.899 -14.099  0.00  0.00      PROA  
ATOM   4307  C   VAL P 855      19.296 -15.576 -13.792  0.00  0.00      PROA  
ATOM   4308  O   VAL P 855      18.826 -15.197 -12.725  0.00  0.00      PROA  
ATOM   4309  N   ARG P 856      20.103 -14.790 -14.450  0.00  0.00      PROA  
ATOM   4310  HN  ARG P 856      20.668 -14.964 -15.252  0.00  0.00      PROA  
ATOM   4311  CA  ARG P 856      20.238 -13.339 -14.065  0.00  0.00      PROA  
ATOM   4312  HA  ARG P 856      20.686 -13.157 -13.099  0.00  0.00      PROA  
ATOM   4313  CB  ARG P 856      21.091 -12.788 -15.109  0.00  0.00      PROA  
ATOM   4314  HB1 ARG P 856      20.660 -13.191 -16.051  0.00  0.00      PROA  
ATOM   4315  HB2 ARG P 856      22.041 -13.342 -14.951  0.00  0.00      PROA  
ATOM   4316  CG  ARG P 856      21.291 -11.237 -15.257  0.00  0.00      PROA  
ATOM   4317  HG1 ARG P 856      22.221 -11.079 -14.671  0.00  0.00      PROA  
ATOM   4318  HG2 ARG P 856      20.462 -10.649 -14.807  0.00  0.00      PROA  
ATOM   4319  CD  ARG P 856      21.375 -10.804 -16.715  0.00  0.00      PROA  
ATOM   4320  HD1 ARG P 856      21.568  -9.717 -16.836  0.00  0.00      PROA  
ATOM   4321  HD2 ARG P 856      20.487 -11.061 -17.330  0.00  0.00      PROA  
ATOM   4322  NE  ARG P 856      22.547 -11.504 -17.310  0.00  0.00      PROA  
ATOM   4323  HE  ARG P 856      23.296 -11.794 -16.715  0.00  0.00      PROA  
ATOM   4324  CZ  ARG P 856      22.770 -11.553 -18.615  0.00  0.00      PROA  
ATOM   4325  NH1 ARG P 856      21.990 -10.949 -19.460  0.00  0.00      PROA  
ATOM   4326 HH11 ARG P 856      21.299 -10.270 -19.210  0.00  0.00      PROA  
ATOM   4327 HH12 ARG P 856      22.126 -11.107 -20.438  0.00  0.00      PROA  
ATOM   4328  NH2 ARG P 856      23.946 -12.069 -19.092  0.00  0.00      PROA  
ATOM   4329 HH21 ARG P 856      24.487 -12.638 -18.472  0.00  0.00      PROA  
ATOM   4330 HH22 ARG P 856      24.198 -11.960 -20.053  0.00  0.00      PROA  
ATOM   4331  C   ARG P 856      18.875 -12.604 -14.046  0.00  0.00      PROA  
ATOM   4332  O   ARG P 856      18.584 -11.851 -13.137  0.00  0.00      PROA  
ATOM   4333  N   SER P 857      17.987 -12.864 -15.075  0.00  0.00      PROA  
ATOM   4334  HN  SER P 857      18.071 -13.601 -15.740  0.00  0.00      PROA  
ATOM   4335  CA  SER P 857      16.692 -12.200 -15.056  0.00  0.00      PROA  
ATOM   4336  HA  SER P 857      16.889 -11.159 -14.848  0.00  0.00      PROA  
ATOM   4337  CB  SER P 857      15.898 -12.336 -16.332  0.00  0.00      PROA  
ATOM   4338  HB1 SER P 857      14.910 -11.828 -16.368  0.00  0.00      PROA  
ATOM   4339  HB2 SER P 857      15.740 -13.416 -16.539  0.00  0.00      PROA  
ATOM   4340  OG  SER P 857      16.657 -11.768 -17.434  0.00  0.00      PROA  
ATOM   4341  HG1 SER P 857      17.442 -12.308 -17.552  0.00  0.00      PROA  
ATOM   4342  C   SER P 857      15.780 -12.585 -13.844  0.00  0.00      PROA  
ATOM   4343  O   SER P 857      15.089 -11.791 -13.220  0.00  0.00      PROA  
ATOM   4344  N   THR P 858      15.782 -13.909 -13.463  0.00  0.00      PROA  
ATOM   4345  HN  THR P 858      16.454 -14.493 -13.913  0.00  0.00      PROA  
ATOM   4346  CA  THR P 858      15.039 -14.410 -12.308  0.00  0.00      PROA  
ATOM   4347  HA  THR P 858      14.020 -14.080 -12.447  0.00  0.00      PROA  
ATOM   4348  CB  THR P 858      15.067 -15.981 -12.231  0.00  0.00      PROA  
ATOM   4349  HB  THR P 858      16.111 -16.356 -12.161  0.00  0.00      PROA  
ATOM   4350  OG1 THR P 858      14.362 -16.487 -13.355  0.00  0.00      PROA  
ATOM   4351  HG1 THR P 858      14.836 -16.186 -14.133  0.00  0.00      PROA  
ATOM   4352  CG2 THR P 858      14.328 -16.620 -11.087  0.00  0.00      PROA  
ATOM   4353 HG21 THR P 858      13.380 -16.068 -10.911  0.00  0.00      PROA  
ATOM   4354 HG22 THR P 858      14.789 -16.608 -10.076  0.00  0.00      PROA  
ATOM   4355 HG23 THR P 858      13.968 -17.668 -11.174  0.00  0.00      PROA  
ATOM   4356  C   THR P 858      15.444 -13.952 -10.976  0.00  0.00      PROA  
ATOM   4357  O   THR P 858      14.651 -13.660 -10.098  0.00  0.00      PROA  
ATOM   4358  N   ILE P 859      16.760 -13.685 -10.787  0.00  0.00      PROA  
ATOM   4359  HN  ILE P 859      17.427 -13.685 -11.527  0.00  0.00      PROA  
ATOM   4360  CA  ILE P 859      17.310 -13.047  -9.537  0.00  0.00      PROA  
ATOM   4361  HA  ILE P 859      16.943 -13.608  -8.690  0.00  0.00      PROA  
ATOM   4362  CB  ILE P 859      18.870 -13.257  -9.679  0.00  0.00      PROA  
ATOM   4363  HB  ILE P 859      19.230 -13.055 -10.710  0.00  0.00      PROA  
ATOM   4364  CG2 ILE P 859      19.674 -12.291  -8.808  0.00  0.00      PROA  
ATOM   4365 HG21 ILE P 859      19.292 -12.382  -7.769  0.00  0.00      PROA  
ATOM   4366 HG22 ILE P 859      19.563 -11.224  -9.095  0.00  0.00      PROA  
ATOM   4367 HG23 ILE P 859      20.739 -12.607  -8.825  0.00  0.00      PROA  
ATOM   4368  CG1 ILE P 859      19.230 -14.759  -9.374  0.00  0.00      PROA  
ATOM   4369 HG11 ILE P 859      18.446 -15.422  -9.799  0.00  0.00      PROA  
ATOM   4370 HG12 ILE P 859      19.221 -14.971  -8.283  0.00  0.00      PROA  
ATOM   4371  CD  ILE P 859      20.630 -15.193  -9.906  0.00  0.00      PROA  
ATOM   4372  HD1 ILE P 859      20.775 -16.255  -9.615  0.00  0.00      PROA  
ATOM   4373  HD2 ILE P 859      21.412 -14.555  -9.441  0.00  0.00      PROA  
ATOM   4374  HD3 ILE P 859      20.604 -15.094 -11.013  0.00  0.00      PROA  
ATOM   4375  C   ILE P 859      16.832 -11.643  -9.158  0.00  0.00      PROA  
ATOM   4376  O   ILE P 859      16.553 -11.371  -7.981  0.00  0.00      PROA  
ATOM   4377  N   SER P 860      16.672 -10.751 -10.137  0.00  0.00      PROA  
ATOM   4378  HN  SER P 860      17.155 -10.908 -10.995  0.00  0.00      PROA  
ATOM   4379  CA  SER P 860      16.012  -9.481  -9.910  0.00  0.00      PROA  
ATOM   4380  HA  SER P 860      16.499  -8.992  -9.080  0.00  0.00      PROA  
ATOM   4381  CB  SER P 860      15.901  -8.688 -11.219  0.00  0.00      PROA  
ATOM   4382  HB1 SER P 860      15.370  -7.748 -10.958  0.00  0.00      PROA  
ATOM   4383  HB2 SER P 860      15.319  -9.322 -11.922  0.00  0.00      PROA  
ATOM   4384  OG  SER P 860      17.212  -8.378 -11.704  0.00  0.00      PROA  
ATOM   4385  HG1 SER P 860      17.725  -8.130 -10.931  0.00  0.00      PROA  
ATOM   4386  C   SER P 860      14.499  -9.573  -9.544  0.00  0.00      PROA  
ATOM   4387  O   SER P 860      13.851  -8.865  -8.741  0.00  0.00      PROA  
ATOM   4388  N   ASP P 861      13.812 -10.540 -10.197  0.00  0.00      PROA  
ATOM   4389  HN  ASP P 861      14.187 -11.173 -10.869  0.00  0.00      PROA  
ATOM   4390  CA  ASP P 861      12.445 -10.893  -9.869  0.00  0.00      PROA  
ATOM   4391  HA  ASP P 861      11.880  -9.974  -9.882  0.00  0.00      PROA  
ATOM   4392  CB  ASP P 861      11.939 -11.803 -10.969  0.00  0.00      PROA  
ATOM   4393  HB1 ASP P 861      10.926 -12.166 -10.694  0.00  0.00      PROA  
ATOM   4394  HB2 ASP P 861      12.690 -12.602 -11.152  0.00  0.00      PROA  
ATOM   4395  CG  ASP P 861      11.688 -11.021 -12.230  0.00  0.00      PROA  
ATOM   4396  OD1 ASP P 861      11.812  -9.757 -12.205  0.00  0.00      PROA  
ATOM   4397  OD2 ASP P 861      11.252 -11.602 -13.250  0.00  0.00      PROA  
ATOM   4398  C   ASP P 861      12.112 -11.525  -8.476  0.00  0.00      PROA  
ATOM   4399  O   ASP P 861      11.129 -11.255  -7.860  0.00  0.00      PROA  
ATOM   4400  N   PHE P 862      12.961 -12.369  -7.869  0.00  0.00      PROA  
ATOM   4401  HN  PHE P 862      13.628 -12.847  -8.435  0.00  0.00      PROA  
ATOM   4402  CA  PHE P 862      12.844 -12.922  -6.508  0.00  0.00      PROA  
ATOM   4403  HA  PHE P 862      11.811 -12.877  -6.193  0.00  0.00      PROA  
ATOM   4404  CB  PHE P 862      13.146 -14.430  -6.593  0.00  0.00      PROA  
ATOM   4405  HB1 PHE P 862      13.520 -14.822  -5.623  0.00  0.00      PROA  
ATOM   4406  HB2 PHE P 862      14.021 -14.539  -7.269  0.00  0.00      PROA  
ATOM   4407  CG  PHE P 862      12.064 -15.276  -7.116  0.00  0.00      PROA  
ATOM   4408  CD1 PHE P 862      11.129 -15.917  -6.327  0.00  0.00      PROA  
ATOM   4409  HD1 PHE P 862      11.195 -15.810  -5.254  0.00  0.00      PROA  
ATOM   4410  CE1 PHE P 862      10.076 -16.749  -6.829  0.00  0.00      PROA  
ATOM   4411  HE1 PHE P 862       9.419 -17.380  -6.248  0.00  0.00      PROA  
ATOM   4412  CZ  PHE P 862      10.120 -17.029  -8.213  0.00  0.00      PROA  
ATOM   4413  HZ  PHE P 862       9.378 -17.663  -8.674  0.00  0.00      PROA  
ATOM   4414  CD2 PHE P 862      12.073 -15.583  -8.481  0.00  0.00      PROA  
ATOM   4415  HD2 PHE P 862      12.801 -15.077  -9.098  0.00  0.00      PROA  
ATOM   4416  CE2 PHE P 862      11.115 -16.455  -9.036  0.00  0.00      PROA  
ATOM   4417  HE2 PHE P 862      10.952 -16.587 -10.096  0.00  0.00      PROA  
ATOM   4418  C   PHE P 862      13.609 -12.073  -5.531  0.00  0.00      PROA  
ATOM   4419  O   PHE P 862      13.910 -12.533  -4.460  0.00  0.00      PROA  
ATOM   4420  N   ALA P 863      13.958 -10.804  -5.918  0.00  0.00      PROA  
ATOM   4421  HN  ALA P 863      13.453 -10.357  -6.652  0.00  0.00      PROA  
ATOM   4422  CA  ALA P 863      14.961 -10.034  -5.166  0.00  0.00      PROA  
ATOM   4423  HA  ALA P 863      15.950 -10.422  -5.360  0.00  0.00      PROA  
ATOM   4424  CB  ALA P 863      15.015  -8.626  -5.727  0.00  0.00      PROA  
ATOM   4425  HB1 ALA P 863      14.025  -8.146  -5.569  0.00  0.00      PROA  
ATOM   4426  HB2 ALA P 863      15.310  -8.632  -6.798  0.00  0.00      PROA  
ATOM   4427  HB3 ALA P 863      15.827  -8.070  -5.212  0.00  0.00      PROA  
ATOM   4428  C   ALA P 863      14.637  -9.830  -3.691  0.00  0.00      PROA  
ATOM   4429  O   ALA P 863      15.551  -9.964  -2.861  0.00  0.00      PROA  
ATOM   4430  N   VAL P 864      13.347  -9.436  -3.397  0.00  0.00      PROA  
ATOM   4431  HN  VAL P 864      12.591  -9.270  -4.025  0.00  0.00      PROA  
ATOM   4432  CA  VAL P 864      12.913  -9.229  -1.987  0.00  0.00      PROA  
ATOM   4433  HA  VAL P 864      13.669  -8.605  -1.534  0.00  0.00      PROA  
ATOM   4434  CB  VAL P 864      11.578  -8.496  -1.995  0.00  0.00      PROA  
ATOM   4435  HB  VAL P 864      11.003  -9.118  -2.715  0.00  0.00      PROA  
ATOM   4436  CG1 VAL P 864      10.797  -8.565  -0.621  0.00  0.00      PROA  
ATOM   4437 HG11 VAL P 864       9.906  -7.903  -0.657  0.00  0.00      PROA  
ATOM   4438 HG12 VAL P 864      11.411  -8.136   0.199  0.00  0.00      PROA  
ATOM   4439 HG13 VAL P 864      10.617  -9.625  -0.342  0.00  0.00      PROA  
ATOM   4440  CG2 VAL P 864      11.757  -7.034  -2.395  0.00  0.00      PROA  
ATOM   4441 HG21 VAL P 864      12.470  -6.450  -1.775  0.00  0.00      PROA  
ATOM   4442 HG22 VAL P 864      10.805  -6.465  -2.336  0.00  0.00      PROA  
ATOM   4443 HG23 VAL P 864      12.066  -7.111  -3.460  0.00  0.00      PROA  
ATOM   4444  C   VAL P 864      12.976 -10.613  -1.257  0.00  0.00      PROA  
ATOM   4445  O   VAL P 864      13.418 -10.767  -0.065  0.00  0.00      PROA  
ATOM   4446  N   PHE P 865      12.501 -11.683  -1.918  0.00  0.00      PROA  
ATOM   4447  HN  PHE P 865      12.093 -11.572  -2.821  0.00  0.00      PROA  
ATOM   4448  CA  PHE P 865      12.558 -13.072  -1.400  0.00  0.00      PROA  
ATOM   4449  HA  PHE P 865      12.080 -13.063  -0.432  0.00  0.00      PROA  
ATOM   4450  CB  PHE P 865      11.645 -14.046  -2.304  0.00  0.00      PROA  
ATOM   4451  HB1 PHE P 865      11.900 -13.842  -3.366  0.00  0.00      PROA  
ATOM   4452  HB2 PHE P 865      10.601 -13.672  -2.230  0.00  0.00      PROA  
ATOM   4453  CG  PHE P 865      11.635 -15.512  -1.907  0.00  0.00      PROA  
ATOM   4454  CD1 PHE P 865      12.708 -16.270  -2.358  0.00  0.00      PROA  
ATOM   4455  HD1 PHE P 865      13.546 -15.904  -2.933  0.00  0.00      PROA  
ATOM   4456  CE1 PHE P 865      12.842 -17.626  -1.918  0.00  0.00      PROA  
ATOM   4457  HE1 PHE P 865      13.639 -18.286  -2.226  0.00  0.00      PROA  
ATOM   4458  CZ  PHE P 865      11.986 -18.165  -0.929  0.00  0.00      PROA  
ATOM   4459  HZ  PHE P 865      12.112 -19.144  -0.492  0.00  0.00      PROA  
ATOM   4460  CD2 PHE P 865      10.801 -16.018  -0.894  0.00  0.00      PROA  
ATOM   4461  HD2 PHE P 865      10.003 -15.373  -0.558  0.00  0.00      PROA  
ATOM   4462  CE2 PHE P 865      10.927 -17.364  -0.460  0.00  0.00      PROA  
ATOM   4463  HE2 PHE P 865      10.430 -17.673   0.448  0.00  0.00      PROA  
ATOM   4464  C   PHE P 865      13.989 -13.530  -1.133  0.00  0.00      PROA  
ATOM   4465  O   PHE P 865      14.320 -14.116  -0.102  0.00  0.00      PROA  
ATOM   4466  N   LEU P 866      14.863 -13.200  -2.095  0.00  0.00      PROA  
ATOM   4467  HN  LEU P 866      14.549 -12.954  -3.009  0.00  0.00      PROA  
ATOM   4468  CA  LEU P 866      16.338 -13.362  -1.865  0.00  0.00      PROA  
ATOM   4469  HA  LEU P 866      16.546 -14.379  -1.568  0.00  0.00      PROA  
ATOM   4470  CB  LEU P 866      17.078 -13.129  -3.209  0.00  0.00      PROA  
ATOM   4471  HB1 LEU P 866      18.125 -13.064  -2.843  0.00  0.00      PROA  
ATOM   4472  HB2 LEU P 866      16.704 -12.127  -3.508  0.00  0.00      PROA  
ATOM   4473  CG  LEU P 866      16.873 -14.247  -4.206  0.00  0.00      PROA  
ATOM   4474  HG  LEU P 866      15.866 -14.681  -4.029  0.00  0.00      PROA  
ATOM   4475  CD1 LEU P 866      17.179 -13.758  -5.654  0.00  0.00      PROA  
ATOM   4476 HD11 LEU P 866      18.211 -13.356  -5.753  0.00  0.00      PROA  
ATOM   4477 HD12 LEU P 866      16.374 -13.120  -6.076  0.00  0.00      PROA  
ATOM   4478 HD13 LEU P 866      17.301 -14.652  -6.302  0.00  0.00      PROA  
ATOM   4479  CD2 LEU P 866      17.902 -15.394  -3.921  0.00  0.00      PROA  
ATOM   4480 HD21 LEU P 866      17.589 -16.366  -4.359  0.00  0.00      PROA  
ATOM   4481 HD22 LEU P 866      18.189 -15.465  -2.850  0.00  0.00      PROA  
ATOM   4482 HD23 LEU P 866      18.859 -15.102  -4.405  0.00  0.00      PROA  
ATOM   4483  C   LEU P 866      16.940 -12.557  -0.726  0.00  0.00      PROA  
ATOM   4484  O   LEU P 866      17.760 -13.018   0.064  0.00  0.00      PROA  
ATOM   4485  N   THR P 867      16.634 -11.254  -0.591  0.00  0.00      PROA  
ATOM   4486  HN  THR P 867      15.924 -10.979  -1.235  0.00  0.00      PROA  
ATOM   4487  CA  THR P 867      16.998 -10.322   0.496  0.00  0.00      PROA  
ATOM   4488  HA  THR P 867      18.067 -10.167   0.493  0.00  0.00      PROA  
ATOM   4489  CB  THR P 867      16.297  -8.955   0.342  0.00  0.00      PROA  
ATOM   4490  HB  THR P 867      15.195  -9.005   0.479  0.00  0.00      PROA  
ATOM   4491  OG1 THR P 867      16.653  -8.397  -0.975  0.00  0.00      PROA  
ATOM   4492  HG1 THR P 867      16.100  -8.869  -1.602  0.00  0.00      PROA  
ATOM   4493  CG2 THR P 867      16.896  -7.880   1.350  0.00  0.00      PROA  
ATOM   4494 HG21 THR P 867      17.995  -7.861   1.508  0.00  0.00      PROA  
ATOM   4495 HG22 THR P 867      16.511  -8.061   2.376  0.00  0.00      PROA  
ATOM   4496 HG23 THR P 867      16.552  -6.895   0.966  0.00  0.00      PROA  
ATOM   4497  C   THR P 867      16.661 -10.786   1.868  0.00  0.00      PROA  
ATOM   4498  O   THR P 867      17.571 -10.914   2.717  0.00  0.00      PROA  
ATOM   4499  N   ILE P 868      15.385 -11.156   2.076  0.00  0.00      PROA  
ATOM   4500  HN  ILE P 868      14.666 -11.193   1.386  0.00  0.00      PROA  
ATOM   4501  CA  ILE P 868      14.875 -11.616   3.277  0.00  0.00      PROA  
ATOM   4502  HA  ILE P 868      15.130 -10.986   4.117  0.00  0.00      PROA  
ATOM   4503  CB  ILE P 868      13.382 -11.676   3.290  0.00  0.00      PROA  
ATOM   4504  HB  ILE P 868      12.998 -12.159   2.366  0.00  0.00      PROA  
ATOM   4505  CG2 ILE P 868      12.885 -12.794   4.334  0.00  0.00      PROA  
ATOM   4506 HG21 ILE P 868      13.167 -13.826   4.034  0.00  0.00      PROA  
ATOM   4507 HG22 ILE P 868      11.796 -12.709   4.539  0.00  0.00      PROA  
ATOM   4508 HG23 ILE P 868      13.375 -12.582   5.308  0.00  0.00      PROA  
ATOM   4509  CG1 ILE P 868      12.762 -10.316   3.593  0.00  0.00      PROA  
ATOM   4510 HG11 ILE P 868      13.144  -9.465   2.988  0.00  0.00      PROA  
ATOM   4511 HG12 ILE P 868      12.813 -10.066   4.674  0.00  0.00      PROA  
ATOM   4512  CD  ILE P 868      11.334 -10.185   3.100  0.00  0.00      PROA  
ATOM   4513  HD1 ILE P 868      10.983  -9.141   3.247  0.00  0.00      PROA  
ATOM   4514  HD2 ILE P 868      10.705 -10.943   3.614  0.00  0.00      PROA  
ATOM   4515  HD3 ILE P 868      11.181 -10.425   2.026  0.00  0.00      PROA  
ATOM   4516  C   ILE P 868      15.632 -12.921   3.785  0.00  0.00      PROA  
ATOM   4517  O   ILE P 868      16.171 -12.996   4.915  0.00  0.00      PROA  
ATOM   4518  N   VAL P 869      15.789 -13.891   2.866  0.00  0.00      PROA  
ATOM   4519  HN  VAL P 869      15.482 -13.679   1.942  0.00  0.00      PROA  
ATOM   4520  CA  VAL P 869      16.437 -15.171   3.045  0.00  0.00      PROA  
ATOM   4521  HA  VAL P 869      16.005 -15.616   3.929  0.00  0.00      PROA  
ATOM   4522  CB  VAL P 869      16.084 -16.007   1.904  0.00  0.00      PROA  
ATOM   4523  HB  VAL P 869      16.151 -15.444   0.948  0.00  0.00      PROA  
ATOM   4524  CG1 VAL P 869      16.981 -17.282   1.869  0.00  0.00      PROA  
ATOM   4525 HG11 VAL P 869      16.991 -17.976   2.736  0.00  0.00      PROA  
ATOM   4526 HG12 VAL P 869      18.001 -17.116   1.460  0.00  0.00      PROA  
ATOM   4527 HG13 VAL P 869      16.637 -17.922   1.028  0.00  0.00      PROA  
ATOM   4528  CG2 VAL P 869      14.556 -16.318   1.998  0.00  0.00      PROA  
ATOM   4529 HG21 VAL P 869      14.364 -17.087   2.777  0.00  0.00      PROA  
ATOM   4530 HG22 VAL P 869      14.101 -16.780   1.096  0.00  0.00      PROA  
ATOM   4531 HG23 VAL P 869      13.893 -15.438   2.140  0.00  0.00      PROA  
ATOM   4532  C   VAL P 869      17.888 -14.978   3.155  0.00  0.00      PROA  
ATOM   4533  O   VAL P 869      18.496 -15.665   3.953  0.00  0.00      PROA  
ATOM   4534  N   ILE P 870      18.514 -14.043   2.406  0.00  0.00      PROA  
ATOM   4535  HN  ILE P 870      18.113 -13.449   1.712  0.00  0.00      PROA  
ATOM   4536  CA  ILE P 870      19.911 -13.666   2.642  0.00  0.00      PROA  
ATOM   4537  HA  ILE P 870      20.488 -14.578   2.667  0.00  0.00      PROA  
ATOM   4538  CB  ILE P 870      20.591 -12.891   1.511  0.00  0.00      PROA  
ATOM   4539  HB  ILE P 870      19.771 -12.195   1.233  0.00  0.00      PROA  
ATOM   4540  CG2 ILE P 870      21.894 -12.171   1.970  0.00  0.00      PROA  
ATOM   4541 HG21 ILE P 870      22.514 -11.703   1.175  0.00  0.00      PROA  
ATOM   4542 HG22 ILE P 870      22.517 -12.775   2.664  0.00  0.00      PROA  
ATOM   4543 HG23 ILE P 870      21.564 -11.282   2.548  0.00  0.00      PROA  
ATOM   4544  CG1 ILE P 870      20.854 -13.777   0.270  0.00  0.00      PROA  
ATOM   4545 HG11 ILE P 870      19.983 -14.466   0.281  0.00  0.00      PROA  
ATOM   4546 HG12 ILE P 870      21.817 -14.288   0.486  0.00  0.00      PROA  
ATOM   4547  CD  ILE P 870      21.083 -12.940  -1.023  0.00  0.00      PROA  
ATOM   4548  HD1 ILE P 870      20.262 -12.218  -1.220  0.00  0.00      PROA  
ATOM   4549  HD2 ILE P 870      21.045 -13.619  -1.902  0.00  0.00      PROA  
ATOM   4550  HD3 ILE P 870      21.961 -12.261  -1.076  0.00  0.00      PROA  
ATOM   4551  C   ILE P 870      20.215 -13.127   4.069  0.00  0.00      PROA  
ATOM   4552  O   ILE P 870      21.093 -13.605   4.755  0.00  0.00      PROA  
ATOM   4553  N   MET P 871      19.401 -12.110   4.509  0.00  0.00      PROA  
ATOM   4554  HN  MET P 871      18.628 -11.852   3.935  0.00  0.00      PROA  
ATOM   4555  CA  MET P 871      19.627 -11.553   5.880  0.00  0.00      PROA  
ATOM   4556  HA  MET P 871      20.666 -11.321   6.061  0.00  0.00      PROA  
ATOM   4557  CB  MET P 871      18.770 -10.305   5.890  0.00  0.00      PROA  
ATOM   4558  HB1 MET P 871      18.775  -9.769   6.863  0.00  0.00      PROA  
ATOM   4559  HB2 MET P 871      17.667 -10.374   5.773  0.00  0.00      PROA  
ATOM   4560  CG  MET P 871      19.314  -9.269   4.890  0.00  0.00      PROA  
ATOM   4561  HG1 MET P 871      18.612  -8.408   4.895  0.00  0.00      PROA  
ATOM   4562  HG2 MET P 871      19.201  -9.612   3.839  0.00  0.00      PROA  
ATOM   4563  SD  MET P 871      21.073  -8.751   5.175  0.00  0.00      PROA  
ATOM   4564  CE  MET P 871      21.203  -7.975   3.559  0.00  0.00      PROA  
ATOM   4565  HE1 MET P 871      22.240  -7.632   3.358  0.00  0.00      PROA  
ATOM   4566  HE2 MET P 871      20.505  -7.151   3.297  0.00  0.00      PROA  
ATOM   4567  HE3 MET P 871      20.980  -8.798   2.846  0.00  0.00      PROA  
ATOM   4568  C   MET P 871      19.385 -12.477   7.041  0.00  0.00      PROA  
ATOM   4569  O   MET P 871      20.177 -12.580   7.982  0.00  0.00      PROA  
ATOM   4570  N   VAL P 872      18.306 -13.314   6.973  0.00  0.00      PROA  
ATOM   4571  HN  VAL P 872      17.730 -13.210   6.166  0.00  0.00      PROA  
ATOM   4572  CA  VAL P 872      17.920 -14.169   8.057  0.00  0.00      PROA  
ATOM   4573  HA  VAL P 872      18.142 -13.605   8.951  0.00  0.00      PROA  
ATOM   4574  CB  VAL P 872      16.466 -14.668   7.764  0.00  0.00      PROA  
ATOM   4575  HB  VAL P 872      16.341 -14.948   6.696  0.00  0.00      PROA  
ATOM   4576  CG1 VAL P 872      16.059 -15.955   8.581  0.00  0.00      PROA  
ATOM   4577 HG11 VAL P 872      15.081 -16.379   8.268  0.00  0.00      PROA  
ATOM   4578 HG12 VAL P 872      15.969 -15.768   9.673  0.00  0.00      PROA  
ATOM   4579 HG13 VAL P 872      16.820 -16.759   8.488  0.00  0.00      PROA  
ATOM   4580  CG2 VAL P 872      15.481 -13.493   8.130  0.00  0.00      PROA  
ATOM   4581 HG21 VAL P 872      14.453 -13.838   7.888  0.00  0.00      PROA  
ATOM   4582 HG22 VAL P 872      15.675 -12.600   7.497  0.00  0.00      PROA  
ATOM   4583 HG23 VAL P 872      15.551 -13.268   9.215  0.00  0.00      PROA  
ATOM   4584  C   VAL P 872      18.929 -15.377   8.079  0.00  0.00      PROA  
ATOM   4585  O   VAL P 872      19.350 -15.801   9.129  0.00  0.00      PROA  
ATOM   4586  N   THR P 873      19.440 -15.754   6.910  0.00  0.00      PROA  
ATOM   4587  HN  THR P 873      19.049 -15.410   6.060  0.00  0.00      PROA  
ATOM   4588  CA  THR P 873      20.482 -16.744   6.842  0.00  0.00      PROA  
ATOM   4589  HA  THR P 873      20.256 -17.697   7.298  0.00  0.00      PROA  
ATOM   4590  CB  THR P 873      20.921 -17.227   5.433  0.00  0.00      PROA  
ATOM   4591  HB  THR P 873      21.239 -16.394   4.771  0.00  0.00      PROA  
ATOM   4592  OG1 THR P 873      19.828 -17.862   4.807  0.00  0.00      PROA  
ATOM   4593  HG1 THR P 873      19.260 -17.145   4.516  0.00  0.00      PROA  
ATOM   4594  CG2 THR P 873      22.039 -18.205   5.585  0.00  0.00      PROA  
ATOM   4595 HG21 THR P 873      22.262 -18.876   4.727  0.00  0.00      PROA  
ATOM   4596 HG22 THR P 873      21.719 -18.889   6.400  0.00  0.00      PROA  
ATOM   4597 HG23 THR P 873      22.966 -17.658   5.861  0.00  0.00      PROA  
ATOM   4598  C   THR P 873      21.779 -16.283   7.541  0.00  0.00      PROA  
ATOM   4599  O   THR P 873      22.345 -16.989   8.364  0.00  0.00      PROA  
ATOM   4600  N   ILE P 874      22.180 -15.022   7.313  0.00  0.00      PROA  
ATOM   4601  HN  ILE P 874      21.729 -14.448   6.633  0.00  0.00      PROA  
ATOM   4602  CA  ILE P 874      23.385 -14.446   7.952  0.00  0.00      PROA  
ATOM   4603  HA  ILE P 874      24.172 -15.186   7.944  0.00  0.00      PROA  
ATOM   4604  CB  ILE P 874      23.546 -13.016   7.263  0.00  0.00      PROA  
ATOM   4605  HB  ILE P 874      22.523 -12.668   7.005  0.00  0.00      PROA  
ATOM   4606  CG2 ILE P 874      24.298 -12.025   8.170  0.00  0.00      PROA  
ATOM   4607 HG21 ILE P 874      23.638 -11.728   9.013  0.00  0.00      PROA  
ATOM   4608 HG22 ILE P 874      24.717 -11.102   7.715  0.00  0.00      PROA  
ATOM   4609 HG23 ILE P 874      25.226 -12.496   8.558  0.00  0.00      PROA  
ATOM   4610  CG1 ILE P 874      24.257 -13.186   5.903  0.00  0.00      PROA  
ATOM   4611 HG11 ILE P 874      23.703 -13.913   5.271  0.00  0.00      PROA  
ATOM   4612 HG12 ILE P 874      25.250 -13.647   6.096  0.00  0.00      PROA  
ATOM   4613  CD  ILE P 874      24.391 -11.846   5.043  0.00  0.00      PROA  
ATOM   4614  HD1 ILE P 874      25.001 -11.073   5.559  0.00  0.00      PROA  
ATOM   4615  HD2 ILE P 874      23.329 -11.531   4.953  0.00  0.00      PROA  
ATOM   4616  HD3 ILE P 874      24.862 -12.023   4.052  0.00  0.00      PROA  
ATOM   4617  C   ILE P 874      23.098 -14.271   9.505  0.00  0.00      PROA  
ATOM   4618  O   ILE P 874      24.013 -14.304  10.338  0.00  0.00      PROA  
ATOM   4619  N   ASP P 875      21.810 -14.021   9.973  0.00  0.00      PROA  
ATOM   4620  HN  ASP P 875      21.023 -13.768   9.415  0.00  0.00      PROA  
ATOM   4621  CA  ASP P 875      21.451 -14.039  11.361  0.00  0.00      PROA  
ATOM   4622  HA  ASP P 875      22.196 -13.451  11.877  0.00  0.00      PROA  
ATOM   4623  CB  ASP P 875      20.078 -13.361  11.553  0.00  0.00      PROA  
ATOM   4624  HB1 ASP P 875      19.365 -14.083  11.100  0.00  0.00      PROA  
ATOM   4625  HB2 ASP P 875      20.115 -12.476  10.882  0.00  0.00      PROA  
ATOM   4626  CG  ASP P 875      19.715 -12.972  12.946  0.00  0.00      PROA  
ATOM   4627  OD1 ASP P 875      20.490 -13.029  13.928  0.00  0.00      PROA  
ATOM   4628  OD2 ASP P 875      18.491 -12.649  13.071  0.00  0.00      PROA  
ATOM   4629  C   ASP P 875      21.569 -15.399  12.021  0.00  0.00      PROA  
ATOM   4630  O   ASP P 875      21.983 -15.610  13.118  0.00  0.00      PROA  
ATOM   4631  N   TYR P 876      21.250 -16.423  11.255  0.00  0.00      PROA  
ATOM   4632  HN  TYR P 876      20.737 -16.298  10.409  0.00  0.00      PROA  
ATOM   4633  CA  TYR P 876      21.411 -17.725  11.594  0.00  0.00      PROA  
ATOM   4634  HA  TYR P 876      20.918 -17.845  12.547  0.00  0.00      PROA  
ATOM   4635  CB  TYR P 876      20.589 -18.659  10.665  0.00  0.00      PROA  
ATOM   4636  HB1 TYR P 876      20.877 -18.279   9.662  0.00  0.00      PROA  
ATOM   4637  HB2 TYR P 876      19.531 -18.349  10.806  0.00  0.00      PROA  
ATOM   4638  CG  TYR P 876      20.836 -20.170  10.663  0.00  0.00      PROA  
ATOM   4639  CD1 TYR P 876      21.329 -20.773   9.512  0.00  0.00      PROA  
ATOM   4640  HD1 TYR P 876      21.514 -20.004   8.777  0.00  0.00      PROA  
ATOM   4641  CE1 TYR P 876      21.348 -22.199   9.391  0.00  0.00      PROA  
ATOM   4642  HE1 TYR P 876      21.649 -22.589   8.429  0.00  0.00      PROA  
ATOM   4643  CZ  TYR P 876      20.980 -23.019  10.476  0.00  0.00      PROA  
ATOM   4644  OH  TYR P 876      21.150 -24.444  10.474  0.00  0.00      PROA  
ATOM   4645  HH  TYR P 876      20.640 -24.757  11.224  0.00  0.00      PROA  
ATOM   4646  CD2 TYR P 876      20.382 -20.950  11.771  0.00  0.00      PROA  
ATOM   4647  HD2 TYR P 876      19.867 -20.375  12.526  0.00  0.00      PROA  
ATOM   4648  CE2 TYR P 876      20.423 -22.384  11.595  0.00  0.00      PROA  
ATOM   4649  HE2 TYR P 876      20.073 -22.989  12.419  0.00  0.00      PROA  
ATOM   4650  C   TYR P 876      22.904 -18.187  11.768  0.00  0.00      PROA  
ATOM   4651  O   TYR P 876      23.102 -18.815  12.838  0.00  0.00      PROA  
ATOM   4652  N   LEU P 877      23.779 -17.905  10.796  0.00  0.00      PROA  
ATOM   4653  HN  LEU P 877      23.508 -17.298  10.053  0.00  0.00      PROA  
ATOM   4654  CA  LEU P 877      25.172 -18.310  10.785  0.00  0.00      PROA  
ATOM   4655  HA  LEU P 877      25.130 -19.316  11.174  0.00  0.00      PROA  
ATOM   4656  CB  LEU P 877      25.863 -18.036   9.464  0.00  0.00      PROA  
ATOM   4657  HB1 LEU P 877      26.951 -18.248   9.538  0.00  0.00      PROA  
ATOM   4658  HB2 LEU P 877      25.828 -16.981   9.117  0.00  0.00      PROA  
ATOM   4659  CG  LEU P 877      25.418 -18.911   8.325  0.00  0.00      PROA  
ATOM   4660  HG  LEU P 877      24.338 -18.727   8.142  0.00  0.00      PROA  
ATOM   4661  CD1 LEU P 877      26.192 -18.479   7.058  0.00  0.00      PROA  
ATOM   4662 HD11 LEU P 877      25.926 -19.074   6.159  0.00  0.00      PROA  
ATOM   4663 HD12 LEU P 877      27.284 -18.436   7.261  0.00  0.00      PROA  
ATOM   4664 HD13 LEU P 877      25.847 -17.457   6.794  0.00  0.00      PROA  
ATOM   4665  CD2 LEU P 877      25.754 -20.426   8.523  0.00  0.00      PROA  
ATOM   4666 HD21 LEU P 877      25.547 -20.701   9.580  0.00  0.00      PROA  
ATOM   4667 HD22 LEU P 877      26.836 -20.635   8.381  0.00  0.00      PROA  
ATOM   4668 HD23 LEU P 877      25.065 -21.037   7.902  0.00  0.00      PROA  
ATOM   4669  C   LEU P 877      25.923 -17.609  11.882  0.00  0.00      PROA  
ATOM   4670  O   LEU P 877      26.669 -18.258  12.624  0.00  0.00      PROA  
ATOM   4671  N   VAL P 878      25.712 -16.247  12.019  0.00  0.00      PROA  
ATOM   4672  HN  VAL P 878      24.904 -15.848  11.593  0.00  0.00      PROA  
ATOM   4673  CA  VAL P 878      26.650 -15.466  12.909  0.00  0.00      PROA  
ATOM   4674  HA  VAL P 878      27.087 -16.211  13.557  0.00  0.00      PROA  
ATOM   4675  CB  VAL P 878      27.809 -14.759  12.069  0.00  0.00      PROA  
ATOM   4676  HB  VAL P 878      28.193 -13.932  12.704  0.00  0.00      PROA  
ATOM   4677  CG1 VAL P 878      28.988 -15.599  11.785  0.00  0.00      PROA  
ATOM   4678 HG11 VAL P 878      29.819 -15.106  11.237  0.00  0.00      PROA  
ATOM   4679 HG12 VAL P 878      28.708 -16.493  11.189  0.00  0.00      PROA  
ATOM   4680 HG13 VAL P 878      29.400 -16.021  12.727  0.00  0.00      PROA  
ATOM   4681  CG2 VAL P 878      27.285 -14.080  10.841  0.00  0.00      PROA  
ATOM   4682 HG21 VAL P 878      26.404 -13.422  11.003  0.00  0.00      PROA  
ATOM   4683 HG22 VAL P 878      26.920 -14.892  10.175  0.00  0.00      PROA  
ATOM   4684 HG23 VAL P 878      28.147 -13.530  10.406  0.00  0.00      PROA  
ATOM   4685  C   VAL P 878      25.830 -14.406  13.757  0.00  0.00      PROA  
ATOM   4686  O   VAL P 878      26.411 -13.917  14.698  0.00  0.00      PROA  
ATOM   4687  N   GLY P 879      24.472 -14.256  13.563  0.00  0.00      PROA  
ATOM   4688  HN  GLY P 879      23.949 -14.824  12.932  0.00  0.00      PROA  
ATOM   4689  CA  GLY P 879      23.626 -13.476  14.472  0.00  0.00      PROA  
ATOM   4690  HA1 GLY P 879      23.873 -13.727  15.493  0.00  0.00      PROA  
ATOM   4691  HA2 GLY P 879      22.599 -13.766  14.307  0.00  0.00      PROA  
ATOM   4692  C   GLY P 879      23.795 -12.013  14.326  0.00  0.00      PROA  
ATOM   4693  O   GLY P 879      24.877 -11.500  14.642  0.00  0.00      PROA  
ATOM   4694  N   VAL P 880      22.658 -11.265  14.114  0.00  0.00      PROA  
ATOM   4695  HN  VAL P 880      21.767 -11.710  14.134  0.00  0.00      PROA  
ATOM   4696  CA  VAL P 880      22.625  -9.804  14.014  0.00  0.00      PROA  
ATOM   4697  HA  VAL P 880      23.612  -9.369  13.978  0.00  0.00      PROA  
ATOM   4698  CB  VAL P 880      22.100  -9.320  12.685  0.00  0.00      PROA  
ATOM   4699  HB  VAL P 880      21.044  -9.629  12.531  0.00  0.00      PROA  
ATOM   4700  CG1 VAL P 880      22.202  -7.853  12.498  0.00  0.00      PROA  
ATOM   4701 HG11 VAL P 880      21.537  -7.422  13.277  0.00  0.00      PROA  
ATOM   4702 HG12 VAL P 880      21.839  -7.489  11.513  0.00  0.00      PROA  
ATOM   4703 HG13 VAL P 880      23.263  -7.568  12.660  0.00  0.00      PROA  
ATOM   4704  CG2 VAL P 880      22.950 -10.051  11.556  0.00  0.00      PROA  
ATOM   4705 HG21 VAL P 880      24.027  -9.818  11.693  0.00  0.00      PROA  
ATOM   4706 HG22 VAL P 880      22.457  -9.716  10.619  0.00  0.00      PROA  
ATOM   4707 HG23 VAL P 880      22.701 -11.121  11.721  0.00  0.00      PROA  
ATOM   4708  C   VAL P 880      21.730  -9.297  15.113  0.00  0.00      PROA  
ATOM   4709  O   VAL P 880      20.508  -9.496  15.052  0.00  0.00      PROA  
ATOM   4710  N   PRO P 881      22.196  -8.679  16.176  0.00  0.00      PROA  
ATOM   4711  CD  PRO P 881      23.617  -8.809  16.583  0.00  0.00      PROA  
ATOM   4712  HD1 PRO P 881      24.190  -8.093  15.956  0.00  0.00      PROA  
ATOM   4713  HD2 PRO P 881      23.930  -9.867  16.455  0.00  0.00      PROA  
ATOM   4714  CA  PRO P 881      21.425  -8.029  17.229  0.00  0.00      PROA  
ATOM   4715  HA  PRO P 881      20.936  -8.871  17.695  0.00  0.00      PROA  
ATOM   4716  CB  PRO P 881      22.543  -7.385  18.151  0.00  0.00      PROA  
ATOM   4717  HB1 PRO P 881      22.231  -7.144  19.190  0.00  0.00      PROA  
ATOM   4718  HB2 PRO P 881      22.864  -6.476  17.599  0.00  0.00      PROA  
ATOM   4719  CG  PRO P 881      23.635  -8.463  18.114  0.00  0.00      PROA  
ATOM   4720  HG1 PRO P 881      24.670  -8.170  18.393  0.00  0.00      PROA  
ATOM   4721  HG2 PRO P 881      23.325  -9.331  18.734  0.00  0.00      PROA  
ATOM   4722  C   PRO P 881      20.372  -7.026  16.786  0.00  0.00      PROA  
ATOM   4723  O   PRO P 881      20.749  -5.997  16.283  0.00  0.00      PROA  
ATOM   4724  N   SER P 882      19.090  -7.385  16.912  0.00  0.00      PROA  
ATOM   4725  HN  SER P 882      18.721  -8.152  17.432  0.00  0.00      PROA  
ATOM   4726  CA  SER P 882      18.098  -6.596  16.311  0.00  0.00      PROA  
ATOM   4727  HA  SER P 882      18.213  -5.550  16.555  0.00  0.00      PROA  
ATOM   4728  CB  SER P 882      18.139  -6.846  14.732  0.00  0.00      PROA  
ATOM   4729  HB1 SER P 882      18.913  -6.212  14.249  0.00  0.00      PROA  
ATOM   4730  HB2 SER P 882      17.176  -6.475  14.321  0.00  0.00      PROA  
ATOM   4731  OG  SER P 882      18.371  -8.210  14.383  0.00  0.00      PROA  
ATOM   4732  HG1 SER P 882      19.275  -8.480  14.556  0.00  0.00      PROA  
ATOM   4733  C   SER P 882      16.711  -7.076  16.795  0.00  0.00      PROA  
ATOM   4734  O   SER P 882      16.562  -8.275  17.117  0.00  0.00      PROA  
ATOM   4735  N   PRO P 883      15.687  -6.243  16.950  0.00  0.00      PROA  
ATOM   4736  CD  PRO P 883      15.907  -4.870  17.330  0.00  0.00      PROA  
ATOM   4737  HD1 PRO P 883      16.070  -4.283  16.401  0.00  0.00      PROA  
ATOM   4738  HD2 PRO P 883      16.783  -4.584  17.951  0.00  0.00      PROA  
ATOM   4739  CA  PRO P 883      14.285  -6.650  17.097  0.00  0.00      PROA  
ATOM   4740  HA  PRO P 883      14.175  -7.248  17.989  0.00  0.00      PROA  
ATOM   4741  CB  PRO P 883      13.550  -5.321  17.218  0.00  0.00      PROA  
ATOM   4742  HB1 PRO P 883      12.549  -5.375  17.699  0.00  0.00      PROA  
ATOM   4743  HB2 PRO P 883      13.355  -4.930  16.197  0.00  0.00      PROA  
ATOM   4744  CG  PRO P 883      14.574  -4.434  17.914  0.00  0.00      PROA  
ATOM   4745  HG1 PRO P 883      14.389  -3.361  17.694  0.00  0.00      PROA  
ATOM   4746  HG2 PRO P 883      14.499  -4.639  19.004  0.00  0.00      PROA  
ATOM   4747  C   PRO P 883      13.774  -7.382  15.945  0.00  0.00      PROA  
ATOM   4748  O   PRO P 883      14.155  -7.208  14.771  0.00  0.00      PROA  
ATOM   4749  N   LYS P 884      12.900  -8.441  16.275  0.00  0.00      PROA  
ATOM   4750  HN  LYS P 884      12.608  -8.593  17.216  0.00  0.00      PROA  
ATOM   4751  CA  LYS P 884      12.337  -9.379  15.313  0.00  0.00      PROA  
ATOM   4752  HA  LYS P 884      12.930  -9.326  14.412  0.00  0.00      PROA  
ATOM   4753  CB  LYS P 884      12.691 -10.819  15.798  0.00  0.00      PROA  
ATOM   4754  HB1 LYS P 884      12.339 -11.622  15.116  0.00  0.00      PROA  
ATOM   4755  HB2 LYS P 884      12.055 -10.980  16.695  0.00  0.00      PROA  
ATOM   4756  CG  LYS P 884      14.073 -11.180  16.268  0.00  0.00      PROA  
ATOM   4757  HG1 LYS P 884      14.032 -12.207  16.691  0.00  0.00      PROA  
ATOM   4758  HG2 LYS P 884      14.272 -10.636  17.216  0.00  0.00      PROA  
ATOM   4759  CD  LYS P 884      15.248 -11.031  15.241  0.00  0.00      PROA  
ATOM   4760  HD1 LYS P 884      15.351  -9.954  14.987  0.00  0.00      PROA  
ATOM   4761  HD2 LYS P 884      15.059 -11.642  14.332  0.00  0.00      PROA  
ATOM   4762  CE  LYS P 884      16.578 -11.434  15.940  0.00  0.00      PROA  
ATOM   4763  HE1 LYS P 884      16.619 -12.536  16.076  0.00  0.00      PROA  
ATOM   4764  HE2 LYS P 884      16.716 -10.875  16.890  0.00  0.00      PROA  
ATOM   4765  NZ  LYS P 884      17.671 -11.114  15.075  0.00  0.00      PROA  
ATOM   4766  HZ1 LYS P 884      17.688 -11.718  14.228  0.00  0.00      PROA  
ATOM   4767  HZ2 LYS P 884      18.609 -11.308  15.479  0.00  0.00      PROA  
ATOM   4768  HZ3 LYS P 884      17.752 -10.114  14.803  0.00  0.00      PROA  
ATOM   4769  C   LYS P 884      10.899  -9.111  14.937  0.00  0.00      PROA  
ATOM   4770  O   LYS P 884      10.196  -8.316  15.583  0.00  0.00      PROA  
ATOM   4771  N   LEU P 885      10.339  -9.661  13.818  0.00  0.00      PROA  
ATOM   4772  HN  LEU P 885      10.806 -10.229  13.145  0.00  0.00      PROA  
ATOM   4773  CA  LEU P 885       8.895  -9.600  13.564  0.00  0.00      PROA  
ATOM   4774  HA  LEU P 885       8.596  -8.563  13.527  0.00  0.00      PROA  
ATOM   4775  CB  LEU P 885       8.728 -10.328  12.192  0.00  0.00      PROA  
ATOM   4776  HB1 LEU P 885       9.093 -11.353  12.416  0.00  0.00      PROA  
ATOM   4777  HB2 LEU P 885       9.481  -9.917  11.486  0.00  0.00      PROA  
ATOM   4778  CG  LEU P 885       7.262 -10.272  11.695  0.00  0.00      PROA  
ATOM   4779  HG  LEU P 885       6.490 -10.374  12.487  0.00  0.00      PROA  
ATOM   4780  CD1 LEU P 885       6.972  -8.864  10.998  0.00  0.00      PROA  
ATOM   4781 HD11 LEU P 885       7.085  -8.063  11.760  0.00  0.00      PROA  
ATOM   4782 HD12 LEU P 885       5.959  -8.916  10.544  0.00  0.00      PROA  
ATOM   4783 HD13 LEU P 885       7.731  -8.764  10.193  0.00  0.00      PROA  
ATOM   4784  CD2 LEU P 885       6.874 -11.398  10.810  0.00  0.00      PROA  
ATOM   4785 HD21 LEU P 885       7.095 -12.351  11.337  0.00  0.00      PROA  
ATOM   4786 HD22 LEU P 885       7.577 -11.255   9.962  0.00  0.00      PROA  
ATOM   4787 HD23 LEU P 885       5.818 -11.469  10.470  0.00  0.00      PROA  
ATOM   4788  C   LEU P 885       8.063 -10.250  14.652  0.00  0.00      PROA  
ATOM   4789  O   LEU P 885       8.366 -11.406  15.031  0.00  0.00      PROA  
ATOM   4790  N   HSD P 886       7.176  -9.581  15.351  0.00  0.00      PROA  
ATOM   4791  HN  HSD P 886       7.048  -8.592  15.353  0.00  0.00      PROA  
ATOM   4792  CA  HSD P 886       6.225 -10.158  16.245  0.00  0.00      PROA  
ATOM   4793  HA  HSD P 886       6.650 -10.925  16.875  0.00  0.00      PROA  
ATOM   4794  CB  HSD P 886       5.626  -9.172  17.240  0.00  0.00      PROA  
ATOM   4795  HB1 HSD P 886       5.005  -8.541  16.569  0.00  0.00      PROA  
ATOM   4796  HB2 HSD P 886       6.531  -8.666  17.641  0.00  0.00      PROA  
ATOM   4797  ND1 HSD P 886       3.541 -10.250  18.206  0.00  0.00      PROA  
ATOM   4798  HD1 HSD P 886       2.898 -10.035  17.471  0.00  0.00      PROA  
ATOM   4799  CG  HSD P 886       4.875  -9.889  18.338  0.00  0.00      PROA  
ATOM   4800  CE1 HSD P 886       3.225 -10.893  19.365  0.00  0.00      PROA  
ATOM   4801  HE1 HSD P 886       2.286 -11.446  19.359  0.00  0.00      PROA  
ATOM   4802  NE2 HSD P 886       4.245 -10.890  20.170  0.00  0.00      PROA  
ATOM   4803  CD2 HSD P 886       5.263 -10.317  19.505  0.00  0.00      PROA  
ATOM   4804  HD2 HSD P 886       6.262 -10.263  19.918  0.00  0.00      PROA  
ATOM   4805  C   HSD P 886       5.107 -10.861  15.458  0.00  0.00      PROA  
ATOM   4806  O   HSD P 886       4.579 -10.345  14.458  0.00  0.00      PROA  
ATOM   4807  N   VAL P 887       4.681 -12.090  15.939  0.00  0.00      PROA  
ATOM   4808  HN  VAL P 887       4.968 -12.425  16.833  0.00  0.00      PROA  
ATOM   4809  CA  VAL P 887       3.769 -12.971  15.216  0.00  0.00      PROA  
ATOM   4810  HA  VAL P 887       3.359 -12.393  14.401  0.00  0.00      PROA  
ATOM   4811  CB  VAL P 887       4.471 -14.246  14.698  0.00  0.00      PROA  
ATOM   4812  HB  VAL P 887       4.816 -14.921  15.510  0.00  0.00      PROA  
ATOM   4813  CG1 VAL P 887       3.479 -15.048  13.711  0.00  0.00      PROA  
ATOM   4814 HG11 VAL P 887       2.868 -14.297  13.165  0.00  0.00      PROA  
ATOM   4815 HG12 VAL P 887       2.718 -15.647  14.256  0.00  0.00      PROA  
ATOM   4816 HG13 VAL P 887       4.099 -15.734  13.095  0.00  0.00      PROA  
ATOM   4817  CG2 VAL P 887       5.587 -13.752  13.726  0.00  0.00      PROA  
ATOM   4818 HG21 VAL P 887       6.098 -14.623  13.263  0.00  0.00      PROA  
ATOM   4819 HG22 VAL P 887       6.360 -13.188  14.290  0.00  0.00      PROA  
ATOM   4820 HG23 VAL P 887       5.108 -13.259  12.853  0.00  0.00      PROA  
ATOM   4821  C   VAL P 887       2.689 -13.556  16.155  0.00  0.00      PROA  
ATOM   4822  O   VAL P 887       3.021 -13.818  17.314  0.00  0.00      PROA  
ATOM   4823  N   PRO P 888       1.420 -13.675  15.846  0.00  0.00      PROA  
ATOM   4824  CD  PRO P 888       0.837 -12.935  14.785  0.00  0.00      PROA  
ATOM   4825  HD1 PRO P 888       1.257 -13.277  13.815  0.00  0.00      PROA  
ATOM   4826  HD2 PRO P 888       0.967 -11.858  15.024  0.00  0.00      PROA  
ATOM   4827  CA  PRO P 888       0.443 -14.259  16.813  0.00  0.00      PROA  
ATOM   4828  HA  PRO P 888       0.594 -13.940  17.834  0.00  0.00      PROA  
ATOM   4829  CB  PRO P 888      -0.866 -13.584  16.411  0.00  0.00      PROA  
ATOM   4830  HB1 PRO P 888      -0.971 -12.632  16.975  0.00  0.00      PROA  
ATOM   4831  HB2 PRO P 888      -1.791 -14.131  16.692  0.00  0.00      PROA  
ATOM   4832  CG  PRO P 888      -0.606 -13.306  14.910  0.00  0.00      PROA  
ATOM   4833  HG1 PRO P 888      -0.749 -14.188  14.250  0.00  0.00      PROA  
ATOM   4834  HG2 PRO P 888      -1.327 -12.538  14.558  0.00  0.00      PROA  
ATOM   4835  C   PRO P 888       0.415 -15.820  16.592  0.00  0.00      PROA  
ATOM   4836  O   PRO P 888      -0.418 -16.333  15.907  0.00  0.00      PROA  
ATOM   4837  N   GLU P 889       1.334 -16.546  17.264  0.00  0.00      PROA  
ATOM   4838  HN  GLU P 889       2.140 -16.025  17.535  0.00  0.00      PROA  
ATOM   4839  CA  GLU P 889       1.408 -18.038  17.164  0.00  0.00      PROA  
ATOM   4840  HA  GLU P 889       1.545 -18.282  16.121  0.00  0.00      PROA  
ATOM   4841  CB  GLU P 889       2.626 -18.585  17.926  0.00  0.00      PROA  
ATOM   4842  HB1 GLU P 889       2.671 -19.684  17.772  0.00  0.00      PROA  
ATOM   4843  HB2 GLU P 889       2.418 -18.363  18.995  0.00  0.00      PROA  
ATOM   4844  CG  GLU P 889       3.990 -18.006  17.603  0.00  0.00      PROA  
ATOM   4845  HG1 GLU P 889       4.077 -16.913  17.779  0.00  0.00      PROA  
ATOM   4846  HG2 GLU P 889       4.201 -18.271  16.545  0.00  0.00      PROA  
ATOM   4847  CD  GLU P 889       4.997 -18.712  18.537  0.00  0.00      PROA  
ATOM   4848  OE1 GLU P 889       5.784 -19.538  18.025  0.00  0.00      PROA  
ATOM   4849  OE2 GLU P 889       4.894 -18.565  19.745  0.00  0.00      PROA  
ATOM   4850  C   GLU P 889       0.037 -18.644  17.571  0.00  0.00      PROA  
ATOM   4851  O   GLU P 889      -0.608 -18.107  18.508  0.00  0.00      PROA  
ATOM   4852  N   LYS P 890      -0.455 -19.751  16.984  0.00  0.00      PROA  
ATOM   4853  HN  LYS P 890       0.026 -20.251  16.268  0.00  0.00      PROA  
ATOM   4854  CA  LYS P 890      -1.795 -20.314  17.312  0.00  0.00      PROA  
ATOM   4855  HA  LYS P 890      -1.946 -21.103  16.590  0.00  0.00      PROA  
ATOM   4856  CB  LYS P 890      -1.811 -20.908  18.691  0.00  0.00      PROA  
ATOM   4857  HB1 LYS P 890      -2.767 -21.387  18.990  0.00  0.00      PROA  
ATOM   4858  HB2 LYS P 890      -1.601 -20.168  19.493  0.00  0.00      PROA  
ATOM   4859  CG  LYS P 890      -0.805 -22.064  18.821  0.00  0.00      PROA  
ATOM   4860  HG1 LYS P 890      -0.778 -22.471  19.854  0.00  0.00      PROA  
ATOM   4861  HG2 LYS P 890       0.272 -21.830  18.682  0.00  0.00      PROA  
ATOM   4862  CD  LYS P 890      -1.064 -23.305  17.965  0.00  0.00      PROA  
ATOM   4863  HD1 LYS P 890      -0.850 -22.976  16.926  0.00  0.00      PROA  
ATOM   4864  HD2 LYS P 890      -2.146 -23.428  18.185  0.00  0.00      PROA  
ATOM   4865  CE  LYS P 890      -0.276 -24.539  18.473  0.00  0.00      PROA  
ATOM   4866  HE1 LYS P 890      -0.685 -25.143  19.311  0.00  0.00      PROA  
ATOM   4867  HE2 LYS P 890       0.747 -24.187  18.725  0.00  0.00      PROA  
ATOM   4868  NZ  LYS P 890      -0.088 -25.412  17.326  0.00  0.00      PROA  
ATOM   4869  HZ1 LYS P 890      -0.194 -24.850  16.457  0.00  0.00      PROA  
ATOM   4870  HZ2 LYS P 890      -0.848 -26.120  17.385  0.00  0.00      PROA  
ATOM   4871  HZ3 LYS P 890       0.850 -25.862  17.311  0.00  0.00      PROA  
ATOM   4872  C   LYS P 890      -3.009 -19.433  17.140  0.00  0.00      PROA  
ATOM   4873  O   LYS P 890      -4.046 -19.702  17.788  0.00  0.00      PROA  
ATOM   4874  N   PHE P 891      -2.984 -18.350  16.277  0.00  0.00      PROA  
ATOM   4875  HN  PHE P 891      -2.130 -18.115  15.820  0.00  0.00      PROA  
ATOM   4876  CA  PHE P 891      -4.004 -17.379  16.176  0.00  0.00      PROA  
ATOM   4877  HA  PHE P 891      -3.776 -16.639  15.424  0.00  0.00      PROA  
ATOM   4878  CB  PHE P 891      -5.373 -17.899  15.666  0.00  0.00      PROA  
ATOM   4879  HB1 PHE P 891      -6.131 -17.092  15.582  0.00  0.00      PROA  
ATOM   4880  HB2 PHE P 891      -5.875 -18.735  16.198  0.00  0.00      PROA  
ATOM   4881  CG  PHE P 891      -5.169 -18.480  14.259  0.00  0.00      PROA  
ATOM   4882  CD1 PHE P 891      -5.368 -17.654  13.197  0.00  0.00      PROA  
ATOM   4883  HD1 PHE P 891      -5.651 -16.627  13.371  0.00  0.00      PROA  
ATOM   4884  CE1 PHE P 891      -5.526 -18.168  11.906  0.00  0.00      PROA  
ATOM   4885  HE1 PHE P 891      -5.709 -17.469  11.104  0.00  0.00      PROA  
ATOM   4886  CZ  PHE P 891      -5.398 -19.546  11.680  0.00  0.00      PROA  
ATOM   4887  HZ  PHE P 891      -5.468 -19.934  10.674  0.00  0.00      PROA  
ATOM   4888  CD2 PHE P 891      -5.001 -19.866  14.048  0.00  0.00      PROA  
ATOM   4889  HD2 PHE P 891      -4.917 -20.563  14.869  0.00  0.00      PROA  
ATOM   4890  CE2 PHE P 891      -5.112 -20.395  12.766  0.00  0.00      PROA  
ATOM   4891  HE2 PHE P 891      -5.059 -21.462  12.611  0.00  0.00      PROA  
ATOM   4892  C   PHE P 891      -4.214 -16.529  17.431  0.00  0.00      PROA  
ATOM   4893  O   PHE P 891      -5.337 -15.992  17.653  0.00  0.00      PROA  
ATOM   4894  N   GLU P 892      -3.136 -16.392  18.285  0.00  0.00      PROA  
ATOM   4895  HN  GLU P 892      -2.226 -16.724  18.049  0.00  0.00      PROA  
ATOM   4896  CA  GLU P 892      -3.263 -15.776  19.598  0.00  0.00      PROA  
ATOM   4897  HA  GLU P 892      -4.316 -15.932  19.780  0.00  0.00      PROA  
ATOM   4898  CB  GLU P 892      -2.526 -16.537  20.655  0.00  0.00      PROA  
ATOM   4899  HB1 GLU P 892      -2.560 -15.994  21.623  0.00  0.00      PROA  
ATOM   4900  HB2 GLU P 892      -1.442 -16.713  20.484  0.00  0.00      PROA  
ATOM   4901  CG  GLU P 892      -3.225 -17.857  21.050  0.00  0.00      PROA  
ATOM   4902  HG1 GLU P 892      -3.140 -18.567  20.200  0.00  0.00      PROA  
ATOM   4903  HG2 GLU P 892      -4.283 -17.572  21.230  0.00  0.00      PROA  
ATOM   4904  CD  GLU P 892      -2.691 -18.616  22.248  0.00  0.00      PROA  
ATOM   4905  OE1 GLU P 892      -1.503 -19.012  22.245  0.00  0.00      PROA  
ATOM   4906  OE2 GLU P 892      -3.395 -18.891  23.270  0.00  0.00      PROA  
ATOM   4907  C   GLU P 892      -2.960 -14.244  19.595  0.00  0.00      PROA  
ATOM   4908  O   GLU P 892      -1.847 -13.919  19.175  0.00  0.00      PROA  
ATOM   4909  N   PRO P 893      -3.799 -13.273  20.048  0.00  0.00      PROA  
ATOM   4910  CD  PRO P 893      -5.217 -13.653  20.232  0.00  0.00      PROA  
ATOM   4911  HD1 PRO P 893      -5.382 -14.264  21.145  0.00  0.00      PROA  
ATOM   4912  HD2 PRO P 893      -5.572 -14.247  19.363  0.00  0.00      PROA  
ATOM   4913  CA  PRO P 893      -3.539 -11.909  20.361  0.00  0.00      PROA  
ATOM   4914  HA  PRO P 893      -3.388 -11.371  19.436  0.00  0.00      PROA  
ATOM   4915  CB  PRO P 893      -4.865 -11.443  21.038  0.00  0.00      PROA  
ATOM   4916  HB1 PRO P 893      -5.068 -10.364  20.869  0.00  0.00      PROA  
ATOM   4917  HB2 PRO P 893      -4.786 -11.635  22.130  0.00  0.00      PROA  
ATOM   4918  CG  PRO P 893      -5.920 -12.312  20.274  0.00  0.00      PROA  
ATOM   4919  HG1 PRO P 893      -6.928 -12.267  20.739  0.00  0.00      PROA  
ATOM   4920  HG2 PRO P 893      -6.009 -11.927  19.236  0.00  0.00      PROA  
ATOM   4921  C   PRO P 893      -2.337 -11.748  21.272  0.00  0.00      PROA  
ATOM   4922  O   PRO P 893      -2.009 -12.644  22.090  0.00  0.00      PROA  
ATOM   4923  N   THR P 894      -1.558 -10.627  21.272  0.00  0.00      PROA  
ATOM   4924  HN  THR P 894      -1.824  -9.934  20.606  0.00  0.00      PROA  
ATOM   4925  CA  THR P 894      -0.665 -10.232  22.458  0.00  0.00      PROA  
ATOM   4926  HA  THR P 894      -0.557 -11.105  23.084  0.00  0.00      PROA  
ATOM   4927  CB  THR P 894       0.741  -9.795  22.090  0.00  0.00      PROA  
ATOM   4928  HB  THR P 894       1.167 -10.540  21.385  0.00  0.00      PROA  
ATOM   4929  OG1 THR P 894       1.568  -9.673  23.230  0.00  0.00      PROA  
ATOM   4930  HG1 THR P 894       2.389  -9.393  22.821  0.00  0.00      PROA  
ATOM   4931  CG2 THR P 894       0.830  -8.410  21.408  0.00  0.00      PROA  
ATOM   4932 HG21 THR P 894       0.549  -7.635  22.153  0.00  0.00      PROA  
ATOM   4933 HG22 THR P 894       0.113  -8.265  20.573  0.00  0.00      PROA  
ATOM   4934 HG23 THR P 894       1.870  -8.347  21.021  0.00  0.00      PROA  
ATOM   4935  C   THR P 894      -1.410  -9.172  23.159  0.00  0.00      PROA  
ATOM   4936  O   THR P 894      -1.013  -8.698  24.204  0.00  0.00      PROA  
ATOM   4937  N   HSD P 895      -2.492  -8.632  22.582  0.00  0.00      PROA  
ATOM   4938  HN  HSD P 895      -2.861  -8.990  21.728  0.00  0.00      PROA  
ATOM   4939  CA  HSD P 895      -3.228  -7.598  23.150  0.00  0.00      PROA  
ATOM   4940  HA  HSD P 895      -2.619  -7.103  23.893  0.00  0.00      PROA  
ATOM   4941  CB  HSD P 895      -3.662  -6.528  22.108  0.00  0.00      PROA  
ATOM   4942  HB1 HSD P 895      -4.064  -7.014  21.194  0.00  0.00      PROA  
ATOM   4943  HB2 HSD P 895      -2.663  -6.098  21.878  0.00  0.00      PROA  
ATOM   4944  ND1 HSD P 895      -4.675  -5.008  23.873  0.00  0.00      PROA  
ATOM   4945  HD1 HSD P 895      -4.013  -5.153  24.608  0.00  0.00      PROA  
ATOM   4946  CG  HSD P 895      -4.642  -5.439  22.570  0.00  0.00      PROA  
ATOM   4947  CE1 HSD P 895      -5.746  -4.124  23.969  0.00  0.00      PROA  
ATOM   4948  HE1 HSD P 895      -5.956  -3.570  24.884  0.00  0.00      PROA  
ATOM   4949  NE2 HSD P 895      -6.311  -4.010  22.777  0.00  0.00      PROA  
ATOM   4950  CD2 HSD P 895      -5.629  -4.789  21.940  0.00  0.00      PROA  
ATOM   4951  HD2 HSD P 895      -6.135  -5.142  21.049  0.00  0.00      PROA  
ATOM   4952  C   HSD P 895      -4.500  -8.163  23.791  0.00  0.00      PROA  
ATOM   4953  O   HSD P 895      -5.453  -8.465  23.013  0.00  0.00      PROA  
ATOM   4954  N   PRO P 896      -4.766  -8.315  25.143  0.00  0.00      PROA  
ATOM   4955  CD  PRO P 896      -3.823  -8.129  26.260  0.00  0.00      PROA  
ATOM   4956  HD1 PRO P 896      -3.088  -7.308  26.116  0.00  0.00      PROA  
ATOM   4957  HD2 PRO P 896      -3.231  -9.066  26.343  0.00  0.00      PROA  
ATOM   4958  CA  PRO P 896      -5.879  -9.061  25.656  0.00  0.00      PROA  
ATOM   4959  HA  PRO P 896      -5.928  -9.973  25.080  0.00  0.00      PROA  
ATOM   4960  CB  PRO P 896      -5.495  -9.265  27.122  0.00  0.00      PROA  
ATOM   4961  HB1 PRO P 896      -4.850 -10.119  27.420  0.00  0.00      PROA  
ATOM   4962  HB2 PRO P 896      -6.365  -9.354  27.808  0.00  0.00      PROA  
ATOM   4963  CG  PRO P 896      -4.755  -7.984  27.459  0.00  0.00      PROA  
ATOM   4964  HG1 PRO P 896      -5.277  -7.004  27.420  0.00  0.00      PROA  
ATOM   4965  HG2 PRO P 896      -4.297  -7.989  28.471  0.00  0.00      PROA  
ATOM   4966  C   PRO P 896      -7.232  -8.414  25.513  0.00  0.00      PROA  
ATOM   4967  O   PRO P 896      -8.179  -8.923  26.110  0.00  0.00      PROA  
ATOM   4968  N   GLU P 897      -7.340  -7.285  24.766  0.00  0.00      PROA  
ATOM   4969  HN  GLU P 897      -6.530  -6.942  24.297  0.00  0.00      PROA  
ATOM   4970  CA  GLU P 897      -8.651  -6.706  24.619  0.00  0.00      PROA  
ATOM   4971  HA  GLU P 897      -9.407  -7.186  25.223  0.00  0.00      PROA  
ATOM   4972  CB  GLU P 897      -8.709  -5.191  25.046  0.00  0.00      PROA  
ATOM   4973  HB1 GLU P 897      -9.786  -4.918  25.065  0.00  0.00      PROA  
ATOM   4974  HB2 GLU P 897      -8.130  -4.591  24.312  0.00  0.00      PROA  
ATOM   4975  CG  GLU P 897      -8.163  -4.926  26.429  0.00  0.00      PROA  
ATOM   4976  HG1 GLU P 897      -7.109  -5.220  26.619  0.00  0.00      PROA  
ATOM   4977  HG2 GLU P 897      -8.635  -5.512  27.246  0.00  0.00      PROA  
ATOM   4978  CD  GLU P 897      -8.227  -3.472  26.851  0.00  0.00      PROA  
ATOM   4979  OE1 GLU P 897      -8.872  -3.291  27.908  0.00  0.00      PROA  
ATOM   4980  OE2 GLU P 897      -7.608  -2.530  26.237  0.00  0.00      PROA  
ATOM   4981  C   GLU P 897      -9.038  -6.820  23.158  0.00  0.00      PROA  
ATOM   4982  O   GLU P 897      -9.904  -6.114  22.699  0.00  0.00      PROA  
ATOM   4983  N   ARG P 898      -8.355  -7.613  22.332  0.00  0.00      PROA  
ATOM   4984  HN  ARG P 898      -7.666  -8.128  22.836  0.00  0.00      PROA  
ATOM   4985  CA  ARG P 898      -8.736  -7.921  20.951  0.00  0.00      PROA  
ATOM   4986  HA  ARG P 898      -9.421  -7.168  20.589  0.00  0.00      PROA  
ATOM   4987  CB  ARG P 898      -7.389  -7.923  20.143  0.00  0.00      PROA  
ATOM   4988  HB1 ARG P 898      -6.781  -8.777  20.511  0.00  0.00      PROA  
ATOM   4989  HB2 ARG P 898      -6.803  -7.022  20.423  0.00  0.00      PROA  
ATOM   4990  CG  ARG P 898      -7.556  -7.937  18.598  0.00  0.00      PROA  
ATOM   4991  HG1 ARG P 898      -6.683  -7.488  18.078  0.00  0.00      PROA  
ATOM   4992  HG2 ARG P 898      -8.462  -7.302  18.488  0.00  0.00      PROA  
ATOM   4993  CD  ARG P 898      -7.740  -9.298  17.936  0.00  0.00      PROA  
ATOM   4994  HD1 ARG P 898      -8.692  -9.798  18.217  0.00  0.00      PROA  
ATOM   4995  HD2 ARG P 898      -6.864  -9.932  18.194  0.00  0.00      PROA  
ATOM   4996  NE  ARG P 898      -7.612  -9.043  16.441  0.00  0.00      PROA  
ATOM   4997  HE  ARG P 898      -6.777  -8.950  15.898  0.00  0.00      PROA  
ATOM   4998  CZ  ARG P 898      -8.674  -8.977  15.659  0.00  0.00      PROA  
ATOM   4999  NH1 ARG P 898      -9.942  -9.189  16.032  0.00  0.00      PROA  
ATOM   5000 HH11 ARG P 898     -10.575  -9.252  15.261  0.00  0.00      PROA  
ATOM   5001 HH12 ARG P 898     -10.231  -9.172  16.989  0.00  0.00      PROA  
ATOM   5002  NH2 ARG P 898      -8.335  -8.886  14.406  0.00  0.00      PROA  
ATOM   5003 HH21 ARG P 898      -9.035  -8.896  13.692  0.00  0.00      PROA  
ATOM   5004 HH22 ARG P 898      -7.393  -9.128  14.177  0.00  0.00      PROA  
ATOM   5005  C   ARG P 898      -9.462  -9.333  20.892  0.00  0.00      PROA  
ATOM   5006  O   ARG P 898      -8.797 -10.324  20.941  0.00  0.00      PROA  
ATOM   5007  N   GLY P 899     -10.813  -9.303  20.864  0.00  0.00      PROA  
ATOM   5008  HN  GLY P 899     -11.179  -8.380  20.948  0.00  0.00      PROA  
ATOM   5009  CA  GLY P 899     -11.636 -10.469  20.544  0.00  0.00      PROA  
ATOM   5010  HA1 GLY P 899     -12.685 -10.277  20.713  0.00  0.00      PROA  
ATOM   5011  HA2 GLY P 899     -11.309 -11.361  21.058  0.00  0.00      PROA  
ATOM   5012  C   GLY P 899     -11.484 -10.852  19.066  0.00  0.00      PROA  
ATOM   5013  O   GLY P 899     -11.138 -10.019  18.224  0.00  0.00      PROA  
ATOM   5014  N   TRP P 900     -11.864 -12.106  18.672  0.00  0.00      PROA  
ATOM   5015  HN  TRP P 900     -12.276 -12.604  19.431  0.00  0.00      PROA  
ATOM   5016  CA  TRP P 900     -11.992 -12.444  17.284  0.00  0.00      PROA  
ATOM   5017  HA  TRP P 900     -11.148 -11.985  16.793  0.00  0.00      PROA  
ATOM   5018  CB  TRP P 900     -11.694 -13.928  17.153  0.00  0.00      PROA  
ATOM   5019  HB1 TRP P 900     -12.024 -14.365  16.186  0.00  0.00      PROA  
ATOM   5020  HB2 TRP P 900     -12.359 -14.411  17.901  0.00  0.00      PROA  
ATOM   5021  CG  TRP P 900     -10.256 -14.284  17.270  0.00  0.00      PROA  
ATOM   5022  CD1 TRP P 900      -9.392 -14.769  18.240  0.00  0.00      PROA  
ATOM   5023  HD1 TRP P 900      -9.866 -15.209  19.105  0.00  0.00      PROA  
ATOM   5024  NE1 TRP P 900      -8.063 -14.656  17.927  0.00  0.00      PROA  
ATOM   5025  HE1 TRP P 900      -7.437 -15.311  18.289  0.00  0.00      PROA  
ATOM   5026  CE2 TRP P 900      -7.953 -14.045  16.690  0.00  0.00      PROA  
ATOM   5027  CD2 TRP P 900      -9.293 -13.767  16.294  0.00  0.00      PROA  
ATOM   5028  CE3 TRP P 900      -9.503 -13.165  15.058  0.00  0.00      PROA  
ATOM   5029  HE3 TRP P 900     -10.540 -13.063  14.771  0.00  0.00      PROA  
ATOM   5030  CZ3 TRP P 900      -8.449 -12.821  14.291  0.00  0.00      PROA  
ATOM   5031  HZ3 TRP P 900      -8.687 -12.396  13.327  0.00  0.00      PROA  
ATOM   5032  CZ2 TRP P 900      -6.879 -13.726  15.855  0.00  0.00      PROA  
ATOM   5033  HZ2 TRP P 900      -5.878 -14.007  16.148  0.00  0.00      PROA  
ATOM   5034  CH2 TRP P 900      -7.142 -13.079  14.623  0.00  0.00      PROA  
ATOM   5035  HH2 TRP P 900      -6.372 -12.777  13.928  0.00  0.00      PROA  
ATOM   5036  C   TRP P 900     -13.235 -11.927  16.552  0.00  0.00      PROA  
ATOM   5037  O   TRP P 900     -13.144 -11.878  15.289  0.00  0.00      PROA  
ATOM   5038  N   ILE P 901     -14.352 -11.642  17.335  0.00  0.00      PROA  
ATOM   5039  HN  ILE P 901     -14.452 -11.843  18.306  0.00  0.00      PROA  
ATOM   5040  CA  ILE P 901     -15.446 -10.866  16.765  0.00  0.00      PROA  
ATOM   5041  HA  ILE P 901     -15.199 -10.692  15.728  0.00  0.00      PROA  
ATOM   5042  CB  ILE P 901     -16.844 -11.408  17.074  0.00  0.00      PROA  
ATOM   5043  HB  ILE P 901     -16.925 -11.590  18.166  0.00  0.00      PROA  
ATOM   5044  CG2 ILE P 901     -17.951 -10.342  16.808  0.00  0.00      PROA  
ATOM   5045 HG21 ILE P 901     -18.943 -10.774  17.059  0.00  0.00      PROA  
ATOM   5046 HG22 ILE P 901     -18.008  -9.946  15.772  0.00  0.00      PROA  
ATOM   5047 HG23 ILE P 901     -17.875  -9.432  17.441  0.00  0.00      PROA  
ATOM   5048  CG1 ILE P 901     -17.042 -12.708  16.282  0.00  0.00      PROA  
ATOM   5049 HG11 ILE P 901     -18.013 -13.203  16.501  0.00  0.00      PROA  
ATOM   5050 HG12 ILE P 901     -16.351 -13.401  16.809  0.00  0.00      PROA  
ATOM   5051  CD  ILE P 901     -17.022 -12.550  14.736  0.00  0.00      PROA  
ATOM   5052  HD1 ILE P 901     -17.342 -13.471  14.203  0.00  0.00      PROA  
ATOM   5053  HD2 ILE P 901     -15.992 -12.308  14.398  0.00  0.00      PROA  
ATOM   5054  HD3 ILE P 901     -17.762 -11.762  14.478  0.00  0.00      PROA  
ATOM   5055  C   ILE P 901     -15.296  -9.422  17.359  0.00  0.00      PROA  
ATOM   5056  O   ILE P 901     -15.080  -9.237  18.561  0.00  0.00      PROA  
ATOM   5057  N   ILE P 902     -15.434  -8.410  16.481  0.00  0.00      PROA  
ATOM   5058  HN  ILE P 902     -15.588  -8.609  15.517  0.00  0.00      PROA  
ATOM   5059  CA  ILE P 902     -15.422  -6.989  16.895  0.00  0.00      PROA  
ATOM   5060  HA  ILE P 902     -15.078  -7.007  17.919  0.00  0.00      PROA  
ATOM   5061  CB  ILE P 902     -14.378  -6.180  16.164  0.00  0.00      PROA  
ATOM   5062  HB  ILE P 902     -14.752  -6.282  15.123  0.00  0.00      PROA
[truncated: 14,596,993 more chars]
