# Supplementary material for: CryoEM and computational modeling structural insights into the pH regulator NBCn1
Source: Nat Commun. 2025 Nov 11;16:9932. doi: 10.1038/s41467-025-64868-z (PMC12606367; doi:10.1038/s41467-025-64868-z)
Supplement: Supplementary file 6 — Supplementary Data 4 [file 41467_2025_64868_MOESM6_ESM.zip › 200ns_unrestr_MD_NBCn1_2NaCO3/hNBCn1_OF_200ns_2NaCO3_rep1_first_step.pdb]

CRYST1  118.643  118.643  136.550  90.00  90.00  90.00 P 1           1
ATOM      1  N   LEU P 581     -30.970  -9.003 -12.644  0.00  0.00      PROA  
ATOM      2  HT1 LEU P 581     -31.766  -8.919 -13.308  0.00  0.00      PROA  
ATOM      3  HT2 LEU P 581     -31.144  -8.585 -11.708  0.00  0.00      PROA  
ATOM      4  HT3 LEU P 581     -30.748 -10.015 -12.557  0.00  0.00      PROA  
ATOM      5  CA  LEU P 581     -29.938  -8.374 -13.407  0.00  0.00      PROA  
ATOM      6  HA  LEU P 581     -30.093  -7.306 -13.420  0.00  0.00      PROA  
ATOM      7  CB  LEU P 581     -28.557  -8.484 -12.667  0.00  0.00      PROA  
ATOM      8  HB1 LEU P 581     -27.810  -8.305 -13.470  0.00  0.00      PROA  
ATOM      9  HB2 LEU P 581     -28.377  -9.485 -12.219  0.00  0.00      PROA  
ATOM     10  CG  LEU P 581     -28.160  -7.425 -11.664  0.00  0.00      PROA  
ATOM     11  HG  LEU P 581     -28.203  -6.414 -12.121  0.00  0.00      PROA  
ATOM     12  CD1 LEU P 581     -28.930  -7.381 -10.316  0.00  0.00      PROA  
ATOM     13 HD11 LEU P 581     -28.754  -8.351  -9.803  0.00  0.00      PROA  
ATOM     14 HD12 LEU P 581     -30.026  -7.200 -10.301  0.00  0.00      PROA  
ATOM     15 HD13 LEU P 581     -28.587  -6.558  -9.654  0.00  0.00      PROA  
ATOM     16  CD2 LEU P 581     -26.746  -7.601 -11.164  0.00  0.00      PROA  
ATOM     17 HD21 LEU P 581     -26.459  -8.513 -10.598  0.00  0.00      PROA  
ATOM     18 HD22 LEU P 581     -26.576  -6.799 -10.414  0.00  0.00      PROA  
ATOM     19 HD23 LEU P 581     -25.983  -7.433 -11.954  0.00  0.00      PROA  
ATOM     20  C   LEU P 581     -29.920  -8.978 -14.765  0.00  0.00      PROA  
ATOM     21  O   LEU P 581     -30.207 -10.168 -14.930  0.00  0.00      PROA  
ATOM     22  N   PHE P 582     -29.443  -8.192 -15.710  0.00  0.00      PROA  
ATOM     23  HN  PHE P 582     -29.257  -7.222 -15.573  0.00  0.00      PROA  
ATOM     24  CA  PHE P 582     -29.143  -8.619 -17.021  0.00  0.00      PROA  
ATOM     25  HA  PHE P 582     -28.756  -9.620 -17.138  0.00  0.00      PROA  
ATOM     26  CB  PHE P 582     -30.348  -8.571 -18.070  0.00  0.00      PROA  
ATOM     27  HB1 PHE P 582     -31.192  -9.134 -17.617  0.00  0.00      PROA  
ATOM     28  HB2 PHE P 582     -30.206  -9.022 -19.075  0.00  0.00      PROA  
ATOM     29  CG  PHE P 582     -30.842  -7.143 -18.316  0.00  0.00      PROA  
ATOM     30  CD1 PHE P 582     -30.323  -6.490 -19.468  0.00  0.00      PROA  
ATOM     31  HD1 PHE P 582     -29.687  -7.040 -20.147  0.00  0.00      PROA  
ATOM     32  CE1 PHE P 582     -30.648  -5.117 -19.719  0.00  0.00      PROA  
ATOM     33  HE1 PHE P 582     -30.282  -4.756 -20.669  0.00  0.00      PROA  
ATOM     34  CZ  PHE P 582     -31.560  -4.461 -18.841  0.00  0.00      PROA  
ATOM     35  HZ  PHE P 582     -31.793  -3.431 -19.066  0.00  0.00      PROA  
ATOM     36  CD2 PHE P 582     -31.703  -6.519 -17.480  0.00  0.00      PROA  
ATOM     37  HD2 PHE P 582     -32.059  -7.069 -16.621  0.00  0.00      PROA  
ATOM     38  CE2 PHE P 582     -31.958  -5.082 -17.670  0.00  0.00      PROA  
ATOM     39  HE2 PHE P 582     -32.537  -4.655 -16.864  0.00  0.00      PROA  
ATOM     40  C   PHE P 582     -28.011  -7.685 -17.527  0.00  0.00      PROA  
ATOM     41  O   PHE P 582     -27.976  -6.461 -17.159  0.00  0.00      PROA  
ATOM     42  N   GLY P 583     -27.009  -8.268 -18.324  0.00  0.00      PROA  
ATOM     43  HN  GLY P 583     -27.035  -9.177 -18.732  0.00  0.00      PROA  
ATOM     44  CA  GLY P 583     -25.805  -7.442 -18.736  0.00  0.00      PROA  
ATOM     45  HA1 GLY P 583     -26.062  -6.597 -19.357  0.00  0.00      PROA  
ATOM     46  HA2 GLY P 583     -25.301  -8.228 -19.278  0.00  0.00      PROA  
ATOM     47  C   GLY P 583     -24.911  -7.023 -17.641  0.00  0.00      PROA  
ATOM     48  O   GLY P 583     -24.980  -7.454 -16.510  0.00  0.00      PROA  
ATOM     49  N   GLY P 584     -23.959  -6.081 -18.018  0.00  0.00      PROA  
ATOM     50  HN  GLY P 584     -24.024  -5.674 -18.926  0.00  0.00      PROA  
ATOM     51  CA  GLY P 584     -23.109  -5.444 -17.031  0.00  0.00      PROA  
ATOM     52  HA1 GLY P 584     -23.764  -4.878 -16.386  0.00  0.00      PROA  
ATOM     53  HA2 GLY P 584     -22.383  -4.880 -17.598  0.00  0.00      PROA  
ATOM     54  C   GLY P 584     -22.244  -6.452 -16.208  0.00  0.00      PROA  
ATOM     55  O   GLY P 584     -21.399  -7.110 -16.771  0.00  0.00      PROA  
ATOM     56  N   LEU P 585     -22.501  -6.707 -14.886  0.00  0.00      PROA  
ATOM     57  HN  LEU P 585     -23.041  -6.009 -14.423  0.00  0.00      PROA  
ATOM     58  CA  LEU P 585     -21.837  -7.763 -14.050  0.00  0.00      PROA  
ATOM     59  HA  LEU P 585     -20.778  -7.554 -14.066  0.00  0.00      PROA  
ATOM     60  CB  LEU P 585     -22.502  -7.752 -12.632  0.00  0.00      PROA  
ATOM     61  HB1 LEU P 585     -23.567  -7.991 -12.841  0.00  0.00      PROA  
ATOM     62  HB2 LEU P 585     -22.436  -6.700 -12.281  0.00  0.00      PROA  
ATOM     63  CG  LEU P 585     -21.962  -8.701 -11.585  0.00  0.00      PROA  
ATOM     64  HG  LEU P 585     -21.738  -9.711 -11.990  0.00  0.00      PROA  
ATOM     65  CD1 LEU P 585     -20.694  -8.237 -10.814  0.00  0.00      PROA  
ATOM     66 HD11 LEU P 585     -20.847  -7.213 -10.410  0.00  0.00      PROA  
ATOM     67 HD12 LEU P 585     -19.903  -8.287 -11.592  0.00  0.00      PROA  
ATOM     68 HD13 LEU P 585     -20.448  -8.940  -9.990  0.00  0.00      PROA  
ATOM     69  CD2 LEU P 585     -23.066  -8.923 -10.481  0.00  0.00      PROA  
ATOM     70 HD21 LEU P 585     -23.738  -9.728 -10.847  0.00  0.00      PROA  
ATOM     71 HD22 LEU P 585     -23.576  -7.951 -10.309  0.00  0.00      PROA  
ATOM     72 HD23 LEU P 585     -22.646  -9.331  -9.536  0.00  0.00      PROA  
ATOM     73  C   LEU P 585     -21.926  -9.097 -14.642  0.00  0.00      PROA  
ATOM     74  O   LEU P 585     -20.942  -9.829 -14.566  0.00  0.00      PROA  
ATOM     75  N   ILE P 586     -23.161  -9.448 -15.153  0.00  0.00      PROA  
ATOM     76  HN  ILE P 586     -23.832  -8.714 -15.229  0.00  0.00      PROA  
ATOM     77  CA  ILE P 586     -23.536 -10.626 -15.872  0.00  0.00      PROA  
ATOM     78  HA  ILE P 586     -23.507 -11.482 -15.214  0.00  0.00      PROA  
ATOM     79  CB  ILE P 586     -25.030 -10.617 -16.345  0.00  0.00      PROA  
ATOM     80  HB  ILE P 586     -25.231  -9.922 -17.188  0.00  0.00      PROA  
ATOM     81  CG2 ILE P 586     -25.300 -12.042 -16.828  0.00  0.00      PROA  
ATOM     82 HG21 ILE P 586     -26.355 -12.128 -17.167  0.00  0.00      PROA  
ATOM     83 HG22 ILE P 586     -25.144 -12.789 -16.020  0.00  0.00      PROA  
ATOM     84 HG23 ILE P 586     -24.549 -12.334 -17.593  0.00  0.00      PROA  
ATOM     85  CG1 ILE P 586     -25.950 -10.235 -15.102  0.00  0.00      PROA  
ATOM     86 HG11 ILE P 586     -26.996 -10.388 -15.445  0.00  0.00      PROA  
ATOM     87 HG12 ILE P 586     -25.870  -9.145 -14.902  0.00  0.00      PROA  
ATOM     88  CD  ILE P 586     -25.799 -10.995 -13.772  0.00  0.00      PROA  
ATOM     89  HD1 ILE P 586     -26.191 -12.032 -13.853  0.00  0.00      PROA  
ATOM     90  HD2 ILE P 586     -26.308 -10.478 -12.931  0.00  0.00      PROA  
ATOM     91  HD3 ILE P 586     -24.707 -11.101 -13.597  0.00  0.00      PROA  
ATOM     92  C   ILE P 586     -22.582 -10.859 -17.063  0.00  0.00      PROA  
ATOM     93  O   ILE P 586     -22.205 -12.037 -17.382  0.00  0.00      PROA  
ATOM     94  N   LEU P 587     -22.216  -9.803 -17.890  0.00  0.00      PROA  
ATOM     95  HN  LEU P 587     -22.366  -8.864 -17.591  0.00  0.00      PROA  
ATOM     96  CA  LEU P 587     -21.202  -9.820 -18.945  0.00  0.00      PROA  
ATOM     97  HA  LEU P 587     -21.462 -10.601 -19.645  0.00  0.00      PROA  
ATOM     98  CB  LEU P 587     -21.302  -8.448 -19.704  0.00  0.00      PROA  
ATOM     99  HB1 LEU P 587     -20.907  -7.624 -19.073  0.00  0.00      PROA  
ATOM    100  HB2 LEU P 587     -22.371  -8.188 -19.860  0.00  0.00      PROA  
ATOM    101  CG  LEU P 587     -20.607  -8.320 -21.053  0.00  0.00      PROA  
ATOM    102  HG  LEU P 587     -19.590  -8.758 -20.967  0.00  0.00      PROA  
ATOM    103  CD1 LEU P 587     -21.362  -9.082 -22.128  0.00  0.00      PROA  
ATOM    104 HD11 LEU P 587     -20.754  -9.178 -23.053  0.00  0.00      PROA  
ATOM    105 HD12 LEU P 587     -22.368  -8.672 -22.363  0.00  0.00      PROA  
ATOM    106 HD13 LEU P 587     -21.530 -10.117 -21.760  0.00  0.00      PROA  
ATOM    107  CD2 LEU P 587     -20.282  -6.783 -21.415  0.00  0.00      PROA  
ATOM    108 HD21 LEU P 587     -19.627  -6.246 -20.696  0.00  0.00      PROA  
ATOM    109 HD22 LEU P 587     -21.236  -6.219 -21.502  0.00  0.00      PROA  
ATOM    110 HD23 LEU P 587     -19.770  -6.779 -22.400  0.00  0.00      PROA  
ATOM    111  C   LEU P 587     -19.821 -10.016 -18.378  0.00  0.00      PROA  
ATOM    112  O   LEU P 587     -19.025 -10.788 -18.935  0.00  0.00      PROA  
ATOM    113  N   ASP P 588     -19.408  -9.399 -17.215  0.00  0.00      PROA  
ATOM    114  HN  ASP P 588     -19.915  -8.621 -16.854  0.00  0.00      PROA  
ATOM    115  CA  ASP P 588     -18.106  -9.572 -16.610  0.00  0.00      PROA  
ATOM    116  HA  ASP P 588     -17.476  -9.311 -17.449  0.00  0.00      PROA  
ATOM    117  CB  ASP P 588     -17.882  -8.558 -15.435  0.00  0.00      PROA  
ATOM    118  HB1 ASP P 588     -17.026  -8.998 -14.881  0.00  0.00      PROA  
ATOM    119  HB2 ASP P 588     -18.802  -8.610 -14.814  0.00  0.00      PROA  
ATOM    120  CG  ASP P 588     -17.512  -7.107 -15.697  0.00  0.00      PROA  
ATOM    121  OD1 ASP P 588     -17.408  -6.774 -16.904  0.00  0.00      PROA  
ATOM    122  OD2 ASP P 588     -17.345  -6.302 -14.737  0.00  0.00      PROA  
ATOM    123  C   ASP P 588     -17.945 -10.968 -16.095  0.00  0.00      PROA  
ATOM    124  O   ASP P 588     -16.925 -11.543 -16.340  0.00  0.00      PROA  
ATOM    125  N   ILE P 589     -18.922 -11.554 -15.413  0.00  0.00      PROA  
ATOM    126  HN  ILE P 589     -19.764 -11.039 -15.274  0.00  0.00      PROA  
ATOM    127  CA  ILE P 589     -18.928 -12.954 -14.870  0.00  0.00      PROA  
ATOM    128  HA  ILE P 589     -18.040 -12.992 -14.257  0.00  0.00      PROA  
ATOM    129  CB  ILE P 589     -20.260 -13.359 -14.219  0.00  0.00      PROA  
ATOM    130  HB  ILE P 589     -21.093 -13.012 -14.868  0.00  0.00      PROA  
ATOM    131  CG2 ILE P 589     -20.401 -14.952 -14.064  0.00  0.00      PROA  
ATOM    132 HG21 ILE P 589     -21.073 -15.198 -13.214  0.00  0.00      PROA  
ATOM    133 HG22 ILE P 589     -19.394 -15.370 -13.851  0.00  0.00      PROA  
ATOM    134 HG23 ILE P 589     -20.776 -15.329 -15.040  0.00  0.00      PROA  
ATOM    135  CG1 ILE P 589     -20.474 -12.722 -12.811  0.00  0.00      PROA  
ATOM    136 HG11 ILE P 589     -19.949 -11.744 -12.761  0.00  0.00      PROA  
ATOM    137 HG12 ILE P 589     -19.915 -13.418 -12.149  0.00  0.00      PROA  
ATOM    138  CD  ILE P 589     -21.869 -12.485 -12.349  0.00  0.00      PROA  
ATOM    139  HD1 ILE P 589     -21.856 -11.959 -11.371  0.00  0.00      PROA  
ATOM    140  HD2 ILE P 589     -22.561 -13.348 -12.249  0.00  0.00      PROA  
ATOM    141  HD3 ILE P 589     -22.502 -11.830 -12.985  0.00  0.00      PROA  
ATOM    142  C   ILE P 589     -18.753 -13.974 -16.021  0.00  0.00      PROA  
ATOM    143  O   ILE P 589     -18.048 -15.046 -15.987  0.00  0.00      PROA  
ATOM    144  N   LYS P 590     -19.447 -13.740 -17.186  0.00  0.00      PROA  
ATOM    145  HN  LYS P 590     -20.077 -12.968 -17.195  0.00  0.00      PROA  
ATOM    146  CA  LYS P 590     -19.422 -14.620 -18.375  0.00  0.00      PROA  
ATOM    147  HA  LYS P 590     -19.324 -15.648 -18.058  0.00  0.00      PROA  
ATOM    148  CB  LYS P 590     -20.773 -14.595 -19.069  0.00  0.00      PROA  
ATOM    149  HB1 LYS P 590     -20.763 -15.326 -19.905  0.00  0.00      PROA  
ATOM    150  HB2 LYS P 590     -20.825 -13.552 -19.448  0.00  0.00      PROA  
ATOM    151  CG  LYS P 590     -21.908 -15.011 -18.133  0.00  0.00      PROA  
ATOM    152  HG1 LYS P 590     -22.859 -14.616 -18.550  0.00  0.00      PROA  
ATOM    153  HG2 LYS P 590     -21.889 -14.463 -17.167  0.00  0.00      PROA  
ATOM    154  CD  LYS P 590     -22.055 -16.500 -17.745  0.00  0.00      PROA  
ATOM    155  HD1 LYS P 590     -22.653 -16.629 -16.818  0.00  0.00      PROA  
ATOM    156  HD2 LYS P 590     -21.064 -16.915 -17.460  0.00  0.00      PROA  
ATOM    157  CE  LYS P 590     -22.569 -17.282 -18.990  0.00  0.00      PROA  
ATOM    158  HE1 LYS P 590     -22.312 -18.361 -18.940  0.00  0.00      PROA  
ATOM    159  HE2 LYS P 590     -22.182 -16.819 -19.923  0.00  0.00      PROA  
ATOM    160  NZ  LYS P 590     -24.040 -17.267 -19.062  0.00  0.00      PROA  
ATOM    161  HZ1 LYS P 590     -24.446 -17.342 -20.017  0.00  0.00      PROA  
ATOM    162  HZ2 LYS P 590     -24.378 -16.363 -18.676  0.00  0.00      PROA  
ATOM    163  HZ3 LYS P 590     -24.510 -17.976 -18.463  0.00  0.00      PROA  
ATOM    164  C   LYS P 590     -18.233 -14.366 -19.291  0.00  0.00      PROA  
ATOM    165  O   LYS P 590     -17.829 -15.248 -20.079  0.00  0.00      PROA  
ATOM    166  N   ARG P 591     -17.661 -13.149 -19.084  0.00  0.00      PROA  
ATOM    167  HN  ARG P 591     -18.182 -12.476 -18.565  0.00  0.00      PROA  
ATOM    168  CA  ARG P 591     -16.303 -12.923 -19.610  0.00  0.00      PROA  
ATOM    169  HA  ARG P 591     -16.184 -13.307 -20.613  0.00  0.00      PROA  
ATOM    170  CB  ARG P 591     -16.092 -11.366 -19.784  0.00  0.00      PROA  
ATOM    171  HB1 ARG P 591     -16.565 -10.896 -18.896  0.00  0.00      PROA  
ATOM    172  HB2 ARG P 591     -16.564 -10.974 -20.711  0.00  0.00      PROA  
ATOM    173  CG  ARG P 591     -14.630 -10.918 -19.905  0.00  0.00      PROA  
ATOM    174  HG1 ARG P 591     -14.175 -11.757 -20.475  0.00  0.00      PROA  
ATOM    175  HG2 ARG P 591     -14.140 -10.845 -18.911  0.00  0.00      PROA  
ATOM    176  CD  ARG P 591     -14.471  -9.658 -20.692  0.00  0.00      PROA  
ATOM    177  HD1 ARG P 591     -15.011  -9.695 -21.662  0.00  0.00      PROA  
ATOM    178  HD2 ARG P 591     -13.398  -9.437 -20.877  0.00  0.00      PROA  
ATOM    179  NE  ARG P 591     -15.075  -8.589 -19.805  0.00  0.00      PROA  
ATOM    180  HE  ARG P 591     -14.880  -8.522 -18.826  0.00  0.00      PROA  
ATOM    181  CZ  ARG P 591     -15.754  -7.574 -20.262  0.00  0.00      PROA  
ATOM    182  NH1 ARG P 591     -15.599  -6.948 -21.427  0.00  0.00      PROA  
ATOM    183 HH11 ARG P 591     -14.948  -7.339 -22.078  0.00  0.00      PROA  
ATOM    184 HH12 ARG P 591     -15.818  -5.972 -21.443  0.00  0.00      PROA  
ATOM    185  NH2 ARG P 591     -16.655  -6.953 -19.559  0.00  0.00      PROA  
ATOM    186 HH21 ARG P 591     -16.741  -7.209 -18.596  0.00  0.00      PROA  
ATOM    187 HH22 ARG P 591     -16.990  -6.082 -19.918  0.00  0.00      PROA  
ATOM    188  C   ARG P 591     -15.264 -13.633 -18.760  0.00  0.00      PROA  
ATOM    189  O   ARG P 591     -14.362 -14.295 -19.278  0.00  0.00      PROA  
ATOM    190  N   LYS P 592     -15.363 -13.483 -17.374  0.00  0.00      PROA  
ATOM    191  HN  LYS P 592     -16.012 -12.789 -17.071  0.00  0.00      PROA  
ATOM    192  CA  LYS P 592     -14.378 -13.885 -16.366  0.00  0.00      PROA  
ATOM    193  HA  LYS P 592     -13.456 -13.994 -16.917  0.00  0.00      PROA  
ATOM    194  CB  LYS P 592     -14.277 -12.928 -15.185  0.00  0.00      PROA  
ATOM    195  HB1 LYS P 592     -13.871 -13.398 -14.264  0.00  0.00      PROA  
ATOM    196  HB2 LYS P 592     -15.305 -12.757 -14.800  0.00  0.00      PROA  
ATOM    197  CG  LYS P 592     -13.603 -11.549 -15.400  0.00  0.00      PROA  
ATOM    198  HG1 LYS P 592     -13.507 -10.973 -14.456  0.00  0.00      PROA  
ATOM    199  HG2 LYS P 592     -14.294 -10.868 -15.942  0.00  0.00      PROA  
ATOM    200  CD  LYS P 592     -12.107 -11.684 -15.906  0.00  0.00      PROA  
ATOM    201  HD1 LYS P 592     -11.724 -10.671 -15.655  0.00  0.00      PROA  
ATOM    202  HD2 LYS P 592     -11.983 -11.906 -16.987  0.00  0.00      PROA  
ATOM    203  CE  LYS P 592     -11.369 -12.772 -15.149  0.00  0.00      PROA  
ATOM    204  HE1 LYS P 592     -11.774 -13.789 -15.338  0.00  0.00      PROA  
ATOM    205  HE2 LYS P 592     -11.419 -12.627 -14.049  0.00  0.00      PROA  
ATOM    206  NZ  LYS P 592      -9.841 -12.818 -15.398  0.00  0.00      PROA  
ATOM    207  HZ1 LYS P 592      -9.340 -12.032 -14.938  0.00  0.00      PROA  
ATOM    208  HZ2 LYS P 592      -9.626 -12.830 -16.415  0.00  0.00      PROA  
ATOM    209  HZ3 LYS P 592      -9.428 -13.691 -15.013  0.00  0.00      PROA  
ATOM    210  C   LYS P 592     -14.493 -15.332 -15.870  0.00  0.00      PROA  
ATOM    211  O   LYS P 592     -13.419 -15.862 -15.631  0.00  0.00      PROA  
ATOM    212  N   ALA P 593     -15.649 -15.929 -15.692  0.00  0.00      PROA  
ATOM    213  HN  ALA P 593     -16.509 -15.505 -15.966  0.00  0.00      PROA  
ATOM    214  CA  ALA P 593     -15.766 -17.282 -15.115  0.00  0.00      PROA  
ATOM    215  HA  ALA P 593     -15.170 -17.330 -14.215  0.00  0.00      PROA  
ATOM    216  CB  ALA P 593     -17.222 -17.621 -14.877  0.00  0.00      PROA  
ATOM    217  HB1 ALA P 593     -17.814 -17.482 -15.807  0.00  0.00      PROA  
ATOM    218  HB2 ALA P 593     -17.662 -16.802 -14.269  0.00  0.00      PROA  
ATOM    219  HB3 ALA P 593     -17.445 -18.556 -14.319  0.00  0.00      PROA  
ATOM    220  C   ALA P 593     -15.094 -18.407 -15.901  0.00  0.00      PROA  
ATOM    221  O   ALA P 593     -14.481 -19.223 -15.231  0.00  0.00      PROA  
ATOM    222  N   PRO P 594     -15.073 -18.636 -17.229  0.00  0.00      PROA  
ATOM    223  CD  PRO P 594     -15.640 -17.768 -18.264  0.00  0.00      PROA  
ATOM    224  HD1 PRO P 594     -15.401 -16.689 -18.153  0.00  0.00      PROA  
ATOM    225  HD2 PRO P 594     -16.745 -17.882 -18.258  0.00  0.00      PROA  
ATOM    226  CA  PRO P 594     -14.487 -19.777 -17.814  0.00  0.00      PROA  
ATOM    227  HA  PRO P 594     -14.826 -20.529 -17.117  0.00  0.00      PROA  
ATOM    228  CB  PRO P 594     -14.891 -19.781 -19.350  0.00  0.00      PROA  
ATOM    229  HB1 PRO P 594     -15.772 -20.446 -19.475  0.00  0.00      PROA  
ATOM    230  HB2 PRO P 594     -14.072 -20.219 -19.958  0.00  0.00      PROA  
ATOM    231  CG  PRO P 594     -15.114 -18.256 -19.591  0.00  0.00      PROA  
ATOM    232  HG1 PRO P 594     -14.105 -17.814 -19.738  0.00  0.00      PROA  
ATOM    233  HG2 PRO P 594     -15.746 -18.041 -20.479  0.00  0.00      PROA  
ATOM    234  C   PRO P 594     -12.978 -19.747 -17.819  0.00  0.00      PROA  
ATOM    235  O   PRO P 594     -12.389 -20.718 -18.272  0.00  0.00      PROA  
ATOM    236  N   PHE P 595     -12.341 -18.638 -17.229  0.00  0.00      PROA  
ATOM    237  HN  PHE P 595     -12.868 -17.979 -16.697  0.00  0.00      PROA  
ATOM    238  CA  PHE P 595     -10.889 -18.548 -17.002  0.00  0.00      PROA  
ATOM    239  HA  PHE P 595     -10.472 -19.355 -17.586  0.00  0.00      PROA  
ATOM    240  CB  PHE P 595     -10.332 -17.231 -17.723  0.00  0.00      PROA  
ATOM    241  HB1 PHE P 595      -9.227 -17.251 -17.605  0.00  0.00      PROA  
ATOM    242  HB2 PHE P 595     -10.676 -16.326 -17.178  0.00  0.00      PROA  
ATOM    243  CG  PHE P 595     -10.589 -17.102 -19.235  0.00  0.00      PROA  
ATOM    244  CD1 PHE P 595      -9.859 -17.711 -20.195  0.00  0.00      PROA  
ATOM    245  HD1 PHE P 595      -9.151 -18.495 -19.973  0.00  0.00      PROA  
ATOM    246  CE1 PHE P 595     -10.069 -17.480 -21.622  0.00  0.00      PROA  
ATOM    247  HE1 PHE P 595      -9.577 -18.118 -22.342  0.00  0.00      PROA  
ATOM    248  CZ  PHE P 595     -11.031 -16.552 -21.957  0.00  0.00      PROA  
ATOM    249  HZ  PHE P 595     -11.126 -16.302 -23.003  0.00  0.00      PROA  
ATOM    250  CD2 PHE P 595     -11.588 -16.157 -19.612  0.00  0.00      PROA  
ATOM    251  HD2 PHE P 595     -12.163 -15.567 -18.914  0.00  0.00      PROA  
ATOM    252  CE2 PHE P 595     -11.716 -15.787 -20.978  0.00  0.00      PROA  
ATOM    253  HE2 PHE P 595     -12.406 -15.017 -21.289  0.00  0.00      PROA  
ATOM    254  C   PHE P 595     -10.520 -18.724 -15.553  0.00  0.00      PROA  
ATOM    255  O   PHE P 595      -9.397 -18.464 -15.210  0.00  0.00      PROA  
ATOM    256  N   PHE P 596     -11.437 -19.205 -14.714  0.00  0.00      PROA  
ATOM    257  HN  PHE P 596     -12.250 -19.520 -15.199  0.00  0.00      PROA  
ATOM    258  CA  PHE P 596     -11.185 -19.542 -13.335  0.00  0.00      PROA  
ATOM    259  HA  PHE P 596     -10.949 -18.605 -12.854  0.00  0.00      PROA  
ATOM    260  CB  PHE P 596     -12.527 -19.969 -12.664  0.00  0.00      PROA  
ATOM    261  HB1 PHE P 596     -13.043 -20.687 -13.338  0.00  0.00      PROA  
ATOM    262  HB2 PHE P 596     -13.192 -19.080 -12.651  0.00  0.00      PROA  
ATOM    263  CG  PHE P 596     -12.383 -20.578 -11.273  0.00  0.00      PROA  
ATOM    264  CD1 PHE P 596     -11.867 -19.843 -10.143  0.00  0.00      PROA  
ATOM    265  HD1 PHE P 596     -11.800 -18.790 -10.374  0.00  0.00      PROA  
ATOM    266  CE1 PHE P 596     -11.675 -20.412  -8.876  0.00  0.00      PROA  
ATOM    267  HE1 PHE P 596     -11.233 -19.749  -8.146  0.00  0.00      PROA  
ATOM    268  CZ  PHE P 596     -12.061 -21.767  -8.713  0.00  0.00      PROA  
ATOM    269  HZ  PHE P 596     -11.701 -22.161  -7.774  0.00  0.00      PROA  
ATOM    270  CD2 PHE P 596     -12.706 -21.937 -11.048  0.00  0.00      PROA  
ATOM    271  HD2 PHE P 596     -13.144 -22.562 -11.811  0.00  0.00      PROA  
ATOM    272  CE2 PHE P 596     -12.597 -22.523  -9.787  0.00  0.00      PROA  
ATOM    273  HE2 PHE P 596     -12.902 -23.547  -9.626  0.00  0.00      PROA  
ATOM    274  C   PHE P 596     -10.109 -20.610 -13.135  0.00  0.00      PROA  
ATOM    275  O   PHE P 596      -9.348 -20.448 -12.224  0.00  0.00      PROA  
ATOM    276  N   LEU P 597     -10.020 -21.669 -13.989  0.00  0.00      PROA  
ATOM    277  HN  LEU P 597     -10.775 -21.939 -14.581  0.00  0.00      PROA  
ATOM    278  CA  LEU P 597      -8.959 -22.647 -13.964  0.00  0.00      PROA  
ATOM    279  HA  LEU P 597      -8.815 -23.116 -13.002  0.00  0.00      PROA  
ATOM    280  CB  LEU P 597      -9.299 -23.857 -14.884  0.00  0.00      PROA  
ATOM    281  HB1 LEU P 597      -8.406 -24.486 -15.086  0.00  0.00      PROA  
ATOM    282  HB2 LEU P 597      -9.774 -23.452 -15.804  0.00  0.00      PROA  
ATOM    283  CG  LEU P 597     -10.284 -24.805 -14.198  0.00  0.00      PROA  
ATOM    284  HG  LEU P 597     -11.060 -24.173 -13.716  0.00  0.00      PROA  
ATOM    285  CD1 LEU P 597     -10.810 -25.702 -15.368  0.00  0.00      PROA  
ATOM    286 HD11 LEU P 597     -11.626 -26.379 -15.037  0.00  0.00      PROA  
ATOM    287 HD12 LEU P 597      -9.985 -26.353 -15.727  0.00  0.00      PROA  
ATOM    288 HD13 LEU P 597     -11.203 -25.164 -16.258  0.00  0.00      PROA  
ATOM    289  CD2 LEU P 597      -9.646 -25.605 -13.131  0.00  0.00      PROA  
ATOM    290 HD21 LEU P 597     -10.506 -25.743 -12.442  0.00  0.00      PROA  
ATOM    291 HD22 LEU P 597      -8.847 -25.073 -12.572  0.00  0.00      PROA  
ATOM    292 HD23 LEU P 597      -9.238 -26.561 -13.523  0.00  0.00      PROA  
ATOM    293  C   LEU P 597      -7.679 -21.961 -14.405  0.00  0.00      PROA  
ATOM    294  O   LEU P 597      -6.644 -22.200 -13.866  0.00  0.00      PROA  
ATOM    295  N   SER P 598      -7.740 -21.108 -15.390  0.00  0.00      PROA  
ATOM    296  HN  SER P 598      -8.651 -20.835 -15.688  0.00  0.00      PROA  
ATOM    297  CA  SER P 598      -6.624 -20.786 -16.253  0.00  0.00      PROA  
ATOM    298  HA  SER P 598      -6.181 -21.716 -16.578  0.00  0.00      PROA  
ATOM    299  CB  SER P 598      -7.032 -19.837 -17.412  0.00  0.00      PROA  
ATOM    300  HB1 SER P 598      -6.184 -19.533 -18.062  0.00  0.00      PROA  
ATOM    301  HB2 SER P 598      -7.309 -18.822 -17.057  0.00  0.00      PROA  
ATOM    302  OG  SER P 598      -7.992 -20.442 -18.273  0.00  0.00      PROA  
ATOM    303  HG1 SER P 598      -7.845 -20.021 -19.123  0.00  0.00      PROA  
ATOM    304  C   SER P 598      -5.542 -20.007 -15.451  0.00  0.00      PROA  
ATOM    305  O   SER P 598      -4.360 -20.298 -15.660  0.00  0.00      PROA  
ATOM    306  N   ASP P 599      -5.907 -19.021 -14.599  0.00  0.00      PROA  
ATOM    307  HN  ASP P 599      -6.843 -18.687 -14.526  0.00  0.00      PROA  
ATOM    308  CA  ASP P 599      -4.976 -18.418 -13.646  0.00  0.00      PROA  
ATOM    309  HA  ASP P 599      -4.298 -17.812 -14.229  0.00  0.00      PROA  
ATOM    310  CB  ASP P 599      -5.658 -17.421 -12.637  0.00  0.00      PROA  
ATOM    311  HB1 ASP P 599      -5.029 -17.036 -11.806  0.00  0.00      PROA  
ATOM    312  HB2 ASP P 599      -6.521 -18.001 -12.244  0.00  0.00      PROA  
ATOM    313  CG  ASP P 599      -6.222 -16.162 -13.227  0.00  0.00      PROA  
ATOM    314  OD1 ASP P 599      -5.683 -15.581 -14.149  0.00  0.00      PROA  
ATOM    315  OD2 ASP P 599      -7.240 -15.764 -12.702  0.00  0.00      PROA  
ATOM    316  C   ASP P 599      -4.079 -19.294 -12.850  0.00  0.00      PROA  
ATOM    317  O   ASP P 599      -2.917 -18.963 -12.694  0.00  0.00      PROA  
ATOM    318  N   PHE P 600      -4.633 -20.474 -12.410  0.00  0.00      PROA  
ATOM    319  HN  PHE P 600      -5.591 -20.711 -12.558  0.00  0.00      PROA  
ATOM    320  CA  PHE P 600      -3.850 -21.519 -11.715  0.00  0.00      PROA  
ATOM    321  HA  PHE P 600      -3.428 -21.032 -10.849  0.00  0.00      PROA  
ATOM    322  CB  PHE P 600      -4.747 -22.691 -11.154  0.00  0.00      PROA  
ATOM    323  HB1 PHE P 600      -4.245 -23.625 -10.823  0.00  0.00      PROA  
ATOM    324  HB2 PHE P 600      -5.341 -23.095 -12.002  0.00  0.00      PROA  
ATOM    325  CG  PHE P 600      -5.708 -22.261 -10.056  0.00  0.00      PROA  
ATOM    326  CD1 PHE P 600      -6.875 -21.625 -10.346  0.00  0.00      PROA  
ATOM    327  HD1 PHE P 600      -7.074 -21.252 -11.340  0.00  0.00      PROA  
ATOM    328  CE1 PHE P 600      -7.850 -21.318  -9.346  0.00  0.00      PROA  
ATOM    329  HE1 PHE P 600      -8.757 -20.795  -9.614  0.00  0.00      PROA  
ATOM    330  CZ  PHE P 600      -7.578 -21.698  -7.999  0.00  0.00      PROA  
ATOM    331  HZ  PHE P 600      -8.230 -21.449  -7.175  0.00  0.00      PROA  
ATOM    332  CD2 PHE P 600      -5.540 -22.645  -8.763  0.00  0.00      PROA  
ATOM    333  HD2 PHE P 600      -4.616 -23.105  -8.446  0.00  0.00      PROA  
ATOM    334  CE2 PHE P 600      -6.450 -22.482  -7.722  0.00  0.00      PROA  
ATOM    335  HE2 PHE P 600      -6.152 -22.826  -6.743  0.00  0.00      PROA  
ATOM    336  C   PHE P 600      -2.731 -22.056 -12.557  0.00  0.00      PROA  
ATOM    337  O   PHE P 600      -1.647 -22.400 -12.077  0.00  0.00      PROA  
ATOM    338  N   LYS P 601      -2.968 -22.215 -13.866  0.00  0.00      PROA  
ATOM    339  HN  LYS P 601      -3.770 -21.662 -14.081  0.00  0.00      PROA  
ATOM    340  CA  LYS P 601      -2.060 -22.731 -14.885  0.00  0.00      PROA  
ATOM    341  HA  LYS P 601      -1.602 -23.625 -14.489  0.00  0.00      PROA  
ATOM    342  CB  LYS P 601      -2.888 -23.006 -16.187  0.00  0.00      PROA  
ATOM    343  HB1 LYS P 601      -2.154 -23.305 -16.966  0.00  0.00      PROA  
ATOM    344  HB2 LYS P 601      -3.376 -22.112 -16.631  0.00  0.00      PROA  
ATOM    345  CG  LYS P 601      -4.092 -24.004 -16.038  0.00  0.00      PROA  
ATOM    346  HG1 LYS P 601      -4.531 -24.238 -17.031  0.00  0.00      PROA  
ATOM    347  HG2 LYS P 601      -4.876 -23.393 -15.540  0.00  0.00      PROA  
ATOM    348  CD  LYS P 601      -3.732 -25.249 -15.190  0.00  0.00      PROA  
ATOM    349  HD1 LYS P 601      -3.549 -24.929 -14.142  0.00  0.00      PROA  
ATOM    350  HD2 LYS P 601      -2.860 -25.835 -15.552  0.00  0.00      PROA  
ATOM    351  CE  LYS P 601      -4.863 -26.228 -14.902  0.00  0.00      PROA  
ATOM    352  HE1 LYS P 601      -5.730 -25.687 -14.467  0.00  0.00      PROA  
ATOM    353  HE2 LYS P 601      -4.702 -26.952 -14.075  0.00  0.00      PROA  
ATOM    354  NZ  LYS P 601      -5.186 -26.993 -16.161  0.00  0.00      PROA  
ATOM    355  HZ1 LYS P 601      -5.595 -26.266 -16.783  0.00  0.00      PROA  
ATOM    356  HZ2 LYS P 601      -5.813 -27.818 -16.075  0.00  0.00      PROA  
ATOM    357  HZ3 LYS P 601      -4.385 -27.391 -16.691  0.00  0.00      PROA  
ATOM    358  C   LYS P 601      -0.921 -21.772 -15.169  0.00  0.00      PROA  
ATOM    359  O   LYS P 601       0.278 -22.187 -15.133  0.00  0.00      PROA  
ATOM    360  N   ASP P 602      -1.167 -20.474 -15.256  0.00  0.00      PROA  
ATOM    361  HN  ASP P 602      -2.113 -20.160 -15.293  0.00  0.00      PROA  
ATOM    362  CA  ASP P 602      -0.100 -19.518 -15.324  0.00  0.00      PROA  
ATOM    363  HA  ASP P 602       0.560 -19.859 -16.108  0.00  0.00      PROA  
ATOM    364  CB  ASP P 602      -0.757 -18.160 -15.730  0.00  0.00      PROA  
ATOM    365  HB1 ASP P 602      -0.095 -17.272 -15.654  0.00  0.00      PROA  
ATOM    366  HB2 ASP P 602      -1.558 -18.110 -14.961  0.00  0.00      PROA  
ATOM    367  CG  ASP P 602      -1.389 -18.065 -17.138  0.00  0.00      PROA  
ATOM    368  OD1 ASP P 602      -0.885 -18.634 -18.142  0.00  0.00      PROA  
ATOM    369  OD2 ASP P 602      -2.264 -17.104 -17.269  0.00  0.00      PROA  
ATOM    370  C   ASP P 602       0.629 -19.278 -14.033  0.00  0.00      PROA  
ATOM    371  O   ASP P 602       1.811 -18.892 -14.024  0.00  0.00      PROA  
ATOM    372  N   ALA P 603       0.108 -19.652 -12.930  0.00  0.00      PROA  
ATOM    373  HN  ALA P 603      -0.859 -19.892 -12.921  0.00  0.00      PROA  
ATOM    374  CA  ALA P 603       0.883 -19.800 -11.741  0.00  0.00      PROA  
ATOM    375  HA  ALA P 603       1.321 -18.822 -11.603  0.00  0.00      PROA  
ATOM    376  CB  ALA P 603      -0.069 -20.033 -10.583  0.00  0.00      PROA  
ATOM    377  HB1 ALA P 603      -0.846 -19.239 -10.597  0.00  0.00      PROA  
ATOM    378  HB2 ALA P 603       0.458 -20.006  -9.606  0.00  0.00      PROA  
ATOM    379  HB3 ALA P 603      -0.533 -21.042 -10.615  0.00  0.00      PROA  
ATOM    380  C   ALA P 603       2.044 -20.827 -11.692  0.00  0.00      PROA  
ATOM    381  O   ALA P 603       3.044 -20.626 -11.026  0.00  0.00      PROA  
ATOM    382  N   LEU P 604       1.953 -21.963 -12.423  0.00  0.00      PROA  
ATOM    383  HN  LEU P 604       1.105 -22.047 -12.940  0.00  0.00      PROA  
ATOM    384  CA  LEU P 604       2.953 -22.978 -12.601  0.00  0.00      PROA  
ATOM    385  HA  LEU P 604       3.228 -23.384 -11.639  0.00  0.00      PROA  
ATOM    386  CB  LEU P 604       2.508 -24.104 -13.569  0.00  0.00      PROA  
ATOM    387  HB1 LEU P 604       3.339 -24.841 -13.555  0.00  0.00      PROA  
ATOM    388  HB2 LEU P 604       2.331 -23.782 -14.617  0.00  0.00      PROA  
ATOM    389  CG  LEU P 604       1.153 -24.697 -13.129  0.00  0.00      PROA  
ATOM    390  HG  LEU P 604       0.396 -23.903 -12.956  0.00  0.00      PROA  
ATOM    391  CD1 LEU P 604       0.553 -25.490 -14.288  0.00  0.00      PROA  
ATOM    392 HD11 LEU P 604       1.232 -26.269 -14.696  0.00  0.00      PROA  
ATOM    393 HD12 LEU P 604       0.316 -24.809 -15.133  0.00  0.00      PROA  
ATOM    394 HD13 LEU P 604      -0.421 -25.920 -13.971  0.00  0.00      PROA  
ATOM    395  CD2 LEU P 604       1.134 -25.392 -11.756  0.00  0.00      PROA  
ATOM    396 HD21 LEU P 604       1.465 -24.712 -10.942  0.00  0.00      PROA  
ATOM    397 HD22 LEU P 604       1.659 -26.358 -11.916  0.00  0.00      PROA  
ATOM    398 HD23 LEU P 604       0.073 -25.597 -11.498  0.00  0.00      PROA  
ATOM    399  C   LEU P 604       4.202 -22.380 -13.154  0.00  0.00      PROA  
ATOM    400  O   LEU P 604       5.314 -22.727 -12.692  0.00  0.00      PROA  
ATOM    401  N   SER P 605       4.112 -21.473 -14.213  0.00  0.00      PROA  
ATOM    402  HN  SER P 605       3.268 -21.362 -14.731  0.00  0.00      PROA  
ATOM    403  CA  SER P 605       5.277 -20.747 -14.777  0.00  0.00      PROA  
ATOM    404  HA  SER P 605       5.992 -21.540 -14.936  0.00  0.00      PROA  
ATOM    405  CB  SER P 605       4.990 -20.332 -16.299  0.00  0.00      PROA  
ATOM    406  HB1 SER P 605       4.892 -21.125 -17.070  0.00  0.00      PROA  
ATOM    407  HB2 SER P 605       5.789 -19.668 -16.694  0.00  0.00      PROA  
ATOM    408  OG  SER P 605       3.826 -19.517 -16.331  0.00  0.00      PROA  
ATOM    409  HG1 SER P 605       3.116 -20.075 -16.657  0.00  0.00      PROA  
ATOM    410  C   SER P 605       5.996 -19.625 -13.941  0.00  0.00      PROA  
ATOM    411  O   SER P 605       6.261 -18.462 -14.323  0.00  0.00      PROA  
ATOM    412  N   LEU P 606       6.383 -20.082 -12.692  0.00  0.00      PROA  
ATOM    413  HN  LEU P 606       6.037 -20.978 -12.427  0.00  0.00      PROA  
ATOM    414  CA  LEU P 606       7.108 -19.409 -11.621  0.00  0.00      PROA  
ATOM    415  HA  LEU P 606       7.121 -19.898 -10.659  0.00  0.00      PROA  
ATOM    416  CB  LEU P 606       8.669 -19.364 -11.974  0.00  0.00      PROA  
ATOM    417  HB1 LEU P 606       9.257 -18.879 -11.165  0.00  0.00      PROA  
ATOM    418  HB2 LEU P 606       8.805 -18.646 -12.811  0.00  0.00      PROA  
ATOM    419  CG  LEU P 606       9.273 -20.708 -12.456  0.00  0.00      PROA  
ATOM    420  HG  LEU P 606       8.654 -21.073 -13.303  0.00  0.00      PROA  
ATOM    421  CD1 LEU P 606      10.711 -20.444 -12.989  0.00  0.00      PROA  
ATOM    422 HD11 LEU P 606      11.040 -21.335 -13.566  0.00  0.00      PROA  
ATOM    423 HD12 LEU P 606      11.266 -20.199 -12.059  0.00  0.00      PROA  
ATOM    424 HD13 LEU P 606      10.620 -19.471 -13.517  0.00  0.00      PROA  
ATOM    425  CD2 LEU P 606       9.280 -21.879 -11.358  0.00  0.00      PROA  
ATOM    426 HD21 LEU P 606       8.236 -22.240 -11.239  0.00  0.00      PROA  
ATOM    427 HD22 LEU P 606       9.639 -21.545 -10.361  0.00  0.00      PROA  
ATOM    428 HD23 LEU P 606      10.043 -22.637 -11.637  0.00  0.00      PROA  
ATOM    429  C   LEU P 606       6.507 -18.024 -11.148  0.00  0.00      PROA  
ATOM    430  O   LEU P 606       5.348 -17.713 -11.394  0.00  0.00      PROA  
ATOM    431  N   GLN P 607       7.260 -17.148 -10.459  0.00  0.00      PROA  
ATOM    432  HN  GLN P 607       8.166 -17.535 -10.305  0.00  0.00      PROA  
ATOM    433  CA  GLN P 607       6.990 -15.734 -10.044  0.00  0.00      PROA  
ATOM    434  HA  GLN P 607       7.850 -15.223  -9.637  0.00  0.00      PROA  
ATOM    435  CB  GLN P 607       6.654 -14.864 -11.266  0.00  0.00      PROA  
ATOM    436  HB1 GLN P 607       6.238 -13.917 -10.859  0.00  0.00      PROA  
ATOM    437  HB2 GLN P 607       5.783 -15.229 -11.852  0.00  0.00      PROA  
ATOM    438  CG  GLN P 607       7.836 -14.638 -12.245  0.00  0.00      PROA  
ATOM    439  HG1 GLN P 607       8.098 -15.543 -12.834  0.00  0.00      PROA  
ATOM    440  HG2 GLN P 607       8.717 -14.154 -11.771  0.00  0.00      PROA  
ATOM    441  CD  GLN P 607       7.272 -13.654 -13.180  0.00  0.00      PROA  
ATOM    442  OE1 GLN P 607       6.704 -14.003 -14.214  0.00  0.00      PROA  
ATOM    443  NE2 GLN P 607       7.401 -12.343 -12.854  0.00  0.00      PROA  
ATOM    444 HE21 GLN P 607       7.111 -11.706 -13.569  0.00  0.00      PROA  
ATOM    445 HE22 GLN P 607       8.067 -12.154 -12.132  0.00  0.00      PROA  
ATOM    446  C   GLN P 607       5.883 -15.594  -8.921  0.00  0.00      PROA  
ATOM    447  O   GLN P 607       5.940 -14.680  -8.160  0.00  0.00      PROA  
ATOM    448  N   CYS P 608       4.926 -16.590  -8.774  0.00  0.00      PROA  
ATOM    449  HN  CYS P 608       5.001 -17.244  -9.522  0.00  0.00      PROA  
ATOM    450  CA  CYS P 608       3.799 -16.558  -7.869  0.00  0.00      PROA  
ATOM    451  HA  CYS P 608       3.206 -15.672  -8.039  0.00  0.00      PROA  
ATOM    452  CB  CYS P 608       2.949 -17.806  -8.031  0.00  0.00      PROA  
ATOM    453  HB1 CYS P 608       3.469 -18.783  -8.122  0.00  0.00      PROA  
ATOM    454  HB2 CYS P 608       2.575 -17.802  -9.077  0.00  0.00      PROA  
ATOM    455  SG  CYS P 608       1.548 -17.905  -6.796  0.00  0.00      PROA  
ATOM    456  HG1 CYS P 608       2.106 -18.149  -5.619  0.00  0.00      PROA  
ATOM    457  C   CYS P 608       4.399 -16.581  -6.415  0.00  0.00      PROA  
ATOM    458  O   CYS P 608       4.016 -15.813  -5.551  0.00  0.00      PROA  
ATOM    459  N   LEU P 609       5.334 -17.559  -6.166  0.00  0.00      PROA  
ATOM    460  HN  LEU P 609       5.593 -18.026  -7.008  0.00  0.00      PROA  
ATOM    461  CA  LEU P 609       5.884 -17.820  -4.827  0.00  0.00      PROA  
ATOM    462  HA  LEU P 609       5.103 -17.904  -4.085  0.00  0.00      PROA  
ATOM    463  CB  LEU P 609       6.662 -19.167  -4.813  0.00  0.00      PROA  
ATOM    464  HB1 LEU P 609       7.382 -19.244  -5.656  0.00  0.00      PROA  
ATOM    465  HB2 LEU P 609       5.892 -19.931  -5.056  0.00  0.00      PROA  
ATOM    466  CG  LEU P 609       7.464 -19.584  -3.491  0.00  0.00      PROA  
ATOM    467  HG  LEU P 609       8.092 -18.742  -3.130  0.00  0.00      PROA  
ATOM    468  CD1 LEU P 609       6.363 -19.930  -2.437  0.00  0.00      PROA  
ATOM    469 HD11 LEU P 609       5.800 -18.983  -2.298  0.00  0.00      PROA  
ATOM    470 HD12 LEU P 609       6.793 -20.418  -1.536  0.00  0.00      PROA  
ATOM    471 HD13 LEU P 609       5.681 -20.678  -2.896  0.00  0.00      PROA  
ATOM    472  CD2 LEU P 609       8.307 -20.738  -3.844  0.00  0.00      PROA  
ATOM    473 HD21 LEU P 609       8.970 -21.126  -3.041  0.00  0.00      PROA  
ATOM    474 HD22 LEU P 609       8.910 -20.571  -4.762  0.00  0.00      PROA  
ATOM    475 HD23 LEU P 609       7.682 -21.634  -4.049  0.00  0.00      PROA  
ATOM    476  C   LEU P 609       6.814 -16.685  -4.300  0.00  0.00      PROA  
ATOM    477  O   LEU P 609       6.597 -16.221  -3.193  0.00  0.00      PROA  
ATOM    478  N   ALA P 610       7.718 -16.101  -5.155  0.00  0.00      PROA  
ATOM    479  HN  ALA P 610       7.942 -16.440  -6.065  0.00  0.00      PROA  
ATOM    480  CA  ALA P 610       8.522 -14.989  -4.859  0.00  0.00      PROA  
ATOM    481  HA  ALA P 610       9.233 -15.202  -4.075  0.00  0.00      PROA  
ATOM    482  CB  ALA P 610       9.163 -14.637  -6.188  0.00  0.00      PROA  
ATOM    483  HB1 ALA P 610       9.707 -15.582  -6.399  0.00  0.00      PROA  
ATOM    484  HB2 ALA P 610       9.920 -13.852  -5.974  0.00  0.00      PROA  
ATOM    485  HB3 ALA P 610       8.411 -14.393  -6.969  0.00  0.00      PROA  
ATOM    486  C   ALA P 610       7.660 -13.833  -4.422  0.00  0.00      PROA  
ATOM    487  O   ALA P 610       7.987 -13.221  -3.413  0.00  0.00      PROA  
ATOM    488  N   SER P 611       6.579 -13.472  -5.195  0.00  0.00      PROA  
ATOM    489  HN  SER P 611       6.405 -13.984  -6.033  0.00  0.00      PROA  
ATOM    490  CA  SER P 611       5.548 -12.419  -4.934  0.00  0.00      PROA  
ATOM    491  HA  SER P 611       6.102 -11.492  -4.926  0.00  0.00      PROA  
ATOM    492  CB  SER P 611       4.469 -12.425  -6.057  0.00  0.00      PROA  
ATOM    493  HB1 SER P 611       3.846 -13.344  -6.095  0.00  0.00      PROA  
ATOM    494  HB2 SER P 611       5.069 -12.352  -6.989  0.00  0.00      PROA  
ATOM    495  OG  SER P 611       3.585 -11.299  -6.023  0.00  0.00      PROA  
ATOM    496  HG1 SER P 611       4.026 -10.461  -6.179  0.00  0.00      PROA  
ATOM    497  C   SER P 611       4.893 -12.677  -3.599  0.00  0.00      PROA  
ATOM    498  O   SER P 611       4.781 -11.796  -2.759  0.00  0.00      PROA  
ATOM    499  N   ILE P 612       4.493 -13.993  -3.270  0.00  0.00      PROA  
ATOM    500  HN  ILE P 612       4.700 -14.798  -3.821  0.00  0.00      PROA  
ATOM    501  CA  ILE P 612       3.815 -14.356  -2.076  0.00  0.00      PROA  
ATOM    502  HA  ILE P 612       2.881 -13.814  -2.066  0.00  0.00      PROA  
ATOM    503  CB  ILE P 612       3.460 -15.833  -1.891  0.00  0.00      PROA  
ATOM    504  HB  ILE P 612       4.349 -16.351  -2.309  0.00  0.00      PROA  
ATOM    505  CG2 ILE P 612       3.224 -16.234  -0.408  0.00  0.00      PROA  
ATOM    506 HG21 ILE P 612       2.591 -15.474   0.097  0.00  0.00      PROA  
ATOM    507 HG22 ILE P 612       4.184 -16.266   0.150  0.00  0.00      PROA  
ATOM    508 HG23 ILE P 612       2.869 -17.280  -0.289  0.00  0.00      PROA  
ATOM    509  CG1 ILE P 612       2.324 -16.278  -2.822  0.00  0.00      PROA  
ATOM    510 HG11 ILE P 612       2.390 -15.573  -3.678  0.00  0.00      PROA  
ATOM    511 HG12 ILE P 612       1.330 -16.029  -2.392  0.00  0.00      PROA  
ATOM    512  CD  ILE P 612       2.342 -17.758  -3.361  0.00  0.00      PROA  
ATOM    513  HD1 ILE P 612       3.021 -17.640  -4.233  0.00  0.00      PROA  
ATOM    514  HD2 ILE P 612       1.361 -18.218  -3.604  0.00  0.00      PROA  
ATOM    515  HD3 ILE P 612       2.879 -18.322  -2.568  0.00  0.00      PROA  
ATOM    516  C   ILE P 612       4.616 -13.954  -0.853  0.00  0.00      PROA  
ATOM    517  O   ILE P 612       4.083 -13.237  -0.025  0.00  0.00      PROA  
ATOM    518  N   LEU P 613       5.926 -14.383  -0.719  0.00  0.00      PROA  
ATOM    519  HN  LEU P 613       6.312 -15.030  -1.372  0.00  0.00      PROA  
ATOM    520  CA  LEU P 613       6.714 -14.053   0.479  0.00  0.00      PROA  
ATOM    521  HA  LEU P 613       6.084 -14.333   1.310  0.00  0.00      PROA  
ATOM    522  CB  LEU P 613       7.930 -14.968   0.526  0.00  0.00      PROA  
ATOM    523  HB1 LEU P 613       8.679 -14.632   1.275  0.00  0.00      PROA  
ATOM    524  HB2 LEU P 613       8.454 -14.870  -0.448  0.00  0.00      PROA  
ATOM    525  CG  LEU P 613       7.666 -16.460   0.724  0.00  0.00      PROA  
ATOM    526  HG  LEU P 613       6.703 -16.757   0.257  0.00  0.00      PROA  
ATOM    527  CD1 LEU P 613       8.790 -17.392   0.170  0.00  0.00      PROA  
ATOM    528 HD11 LEU P 613       9.725 -16.895   0.505  0.00  0.00      PROA  
ATOM    529 HD12 LEU P 613       8.678 -17.538  -0.926  0.00  0.00      PROA  
ATOM    530 HD13 LEU P 613       8.731 -18.451   0.500  0.00  0.00      PROA  
ATOM    531  CD2 LEU P 613       7.405 -16.715   2.214  0.00  0.00      PROA  
ATOM    532 HD21 LEU P 613       7.371 -17.813   2.375  0.00  0.00      PROA  
ATOM    533 HD22 LEU P 613       6.465 -16.157   2.410  0.00  0.00      PROA  
ATOM    534 HD23 LEU P 613       8.251 -16.322   2.818  0.00  0.00      PROA  
ATOM    535  C   LEU P 613       6.938 -12.535   0.708  0.00  0.00      PROA  
ATOM    536  O   LEU P 613       6.665 -11.999   1.759  0.00  0.00      PROA  
ATOM    537  N   PHE P 614       7.302 -11.833  -0.374  0.00  0.00      PROA  
ATOM    538  HN  PHE P 614       7.437 -12.340  -1.222  0.00  0.00      PROA  
ATOM    539  CA  PHE P 614       7.386 -10.411  -0.338  0.00  0.00      PROA  
ATOM    540  HA  PHE P 614       8.233 -10.132   0.270  0.00  0.00      PROA  
ATOM    541  CB  PHE P 614       7.782  -9.972  -1.879  0.00  0.00      PROA  
ATOM    542  HB1 PHE P 614       6.912 -10.348  -2.458  0.00  0.00      PROA  
ATOM    543  HB2 PHE P 614       8.765 -10.380  -2.200  0.00  0.00      PROA  
ATOM    544  CG  PHE P 614       7.891  -8.437  -2.129  0.00  0.00      PROA  
ATOM    545  CD1 PHE P 614       7.884  -7.484  -1.090  0.00  0.00      PROA  
ATOM    546  HD1 PHE P 614       7.846  -7.694  -0.031  0.00  0.00      PROA  
ATOM    547  CE1 PHE P 614       8.003  -6.166  -1.410  0.00  0.00      PROA  
ATOM    548  HE1 PHE P 614       8.023  -5.397  -0.652  0.00  0.00      PROA  
ATOM    549  CZ  PHE P 614       8.209  -5.725  -2.694  0.00  0.00      PROA  
ATOM    550  HZ  PHE P 614       8.236  -4.673  -2.940  0.00  0.00      PROA  
ATOM    551  CD2 PHE P 614       7.991  -8.081  -3.469  0.00  0.00      PROA  
ATOM    552  HD2 PHE P 614       8.021  -8.871  -4.205  0.00  0.00      PROA  
ATOM    553  CE2 PHE P 614       8.147  -6.687  -3.737  0.00  0.00      PROA  
ATOM    554  HE2 PHE P 614       8.343  -6.298  -4.726  0.00  0.00      PROA  
ATOM    555  C   PHE P 614       6.093  -9.651   0.083  0.00  0.00      PROA  
ATOM    556  O   PHE P 614       6.112  -8.933   1.080  0.00  0.00      PROA  
ATOM    557  N   LEU P 615       4.998 -10.065  -0.534  0.00  0.00      PROA  
ATOM    558  HN  LEU P 615       5.132 -10.766  -1.230  0.00  0.00      PROA  
ATOM    559  CA  LEU P 615       3.705  -9.440  -0.349  0.00  0.00      PROA  
ATOM    560  HA  LEU P 615       3.896  -8.387  -0.498  0.00  0.00      PROA  
ATOM    561  CB  LEU P 615       2.702  -9.917  -1.459  0.00  0.00      PROA  
ATOM    562  HB1 LEU P 615       1.686  -9.992  -1.015  0.00  0.00      PROA  
ATOM    563  HB2 LEU P 615       3.010 -10.919  -1.825  0.00  0.00      PROA  
ATOM    564  CG  LEU P 615       2.587  -8.872  -2.515  0.00  0.00      PROA  
ATOM    565  HG  LEU P 615       1.923  -9.362  -3.258  0.00  0.00      PROA  
ATOM    566  CD1 LEU P 615       1.717  -7.636  -2.058  0.00  0.00      PROA  
ATOM    567 HD11 LEU P 615       1.350  -7.072  -2.942  0.00  0.00      PROA  
ATOM    568 HD12 LEU P 615       2.396  -7.072  -1.383  0.00  0.00      PROA  
ATOM    569 HD13 LEU P 615       0.764  -7.885  -1.543  0.00  0.00      PROA  
ATOM    570  CD2 LEU P 615       3.866  -8.484  -3.268  0.00  0.00      PROA  
ATOM    571 HD21 LEU P 615       4.595  -7.996  -2.586  0.00  0.00      PROA  
ATOM    572 HD22 LEU P 615       3.711  -7.876  -4.185  0.00  0.00      PROA  
ATOM    573 HD23 LEU P 615       4.345  -9.422  -3.620  0.00  0.00      PROA  
ATOM    574  C   LEU P 615       3.138  -9.715   0.999  0.00  0.00      PROA  
ATOM    575  O   LEU P 615       2.626  -8.830   1.742  0.00  0.00      PROA  
ATOM    576  N   TYR P 616       3.231 -10.968   1.426  0.00  0.00      PROA  
ATOM    577  HN  TYR P 616       3.646 -11.636   0.812  0.00  0.00      PROA  
ATOM    578  CA  TYR P 616       2.756 -11.352   2.822  0.00  0.00      PROA  
ATOM    579  HA  TYR P 616       1.719 -11.064   2.908  0.00  0.00      PROA  
ATOM    580  CB  TYR P 616       2.875 -12.940   2.957  0.00  0.00      PROA  
ATOM    581  HB1 TYR P 616       3.857 -13.327   2.609  0.00  0.00      PROA  
ATOM    582  HB2 TYR P 616       2.096 -13.410   2.320  0.00  0.00      PROA  
ATOM    583  CG  TYR P 616       2.652 -13.456   4.427  0.00  0.00      PROA  
ATOM    584  CD1 TYR P 616       1.405 -13.557   5.007  0.00  0.00      PROA  
ATOM    585  HD1 TYR P 616       0.595 -13.090   4.467  0.00  0.00      PROA  
ATOM    586  CE1 TYR P 616       1.264 -13.948   6.396  0.00  0.00      PROA  
ATOM    587  HE1 TYR P 616       0.326 -13.808   6.913  0.00  0.00      PROA  
ATOM    588  CZ  TYR P 616       2.422 -14.273   7.112  0.00  0.00      PROA  
ATOM    589  OH  TYR P 616       2.150 -14.822   8.338  0.00  0.00      PROA  
ATOM    590  HH  TYR P 616       1.411 -14.352   8.732  0.00  0.00      PROA  
ATOM    591  CD2 TYR P 616       3.811 -13.834   5.177  0.00  0.00      PROA  
ATOM    592  HD2 TYR P 616       4.712 -13.848   4.582  0.00  0.00      PROA  
ATOM    593  CE2 TYR P 616       3.671 -14.244   6.501  0.00  0.00      PROA  
ATOM    594  HE2 TYR P 616       4.517 -14.543   7.102  0.00  0.00      PROA  
ATOM    595  C   TYR P 616       3.427 -10.652   3.959  0.00  0.00      PROA  
ATOM    596  O   TYR P 616       2.844 -10.317   4.961  0.00  0.00      PROA  
ATOM    597  N   CYS P 617       4.810 -10.572   3.815  0.00  0.00      PROA  
ATOM    598  HN  CYS P 617       5.279 -10.888   2.994  0.00  0.00      PROA  
ATOM    599  CA  CYS P 617       5.581  -9.987   4.928  0.00  0.00      PROA  
ATOM    600  HA  CYS P 617       5.223 -10.530   5.791  0.00  0.00      PROA  
ATOM    601  CB  CYS P 617       7.110 -10.191   4.852  0.00  0.00      PROA  
ATOM    602  HB1 CYS P 617       7.571  -9.717   5.745  0.00  0.00      PROA  
ATOM    603  HB2 CYS P 617       7.552  -9.743   3.937  0.00  0.00      PROA  
ATOM    604  SG  CYS P 617       7.625 -11.878   4.977  0.00  0.00      PROA  
ATOM    605  HG1 CYS P 617       6.929 -12.414   3.986  0.00  0.00      PROA  
ATOM    606  C   CYS P 617       5.256  -8.551   5.151  0.00  0.00      PROA  
ATOM    607  O   CYS P 617       5.251  -8.085   6.260  0.00  0.00      PROA  
ATOM    608  N   ALA P 618       4.997  -7.801   4.057  0.00  0.00      PROA  
ATOM    609  HN  ALA P 618       5.172  -8.172   3.148  0.00  0.00      PROA  
ATOM    610  CA  ALA P 618       4.428  -6.484   4.072  0.00  0.00      PROA  
ATOM    611  HA  ALA P 618       5.106  -5.925   4.701  0.00  0.00      PROA  
ATOM    612  CB  ALA P 618       4.547  -5.841   2.607  0.00  0.00      PROA  
ATOM    613  HB1 ALA P 618       5.476  -6.073   2.043  0.00  0.00      PROA  
ATOM    614  HB2 ALA P 618       4.463  -4.751   2.805  0.00  0.00      PROA  
ATOM    615  HB3 ALA P 618       3.692  -6.214   2.002  0.00  0.00      PROA  
ATOM    616  C   ALA P 618       3.024  -6.371   4.575  0.00  0.00      PROA  
ATOM    617  O   ALA P 618       2.743  -5.423   5.323  0.00  0.00      PROA  
ATOM    618  N   CYS P 619       2.146  -7.305   4.334  0.00  0.00      PROA  
ATOM    619  HN  CYS P 619       2.528  -8.122   3.910  0.00  0.00      PROA  
ATOM    620  CA  CYS P 619       0.636  -7.258   4.565  0.00  0.00      PROA  
ATOM    621  HA  CYS P 619       0.237  -6.280   4.336  0.00  0.00      PROA  
ATOM    622  CB  CYS P 619       0.035  -8.245   3.626  0.00  0.00      PROA  
ATOM    623  HB1 CYS P 619       0.413  -9.278   3.783  0.00  0.00      PROA  
ATOM    624  HB2 CYS P 619       0.343  -8.108   2.567  0.00  0.00      PROA  
ATOM    625  SG  CYS P 619      -1.841  -8.383   3.751  0.00  0.00      PROA  
ATOM    626  HG1 CYS P 619      -2.295  -7.147   3.894  0.00  0.00      PROA  
ATOM    627  C   CYS P 619       0.244  -7.561   5.985  0.00  0.00      PROA  
ATOM    628  O   CYS P 619      -0.697  -6.933   6.470  0.00  0.00      PROA  
ATOM    629  N   MET P 620       0.921  -8.532   6.662  0.00  0.00      PROA  
ATOM    630  HN  MET P 620       1.675  -8.996   6.204  0.00  0.00      PROA  
ATOM    631  CA  MET P 620       0.621  -8.888   8.014  0.00  0.00      PROA  
ATOM    632  HA  MET P 620      -0.394  -9.258   8.010  0.00  0.00      PROA  
ATOM    633  CB  MET P 620       1.458  -9.997   8.629  0.00  0.00      PROA  
ATOM    634  HB1 MET P 620       1.079 -10.937   8.176  0.00  0.00      PROA  
ATOM    635  HB2 MET P 620       1.217 -10.117   9.707  0.00  0.00      PROA  
ATOM    636  CG  MET P 620       2.976  -9.922   8.530  0.00  0.00      PROA  
ATOM    637  HG1 MET P 620       3.368  -9.052   9.099  0.00  0.00      PROA  
ATOM    638  HG2 MET P 620       3.240  -9.892   7.452  0.00  0.00      PROA  
ATOM    639  SD  MET P 620       3.954 -11.387   9.150  0.00  0.00      PROA  
ATOM    640  CE  MET P 620       5.520 -11.083   8.436  0.00  0.00      PROA  
ATOM    641  HE1 MET P 620       5.590 -10.005   8.177  0.00  0.00      PROA  
ATOM    642  HE2 MET P 620       5.684 -11.675   7.510  0.00  0.00      PROA  
ATOM    643  HE3 MET P 620       6.316 -11.404   9.142  0.00  0.00      PROA  
ATOM    644  C   MET P 620       0.634  -7.676   8.929  0.00  0.00      PROA  
ATOM    645  O   MET P 620      -0.342  -7.425   9.619  0.00  0.00      PROA  
ATOM    646  N   SER P 621       1.673  -6.841   8.870  0.00  0.00      PROA  
ATOM    647  HN  SER P 621       2.529  -7.068   8.413  0.00  0.00      PROA  
ATOM    648  CA  SER P 621       1.833  -5.632   9.673  0.00  0.00      PROA  
ATOM    649  HA  SER P 621       1.788  -6.080  10.655  0.00  0.00      PROA  
ATOM    650  CB  SER P 621       3.279  -4.990   9.486  0.00  0.00      PROA  
ATOM    651  HB1 SER P 621       3.479  -4.598   8.466  0.00  0.00      PROA  
ATOM    652  HB2 SER P 621       4.026  -5.807   9.580  0.00  0.00      PROA  
ATOM    653  OG  SER P 621       3.490  -3.835  10.404  0.00  0.00      PROA  
ATOM    654  HG1 SER P 621       3.430  -4.186  11.296  0.00  0.00      PROA  
ATOM    655  C   SER P 621       0.828  -4.535   9.680  0.00  0.00      PROA  
ATOM    656  O   SER P 621       0.403  -4.193  10.753  0.00  0.00      PROA  
ATOM    657  N   PRO P 622       0.241  -4.121   8.522  0.00  0.00      PROA  
ATOM    658  CD  PRO P 622       0.801  -4.190   7.132  0.00  0.00      PROA  
ATOM    659  HD1 PRO P 622       0.825  -5.282   6.930  0.00  0.00      PROA  
ATOM    660  HD2 PRO P 622       1.740  -3.598   7.094  0.00  0.00      PROA  
ATOM    661  CA  PRO P 622      -0.858  -3.146   8.538  0.00  0.00      PROA  
ATOM    662  HA  PRO P 622      -0.663  -2.387   9.281  0.00  0.00      PROA  
ATOM    663  CB  PRO P 622      -0.914  -2.507   7.149  0.00  0.00      PROA  
ATOM    664  HB1 PRO P 622      -0.164  -1.708   7.333  0.00  0.00      PROA  
ATOM    665  HB2 PRO P 622      -1.817  -1.931   6.853  0.00  0.00      PROA  
ATOM    666  CG  PRO P 622      -0.233  -3.527   6.235  0.00  0.00      PROA  
ATOM    667  HG1 PRO P 622      -1.049  -4.271   6.112  0.00  0.00      PROA  
ATOM    668  HG2 PRO P 622       0.194  -3.145   5.283  0.00  0.00      PROA  
ATOM    669  C   PRO P 622      -2.158  -3.721   9.110  0.00  0.00      PROA  
ATOM    670  O   PRO P 622      -2.899  -2.996   9.750  0.00  0.00      PROA  
ATOM    671  N   VAL P 623      -2.442  -4.948   8.890  0.00  0.00      PROA  
ATOM    672  HN  VAL P 623      -1.770  -5.530   8.440  0.00  0.00      PROA  
ATOM    673  CA  VAL P 623      -3.696  -5.677   9.411  0.00  0.00      PROA  
ATOM    674  HA  VAL P 623      -4.481  -5.006   9.095  0.00  0.00      PROA  
ATOM    675  CB  VAL P 623      -3.771  -7.073   8.677  0.00  0.00      PROA  
ATOM    676  HB  VAL P 623      -2.846  -7.649   8.893  0.00  0.00      PROA  
ATOM    677  CG1 VAL P 623      -5.022  -7.905   9.214  0.00  0.00      PROA  
ATOM    678 HG11 VAL P 623      -4.990  -8.133  10.301  0.00  0.00      PROA  
ATOM    679 HG12 VAL P 623      -5.080  -8.866   8.659  0.00  0.00      PROA  
ATOM    680 HG13 VAL P 623      -5.958  -7.323   9.073  0.00  0.00      PROA  
ATOM    681  CG2 VAL P 623      -3.922  -6.893   7.158  0.00  0.00      PROA  
ATOM    682 HG21 VAL P 623      -4.075  -7.940   6.820  0.00  0.00      PROA  
ATOM    683 HG22 VAL P 623      -3.084  -6.484   6.555  0.00  0.00      PROA  
ATOM    684 HG23 VAL P 623      -4.882  -6.436   6.838  0.00  0.00      PROA  
ATOM    685  C   VAL P 623      -3.757  -5.842  10.877  0.00  0.00      PROA  
ATOM    686  O   VAL P 623      -4.794  -5.557  11.481  0.00  0.00      PROA  
ATOM    687  N   ILE P 624      -2.576  -6.197  11.480  0.00  0.00      PROA  
ATOM    688  HN  ILE P 624      -1.816  -6.451  10.886  0.00  0.00      PROA  
ATOM    689  CA  ILE P 624      -2.396  -6.118  12.958  0.00  0.00      PROA  
ATOM    690  HA  ILE P 624      -3.192  -6.703  13.394  0.00  0.00      PROA  
ATOM    691  CB  ILE P 624      -1.102  -6.862  13.238  0.00  0.00      PROA  
ATOM    692  HB  ILE P 624      -0.389  -6.529  12.454  0.00  0.00      PROA  
ATOM    693  CG2 ILE P 624      -0.514  -6.639  14.641  0.00  0.00      PROA  
ATOM    694 HG21 ILE P 624       0.093  -7.517  14.947  0.00  0.00      PROA  
ATOM    695 HG22 ILE P 624      -1.377  -6.496  15.326  0.00  0.00      PROA  
ATOM    696 HG23 ILE P 624       0.067  -5.692  14.673  0.00  0.00      PROA  
ATOM    697  CG1 ILE P 624      -1.227  -8.383  12.963  0.00  0.00      PROA  
ATOM    698 HG11 ILE P 624      -1.636  -8.446  11.932  0.00  0.00      PROA  
ATOM    699 HG12 ILE P 624      -1.838  -8.772  13.806  0.00  0.00      PROA  
ATOM    700  CD  ILE P 624       0.062  -9.194  12.899  0.00  0.00      PROA  
ATOM    701  HD1 ILE P 624      -0.194 -10.261  12.727  0.00  0.00      PROA  
ATOM    702  HD2 ILE P 624       0.546  -9.274  13.896  0.00  0.00      PROA  
ATOM    703  HD3 ILE P 624       0.845  -8.847  12.190  0.00  0.00      PROA  
ATOM    704  C   ILE P 624      -2.385  -4.703  13.504  0.00  0.00      PROA  
ATOM    705  O   ILE P 624      -2.822  -4.431  14.602  0.00  0.00      PROA  
ATOM    706  N   THR P 625      -1.752  -3.799  12.737  0.00  0.00      PROA  
ATOM    707  HN  THR P 625      -1.414  -4.041  11.831  0.00  0.00      PROA  
ATOM    708  CA  THR P 625      -1.607  -2.387  13.291  0.00  0.00      PROA  
ATOM    709  HA  THR P 625      -1.242  -2.507  14.300  0.00  0.00      PROA  
ATOM    710  CB  THR P 625      -0.585  -1.545  12.462  0.00  0.00      PROA  
ATOM    711  HB  THR P 625      -0.936  -1.626  11.411  0.00  0.00      PROA  
ATOM    712  OG1 THR P 625       0.693  -2.130  12.603  0.00  0.00      PROA  
ATOM    713  HG1 THR P 625       0.814  -2.852  11.982  0.00  0.00      PROA  
ATOM    714  CG2 THR P 625      -0.477  -0.092  12.880  0.00  0.00      PROA  
ATOM    715 HG21 THR P 625      -1.412   0.382  12.514  0.00  0.00      PROA  
ATOM    716 HG22 THR P 625       0.359   0.373  12.315  0.00  0.00      PROA  
ATOM    717 HG23 THR P 625      -0.395  -0.036  13.986  0.00  0.00      PROA  
ATOM    718  C   THR P 625      -2.952  -1.650  13.368  0.00  0.00      PROA  
ATOM    719  O   THR P 625      -3.302  -1.220  14.436  0.00  0.00      PROA  
ATOM    720  N   PHE P 626      -3.724  -1.672  12.259  0.00  0.00      PROA  
ATOM    721  HN  PHE P 626      -3.355  -2.153  11.468  0.00  0.00      PROA  
ATOM    722  CA  PHE P 626      -5.077  -1.322  12.278  0.00  0.00      PROA  
ATOM    723  HA  PHE P 626      -5.157  -0.326  12.688  0.00  0.00      PROA  
ATOM    724  CB  PHE P 626      -5.773  -1.254  10.907  0.00  0.00      PROA  
ATOM    725  HB1 PHE P 626      -6.867  -1.204  11.098  0.00  0.00      PROA  
ATOM    726  HB2 PHE P 626      -5.486  -2.052  10.189  0.00  0.00      PROA  
ATOM    727  CG  PHE P 626      -5.338   0.055  10.222  0.00  0.00      PROA  
ATOM    728  CD1 PHE P 626      -6.255   1.116  10.191  0.00  0.00      PROA  
ATOM    729  HD1 PHE P 626      -7.283   1.101  10.521  0.00  0.00      PROA  
ATOM    730  CE1 PHE P 626      -5.778   2.279   9.530  0.00  0.00      PROA  
ATOM    731  HE1 PHE P 626      -6.299   3.219   9.637  0.00  0.00      PROA  
ATOM    732  CZ  PHE P 626      -4.645   2.337   8.748  0.00  0.00      PROA  
ATOM    733  HZ  PHE P 626      -4.376   3.235   8.212  0.00  0.00      PROA  
ATOM    734  CD2 PHE P 626      -4.089   0.128   9.500  0.00  0.00      PROA  
ATOM    735  HD2 PHE P 626      -3.350  -0.656   9.575  0.00  0.00      PROA  
ATOM    736  CE2 PHE P 626      -3.813   1.214   8.653  0.00  0.00      PROA  
ATOM    737  HE2 PHE P 626      -2.990   1.182   7.954  0.00  0.00      PROA  
ATOM    738  C   PHE P 626      -5.964  -2.134  13.269  0.00  0.00      PROA  
ATOM    739  O   PHE P 626      -6.790  -1.495  13.907  0.00  0.00      PROA  
ATOM    740  N   GLY P 627      -5.686  -3.507  13.437  0.00  0.00      PROA  
ATOM    741  HN  GLY P 627      -5.090  -4.044  12.846  0.00  0.00      PROA  
ATOM    742  CA  GLY P 627      -6.318  -4.099  14.549  0.00  0.00      PROA  
ATOM    743  HA1 GLY P 627      -5.936  -5.109  14.584  0.00  0.00      PROA  
ATOM    744  HA2 GLY P 627      -7.385  -4.145  14.388  0.00  0.00      PROA  
ATOM    745  C   GLY P 627      -6.110  -3.551  15.953  0.00  0.00      PROA  
ATOM    746  O   GLY P 627      -7.100  -3.472  16.727  0.00  0.00      PROA  
ATOM    747  N   GLY P 628      -4.856  -3.260  16.398  0.00  0.00      PROA  
ATOM    748  HN  GLY P 628      -3.989  -3.563  16.010  0.00  0.00      PROA  
ATOM    749  CA  GLY P 628      -4.843  -2.669  17.767  0.00  0.00      PROA  
ATOM    750  HA1 GLY P 628      -3.795  -2.671  18.030  0.00  0.00      PROA  
ATOM    751  HA2 GLY P 628      -5.306  -3.201  18.584  0.00  0.00      PROA  
ATOM    752  C   GLY P 628      -5.227  -1.221  17.721  0.00  0.00      PROA  
ATOM    753  O   GLY P 628      -5.740  -0.759  18.702  0.00  0.00      PROA  
ATOM    754  N   LEU P 629      -5.143  -0.437  16.556  0.00  0.00      PROA  
ATOM    755  HN  LEU P 629      -4.607  -0.797  15.797  0.00  0.00      PROA  
ATOM    756  CA  LEU P 629      -5.746   0.887  16.498  0.00  0.00      PROA  
ATOM    757  HA  LEU P 629      -5.332   1.519  17.269  0.00  0.00      PROA  
ATOM    758  CB  LEU P 629      -5.474   1.463  15.118  0.00  0.00      PROA  
ATOM    759  HB1 LEU P 629      -6.098   2.377  15.019  0.00  0.00      PROA  
ATOM    760  HB2 LEU P 629      -5.709   0.681  14.365  0.00  0.00      PROA  
ATOM    761  CG  LEU P 629      -4.037   1.972  14.903  0.00  0.00      PROA  
ATOM    762  HG  LEU P 629      -3.396   1.071  15.013  0.00  0.00      PROA  
ATOM    763  CD1 LEU P 629      -3.971   2.594  13.514  0.00  0.00      PROA  
ATOM    764 HD11 LEU P 629      -4.773   3.363  13.508  0.00  0.00      PROA  
ATOM    765 HD12 LEU P 629      -4.324   1.931  12.695  0.00  0.00      PROA  
ATOM    766 HD13 LEU P 629      -3.018   3.040  13.155  0.00  0.00      PROA  
ATOM    767  CD2 LEU P 629      -3.699   3.062  15.912  0.00  0.00      PROA  
ATOM    768 HD21 LEU P 629      -3.470   2.657  16.921  0.00  0.00      PROA  
ATOM    769 HD22 LEU P 629      -4.381   3.935  15.991  0.00  0.00      PROA  
ATOM    770 HD23 LEU P 629      -2.739   3.547  15.634  0.00  0.00      PROA  
ATOM    771  C   LEU P 629      -7.253   0.831  16.756  0.00  0.00      PROA  
ATOM    772  O   LEU P 629      -7.838   1.625  17.511  0.00  0.00      PROA  
ATOM    773  N   LEU P 630      -7.939  -0.065  16.084  0.00  0.00      PROA  
ATOM    774  HN  LEU P 630      -7.394  -0.539  15.397  0.00  0.00      PROA  
ATOM    775  CA  LEU P 630      -9.307  -0.440  16.336  0.00  0.00      PROA  
ATOM    776  HA  LEU P 630      -9.895   0.452  16.179  0.00  0.00      PROA  
ATOM    777  CB  LEU P 630      -9.764  -1.481  15.286  0.00  0.00      PROA  
ATOM    778  HB1 LEU P 630     -10.738  -1.948  15.544  0.00  0.00      PROA  
ATOM    779  HB2 LEU P 630      -8.969  -2.257  15.286  0.00  0.00      PROA  
ATOM    780  CG  LEU P 630     -10.018  -0.858  13.941  0.00  0.00      PROA  
ATOM    781  HG  LEU P 630      -9.062  -0.319  13.769  0.00  0.00      PROA  
ATOM    782  CD1 LEU P 630     -10.244  -1.927  12.810  0.00  0.00      PROA  
ATOM    783 HD11 LEU P 630      -9.283  -2.354  12.452  0.00  0.00      PROA  
ATOM    784 HD12 LEU P 630     -10.816  -1.454  11.984  0.00  0.00      PROA  
ATOM    785 HD13 LEU P 630     -10.870  -2.764  13.187  0.00  0.00      PROA  
ATOM    786  CD2 LEU P 630     -11.208   0.082  13.968  0.00  0.00      PROA  
ATOM    787 HD21 LEU P 630     -12.102  -0.557  14.131  0.00  0.00      PROA  
ATOM    788 HD22 LEU P 630     -11.362   0.549  12.972  0.00  0.00      PROA  
ATOM    789 HD23 LEU P 630     -11.036   0.983  14.595  0.00  0.00      PROA  
ATOM    790  C   LEU P 630      -9.653  -0.923  17.733  0.00  0.00      PROA  
ATOM    791  O   LEU P 630     -10.663  -0.596  18.295  0.00  0.00      PROA  
ATOM    792  N   GLY P 631      -8.698  -1.628  18.327  0.00  0.00      PROA  
ATOM    793  HN  GLY P 631      -8.016  -2.003  17.704  0.00  0.00      PROA  
ATOM    794  CA  GLY P 631      -8.654  -1.911  19.721  0.00  0.00      PROA  
ATOM    795  HA1 GLY P 631      -7.846  -2.562  20.021  0.00  0.00      PROA  
ATOM    796  HA2 GLY P 631      -9.621  -2.266  20.045  0.00  0.00      PROA  
ATOM    797  C   GLY P 631      -8.516  -0.714  20.705  0.00  0.00      PROA  
ATOM    798  O   GLY P 631      -9.332  -0.641  21.619  0.00  0.00      PROA  
ATOM    799  N   GLU P 632      -7.640   0.253  20.528  0.00  0.00      PROA  
ATOM    800  HN  GLU P 632      -6.824   0.180  19.959  0.00  0.00      PROA  
ATOM    801  CA  GLU P 632      -7.558   1.541  21.188  0.00  0.00      PROA  
ATOM    802  HA  GLU P 632      -7.444   1.449  22.258  0.00  0.00      PROA  
ATOM    803  CB  GLU P 632      -6.304   2.322  20.798  0.00  0.00      PROA  
ATOM    804  HB1 GLU P 632      -6.461   3.318  21.265  0.00  0.00      PROA  
ATOM    805  HB2 GLU P 632      -6.268   2.486  19.699  0.00  0.00      PROA  
ATOM    806  CG  GLU P 632      -5.017   1.680  21.326  0.00  0.00      PROA  
ATOM    807  HG1 GLU P 632      -4.921   0.632  20.969  0.00  0.00      PROA  
ATOM    808  HG2 GLU P 632      -5.047   1.836  22.425  0.00  0.00      PROA  
ATOM    809  CD  GLU P 632      -3.786   2.466  20.964  0.00  0.00      PROA  
ATOM    810  OE1 GLU P 632      -3.718   3.675  21.295  0.00  0.00      PROA  
ATOM    811  OE2 GLU P 632      -2.863   1.901  20.315  0.00  0.00      PROA  
ATOM    812  C   GLU P 632      -8.867   2.325  21.058  0.00  0.00      PROA  
ATOM    813  O   GLU P 632      -9.521   2.513  22.065  0.00  0.00      PROA  
ATOM    814  N   ALA P 633      -9.297   2.492  19.811  0.00  0.00      PROA  
ATOM    815  HN  ALA P 633      -8.803   1.946  19.138  0.00  0.00      PROA  
ATOM    816  CA  ALA P 633     -10.600   3.045  19.489  0.00  0.00      PROA  
ATOM    817  HA  ALA P 633     -10.656   4.105  19.687  0.00  0.00      PROA  
ATOM    818  CB  ALA P 633     -10.785   2.888  17.989  0.00  0.00      PROA  
ATOM    819  HB1 ALA P 633      -9.793   3.048  17.515  0.00  0.00      PROA  
ATOM    820  HB2 ALA P 633     -11.463   3.650  17.548  0.00  0.00      PROA  
ATOM    821  HB3 ALA P 633     -11.267   1.932  17.695  0.00  0.00      PROA  
ATOM    822  C   ALA P 633     -11.819   2.463  20.133  0.00  0.00      PROA  
ATOM    823  O   ALA P 633     -12.684   3.206  20.595  0.00  0.00      PROA  
ATOM    824  N   THR P 634     -11.937   1.161  20.198  0.00  0.00      PROA  
ATOM    825  HN  THR P 634     -11.277   0.617  19.685  0.00  0.00      PROA  
ATOM    826  CA  THR P 634     -13.114   0.448  20.707  0.00  0.00      PROA  
ATOM    827  HA  THR P 634     -13.930   1.155  20.724  0.00  0.00      PROA  
ATOM    828  CB  THR P 634     -13.541  -0.772  19.804  0.00  0.00      PROA  
ATOM    829  HB  THR P 634     -13.011  -1.678  20.169  0.00  0.00      PROA  
ATOM    830  OG1 THR P 634     -13.295  -0.424  18.435  0.00  0.00      PROA  
ATOM    831  HG1 THR P 634     -12.374  -0.606  18.237  0.00  0.00      PROA  
ATOM    832  CG2 THR P 634     -15.047  -0.952  19.798  0.00  0.00      PROA  
ATOM    833 HG21 THR P 634     -15.511  -0.075  19.299  0.00  0.00      PROA  
ATOM    834 HG22 THR P 634     -15.338  -1.027  20.868  0.00  0.00      PROA  
ATOM    835 HG23 THR P 634     -15.264  -1.879  19.225  0.00  0.00      PROA  
ATOM    836  C   THR P 634     -13.026  -0.062  22.215  0.00  0.00      PROA  
ATOM    837  O   THR P 634     -13.674  -0.899  22.716  0.00  0.00      PROA  
ATOM    838  N   GLU P 635     -12.045   0.496  22.967  0.00  0.00      PROA  
ATOM    839  HN  GLU P 635     -11.438   1.136  22.504  0.00  0.00      PROA  
ATOM    840  CA  GLU P 635     -11.785   0.166  24.343  0.00  0.00      PROA  
ATOM    841  HA  GLU P 635     -10.922   0.778  24.558  0.00  0.00      PROA  
ATOM    842  CB  GLU P 635     -13.040   0.479  25.314  0.00  0.00      PROA  
ATOM    843  HB1 GLU P 635     -12.706   0.104  26.305  0.00  0.00      PROA  
ATOM    844  HB2 GLU P 635     -13.870  -0.161  24.946  0.00  0.00      PROA  
ATOM    845  CG  GLU P 635     -13.588   1.927  25.420  0.00  0.00      PROA  
ATOM    846  HG1 GLU P 635     -14.541   1.967  25.989  0.00  0.00      PROA  
ATOM    847  HG2 GLU P 635     -13.934   2.221  24.406  0.00  0.00      PROA  
ATOM    848  CD  GLU P 635     -12.707   2.899  25.999  0.00  0.00      PROA  
ATOM    849  OE1 GLU P 635     -12.253   2.733  27.163  0.00  0.00      PROA  
ATOM    850  OE2 GLU P 635     -12.433   3.968  25.362  0.00  0.00      PROA  
ATOM    851  C   GLU P 635     -11.267  -1.268  24.623  0.00  0.00      PROA  
ATOM    852  O   GLU P 635     -11.487  -1.900  25.680  0.00  0.00      PROA  
ATOM    853  N   GLY P 636     -10.495  -1.829  23.652  0.00  0.00      PROA  
ATOM    854  HN  GLY P 636     -10.113  -1.292  22.904  0.00  0.00      PROA  
ATOM    855  CA  GLY P 636     -10.071  -3.242  23.756  0.00  0.00      PROA  
ATOM    856  HA1 GLY P 636      -9.694  -3.420  24.752  0.00  0.00      PROA  
ATOM    857  HA2 GLY P 636      -9.252  -3.454  23.085  0.00  0.00      PROA  
ATOM    858  C   GLY P 636     -11.178  -4.208  23.575  0.00  0.00      PROA  
ATOM    859  O   GLY P 636     -10.977  -5.344  23.886  0.00  0.00      PROA  
ATOM    860  N   ARG P 637     -12.308  -3.737  23.002  0.00  0.00      PROA  
ATOM    861  HN  ARG P 637     -12.410  -2.821  22.621  0.00  0.00      PROA  
ATOM    862  CA  ARG P 637     -13.431  -4.661  22.870  0.00  0.00      PROA  
ATOM    863  HA  ARG P 637     -13.285  -5.485  23.553  0.00  0.00      PROA  
ATOM    864  CB  ARG P 637     -14.781  -3.937  23.241  0.00  0.00      PROA  
ATOM    865  HB1 ARG P 637     -15.669  -4.593  23.115  0.00  0.00      PROA  
ATOM    866  HB2 ARG P 637     -14.785  -3.041  22.584  0.00  0.00      PROA  
ATOM    867  CG  ARG P 637     -14.789  -3.473  24.751  0.00  0.00      PROA  
ATOM    868  HG1 ARG P 637     -14.185  -2.541  24.774  0.00  0.00      PROA  
ATOM    869  HG2 ARG P 637     -14.403  -4.363  25.293  0.00  0.00      PROA  
ATOM    870  CD  ARG P 637     -16.178  -2.978  25.126  0.00  0.00      PROA  
ATOM    871  HD1 ARG P 637     -16.979  -3.746  25.187  0.00  0.00      PROA  
ATOM    872  HD2 ARG P 637     -16.503  -2.098  24.531  0.00  0.00      PROA  
ATOM    873  NE  ARG P 637     -15.987  -2.500  26.488  0.00  0.00      PROA  
ATOM    874  HE  ARG P 637     -15.177  -2.853  26.957  0.00  0.00      PROA  
ATOM    875  CZ  ARG P 637     -16.440  -1.410  27.051  0.00  0.00      PROA  
ATOM    876  NH1 ARG P 637     -17.637  -0.905  26.829  0.00  0.00      PROA  
ATOM    877 HH11 ARG P 637     -17.948  -0.131  27.380  0.00  0.00      PROA  
ATOM    878 HH12 ARG P 637     -18.239  -1.648  26.535  0.00  0.00      PROA  
ATOM    879  NH2 ARG P 637     -15.615  -0.844  27.910  0.00  0.00      PROA  
ATOM    880 HH21 ARG P 637     -14.625  -0.978  27.865  0.00  0.00      PROA  
ATOM    881 HH22 ARG P 637     -16.000  -0.124  28.488  0.00  0.00      PROA  
ATOM    882  C   ARG P 637     -13.449  -5.235  21.461  0.00  0.00      PROA  
ATOM    883  O   ARG P 637     -14.424  -5.753  20.958  0.00  0.00      PROA  
ATOM    884  N   ILE P 638     -12.369  -5.170  20.702  0.00  0.00      PROA  
ATOM    885  HN  ILE P 638     -11.489  -4.851  21.045  0.00  0.00      PROA  
ATOM    886  CA  ILE P 638     -12.196  -5.836  19.431  0.00  0.00      PROA  
ATOM    887  HA  ILE P 638     -12.697  -6.792  19.383  0.00  0.00      PROA  
ATOM    888  CB  ILE P 638     -12.690  -5.013  18.223  0.00  0.00      PROA  
ATOM    889  HB  ILE P 638     -13.657  -4.641  18.624  0.00  0.00      PROA  
ATOM    890  CG2 ILE P 638     -11.863  -3.699  17.830  0.00  0.00      PROA  
ATOM    891 HG21 ILE P 638     -10.895  -4.024  17.393  0.00  0.00      PROA  
ATOM    892 HG22 ILE P 638     -11.742  -3.040  18.716  0.00  0.00      PROA  
ATOM    893 HG23 ILE P 638     -12.362  -3.110  17.030  0.00  0.00      PROA  
ATOM    894  CG1 ILE P 638     -12.977  -5.849  16.944  0.00  0.00      PROA  
ATOM    895 HG11 ILE P 638     -12.086  -6.495  16.793  0.00  0.00      PROA  
ATOM    896 HG12 ILE P 638     -13.250  -5.139  16.135  0.00  0.00      PROA  
ATOM    897  CD  ILE P 638     -14.141  -6.774  17.050  0.00  0.00      PROA  
ATOM    898  HD1 ILE P 638     -15.043  -6.239  17.419  0.00  0.00      PROA  
ATOM    899  HD2 ILE P 638     -13.983  -7.634  17.735  0.00  0.00      PROA  
ATOM    900  HD3 ILE P 638     -14.393  -7.183  16.048  0.00  0.00      PROA  
ATOM    901  C   ILE P 638     -10.685  -6.123  19.292  0.00  0.00      PROA  
ATOM    902  O   ILE P 638      -9.948  -5.396  19.945  0.00  0.00      PROA  
ATOM    903  N   SER P 639     -10.232  -7.205  18.642  0.00  0.00      PROA  
ATOM    904  HN  SER P 639     -10.861  -7.827  18.181  0.00  0.00      PROA  
ATOM    905  CA  SER P 639      -8.814  -7.612  18.605  0.00  0.00      PROA  
ATOM    906  HA  SER P 639      -8.426  -6.821  19.229  0.00  0.00      PROA  
ATOM    907  CB  SER P 639      -8.654  -9.008  19.235  0.00  0.00      PROA  
ATOM    908  HB1 SER P 639      -9.037  -8.894  20.272  0.00  0.00      PROA  
ATOM    909  HB2 SER P 639      -7.582  -9.267  19.367  0.00  0.00      PROA  
ATOM    910  OG  SER P 639      -9.390  -9.998  18.527  0.00  0.00      PROA  
ATOM    911  HG1 SER P 639     -10.302  -9.711  18.618  0.00  0.00      PROA  
ATOM    912  C   SER P 639      -8.287  -7.659  17.168  0.00  0.00      PROA  
ATOM    913  O   SER P 639      -8.958  -7.625  16.170  0.00  0.00      PROA  
ATOM    914  N   ALA P 640      -6.969  -7.718  17.113  0.00  0.00      PROA  
ATOM    915  HN  ALA P 640      -6.396  -7.855  17.917  0.00  0.00      PROA  
ATOM    916  CA  ALA P 640      -6.263  -7.941  15.916  0.00  0.00      PROA  
ATOM    917  HA  ALA P 640      -6.865  -7.475  15.150  0.00  0.00      PROA  
ATOM    918  CB  ALA P 640      -4.841  -7.419  16.139  0.00  0.00      PROA  
ATOM    919  HB1 ALA P 640      -4.657  -6.353  15.888  0.00  0.00      PROA  
ATOM    920  HB2 ALA P 640      -4.089  -7.795  15.413  0.00  0.00      PROA  
ATOM    921  HB3 ALA P 640      -4.494  -7.578  17.182  0.00  0.00      PROA  
ATOM    922  C   ALA P 640      -6.283  -9.455  15.506  0.00  0.00      PROA  
ATOM    923  O   ALA P 640      -6.184  -9.782  14.342  0.00  0.00      PROA  
ATOM    924  N   ILE P 641      -6.524 -10.350  16.486  0.00  0.00      PROA  
ATOM    925  HN  ILE P 641      -6.521  -9.980  17.412  0.00  0.00      PROA  
ATOM    926  CA  ILE P 641      -6.955 -11.729  16.355  0.00  0.00      PROA  
ATOM    927  HA  ILE P 641      -6.123 -12.273  15.932  0.00  0.00      PROA  
ATOM    928  CB  ILE P 641      -7.383 -12.379  17.691  0.00  0.00      PROA  
ATOM    929  HB  ILE P 641      -8.406 -12.034  17.953  0.00  0.00      PROA  
ATOM    930  CG2 ILE P 641      -7.616 -13.899  17.504  0.00  0.00      PROA  
ATOM    931 HG21 ILE P 641      -8.036 -14.405  18.399  0.00  0.00      PROA  
ATOM    932 HG22 ILE P 641      -6.621 -14.337  17.275  0.00  0.00      PROA  
ATOM    933 HG23 ILE P 641      -8.161 -14.100  16.557  0.00  0.00      PROA  
ATOM    934  CG1 ILE P 641      -6.365 -12.281  18.807  0.00  0.00      PROA  
ATOM    935 HG11 ILE P 641      -5.953 -11.250  18.802  0.00  0.00      PROA  
ATOM    936 HG12 ILE P 641      -5.452 -12.884  18.611  0.00  0.00      PROA  
ATOM    937  CD  ILE P 641      -7.107 -12.562  20.080  0.00  0.00      PROA  
ATOM    938  HD1 ILE P 641      -7.470 -13.599  20.246  0.00  0.00      PROA  
ATOM    939  HD2 ILE P 641      -8.070 -12.013  20.142  0.00  0.00      PROA  
ATOM    940  HD3 ILE P 641      -6.553 -12.190  20.969  0.00  0.00      PROA  
ATOM    941  C   ILE P 641      -8.065 -11.830  15.386  0.00  0.00      PROA  
ATOM    942  O   ILE P 641      -7.887 -12.473  14.335  0.00  0.00      PROA  
ATOM    943  N   GLU P 642      -9.291 -11.199  15.583  0.00  0.00      PROA  
ATOM    944  HN  GLU P 642      -9.341 -10.633  16.402  0.00  0.00      PROA  
ATOM    945  CA  GLU P 642     -10.468 -10.933  14.738  0.00  0.00      PROA  
ATOM    946  HA  GLU P 642     -10.850 -11.929  14.568  0.00  0.00      PROA  
ATOM    947  CB  GLU P 642     -11.546  -9.989  15.441  0.00  0.00      PROA  
ATOM    948  HB1 GLU P 642     -12.472  -9.950  14.828  0.00  0.00      PROA  
ATOM    949  HB2 GLU P 642     -11.144  -9.006  15.767  0.00  0.00      PROA  
ATOM    950  CG  GLU P 642     -11.827 -10.865  16.783  0.00  0.00      PROA  
ATOM    951  HG1 GLU P 642     -10.943 -11.209  17.361  0.00  0.00      PROA  
ATOM    952  HG2 GLU P 642     -12.468 -11.738  16.532  0.00  0.00      PROA  
ATOM    953  CD  GLU P 642     -12.644 -10.035  17.733  0.00  0.00      PROA  
ATOM    954  OE1 GLU P 642     -12.012  -9.263  18.501  0.00  0.00      PROA  
ATOM    955  OE2 GLU P 642     -13.888 -10.034  17.720  0.00  0.00      PROA  
ATOM    956  C   GLU P 642     -10.162 -10.337  13.406  0.00  0.00      PROA  
ATOM    957  O   GLU P 642     -10.783 -10.667  12.415  0.00  0.00      PROA  
ATOM    958  N   SER P 643      -9.188  -9.392  13.326  0.00  0.00      PROA  
ATOM    959  HN  SER P 643      -8.672  -9.107  14.131  0.00  0.00      PROA  
ATOM    960  CA  SER P 643      -8.685  -8.876  12.051  0.00  0.00      PROA  
ATOM    961  HA  SER P 643      -9.547  -8.795  11.405  0.00  0.00      PROA  
ATOM    962  CB  SER P 643      -8.029  -7.480  12.025  0.00  0.00      PROA  
ATOM    963  HB1 SER P 643      -8.718  -6.785  12.551  0.00  0.00      PROA  
ATOM    964  HB2 SER P 643      -7.899  -7.017  11.023  0.00  0.00      PROA  
ATOM    965  OG  SER P 643      -6.827  -7.327  12.681  0.00  0.00      PROA  
ATOM    966  HG1 SER P 643      -6.108  -6.932  12.182  0.00  0.00      PROA  
ATOM    967  C   SER P 643      -7.927  -9.813  11.278  0.00  0.00      PROA  
ATOM    968  O   SER P 643      -8.084  -9.887  10.085  0.00  0.00      PROA  
ATOM    969  N   LEU P 644      -7.070 -10.669  11.888  0.00  0.00      PROA  
ATOM    970  HN  LEU P 644      -6.765 -10.588  12.834  0.00  0.00      PROA  
ATOM    971  CA  LEU P 644      -6.468 -11.772  11.080  0.00  0.00      PROA  
ATOM    972  HA  LEU P 644      -5.927 -11.310  10.267  0.00  0.00      PROA  
ATOM    973  CB  LEU P 644      -5.482 -12.440  11.966  0.00  0.00      PROA  
ATOM    974  HB1 LEU P 644      -4.959 -13.227  11.381  0.00  0.00      PROA  
ATOM    975  HB2 LEU P 644      -5.877 -13.008  12.835  0.00  0.00      PROA  
ATOM    976  CG  LEU P 644      -4.293 -11.627  12.601  0.00  0.00      PROA  
ATOM    977  HG  LEU P 644      -4.715 -10.638  12.880  0.00  0.00      PROA  
ATOM    978  CD1 LEU P 644      -3.737 -12.232  13.850  0.00  0.00      PROA  
ATOM    979 HD11 LEU P 644      -2.787 -11.714  14.101  0.00  0.00      PROA  
ATOM    980 HD12 LEU P 644      -3.486 -13.267  13.534  0.00  0.00      PROA  
ATOM    981 HD13 LEU P 644      -4.418 -12.284  14.726  0.00  0.00      PROA  
ATOM    982  CD2 LEU P 644      -3.212 -11.385  11.533  0.00  0.00      PROA  
ATOM    983 HD21 LEU P 644      -2.801 -12.320  11.095  0.00  0.00      PROA  
ATOM    984 HD22 LEU P 644      -2.348 -10.796  11.909  0.00  0.00      PROA  
ATOM    985 HD23 LEU P 644      -3.739 -10.827  10.730  0.00  0.00      PROA  
ATOM    986  C   LEU P 644      -7.449 -12.705  10.458  0.00  0.00      PROA  
ATOM    987  O   LEU P 644      -7.466 -13.109   9.289  0.00  0.00      PROA  
ATOM    988  N   PHE P 645      -8.388 -13.115  11.220  0.00  0.00      PROA  
ATOM    989  HN  PHE P 645      -8.296 -12.891  12.187  0.00  0.00      PROA  
ATOM    990  CA  PHE P 645      -9.462 -13.951  10.754  0.00  0.00      PROA  
ATOM    991  HA  PHE P 645      -8.968 -14.829  10.364  0.00  0.00      PROA  
ATOM    992  CB  PHE P 645     -10.394 -14.312  11.971  0.00  0.00      PROA  
ATOM    993  HB1 PHE P 645     -10.727 -13.423  12.549  0.00  0.00      PROA  
ATOM    994  HB2 PHE P 645      -9.788 -14.921  12.676  0.00  0.00      PROA  
ATOM    995  CG  PHE P 645     -11.643 -15.205  11.666  0.00  0.00      PROA  
ATOM    996  CD1 PHE P 645     -11.454 -16.590  11.632  0.00  0.00      PROA  
ATOM    997  HD1 PHE P 645     -10.463 -16.887  11.944  0.00  0.00      PROA  
ATOM    998  CE1 PHE P 645     -12.508 -17.482  11.535  0.00  0.00      PROA  
ATOM    999  HE1 PHE P 645     -12.409 -18.555  11.615  0.00  0.00      PROA  
ATOM   1000  CZ  PHE P 645     -13.815 -16.974  11.285  0.00  0.00      PROA  
ATOM   1001  HZ  PHE P 645     -14.667 -17.606  11.083  0.00  0.00      PROA  
ATOM   1002  CD2 PHE P 645     -12.956 -14.750  11.370  0.00  0.00      PROA  
ATOM   1003  HD2 PHE P 645     -13.028 -13.672  11.374  0.00  0.00      PROA  
ATOM   1004  CE2 PHE P 645     -14.009 -15.646  11.210  0.00  0.00      PROA  
ATOM   1005  HE2 PHE P 645     -14.980 -15.203  11.045  0.00  0.00      PROA  
ATOM   1006  C   PHE P 645     -10.268 -13.315   9.651  0.00  0.00      PROA  
ATOM   1007  O   PHE P 645     -10.429 -13.812   8.553  0.00  0.00      PROA  
ATOM   1008  N   GLY P 646     -10.644 -12.052   9.846  0.00  0.00      PROA  
ATOM   1009  HN  GLY P 646     -10.433 -11.642  10.730  0.00  0.00      PROA  
ATOM   1010  CA  GLY P 646     -11.596 -11.406   8.959  0.00  0.00      PROA  
ATOM   1011  HA1 GLY P 646     -12.084 -10.594   9.477  0.00  0.00      PROA  
ATOM   1012  HA2 GLY P 646     -12.291 -12.185   8.684  0.00  0.00      PROA  
ATOM   1013  C   GLY P 646     -10.974 -10.981   7.626  0.00  0.00      PROA  
ATOM   1014  O   GLY P 646     -11.598 -10.930   6.569  0.00  0.00      PROA  
ATOM   1015  N   ALA P 647      -9.699 -10.669   7.681  0.00  0.00      PROA  
ATOM   1016  HN  ALA P 647      -9.324 -10.644   8.604  0.00  0.00      PROA  
ATOM   1017  CA  ALA P 647      -8.864 -10.431   6.610  0.00  0.00      PROA  
ATOM   1018  HA  ALA P 647      -9.281  -9.723   5.909  0.00  0.00      PROA  
ATOM   1019  CB  ALA P 647      -7.542  -9.810   7.130  0.00  0.00      PROA  
ATOM   1020  HB1 ALA P 647      -6.739 -10.441   7.566  0.00  0.00      PROA  
ATOM   1021  HB2 ALA P 647      -7.815  -8.985   7.823  0.00  0.00      PROA  
ATOM   1022  HB3 ALA P 647      -6.985  -9.388   6.266  0.00  0.00      PROA  
ATOM   1023  C   ALA P 647      -8.501 -11.668   5.779  0.00  0.00      PROA  
ATOM   1024  O   ALA P 647      -8.384 -11.594   4.575  0.00  0.00      PROA  
ATOM   1025  N   SER P 648      -8.259 -12.849   6.482  0.00  0.00      PROA  
ATOM   1026  HN  SER P 648      -8.130 -12.921   7.468  0.00  0.00      PROA  
ATOM   1027  CA  SER P 648      -8.029 -14.133   5.922  0.00  0.00      PROA  
ATOM   1028  HA  SER P 648      -7.357 -14.107   5.077  0.00  0.00      PROA  
ATOM   1029  CB  SER P 648      -7.519 -15.219   6.899  0.00  0.00      PROA  
ATOM   1030  HB1 SER P 648      -8.361 -15.484   7.574  0.00  0.00      PROA  
ATOM   1031  HB2 SER P 648      -6.792 -14.811   7.633  0.00  0.00      PROA  
ATOM   1032  OG  SER P 648      -7.087 -16.494   6.349  0.00  0.00      PROA  
ATOM   1033  HG1 SER P 648      -6.267 -16.365   5.868  0.00  0.00      PROA  
ATOM   1034  C   SER P 648      -9.252 -14.686   5.146  0.00  0.00      PROA  
ATOM   1035  O   SER P 648      -9.202 -15.086   3.952  0.00  0.00      PROA  
ATOM   1036  N   LEU P 649     -10.454 -14.633   5.780  0.00  0.00      PROA  
ATOM   1037  HN  LEU P 649     -10.468 -14.266   6.707  0.00  0.00      PROA  
ATOM   1038  CA  LEU P 649     -11.746 -14.989   5.301  0.00  0.00      PROA  
ATOM   1039  HA  LEU P 649     -11.812 -16.038   5.052  0.00  0.00      PROA  
ATOM   1040  CB  LEU P 649     -12.708 -14.761   6.496  0.00  0.00      PROA  
ATOM   1041  HB1 LEU P 649     -12.666 -13.754   6.963  0.00  0.00      PROA  
ATOM   1042  HB2 LEU P 649     -12.226 -15.349   7.306  0.00  0.00      PROA  
ATOM   1043  CG  LEU P 649     -14.192 -15.291   6.401  0.00  0.00      PROA  
ATOM   1044  HG  LEU P 649     -14.744 -14.656   5.675  0.00  0.00      PROA  
ATOM   1045  CD1 LEU P 649     -14.272 -16.713   5.749  0.00  0.00      PROA  
ATOM   1046 HD11 LEU P 649     -13.872 -16.652   4.714  0.00  0.00      PROA  
ATOM   1047 HD12 LEU P 649     -15.277 -17.183   5.709  0.00  0.00      PROA  
ATOM   1048 HD13 LEU P 649     -13.693 -17.523   6.243  0.00  0.00      PROA  
ATOM   1049  CD2 LEU P 649     -14.940 -15.174   7.701  0.00  0.00      PROA  
ATOM   1050 HD21 LEU P 649     -14.156 -15.313   8.476  0.00  0.00      PROA  
ATOM   1051 HD22 LEU P 649     -15.684 -15.982   7.868  0.00  0.00      PROA  
ATOM   1052 HD23 LEU P 649     -15.508 -14.229   7.842  0.00  0.00      PROA  
ATOM   1053  C   LEU P 649     -12.284 -14.221   4.127  0.00  0.00      PROA  
ATOM   1054  O   LEU P 649     -12.749 -14.804   3.167  0.00  0.00      PROA  
ATOM   1055  N   THR P 650     -12.247 -12.885   4.205  0.00  0.00      PROA  
ATOM   1056  HN  THR P 650     -12.065 -12.543   5.123  0.00  0.00      PROA  
ATOM   1057  CA  THR P 650     -12.551 -11.984   3.124  0.00  0.00      PROA  
ATOM   1058  HA  THR P 650     -13.492 -12.274   2.680  0.00  0.00      PROA  
ATOM   1059  CB  THR P 650     -12.400 -10.536   3.601  0.00  0.00      PROA  
ATOM   1060  HB  THR P 650     -11.384 -10.390   4.027  0.00  0.00      PROA  
ATOM   1061  OG1 THR P 650     -13.337 -10.142   4.602  0.00  0.00      PROA  
ATOM   1062  HG1 THR P 650     -12.853 -10.338   5.408  0.00  0.00      PROA  
ATOM   1063  CG2 THR P 650     -12.598  -9.576   2.554  0.00  0.00      PROA  
ATOM   1064 HG21 THR P 650     -12.379  -8.558   2.941  0.00  0.00      PROA  
ATOM   1065 HG22 THR P 650     -13.686  -9.487   2.347  0.00  0.00      PROA  
ATOM   1066 HG23 THR P 650     -11.954  -9.667   1.653  0.00  0.00      PROA  
ATOM   1067  C   THR P 650     -11.529 -12.077   1.969  0.00  0.00      PROA  
ATOM   1068  O   THR P 650     -11.887 -12.138   0.842  0.00  0.00      PROA  
ATOM   1069  N   GLY P 651     -10.252 -12.289   2.267  0.00  0.00      PROA  
ATOM   1070  HN  GLY P 651     -10.110 -12.467   3.238  0.00  0.00      PROA  
ATOM   1071  CA  GLY P 651      -9.176 -12.218   1.293  0.00  0.00      PROA  
ATOM   1072  HA1 GLY P 651      -8.297 -12.052   1.899  0.00  0.00      PROA  
ATOM   1073  HA2 GLY P 651      -9.407 -11.401   0.626  0.00  0.00      PROA  
ATOM   1074  C   GLY P 651      -9.116 -13.467   0.377  0.00  0.00      PROA  
ATOM   1075  O   GLY P 651      -8.781 -13.307  -0.808  0.00  0.00      PROA  
ATOM   1076  N   ILE P 652      -9.395 -14.676   0.938  0.00  0.00      PROA  
ATOM   1077  HN  ILE P 652      -9.466 -14.725   1.931  0.00  0.00      PROA  
ATOM   1078  CA  ILE P 652      -9.458 -15.946   0.195  0.00  0.00      PROA  
ATOM   1079  HA  ILE P 652      -8.682 -15.998  -0.554  0.00  0.00      PROA  
ATOM   1080  CB  ILE P 652      -9.281 -17.231   1.094  0.00  0.00      PROA  
ATOM   1081  HB  ILE P 652     -10.052 -17.229   1.894  0.00  0.00      PROA  
ATOM   1082  CG2 ILE P 652      -9.337 -18.487   0.212  0.00  0.00      PROA  
ATOM   1083 HG21 ILE P 652      -9.201 -19.376   0.864  0.00  0.00      PROA  
ATOM   1084 HG22 ILE P 652      -8.400 -18.392  -0.377  0.00  0.00      PROA  
ATOM   1085 HG23 ILE P 652     -10.252 -18.640  -0.400  0.00  0.00      PROA  
ATOM   1086  CG1 ILE P 652      -7.908 -17.223   1.786  0.00  0.00      PROA  
ATOM   1087 HG11 ILE P 652      -7.493 -16.200   1.906  0.00  0.00      PROA  
ATOM   1088 HG12 ILE P 652      -7.128 -17.644   1.116  0.00  0.00      PROA  
ATOM   1089  CD  ILE P 652      -7.872 -17.925   3.128  0.00  0.00      PROA  
ATOM   1090  HD1 ILE P 652      -7.955 -19.032   3.094  0.00  0.00      PROA  
ATOM   1091  HD2 ILE P 652      -8.667 -17.558   3.811  0.00  0.00      PROA  
ATOM   1092  HD3 ILE P 652      -6.937 -17.736   3.698  0.00  0.00      PROA  
ATOM   1093  C   ILE P 652     -10.635 -16.039  -0.783  0.00  0.00      PROA  
ATOM   1094  O   ILE P 652     -10.453 -16.164  -2.027  0.00  0.00      PROA  
ATOM   1095  N   ALA P 653     -11.855 -15.712  -0.284  0.00  0.00      PROA  
ATOM   1096  HN  ALA P 653     -11.841 -15.397   0.661  0.00  0.00      PROA  
ATOM   1097  CA  ALA P 653     -13.011 -15.632  -1.101  0.00  0.00      PROA  
ATOM   1098  HA  ALA P 653     -13.036 -16.576  -1.625  0.00  0.00      PROA  
ATOM   1099  CB  ALA P 653     -14.245 -15.400  -0.188  0.00  0.00      PROA  
ATOM   1100  HB1 ALA P 653     -14.279 -16.140   0.641  0.00  0.00      PROA  
ATOM   1101  HB2 ALA P 653     -15.123 -15.547  -0.851  0.00  0.00      PROA  
ATOM   1102  HB3 ALA P 653     -14.376 -14.395   0.267  0.00  0.00      PROA  
ATOM   1103  C   ALA P 653     -12.884 -14.544  -2.158  0.00  0.00      PROA  
ATOM   1104  O   ALA P 653     -13.265 -14.805  -3.279  0.00  0.00      PROA  
ATOM   1105  N   TYR P 654     -12.388 -13.348  -1.814  0.00  0.00      PROA  
ATOM   1106  HN  TYR P 654     -12.200 -13.231  -0.842  0.00  0.00      PROA  
ATOM   1107  CA  TYR P 654     -12.087 -12.226  -2.717  0.00  0.00      PROA  
ATOM   1108  HA  TYR P 654     -13.012 -11.845  -3.126  0.00  0.00      PROA  
ATOM   1109  CB  TYR P 654     -11.455 -11.109  -1.906  0.00  0.00      PROA  
ATOM   1110  HB1 TYR P 654     -10.428 -11.261  -1.511  0.00  0.00      PROA  
ATOM   1111  HB2 TYR P 654     -12.070 -10.840  -1.021  0.00  0.00      PROA  
ATOM   1112  CG  TYR P 654     -11.370  -9.764  -2.561  0.00  0.00      PROA  
ATOM   1113  CD1 TYR P 654     -10.411  -9.495  -3.535  0.00  0.00      PROA  
ATOM   1114  HD1 TYR P 654      -9.786 -10.340  -3.783  0.00  0.00      PROA  
ATOM   1115  CE1 TYR P 654     -10.321  -8.254  -4.217  0.00  0.00      PROA  
ATOM   1116  HE1 TYR P 654      -9.590  -8.073  -4.992  0.00  0.00      PROA  
ATOM   1117  CZ  TYR P 654     -11.091  -7.142  -3.775  0.00  0.00      PROA  
ATOM   1118  OH  TYR P 654     -10.969  -5.880  -4.337  0.00  0.00      PROA  
ATOM   1119  HH  TYR P 654     -11.636  -5.256  -4.041  0.00  0.00      PROA  
ATOM   1120  CD2 TYR P 654     -12.320  -8.704  -2.275  0.00  0.00      PROA  
ATOM   1121  HD2 TYR P 654     -13.006  -8.881  -1.461  0.00  0.00      PROA  
ATOM   1122  CE2 TYR P 654     -12.176  -7.419  -2.865  0.00  0.00      PROA  
ATOM   1123  HE2 TYR P 654     -12.871  -6.646  -2.568  0.00  0.00      PROA  
ATOM   1124  C   TYR P 654     -11.125 -12.665  -3.915  0.00  0.00      PROA  
ATOM   1125  O   TYR P 654     -11.380 -12.373  -5.072  0.00  0.00      PROA  
ATOM   1126  N   SER P 655     -10.047 -13.410  -3.615  0.00  0.00      PROA  
ATOM   1127  HN  SER P 655      -9.869 -13.647  -2.663  0.00  0.00      PROA  
ATOM   1128  CA  SER P 655      -9.129 -13.915  -4.629  0.00  0.00      PROA  
ATOM   1129  HA  SER P 655      -8.694 -13.111  -5.204  0.00  0.00      PROA  
ATOM   1130  CB  SER P 655      -7.894 -14.391  -3.906  0.00  0.00      PROA  
ATOM   1131  HB1 SER P 655      -7.180 -14.803  -4.651  0.00  0.00      PROA  
ATOM   1132  HB2 SER P 655      -8.118 -15.197  -3.174  0.00  0.00      PROA  
ATOM   1133  OG  SER P 655      -7.149 -13.377  -3.222  0.00  0.00      PROA  
ATOM   1134  HG1 SER P 655      -7.690 -13.278  -2.435  0.00  0.00      PROA  
ATOM   1135  C   SER P 655      -9.789 -14.879  -5.513  0.00  0.00      PROA  
ATOM   1136  O   SER P 655      -9.466 -14.909  -6.731  0.00  0.00      PROA  
ATOM   1137  N   LEU P 656     -10.727 -15.793  -5.145  0.00  0.00      PROA  
ATOM   1138  HN  LEU P 656     -11.027 -15.840  -4.196  0.00  0.00      PROA  
ATOM   1139  CA  LEU P 656     -11.338 -16.692  -6.028  0.00  0.00      PROA  
ATOM   1140  HA  LEU P 656     -10.514 -17.162  -6.544  0.00  0.00      PROA  
ATOM   1141  CB  LEU P 656     -12.288 -17.727  -5.315  0.00  0.00      PROA  
ATOM   1142  HB1 LEU P 656     -12.770 -18.435  -6.022  0.00  0.00      PROA  
ATOM   1143  HB2 LEU P 656     -12.979 -17.342  -4.534  0.00  0.00      PROA  
ATOM   1144  CG  LEU P 656     -11.466 -18.837  -4.524  0.00  0.00      PROA  
ATOM   1145  HG  LEU P 656     -10.690 -18.261  -3.977  0.00  0.00      PROA  
ATOM   1146  CD1 LEU P 656     -12.349 -19.520  -3.423  0.00  0.00      PROA  
ATOM   1147 HD11 LEU P 656     -13.350 -19.871  -3.752  0.00  0.00      PROA  
ATOM   1148 HD12 LEU P 656     -12.553 -18.684  -2.721  0.00  0.00      PROA  
ATOM   1149 HD13 LEU P 656     -11.725 -20.234  -2.844  0.00  0.00      PROA  
ATOM   1150  CD2 LEU P 656     -10.765 -19.947  -5.308  0.00  0.00      PROA  
ATOM   1151 HD21 LEU P 656     -11.420 -20.770  -5.668  0.00  0.00      PROA  
ATOM   1152 HD22 LEU P 656      -9.965 -20.490  -4.760  0.00  0.00      PROA  
ATOM   1153 HD23 LEU P 656     -10.238 -19.609  -6.226  0.00  0.00      PROA  
ATOM   1154  C   LEU P 656     -12.202 -15.921  -7.036  0.00  0.00      PROA  
ATOM   1155  O   LEU P 656     -11.926 -16.122  -8.226  0.00  0.00      PROA  
ATOM   1156  N   PHE P 657     -13.131 -15.045  -6.554  0.00  0.00      PROA  
ATOM   1157  HN  PHE P 657     -13.294 -14.776  -5.608  0.00  0.00      PROA  
ATOM   1158  CA  PHE P 657     -14.163 -14.643  -7.473  0.00  0.00      PROA  
ATOM   1159  HA  PHE P 657     -14.124 -15.310  -8.321  0.00  0.00      PROA  
ATOM   1160  CB  PHE P 657     -15.595 -14.905  -6.942  0.00  0.00      PROA  
ATOM   1161  HB1 PHE P 657     -16.320 -14.967  -7.781  0.00  0.00      PROA  
ATOM   1162  HB2 PHE P 657     -15.951 -14.147  -6.212  0.00  0.00      PROA  
ATOM   1163  CG  PHE P 657     -15.771 -16.178  -6.123  0.00  0.00      PROA  
ATOM   1164  CD1 PHE P 657     -15.625 -17.416  -6.775  0.00  0.00      PROA  
ATOM   1165  HD1 PHE P 657     -15.539 -17.415  -7.852  0.00  0.00      PROA  
ATOM   1166  CE1 PHE P 657     -15.635 -18.582  -6.040  0.00  0.00      PROA  
ATOM   1167  HE1 PHE P 657     -15.385 -19.577  -6.379  0.00  0.00      PROA  
ATOM   1168  CZ  PHE P 657     -15.859 -18.500  -4.595  0.00  0.00      PROA  
ATOM   1169  HZ  PHE P 657     -15.794 -19.426  -4.044  0.00  0.00      PROA  
ATOM   1170  CD2 PHE P 657     -16.025 -16.173  -4.676  0.00  0.00      PROA  
ATOM   1171  HD2 PHE P 657     -16.160 -15.268  -4.103  0.00  0.00      PROA  
ATOM   1172  CE2 PHE P 657     -16.099 -17.365  -3.917  0.00  0.00      PROA  
ATOM   1173  HE2 PHE P 657     -16.227 -17.355  -2.844  0.00  0.00      PROA  
ATOM   1174  C   PHE P 657     -14.066 -13.243  -7.955  0.00  0.00      PROA  
ATOM   1175  O   PHE P 657     -15.027 -12.822  -8.535  0.00  0.00      PROA  
ATOM   1176  N   ALA P 658     -13.047 -12.437  -7.718  0.00  0.00      PROA  
ATOM   1177  HN  ALA P 658     -12.311 -12.691  -7.095  0.00  0.00      PROA  
ATOM   1178  CA  ALA P 658     -12.927 -11.054  -8.171  0.00  0.00      PROA  
ATOM   1179  HA  ALA P 658     -13.921 -10.634  -8.212  0.00  0.00      PROA  
ATOM   1180  CB  ALA P 658     -12.083 -10.158  -7.224  0.00  0.00      PROA  
ATOM   1181  HB1 ALA P 658     -12.424 -10.211  -6.168  0.00  0.00      PROA  
ATOM   1182  HB2 ALA P 658     -11.878  -9.123  -7.571  0.00  0.00      PROA  
ATOM   1183  HB3 ALA P 658     -11.086 -10.646  -7.262  0.00  0.00      PROA  
ATOM   1184  C   ALA P 658     -12.429 -10.957  -9.550  0.00  0.00      PROA  
ATOM   1185  O   ALA P 658     -11.953 -11.940 -10.152  0.00  0.00      PROA  
ATOM   1186  N   GLY P 659     -12.487  -9.758 -10.195  0.00  0.00      PROA  
ATOM   1187  HN  GLY P 659     -12.687  -8.934  -9.670  0.00  0.00      PROA  
ATOM   1188  CA  GLY P 659     -12.174  -9.628 -11.594  0.00  0.00      PROA  
ATOM   1189  HA1 GLY P 659     -12.219  -8.558 -11.732  0.00  0.00      PROA  
ATOM   1190  HA2 GLY P 659     -12.839 -10.229 -12.196  0.00  0.00      PROA  
ATOM   1191  C   GLY P 659     -10.687  -9.930 -11.905  0.00  0.00      PROA  
ATOM   1192  O   GLY P 659     -10.343 -10.807 -12.591  0.00  0.00      PROA  
ATOM   1193  N   GLN P 660      -9.859  -9.041 -11.286  0.00  0.00      PROA  
ATOM   1194  HN  GLN P 660     -10.282  -8.310 -10.755  0.00  0.00      PROA  
ATOM   1195  CA  GLN P 660      -8.397  -9.194 -11.297  0.00  0.00      PROA  
ATOM   1196  HA  GLN P 660      -8.137 -10.008 -11.958  0.00  0.00      PROA  
ATOM   1197  CB  GLN P 660      -7.723  -7.901 -11.793  0.00  0.00      PROA  
ATOM   1198  HB1 GLN P 660      -8.523  -7.355 -12.338  0.00  0.00      PROA  
ATOM   1199  HB2 GLN P 660      -7.082  -8.066 -12.685  0.00  0.00      PROA  
ATOM   1200  CG  GLN P 660      -7.048  -6.937 -10.894  0.00  0.00      PROA  
ATOM   1201  HG1 GLN P 660      -6.773  -6.066 -11.526  0.00  0.00      PROA  
ATOM   1202  HG2 GLN P 660      -6.080  -7.412 -10.626  0.00  0.00      PROA  
ATOM   1203  CD  GLN P 660      -7.768  -6.361  -9.606  0.00  0.00      PROA  
ATOM   1204  OE1 GLN P 660      -7.239  -5.945  -8.636  0.00  0.00      PROA  
ATOM   1205  NE2 GLN P 660      -9.085  -6.278  -9.798  0.00  0.00      PROA  
ATOM   1206 HE21 GLN P 660      -9.614  -5.795  -9.100  0.00  0.00      PROA  
ATOM   1207 HE22 GLN P 660      -9.504  -6.715 -10.594  0.00  0.00      PROA  
ATOM   1208  C   GLN P 660      -8.023  -9.660  -9.895  0.00  0.00      PROA  
ATOM   1209  O   GLN P 660      -8.489  -9.084  -8.978  0.00  0.00      PROA  
ATOM   1210  N   PRO P 661      -7.191 -10.675  -9.617  0.00  0.00      PROA  
ATOM   1211  CD  PRO P 661      -6.495 -11.443 -10.671  0.00  0.00      PROA  
ATOM   1212  HD1 PRO P 661      -5.916 -10.729 -11.295  0.00  0.00      PROA  
ATOM   1213  HD2 PRO P 661      -7.381 -11.790 -11.243  0.00  0.00      PROA  
ATOM   1214  CA  PRO P 661      -6.916 -11.129  -8.266  0.00  0.00      PROA  
ATOM   1215  HA  PRO P 661      -7.782 -11.165  -7.621  0.00  0.00      PROA  
ATOM   1216  CB  PRO P 661      -6.457 -12.506  -8.689  0.00  0.00      PROA  
ATOM   1217  HB1 PRO P 661      -7.349 -13.141  -8.877  0.00  0.00      PROA  
ATOM   1218  HB2 PRO P 661      -5.859 -12.973  -7.877  0.00  0.00      PROA  
ATOM   1219  CG  PRO P 661      -5.643 -12.469  -9.975  0.00  0.00      PROA  
ATOM   1220  HG1 PRO P 661      -4.604 -12.099  -9.840  0.00  0.00      PROA  
ATOM   1221  HG2 PRO P 661      -5.586 -13.437 -10.519  0.00  0.00      PROA  
ATOM   1222  C   PRO P 661      -5.661 -10.452  -7.705  0.00  0.00      PROA  
ATOM   1223  O   PRO P 661      -4.923 -11.046  -6.905  0.00  0.00      PROA  
ATOM   1224  N   LEU P 662      -5.413  -9.178  -8.092  0.00  0.00      PROA  
ATOM   1225  HN  LEU P 662      -6.025  -8.741  -8.747  0.00  0.00      PROA  
ATOM   1226  CA  LEU P 662      -4.282  -8.381  -7.736  0.00  0.00      PROA  
ATOM   1227  HA  LEU P 662      -3.471  -9.008  -7.394  0.00  0.00      PROA  
ATOM   1228  CB  LEU P 662      -3.793  -7.624  -8.965  0.00  0.00      PROA  
ATOM   1229  HB1 LEU P 662      -2.882  -7.016  -8.784  0.00  0.00      PROA  
ATOM   1230  HB2 LEU P 662      -4.585  -6.903  -9.260  0.00  0.00      PROA  
ATOM   1231  CG  LEU P 662      -3.461  -8.467 -10.202  0.00  0.00      PROA  
ATOM   1232  HG  LEU P 662      -4.369  -8.977 -10.589  0.00  0.00      PROA  
ATOM   1233  CD1 LEU P 662      -2.932  -7.642 -11.346  0.00  0.00      PROA  
ATOM   1234 HD11 LEU P 662      -3.625  -6.786 -11.496  0.00  0.00      PROA  
ATOM   1235 HD12 LEU P 662      -2.616  -8.157 -12.278  0.00  0.00      PROA  
ATOM   1236 HD13 LEU P 662      -1.994  -7.203 -10.944  0.00  0.00      PROA  
ATOM   1237  CD2 LEU P 662      -2.391  -9.545  -9.920  0.00  0.00      PROA  
ATOM   1238 HD21 LEU P 662      -2.305 -10.220 -10.798  0.00  0.00      PROA  
ATOM   1239 HD22 LEU P 662      -2.602 -10.242  -9.081  0.00  0.00      PROA  
ATOM   1240 HD23 LEU P 662      -1.418  -9.066  -9.678  0.00  0.00      PROA  
ATOM   1241  C   LEU P 662      -4.619  -7.423  -6.614  0.00  0.00      PROA  
ATOM   1242  O   LEU P 662      -3.670  -6.844  -6.036  0.00  0.00      PROA  
ATOM   1243  N   THR P 663      -5.841  -7.247  -6.048  0.00  0.00      PROA  
ATOM   1244  HN  THR P 663      -6.603  -7.754  -6.443  0.00  0.00      PROA  
ATOM   1245  CA  THR P 663      -6.087  -6.295  -5.010  0.00  0.00      PROA  
ATOM   1246  HA  THR P 663      -5.506  -5.385  -5.011  0.00  0.00      PROA  
ATOM   1247  CB  THR P 663      -7.490  -5.686  -5.217  0.00  0.00      PROA  
ATOM   1248  HB  THR P 663      -8.164  -6.559  -5.351  0.00  0.00      PROA  
ATOM   1249  OG1 THR P 663      -7.481  -4.894  -6.410  0.00  0.00      PROA  
ATOM   1250  HG1 THR P 663      -7.284  -5.484  -7.142  0.00  0.00      PROA  
ATOM   1251  CG2 THR P 663      -7.963  -4.804  -4.098  0.00  0.00      PROA  
ATOM   1252 HG21 THR P 663      -7.280  -3.994  -3.766  0.00  0.00      PROA  
ATOM   1253 HG22 THR P 663      -8.374  -5.333  -3.211  0.00  0.00      PROA  
ATOM   1254 HG23 THR P 663      -8.749  -4.126  -4.494  0.00  0.00      PROA  
ATOM   1255  C   THR P 663      -6.024  -6.839  -3.602  0.00  0.00      PROA  
ATOM   1256  O   THR P 663      -6.942  -7.626  -3.158  0.00  0.00      PROA  
ATOM   1257  N   ILE P 664      -4.918  -6.617  -2.919  0.00  0.00      PROA  
ATOM   1258  HN  ILE P 664      -4.214  -6.142  -3.442  0.00  0.00      PROA  
ATOM   1259  CA  ILE P 664      -4.721  -6.826  -1.477  0.00  0.00      PROA  
ATOM   1260  HA  ILE P 664      -5.183  -7.787  -1.307  0.00  0.00      PROA  
ATOM   1261  CB  ILE P 664      -3.251  -6.788  -1.191  0.00  0.00      PROA  
ATOM   1262  HB  ILE P 664      -2.701  -5.868  -1.482  0.00  0.00      PROA  
ATOM   1263  CG2 ILE P 664      -2.996  -6.932   0.322  0.00  0.00      PROA  
ATOM   1264 HG21 ILE P 664      -3.816  -7.565   0.723  0.00  0.00      PROA  
ATOM   1265 HG22 ILE P 664      -3.231  -5.973   0.831  0.00  0.00      PROA  
ATOM   1266 HG23 ILE P 664      -1.997  -7.403   0.442  0.00  0.00      PROA  
ATOM   1267  CG1 ILE P 664      -2.489  -7.825  -2.001  0.00  0.00      PROA  
ATOM   1268 HG11 ILE P 664      -1.460  -7.876  -1.585  0.00  0.00      PROA  
ATOM   1269 HG12 ILE P 664      -2.475  -7.488  -3.060  0.00  0.00      PROA  
ATOM   1270  CD  ILE P 664      -3.100  -9.291  -1.905  0.00  0.00      PROA  
ATOM   1271  HD1 ILE P 664      -2.500  -9.986  -2.530  0.00  0.00      PROA  
ATOM   1272  HD2 ILE P 664      -4.148  -9.395  -2.258  0.00  0.00      PROA  
ATOM   1273  HD3 ILE P 664      -3.086  -9.713  -0.878  0.00  0.00      PROA  
ATOM   1274  C   ILE P 664      -5.552  -5.917  -0.621  0.00  0.00      PROA  
ATOM   1275  O   ILE P 664      -5.739  -4.719  -0.910  0.00  0.00      PROA  
ATOM   1276  N   LEU P 665      -5.986  -6.368   0.554  0.00  0.00      PROA  
ATOM   1277  HN  LEU P 665      -5.644  -7.246   0.878  0.00  0.00      PROA  
ATOM   1278  CA  LEU P 665      -7.021  -5.721   1.408  0.00  0.00      PROA  
ATOM   1279  HA  LEU P 665      -7.452  -4.857   0.925  0.00  0.00      PROA  
ATOM   1280  CB  LEU P 665      -8.027  -6.830   1.833  0.00  0.00      PROA  
ATOM   1281  HB1 LEU P 665      -8.730  -6.409   2.583  0.00  0.00      PROA  
ATOM   1282  HB2 LEU P 665      -7.397  -7.668   2.200  0.00  0.00      PROA  
ATOM   1283  CG  LEU P 665      -8.877  -7.409   0.692  0.00  0.00      PROA  
ATOM   1284  HG  LEU P 665      -8.213  -7.569  -0.184  0.00  0.00      PROA  
ATOM   1285  CD1 LEU P 665      -9.365  -8.890   0.887  0.00  0.00      PROA  
ATOM   1286 HD11 LEU P 665      -9.575  -9.013   1.971  0.00  0.00      PROA  
ATOM   1287 HD12 LEU P 665      -8.601  -9.604   0.512  0.00  0.00      PROA  
ATOM   1288 HD13 LEU P 665     -10.334  -8.984   0.351  0.00  0.00      PROA  
ATOM   1289  CD2 LEU P 665     -10.136  -6.528   0.609  0.00  0.00      PROA  
ATOM   1290 HD21 LEU P 665     -10.660  -6.433   1.584  0.00  0.00      PROA  
ATOM   1291 HD22 LEU P 665     -10.841  -6.956  -0.136  0.00  0.00      PROA  
ATOM   1292 HD23 LEU P 665      -9.804  -5.507   0.324  0.00  0.00      PROA  
ATOM   1293  C   LEU P 665      -6.359  -5.211   2.685  0.00  0.00      PROA  
ATOM   1294  O   LEU P 665      -5.333  -5.677   3.164  0.00  0.00      PROA  
ATOM   1295  N   GLY P 666      -6.856  -4.142   3.234  0.00  0.00      PROA  
ATOM   1296  HN  GLY P 666      -7.596  -3.649   2.783  0.00  0.00      PROA  
ATOM   1297  CA  GLY P 666      -6.536  -3.628   4.559  0.00  0.00      PROA  
ATOM   1298  HA1 GLY P 666      -5.818  -2.826   4.463  0.00  0.00      PROA  
ATOM   1299  HA2 GLY P 666      -6.278  -4.503   5.136  0.00  0.00      PROA  
ATOM   1300  C   GLY P 666      -7.709  -2.985   5.206  0.00  0.00      PROA  
ATOM   1301  O   GLY P 666      -8.610  -2.550   4.522  0.00  0.00      PROA  
ATOM   1302  N   SER P 667      -7.668  -2.721   6.506  0.00  0.00      PROA  
ATOM   1303  HN  SER P 667      -6.851  -2.903   7.047  0.00  0.00      PROA  
ATOM   1304  CA  SER P 667      -8.849  -2.001   7.108  0.00  0.00      PROA  
ATOM   1305  HA  SER P 667      -9.759  -2.453   6.742  0.00  0.00      PROA  
ATOM   1306  CB  SER P 667      -8.846  -1.937   8.632  0.00  0.00      PROA  
ATOM   1307  HB1 SER P 667      -9.785  -1.517   9.053  0.00  0.00      PROA  
ATOM   1308  HB2 SER P 667      -7.995  -1.371   9.069  0.00  0.00      PROA  
ATOM   1309  OG  SER P 667      -8.800  -3.280   9.085  0.00  0.00      PROA  
ATOM   1310  HG1 SER P 667      -9.666  -3.679   8.980  0.00  0.00      PROA  
ATOM   1311  C   SER P 667      -9.042  -0.569   6.794  0.00  0.00      PROA  
ATOM   1312  O   SER P 667     -10.195  -0.116   6.823  0.00  0.00      PROA  
ATOM   1313  N   THR P 668      -7.944   0.096   6.477  0.00  0.00      PROA  
ATOM   1314  HN  THR P 668      -7.051  -0.330   6.599  0.00  0.00      PROA  
ATOM   1315  CA  THR P 668      -7.919   1.462   5.954  0.00  0.00      PROA  
ATOM   1316  HA  THR P 668      -6.884   1.695   5.751  0.00  0.00      PROA  
ATOM   1317  CB  THR P 668      -8.553   1.607   4.561  0.00  0.00      PROA  
ATOM   1318  HB  THR P 668      -8.619   0.597   4.102  0.00  0.00      PROA  
ATOM   1319  OG1 THR P 668      -7.765   2.523   3.771  0.00  0.00      PROA  
ATOM   1320  HG1 THR P 668      -7.972   2.246   2.875  0.00  0.00      PROA  
ATOM   1321  CG2 THR P 668     -10.074   2.084   4.569  0.00  0.00      PROA  
ATOM   1322 HG21 THR P 668     -10.282   2.942   5.244  0.00  0.00      PROA  
ATOM   1323 HG22 THR P 668     -10.740   1.203   4.693  0.00  0.00      PROA  
ATOM   1324 HG23 THR P 668     -10.305   2.365   3.519  0.00  0.00      PROA  
ATOM   1325  C   THR P 668      -8.373   2.471   7.070  0.00  0.00      PROA  
ATOM   1326  O   THR P 668      -9.010   2.171   8.094  0.00  0.00      PROA  
ATOM   1327  N   GLY P 669      -7.810   3.721   6.947  0.00  0.00      PROA  
ATOM   1328  HN  GLY P 669      -7.268   3.887   6.127  0.00  0.00      PROA  
ATOM   1329  CA  GLY P 669      -8.050   4.993   7.710  0.00  0.00      PROA  
ATOM   1330  HA1 GLY P 669      -7.399   5.774   7.345  0.00  0.00      PROA  
ATOM   1331  HA2 GLY P 669      -7.736   4.769   8.719  0.00  0.00      PROA  
ATOM   1332  C   GLY P 669      -9.425   5.584   7.752  0.00  0.00      PROA  
ATOM   1333  O   GLY P 669      -9.875   5.925   8.833  0.00  0.00      PROA  
ATOM   1334  N   PRO P 670     -10.049   5.685   6.578  0.00  0.00      PROA  
ATOM   1335  CD  PRO P 670      -9.394   5.973   5.346  0.00  0.00      PROA  
ATOM   1336  HD1 PRO P 670      -8.852   5.078   4.974  0.00  0.00      PROA  
ATOM   1337  HD2 PRO P 670      -8.628   6.747   5.566  0.00  0.00      PROA  
ATOM   1338  CA  PRO P 670     -11.475   6.145   6.548  0.00  0.00      PROA  
ATOM   1339  HA  PRO P 670     -11.450   7.132   6.985  0.00  0.00      PROA  
ATOM   1340  CB  PRO P 670     -11.713   6.235   4.969  0.00  0.00      PROA  
ATOM   1341  HB1 PRO P 670     -12.501   6.974   4.712  0.00  0.00      PROA  
ATOM   1342  HB2 PRO P 670     -11.826   5.153   4.741  0.00  0.00      PROA  
ATOM   1343  CG  PRO P 670     -10.415   6.692   4.483  0.00  0.00      PROA  
ATOM   1344  HG1 PRO P 670     -10.490   6.538   3.385  0.00  0.00      PROA  
ATOM   1345  HG2 PRO P 670     -10.345   7.788   4.653  0.00  0.00      PROA  
ATOM   1346  C   PRO P 670     -12.444   5.339   7.301  0.00  0.00      PROA  
ATOM   1347  O   PRO P 670     -13.319   5.792   8.108  0.00  0.00      PROA  
ATOM   1348  N   VAL P 671     -12.372   3.993   7.237  0.00  0.00      PROA  
ATOM   1349  HN  VAL P 671     -11.734   3.587   6.587  0.00  0.00      PROA  
ATOM   1350  CA  VAL P 671     -13.096   3.086   8.015  0.00  0.00      PROA  
ATOM   1351  HA  VAL P 671     -14.151   3.307   7.938  0.00  0.00      PROA  
ATOM   1352  CB  VAL P 671     -12.621   1.735   7.446  0.00  0.00      PROA  
ATOM   1353  HB  VAL P 671     -11.524   1.891   7.366  0.00  0.00      PROA  
ATOM   1354  CG1 VAL P 671     -13.143   0.598   8.336  0.00  0.00      PROA  
ATOM   1355 HG11 VAL P 671     -12.732  -0.313   7.851  0.00  0.00      PROA  
ATOM   1356 HG12 VAL P 671     -14.240   0.526   8.494  0.00  0.00      PROA  
ATOM   1357 HG13 VAL P 671     -12.673   0.574   9.342  0.00  0.00      PROA  
ATOM   1358  CG2 VAL P 671     -13.267   1.543   6.011  0.00  0.00      PROA  
ATOM   1359 HG21 VAL P 671     -13.140   2.421   5.342  0.00  0.00      PROA  
ATOM   1360 HG22 VAL P 671     -14.362   1.518   6.197  0.00  0.00      PROA  
ATOM   1361 HG23 VAL P 671     -12.846   0.571   5.677  0.00  0.00      PROA  
ATOM   1362  C   VAL P 671     -12.860   3.150   9.546  0.00  0.00      PROA  
ATOM   1363  O   VAL P 671     -13.797   3.227  10.300  0.00  0.00      PROA  
ATOM   1364  N   LEU P 672     -11.597   3.255   9.994  0.00  0.00      PROA  
ATOM   1365  HN  LEU P 672     -10.891   3.309   9.292  0.00  0.00      PROA  
ATOM   1366  CA  LEU P 672     -11.289   3.615  11.367  0.00  0.00      PROA  
ATOM   1367  HA  LEU P 672     -11.567   2.743  11.942  0.00  0.00      PROA  
ATOM   1368  CB  LEU P 672      -9.789   3.772  11.435  0.00  0.00      PROA  
ATOM   1369  HB1 LEU P 672      -9.291   4.423  10.686  0.00  0.00      PROA  
ATOM   1370  HB2 LEU P 672      -9.330   2.779  11.240  0.00  0.00      PROA  
ATOM   1371  CG  LEU P 672      -9.219   4.188  12.754  0.00  0.00      PROA  
ATOM   1372  HG  LEU P 672      -9.611   5.128  13.197  0.00  0.00      PROA  
ATOM   1373  CD1 LEU P 672      -9.656   3.108  13.832  0.00  0.00      PROA  
ATOM   1374 HD11 LEU P 672      -9.179   3.405  14.790  0.00  0.00      PROA  
ATOM   1375 HD12 LEU P 672      -9.289   2.066  13.712  0.00  0.00      PROA  
ATOM   1376 HD13 LEU P 672     -10.759   3.003  13.912  0.00  0.00      PROA  
ATOM   1377  CD2 LEU P 672      -7.634   4.180  12.701  0.00  0.00      PROA  
ATOM   1378 HD21 LEU P 672      -7.223   4.307  13.725  0.00  0.00      PROA  
ATOM   1379 HD22 LEU P 672      -7.283   5.096  12.179  0.00  0.00      PROA  
ATOM   1380 HD23 LEU P 672      -7.216   3.216  12.340  0.00  0.00      PROA  
ATOM   1381  C   LEU P 672     -11.810   4.890  11.927  0.00  0.00      PROA  
ATOM   1382  O   LEU P 672     -12.443   4.849  12.943  0.00  0.00      PROA  
ATOM   1383  N   VAL P 673     -11.698   5.939  11.152  0.00  0.00      PROA  
ATOM   1384  HN  VAL P 673     -11.138   5.842  10.332  0.00  0.00      PROA  
ATOM   1385  CA  VAL P 673     -12.166   7.249  11.330  0.00  0.00      PROA  
ATOM   1386  HA  VAL P 673     -11.844   7.619  12.293  0.00  0.00      PROA  
ATOM   1387  CB  VAL P 673     -11.678   8.329  10.327  0.00  0.00      PROA  
ATOM   1388  HB  VAL P 673     -11.906   8.037   9.280  0.00  0.00      PROA  
ATOM   1389  CG1 VAL P 673     -12.271   9.767  10.615  0.00  0.00      PROA  
ATOM   1390 HG11 VAL P 673     -11.669  10.536  10.087  0.00  0.00      PROA  
ATOM   1391 HG12 VAL P 673     -12.134   9.829  11.716  0.00  0.00      PROA  
ATOM   1392 HG13 VAL P 673     -13.349   9.850  10.361  0.00  0.00      PROA  
ATOM   1393  CG2 VAL P 673     -10.193   8.450  10.607  0.00  0.00      PROA  
ATOM   1394 HG21 VAL P 673      -9.752   9.314  10.065  0.00  0.00      PROA  
ATOM   1395 HG22 VAL P 673      -9.615   7.541  10.338  0.00  0.00      PROA  
ATOM   1396 HG23 VAL P 673      -9.943   8.576  11.682  0.00  0.00      PROA  
ATOM   1397  C   VAL P 673     -13.676   7.297  11.427  0.00  0.00      PROA  
ATOM   1398  O   VAL P 673     -14.206   8.011  12.307  0.00  0.00      PROA  
ATOM   1399  N   PHE P 674     -14.424   6.611  10.542  0.00  0.00      PROA  
ATOM   1400  HN  PHE P 674     -14.011   6.148   9.761  0.00  0.00      PROA  
ATOM   1401  CA  PHE P 674     -15.824   6.489  10.617  0.00  0.00      PROA  
ATOM   1402  HA  PHE P 674     -16.210   7.491  10.736  0.00  0.00      PROA  
ATOM   1403  CB  PHE P 674     -16.415   6.020   9.240  0.00  0.00      PROA  
ATOM   1404  HB1 PHE P 674     -15.932   5.080   8.898  0.00  0.00      PROA  
ATOM   1405  HB2 PHE P 674     -16.065   6.818   8.551  0.00  0.00      PROA  
ATOM   1406  CG  PHE P 674     -17.888   5.810   9.233  0.00  0.00      PROA  
ATOM   1407  CD1 PHE P 674     -18.772   6.653   8.552  0.00  0.00      PROA  
ATOM   1408  HD1 PHE P 674     -18.401   7.538   8.056  0.00  0.00      PROA  
ATOM   1409  CE1 PHE P 674     -20.123   6.377   8.362  0.00  0.00      PROA  
ATOM   1410  HE1 PHE P 674     -20.749   7.020   7.762  0.00  0.00      PROA  
ATOM   1411  CZ  PHE P 674     -20.626   5.198   8.864  0.00  0.00      PROA  
ATOM   1412  HZ  PHE P 674     -21.642   4.918   8.632  0.00  0.00      PROA  
ATOM   1413  CD2 PHE P 674     -18.394   4.603   9.800  0.00  0.00      PROA  
ATOM   1414  HD2 PHE P 674     -17.765   3.840  10.235  0.00  0.00      PROA  
ATOM   1415  CE2 PHE P 674     -19.776   4.332   9.610  0.00  0.00      PROA  
ATOM   1416  HE2 PHE P 674     -20.225   3.452  10.045  0.00  0.00      PROA  
ATOM   1417  C   PHE P 674     -16.379   5.797  11.878  0.00  0.00      PROA  
ATOM   1418  O   PHE P 674     -17.419   6.202  12.463  0.00  0.00      PROA  
ATOM   1419  N   GLU P 675     -15.663   4.713  12.318  0.00  0.00      PROA  
ATOM   1420  HN  GLU P 675     -14.806   4.410  11.909  0.00  0.00      PROA  
ATOM   1421  CA  GLU P 675     -15.938   4.021  13.607  0.00  0.00      PROA  
ATOM   1422  HA  GLU P 675     -17.001   3.835  13.559  0.00  0.00      PROA  
ATOM   1423  CB  GLU P 675     -15.134   2.697  13.761  0.00  0.00      PROA  
ATOM   1424  HB1 GLU P 675     -15.327   2.472  14.832  0.00  0.00      PROA  
ATOM   1425  HB2 GLU P 675     -14.034   2.842  13.710  0.00  0.00      PROA  
ATOM   1426  CG  GLU P 675     -15.700   1.483  12.951  0.00  0.00      PROA  
ATOM   1427  HG1 GLU P 675     -15.114   1.486  12.007  0.00  0.00      PROA  
ATOM   1428  HG2 GLU P 675     -16.797   1.649  12.894  0.00  0.00      PROA  
ATOM   1429  CD  GLU P 675     -15.407   0.133  13.660  0.00  0.00      PROA  
ATOM   1430  OE1 GLU P 675     -15.373  -0.911  12.960  0.00  0.00      PROA  
ATOM   1431  OE2 GLU P 675     -15.336   0.118  14.896  0.00  0.00      PROA  
ATOM   1432  C   GLU P 675     -15.816   4.852  14.859  0.00  0.00      PROA  
ATOM   1433  O   GLU P 675     -16.723   4.903  15.702  0.00  0.00      PROA  
ATOM   1434  N   LYS P 676     -14.746   5.697  14.909  0.00  0.00      PROA  
ATOM   1435  HN  LYS P 676     -13.995   5.686  14.253  0.00  0.00      PROA  
ATOM   1436  CA  LYS P 676     -14.609   6.682  15.902  0.00  0.00      PROA  
ATOM   1437  HA  LYS P 676     -14.659   6.254  16.892  0.00  0.00      PROA  
ATOM   1438  CB  LYS P 676     -13.198   7.332  15.846  0.00  0.00      PROA  
ATOM   1439  HB1 LYS P 676     -13.267   8.227  16.501  0.00  0.00      PROA  
ATOM   1440  HB2 LYS P 676     -12.956   7.665  14.814  0.00  0.00      PROA  
ATOM   1441  CG  LYS P 676     -12.136   6.382  16.356  0.00  0.00      PROA  
ATOM   1442  HG1 LYS P 676     -12.207   5.434  15.780  0.00  0.00      PROA  
ATOM   1443  HG2 LYS P 676     -12.433   6.193  17.409  0.00  0.00      PROA  
ATOM   1444  CD  LYS P 676     -10.728   7.049  16.247  0.00  0.00      PROA  
ATOM   1445  HD1 LYS P 676     -10.764   8.019  16.788  0.00  0.00      PROA  
ATOM   1446  HD2 LYS P 676     -10.663   7.317  15.171  0.00  0.00      PROA  
ATOM   1447  CE  LYS P 676      -9.570   6.160  16.614  0.00  0.00      PROA  
ATOM   1448  HE1 LYS P 676      -9.333   5.426  15.815  0.00  0.00      PROA  
ATOM   1449  HE2 LYS P 676      -9.839   5.593  17.531  0.00  0.00      PROA  
ATOM   1450  NZ  LYS P 676      -8.320   6.924  16.978  0.00  0.00      PROA  
ATOM   1451  HZ1 LYS P 676      -8.031   7.521  16.178  0.00  0.00      PROA  
ATOM   1452  HZ2 LYS P 676      -7.492   6.297  17.036  0.00  0.00      PROA  
ATOM   1453  HZ3 LYS P 676      -8.498   7.575  17.769  0.00  0.00      PROA  
ATOM   1454  C   LYS P 676     -15.741   7.710  15.865  0.00  0.00      PROA  
ATOM   1455  O   LYS P 676     -16.313   8.113  16.872  0.00  0.00      PROA  
ATOM   1456  N   ILE P 677     -16.107   8.185  14.687  0.00  0.00      PROA  
ATOM   1457  HN  ILE P 677     -15.662   7.878  13.850  0.00  0.00      PROA  
ATOM   1458  CA  ILE P 677     -17.242   9.069  14.711  0.00  0.00      PROA  
ATOM   1459  HA  ILE P 677     -17.050   9.840  15.443  0.00  0.00      PROA  
ATOM   1460  CB  ILE P 677     -17.467   9.663  13.313  0.00  0.00      PROA  
ATOM   1461  HB  ILE P 677     -17.637   8.786  12.652  0.00  0.00      PROA  
ATOM   1462  CG2 ILE P 677     -18.832  10.380  13.227  0.00  0.00      PROA  
ATOM   1463 HG21 ILE P 677     -19.672   9.684  13.016  0.00  0.00      PROA  
ATOM   1464 HG22 ILE P 677     -18.886  11.108  12.389  0.00  0.00      PROA  
ATOM   1465 HG23 ILE P 677     -18.980  10.965  14.160  0.00  0.00      PROA  
ATOM   1466  CG1 ILE P 677     -16.270  10.472  12.826  0.00  0.00      PROA  
ATOM   1467 HG11 ILE P 677     -15.332  10.062  13.257  0.00  0.00      PROA  
ATOM   1468 HG12 ILE P 677     -16.442  11.466  13.291  0.00  0.00      PROA  
ATOM   1469  CD  ILE P 677     -16.053  10.502  11.282  0.00  0.00      PROA  
ATOM   1470  HD1 ILE P 677     -15.282  11.216  10.925  0.00  0.00      PROA  
ATOM   1471  HD2 ILE P 677     -16.989  10.740  10.732  0.00  0.00      PROA  
ATOM   1472  HD3 ILE P 677     -15.677   9.522  10.916  0.00  0.00      PROA  
ATOM   1473  C   ILE P 677     -18.613   8.376  15.154  0.00  0.00      PROA  
ATOM   1474  O   ILE P 677     -19.356   8.929  15.953  0.00  0.00      PROA  
ATOM   1475  N   LEU P 678     -18.835   7.134  14.683  0.00  0.00      PROA  
ATOM   1476  HN  LEU P 678     -18.191   6.646  14.099  0.00  0.00      PROA  
ATOM   1477  CA  LEU P 678     -19.974   6.375  15.054  0.00  0.00      PROA  
ATOM   1478  HA  LEU P 678     -20.884   6.914  14.834  0.00  0.00      PROA  
ATOM   1479  CB  LEU P 678     -19.894   5.052  14.243  0.00  0.00      PROA  
ATOM   1480  HB1 LEU P 678     -18.987   4.472  14.518  0.00  0.00      PROA  
ATOM   1481  HB2 LEU P 678     -19.855   5.399  13.188  0.00  0.00      PROA  
ATOM   1482  CG  LEU P 678     -21.017   4.119  14.374  0.00  0.00      PROA  
ATOM   1483  HG  LEU P 678     -21.169   3.915  15.456  0.00  0.00      PROA  
ATOM   1484  CD1 LEU P 678     -22.281   4.786  13.869  0.00  0.00      PROA  
ATOM   1485 HD11 LEU P 678     -23.217   4.192  13.792  0.00  0.00      PROA  
ATOM   1486 HD12 LEU P 678     -22.144   5.057  12.800  0.00  0.00      PROA  
ATOM   1487 HD13 LEU P 678     -22.670   5.623  14.487  0.00  0.00      PROA  
ATOM   1488  CD2 LEU P 678     -20.650   2.823  13.677  0.00  0.00      PROA  
ATOM   1489 HD21 LEU P 678     -20.542   2.873  12.573  0.00  0.00      PROA  
ATOM   1490 HD22 LEU P 678     -21.356   1.990  13.882  0.00  0.00      PROA  
ATOM   1491 HD23 LEU P 678     -19.629   2.501  13.973  0.00  0.00      PROA  
ATOM   1492  C   LEU P 678     -20.123   6.103  16.579  0.00  0.00      PROA  
ATOM   1493  O   LEU P 678     -21.153   6.333  17.168  0.00  0.00      PROA  
ATOM   1494  N   TYR P 679     -18.996   5.769  17.251  0.00  0.00      PROA  
ATOM   1495  HN  TYR P 679     -18.171   5.685  16.697  0.00  0.00      PROA  
ATOM   1496  CA  TYR P 679     -18.854   5.616  18.650  0.00  0.00      PROA  
ATOM   1497  HA  TYR P 679     -19.547   4.865  18.999  0.00  0.00      PROA  
ATOM   1498  CB  TYR P 679     -17.386   5.135  18.797  0.00  0.00      PROA  
ATOM   1499  HB1 TYR P 679     -16.749   5.993  18.490  0.00  0.00      PROA  
ATOM   1500  HB2 TYR P 679     -17.196   4.274  18.122  0.00  0.00      PROA  
ATOM   1501  CG  TYR P 679     -17.048   4.711  20.211  0.00  0.00      PROA  
ATOM   1502  CD1 TYR P 679     -16.552   5.638  21.194  0.00  0.00      PROA  
ATOM   1503  HD1 TYR P 679     -16.204   6.616  20.896  0.00  0.00      PROA  
ATOM   1504  CE1 TYR P 679     -16.237   5.125  22.443  0.00  0.00      PROA  
ATOM   1505  HE1 TYR P 679     -15.922   5.830  23.199  0.00  0.00      PROA  
ATOM   1506  CZ  TYR P 679     -16.456   3.757  22.807  0.00  0.00      PROA  
ATOM   1507  OH  TYR P 679     -16.467   3.390  24.146  0.00  0.00      PROA  
ATOM   1508  HH  TYR P 679     -17.159   2.727  24.211  0.00  0.00      PROA  
ATOM   1509  CD2 TYR P 679     -17.216   3.400  20.549  0.00  0.00      PROA  
ATOM   1510  HD2 TYR P 679     -17.747   2.752  19.867  0.00  0.00      PROA  
ATOM   1511  CE2 TYR P 679     -16.988   2.897  21.838  0.00  0.00      PROA  
ATOM   1512  HE2 TYR P 679     -17.104   1.837  22.013  0.00  0.00      PROA  
ATOM   1513  C   TYR P 679     -19.135   6.894  19.348  0.00  0.00      PROA  
ATOM   1514  O   TYR P 679     -19.819   6.905  20.403  0.00  0.00      PROA  
ATOM   1515  N   LYS P 680     -18.590   8.061  18.804  0.00  0.00      PROA  
ATOM   1516  HN  LYS P 680     -18.012   8.236  18.011  0.00  0.00      PROA  
ATOM   1517  CA  LYS P 680     -18.737   9.351  19.462  0.00  0.00      PROA  
ATOM   1518  HA  LYS P 680     -18.409   9.493  20.481  0.00  0.00      PROA  
ATOM   1519  CB  LYS P 680     -17.824  10.485  18.773  0.00  0.00      PROA  
ATOM   1520  HB1 LYS P 680     -17.679  10.234  17.700  0.00  0.00      PROA  
ATOM   1521  HB2 LYS P 680     -16.912  10.413  19.403  0.00  0.00      PROA  
ATOM   1522  CG  LYS P 680     -18.393  11.846  18.661  0.00  0.00      PROA  
ATOM   1523  HG1 LYS P 680     -17.567  12.538  18.931  0.00  0.00      PROA  
ATOM   1524  HG2 LYS P 680     -19.116  12.042  19.480  0.00  0.00      PROA  
ATOM   1525  CD  LYS P 680     -18.977  12.112  17.306  0.00  0.00      PROA  
ATOM   1526  HD1 LYS P 680     -19.701  11.313  17.042  0.00  0.00      PROA  
ATOM   1527  HD2 LYS P 680     -18.073  11.932  16.686  0.00  0.00      PROA  
ATOM   1528  CE  LYS P 680     -19.494  13.513  17.189  0.00  0.00      PROA  
ATOM   1529  HE1 LYS P 680     -20.447  13.578  17.756  0.00  0.00      PROA  
ATOM   1530  HE2 LYS P 680     -19.599  13.649  16.092  0.00  0.00      PROA  
ATOM   1531  NZ  LYS P 680     -18.545  14.510  17.647  0.00  0.00      PROA  
ATOM   1532  HZ1 LYS P 680     -17.644  14.400  17.140  0.00  0.00      PROA  
ATOM   1533  HZ2 LYS P 680     -18.286  14.445  18.652  0.00  0.00      PROA  
ATOM   1534  HZ3 LYS P 680     -19.014  15.399  17.377  0.00  0.00      PROA  
ATOM   1535  C   LYS P 680     -20.155   9.737  19.471  0.00  0.00      PROA  
ATOM   1536  O   LYS P 680     -20.657  10.194  20.460  0.00  0.00      PROA  
ATOM   1537  N   PHE P 681     -20.892   9.548  18.423  0.00  0.00      PROA  
ATOM   1538  HN  PHE P 681     -20.507   9.187  17.577  0.00  0.00      PROA  
ATOM   1539  CA  PHE P 681     -22.335   9.816  18.432  0.00  0.00      PROA  
ATOM   1540  HA  PHE P 681     -22.434  10.808  18.846  0.00  0.00      PROA  
ATOM   1541  CB  PHE P 681     -22.969   9.792  17.006  0.00  0.00      PROA  
ATOM   1542  HB1 PHE P 681     -24.073   9.903  16.952  0.00  0.00      PROA  
ATOM   1543  HB2 PHE P 681     -22.659   8.891  16.434  0.00  0.00      PROA  
ATOM   1544  CG  PHE P 681     -22.622  11.000  16.150  0.00  0.00      PROA  
ATOM   1545  CD1 PHE P 681     -23.168  12.244  16.438  0.00  0.00      PROA  
ATOM   1546  HD1 PHE P 681     -23.739  12.351  17.348  0.00  0.00      PROA  
ATOM   1547  CE1 PHE P 681     -22.800  13.457  15.720  0.00  0.00      PROA  
ATOM   1548  HE1 PHE P 681     -23.258  14.370  16.069  0.00  0.00      PROA  
ATOM   1549  CZ  PHE P 681     -22.013  13.296  14.583  0.00  0.00      PROA  
ATOM   1550  HZ  PHE P 681     -21.733  14.156  13.993  0.00  0.00      PROA  
ATOM   1551  CD2 PHE P 681     -21.759  10.917  15.095  0.00  0.00      PROA  
ATOM   1552  HD2 PHE P 681     -21.363   9.960  14.789  0.00  0.00      PROA  
ATOM   1553  CE2 PHE P 681     -21.488  11.999  14.276  0.00  0.00      PROA  
ATOM   1554  HE2 PHE P 681     -20.931  11.870  13.359  0.00  0.00      PROA  
ATOM   1555  C   PHE P 681     -23.141   8.919  19.281  0.00  0.00      PROA  
ATOM   1556  O   PHE P 681     -23.984   9.422  20.010  0.00  0.00      PROA  
ATOM   1557  N   CYS P 682     -22.786   7.646  19.224  0.00  0.00      PROA  
ATOM   1558  HN  CYS P 682     -22.091   7.347  18.574  0.00  0.00      PROA  
ATOM   1559  CA  CYS P 682     -23.466   6.669  19.966  0.00  0.00      PROA  
ATOM   1560  HA  CYS P 682     -24.522   6.748  19.756  0.00  0.00      PROA  
ATOM   1561  CB  CYS P 682     -23.155   5.131  19.628  0.00  0.00      PROA  
ATOM   1562  HB1 CYS P 682     -23.719   4.433  20.283  0.00  0.00      PROA  
ATOM   1563  HB2 CYS P 682     -22.050   5.024  19.682  0.00  0.00      PROA  
ATOM   1564  SG  CYS P 682     -23.837   4.896  17.902  0.00  0.00      PROA  
ATOM   1565  HG1 CYS P 682     -22.967   5.697  17.303  0.00  0.00      PROA  
ATOM   1566  C   CYS P 682     -23.415   6.859  21.442  0.00  0.00      PROA  
ATOM   1567  O   CYS P 682     -24.360   6.696  22.207  0.00  0.00      PROA  
ATOM   1568  N   ARG P 683     -22.269   7.229  21.966  0.00  0.00      PROA  
ATOM   1569  HN  ARG P 683     -21.451   7.308  21.401  0.00  0.00      PROA  
ATOM   1570  CA  ARG P 683     -22.076   7.493  23.366  0.00  0.00      PROA  
ATOM   1571  HA  ARG P 683     -22.339   6.596  23.906  0.00  0.00      PROA  
ATOM   1572  CB  ARG P 683     -20.619   7.880  23.559  0.00  0.00      PROA  
ATOM   1573  HB1 ARG P 683     -20.443   8.738  22.875  0.00  0.00      PROA  
ATOM   1574  HB2 ARG P 683     -19.878   7.111  23.254  0.00  0.00      PROA  
ATOM   1575  CG  ARG P 683     -20.268   8.452  24.917  0.00  0.00      PROA  
ATOM   1576  HG1 ARG P 683     -20.898   9.319  25.209  0.00  0.00      PROA  
ATOM   1577  HG2 ARG P 683     -19.234   8.828  24.764  0.00  0.00      PROA  
ATOM   1578  CD  ARG P 683     -20.231   7.444  26.020  0.00  0.00      PROA  
ATOM   1579  HD1 ARG P 683     -21.141   6.813  25.934  0.00  0.00      PROA  
ATOM   1580  HD2 ARG P 683     -20.138   7.856  27.047  0.00  0.00      PROA  
ATOM   1581  NE  ARG P 683     -19.123   6.482  25.778  0.00  0.00      PROA  
ATOM   1582  HE  ARG P 683     -19.325   5.752  25.126  0.00  0.00      PROA  
ATOM   1583  CZ  ARG P 683     -17.882   6.732  26.109  0.00  0.00      PROA  
ATOM   1584  NH1 ARG P 683     -17.486   7.635  26.933  0.00  0.00      PROA  
ATOM   1585 HH11 ARG P 683     -18.052   8.237  27.496  0.00  0.00      PROA  
ATOM   1586 HH12 ARG P 683     -16.502   7.650  27.108  0.00  0.00      PROA  
ATOM   1587  NH2 ARG P 683     -16.965   6.002  25.511  0.00  0.00      PROA  
ATOM   1588 HH21 ARG P 683     -17.273   5.347  24.820  0.00  0.00      PROA  
ATOM   1589 HH22 ARG P 683     -15.998   6.181  25.691  0.00  0.00      PROA  
ATOM   1590  C   ARG P 683     -22.952   8.631  23.847  0.00  0.00      PROA  
ATOM   1591  O   ARG P 683     -23.643   8.477  24.832  0.00  0.00      PROA  
ATOM   1592  N   ASP P 684     -23.011   9.796  23.075  0.00  0.00      PROA  
ATOM   1593  HN  ASP P 684     -22.265   9.956  22.434  0.00  0.00      PROA  
ATOM   1594  CA  ASP P 684     -23.834  10.993  23.244  0.00  0.00      PROA  
ATOM   1595  HA  ASP P 684     -23.625  11.423  24.213  0.00  0.00      PROA  
ATOM   1596  CB  ASP P 684     -23.659  11.952  22.055  0.00  0.00      PROA  
ATOM   1597  HB1 ASP P 684     -24.304  12.856  22.082  0.00  0.00      PROA  
ATOM   1598  HB2 ASP P 684     -23.758  11.435  21.077  0.00  0.00      PROA  
ATOM   1599  CG  ASP P 684     -22.205  12.527  21.990  0.00  0.00      PROA  
ATOM   1600  OD1 ASP P 684     -22.059  13.371  21.051  0.00  0.00      PROA  
ATOM   1601  OD2 ASP P 684     -21.466  12.399  23.008  0.00  0.00      PROA  
ATOM   1602  C   ASP P 684     -25.356  10.717  23.298  0.00  0.00      PROA  
ATOM   1603  O   ASP P 684     -26.088  11.430  23.938  0.00  0.00      PROA  
ATOM   1604  N   TYR P 685     -25.726   9.693  22.560  0.00  0.00      PROA  
ATOM   1605  HN  TYR P 685     -25.062   9.277  21.944  0.00  0.00      PROA  
ATOM   1606  CA  TYR P 685     -27.168   9.212  22.583  0.00  0.00      PROA  
ATOM   1607  HA  TYR P 685     -27.800   9.977  23.010  0.00  0.00      PROA  
ATOM   1608  CB  TYR P 685     -27.672   8.885  21.155  0.00  0.00      PROA  
ATOM   1609  HB1 TYR P 685     -28.747   8.608  21.184  0.00  0.00      PROA  
ATOM   1610  HB2 TYR P 685     -27.001   8.080  20.787  0.00  0.00      PROA  
ATOM   1611  CG  TYR P 685     -27.642  10.049  20.229  0.00  0.00      PROA  
ATOM   1612  CD1 TYR P 685     -28.292  11.228  20.475  0.00  0.00      PROA  
ATOM   1613  HD1 TYR P 685     -28.947  11.244  21.335  0.00  0.00      PROA  
ATOM   1614  CE1 TYR P 685     -28.352  12.318  19.617  0.00  0.00      PROA  
ATOM   1615  HE1 TYR P 685     -29.030  13.108  19.905  0.00  0.00      PROA  
ATOM   1616  CZ  TYR P 685     -27.737  12.200  18.271  0.00  0.00      PROA  
ATOM   1617  OH  TYR P 685     -27.987  13.191  17.237  0.00  0.00      PROA  
ATOM   1618  HH  TYR P 685     -28.922  13.365  17.107  0.00  0.00      PROA  
ATOM   1619  CD2 TYR P 685     -26.892  10.028  18.982  0.00  0.00      PROA  
ATOM   1620  HD2 TYR P 685     -26.196   9.235  18.751  0.00  0.00      PROA  
ATOM   1621  CE2 TYR P 685     -26.903  11.068  18.046  0.00  0.00      PROA  
ATOM   1622  HE2 TYR P 685     -26.343  10.977  17.126  0.00  0.00      PROA  
ATOM   1623  C   TYR P 685     -27.395   7.998  23.456  0.00  0.00      PROA  
ATOM   1624  O   TYR P 685     -28.512   7.477  23.460  0.00  0.00      PROA  
ATOM   1625  N   GLN P 686     -26.284   7.519  24.087  0.00  0.00      PROA  
ATOM   1626  HN  GLN P 686     -25.364   7.891  23.988  0.00  0.00      PROA  
ATOM   1627  CA  GLN P 686     -26.243   6.413  24.977  0.00  0.00      PROA  
ATOM   1628  HA  GLN P 686     -25.198   6.218  25.169  0.00  0.00      PROA  
ATOM   1629  CB  GLN P 686     -27.016   6.803  26.291  0.00  0.00      PROA  
ATOM   1630  HB1 GLN P 686     -26.902   5.889  26.913  0.00  0.00      PROA  
ATOM   1631  HB2 GLN P 686     -28.100   7.001  26.151  0.00  0.00      PROA  
ATOM   1632  CG  GLN P 686     -26.343   7.954  26.975  0.00  0.00      PROA  
ATOM   1633  HG1 GLN P 686     -26.507   8.926  26.462  0.00  0.00      PROA  
ATOM   1634  HG2 GLN P 686     -25.244   7.802  27.025  0.00  0.00      PROA  
ATOM   1635  CD  GLN P 686     -26.855   8.150  28.410  0.00  0.00      PROA  
ATOM   1636  OE1 GLN P 686     -26.382   7.630  29.456  0.00  0.00      PROA  
ATOM   1637  NE2 GLN P 686     -28.012   8.747  28.579  0.00  0.00      PROA  
ATOM   1638 HE21 GLN P 686     -28.553   8.608  29.408  0.00  0.00      PROA  
ATOM   1639 HE22 GLN P 686     -28.398   9.132  27.741  0.00  0.00      PROA  
ATOM   1640  C   GLN P 686     -26.809   5.200  24.342  0.00  0.00      PROA  
ATOM   1641  O   GLN P 686     -27.500   4.335  24.949  0.00  0.00      PROA  
ATOM   1642  N   LEU P 687     -26.526   5.066  23.022  0.00  0.00      PROA  
ATOM   1643  HN  LEU P 687     -25.958   5.742  22.560  0.00  0.00      PROA  
ATOM   1644  CA  LEU P 687     -26.968   3.908  22.164  0.00  0.00      PROA  
ATOM   1645  HA  LEU P 687     -27.867   3.506  22.606  0.00  0.00      PROA  
ATOM   1646  CB  LEU P 687     -27.196   4.374  20.766  0.00  0.00      PROA  
ATOM   1647  HB1 LEU P 687     -27.165   3.485  20.101  0.00  0.00      PROA  
ATOM   1648  HB2 LEU P 687     -26.380   5.082  20.507  0.00  0.00      PROA  
ATOM   1649  CG  LEU P 687     -28.545   5.084  20.494  0.00  0.00      PROA  
ATOM   1650  HG  LEU P 687     -28.505   6.030  21.075  0.00  0.00      PROA  
ATOM   1651  CD1 LEU P 687     -28.498   5.442  19.019  0.00  0.00      PROA  
ATOM   1652 HD11 LEU P 687     -27.668   6.173  18.914  0.00  0.00      PROA  
ATOM   1653 HD12 LEU P 687     -29.370   5.990  18.601  0.00  0.00      PROA  
ATOM   1654 HD13 LEU P 687     -28.276   4.516  18.448  0.00  0.00      PROA  
ATOM   1655  CD2 LEU P 687     -29.812   4.321  20.744  0.00  0.00      PROA  
ATOM   1656 HD21 LEU P 687     -29.826   3.304  20.296  0.00  0.00      PROA  
ATOM   1657 HD22 LEU P 687     -30.737   4.919  20.600  0.00  0.00      PROA  
ATOM   1658 HD23 LEU P 687     -29.839   4.063  21.824  0.00  0.00      PROA  
ATOM   1659  C   LEU P 687     -25.837   2.817  22.184  0.00  0.00      PROA  
ATOM   1660  O   LEU P 687     -24.669   3.153  22.364  0.00  0.00      PROA  
ATOM   1661  N   SER P 688     -26.126   1.575  21.825  0.00  0.00      PROA  
ATOM   1662  HN  SER P 688     -27.065   1.334  21.594  0.00  0.00      PROA  
ATOM   1663  CA  SER P 688     -25.057   0.614  21.713  0.00  0.00      PROA  
ATOM   1664  HA  SER P 688     -24.338   0.799  22.497  0.00  0.00      PROA  
ATOM   1665  CB  SER P 688     -25.622  -0.775  22.028  0.00  0.00      PROA  
ATOM   1666  HB1 SER P 688     -26.372  -1.020  21.246  0.00  0.00      PROA  
ATOM   1667  HB2 SER P 688     -26.074  -0.784  23.043  0.00  0.00      PROA  
ATOM   1668  OG  SER P 688     -24.669  -1.793  22.090  0.00  0.00      PROA  
ATOM   1669  HG1 SER P 688     -25.189  -2.528  22.423  0.00  0.00      PROA  
ATOM   1670  C   SER P 688     -24.495   0.629  20.336  0.00  0.00      PROA  
ATOM   1671  O   SER P 688     -25.079   0.313  19.288  0.00  0.00      PROA  
ATOM   1672  N   TYR P 689     -23.233   0.997  20.193  0.00  0.00      PROA  
ATOM   1673  HN  TYR P 689     -22.655   1.230  20.971  0.00  0.00      PROA  
ATOM   1674  CA  TYR P 689     -22.583   1.233  18.859  0.00  0.00      PROA  
ATOM   1675  HA  TYR P 689     -23.260   1.857  18.294  0.00  0.00      PROA  
ATOM   1676  CB  TYR P 689     -21.134   2.032  19.044  0.00  0.00      PROA  
ATOM   1677  HB1 TYR P 689     -21.030   2.163  20.143  0.00  0.00      PROA  
ATOM   1678  HB2 TYR P 689     -21.249   2.969  18.458  0.00  0.00      PROA  
ATOM   1679  CG  TYR P 689     -20.000   1.321  18.420  0.00  0.00      PROA  
ATOM   1680  CD1 TYR P 689     -19.471   1.625  17.155  0.00  0.00      PROA  
ATOM   1681  HD1 TYR P 689     -19.843   2.515  16.670  0.00  0.00      PROA  
ATOM   1682  CE1 TYR P 689     -18.448   0.879  16.623  0.00  0.00      PROA  
ATOM   1683  HE1 TYR P 689     -18.019   1.022  15.642  0.00  0.00      PROA  
ATOM   1684  CZ  TYR P 689     -17.920  -0.188  17.439  0.00  0.00      PROA  
ATOM   1685  OH  TYR P 689     -16.755  -0.910  16.931  0.00  0.00      PROA  
ATOM   1686  HH  TYR P 689     -16.430  -0.479  16.137  0.00  0.00      PROA  
ATOM   1687  CD2 TYR P 689     -19.491   0.294  19.188  0.00  0.00      PROA  
ATOM   1688  HD2 TYR P 689     -19.942   0.142  20.158  0.00  0.00      PROA  
ATOM   1689  CE2 TYR P 689     -18.412  -0.519  18.663  0.00  0.00      PROA  
ATOM   1690  HE2 TYR P 689     -17.937  -1.248  19.303  0.00  0.00      PROA  
ATOM   1691  C   TYR P 689     -22.471  -0.056  17.921  0.00  0.00      PROA  
ATOM   1692  O   TYR P 689     -22.768   0.016  16.721  0.00  0.00      PROA  
ATOM   1693  N   LEU P 690     -22.104  -1.228  18.486  0.00  0.00      PROA  
ATOM   1694  HN  LEU P 690     -21.859  -1.183  19.452  0.00  0.00      PROA  
ATOM   1695  CA  LEU P 690     -21.871  -2.316  17.504  0.00  0.00      PROA  
ATOM   1696  HA  LEU P 690     -21.041  -2.110  16.844  0.00  0.00      PROA  
ATOM   1697  CB  LEU P 690     -21.377  -3.520  18.335  0.00  0.00      PROA  
ATOM   1698  HB1 LEU P 690     -22.083  -3.736  19.165  0.00  0.00      PROA  
ATOM   1699  HB2 LEU P 690     -20.458  -3.164  18.849  0.00  0.00      PROA  
ATOM   1700  CG  LEU P 690     -21.079  -4.840  17.562  0.00  0.00      PROA  
ATOM   1701  HG  LEU P 690     -22.047  -5.345  17.356  0.00  0.00      PROA  
ATOM   1702  CD1 LEU P 690     -20.199  -4.592  16.260  0.00  0.00      PROA  
ATOM   1703 HD11 LEU P 690     -20.822  -4.226  15.415  0.00  0.00      PROA  
ATOM   1704 HD12 LEU P 690     -19.676  -5.520  15.944  0.00  0.00      PROA  
ATOM   1705 HD13 LEU P 690     -19.397  -3.862  16.500  0.00  0.00      PROA  
ATOM   1706  CD2 LEU P 690     -20.418  -5.914  18.550  0.00  0.00      PROA  
ATOM   1707 HD21 LEU P 690     -20.318  -6.964  18.202  0.00  0.00      PROA  
ATOM   1708 HD22 LEU P 690     -20.975  -5.916  19.511  0.00  0.00      PROA  
ATOM   1709 HD23 LEU P 690     -19.380  -5.586  18.773  0.00  0.00      PROA  
ATOM   1710  C   LEU P 690     -23.148  -2.756  16.702  0.00  0.00      PROA  
ATOM   1711  O   LEU P 690     -23.118  -2.980  15.554  0.00  0.00      PROA  
ATOM   1712  N   SER P 691     -24.280  -2.737  17.446  0.00  0.00      PROA  
ATOM   1713  HN  SER P 691     -24.439  -2.552  18.413  0.00  0.00      PROA  
ATOM   1714  CA  SER P 691     -25.646  -2.823  16.818  0.00  0.00      PROA  
ATOM   1715  HA  SER P 691     -25.758  -3.781  16.333  0.00  0.00      PROA  
ATOM   1716  CB  SER P 691     -26.869  -3.050  17.825  0.00  0.00      PROA  
ATOM   1717  HB1 SER P 691     -27.828  -3.263  17.307  0.00  0.00      PROA  
ATOM   1718  HB2 SER P 691     -27.068  -2.141  18.432  0.00  0.00      PROA  
ATOM   1719  OG  SER P 691     -26.685  -4.191  18.705  0.00  0.00      PROA  
ATOM   1720  HG1 SER P 691     -26.603  -4.995  18.188  0.00  0.00      PROA  
ATOM   1721  C   SER P 691     -25.950  -1.825  15.789  0.00  0.00      PROA  
ATOM   1722  O   SER P 691     -26.304  -2.219  14.645  0.00  0.00      PROA  
ATOM   1723  N   LEU P 692     -25.727  -0.530  16.034  0.00  0.00      PROA  
ATOM   1724  HN  LEU P 692     -25.424  -0.266  16.946  0.00  0.00      PROA  
ATOM   1725  CA  LEU P 692     -25.777   0.402  14.895  0.00  0.00      PROA  
ATOM   1726  HA  LEU P 692     -26.780   0.422  14.496  0.00  0.00      PROA  
ATOM   1727  CB  LEU P 692     -25.487   1.870  15.340  0.00  0.00      PROA  
ATOM   1728  HB1 LEU P 692     -24.425   1.901  15.666  0.00  0.00      PROA  
ATOM   1729  HB2 LEU P 692     -26.073   2.219  16.216  0.00  0.00      PROA  
ATOM   1730  CG  LEU P 692     -25.860   2.941  14.268  0.00  0.00      PROA  
ATOM   1731  HG  LEU P 692     -25.268   2.785  13.341  0.00  0.00      PROA  
ATOM   1732  CD1 LEU P 692     -27.231   2.772  13.727  0.00  0.00      PROA  
ATOM   1733 HD11 LEU P 692     -27.533   1.821  13.238  0.00  0.00      PROA  
ATOM   1734 HD12 LEU P 692     -27.476   3.526  12.948  0.00  0.00      PROA  
ATOM   1735 HD13 LEU P 692     -27.969   3.020  14.520  0.00  0.00      PROA  
ATOM   1736  CD2 LEU P 692     -25.838   4.336  14.888  0.00  0.00      PROA  
ATOM   1737 HD21 LEU P 692     -24.826   4.499  15.317  0.00  0.00      PROA  
ATOM   1738 HD22 LEU P 692     -26.623   4.329  15.675  0.00  0.00      PROA  
ATOM   1739 HD23 LEU P 692     -25.955   5.080  14.072  0.00  0.00      PROA  
ATOM   1740  C   LEU P 692     -24.782   0.134  13.745  0.00  0.00      PROA  
ATOM   1741  O   LEU P 692     -25.215   0.227  12.557  0.00  0.00      PROA  
ATOM   1742  N   ARG P 693     -23.560  -0.262  14.020  0.00  0.00      PROA  
ATOM   1743  HN  ARG P 693     -23.419  -0.430  14.992  0.00  0.00      PROA  
ATOM   1744  CA  ARG P 693     -22.447  -0.481  13.123  0.00  0.00      PROA  
ATOM   1745  HA  ARG P 693     -22.402   0.368  12.457  0.00  0.00      PROA  
ATOM   1746  CB  ARG P 693     -21.031  -0.769  13.674  0.00  0.00      PROA  
ATOM   1747  HB1 ARG P 693     -20.928  -1.808  14.055  0.00  0.00      PROA  
ATOM   1748  HB2 ARG P 693     -20.917  -0.139  14.583  0.00  0.00      PROA  
ATOM   1749  CG  ARG P 693     -19.863  -0.467  12.646  0.00  0.00      PROA  
ATOM   1750  HG1 ARG P 693     -19.796   0.642  12.638  0.00  0.00      PROA  
ATOM   1751  HG2 ARG P 693     -20.036  -0.587  11.555  0.00  0.00      PROA  
ATOM   1752  CD  ARG P 693     -18.534  -1.049  13.066  0.00  0.00      PROA  
ATOM   1753  HD1 ARG P 693     -18.270  -0.798  14.116  0.00  0.00      PROA  
ATOM   1754  HD2 ARG P 693     -17.780  -0.597  12.387  0.00  0.00      PROA  
ATOM   1755  NE  ARG P 693     -18.764  -2.544  12.943  0.00  0.00      PROA  
ATOM   1756  HE  ARG P 693     -19.609  -2.830  13.394  0.00  0.00      PROA  
ATOM   1757  CZ  ARG P 693     -18.023  -3.541  12.503  0.00  0.00      PROA  
ATOM   1758  NH1 ARG P 693     -16.816  -3.248  12.027  0.00  0.00      PROA  
ATOM   1759 HH11 ARG P 693     -16.486  -2.319  12.197  0.00  0.00      PROA  
ATOM   1760 HH12 ARG P 693     -16.176  -3.909  11.635  0.00  0.00      PROA  
ATOM   1761  NH2 ARG P 693     -18.355  -4.801  12.400  0.00  0.00      PROA  
ATOM   1762 HH21 ARG P 693     -19.263  -5.044  12.742  0.00  0.00      PROA  
ATOM   1763 HH22 ARG P 693     -17.692  -5.488  12.102  0.00  0.00      PROA  
ATOM   1764  C   ARG P 693     -22.820  -1.606  12.149  0.00  0.00      PROA  
ATOM   1765  O   ARG P 693     -22.558  -1.629  10.952  0.00  0.00      PROA  
ATOM   1766  N   THR P 694     -23.432  -2.672  12.692  0.00  0.00      PROA  
ATOM   1767  HN  THR P 694     -23.410  -2.731  13.687  0.00  0.00      PROA  
ATOM   1768  CA  THR P 694     -24.093  -3.802  12.017  0.00  0.00      PROA  
ATOM   1769  HA  THR P 694     -23.287  -4.386  11.599  0.00  0.00      PROA  
ATOM   1770  CB  THR P 694     -24.777  -4.821  12.892  0.00  0.00      PROA  
ATOM   1771  HB  THR P 694     -25.740  -4.527  13.361  0.00  0.00      PROA  
ATOM   1772  OG1 THR P 694     -23.876  -5.170  13.961  0.00  0.00      PROA  
ATOM   1773  HG1 THR P 694     -24.105  -4.570  14.675  0.00  0.00      PROA  
ATOM   1774  CG2 THR P 694     -24.986  -6.182  12.049  0.00  0.00      PROA  
ATOM   1775 HG21 THR P 694     -25.128  -7.076  12.693  0.00  0.00      PROA  
ATOM   1776 HG22 THR P 694     -24.084  -6.420  11.446  0.00  0.00      PROA  
ATOM   1777 HG23 THR P 694     -25.745  -6.201  11.238  0.00  0.00      PROA  
ATOM   1778  C   THR P 694     -25.086  -3.391  10.971  0.00  0.00      PROA  
ATOM   1779  O   THR P 694     -25.051  -3.767   9.806  0.00  0.00      PROA  
ATOM   1780  N   SER P 695     -26.061  -2.518  11.322  0.00  0.00      PROA  
ATOM   1781  HN  SER P 695     -26.144  -2.109  12.228  0.00  0.00      PROA  
ATOM   1782  CA  SER P 695     -27.155  -2.209  10.483  0.00  0.00      PROA  
ATOM   1783  HA  SER P 695     -27.474  -3.110   9.978  0.00  0.00      PROA  
ATOM   1784  CB  SER P 695     -28.420  -1.619  11.176  0.00  0.00      PROA  
ATOM   1785  HB1 SER P 695     -28.729  -2.199  12.071  0.00  0.00      PROA  
ATOM   1786  HB2 SER P 695     -29.244  -1.617  10.431  0.00  0.00      PROA  
ATOM   1787  OG  SER P 695     -28.172  -0.204  11.532  0.00  0.00      PROA  
ATOM   1788  HG1 SER P 695     -27.413  -0.177  12.119  0.00  0.00      PROA  
ATOM   1789  C   SER P 695     -26.682  -1.286   9.380  0.00  0.00      PROA  
ATOM   1790  O   SER P 695     -26.985  -1.466   8.215  0.00  0.00      PROA  
ATOM   1791  N   ILE P 696     -25.723  -0.378   9.660  0.00  0.00      PROA  
ATOM   1792  HN  ILE P 696     -25.419  -0.239  10.599  0.00  0.00      PROA  
ATOM   1793  CA  ILE P 696     -24.879   0.385   8.702  0.00  0.00      PROA  
ATOM   1794  HA  ILE P 696     -25.506   0.871   7.969  0.00  0.00      PROA  
ATOM   1795  CB  ILE P 696     -23.970   1.502   9.408  0.00  0.00      PROA  
ATOM   1796  HB  ILE P 696     -23.297   1.022  10.150  0.00  0.00      PROA  
ATOM   1797  CG2 ILE P 696     -23.056   2.141   8.361  0.00  0.00      PROA  
ATOM   1798 HG21 ILE P 696     -23.639   2.860   7.745  0.00  0.00      PROA  
ATOM   1799 HG22 ILE P 696     -22.536   1.395   7.723  0.00  0.00      PROA  
ATOM   1800 HG23 ILE P 696     -22.250   2.666   8.916  0.00  0.00      PROA  
ATOM   1801  CG1 ILE P 696     -24.886   2.523  10.154  0.00  0.00      PROA  
ATOM   1802 HG11 ILE P 696     -25.609   2.029  10.838  0.00  0.00      PROA  
ATOM   1803 HG12 ILE P 696     -25.409   3.253   9.500  0.00  0.00      PROA  
ATOM   1804  CD  ILE P 696     -23.983   3.421  11.010  0.00  0.00      PROA  
ATOM   1805  HD1 ILE P 696     -24.586   4.011  11.734  0.00  0.00      PROA  
ATOM   1806  HD2 ILE P 696     -23.482   4.153  10.341  0.00  0.00      PROA  
ATOM   1807  HD3 ILE P 696     -23.235   2.861  11.610  0.00  0.00      PROA  
ATOM   1808  C   ILE P 696     -24.038  -0.568   7.811  0.00  0.00      PROA  
ATOM   1809  O   ILE P 696     -24.005  -0.336   6.635  0.00  0.00      PROA  
ATOM   1810  N   GLY P 697     -23.485  -1.646   8.282  0.00  0.00      PROA  
ATOM   1811  HN  GLY P 697     -23.657  -1.785   9.254  0.00  0.00      PROA  
ATOM   1812  CA  GLY P 697     -22.866  -2.619   7.347  0.00  0.00      PROA  
ATOM   1813  HA1 GLY P 697     -22.284  -3.236   8.016  0.00  0.00      PROA  
ATOM   1814  HA2 GLY P 697     -22.166  -1.982   6.828  0.00  0.00      PROA  
ATOM   1815  C   GLY P 697     -23.799  -3.421   6.443  0.00  0.00      PROA  
ATOM   1816  O   GLY P 697     -23.506  -3.673   5.282  0.00  0.00      PROA  
ATOM   1817  N   LEU P 698     -24.961  -3.851   6.971  0.00  0.00      PROA  
ATOM   1818  HN  LEU P 698     -25.176  -3.709   7.934  0.00  0.00      PROA  
ATOM   1819  CA  LEU P 698     -26.090  -4.423   6.280  0.00  0.00      PROA  
ATOM   1820  HA  LEU P 698     -25.703  -5.220   5.662  0.00  0.00      PROA  
ATOM   1821  CB  LEU P 698     -27.303  -5.036   7.097  0.00  0.00      PROA  
ATOM   1822  HB1 LEU P 698     -28.076  -5.367   6.371  0.00  0.00      PROA  
ATOM   1823  HB2 LEU P 698     -27.690  -4.286   7.820  0.00  0.00      PROA  
ATOM   1824  CG  LEU P 698     -26.862  -6.304   7.818  0.00  0.00      PROA  
ATOM   1825  HG  LEU P 698     -25.929  -6.106   8.386  0.00  0.00      PROA  
ATOM   1826  CD1 LEU P 698     -27.979  -6.642   8.821  0.00  0.00      PROA  
ATOM   1827 HD11 LEU P 698     -28.972  -6.817   8.355  0.00  0.00      PROA  
ATOM   1828 HD12 LEU P 698     -28.052  -5.851   9.598  0.00  0.00      PROA  
ATOM   1829 HD13 LEU P 698     -27.769  -7.639   9.265  0.00  0.00      PROA  
ATOM   1830  CD2 LEU P 698     -26.674  -7.526   6.883  0.00  0.00      PROA  
ATOM   1831 HD21 LEU P 698     -27.531  -7.661   6.189  0.00  0.00      PROA  
ATOM   1832 HD22 LEU P 698     -26.492  -8.470   7.440  0.00  0.00      PROA  
ATOM   1833 HD23 LEU P 698     -25.772  -7.299   6.274  0.00  0.00      PROA  
ATOM   1834  C   LEU P 698     -26.715  -3.520   5.206  0.00  0.00      PROA  
ATOM   1835  O   LEU P 698     -26.927  -3.901   4.065  0.00  0.00      PROA  
ATOM   1836  N   TRP P 699     -26.898  -2.240   5.501  0.00  0.00      PROA  
ATOM   1837  HN  TRP P 699     -26.686  -1.932   6.425  0.00  0.00      PROA  
ATOM   1838  CA  TRP P 699     -27.110  -1.194   4.485  0.00  0.00      PROA  
ATOM   1839  HA  TRP P 699     -27.965  -1.517   3.910  0.00  0.00      PROA  
ATOM   1840  CB  TRP P 699     -27.478   0.159   5.124  0.00  0.00      PROA  
ATOM   1841  HB1 TRP P 699     -27.265   1.012   4.444  0.00  0.00      PROA  
ATOM   1842  HB2 TRP P 699     -26.649   0.396   5.825  0.00  0.00      PROA  
ATOM   1843  CG  TRP P 699     -28.809   0.372   5.739  0.00  0.00      PROA  
ATOM   1844  CD1 TRP P 699     -29.355   0.430   6.956  0.00  0.00      PROA  
ATOM   1845  HD1 TRP P 699     -28.852   0.209   7.886  0.00  0.00      PROA  
ATOM   1846  NE1 TRP P 699     -30.721   0.555   6.889  0.00  0.00      PROA  
ATOM   1847  HE1 TRP P 699     -31.354   0.734   7.610  0.00  0.00      PROA  
ATOM   1848  CE2 TRP P 699     -31.110   0.692   5.628  0.00  0.00      PROA  
ATOM   1849  CD2 TRP P 699     -29.967   0.562   4.847  0.00  0.00      PROA  
ATOM   1850  CE3 TRP P 699     -30.142   0.519   3.395  0.00  0.00      PROA  
ATOM   1851  HE3 TRP P 699     -29.247   0.485   2.791  0.00  0.00      PROA  
ATOM   1852  CZ3 TRP P 699     -31.473   0.551   2.867  0.00  0.00      PROA  
ATOM   1853  HZ3 TRP P 699     -31.667   0.380   1.818  0.00  0.00      PROA  
ATOM   1854  CZ2 TRP P 699     -32.360   0.854   5.083  0.00  0.00      PROA  
ATOM   1855  HZ2 TRP P 699     -33.235   0.973   5.705  0.00  0.00      PROA  
ATOM   1856  CH2 TRP P 699     -32.521   0.765   3.726  0.00  0.00      PROA  
ATOM   1857  HH2 TRP P 699     -33.514   0.522   3.376  0.00  0.00      PROA  
ATOM   1858  C   TRP P 699     -26.005  -1.050   3.413  0.00  0.00      PROA  
ATOM   1859  O   TRP P 699     -26.133  -1.096   2.220  0.00  0.00      PROA  
ATOM   1860  N   THR P 700     -24.693  -0.975   3.889  0.00  0.00      PROA  
ATOM   1861  HN  THR P 700     -24.505  -1.039   4.866  0.00  0.00      PROA  
ATOM   1862  CA  THR P 700     -23.571  -0.651   3.035  0.00  0.00      PROA  
ATOM   1863  HA  THR P 700     -23.724   0.271   2.494  0.00  0.00      PROA  
ATOM   1864  CB  THR P 700     -22.312  -0.296   3.799  0.00  0.00      PROA  
ATOM   1865  HB  THR P 700     -21.989  -1.156   4.424  0.00  0.00      PROA  
ATOM   1866  OG1 THR P 700     -22.447   0.853   4.711  0.00  0.00      PROA  
ATOM   1867  HG1 THR P 700     -23.056   0.602   5.409  0.00  0.00      PROA  
ATOM   1868  CG2 THR P 700     -21.155   0.061   2.905  0.00  0.00      PROA  
ATOM   1869 HG21 THR P 700     -20.872  -0.801   2.263  0.00  0.00      PROA  
ATOM   1870 HG22 THR P 700     -20.204   0.265   3.443  0.00  0.00      PROA  
ATOM   1871 HG23 THR P 700     -21.428   0.905   2.237  0.00  0.00      PROA  
ATOM   1872  C   THR P 700     -23.329  -1.728   1.952  0.00  0.00      PROA  
ATOM   1873  O   THR P 700     -22.995  -1.545   0.819  0.00  0.00      PROA  
ATOM   1874  N   SER P 701     -23.516  -2.950   2.486  0.00  0.00      PROA  
ATOM   1875  HN  SER P 701     -23.612  -3.058   3.473  0.00  0.00      PROA  
ATOM   1876  CA  SER P 701     -23.536  -4.117   1.644  0.00  0.00      PROA  
ATOM   1877  HA  SER P 701     -22.608  -4.066   1.095  0.00  0.00      PROA  
ATOM   1878  CB  SER P 701     -23.314  -5.463   2.344  0.00  0.00      PROA  
ATOM   1879  HB1 SER P 701     -22.629  -5.374   3.215  0.00  0.00      PROA  
ATOM   1880  HB2 SER P 701     -23.012  -6.267   1.639  0.00  0.00      PROA  
ATOM   1881  OG  SER P 701     -24.529  -5.761   3.050  0.00  0.00      PROA  
ATOM   1882  HG1 SER P 701     -24.832  -4.959   3.481  0.00  0.00      PROA  
ATOM   1883  C   SER P 701     -24.618  -4.125   0.539  0.00  0.00      PROA  
ATOM   1884  O   SER P 701     -24.349  -4.189  -0.669  0.00  0.00      PROA  
ATOM   1885  N   PHE P 702     -25.836  -3.760   0.960  0.00  0.00      PROA  
ATOM   1886  HN  PHE P 702     -26.011  -3.589   1.927  0.00  0.00      PROA  
ATOM   1887  CA  PHE P 702     -26.910  -3.495  -0.007  0.00  0.00      PROA  
ATOM   1888  HA  PHE P 702     -26.998  -4.356  -0.654  0.00  0.00      PROA  
ATOM   1889  CB  PHE P 702     -28.176  -3.454   0.830  0.00  0.00      PROA  
ATOM   1890  HB1 PHE P 702     -28.078  -2.772   1.701  0.00  0.00      PROA  
ATOM   1891  HB2 PHE P 702     -28.448  -4.466   1.197  0.00  0.00      PROA  
ATOM   1892  CG  PHE P 702     -29.462  -3.104   0.028  0.00  0.00      PROA  
ATOM   1893  CD1 PHE P 702     -29.843  -3.855  -1.119  0.00  0.00      PROA  
ATOM   1894  HD1 PHE P 702     -29.265  -4.719  -1.411  0.00  0.00      PROA  
ATOM   1895  CE1 PHE P 702     -31.095  -3.655  -1.594  0.00  0.00      PROA  
ATOM   1896  HE1 PHE P 702     -31.494  -4.302  -2.361  0.00  0.00      PROA  
ATOM   1897  CZ  PHE P 702     -31.926  -2.615  -1.195  0.00  0.00      PROA  
ATOM   1898  HZ  PHE P 702     -32.887  -2.493  -1.674  0.00  0.00      PROA  
ATOM   1899  CD2 PHE P 702     -30.289  -2.056   0.486  0.00  0.00      PROA  
ATOM   1900  HD2 PHE P 702     -29.991  -1.547   1.390  0.00  0.00      PROA  
ATOM   1901  CE2 PHE P 702     -31.540  -1.807  -0.144  0.00  0.00      PROA  
ATOM   1902  HE2 PHE P 702     -32.180  -1.009   0.201  0.00  0.00      PROA  
ATOM   1903  C   PHE P 702     -26.685  -2.372  -0.963  0.00  0.00      PROA  
ATOM   1904  O   PHE P 702     -26.921  -2.499  -2.145  0.00  0.00      PROA  
ATOM   1905  N   LEU P 703     -26.181  -1.225  -0.424  0.00  0.00      PROA  
ATOM   1906  HN  LEU P 703     -26.079  -1.065   0.555  0.00  0.00      PROA  
ATOM   1907  CA  LEU P 703     -25.857  -0.107  -1.275  0.00  0.00      PROA  
ATOM   1908  HA  LEU P 703     -26.745   0.044  -1.872  0.00  0.00      PROA  
ATOM   1909  CB  LEU P 703     -25.592   1.171  -0.470  0.00  0.00      PROA  
ATOM   1910  HB1 LEU P 703     -25.216   1.970  -1.145  0.00  0.00      PROA  
ATOM   1911  HB2 LEU P 703     -24.762   0.970   0.241  0.00  0.00      PROA  
ATOM   1912  CG  LEU P 703     -26.855   1.665   0.309  0.00  0.00      PROA  
ATOM   1913  HG  LEU P 703     -27.270   0.766   0.813  0.00  0.00      PROA  
ATOM   1914  CD1 LEU P 703     -26.440   2.685   1.335  0.00  0.00      PROA  
ATOM   1915 HD11 LEU P 703     -25.565   2.411   1.962  0.00  0.00      PROA  
ATOM   1916 HD12 LEU P 703     -27.244   3.124   1.963  0.00  0.00      PROA  
ATOM   1917 HD13 LEU P 703     -26.244   3.580   0.706  0.00  0.00      PROA  
ATOM   1918  CD2 LEU P 703     -28.049   2.188  -0.549  0.00  0.00      PROA  
ATOM   1919 HD21 LEU P 703     -28.933   2.440   0.074  0.00  0.00      PROA  
ATOM   1920 HD22 LEU P 703     -28.296   1.466  -1.357  0.00  0.00      PROA  
ATOM   1921 HD23 LEU P 703     -27.736   3.106  -1.091  0.00  0.00      PROA  
ATOM   1922  C   LEU P 703     -24.759  -0.499  -2.308  0.00  0.00      PROA  
ATOM   1923  O   LEU P 703     -24.919  -0.109  -3.470  0.00  0.00      PROA  
ATOM   1924  N   CYS P 704     -23.699  -1.288  -1.960  0.00  0.00      PROA  
ATOM   1925  HN  CYS P 704     -23.502  -1.426  -0.992  0.00  0.00      PROA  
ATOM   1926  CA  CYS P 704     -22.804  -1.874  -2.967  0.00  0.00      PROA  
ATOM   1927  HA  CYS P 704     -22.283  -1.074  -3.471  0.00  0.00      PROA  
ATOM   1928  CB  CYS P 704     -21.603  -2.584  -2.280  0.00  0.00      PROA  
ATOM   1929  HB1 CYS P 704     -20.971  -3.153  -2.994  0.00  0.00      PROA  
ATOM   1930  HB2 CYS P 704     -21.889  -3.430  -1.618  0.00  0.00      PROA  
ATOM   1931  SG  CYS P 704     -20.389  -1.483  -1.450  0.00  0.00      PROA  
ATOM   1932  HG1 CYS P 704     -21.142  -1.175  -0.404  0.00  0.00      PROA  
ATOM   1933  C   CYS P 704     -23.438  -2.804  -3.925  0.00  0.00      PROA  
ATOM   1934  O   CYS P 704     -23.066  -2.809  -5.130  0.00  0.00      PROA  
ATOM   1935  N   ILE P 705     -24.391  -3.698  -3.547  0.00  0.00      PROA  
ATOM   1936  HN  ILE P 705     -24.504  -3.919  -2.581  0.00  0.00      PROA  
ATOM   1937  CA  ILE P 705     -25.087  -4.535  -4.521  0.00  0.00      PROA  
ATOM   1938  HA  ILE P 705     -24.404  -5.058  -5.175  0.00  0.00      PROA  
ATOM   1939  CB  ILE P 705     -26.046  -5.670  -3.939  0.00  0.00      PROA  
ATOM   1940  HB  ILE P 705     -26.989  -5.359  -3.441  0.00  0.00      PROA  
ATOM   1941  CG2 ILE P 705     -26.575  -6.644  -5.092  0.00  0.00      PROA  
ATOM   1942 HG21 ILE P 705     -27.195  -6.135  -5.860  0.00  0.00      PROA  
ATOM   1943 HG22 ILE P 705     -27.290  -7.394  -4.692  0.00  0.00      PROA  
ATOM   1944 HG23 ILE P 705     -25.834  -7.234  -5.673  0.00  0.00      PROA  
ATOM   1945  CG1 ILE P 705     -25.289  -6.463  -2.887  0.00  0.00      PROA  
ATOM   1946 HG11 ILE P 705     -26.001  -7.269  -2.608  0.00  0.00      PROA  
ATOM   1947 HG12 ILE P 705     -25.200  -5.900  -1.933  0.00  0.00      PROA  
ATOM   1948  CD  ILE P 705     -23.928  -7.054  -3.292  0.00  0.00      PROA  
ATOM   1949  HD1 ILE P 705     -23.197  -6.220  -3.226  0.00  0.00      PROA  
ATOM   1950  HD2 ILE P 705     -23.896  -7.522  -4.299  0.00  0.00      PROA  
ATOM   1951  HD3 ILE P 705     -23.546  -7.820  -2.584  0.00  0.00      PROA  
ATOM   1952  C   ILE P 705     -25.829  -3.651  -5.526  0.00  0.00      PROA  
ATOM   1953  O   ILE P 705     -25.843  -3.918  -6.698  0.00  0.00      PROA  
ATOM   1954  N   VAL P 706     -26.515  -2.578  -5.002  0.00  0.00      PROA  
ATOM   1955  HN  VAL P 706     -26.596  -2.400  -4.025  0.00  0.00      PROA  
ATOM   1956  CA  VAL P 706     -27.268  -1.720  -5.958  0.00  0.00      PROA  
ATOM   1957  HA  VAL P 706     -27.872  -2.374  -6.570  0.00  0.00      PROA  
ATOM   1958  CB  VAL P 706     -28.266  -0.892  -5.277  0.00  0.00      PROA  
ATOM   1959  HB  VAL P 706     -27.863  -0.233  -4.478  0.00  0.00      PROA  
ATOM   1960  CG1 VAL P 706     -28.955  -0.021  -6.384  0.00  0.00      PROA  
ATOM   1961 HG11 VAL P 706     -29.787   0.470  -5.836  0.00  0.00      PROA  
ATOM   1962 HG12 VAL P 706     -29.330  -0.707  -7.173  0.00  0.00      PROA  
ATOM   1963 HG13 VAL P 706     -28.311   0.784  -6.797  0.00  0.00      PROA  
ATOM   1964  CG2 VAL P 706     -29.340  -1.927  -4.761  0.00  0.00      PROA  
ATOM   1965 HG21 VAL P 706     -30.079  -1.309  -4.208  0.00  0.00      PROA  
ATOM   1966 HG22 VAL P 706     -28.896  -2.673  -4.067  0.00  0.00      PROA  
ATOM   1967 HG23 VAL P 706     -29.882  -2.493  -5.549  0.00  0.00      PROA  
ATOM   1968  C   VAL P 706     -26.421  -0.943  -6.946  0.00  0.00      PROA  
ATOM   1969  O   VAL P 706     -26.760  -0.848  -8.135  0.00  0.00      PROA  
ATOM   1970  N   LEU P 707     -25.262  -0.344  -6.454  0.00  0.00      PROA  
ATOM   1971  HN  LEU P 707     -25.167  -0.315  -5.462  0.00  0.00      PROA  
ATOM   1972  CA  LEU P 707     -24.191   0.120  -7.363  0.00  0.00      PROA  
ATOM   1973  HA  LEU P 707     -24.549   1.072  -7.726  0.00  0.00      PROA  
ATOM   1974  CB  LEU P 707     -22.868   0.430  -6.585  0.00  0.00      PROA  
ATOM   1975  HB1 LEU P 707     -22.009   0.649  -7.255  0.00  0.00      PROA  
ATOM   1976  HB2 LEU P 707     -22.612  -0.458  -5.969  0.00  0.00      PROA  
ATOM   1977  CG  LEU P 707     -22.941   1.606  -5.737  0.00  0.00      PROA  
ATOM   1978  HG  LEU P 707     -23.889   1.538  -5.161  0.00  0.00      PROA  
ATOM   1979  CD1 LEU P 707     -21.745   1.728  -4.773  0.00  0.00      PROA  
ATOM   1980 HD11 LEU P 707     -20.837   1.974  -5.365  0.00  0.00      PROA  
ATOM   1981 HD12 LEU P 707     -21.660   0.704  -4.352  0.00  0.00      PROA  
ATOM   1982 HD13 LEU P 707     -21.887   2.495  -3.982  0.00  0.00      PROA  
ATOM   1983  CD2 LEU P 707     -22.928   2.897  -6.512  0.00  0.00      PROA  
ATOM   1984 HD21 LEU P 707     -23.898   2.976  -7.049  0.00  0.00      PROA  
ATOM   1985 HD22 LEU P 707     -22.105   3.011  -7.250  0.00  0.00      PROA  
ATOM   1986 HD23 LEU P 707     -22.814   3.770  -5.834  0.00  0.00      PROA  
ATOM   1987  C   LEU P 707     -23.824  -0.801  -8.454  0.00  0.00      PROA  
ATOM   1988  O   LEU P 707     -23.792  -0.433  -9.624  0.00  0.00      PROA  
ATOM   1989  N   VAL P 708     -23.540  -2.066  -8.105  0.00  0.00      PROA  
ATOM   1990  HN  VAL P 708     -23.432  -2.261  -7.133  0.00  0.00      PROA  
ATOM   1991  CA  VAL P 708     -23.218  -3.092  -9.062  0.00  0.00      PROA  
ATOM   1992  HA  VAL P 708     -22.314  -2.802  -9.577  0.00  0.00      PROA  
ATOM   1993  CB  VAL P 708     -22.948  -4.387  -8.258  0.00  0.00      PROA  
ATOM   1994  HB  VAL P 708     -23.688  -4.400  -7.428  0.00  0.00      PROA  
ATOM   1995  CG1 VAL P 708     -23.072  -5.728  -9.006  0.00  0.00      PROA  
ATOM   1996 HG11 VAL P 708     -24.111  -5.883  -9.366  0.00  0.00      PROA  
ATOM   1997 HG12 VAL P 708     -22.770  -6.651  -8.466  0.00  0.00      PROA  
ATOM   1998 HG13 VAL P 708     -22.301  -5.744  -9.806  0.00  0.00      PROA  
ATOM   1999  CG2 VAL P 708     -21.618  -4.388  -7.531  0.00  0.00      PROA  
ATOM   2000 HG21 VAL P 708     -21.472  -5.104  -6.694  0.00  0.00      PROA  
ATOM   2001 HG22 VAL P 708     -21.544  -3.390  -7.048  0.00  0.00      PROA  
ATOM   2002 HG23 VAL P 708     -20.739  -4.472  -8.206  0.00  0.00      PROA  
ATOM   2003  C   VAL P 708     -24.339  -3.316 -10.046  0.00  0.00      PROA  
ATOM   2004  O   VAL P 708     -24.095  -3.637 -11.222  0.00  0.00      PROA  
ATOM   2005  N   ALA P 709     -25.638  -3.190  -9.674  0.00  0.00      PROA  
ATOM   2006  HN  ALA P 709     -25.865  -3.051  -8.713  0.00  0.00      PROA  
ATOM   2007  CA  ALA P 709     -26.759  -3.457 -10.569  0.00  0.00      PROA  
ATOM   2008  HA  ALA P 709     -26.509  -4.298 -11.199  0.00  0.00      PROA  
ATOM   2009  CB  ALA P 709     -27.897  -3.919  -9.625  0.00  0.00      PROA  
ATOM   2010  HB1 ALA P 709     -27.428  -4.744  -9.046  0.00  0.00      PROA  
ATOM   2011  HB2 ALA P 709     -28.757  -4.361 -10.171  0.00  0.00      PROA  
ATOM   2012  HB3 ALA P 709     -28.205  -3.120  -8.918  0.00  0.00      PROA  
ATOM   2013  C   ALA P 709     -27.202  -2.305 -11.467  0.00  0.00      PROA  
ATOM   2014  O   ALA P 709     -28.393  -2.262 -11.791  0.00  0.00      PROA  
ATOM   2015  N   THR P 710     -26.321  -1.395 -11.862  0.00  0.00      PROA  
ATOM   2016  HN  THR P 710     -25.406  -1.400 -11.466  0.00  0.00      PROA  
ATOM   2017  CA  THR P 710     -26.577  -0.224 -12.740  0.00  0.00      PROA  
ATOM   2018  HA  THR P 710     -27.200  -0.682 -13.494  0.00  0.00      PROA  
ATOM   2019  CB  THR P 710     -27.310   0.983 -12.107  0.00  0.00      PROA  
ATOM   2020  HB  THR P 710     -28.155   0.532 -11.543  0.00  0.00      PROA  
ATOM   2021  OG1 THR P 710     -27.972   1.848 -13.056  0.00  0.00      PROA  
ATOM   2022  HG1 THR P 710     -28.611   1.341 -13.563  0.00  0.00      PROA  
ATOM   2023  CG2 THR P 710     -26.428   1.737 -11.110  0.00  0.00      PROA  
ATOM   2024 HG21 THR P 710     -26.907   2.636 -10.667  0.00  0.00      PROA  
ATOM   2025 HG22 THR P 710     -25.519   2.098 -11.637  0.00  0.00      PROA  
ATOM   2026 HG23 THR P 710     -26.148   1.066 -10.269  0.00  0.00      PROA  
ATOM   2027  C   THR P 710     -25.252   0.297 -13.360  0.00  0.00      PROA  
ATOM   2028  O   THR P 710     -24.264  -0.391 -13.058  0.00  0.00      PROA  
ATOM   2029  N   ASP P 711     -25.125   1.356 -14.161  0.00  0.00      PROA  
ATOM   2030  HN  ASP P 711     -25.900   1.950 -14.364  0.00  0.00      PROA  
ATOM   2031  CA  ASP P 711     -23.911   1.773 -14.861  0.00  0.00      PROA  
ATOM   2032  HA  ASP P 711     -23.404   0.836 -15.040  0.00  0.00      PROA  
ATOM   2033  CB  ASP P 711     -24.422   2.360 -16.177  0.00  0.00      PROA  
ATOM   2034  HB1 ASP P 711     -23.627   2.814 -16.807  0.00  0.00      PROA  
ATOM   2035  HB2 ASP P 711     -25.087   3.225 -15.966  0.00  0.00      PROA  
ATOM   2036  CG  ASP P 711     -25.045   1.329 -17.103  0.00  0.00      PROA  
ATOM   2037  OD1 ASP P 711     -25.971   1.707 -17.834  0.00  0.00      PROA  
ATOM   2038  OD2 ASP P 711     -24.540   0.201 -17.186  0.00  0.00      PROA  
ATOM   2039  C   ASP P 711     -23.104   2.745 -13.991  0.00  0.00      PROA  
ATOM   2040  O   ASP P 711     -22.842   3.847 -14.402  0.00  0.00      PROA  
ATOM   2041  N   ALA P 712     -22.665   2.205 -12.815  0.00  0.00      PROA  
ATOM   2042  HN  ALA P 712     -22.957   1.255 -12.730  0.00  0.00      PROA  
ATOM   2043  CA  ALA P 712     -21.831   2.981 -11.838  0.00  0.00      PROA  
ATOM   2044  HA  ALA P 712     -21.827   4.008 -12.174  0.00  0.00      PROA  
ATOM   2045  CB  ALA P 712     -22.313   2.803 -10.361  0.00  0.00      PROA  
ATOM   2046  HB1 ALA P 712     -23.352   3.150 -10.177  0.00  0.00      PROA  
ATOM   2047  HB2 ALA P 712     -21.682   3.366  -9.641  0.00  0.00      PROA  
ATOM   2048  HB3 ALA P 712     -22.229   1.752 -10.010  0.00  0.00      PROA  
ATOM   2049  C   ALA P 712     -20.458   2.556 -11.974  0.00  0.00      PROA  
ATOM   2050  O   ALA P 712     -19.605   3.363 -11.537  0.00  0.00      PROA  
ATOM   2051  N   SER P 713     -20.194   1.485 -12.767  0.00  0.00      PROA  
ATOM   2052  HN  SER P 713     -20.909   0.945 -13.206  0.00  0.00      PROA  
ATOM   2053  CA  SER P 713     -18.884   0.925 -12.984  0.00  0.00      PROA  
ATOM   2054  HA  SER P 713     -18.226   1.223 -12.181  0.00  0.00      PROA  
ATOM   2055  CB  SER P 713     -18.630  -0.703 -12.904  0.00  0.00      PROA  
ATOM   2056  HB1 SER P 713     -17.595  -0.949 -13.222  0.00  0.00      PROA  
ATOM   2057  HB2 SER P 713     -19.227  -1.262 -13.656  0.00  0.00      PROA  
ATOM   2058  OG  SER P 713     -18.926  -1.295 -11.677  0.00  0.00      PROA  
ATOM   2059  HG1 SER P 713     -19.876  -1.398 -11.579  0.00  0.00      PROA  
ATOM   2060  C   SER P 713     -18.376   1.451 -14.301  0.00  0.00      PROA  
ATOM   2061  O   SER P 713     -17.362   0.983 -14.734  0.00  0.00      PROA  
ATOM   2062  N   SER P 714     -19.044   2.469 -14.866  0.00  0.00      PROA  
ATOM   2063  HN  SER P 714     -19.839   2.795 -14.360  0.00  0.00      PROA  
ATOM   2064  CA  SER P 714     -18.668   3.096 -16.128  0.00  0.00      PROA  
ATOM   2065  HA  SER P 714     -17.913   2.464 -16.573  0.00  0.00      PROA  
ATOM   2066  CB  SER P 714     -19.921   3.066 -17.026  0.00  0.00      PROA  
ATOM   2067  HB1 SER P 714     -20.822   3.577 -16.625  0.00  0.00      PROA  
ATOM   2068  HB2 SER P 714     -20.184   1.987 -17.005  0.00  0.00      PROA  
ATOM   2069  OG  SER P 714     -19.819   3.609 -18.342  0.00  0.00      PROA  
ATOM   2070  HG1 SER P 714     -20.271   4.452 -18.419  0.00  0.00      PROA  
ATOM   2071  C   SER P 714     -18.018   4.469 -15.927  0.00  0.00      PROA  
ATOM   2072  O   SER P 714     -17.802   5.146 -16.840  0.00  0.00      PROA  
ATOM   2073  N   LEU P 715     -17.736   4.753 -14.611  0.00  0.00      PROA  
ATOM   2074  HN  LEU P 715     -18.066   4.088 -13.946  0.00  0.00      PROA  
ATOM   2075  CA  LEU P 715     -17.047   5.889 -14.052  0.00  0.00      PROA  
ATOM   2076  HA  LEU P 715     -17.438   6.769 -14.541  0.00  0.00      PROA  
ATOM   2077  CB  LEU P 715     -17.038   5.757 -12.474  0.00  0.00      PROA  
ATOM   2078  HB1 LEU P 715     -16.491   4.826 -12.212  0.00  0.00      PROA  
ATOM   2079  HB2 LEU P 715     -18.086   5.647 -12.123  0.00  0.00      PROA  
ATOM   2080  CG  LEU P 715     -16.562   6.992 -11.715  0.00  0.00      PROA  
ATOM   2081  HG  LEU P 715     -15.953   7.626 -12.394  0.00  0.00      PROA  
ATOM   2082  CD1 LEU P 715     -17.695   7.959 -11.319  0.00  0.00      PROA  
ATOM   2083 HD11 LEU P 715     -18.200   8.356 -12.225  0.00  0.00      PROA  
ATOM   2084 HD12 LEU P 715     -17.291   8.824 -10.751  0.00  0.00      PROA  
ATOM   2085 HD13 LEU P 715     -18.525   7.425 -10.808  0.00  0.00      PROA  
ATOM   2086  CD2 LEU P 715     -15.736   6.585 -10.546  0.00  0.00      PROA  
ATOM   2087 HD21 LEU P 715     -16.333   6.156  -9.712  0.00  0.00      PROA  
ATOM   2088 HD22 LEU P 715     -15.470   7.522 -10.010  0.00  0.00      PROA  
ATOM   2089 HD23 LEU P 715     -14.857   5.975 -10.842  0.00  0.00      PROA  
ATOM   2090  C   LEU P 715     -15.602   5.848 -14.545  0.00  0.00      PROA  
ATOM   2091  O   LEU P 715     -15.003   6.875 -14.767  0.00  0.00      PROA  
ATOM   2092  N   VAL P 716     -15.032   4.631 -14.608  0.00  0.00      PROA  
ATOM   2093  HN  VAL P 716     -15.754   3.946 -14.550  0.00  0.00      PROA  
ATOM   2094  CA  VAL P 716     -13.665   4.215 -14.661  0.00  0.00      PROA  
ATOM   2095  HA  VAL P 716     -13.284   4.567 -13.714  0.00  0.00      PROA  
ATOM   2096  CB  VAL P 716     -13.513   2.655 -14.751  0.00  0.00      PROA  
ATOM   2097  HB  VAL P 716     -12.427   2.454 -14.872  0.00  0.00      PROA  
ATOM   2098  CG1 VAL P 716     -14.208   1.879 -13.606  0.00  0.00      PROA  
ATOM   2099 HG11 VAL P 716     -15.313   1.902 -13.716  0.00  0.00      PROA  
ATOM   2100 HG12 VAL P 716     -14.142   2.190 -12.542  0.00  0.00      PROA  
ATOM   2101 HG13 VAL P 716     -13.924   0.806 -13.554  0.00  0.00      PROA  
ATOM   2102  CG2 VAL P 716     -14.088   2.176 -16.165  0.00  0.00      PROA  
ATOM   2103 HG21 VAL P 716     -13.318   2.523 -16.888  0.00  0.00      PROA  
ATOM   2104 HG22 VAL P 716     -15.114   2.579 -16.300  0.00  0.00      PROA  
ATOM   2105 HG23 VAL P 716     -14.236   1.084 -16.304  0.00  0.00      PROA  
ATOM   2106  C   VAL P 716     -12.784   5.041 -15.628  0.00  0.00      PROA  
ATOM   2107  O   VAL P 716     -11.638   5.252 -15.308  0.00  0.00      PROA  
ATOM   2108  N   CYS P 717     -13.287   5.440 -16.795  0.00  0.00      PROA  
ATOM   2109  HN  CYS P 717     -14.205   5.169 -17.074  0.00  0.00      PROA  
ATOM   2110  CA  CYS P 717     -12.530   6.067 -17.873  0.00  0.00      PROA  
ATOM   2111  HA  CYS P 717     -11.468   5.922 -17.739  0.00  0.00      PROA  
ATOM   2112  CB  CYS P 717     -13.032   5.564 -19.280  0.00  0.00      PROA  
ATOM   2113  HB1 CYS P 717     -12.546   6.273 -19.983  0.00  0.00      PROA  
ATOM   2114  HB2 CYS P 717     -14.112   5.812 -19.199  0.00  0.00      PROA  
ATOM   2115  SG  CYS P 717     -12.705   3.856 -19.825  0.00  0.00      PROA  
ATOM   2116  HG1 CYS P 717     -11.791   4.276 -20.689  0.00  0.00      PROA  
ATOM   2117  C   CYS P 717     -12.792   7.585 -17.840  0.00  0.00      PROA  
ATOM   2118  O   CYS P 717     -12.233   8.354 -18.617  0.00  0.00      PROA  
ATOM   2119  N   TYR P 718     -13.632   8.111 -16.922  0.00  0.00      PROA  
ATOM   2120  HN  TYR P 718     -14.271   7.549 -16.402  0.00  0.00      PROA  
ATOM   2121  CA  TYR P 718     -13.719   9.493 -16.558  0.00  0.00      PROA  
ATOM   2122  HA  TYR P 718     -13.577   9.984 -17.510  0.00  0.00      PROA  
ATOM   2123  CB  TYR P 718     -15.096   9.990 -15.907  0.00  0.00      PROA  
ATOM   2124  HB1 TYR P 718     -14.913  10.996 -15.472  0.00  0.00      PROA  
ATOM   2125  HB2 TYR P 718     -15.399   9.367 -15.039  0.00  0.00      PROA  
ATOM   2126  CG  TYR P 718     -16.204  10.174 -16.901  0.00  0.00      PROA  
ATOM   2127  CD1 TYR P 718     -16.741  11.422 -17.310  0.00  0.00      PROA  
ATOM   2128  HD1 TYR P 718     -16.143  12.246 -16.950  0.00  0.00      PROA  
ATOM   2129  CE1 TYR P 718     -17.841  11.549 -18.147  0.00  0.00      PROA  
ATOM   2130  HE1 TYR P 718     -18.164  12.484 -18.579  0.00  0.00      PROA  
ATOM   2131  CZ  TYR P 718     -18.442  10.430 -18.644  0.00  0.00      PROA  
ATOM   2132  OH  TYR P 718     -19.496  10.640 -19.605  0.00  0.00      PROA  
ATOM   2133  HH  TYR P 718     -19.791   9.752 -19.823  0.00  0.00      PROA  
ATOM   2134  CD2 TYR P 718     -16.880   9.052 -17.357  0.00  0.00      PROA  
ATOM   2135  HD2 TYR P 718     -16.584   8.054 -17.068  0.00  0.00      PROA  
ATOM   2136  CE2 TYR P 718     -18.029   9.177 -18.118  0.00  0.00      PROA  
ATOM   2137  HE2 TYR P 718     -18.660   8.380 -18.482  0.00  0.00      PROA  
ATOM   2138  C   TYR P 718     -12.534   9.947 -15.721  0.00  0.00      PROA  
ATOM   2139  O   TYR P 718     -12.252  11.132 -15.657  0.00  0.00      PROA  
ATOM   2140  N   ILE P 719     -11.813   8.991 -15.091  0.00  0.00      PROA  
ATOM   2141  HN  ILE P 719     -12.092   8.035 -15.067  0.00  0.00      PROA  
ATOM   2142  CA  ILE P 719     -10.695   9.326 -14.136  0.00  0.00      PROA  
ATOM   2143  HA  ILE P 719     -11.092  10.164 -13.583  0.00  0.00      PROA  
ATOM   2144  CB  ILE P 719     -10.147   8.092 -13.348  0.00  0.00      PROA  
ATOM   2145  HB  ILE P 719      -9.944   7.358 -14.156  0.00  0.00      PROA  
ATOM   2146  CG2 ILE P 719      -8.763   8.336 -12.678  0.00  0.00      PROA  
ATOM   2147 HG21 ILE P 719      -7.927   8.452 -13.400  0.00  0.00      PROA  
ATOM   2148 HG22 ILE P 719      -8.529   7.423 -12.091  0.00  0.00      PROA  
ATOM   2149 HG23 ILE P 719      -8.811   9.160 -11.934  0.00  0.00      PROA  
ATOM   2150  CG1 ILE P 719     -11.098   7.382 -12.380  0.00  0.00      PROA  
ATOM   2151 HG11 ILE P 719     -10.699   6.429 -11.971  0.00  0.00      PROA  
ATOM   2152 HG12 ILE P 719     -11.945   6.972 -12.970  0.00  0.00      PROA  
ATOM   2153  CD  ILE P 719     -11.670   8.094 -11.202  0.00  0.00      PROA  
ATOM   2154  HD1 ILE P 719     -12.128   9.050 -11.536  0.00  0.00      PROA  
ATOM   2155  HD2 ILE P 719     -10.784   8.361 -10.587  0.00  0.00      PROA  
ATOM   2156  HD3 ILE P 719     -12.382   7.560 -10.538  0.00  0.00      PROA  
ATOM   2157  C   ILE P 719      -9.605  10.201 -14.727  0.00  0.00      PROA  
ATOM   2158  O   ILE P 719      -9.244  11.256 -14.156  0.00  0.00      PROA  
ATOM   2159  N   THR P 720      -9.041   9.898 -15.928  0.00  0.00      PROA  
ATOM   2160  HN  THR P 720      -9.297   9.068 -16.417  0.00  0.00      PROA  
ATOM   2161  CA  THR P 720      -7.935  10.602 -16.548  0.00  0.00      PROA  
ATOM   2162  HA  THR P 720      -7.926  10.138 -17.523  0.00  0.00      PROA  
ATOM   2163  CB  THR P 720      -8.173  12.074 -16.919  0.00  0.00      PROA  
ATOM   2164  HB  THR P 720      -7.484  12.413 -17.721  0.00  0.00      PROA  
ATOM   2165  OG1 THR P 720      -7.884  12.975 -15.834  0.00  0.00      PROA  
ATOM   2166  HG1 THR P 720      -8.403  12.576 -15.132  0.00  0.00      PROA  
ATOM   2167  CG2 THR P 720      -9.565  12.272 -17.471  0.00  0.00      PROA  
ATOM   2168 HG21 THR P 720     -10.215  12.056 -16.596  0.00  0.00      PROA  
ATOM   2169 HG22 THR P 720      -9.559  11.461 -18.231  0.00  0.00      PROA  
ATOM   2170 HG23 THR P 720      -9.737  13.298 -17.859  0.00  0.00      PROA  
ATOM   2171  C   THR P 720      -6.602  10.337 -15.999  0.00  0.00      PROA  
ATOM   2172  O   THR P 720      -6.373   9.691 -14.921  0.00  0.00      PROA  
ATOM   2173  N   ARG P 721      -5.472  10.648 -16.758  0.00  0.00      PROA  
ATOM   2174  HN  ARG P 721      -5.606  11.175 -17.593  0.00  0.00      PROA  
ATOM   2175  CA  ARG P 721      -4.107  10.613 -16.252  0.00  0.00      PROA  
ATOM   2176  HA  ARG P 721      -4.009   9.714 -15.662  0.00  0.00      PROA  
ATOM   2177  CB  ARG P 721      -2.962  10.520 -17.360  0.00  0.00      PROA  
ATOM   2178  HB1 ARG P 721      -1.971  10.744 -16.911  0.00  0.00      PROA  
ATOM   2179  HB2 ARG P 721      -2.833  11.351 -18.086  0.00  0.00      PROA  
ATOM   2180  CG  ARG P 721      -2.732   9.107 -17.928  0.00  0.00      PROA  
ATOM   2181  HG1 ARG P 721      -3.700   8.969 -18.457  0.00  0.00      PROA  
ATOM   2182  HG2 ARG P 721      -2.585   8.344 -17.134  0.00  0.00      PROA  
ATOM   2183  CD  ARG P 721      -1.609   8.926 -19.001  0.00  0.00      PROA  
ATOM   2184  HD1 ARG P 721      -1.760   9.789 -19.684  0.00  0.00      PROA  
ATOM   2185  HD2 ARG P 721      -1.851   7.926 -19.421  0.00  0.00      PROA  
ATOM   2186  NE  ARG P 721      -0.297   8.879 -18.243  0.00  0.00      PROA  
ATOM   2187  HE  ARG P 721      -0.256   9.107 -17.270  0.00  0.00      PROA  
ATOM   2188  CZ  ARG P 721       0.643   7.982 -18.607  0.00  0.00      PROA  
ATOM   2189  NH1 ARG P 721       0.657   7.368 -19.785  0.00  0.00      PROA  
ATOM   2190 HH11 ARG P 721       0.155   7.781 -20.545  0.00  0.00      PROA  
ATOM   2191 HH12 ARG P 721       1.294   6.602 -19.876  0.00  0.00      PROA  
ATOM   2192  NH2 ARG P 721       1.712   7.764 -17.842  0.00  0.00      PROA  
ATOM   2193 HH21 ARG P 721       2.372   7.022 -17.961  0.00  0.00      PROA  
ATOM   2194 HH22 ARG P 721       1.888   8.446 -17.132  0.00  0.00      PROA  
ATOM   2195  C   ARG P 721      -3.868  11.816 -15.342  0.00  0.00      PROA  
ATOM   2196  O   ARG P 721      -3.091  11.697 -14.354  0.00  0.00      PROA  
ATOM   2197  N   PHE P 722      -4.572  12.945 -15.577  0.00  0.00      PROA  
ATOM   2198  HN  PHE P 722      -5.145  12.805 -16.380  0.00  0.00      PROA  
ATOM   2199  CA  PHE P 722      -4.436  14.222 -14.907  0.00  0.00      PROA  
ATOM   2200  HA  PHE P 722      -3.364  14.358 -14.893  0.00  0.00      PROA  
ATOM   2201  CB  PHE P 722      -4.953  15.448 -15.694  0.00  0.00      PROA  
ATOM   2202  HB1 PHE P 722      -5.899  15.107 -16.167  0.00  0.00      PROA  
ATOM   2203  HB2 PHE P 722      -4.285  15.522 -16.579  0.00  0.00      PROA  
ATOM   2204  CG  PHE P 722      -5.251  16.687 -14.927  0.00  0.00      PROA  
ATOM   2205  CD1 PHE P 722      -4.402  17.823 -15.009  0.00  0.00      PROA  
ATOM   2206  HD1 PHE P 722      -3.528  17.850 -15.642  0.00  0.00      PROA  
ATOM   2207  CE1 PHE P 722      -4.854  19.029 -14.418  0.00  0.00      PROA  
ATOM   2208  HE1 PHE P 722      -4.196  19.862 -14.617  0.00  0.00      PROA  
ATOM   2209  CZ  PHE P 722      -6.065  19.095 -13.753  0.00  0.00      PROA  
ATOM   2210  HZ  PHE P 722      -6.359  19.979 -13.207  0.00  0.00      PROA  
ATOM   2211  CD2 PHE P 722      -6.439  16.728 -14.233  0.00  0.00      PROA  
ATOM   2212  HD2 PHE P 722      -7.059  15.843 -14.230  0.00  0.00      PROA  
ATOM   2213  CE2 PHE P 722      -6.861  17.952 -13.624  0.00  0.00      PROA  
ATOM   2214  HE2 PHE P 722      -7.785  17.897 -13.069  0.00  0.00      PROA  
ATOM   2215  C   PHE P 722      -4.696  14.155 -13.468  0.00  0.00      PROA  
ATOM   2216  O   PHE P 722      -3.993  14.736 -12.621  0.00  0.00      PROA  
ATOM   2217  N   THR P 723      -5.767  13.431 -13.057  0.00  0.00      PROA  
ATOM   2218  HN  THR P 723      -6.417  12.955 -13.645  0.00  0.00      PROA  
ATOM   2219  CA  THR P 723      -5.917  12.974 -11.667  0.00  0.00      PROA  
ATOM   2220  HA  THR P 723      -5.814  13.837 -11.027  0.00  0.00      PROA  
ATOM   2221  CB  THR P 723      -7.307  12.658 -11.449  0.00  0.00      PROA  
ATOM   2222  HB  THR P 723      -7.457  12.660 -10.348  0.00  0.00      PROA  
ATOM   2223  OG1 THR P 723      -7.737  11.362 -11.902  0.00  0.00      PROA  
ATOM   2224  HG1 THR P 723      -8.306  11.498 -12.662  0.00  0.00      PROA  
ATOM   2225  CG2 THR P 723      -8.279  13.634 -12.130  0.00  0.00      PROA  
ATOM   2226 HG21 THR P 723      -8.342  13.387 -13.211  0.00  0.00      PROA  
ATOM   2227 HG22 THR P 723      -8.045  14.718 -12.069  0.00  0.00      PROA  
ATOM   2228 HG23 THR P 723      -9.323  13.458 -11.795  0.00  0.00      PROA  
ATOM   2229  C   THR P 723      -4.952  11.926 -11.206  0.00  0.00      PROA  
ATOM   2230  O   THR P 723      -4.314  11.954 -10.142  0.00  0.00      PROA  
ATOM   2231  N   GLU P 724      -4.786  10.805 -12.002  0.00  0.00      PROA  
ATOM   2232  HN  GLU P 724      -5.181  10.809 -12.917  0.00  0.00      PROA  
ATOM   2233  CA  GLU P 724      -4.412   9.518 -11.487  0.00  0.00      PROA  
ATOM   2234  HA  GLU P 724      -4.935   9.466 -10.544  0.00  0.00      PROA  
ATOM   2235  CB  GLU P 724      -4.744   8.391 -12.574  0.00  0.00      PROA  
ATOM   2236  HB1 GLU P 724      -4.298   8.632 -13.562  0.00  0.00      PROA  
ATOM   2237  HB2 GLU P 724      -5.797   8.431 -12.926  0.00  0.00      PROA  
ATOM   2238  CG  GLU P 724      -4.361   6.895 -12.296  0.00  0.00      PROA  
ATOM   2239  HG1 GLU P 724      -5.297   6.313 -12.439  0.00  0.00      PROA  
ATOM   2240  HG2 GLU P 724      -3.778   6.771 -11.358  0.00  0.00      PROA  
ATOM   2241  CD  GLU P 724      -3.407   6.300 -13.336  0.00  0.00      PROA  
ATOM   2242  OE1 GLU P 724      -3.820   5.507 -14.216  0.00  0.00      PROA  
ATOM   2243  OE2 GLU P 724      -2.191   6.685 -13.361  0.00  0.00      PROA  
ATOM   2244  C   GLU P 724      -2.955   9.400 -11.119  0.00  0.00      PROA  
ATOM   2245  O   GLU P 724      -2.598   9.008  -9.969  0.00  0.00      PROA  
ATOM   2246  N   GLU P 725      -2.104   9.936 -11.989  0.00  0.00      PROA  
ATOM   2247  HN  GLU P 725      -2.382  10.295 -12.876  0.00  0.00      PROA  
ATOM   2248  CA  GLU P 725      -0.664  10.076 -11.666  0.00  0.00      PROA  
ATOM   2249  HA  GLU P 725      -0.383   9.046 -11.503  0.00  0.00      PROA  
ATOM   2250  CB  GLU P 725       0.157  10.541 -12.916  0.00  0.00      PROA  
ATOM   2251  HB1 GLU P 725       1.226  10.543 -12.614  0.00  0.00      PROA  
ATOM   2252  HB2 GLU P 725      -0.201  11.551 -13.208  0.00  0.00      PROA  
ATOM   2253  CG  GLU P 725       0.073   9.666 -14.203  0.00  0.00      PROA  
ATOM   2254  HG1 GLU P 725      -0.942   9.747 -14.648  0.00  0.00      PROA  
ATOM   2255  HG2 GLU P 725       0.416   8.620 -14.054  0.00  0.00      PROA  
ATOM   2256  CD  GLU P 725       0.965  10.225 -15.298  0.00  0.00      PROA  
ATOM   2257  OE1 GLU P 725       1.842   9.550 -15.813  0.00  0.00      PROA  
ATOM   2258  OE2 GLU P 725       0.697  11.339 -15.800  0.00  0.00      PROA  
ATOM   2259  C   GLU P 725      -0.319  10.931 -10.420  0.00  0.00      PROA  
ATOM   2260  O   GLU P 725       0.425  10.471  -9.559  0.00  0.00      PROA  
ATOM   2261  N   ALA P 726      -0.969  12.111 -10.385  0.00  0.00      PROA  
ATOM   2262  HN  ALA P 726      -1.646  12.239 -11.107  0.00  0.00      PROA  
ATOM   2263  CA  ALA P 726      -0.818  13.028  -9.301  0.00  0.00      PROA  
ATOM   2264  HA  ALA P 726       0.202  13.335  -9.122  0.00  0.00      PROA  
ATOM   2265  CB  ALA P 726      -1.656  14.319  -9.609  0.00  0.00      PROA  
ATOM   2266  HB1 ALA P 726      -2.716  13.995  -9.693  0.00  0.00      PROA  
ATOM   2267  HB2 ALA P 726      -1.283  14.923 -10.463  0.00  0.00      PROA  
ATOM   2268  HB3 ALA P 726      -1.552  14.978  -8.721  0.00  0.00      PROA  
ATOM   2269  C   ALA P 726      -1.313  12.425  -7.986  0.00  0.00      PROA  
ATOM   2270  O   ALA P 726      -0.613  12.626  -6.987  0.00  0.00      PROA  
ATOM   2271  N   PHE P 727      -2.530  11.729  -8.015  0.00  0.00      PROA  
ATOM   2272  HN  PHE P 727      -3.089  11.542  -8.820  0.00  0.00      PROA  
ATOM   2273  CA  PHE P 727      -2.929  10.945  -6.878  0.00  0.00      PROA  
ATOM   2274  HA  PHE P 727      -3.040  11.546  -5.988  0.00  0.00      PROA  
ATOM   2275  CB  PHE P 727      -4.311  10.198  -7.232  0.00  0.00      PROA  
ATOM   2276  HB1 PHE P 727      -4.300   9.728  -8.239  0.00  0.00      PROA  
ATOM   2277  HB2 PHE P 727      -5.085  10.993  -7.178  0.00  0.00      PROA  
ATOM   2278  CG  PHE P 727      -4.593   9.005  -6.330  0.00  0.00      PROA  
ATOM   2279  CD1 PHE P 727      -5.146   9.238  -5.063  0.00  0.00      PROA  
ATOM   2280  HD1 PHE P 727      -5.410  10.194  -4.635  0.00  0.00      PROA  
ATOM   2281  CE1 PHE P 727      -5.478   8.147  -4.264  0.00  0.00      PROA  
ATOM   2282  HE1 PHE P 727      -5.913   8.134  -3.276  0.00  0.00      PROA  
ATOM   2283  CZ  PHE P 727      -5.189   6.806  -4.685  0.00  0.00      PROA  
ATOM   2284  HZ  PHE P 727      -5.402   5.924  -4.099  0.00  0.00      PROA  
ATOM   2285  CD2 PHE P 727      -4.448   7.779  -6.802  0.00  0.00      PROA  
ATOM   2286  HD2 PHE P 727      -3.891   7.623  -7.715  0.00  0.00      PROA  
ATOM   2287  CE2 PHE P 727      -4.621   6.633  -5.932  0.00  0.00      PROA  
ATOM   2288  HE2 PHE P 727      -4.437   5.597  -6.175  0.00  0.00      PROA  
ATOM   2289  C   PHE P 727      -1.938   9.871  -6.494  0.00  0.00      PROA  
ATOM   2290  O   PHE P 727      -1.591   9.737  -5.321  0.00  0.00      PROA  
ATOM   2291  N   ALA P 728      -1.475   9.098  -7.483  0.00  0.00      PROA  
ATOM   2292  HN  ALA P 728      -1.808   9.050  -8.421  0.00  0.00      PROA  
ATOM   2293  CA  ALA P 728      -0.588   8.008  -7.228  0.00  0.00      PROA  
ATOM   2294  HA  ALA P 728      -1.159   7.506  -6.460  0.00  0.00      PROA  
ATOM   2295  CB  ALA P 728      -0.377   7.225  -8.490  0.00  0.00      PROA  
ATOM   2296  HB1 ALA P 728       0.285   7.781  -9.188  0.00  0.00      PROA  
ATOM   2297  HB2 ALA P 728      -1.347   6.967  -8.967  0.00  0.00      PROA  
ATOM   2298  HB3 ALA P 728       0.048   6.227  -8.248  0.00  0.00      PROA  
ATOM   2299  C   ALA P 728       0.769   8.377  -6.673  0.00  0.00      PROA  
ATOM   2300  O   ALA P 728       1.161   7.647  -5.706  0.00  0.00      PROA  
ATOM   2301  N   ALA P 729       1.479   9.437  -7.224  0.00  0.00      PROA  
ATOM   2302  HN  ALA P 729       1.039   9.956  -7.953  0.00  0.00      PROA  
ATOM   2303  CA  ALA P 729       2.669   9.995  -6.708  0.00  0.00      PROA  
ATOM   2304  HA  ALA P 729       3.306   9.127  -6.625  0.00  0.00      PROA  
ATOM   2305  CB  ALA P 729       3.065  11.191  -7.613  0.00  0.00      PROA  
ATOM   2306  HB1 ALA P 729       2.206  11.878  -7.764  0.00  0.00      PROA  
ATOM   2307  HB2 ALA P 729       3.328  10.807  -8.622  0.00  0.00      PROA  
ATOM   2308  HB3 ALA P 729       3.907  11.769  -7.175  0.00  0.00      PROA  
ATOM   2309  C   ALA P 729       2.547  10.523  -5.280  0.00  0.00      PROA  
ATOM   2310  O   ALA P 729       3.297  10.251  -4.385  0.00  0.00      PROA  
ATOM   2311  N   LEU P 730       1.530  11.400  -5.016  0.00  0.00      PROA  
ATOM   2312  HN  LEU P 730       0.920  11.712  -5.740  0.00  0.00      PROA  
ATOM   2313  CA  LEU P 730       1.209  11.877  -3.668  0.00  0.00      PROA  
ATOM   2314  HA  LEU P 730       2.103  12.395  -3.352  0.00  0.00      PROA  
ATOM   2315  CB  LEU P 730      -0.068  12.880  -3.925  0.00  0.00      PROA  
ATOM   2316  HB1 LEU P 730      -0.865  12.385  -4.519  0.00  0.00      PROA  
ATOM   2317  HB2 LEU P 730       0.426  13.677  -4.521  0.00  0.00      PROA  
ATOM   2318  CG  LEU P 730      -0.668  13.427  -2.603  0.00  0.00      PROA  
ATOM   2319  HG  LEU P 730      -0.634  12.554  -1.916  0.00  0.00      PROA  
ATOM   2320  CD1 LEU P 730       0.153  14.559  -2.010  0.00  0.00      PROA  
ATOM   2321 HD11 LEU P 730       0.087  15.453  -2.666  0.00  0.00      PROA  
ATOM   2322 HD12 LEU P 730       1.197  14.202  -1.879  0.00  0.00      PROA  
ATOM   2323 HD13 LEU P 730      -0.227  14.909  -1.027  0.00  0.00      PROA  
ATOM   2324  CD2 LEU P 730      -2.161  13.906  -2.727  0.00  0.00      PROA  
ATOM   2325 HD21 LEU P 730      -2.676  12.970  -3.031  0.00  0.00      PROA  
ATOM   2326 HD22 LEU P 730      -2.339  14.506  -3.645  0.00  0.00      PROA  
ATOM   2327 HD23 LEU P 730      -2.550  14.561  -1.918  0.00  0.00      PROA  
ATOM   2328  C   LEU P 730       1.024  10.759  -2.682  0.00  0.00      PROA  
ATOM   2329  O   LEU P 730       1.612  10.647  -1.590  0.00  0.00      PROA  
ATOM   2330  N   ILE P 731       0.200   9.693  -3.101  0.00  0.00      PROA  
ATOM   2331  HN  ILE P 731      -0.323   9.712  -3.949  0.00  0.00      PROA  
ATOM   2332  CA  ILE P 731       0.023   8.541  -2.264  0.00  0.00      PROA  
ATOM   2333  HA  ILE P 731      -0.348   8.856  -1.299  0.00  0.00      PROA  
ATOM   2334  CB  ILE P 731      -1.063   7.680  -2.926  0.00  0.00      PROA  
ATOM   2335  HB  ILE P 731      -0.842   7.710  -4.015  0.00  0.00      PROA  
ATOM   2336  CG2 ILE P 731      -1.059   6.207  -2.340  0.00  0.00      PROA  
ATOM   2337 HG21 ILE P 731      -2.019   5.674  -2.510  0.00  0.00      PROA  
ATOM   2338 HG22 ILE P 731      -0.992   6.370  -1.243  0.00  0.00      PROA  
ATOM   2339 HG23 ILE P 731      -0.321   5.490  -2.758  0.00  0.00      PROA  
ATOM   2340  CG1 ILE P 731      -2.546   8.219  -2.732  0.00  0.00      PROA  
ATOM   2341 HG11 ILE P 731      -3.255   7.374  -2.866  0.00  0.00      PROA  
ATOM   2342 HG12 ILE P 731      -2.696   9.014  -3.494  0.00  0.00      PROA  
ATOM   2343  CD  ILE P 731      -2.939   8.725  -1.383  0.00  0.00      PROA  
ATOM   2344  HD1 ILE P 731      -2.247   9.516  -1.024  0.00  0.00      PROA  
ATOM   2345  HD2 ILE P 731      -2.988   7.923  -0.616  0.00  0.00      PROA  
ATOM   2346  HD3 ILE P 731      -3.877   9.314  -1.467  0.00  0.00      PROA  
ATOM   2347  C   ILE P 731       1.297   7.748  -2.083  0.00  0.00      PROA  
ATOM   2348  O   ILE P 731       1.594   7.226  -0.996  0.00  0.00      PROA  
ATOM   2349  N   CYS P 732       2.146   7.646  -3.086  0.00  0.00      PROA  
ATOM   2350  HN  CYS P 732       1.944   8.005  -3.994  0.00  0.00      PROA  
ATOM   2351  CA  CYS P 732       3.486   7.208  -2.852  0.00  0.00      PROA  
ATOM   2352  HA  CYS P 732       3.380   6.278  -2.312  0.00  0.00      PROA  
ATOM   2353  CB  CYS P 732       4.052   6.872  -4.294  0.00  0.00      PROA  
ATOM   2354  HB1 CYS P 732       5.124   6.604  -4.179  0.00  0.00      PROA  
ATOM   2355  HB2 CYS P 732       4.093   7.708  -5.024  0.00  0.00      PROA  
ATOM   2356  SG  CYS P 732       3.237   5.400  -4.898  0.00  0.00      PROA  
ATOM   2357  HG1 CYS P 732       2.180   6.128  -5.227  0.00  0.00      PROA  
ATOM   2358  C   CYS P 732       4.524   7.921  -1.907  0.00  0.00      PROA  
ATOM   2359  O   CYS P 732       5.047   7.293  -0.974  0.00  0.00      PROA  
ATOM   2360  N   ILE P 733       4.662   9.244  -2.044  0.00  0.00      PROA  
ATOM   2361  HN  ILE P 733       4.188   9.743  -2.765  0.00  0.00      PROA  
ATOM   2362  CA  ILE P 733       5.431  10.157  -1.247  0.00  0.00      PROA  
ATOM   2363  HA  ILE P 733       6.465   9.855  -1.167  0.00  0.00      PROA  
ATOM   2364  CB  ILE P 733       5.355  11.537  -1.846  0.00  0.00      PROA  
ATOM   2365  HB  ILE P 733       4.266  11.548  -2.064  0.00  0.00      PROA  
ATOM   2366  CG2 ILE P 733       5.617  12.658  -0.774  0.00  0.00      PROA  
ATOM   2367 HG21 ILE P 733       5.311  13.631  -1.213  0.00  0.00      PROA  
ATOM   2368 HG22 ILE P 733       6.691  12.729  -0.500  0.00  0.00      PROA  
ATOM   2369 HG23 ILE P 733       4.965  12.656   0.126  0.00  0.00      PROA  
ATOM   2370  CG1 ILE P 733       6.095  11.728  -3.222  0.00  0.00      PROA  
ATOM   2371 HG11 ILE P 733       5.805  12.715  -3.643  0.00  0.00      PROA  
ATOM   2372 HG12 ILE P 733       5.759  10.945  -3.935  0.00  0.00      PROA  
ATOM   2373  CD  ILE P 733       7.638  11.508  -3.223  0.00  0.00      PROA  
ATOM   2374  HD1 ILE P 733       8.033  10.576  -2.765  0.00  0.00      PROA  
ATOM   2375  HD2 ILE P 733       8.000  12.345  -2.589  0.00  0.00      PROA  
ATOM   2376  HD3 ILE P 733       8.111  11.678  -4.214  0.00  0.00      PROA  
ATOM   2377  C   ILE P 733       4.817  10.082   0.199  0.00  0.00      PROA  
ATOM   2378  O   ILE P 733       5.598  10.001   1.160  0.00  0.00      PROA  
ATOM   2379  N   ILE P 734       3.507   9.885   0.410  0.00  0.00      PROA  
ATOM   2380  HN  ILE P 734       2.871   9.875  -0.358  0.00  0.00      PROA  
ATOM   2381  CA  ILE P 734       2.939   9.584   1.765  0.00  0.00      PROA  
ATOM   2382  HA  ILE P 734       3.210  10.387   2.434  0.00  0.00      PROA  
ATOM   2383  CB  ILE P 734       1.426   9.507   1.722  0.00  0.00      PROA  
ATOM   2384  HB  ILE P 734       1.199   9.057   0.731  0.00  0.00      PROA  
ATOM   2385  CG2 ILE P 734       0.571   8.596   2.674  0.00  0.00      PROA  
ATOM   2386 HG21 ILE P 734       0.809   7.530   2.472  0.00  0.00      PROA  
ATOM   2387 HG22 ILE P 734      -0.507   8.760   2.461  0.00  0.00      PROA  
ATOM   2388 HG23 ILE P 734       0.816   8.770   3.744  0.00  0.00      PROA  
ATOM   2389  CG1 ILE P 734       0.873  10.950   1.552  0.00  0.00      PROA  
ATOM   2390 HG11 ILE P 734       1.633  11.564   1.023  0.00  0.00      PROA  
ATOM   2391 HG12 ILE P 734       0.971  11.405   2.560  0.00  0.00      PROA  
ATOM   2392  CD  ILE P 734      -0.510  11.149   1.013  0.00  0.00      PROA  
ATOM   2393  HD1 ILE P 734      -0.635  10.701   0.004  0.00  0.00      PROA  
ATOM   2394  HD2 ILE P 734      -0.879  12.181   0.835  0.00  0.00      PROA  
ATOM   2395  HD3 ILE P 734      -1.243  10.632   1.669  0.00  0.00      PROA  
ATOM   2396  C   ILE P 734       3.493   8.366   2.431  0.00  0.00      PROA  
ATOM   2397  O   ILE P 734       3.897   8.320   3.593  0.00  0.00      PROA  
ATOM   2398  N   PHE P 735       3.618   7.289   1.608  0.00  0.00      PROA  
ATOM   2399  HN  PHE P 735       3.532   7.526   0.643  0.00  0.00      PROA  
ATOM   2400  CA  PHE P 735       4.056   5.966   1.992  0.00  0.00      PROA  
ATOM   2401  HA  PHE P 735       3.524   5.629   2.870  0.00  0.00      PROA  
ATOM   2402  CB  PHE P 735       3.903   4.855   0.891  0.00  0.00      PROA  
ATOM   2403  HB1 PHE P 735       4.678   4.843   0.096  0.00  0.00      PROA  
ATOM   2404  HB2 PHE P 735       2.920   5.017   0.398  0.00  0.00      PROA  
ATOM   2405  CG  PHE P 735       3.835   3.480   1.546  0.00  0.00      PROA  
ATOM   2406  CD1 PHE P 735       2.652   2.929   2.178  0.00  0.00      PROA  
ATOM   2407  HD1 PHE P 735       1.812   3.600   2.285  0.00  0.00      PROA  
ATOM   2408  CE1 PHE P 735       2.663   1.657   2.712  0.00  0.00      PROA  
ATOM   2409  HE1 PHE P 735       1.763   1.241   3.139  0.00  0.00      PROA  
ATOM   2410  CZ  PHE P 735       3.834   0.875   2.679  0.00  0.00      PROA  
ATOM   2411  HZ  PHE P 735       3.800  -0.149   3.022  0.00  0.00      PROA  
ATOM   2412  CD2 PHE P 735       4.886   2.617   1.326  0.00  0.00      PROA  
ATOM   2413  HD2 PHE P 735       5.758   2.979   0.802  0.00  0.00      PROA  
ATOM   2414  CE2 PHE P 735       4.966   1.356   1.993  0.00  0.00      PROA  
ATOM   2415  HE2 PHE P 735       5.692   0.618   1.683  0.00  0.00      PROA  
ATOM   2416  C   PHE P 735       5.522   5.999   2.429  0.00  0.00      PROA  
ATOM   2417  O   PHE P 735       5.931   5.315   3.374  0.00  0.00      PROA  
ATOM   2418  N   ILE P 736       6.334   6.706   1.648  0.00  0.00      PROA  
ATOM   2419  HN  ILE P 736       5.903   7.201   0.897  0.00  0.00      PROA  
ATOM   2420  CA  ILE P 736       7.699   6.898   1.954  0.00  0.00      PROA  
ATOM   2421  HA  ILE P 736       8.179   5.962   2.200  0.00  0.00      PROA  
ATOM   2422  CB  ILE P 736       8.420   7.541   0.720  0.00  0.00      PROA  
ATOM   2423  HB  ILE P 736       7.742   8.385   0.470  0.00  0.00      PROA  
ATOM   2424  CG2 ILE P 736       9.762   8.229   1.007  0.00  0.00      PROA  
ATOM   2425 HG21 ILE P 736      10.372   7.537   1.625  0.00  0.00      PROA  
ATOM   2426 HG22 ILE P 736       9.650   9.143   1.627  0.00  0.00      PROA  
ATOM   2427 HG23 ILE P 736      10.340   8.434   0.080  0.00  0.00      PROA  
ATOM   2428  CG1 ILE P 736       8.363   6.547  -0.438  0.00  0.00      PROA  
ATOM   2429 HG11 ILE P 736       7.480   5.873  -0.416  0.00  0.00      PROA  
ATOM   2430 HG12 ILE P 736       9.269   5.907  -0.368  0.00  0.00      PROA  
ATOM   2431  CD  ILE P 736       8.316   7.269  -1.783  0.00  0.00      PROA  
ATOM   2432  HD1 ILE P 736       9.198   7.945  -1.804  0.00  0.00      PROA  
ATOM   2433  HD2 ILE P 736       7.403   7.901  -1.821  0.00  0.00      PROA  
ATOM   2434  HD3 ILE P 736       8.353   6.530  -2.612  0.00  0.00      PROA  
ATOM   2435  C   ILE P 736       7.874   7.846   3.140  0.00  0.00      PROA  
ATOM   2436  O   ILE P 736       8.698   7.573   4.024  0.00  0.00      PROA  
ATOM   2437  N   TYR P 737       6.948   8.883   3.231  0.00  0.00      PROA  
ATOM   2438  HN  TYR P 737       6.366   9.096   2.450  0.00  0.00      PROA  
ATOM   2439  CA  TYR P 737       6.896   9.763   4.416  0.00  0.00      PROA  
ATOM   2440  HA  TYR P 737       7.916  10.095   4.545  0.00  0.00      PROA  
ATOM   2441  CB  TYR P 737       5.889  11.034   4.228  0.00  0.00      PROA  
ATOM   2442  HB1 TYR P 737       4.856  10.722   4.496  0.00  0.00      PROA  
ATOM   2443  HB2 TYR P 737       5.890  11.475   3.208  0.00  0.00      PROA  
ATOM   2444  CG  TYR P 737       6.018  12.259   5.226  0.00  0.00      PROA  
ATOM   2445  CD1 TYR P 737       7.007  12.322   6.231  0.00  0.00      PROA  
ATOM   2446  HD1 TYR P 737       7.756  11.555   6.358  0.00  0.00      PROA  
ATOM   2447  CE1 TYR P 737       6.992  13.305   7.183  0.00  0.00      PROA  
ATOM   2448  HE1 TYR P 737       7.629  13.316   8.055  0.00  0.00      PROA  
ATOM   2449  CZ  TYR P 737       5.939  14.266   7.169  0.00  0.00      PROA  
ATOM   2450  OH  TYR P 737       5.800  15.207   8.176  0.00  0.00      PROA  
ATOM   2451  HH  TYR P 737       6.632  15.101   8.643  0.00  0.00      PROA  
ATOM   2452  CD2 TYR P 737       5.029  13.235   5.122  0.00  0.00      PROA  
ATOM   2453  HD2 TYR P 737       4.281  13.277   4.344  0.00  0.00      PROA  
ATOM   2454  CE2 TYR P 737       5.055  14.305   6.041  0.00  0.00      PROA  
ATOM   2455  HE2 TYR P 737       4.368  15.137   6.094  0.00  0.00      PROA  
ATOM   2456  C   TYR P 737       6.589   8.987   5.702  0.00  0.00      PROA  
ATOM   2457  O   TYR P 737       7.134   9.211   6.763  0.00  0.00      PROA  
ATOM   2458  N   GLU P 738       5.755   7.950   5.607  0.00  0.00      PROA  
ATOM   2459  HN  GLU P 738       5.229   7.943   4.760  0.00  0.00      PROA  
ATOM   2460  CA  GLU P 738       5.365   7.105   6.733  0.00  0.00      PROA  
ATOM   2461  HA  GLU P 738       5.304   7.720   7.619  0.00  0.00      PROA  
ATOM   2462  CB  GLU P 738       4.034   6.537   6.363  0.00  0.00      PROA  
ATOM   2463  HB1 GLU P 738       3.797   5.648   6.986  0.00  0.00      PROA  
ATOM   2464  HB2 GLU P 738       3.815   6.254   5.312  0.00  0.00      PROA  
ATOM   2465  CG  GLU P 738       2.942   7.485   6.750  0.00  0.00      PROA  
ATOM   2466  HG1 GLU P 738       3.215   8.447   6.265  0.00  0.00      PROA  
ATOM   2467  HG2 GLU P 738       3.020   7.601   7.852  0.00  0.00      PROA  
ATOM   2468  CD  GLU P 738       1.501   6.981   6.459  0.00  0.00      PROA  
ATOM   2469  OE1 GLU P 738       1.277   5.815   6.014  0.00  0.00      PROA  
ATOM   2470  OE2 GLU P 738       0.677   7.862   6.619  0.00  0.00      PROA  
ATOM   2471  C   GLU P 738       6.342   6.068   7.002  0.00  0.00      PROA  
ATOM   2472  O   GLU P 738       6.402   5.656   8.122  0.00  0.00      PROA  
ATOM   2473  N   ALA P 739       7.088   5.626   5.990  0.00  0.00      PROA  
ATOM   2474  HN  ALA P 739       6.810   5.835   5.056  0.00  0.00      PROA  
ATOM   2475  CA  ALA P 739       8.164   4.732   6.303  0.00  0.00      PROA  
ATOM   2476  HA  ALA P 739       7.690   3.835   6.674  0.00  0.00      PROA  
ATOM   2477  CB  ALA P 739       8.858   4.295   4.994  0.00  0.00      PROA  
ATOM   2478  HB1 ALA P 739       9.648   3.549   5.228  0.00  0.00      PROA  
ATOM   2479  HB2 ALA P 739       9.325   5.183   4.518  0.00  0.00      PROA  
ATOM   2480  HB3 ALA P 739       8.075   3.940   4.290  0.00  0.00      PROA  
ATOM   2481  C   ALA P 739       9.250   5.410   7.257  0.00  0.00      PROA  
ATOM   2482  O   ALA P 739       9.550   5.002   8.400  0.00  0.00      PROA  
ATOM   2483  N   LEU P 740       9.639   6.596   6.889  0.00  0.00      PROA  
ATOM   2484  HN  LEU P 740       9.339   6.886   5.983  0.00  0.00      PROA  
ATOM   2485  CA  LEU P 740      10.479   7.514   7.627  0.00  0.00      PROA  
ATOM   2486  HA  LEU P 740      11.370   7.000   7.957  0.00  0.00      PROA  
ATOM   2487  CB  LEU P 740      10.874   8.778   6.772  0.00  0.00      PROA  
ATOM   2488  HB1 LEU P 740      11.237   9.550   7.484  0.00  0.00      PROA  
ATOM   2489  HB2 LEU P 740       9.930   9.239   6.412  0.00  0.00      PROA  
ATOM   2490  CG  LEU P 740      11.893   8.604   5.679  0.00  0.00      PROA  
ATOM   2491  HG  LEU P 740      11.505   7.840   4.972  0.00  0.00      PROA  
ATOM   2492  CD1 LEU P 740      11.927   9.961   4.873  0.00  0.00      PROA  
ATOM   2493 HD11 LEU P 740      11.006  10.245   4.321  0.00  0.00      PROA  
ATOM   2494 HD12 LEU P 740      12.804   9.943   4.192  0.00  0.00      PROA  
ATOM   2495 HD13 LEU P 740      12.062  10.789   5.601  0.00  0.00      PROA  
ATOM   2496  CD2 LEU P 740      13.256   8.246   6.273  0.00  0.00      PROA  
ATOM   2497 HD21 LEU P 740      13.580   9.171   6.795  0.00  0.00      PROA  
ATOM   2498 HD22 LEU P 740      13.824   8.127   5.326  0.00  0.00      PROA  
ATOM   2499 HD23 LEU P 740      13.292   7.312   6.873  0.00  0.00      PROA  
ATOM   2500  C   LEU P 740       9.837   7.969   8.981  0.00  0.00      PROA  
ATOM   2501  O   LEU P 740      10.574   8.073   9.932  0.00  0.00      PROA  
ATOM   2502  N   GLU P 741       8.573   8.348   9.105  0.00  0.00      PROA  
ATOM   2503  HN  GLU P 741       8.082   8.547   8.260  0.00  0.00      PROA  
ATOM   2504  CA  GLU P 741       7.892   8.644  10.431  0.00  0.00      PROA  
ATOM   2505  HA  GLU P 741       8.463   9.429  10.905  0.00  0.00      PROA  
ATOM   2506  CB  GLU P 741       6.469   8.960  10.225  0.00  0.00      PROA  
ATOM   2507  HB1 GLU P 741       6.018   8.214   9.536  0.00  0.00      PROA  
ATOM   2508  HB2 GLU P 741       6.519   9.829   9.535  0.00  0.00      PROA  
ATOM   2509  CG  GLU P 741       5.512   9.096  11.386  0.00  0.00      PROA  
ATOM   2510  HG1 GLU P 741       5.827   9.924  12.057  0.00  0.00      PROA  
ATOM   2511  HG2 GLU P 741       5.590   8.118  11.906  0.00  0.00      PROA  
ATOM   2512  CD  GLU P 741       4.073   9.375  11.089  0.00  0.00      PROA  
ATOM   2513  OE1 GLU P 741       3.359   9.761  11.990  0.00  0.00      PROA  
ATOM   2514  OE2 GLU P 741       3.549   9.096   9.992  0.00  0.00      PROA  
ATOM   2515  C   GLU P 741       7.986   7.420  11.414  0.00  0.00      PROA  
ATOM   2516  O   GLU P 741       8.345   7.515  12.565  0.00  0.00      PROA  
ATOM   2517  N   LYS P 742       7.751   6.218  10.932  0.00  0.00      PROA  
ATOM   2518  HN  LYS P 742       7.523   6.158   9.963  0.00  0.00      PROA  
ATOM   2519  CA  LYS P 742       8.153   5.016  11.671  0.00  0.00      PROA  
ATOM   2520  HA  LYS P 742       7.571   5.106  12.576  0.00  0.00      PROA  
ATOM   2521  CB  LYS P 742       7.849   3.759  10.832  0.00  0.00      PROA  
ATOM   2522  HB1 LYS P 742       8.261   2.809  11.234  0.00  0.00      PROA  
ATOM   2523  HB2 LYS P 742       8.236   3.883   9.797  0.00  0.00      PROA  
ATOM   2524  CG  LYS P 742       6.361   3.496  10.744  0.00  0.00      PROA  
ATOM   2525  HG1 LYS P 742       6.245   2.490  10.288  0.00  0.00      PROA  
ATOM   2526  HG2 LYS P 742       5.852   4.245  10.100  0.00  0.00      PROA  
ATOM   2527  CD  LYS P 742       5.543   3.523  12.026  0.00  0.00      PROA  
ATOM   2528  HD1 LYS P 742       5.449   4.564  12.401  0.00  0.00      PROA  
ATOM   2529  HD2 LYS P 742       5.950   2.843  12.804  0.00  0.00      PROA  
ATOM   2530  CE  LYS P 742       4.197   2.823  11.805  0.00  0.00      PROA  
ATOM   2531  HE1 LYS P 742       3.586   2.940  12.725  0.00  0.00      PROA  
ATOM   2532  HE2 LYS P 742       4.317   1.737  11.607  0.00  0.00      PROA  
ATOM   2533  NZ  LYS P 742       3.492   3.483  10.652  0.00  0.00      PROA  
ATOM   2534  HZ1 LYS P 742       3.717   4.498  10.683  0.00  0.00      PROA  
ATOM   2535  HZ2 LYS P 742       2.484   3.295  10.826  0.00  0.00      PROA  
ATOM   2536  HZ3 LYS P 742       3.816   3.091   9.744  0.00  0.00      PROA  
ATOM   2537  C   LYS P 742       9.590   4.907  12.099  0.00  0.00      PROA  
ATOM   2538  O   LYS P 742       9.852   4.426  13.162  0.00  0.00      PROA  
ATOM   2539  N   LEU P 743      10.550   5.275  11.216  0.00  0.00      PROA  
ATOM   2540  HN  LEU P 743      10.136   5.425  10.322  0.00  0.00      PROA  
ATOM   2541  CA  LEU P 743      11.967   5.415  11.565  0.00  0.00      PROA  
ATOM   2542  HA  LEU P 743      12.462   4.478  11.772  0.00  0.00      PROA  
ATOM   2543  CB  LEU P 743      12.826   5.967  10.354  0.00  0.00      PROA  
ATOM   2544  HB1 LEU P 743      12.524   6.954   9.942  0.00  0.00      PROA  
ATOM   2545  HB2 LEU P 743      12.631   5.268   9.513  0.00  0.00      PROA  
ATOM   2546  CG  LEU P 743      14.421   5.962  10.590  0.00  0.00      PROA  
ATOM   2547  HG  LEU P 743      14.580   6.715  11.391  0.00  0.00      PROA  
ATOM   2548  CD1 LEU P 743      14.890   4.532  10.971  0.00  0.00      PROA  
ATOM   2549 HD11 LEU P 743      14.746   3.859  10.099  0.00  0.00      PROA  
ATOM   2550 HD12 LEU P 743      14.301   4.159  11.835  0.00  0.00      PROA  
ATOM   2551 HD13 LEU P 743      15.953   4.571  11.291  0.00  0.00      PROA  
ATOM   2552  CD2 LEU P 743      15.162   6.387   9.397  0.00  0.00      PROA  
ATOM   2553 HD21 LEU P 743      15.065   5.485   8.756  0.00  0.00      PROA  
ATOM   2554 HD22 LEU P 743      16.236   6.458   9.673  0.00  0.00      PROA  
ATOM   2555 HD23 LEU P 743      14.889   7.340   8.895  0.00  0.00      PROA  
ATOM   2556  C   LEU P 743      12.251   6.423  12.700  0.00  0.00      PROA  
ATOM   2557  O   LEU P 743      12.764   6.050  13.731  0.00  0.00      PROA  
ATOM   2558  N   PHE P 744      11.758   7.698  12.601  0.00  0.00      PROA  
ATOM   2559  HN  PHE P 744      11.172   7.975  11.844  0.00  0.00      PROA  
ATOM   2560  CA  PHE P 744      11.824   8.710  13.631  0.00  0.00      PROA  
ATOM   2561  HA  PHE P 744      12.832   9.002  13.887  0.00  0.00      PROA  
ATOM   2562  CB  PHE P 744      11.142  10.030  13.159  0.00  0.00      PROA  
ATOM   2563  HB1 PHE P 744      11.214  10.841  13.916  0.00  0.00      PROA  
ATOM   2564  HB2 PHE P 744      10.059   9.790  13.098  0.00  0.00      PROA  
ATOM   2565  CG  PHE P 744      11.552  10.610  11.787  0.00  0.00      PROA  
ATOM   2566  CD1 PHE P 744      12.638  10.155  11.031  0.00  0.00      PROA  
ATOM   2567  HD1 PHE P 744      13.246   9.313  11.327  0.00  0.00      PROA  
ATOM   2568  CE1 PHE P 744      12.809  10.648   9.698  0.00  0.00      PROA  
ATOM   2569  HE1 PHE P 744      13.563  10.249   9.037  0.00  0.00      PROA  
ATOM   2570  CZ  PHE P 744      11.972  11.613   9.214  0.00  0.00      PROA  
ATOM   2571  HZ  PHE P 744      12.042  11.878   8.169  0.00  0.00      PROA  
ATOM   2572  CD2 PHE P 744      10.688  11.627  11.251  0.00  0.00      PROA  
ATOM   2573  HD2 PHE P 744       9.810  11.834  11.845  0.00  0.00      PROA  
ATOM   2574  CE2 PHE P 744      10.976  12.156   9.996  0.00  0.00      PROA  
ATOM   2575  HE2 PHE P 744      10.411  12.984   9.594  0.00  0.00      PROA  
ATOM   2576  C   PHE P 744      11.121   8.207  14.854  0.00  0.00      PROA  
ATOM   2577  O   PHE P 744      11.532   8.548  15.980  0.00  0.00      PROA  
ATOM   2578  N   ASP P 745      10.036   7.416  14.807  0.00  0.00      PROA  
ATOM   2579  HN  ASP P 745       9.639   7.195  13.919  0.00  0.00      PROA  
ATOM   2580  CA  ASP P 745       9.299   6.937  15.993  0.00  0.00      PROA  
ATOM   2581  HA  ASP P 745       9.121   7.817  16.595  0.00  0.00      PROA  
ATOM   2582  CB  ASP P 745       8.052   6.315  15.584  0.00  0.00      PROA  
ATOM   2583  HB1 ASP P 745       8.404   5.394  15.072  0.00  0.00      PROA  
ATOM   2584  HB2 ASP P 745       7.401   7.001  15.000  0.00  0.00      PROA  
ATOM   2585  CG  ASP P 745       7.294   5.687  16.727  0.00  0.00      PROA  
ATOM   2586  OD1 ASP P 745       7.075   6.329  17.715  0.00  0.00      PROA  
ATOM   2587  OD2 ASP P 745       6.641   4.627  16.370  0.00  0.00      PROA  
ATOM   2588  C   ASP P 745      10.192   6.022  16.869  0.00  0.00      PROA  
ATOM   2589  O   ASP P 745      10.220   6.061  18.063  0.00  0.00      PROA  
ATOM   2590  N   LEU P 746      10.967   5.220  16.100  0.00  0.00      PROA  
ATOM   2591  HN  LEU P 746      10.836   5.151  15.114  0.00  0.00      PROA  
ATOM   2592  CA  LEU P 746      11.970   4.406  16.772  0.00  0.00      PROA  
ATOM   2593  HA  LEU P 746      11.613   4.046  17.725  0.00  0.00      PROA  
ATOM   2594  CB  LEU P 746      12.516   3.322  15.809  0.00  0.00      PROA  
ATOM   2595  HB1 LEU P 746      13.465   2.830  16.111  0.00  0.00      PROA  
ATOM   2596  HB2 LEU P 746      12.782   3.732  14.811  0.00  0.00      PROA  
ATOM   2597  CG  LEU P 746      11.493   2.199  15.577  0.00  0.00      PROA  
ATOM   2598  HG  LEU P 746      10.441   2.437  15.313  0.00  0.00      PROA  
ATOM   2599  CD1 LEU P 746      11.989   1.214  14.521  0.00  0.00      PROA  
ATOM   2600 HD11 LEU P 746      12.041   1.769  13.560  0.00  0.00      PROA  
ATOM   2601 HD12 LEU P 746      11.207   0.424  14.521  0.00  0.00      PROA  
ATOM   2602 HD13 LEU P 746      12.985   0.855  14.859  0.00  0.00      PROA  
ATOM   2603  CD2 LEU P 746      11.236   1.366  16.876  0.00  0.00      PROA  
ATOM   2604 HD21 LEU P 746      10.761   2.022  17.637  0.00  0.00      PROA  
ATOM   2605 HD22 LEU P 746      12.142   0.999  17.403  0.00  0.00      PROA  
ATOM   2606 HD23 LEU P 746      10.506   0.540  16.741  0.00  0.00      PROA  
ATOM   2607  C   LEU P 746      13.228   5.156  17.227  0.00  0.00      PROA  
ATOM   2608  O   LEU P 746      13.886   4.729  18.194  0.00  0.00      PROA  
ATOM   2609  N   GLY P 747      13.484   6.317  16.619  0.00  0.00      PROA  
ATOM   2610  HN  GLY P 747      12.931   6.629  15.851  0.00  0.00      PROA  
ATOM   2611  CA  GLY P 747      14.505   7.347  17.036  0.00  0.00      PROA  
ATOM   2612  HA1 GLY P 747      14.630   8.098  16.269  0.00  0.00      PROA  
ATOM   2613  HA2 GLY P 747      15.355   6.723  17.269  0.00  0.00      PROA  
ATOM   2614  C   GLY P 747      14.203   8.026  18.406  0.00  0.00      PROA  
ATOM   2615  O   GLY P 747      15.027   8.086  19.246  0.00  0.00      PROA  
ATOM   2616  N   GLU P 748      12.899   8.398  18.551  0.00  0.00      PROA  
ATOM   2617  HN  GLU P 748      12.187   8.343  17.855  0.00  0.00      PROA  
ATOM   2618  CA  GLU P 748      12.365   8.873  19.808  0.00  0.00      PROA  
ATOM   2619  HA  GLU P 748      13.041   9.672  20.076  0.00  0.00      PROA  
ATOM   2620  CB  GLU P 748      10.884   9.445  19.669  0.00  0.00      PROA  
ATOM   2621  HB1 GLU P 748      10.335   8.687  19.071  0.00  0.00      PROA  
ATOM   2622  HB2 GLU P 748      11.029  10.372  19.073  0.00  0.00      PROA  
ATOM   2623  CG  GLU P 748      10.149   9.650  20.974  0.00  0.00      PROA  
ATOM   2624  HG1 GLU P 748      10.780  10.352  21.559  0.00  0.00      PROA  
ATOM   2625  HG2 GLU P 748      10.071   8.677  21.504  0.00  0.00      PROA  
ATOM   2626  CD  GLU P 748       8.807  10.246  20.903  0.00  0.00      PROA  
ATOM   2627  OE1 GLU P 748       8.613  11.226  21.677  0.00  0.00      PROA  
ATOM   2628  OE2 GLU P 748       8.002   9.873  20.072  0.00  0.00      PROA  
ATOM   2629  C   GLU P 748      12.481   7.914  21.020  0.00  0.00      PROA  
ATOM   2630  O   GLU P 748      12.896   8.285  22.101  0.00  0.00      PROA  
ATOM   2631  N   THR P 749      12.185   6.628  20.786  0.00  0.00      PROA  
ATOM   2632  HN  THR P 749      11.846   6.429  19.870  0.00  0.00      PROA  
ATOM   2633  CA  THR P 749      12.183   5.602  21.865  0.00  0.00      PROA  
ATOM   2634  HA  THR P 749      11.427   5.891  22.581  0.00  0.00      PROA  
ATOM   2635  CB  THR P 749      11.643   4.307  21.280  0.00  0.00      PROA  
ATOM   2636  HB  THR P 749      12.186   4.037  20.349  0.00  0.00      PROA  
ATOM   2637  OG1 THR P 749      10.244   4.384  20.893  0.00  0.00      PROA  
ATOM   2638  HG1 THR P 749      10.291   5.091  20.245  0.00  0.00      PROA  
ATOM   2639  CG2 THR P 749      11.589   3.197  22.321  0.00  0.00      PROA  
ATOM   2640 HG21 THR P 749      11.187   3.702  23.226  0.00  0.00      PROA  
ATOM   2641 HG22 THR P 749      12.569   2.729  22.554  0.00  0.00      PROA  
ATOM   2642 HG23 THR P 749      10.914   2.396  21.952  0.00  0.00      PROA  
ATOM   2643  C   THR P 749      13.467   5.360  22.585  0.00  0.00      PROA  
ATOM   2644  O   THR P 749      13.411   5.100  23.789  0.00  0.00      PROA  
ATOM   2645  N   TYR P 750      14.602   5.399  21.809  0.00  0.00      PROA  
ATOM   2646  HN  TYR P 750      14.548   5.543  20.824  0.00  0.00      PROA  
ATOM   2647  CA  TYR P 750      15.967   5.159  22.291  0.00  0.00      PROA  
ATOM   2648  HA  TYR P 750      15.860   4.695  23.261  0.00  0.00      PROA  
ATOM   2649  CB  TYR P 750      16.807   4.234  21.319  0.00  0.00      PROA  
ATOM   2650  HB1 TYR P 750      17.742   4.054  21.892  0.00  0.00      PROA  
ATOM   2651  HB2 TYR P 750      16.983   4.664  20.310  0.00  0.00      PROA  
ATOM   2652  CG  TYR P 750      16.059   2.955  21.088  0.00  0.00      PROA  
ATOM   2653  CD1 TYR P 750      15.806   2.016  22.111  0.00  0.00      PROA  
ATOM   2654  HD1 TYR P 750      16.202   2.232  23.092  0.00  0.00      PROA  
ATOM   2655  CE1 TYR P 750      15.080   0.811  21.993  0.00  0.00      PROA  
ATOM   2656  HE1 TYR P 750      14.894   0.264  22.906  0.00  0.00      PROA  
ATOM   2657  CZ  TYR P 750      14.546   0.585  20.701  0.00  0.00      PROA  
ATOM   2658  OH  TYR P 750      13.626  -0.467  20.423  0.00  0.00      PROA  
ATOM   2659  HH  TYR P 750      14.050  -1.207  20.864  0.00  0.00      PROA  
ATOM   2660  CD2 TYR P 750      15.624   2.583  19.735  0.00  0.00      PROA  
ATOM   2661  HD2 TYR P 750      15.750   3.163  18.833  0.00  0.00      PROA  
ATOM   2662  CE2 TYR P 750      14.853   1.465  19.655  0.00  0.00      PROA  
ATOM   2663  HE2 TYR P 750      14.466   1.214  18.679  0.00  0.00      PROA  
ATOM   2664  C   TYR P 750      16.719   6.436  22.519  0.00  0.00      PROA  
ATOM   2665  O   TYR P 750      17.171   6.673  23.675  0.00  0.00      PROA  
ATOM   2666  N   ALA P 751      16.823   7.345  21.532  0.00  0.00      PROA  
ATOM   2667  HN  ALA P 751      16.221   7.301  20.738  0.00  0.00      PROA  
ATOM   2668  CA  ALA P 751      17.701   8.504  21.519  0.00  0.00      PROA  
ATOM   2669  HA  ALA P 751      17.807   8.823  20.492  0.00  0.00      PROA  
ATOM   2670  CB  ALA P 751      17.046   9.628  22.254  0.00  0.00      PROA  
ATOM   2671  HB1 ALA P 751      16.268  10.101  21.618  0.00  0.00      PROA  
ATOM   2672  HB2 ALA P 751      17.780  10.447  22.415  0.00  0.00      PROA  
ATOM   2673  HB3 ALA P 751      16.654   9.283  23.234  0.00  0.00      PROA  
ATOM   2674  C   ALA P 751      19.179   8.217  21.843  0.00  0.00      PROA  
ATOM   2675  O   ALA P 751      19.658   7.081  22.108  0.00  0.00      PROA  
ATOM   2676  N   PHE P 752      20.083   9.189  21.617  0.00  0.00      PROA  
ATOM   2677  HN  PHE P 752      19.859  10.120  21.339  0.00  0.00      PROA  
ATOM   2678  CA  PHE P 752      21.519   9.061  21.623  0.00  0.00      PROA  
ATOM   2679  HA  PHE P 752      21.886   8.386  22.383  0.00  0.00      PROA  
ATOM   2680  CB  PHE P 752      22.027   8.547  20.269  0.00  0.00      PROA  
ATOM   2681  HB1 PHE P 752      21.509   7.657  19.852  0.00  0.00      PROA  
ATOM   2682  HB2 PHE P 752      23.096   8.264  20.371  0.00  0.00      PROA  
ATOM   2683  CG  PHE P 752      21.952   9.591  19.125  0.00  0.00      PROA  
ATOM   2684  CD1 PHE P 752      20.836   9.697  18.217  0.00  0.00      PROA  
ATOM   2685  HD1 PHE P 752      19.957   9.072  18.268  0.00  0.00      PROA  
ATOM   2686  CE1 PHE P 752      20.801  10.621  17.199  0.00  0.00      PROA  
ATOM   2687  HE1 PHE P 752      19.884  10.660  16.629  0.00  0.00      PROA  
ATOM   2688  CZ  PHE P 752      21.871  11.453  16.961  0.00  0.00      PROA  
ATOM   2689  HZ  PHE P 752      21.812  12.187  16.172  0.00  0.00      PROA  
ATOM   2690  CD2 PHE P 752      23.090  10.370  18.773  0.00  0.00      PROA  
ATOM   2691  HD2 PHE P 752      23.993  10.233  19.349  0.00  0.00      PROA  
ATOM   2692  CE2 PHE P 752      23.047  11.306  17.749  0.00  0.00      PROA  
ATOM   2693  HE2 PHE P 752      23.886  11.959  17.561  0.00  0.00      PROA  
ATOM   2694  C   PHE P 752      21.990  10.455  22.047  0.00  0.00      PROA  
ATOM   2695  O   PHE P 752      21.340  11.467  21.814  0.00  0.00      PROA  
ATOM   2696  N   ASN P 753      23.173  10.502  22.694  0.00  0.00      PROA  
ATOM   2697  HN  ASN P 753      23.697   9.654  22.688  0.00  0.00      PROA  
ATOM   2698  CA  ASN P 753      23.625  11.797  23.107  0.00  0.00      PROA  
ATOM   2699  HA  ASN P 753      22.933  12.606  22.921  0.00  0.00      PROA  
ATOM   2700  CB  ASN P 753      23.591  11.730  24.674  0.00  0.00      PROA  
ATOM   2701  HB1 ASN P 753      24.247  10.908  25.033  0.00  0.00      PROA  
ATOM   2702  HB2 ASN P 753      22.540  11.496  24.949  0.00  0.00      PROA  
ATOM   2703  CG  ASN P 753      23.966  13.066  25.350  0.00  0.00      PROA  
ATOM   2704  OD1 ASN P 753      24.183  14.136  24.742  0.00  0.00      PROA  
ATOM   2705  ND2 ASN P 753      23.973  12.985  26.703  0.00  0.00      PROA  
ATOM   2706 HD21 ASN P 753      23.816  12.079  27.096  0.00  0.00      PROA  
ATOM   2707 HD22 ASN P 753      24.144  13.819  27.228  0.00  0.00      PROA  
ATOM   2708  C   ASN P 753      25.012  12.156  22.553  0.00  0.00      PROA  
ATOM   2709  O   ASN P 753      26.066  11.500  22.804  0.00  0.00      PROA  
ATOM   2710  N   MET P 754      25.159  13.311  21.821  0.00  0.00      PROA  
ATOM   2711  HN  MET P 754      24.313  13.801  21.623  0.00  0.00      PROA  
ATOM   2712  CA  MET P 754      26.403  13.950  21.224  0.00  0.00      PROA  
ATOM   2713  HA  MET P 754      27.145  13.199  20.998  0.00  0.00      PROA  
ATOM   2714  CB  MET P 754      26.121  14.536  19.845  0.00  0.00      PROA  
ATOM   2715  HB1 MET P 754      25.638  13.802  19.165  0.00  0.00      PROA  
ATOM   2716  HB2 MET P 754      27.090  14.849  19.399  0.00  0.00      PROA  
ATOM   2717  CG  MET P 754      25.241  15.891  19.875  0.00  0.00      PROA  
ATOM   2718  HG1 MET P 754      25.120  16.273  18.839  0.00  0.00      PROA  
ATOM   2719  HG2 MET P 754      25.839  16.718  20.314  0.00  0.00      PROA  
ATOM   2720  SD  MET P 754      23.634  15.926  20.779  0.00  0.00      PROA  
ATOM   2721  CE  MET P 754      22.771  14.674  19.837  0.00  0.00      PROA  
ATOM   2722  HE1 MET P 754      22.328  15.110  18.916  0.00  0.00      PROA  
ATOM   2723  HE2 MET P 754      21.972  14.165  20.416  0.00  0.00      PROA  
ATOM   2724  HE3 MET P 754      23.487  13.875  19.549  0.00  0.00      PROA  
ATOM   2725  C   MET P 754      27.184  14.884  22.164  0.00  0.00      PROA  
ATOM   2726  O   MET P 754      28.297  15.354  21.903  0.00  0.00      PROA  
ATOM   2727  N   HSD P 755      26.724  15.105  23.441  0.00  0.00      PROA  
ATOM   2728  HN  HSD P 755      25.846  14.786  23.792  0.00  0.00      PROA  
ATOM   2729  CA  HSD P 755      27.364  15.858  24.471  0.00  0.00      PROA  
ATOM   2730  HA  HSD P 755      28.126  16.460  23.997  0.00  0.00      PROA  
ATOM   2731  CB  HSD P 755      26.330  16.827  25.120  0.00  0.00      PROA  
ATOM   2732  HB1 HSD P 755      26.694  17.438  25.975  0.00  0.00      PROA  
ATOM   2733  HB2 HSD P 755      25.499  16.267  25.598  0.00  0.00      PROA  
ATOM   2734  ND1 HSD P 755      26.156  18.610  23.404  0.00  0.00      PROA  
ATOM   2735  HD1 HSD P 755      27.107  18.880  23.553  0.00  0.00      PROA  
ATOM   2736  CG  HSD P 755      25.563  17.545  24.048  0.00  0.00      PROA  
ATOM   2737  CE1 HSD P 755      25.230  19.295  22.711  0.00  0.00      PROA  
ATOM   2738  HE1 HSD P 755      25.439  20.236  22.201  0.00  0.00      PROA  
ATOM   2739  NE2 HSD P 755      24.116  18.716  22.818  0.00  0.00      PROA  
ATOM   2740  CD2 HSD P 755      24.277  17.613  23.644  0.00  0.00      PROA  
ATOM   2741  HD2 HSD P 755      23.390  17.037  23.878  0.00  0.00      PROA  
ATOM   2742  C   HSD P 755      27.908  14.880  25.560  0.00  0.00      PROA  
ATOM   2743  O   HSD P 755      28.342  15.368  26.589  0.00  0.00      PROA  
ATOM   2744  N   ASN P 756      27.973  13.543  25.319  0.00  0.00      PROA  
ATOM   2745  HN  ASN P 756      27.495  13.128  24.548  0.00  0.00      PROA  
ATOM   2746  CA  ASN P 756      28.718  12.563  26.072  0.00  0.00      PROA  
ATOM   2747  HA  ASN P 756      28.631  12.920  27.088  0.00  0.00      PROA  
ATOM   2748  CB  ASN P 756      28.024  11.108  25.940  0.00  0.00      PROA  
ATOM   2749  HB1 ASN P 756      28.268  10.722  24.927  0.00  0.00      PROA  
ATOM   2750  HB2 ASN P 756      26.927  11.088  26.118  0.00  0.00      PROA  
ATOM   2751  CG  ASN P 756      28.683  10.029  26.867  0.00  0.00      PROA  
ATOM   2752  OD1 ASN P 756      28.997   8.894  26.445  0.00  0.00      PROA  
ATOM   2753  ND2 ASN P 756      29.003  10.365  28.133  0.00  0.00      PROA  
ATOM   2754 HD21 ASN P 756      29.616   9.739  28.613  0.00  0.00      PROA  
ATOM   2755 HD22 ASN P 756      28.441  11.067  28.571  0.00  0.00      PROA  
ATOM   2756  C   ASN P 756      30.220  12.592  25.772  0.00  0.00      PROA  
ATOM   2757  O   ASN P 756      30.575  12.634  24.646  0.00  0.00      PROA  
ATOM   2758  N   ASN P 757      31.050  12.472  26.815  0.00  0.00      PROA  
ATOM   2759  HN  ASN P 757      30.680  12.303  27.726  0.00  0.00      PROA  
ATOM   2760  CA  ASN P 757      32.484  12.416  26.696  0.00  0.00      PROA  
ATOM   2761  HA  ASN P 757      32.878  12.263  25.702  0.00  0.00      PROA  
ATOM   2762  CB  ASN P 757      33.231  13.548  27.439  0.00  0.00      PROA  
ATOM   2763  HB1 ASN P 757      34.213  13.411  26.939  0.00  0.00      PROA  
ATOM   2764  HB2 ASN P 757      33.281  13.563  28.549  0.00  0.00      PROA  
ATOM   2765  CG  ASN P 757      32.728  14.887  26.980  0.00  0.00      PROA  
ATOM   2766  OD1 ASN P 757      33.252  15.624  26.097  0.00  0.00      PROA  
ATOM   2767  ND2 ASN P 757      31.691  15.344  27.689  0.00  0.00      PROA  
ATOM   2768 HD21 ASN P 757      31.329  16.240  27.433  0.00  0.00      PROA  
ATOM   2769 HD22 ASN P 757      31.056  14.848  28.281  0.00  0.00      PROA  
ATOM   2770  C   ASN P 757      32.924  11.058  27.217  0.00  0.00      PROA  
ATOM   2771  O   ASN P 757      32.429  10.637  28.283  0.00  0.00      PROA  
ATOM   2772  N   LEU P 758      33.783  10.262  26.524  0.00  0.00      PROA  
ATOM   2773  HN  LEU P 758      34.335  10.462  25.718  0.00  0.00      PROA  
ATOM   2774  CA  LEU P 758      33.839   8.817  26.804  0.00  0.00      PROA  
ATOM   2775  HA  LEU P 758      32.885   8.473  27.178  0.00  0.00      PROA  
ATOM   2776  CB  LEU P 758      34.149   7.921  25.584  0.00  0.00      PROA  
ATOM   2777  HB1 LEU P 758      34.030   6.842  25.818  0.00  0.00      PROA  
ATOM   2778  HB2 LEU P 758      35.217   8.095  25.333  0.00  0.00      PROA  
ATOM   2779  CG  LEU P 758      33.065   8.194  24.493  0.00  0.00      PROA  
ATOM   2780  HG  LEU P 758      33.214   9.234  24.134  0.00  0.00      PROA  
ATOM   2781  CD1 LEU P 758      33.511   7.338  23.234  0.00  0.00      PROA  
ATOM   2782 HD11 LEU P 758      34.570   7.577  23.001  0.00  0.00      PROA  
ATOM   2783 HD12 LEU P 758      32.810   7.593  22.410  0.00  0.00      PROA  
ATOM   2784 HD13 LEU P 758      33.362   6.259  23.453  0.00  0.00      PROA  
ATOM   2785  CD2 LEU P 758      31.652   7.783  24.867  0.00  0.00      PROA  
ATOM   2786 HD21 LEU P 758      31.305   8.245  25.816  0.00  0.00      PROA  
ATOM   2787 HD22 LEU P 758      31.532   6.694  25.052  0.00  0.00      PROA  
ATOM   2788 HD23 LEU P 758      30.985   8.000  24.006  0.00  0.00      PROA  
ATOM   2789  C   LEU P 758      34.853   8.579  27.922  0.00  0.00      PROA  
ATOM   2790  O   LEU P 758      34.988   7.468  28.461  0.00  0.00      PROA  
ATOM   2791  N   ASP P 759      35.518   9.550  28.440  0.00  0.00      PROA  
ATOM   2792  HN  ASP P 759      35.609  10.392  27.914  0.00  0.00      PROA  
ATOM   2793  CA  ASP P 759      36.344   9.544  29.585  0.00  0.00      PROA  
ATOM   2794  HA  ASP P 759      36.853   8.593  29.624  0.00  0.00      PROA  
ATOM   2795  CB  ASP P 759      37.434  10.648  29.546  0.00  0.00      PROA  
ATOM   2796  HB1 ASP P 759      36.928  11.637  29.537  0.00  0.00      PROA  
ATOM   2797  HB2 ASP P 759      37.952  10.445  28.584  0.00  0.00      PROA  
ATOM   2798  CG  ASP P 759      38.606  10.717  30.539  0.00  0.00      PROA  
ATOM   2799  OD1 ASP P 759      38.890   9.711  31.245  0.00  0.00      PROA  
ATOM   2800  OD2 ASP P 759      39.362  11.681  30.371  0.00  0.00      PROA  
ATOM   2801  C   ASP P 759      35.478   9.762  30.850  0.00  0.00      PROA  
ATOM   2802  O   ASP P 759      35.868   9.579  32.001  0.00  0.00      PROA  
ATOM   2803  N   LYS P 760      34.274  10.247  30.597  0.00  0.00      PROA  
ATOM   2804  HN  LYS P 760      34.026  10.507  29.668  0.00  0.00      PROA  
ATOM   2805  CA  LYS P 760      33.328  10.762  31.608  0.00  0.00      PROA  
ATOM   2806  HA  LYS P 760      33.948  10.790  32.492  0.00  0.00      PROA  
ATOM   2807  CB  LYS P 760      32.848  12.202  31.287  0.00  0.00      PROA  
ATOM   2808  HB1 LYS P 760      32.340  12.469  32.238  0.00  0.00      PROA  
ATOM   2809  HB2 LYS P 760      32.011  12.344  30.570  0.00  0.00      PROA  
ATOM   2810  CG  LYS P 760      33.972  13.177  31.136  0.00  0.00      PROA  
ATOM   2811  HG1 LYS P 760      33.419  14.137  31.061  0.00  0.00      PROA  
ATOM   2812  HG2 LYS P 760      34.508  12.968  30.185  0.00  0.00      PROA  
ATOM   2813  CD  LYS P 760      34.999  13.212  32.271  0.00  0.00      PROA  
ATOM   2814  HD1 LYS P 760      35.823  12.494  32.073  0.00  0.00      PROA  
ATOM   2815  HD2 LYS P 760      34.432  12.904  33.175  0.00  0.00      PROA  
ATOM   2816  CE  LYS P 760      35.324  14.619  32.695  0.00  0.00      PROA  
ATOM   2817  HE1 LYS P 760      35.681  14.556  33.745  0.00  0.00      PROA  
ATOM   2818  HE2 LYS P 760      34.409  15.229  32.852  0.00  0.00      PROA  
ATOM   2819  NZ  LYS P 760      36.276  15.202  31.769  0.00  0.00      PROA  
ATOM   2820  HZ1 LYS P 760      36.675  16.058  32.204  0.00  0.00      PROA  
ATOM   2821  HZ2 LYS P 760      35.748  15.583  30.958  0.00  0.00      PROA  
ATOM   2822  HZ3 LYS P 760      37.019  14.546  31.456  0.00  0.00      PROA  
ATOM   2823  C   LYS P 760      32.189   9.829  31.938  0.00  0.00      PROA  
ATOM   2824  O   LYS P 760      31.239  10.219  32.647  0.00  0.00      PROA  
ATOM   2825  N   LEU P 761      32.517   8.569  31.726  0.00  0.00      PROA  
ATOM   2826  HN  LEU P 761      33.333   8.279  31.232  0.00  0.00      PROA  
ATOM   2827  CA  LEU P 761      31.623   7.446  32.056  0.00  0.00      PROA  
ATOM   2828  HA  LEU P 761      30.627   7.786  31.816  0.00  0.00      PROA  
ATOM   2829  CB  LEU P 761      31.965   6.301  31.111  0.00  0.00      PROA  
ATOM   2830  HB1 LEU P 761      31.168   5.537  31.236  0.00  0.00      PROA  
ATOM   2831  HB2 LEU P 761      32.970   5.884  31.338  0.00  0.00      PROA  
ATOM   2832  CG  LEU P 761      31.852   6.653  29.565  0.00  0.00      PROA  
ATOM   2833  HG  LEU P 761      32.613   7.457  29.465  0.00  0.00      PROA  
ATOM   2834  CD1 LEU P 761      32.194   5.540  28.606  0.00  0.00      PROA  
ATOM   2835 HD11 LEU P 761      31.593   4.617  28.754  0.00  0.00      PROA  
ATOM   2836 HD12 LEU P 761      33.275   5.333  28.760  0.00  0.00      PROA  
ATOM   2837 HD13 LEU P 761      32.028   5.935  27.581  0.00  0.00      PROA  
ATOM   2838  CD2 LEU P 761      30.497   7.286  29.121  0.00  0.00      PROA  
ATOM   2839 HD21 LEU P 761      29.836   6.425  28.886  0.00  0.00      PROA  
ATOM   2840 HD22 LEU P 761      30.571   7.928  28.217  0.00  0.00      PROA  
ATOM   2841 HD23 LEU P 761      30.110   7.835  30.006  0.00  0.00      PROA  
ATOM   2842  C   LEU P 761      31.537   7.085  33.530  0.00  0.00      PROA  
ATOM   2843  O   LEU P 761      30.659   6.332  33.938  0.00  0.00      PROA  
ATOM   2844  N   THR P 762      32.471   7.639  34.404  0.00  0.00      PROA  
ATOM   2845  HN  THR P 762      33.043   8.333  33.974  0.00  0.00      PROA  
ATOM   2846  CA  THR P 762      32.386   7.648  35.813  0.00  0.00      PROA  
ATOM   2847  HA  THR P 762      32.263   6.617  36.111  0.00  0.00      PROA  
ATOM   2848  CB  THR P 762      33.635   8.213  36.479  0.00  0.00      PROA  
ATOM   2849  HB  THR P 762      33.517   8.125  37.580  0.00  0.00      PROA  
ATOM   2850  OG1 THR P 762      33.980   9.556  36.122  0.00  0.00      PROA  
ATOM   2851  HG1 THR P 762      33.913  10.107  36.905  0.00  0.00      PROA  
ATOM   2852  CG2 THR P 762      34.788   7.290  36.156  0.00  0.00      PROA  
ATOM   2853 HG21 THR P 762      35.013   7.179  35.074  0.00  0.00      PROA  
ATOM   2854 HG22 THR P 762      34.577   6.276  36.559  0.00  0.00      PROA  
ATOM   2855 HG23 THR P 762      35.721   7.697  36.600  0.00  0.00      PROA  
ATOM   2856  C   THR P 762      31.165   8.450  36.236  0.00  0.00      PROA  
ATOM   2857  O   THR P 762      30.359   8.033  37.115  0.00  0.00      PROA  
ATOM   2858  N   SER P 763      31.000   9.665  35.639  0.00  0.00      PROA  
ATOM   2859  HN  SER P 763      31.585  10.107  34.963  0.00  0.00      PROA  
ATOM   2860  CA  SER P 763      29.983  10.591  36.122  0.00  0.00      PROA  
ATOM   2861  HA  SER P 763      29.811  10.372  37.166  0.00  0.00      PROA  
ATOM   2862  CB  SER P 763      30.625  11.984  36.078  0.00  0.00      PROA  
ATOM   2863  HB1 SER P 763      31.288  12.073  36.965  0.00  0.00      PROA  
ATOM   2864  HB2 SER P 763      29.861  12.783  36.185  0.00  0.00      PROA  
ATOM   2865  OG  SER P 763      31.294  12.268  34.851  0.00  0.00      PROA  
ATOM   2866  HG1 SER P 763      31.886  13.007  35.007  0.00  0.00      PROA  
ATOM   2867  C   SER P 763      28.670  10.594  35.263  0.00  0.00      PROA  
ATOM   2868  O   SER P 763      27.610  11.110  35.751  0.00  0.00      PROA  
ATOM   2869  N   TYR P 764      28.735  10.036  34.084  0.00  0.00      PROA  
ATOM   2870  HN  TYR P 764      29.570   9.607  33.746  0.00  0.00      PROA  
ATOM   2871  CA  TYR P 764      27.625   9.942  33.186  0.00  0.00      PROA  
ATOM   2872  HA  TYR P 764      27.098  10.883  33.232  0.00  0.00      PROA  
ATOM   2873  CB  TYR P 764      28.225   9.697  31.702  0.00  0.00      PROA  
ATOM   2874  HB1 TYR P 764      28.780   8.737  31.776  0.00  0.00      PROA  
ATOM   2875  HB2 TYR P 764      28.937  10.516  31.467  0.00  0.00      PROA  
ATOM   2876  CG  TYR P 764      27.128   9.775  30.718  0.00  0.00      PROA  
ATOM   2877  CD1 TYR P 764      26.628  11.057  30.451  0.00  0.00      PROA  
ATOM   2878  HD1 TYR P 764      27.107  11.913  30.903  0.00  0.00      PROA  
ATOM   2879  CE1 TYR P 764      25.594  11.287  29.521  0.00  0.00      PROA  
ATOM   2880  HE1 TYR P 764      25.212  12.239  29.184  0.00  0.00      PROA  
ATOM   2881  CZ  TYR P 764      25.069  10.193  28.833  0.00  0.00      PROA  
ATOM   2882  OH  TYR P 764      24.128  10.291  27.742  0.00  0.00      PROA  
ATOM   2883  HH  TYR P 764      24.096   9.392  27.406  0.00  0.00      PROA  
ATOM   2884  CD2 TYR P 764      26.601   8.620  30.050  0.00  0.00      PROA  
ATOM   2885  HD2 TYR P 764      27.008   7.620  30.041  0.00  0.00      PROA  
ATOM   2886  CE2 TYR P 764      25.567   8.850  29.128  0.00  0.00      PROA  
ATOM   2887  HE2 TYR P 764      25.182   7.995  28.593  0.00  0.00      PROA  
ATOM   2888  C   TYR P 764      26.736   8.738  33.659  0.00  0.00      PROA  
ATOM   2889  O   TYR P 764      27.138   7.559  33.620  0.00  0.00      PROA  
ATOM   2890  N   SER P 765      25.572   9.038  34.316  0.00  0.00      PROA  
ATOM   2891  HN  SER P 765      25.382  10.014  34.399  0.00  0.00      PROA  
ATOM   2892  CA  SER P 765      24.743   8.075  35.086  0.00  0.00      PROA  
ATOM   2893  HA  SER P 765      24.349   7.268  34.487  0.00  0.00      PROA  
ATOM   2894  CB  SER P 765      25.490   7.581  36.361  0.00  0.00      PROA  
ATOM   2895  HB1 SER P 765      25.796   8.505  36.897  0.00  0.00      PROA  
ATOM   2896  HB2 SER P 765      26.411   7.076  35.998  0.00  0.00      PROA  
ATOM   2897  OG  SER P 765      24.714   6.805  37.283  0.00  0.00      PROA  
ATOM   2898  HG1 SER P 765      25.420   6.225  37.577  0.00  0.00      PROA  
ATOM   2899  C   SER P 765      23.492   8.773  35.511  0.00  0.00      PROA  
ATOM   2900  O   SER P 765      23.627   9.871  36.092  0.00  0.00      PROA  
ATOM   2901  N   CYS P 766      22.288   8.181  35.195  0.00  0.00      PROA  
ATOM   2902  HN  CYS P 766      22.185   7.334  34.678  0.00  0.00      PROA  
ATOM   2903  CA  CYS P 766      21.092   8.848  35.725  0.00  0.00      PROA  
ATOM   2904  HA  CYS P 766      21.357   9.616  36.436  0.00  0.00      PROA  
ATOM   2905  CB  CYS P 766      20.078   9.375  34.662  0.00  0.00      PROA  
ATOM   2906  HB1 CYS P 766      20.412  10.417  34.470  0.00  0.00      PROA  
ATOM   2907  HB2 CYS P 766      19.061   9.516  35.088  0.00  0.00      PROA  
ATOM   2908  SG  CYS P 766      20.142   8.262  33.111  0.00  0.00      PROA  
ATOM   2909  C   CYS P 766      20.314   7.878  36.693  0.00  0.00      PROA  
ATOM   2910  O   CYS P 766      20.367   6.648  36.542  0.00  0.00      PROA  
ATOM   2911  N   VAL P 767      19.612   8.451  37.711  0.00  0.00      PROA  
ATOM   2912  HN  VAL P 767      19.595   9.444  37.631  0.00  0.00      PROA  
ATOM   2913  CA  VAL P 767      18.881   7.738  38.712  0.00  0.00      PROA  
ATOM   2914  HA  VAL P 767      18.862   6.680  38.496  0.00  0.00      PROA  
ATOM   2915  CB  VAL P 767      19.519   7.925  40.073  0.00  0.00      PROA  
ATOM   2916  HB  VAL P 767      19.136   7.206  40.829  0.00  0.00      PROA  
ATOM   2917  CG1 VAL P 767      21.042   7.621  40.049  0.00  0.00      PROA  
ATOM   2918 HG11 VAL P 767      21.220   6.647  39.546  0.00  0.00      PROA  
ATOM   2919 HG12 VAL P 767      21.459   7.562  41.078  0.00  0.00      PROA  
ATOM   2920 HG13 VAL P 767      21.538   8.415  39.451  0.00  0.00      PROA  
ATOM   2921  CG2 VAL P 767      19.413   9.276  40.673  0.00  0.00      PROA  
ATOM   2922 HG21 VAL P 767      19.825   9.982  39.921  0.00  0.00      PROA  
ATOM   2923 HG22 VAL P 767      20.157   9.523  41.461  0.00  0.00      PROA  
ATOM   2924 HG23 VAL P 767      18.350   9.546  40.848  0.00  0.00      PROA  
ATOM   2925  C   VAL P 767      17.476   8.297  38.724  0.00  0.00      PROA  
ATOM   2926  O   VAL P 767      17.135   9.324  38.094  0.00  0.00      PROA  
ATOM   2927  N   CYS P 768      16.560   7.497  39.304  0.00  0.00      PROA  
ATOM   2928  HN  CYS P 768      16.860   6.600  39.619  0.00  0.00      PROA  
ATOM   2929  CA  CYS P 768      15.124   7.749  39.458  0.00  0.00      PROA  
ATOM   2930  HA  CYS P 768      14.814   8.330  38.602  0.00  0.00      PROA  
ATOM   2931  CB  CYS P 768      14.377   6.376  39.573  0.00  0.00      PROA  
ATOM   2932  HB1 CYS P 768      14.649   6.058  40.602  0.00  0.00      PROA  
ATOM   2933  HB2 CYS P 768      14.657   5.527  38.915  0.00  0.00      PROA  
ATOM   2934  SG  CYS P 768      12.564   6.424  39.306  0.00  0.00      PROA  
ATOM   2935  C   CYS P 768      14.852   8.679  40.659  0.00  0.00      PROA  
ATOM   2936  O   CYS P 768      15.512   8.675  41.671  0.00  0.00      PROA  
ATOM   2937  N   THR P 769      13.749   9.360  40.500  0.00  0.00      PROA  
ATOM   2938  HN  THR P 769      13.242   9.450  39.646  0.00  0.00      PROA  
ATOM   2939  CA  THR P 769      13.138  10.054  41.605  0.00  0.00      PROA  
ATOM   2940  HA  THR P 769      13.510   9.785  42.582  0.00  0.00      PROA  
ATOM   2941  CB  THR P 769      13.438  11.551  41.697  0.00  0.00      PROA  
ATOM   2942  HB  THR P 769      12.848  12.201  42.378  0.00  0.00      PROA  
ATOM   2943  OG1 THR P 769      13.330  12.177  40.456  0.00  0.00      PROA  
ATOM   2944  HG1 THR P 769      13.463  11.535  39.755  0.00  0.00      PROA  
ATOM   2945  CG2 THR P 769      14.907  11.817  41.974  0.00  0.00      PROA  
ATOM   2946 HG21 THR P 769      15.036  12.919  42.031  0.00  0.00      PROA  
ATOM   2947 HG22 THR P 769      15.499  11.340  41.164  0.00  0.00      PROA  
ATOM   2948 HG23 THR P 769      15.364  11.489  42.932  0.00  0.00      PROA  
ATOM   2949  C   THR P 769      11.689   9.730  41.652  0.00  0.00      PROA  
ATOM   2950  O   THR P 769      11.065   9.457  40.666  0.00  0.00      PROA  
ATOM   2951  N   GLU P 770      11.086   9.833  42.810  0.00  0.00      PROA  
ATOM   2952  HN  GLU P 770      11.566  10.049  43.656  0.00  0.00      PROA  
ATOM   2953  CA  GLU P 770       9.618   9.525  42.888  0.00  0.00      PROA  
ATOM   2954  HA  GLU P 770       9.576   8.481  42.617  0.00  0.00      PROA  
ATOM   2955  CB  GLU P 770       9.182   9.705  44.370  0.00  0.00      PROA  
ATOM   2956  HB1 GLU P 770       9.390  10.732  44.738  0.00  0.00      PROA  
ATOM   2957  HB2 GLU P 770       9.862   9.057  44.963  0.00  0.00      PROA  
ATOM   2958  CG  GLU P 770       7.722   9.209  44.786  0.00  0.00      PROA  
ATOM   2959  HG1 GLU P 770       7.654   8.140  44.492  0.00  0.00      PROA  
ATOM   2960  HG2 GLU P 770       6.914   9.806  44.311  0.00  0.00      PROA  
ATOM   2961  CD  GLU P 770       7.386   9.371  46.324  0.00  0.00      PROA  
ATOM   2962  OE1 GLU P 770       7.069  10.534  46.750  0.00  0.00      PROA  
ATOM   2963  OE2 GLU P 770       7.433   8.381  47.048  0.00  0.00      PROA  
ATOM   2964  C   GLU P 770       8.637  10.252  42.015  0.00  0.00      PROA  
ATOM   2965  O   GLU P 770       8.845  11.440  41.826  0.00  0.00      PROA  
ATOM   2966  N   PRO P 771       7.519   9.632  41.540  0.00  0.00      PROA  
ATOM   2967  CD  PRO P 771       7.275   8.228  41.319  0.00  0.00      PROA  
ATOM   2968  HD1 PRO P 771       6.942   7.820  42.297  0.00  0.00      PROA  
ATOM   2969  HD2 PRO P 771       8.214   7.783  40.926  0.00  0.00      PROA  
ATOM   2970  CA  PRO P 771       6.411  10.485  41.059  0.00  0.00      PROA  
ATOM   2971  HA  PRO P 771       6.778  10.988  40.176  0.00  0.00      PROA  
ATOM   2972  CB  PRO P 771       5.288   9.486  40.718  0.00  0.00      PROA  
ATOM   2973  HB1 PRO P 771       4.582   9.822  39.929  0.00  0.00      PROA  
ATOM   2974  HB2 PRO P 771       4.687   9.205  41.608  0.00  0.00      PROA  
ATOM   2975  CG  PRO P 771       6.115   8.260  40.316  0.00  0.00      PROA  
ATOM   2976  HG1 PRO P 771       5.444   7.385  40.442  0.00  0.00      PROA  
ATOM   2977  HG2 PRO P 771       6.407   8.267  39.244  0.00  0.00      PROA  
ATOM   2978  C   PRO P 771       5.898  11.639  42.054  0.00  0.00      PROA  
ATOM   2979  O   PRO P 771       5.734  11.271  43.211  0.00  0.00      PROA  
ATOM   2980  N   PRO P 772       5.711  12.898  41.779  0.00  0.00      PROA  
ATOM   2981  CD  PRO P 772       6.101  13.512  40.553  0.00  0.00      PROA  
ATOM   2982  HD1 PRO P 772       5.514  13.157  39.679  0.00  0.00      PROA  
ATOM   2983  HD2 PRO P 772       7.185  13.363  40.361  0.00  0.00      PROA  
ATOM   2984  CA  PRO P 772       4.823  13.807  42.440  0.00  0.00      PROA  
ATOM   2985  HA  PRO P 772       5.460  14.000  43.291  0.00  0.00      PROA  
ATOM   2986  CB  PRO P 772       4.594  15.019  41.514  0.00  0.00      PROA  
ATOM   2987  HB1 PRO P 772       4.361  15.992  41.997  0.00  0.00      PROA  
ATOM   2988  HB2 PRO P 772       3.695  14.807  40.897  0.00  0.00      PROA  
ATOM   2989  CG  PRO P 772       5.817  15.015  40.621  0.00  0.00      PROA  
ATOM   2990  HG1 PRO P 772       5.656  15.452  39.612  0.00  0.00      PROA  
ATOM   2991  HG2 PRO P 772       6.611  15.576  41.159  0.00  0.00      PROA  
ATOM   2992  C   PRO P 772       3.596  13.236  42.948  0.00  0.00      PROA  
ATOM   2993  O   PRO P 772       2.941  12.416  42.210  0.00  0.00      PROA  
ATOM   2994  N   ASN P 773       3.256  13.518  44.161  0.00  0.00      PROA  
ATOM   2995  HN  ASN P 773       3.957  13.958  44.717  0.00  0.00      PROA  
ATOM   2996  CA  ASN P 773       2.021  13.218  45.021  0.00  0.00      PROA  
ATOM   2997  HA  ASN P 773       2.391  12.936  45.995  0.00  0.00      PROA  
ATOM   2998  CB  ASN P 773       1.147  14.515  45.281  0.00  0.00      PROA  
ATOM   2999  HB1 ASN P 773       1.722  14.973  46.114  0.00  0.00      PROA  
ATOM   3000  HB2 ASN P 773       0.126  14.365  45.690  0.00  0.00      PROA  
ATOM   3001  CG  ASN P 773       0.990  15.529  44.134  0.00  0.00      PROA  
ATOM   3002  OD1 ASN P 773       1.328  16.706  44.215  0.00  0.00      PROA  
ATOM   3003  ND2 ASN P 773       0.261  14.995  43.125  0.00  0.00      PROA  
ATOM   3004 HD21 ASN P 773       0.253  15.423  42.221  0.00  0.00      PROA  
ATOM   3005 HD22 ASN P 773      -0.104  14.074  43.257  0.00  0.00      PROA  
ATOM   3006  C   ASN P 773       1.160  12.040  44.580  0.00  0.00      PROA  
ATOM   3007  O   ASN P 773       0.112  12.354  44.070  0.00  0.00      PROA  
ATOM   3008  N   PRO P 774       1.542  10.695  44.704  0.00  0.00      PROA  
ATOM   3009  CD  PRO P 774       2.790  10.270  45.331  0.00  0.00      PROA  
ATOM   3010  HD1 PRO P 774       2.938  10.720  46.336  0.00  0.00      PROA  
ATOM   3011  HD2 PRO P 774       3.615  10.684  44.714  0.00  0.00      PROA  
ATOM   3012  CA  PRO P 774       0.741   9.537  44.294  0.00  0.00      PROA  
ATOM   3013  HA  PRO P 774       0.804   9.498  43.217  0.00  0.00      PROA  
ATOM   3014  CB  PRO P 774       1.365   8.382  45.105  0.00  0.00      PROA  
ATOM   3015  HB1 PRO P 774       1.262   7.410  44.575  0.00  0.00      PROA  
ATOM   3016  HB2 PRO P 774       0.880   8.419  46.104  0.00  0.00      PROA  
ATOM   3017  CG  PRO P 774       2.853   8.770  45.215  0.00  0.00      PROA  
ATOM   3018  HG1 PRO P 774       3.420   8.204  45.985  0.00  0.00      PROA  
ATOM   3019  HG2 PRO P 774       3.343   8.583  44.235  0.00  0.00      PROA  
ATOM   3020  C   PRO P 774      -0.738   9.570  44.446  0.00  0.00      PROA  
ATOM   3021  O   PRO P 774      -1.202   9.771  45.598  0.00  0.00      PROA  
ATOM   3022  N   SER P 775      -1.600   9.258  43.386  0.00  0.00      PROA  
ATOM   3023  HN  SER P 775      -1.437   9.053  42.424  0.00  0.00      PROA  
ATOM   3024  CA  SER P 775      -3.002   8.922  43.724  0.00  0.00      PROA  
ATOM   3025  HA  SER P 775      -3.301   9.589  44.519  0.00  0.00      PROA  
ATOM   3026  CB  SER P 775      -3.945   9.048  42.560  0.00  0.00      PROA  
ATOM   3027  HB1 SER P 775      -3.706  10.067  42.189  0.00  0.00      PROA  
ATOM   3028  HB2 SER P 775      -4.985   8.884  42.916  0.00  0.00      PROA  
ATOM   3029  OG  SER P 775      -3.597   8.198  41.456  0.00  0.00      PROA  
ATOM   3030  HG1 SER P 775      -4.353   8.075  40.877  0.00  0.00      PROA  
ATOM   3031  C   SER P 775      -3.240   7.579  44.329  0.00  0.00      PROA  
ATOM   3032  O   SER P 775      -2.417   6.717  44.305  0.00  0.00      PROA  
ATOM   3033  N   ASN P 776      -4.426   7.438  44.962  0.00  0.00      PROA  
ATOM   3034  HN  ASN P 776      -5.034   8.216  44.825  0.00  0.00      PROA  
ATOM   3035  CA  ASN P 776      -5.007   6.293  45.623  0.00  0.00      PROA  
ATOM   3036  HA  ASN P 776      -4.326   5.967  46.395  0.00  0.00      PROA  
ATOM   3037  CB  ASN P 776      -6.296   6.573  46.425  0.00  0.00      PROA  
ATOM   3038  HB1 ASN P 776      -6.004   7.281  47.230  0.00  0.00      PROA  
ATOM   3039  HB2 ASN P 776      -6.675   5.674  46.956  0.00  0.00      PROA  
ATOM   3040  CG  ASN P 776      -7.442   7.118  45.610  0.00  0.00      PROA  
ATOM   3041  OD1 ASN P 776      -7.372   7.372  44.385  0.00  0.00      PROA  
ATOM   3042  ND2 ASN P 776      -8.628   7.282  46.243  0.00  0.00      PROA  
ATOM   3043 HD21 ASN P 776      -9.429   7.601  45.737  0.00  0.00      PROA  
ATOM   3044 HD22 ASN P 776      -8.691   6.997  47.199  0.00  0.00      PROA  
ATOM   3045  C   ASN P 776      -5.182   5.013  44.747  0.00  0.00      PROA  
ATOM   3046  O   ASN P 776      -4.776   3.963  45.225  0.00  0.00      PROA  
ATOM   3047  N   GLU P 777      -5.518   5.121  43.404  0.00  0.00      PROA  
ATOM   3048  HN  GLU P 777      -5.698   6.001  42.971  0.00  0.00      PROA  
ATOM   3049  CA  GLU P 777      -5.454   4.013  42.432  0.00  0.00      PROA  
ATOM   3050  HA  GLU P 777      -5.794   3.147  42.981  0.00  0.00      PROA  
ATOM   3051  CB  GLU P 777      -6.418   4.201  41.170  0.00  0.00      PROA  
ATOM   3052  HB1 GLU P 777      -7.278   4.821  41.501  0.00  0.00      PROA  
ATOM   3053  HB2 GLU P 777      -6.701   3.138  41.008  0.00  0.00      PROA  
ATOM   3054  CG  GLU P 777      -5.926   4.844  39.821  0.00  0.00      PROA  
ATOM   3055  HG1 GLU P 777      -6.774   4.945  39.109  0.00  0.00      PROA  
ATOM   3056  HG2 GLU P 777      -5.377   4.016  39.324  0.00  0.00      PROA  
ATOM   3057  CD  GLU P 777      -5.118   6.165  39.731  0.00  0.00      PROA  
ATOM   3058  OE1 GLU P 777      -5.723   7.255  40.047  0.00  0.00      PROA  
ATOM   3059  OE2 GLU P 777      -3.925   6.098  39.338  0.00  0.00      PROA  
ATOM   3060  C   GLU P 777      -4.013   3.552  42.062  0.00  0.00      PROA  
ATOM   3061  O   GLU P 777      -3.705   2.413  41.947  0.00  0.00      PROA  
ATOM   3062  N   THR P 778      -3.122   4.587  41.855  0.00  0.00      PROA  
ATOM   3063  HN  THR P 778      -3.259   5.563  42.007  0.00  0.00      PROA  
ATOM   3064  CA  THR P 778      -1.685   4.382  41.626  0.00  0.00      PROA  
ATOM   3065  HA  THR P 778      -1.577   3.810  40.716  0.00  0.00      PROA  
ATOM   3066  CB  THR P 778      -0.913   5.674  41.358  0.00  0.00      PROA  
ATOM   3067  HB  THR P 778      -1.062   6.495  42.091  0.00  0.00      PROA  
ATOM   3068  OG1 THR P 778      -1.360   6.266  40.152  0.00  0.00      PROA  
ATOM   3069  HG1 THR P 778      -2.317   6.283  40.223  0.00  0.00      PROA  
ATOM   3070  CG2 THR P 778       0.596   5.307  41.133  0.00  0.00      PROA  
ATOM   3071 HG21 THR P 778       1.063   5.056  42.110  0.00  0.00      PROA  
ATOM   3072 HG22 THR P 778       1.000   6.234  40.673  0.00  0.00      PROA  
ATOM   3073 HG23 THR P 778       0.692   4.391  40.511  0.00  0.00      PROA  
ATOM   3074  C   THR P 778      -1.041   3.620  42.733  0.00  0.00      PROA  
ATOM   3075  O   THR P 778      -0.432   2.580  42.597  0.00  0.00      PROA  
ATOM   3076  N   LEU P 779      -1.304   4.135  43.971  0.00  0.00      PROA  
ATOM   3077  HN  LEU P 779      -1.646   5.065  44.084  0.00  0.00      PROA  
ATOM   3078  CA  LEU P 779      -1.048   3.406  45.276  0.00  0.00      PROA  
ATOM   3079  HA  LEU P 779       0.019   3.249  45.340  0.00  0.00      PROA  
ATOM   3080  CB  LEU P 779      -1.536   4.184  46.600  0.00  0.00      PROA  
ATOM   3081  HB1 LEU P 779      -1.222   3.530  47.442  0.00  0.00      PROA  
ATOM   3082  HB2 LEU P 779      -2.635   4.322  46.692  0.00  0.00      PROA  
ATOM   3083  CG  LEU P 779      -0.818   5.519  46.967  0.00  0.00      PROA  
ATOM   3084  HG  LEU P 779      -0.865   6.179  46.074  0.00  0.00      PROA  
ATOM   3085  CD1 LEU P 779      -1.566   6.135  48.225  0.00  0.00      PROA  
ATOM   3086 HD11 LEU P 779      -2.590   6.394  47.879  0.00  0.00      PROA  
ATOM   3087 HD12 LEU P 779      -1.063   7.092  48.481  0.00  0.00      PROA  
ATOM   3088 HD13 LEU P 779      -1.525   5.388  49.047  0.00  0.00      PROA  
ATOM   3089  CD2 LEU P 779       0.673   5.227  47.275  0.00  0.00      PROA  
ATOM   3090 HD21 LEU P 779       1.246   6.116  47.617  0.00  0.00      PROA  
ATOM   3091 HD22 LEU P 779       1.115   4.753  46.373  0.00  0.00      PROA  
ATOM   3092 HD23 LEU P 779       0.763   4.358  47.962  0.00  0.00      PROA  
ATOM   3093  C   LEU P 779      -1.779   2.010  45.356  0.00  0.00      PROA  
ATOM   3094  O   LEU P 779      -1.182   1.054  45.794  0.00  0.00      PROA  
ATOM   3095  N   ALA P 780      -3.009   1.850  44.899  0.00  0.00      PROA  
ATOM   3096  HN  ALA P 780      -3.579   2.632  44.662  0.00  0.00      PROA  
ATOM   3097  CA  ALA P 780      -3.628   0.542  44.826  0.00  0.00      PROA  
ATOM   3098  HA  ALA P 780      -3.656   0.150  45.832  0.00  0.00      PROA  
ATOM   3099  CB  ALA P 780      -5.146   0.676  44.430  0.00  0.00      PROA  
ATOM   3100  HB1 ALA P 780      -5.175   1.134  43.418  0.00  0.00      PROA  
ATOM   3101  HB2 ALA P 780      -5.674   1.319  45.166  0.00  0.00      PROA  
ATOM   3102  HB3 ALA P 780      -5.571  -0.349  44.378  0.00  0.00      PROA  
ATOM   3103  C   ALA P 780      -2.935  -0.498  43.931  0.00  0.00      PROA  
ATOM   3104  O   ALA P 780      -2.736  -1.661  44.290  0.00  0.00      PROA  
ATOM   3105  N   GLN P 781      -2.482  -0.089  42.736  0.00  0.00      PROA  
ATOM   3106  HN  GLN P 781      -2.706   0.807  42.362  0.00  0.00      PROA  
ATOM   3107  CA  GLN P 781      -1.697  -0.921  41.908  0.00  0.00      PROA  
ATOM   3108  HA  GLN P 781      -2.270  -1.836  41.896  0.00  0.00      PROA  
ATOM   3109  CB  GLN P 781      -1.513  -0.189  40.518  0.00  0.00      PROA  
ATOM   3110  HB1 GLN P 781      -1.100   0.768  40.901  0.00  0.00      PROA  
ATOM   3111  HB2 GLN P 781      -2.496  -0.062  40.015  0.00  0.00      PROA  
ATOM   3112  CG  GLN P 781      -0.495  -0.802  39.614  0.00  0.00      PROA  
ATOM   3113  HG1 GLN P 781       0.560  -0.682  39.941  0.00  0.00      PROA  
ATOM   3114  HG2 GLN P 781      -0.585  -0.291  38.632  0.00  0.00      PROA  
ATOM   3115  CD  GLN P 781      -0.610  -2.365  39.317  0.00  0.00      PROA  
ATOM   3116  OE1 GLN P 781      -1.543  -3.077  39.638  0.00  0.00      PROA  
ATOM   3117  NE2 GLN P 781       0.453  -2.880  38.739  0.00  0.00      PROA  
ATOM   3118 HE21 GLN P 781       1.068  -2.148  38.447  0.00  0.00      PROA  
ATOM   3119 HE22 GLN P 781       0.537  -3.863  38.573  0.00  0.00      PROA  
ATOM   3120  C   GLN P 781      -0.338  -1.339  42.511  0.00  0.00      PROA  
ATOM   3121  O   GLN P 781       0.079  -2.507  42.441  0.00  0.00      PROA  
ATOM   3122  N   TRP P 782       0.338  -0.334  43.183  0.00  0.00      PROA  
ATOM   3123  HN  TRP P 782      -0.124   0.539  43.312  0.00  0.00      PROA  
ATOM   3124  CA  TRP P 782       1.542  -0.464  43.955  0.00  0.00      PROA  
ATOM   3125  HA  TRP P 782       2.316  -0.914  43.350  0.00  0.00      PROA  
ATOM   3126  CB  TRP P 782       2.061   0.955  44.440  0.00  0.00      PROA  
ATOM   3127  HB1 TRP P 782       2.821   0.860  45.245  0.00  0.00      PROA  
ATOM   3128  HB2 TRP P 782       1.188   1.543  44.795  0.00  0.00      PROA  
ATOM   3129  CG  TRP P 782       2.734   1.778  43.428  0.00  0.00      PROA  
ATOM   3130  CD1 TRP P 782       2.949   1.466  42.089  0.00  0.00      PROA  
ATOM   3131  HD1 TRP P 782       2.803   0.517  41.595  0.00  0.00      PROA  
ATOM   3132  NE1 TRP P 782       3.323   2.631  41.450  0.00  0.00      PROA  
ATOM   3133  HE1 TRP P 782       3.225   2.761  40.487  0.00  0.00      PROA  
ATOM   3134  CE2 TRP P 782       3.634   3.624  42.293  0.00  0.00      PROA  
ATOM   3135  CD2 TRP P 782       3.256   3.129  43.604  0.00  0.00      PROA  
ATOM   3136  CE3 TRP P 782       3.315   4.047  44.698  0.00  0.00      PROA  
ATOM   3137  HE3 TRP P 782       2.969   3.840  45.700  0.00  0.00      PROA  
ATOM   3138  CZ3 TRP P 782       3.809   5.290  44.444  0.00  0.00      PROA  
ATOM   3139  HZ3 TRP P 782       3.921   6.029  45.223  0.00  0.00      PROA  
ATOM   3140  CZ2 TRP P 782       4.151   4.858  42.088  0.00  0.00      PROA  
ATOM   3141  HZ2 TRP P 782       4.524   5.067  41.097  0.00  0.00      PROA  
ATOM   3142  CH2 TRP P 782       4.217   5.691  43.146  0.00  0.00      PROA  
ATOM   3143  HH2 TRP P 782       4.546   6.709  43.002  0.00  0.00      PROA  
ATOM   3144  C   TRP P 782       1.392  -1.379  45.140  0.00  0.00      PROA  
ATOM   3145  O   TRP P 782       2.330  -2.187  45.399  0.00  0.00      PROA  
ATOM   3146  N   LYS P 783       0.235  -1.404  45.897  0.00  0.00      PROA  
ATOM   3147  HN  LYS P 783      -0.452  -0.714  45.682  0.00  0.00      PROA  
ATOM   3148  CA  LYS P 783       0.235  -2.153  47.124  0.00  0.00      PROA  
ATOM   3149  HA  LYS P 783       1.230  -2.211  47.541  0.00  0.00      PROA  
ATOM   3150  CB  LYS P 783      -0.540  -1.332  48.187  0.00  0.00      PROA  
ATOM   3151  HB1 LYS P 783      -0.302  -0.256  48.050  0.00  0.00      PROA  
ATOM   3152  HB2 LYS P 783      -0.264  -1.488  49.252  0.00  0.00      PROA  
ATOM   3153  CG  LYS P 783      -2.024  -1.480  47.968  0.00  0.00      PROA  
ATOM   3154  HG1 LYS P 783      -2.382  -2.472  48.318  0.00  0.00      PROA  
ATOM   3155  HG2 LYS P 783      -2.208  -1.312  46.885  0.00  0.00      PROA  
ATOM   3156  CD  LYS P 783      -2.814  -0.295  48.688  0.00  0.00      PROA  
ATOM   3157  HD1 LYS P 783      -3.919  -0.354  48.590  0.00  0.00      PROA  
ATOM   3158  HD2 LYS P 783      -2.474   0.621  48.157  0.00  0.00      PROA  
ATOM   3159  CE  LYS P 783      -2.444  -0.198  50.176  0.00  0.00      PROA  
ATOM   3160  HE1 LYS P 783      -1.355  -0.055  50.339  0.00  0.00      PROA  
ATOM   3161  HE2 LYS P 783      -2.752  -1.097  50.753  0.00  0.00      PROA  
ATOM   3162  NZ  LYS P 783      -3.126   0.925  50.968  0.00  0.00      PROA  
ATOM   3163  HZ1 LYS P 783      -2.614   1.816  50.807  0.00  0.00      PROA  
ATOM   3164  HZ2 LYS P 783      -3.148   0.838  52.004  0.00  0.00      PROA  
ATOM   3165  HZ3 LYS P 783      -4.085   1.121  50.616  0.00  0.00      PROA  
ATOM   3166  C   LYS P 783      -0.107  -3.654  47.020  0.00  0.00      PROA  
ATOM   3167  O   LYS P 783       0.251  -4.445  47.931  0.00  0.00      PROA  
ATOM   3168  N   LYS P 784      -0.612  -4.211  45.887  0.00  0.00      PROA  
ATOM   3169  HN  LYS P 784      -0.939  -3.513  45.255  0.00  0.00      PROA  
ATOM   3170  CA  LYS P 784      -0.665  -5.702  45.660  0.00  0.00      PROA  
ATOM   3171  HA  LYS P 784      -0.946  -6.164  46.595  0.00  0.00      PROA  
ATOM   3172  CB  LYS P 784      -1.641  -6.141  44.616  0.00  0.00      PROA  
ATOM   3173  HB1 LYS P 784      -2.664  -6.138  45.048  0.00  0.00      PROA  
ATOM   3174  HB2 LYS P 784      -1.595  -7.197  44.274  0.00  0.00      PROA  
ATOM   3175  CG  LYS P 784      -1.761  -5.173  43.383  0.00  0.00      PROA  
ATOM   3176  HG1 LYS P 784      -0.746  -4.870  43.047  0.00  0.00      PROA  
ATOM   3177  HG2 LYS P 784      -2.330  -4.292  43.751  0.00  0.00      PROA  
ATOM   3178  CD  LYS P 784      -2.655  -5.844  42.279  0.00  0.00      PROA  
ATOM   3179  HD1 LYS P 784      -3.361  -5.075  41.899  0.00  0.00      PROA  
ATOM   3180  HD2 LYS P 784      -3.268  -6.613  42.796  0.00  0.00      PROA  
ATOM   3181  CE  LYS P 784      -1.800  -6.481  41.139  0.00  0.00      PROA  
ATOM   3182  HE1 LYS P 784      -2.435  -6.886  40.321  0.00  0.00      PROA  
ATOM   3183  HE2 LYS P 784      -1.193  -7.370  41.413  0.00  0.00      PROA  
ATOM   3184  NZ  LYS P 784      -0.841  -5.516  40.550  0.00  0.00      PROA  
ATOM   3185  HZ1 LYS P 784      -1.153  -4.525  40.515  0.00  0.00      PROA  
ATOM   3186  HZ2 LYS P 784      -0.672  -5.896  39.597  0.00  0.00      PROA  
ATOM   3187  HZ3 LYS P 784       0.045  -5.666  41.074  0.00  0.00      PROA  
ATOM   3188  C   LYS P 784       0.624  -6.314  45.292  0.00  0.00      PROA  
ATOM   3189  O   LYS P 784       0.812  -7.462  45.486  0.00  0.00      PROA  
ATOM   3190  N   ASP P 785       1.617  -5.551  44.730  0.00  0.00      PROA  
ATOM   3191  HN  ASP P 785       1.370  -4.640  44.410  0.00  0.00      PROA  
ATOM   3192  CA  ASP P 785       2.930  -5.736  44.404  0.00  0.00      PROA  
ATOM   3193  HA  ASP P 785       3.183  -6.786  44.426  0.00  0.00      PROA  
ATOM   3194  CB  ASP P 785       3.262  -5.191  43.005  0.00  0.00      PROA  
ATOM   3195  HB1 ASP P 785       4.342  -5.307  42.774  0.00  0.00      PROA  
ATOM   3196  HB2 ASP P 785       3.008  -4.129  42.797  0.00  0.00      PROA  
ATOM   3197  CG  ASP P 785       2.625  -5.976  41.848  0.00  0.00      PROA  
ATOM   3198  OD1 ASP P 785       1.406  -6.217  41.892  0.00  0.00      PROA  
ATOM   3199  OD2 ASP P 785       3.309  -6.276  40.874  0.00  0.00      PROA  
ATOM   3200  C   ASP P 785       3.933  -5.215  45.372  0.00  0.00      PROA  
ATOM   3201  O   ASP P 785       5.179  -5.272  45.129  0.00  0.00      PROA  
ATOM   3202  N   ASN P 786       3.412  -4.588  46.462  0.00  0.00      PROA  
ATOM   3203  HN  ASN P 786       2.416  -4.638  46.476  0.00  0.00      PROA  
ATOM   3204  CA  ASN P 786       4.211  -4.151  47.629  0.00  0.00      PROA  
ATOM   3205  HA  ASN P 786       3.517  -3.573  48.222  0.00  0.00      PROA  
ATOM   3206  CB  ASN P 786       4.827  -5.402  48.356  0.00  0.00      PROA  
ATOM   3207  HB1 ASN P 786       5.900  -5.447  48.071  0.00  0.00      PROA  
ATOM   3208  HB2 ASN P 786       4.239  -6.323  48.157  0.00  0.00      PROA  
ATOM   3209  CG  ASN P 786       4.808  -5.227  49.885  0.00  0.00      PROA  
ATOM   3210  OD1 ASN P 786       4.144  -4.413  50.466  0.00  0.00      PROA  
ATOM   3211  ND2 ASN P 786       5.781  -5.917  50.562  0.00  0.00      PROA  
ATOM   3212 HD21 ASN P 786       5.787  -5.719  51.542  0.00  0.00      PROA  
ATOM   3213 HD22 ASN P 786       6.319  -6.572  50.031  0.00  0.00      PROA  
ATOM   3214  C   ASN P 786       5.250  -3.014  47.328  0.00  0.00      PROA  
ATOM   3215  O   ASN P 786       6.328  -2.791  47.934  0.00  0.00      PROA  
ATOM   3216  N   ILE P 787       5.023  -2.199  46.331  0.00  0.00      PROA  
ATOM   3217  HN  ILE P 787       4.138  -2.361  45.902  0.00  0.00      PROA  
ATOM   3218  CA  ILE P 787       5.940  -1.182  45.763  0.00  0.00      PROA  
ATOM   3219  HA  ILE P 787       6.900  -1.221  46.257  0.00  0.00      PROA  
ATOM   3220  CB  ILE P 787       6.177  -1.280  44.252  0.00  0.00      PROA  
ATOM   3221  HB  ILE P 787       6.628  -0.329  43.897  0.00  0.00      PROA  
ATOM   3222  CG2 ILE P 787       7.199  -2.397  43.915  0.00  0.00      PROA  
ATOM   3223 HG21 ILE P 787       7.026  -3.269  44.582  0.00  0.00      PROA  
ATOM   3224 HG22 ILE P 787       8.133  -1.917  44.277  0.00  0.00      PROA  
ATOM   3225 HG23 ILE P 787       7.404  -2.624  42.847  0.00  0.00      PROA  
ATOM   3226  CG1 ILE P 787       4.886  -1.540  43.484  0.00  0.00      PROA  
ATOM   3227 HG11 ILE P 787       4.201  -0.796  43.944  0.00  0.00      PROA  
ATOM   3228 HG12 ILE P 787       4.542  -2.568  43.729  0.00  0.00      PROA  
ATOM   3229  CD  ILE P 787       4.893  -1.297  42.061  0.00  0.00      PROA  
ATOM   3230  HD1 ILE P 787       5.737  -1.851  41.596  0.00  0.00      PROA  
ATOM   3231  HD2 ILE P 787       5.031  -0.241  41.744  0.00  0.00      PROA  
ATOM   3232  HD3 ILE P 787       3.975  -1.576  41.500  0.00  0.00      PROA  
ATOM   3233  C   ILE P 787       5.438   0.202  46.205  0.00  0.00      PROA  
ATOM   3234  O   ILE P 787       5.678   1.232  45.478  0.00  0.00      PROA  
ATOM   3235  N   THR P 788       4.807   0.335  47.368  0.00  0.00      PROA  
ATOM   3236  HN  THR P 788       4.723  -0.488  47.924  0.00  0.00      PROA  
ATOM   3237  CA  THR P 788       4.179   1.477  47.937  0.00  0.00      PROA  
ATOM   3238  HA  THR P 788       3.512   1.785  47.145  0.00  0.00      PROA  
ATOM   3239  CB  THR P 788       3.154   1.034  49.043  0.00  0.00      PROA  
ATOM   3240  HB  THR P 788       3.483   1.286  50.074  0.00  0.00      PROA  
ATOM   3241  OG1 THR P 788       2.807  -0.367  49.107  0.00  0.00      PROA  
ATOM   3242  HG1 THR P 788       2.115  -0.382  49.773  0.00  0.00      PROA  
ATOM   3243  CG2 THR P 788       1.824   1.686  48.799  0.00  0.00      PROA  
ATOM   3244 HG21 THR P 788       1.370   1.255  47.881  0.00  0.00      PROA  
ATOM   3245 HG22 THR P 788       1.907   2.793  48.757  0.00  0.00      PROA  
ATOM   3246 HG23 THR P 788       1.221   1.561  49.724  0.00  0.00      PROA  
ATOM   3247  C   THR P 788       5.009   2.643  48.346  0.00  0.00      PROA  
ATOM   3248  O   THR P 788       4.562   3.773  48.226  0.00  0.00      PROA  
ATOM   3249  N   ALA P 789       6.275   2.436  48.787  0.00  0.00      PROA  
ATOM   3250  HN  ALA P 789       6.659   1.520  48.702  0.00  0.00      PROA  
ATOM   3251  CA  ALA P 789       7.103   3.439  49.341  0.00  0.00      PROA  
ATOM   3252  HA  ALA P 789       6.960   4.363  48.799  0.00  0.00      PROA  
ATOM   3253  CB  ALA P 789       6.660   3.782  50.781  0.00  0.00      PROA  
ATOM   3254  HB1 ALA P 789       5.570   3.995  50.744  0.00  0.00      PROA  
ATOM   3255  HB2 ALA P 789       7.285   4.608  51.183  0.00  0.00      PROA  
ATOM   3256  HB3 ALA P 789       6.796   2.958  51.514  0.00  0.00      PROA  
ATOM   3257  C   ALA P 789       8.572   3.024  49.289  0.00  0.00      PROA  
ATOM   3258  O   ALA P 789       8.940   1.819  49.418  0.00  0.00      PROA  
ATOM   3259  N   HSD P 790       9.526   3.923  49.055  0.00  0.00      PROA  
ATOM   3260  HN  HSD P 790       9.182   4.846  48.901  0.00  0.00      PROA  
ATOM   3261  CA  HSD P 790      10.939   3.678  48.847  0.00  0.00      PROA  
ATOM   3262  HA  HSD P 790      11.240   2.851  49.473  0.00  0.00      PROA  
ATOM   3263  CB  HSD P 790      11.207   3.364  47.453  0.00  0.00      PROA  
ATOM   3264  HB1 HSD P 790      12.265   3.055  47.314  0.00  0.00      PROA  
ATOM   3265  HB2 HSD P 790      11.101   4.276  46.828  0.00  0.00      PROA  
ATOM   3266  ND1 HSD P 790       9.348   2.582  45.795  0.00  0.00      PROA  
ATOM   3267  HD1 HSD P 790       8.824   3.404  45.572  0.00  0.00      PROA  
ATOM   3268  CG  HSD P 790      10.294   2.428  46.772  0.00  0.00      PROA  
ATOM   3269  CE1 HSD P 790       8.872   1.343  45.460  0.00  0.00      PROA  
ATOM   3270  HE1 HSD P 790       8.161   1.102  44.669  0.00  0.00      PROA  
ATOM   3271  NE2 HSD P 790       9.534   0.371  46.136  0.00  0.00      PROA  
ATOM   3272  CD2 HSD P 790      10.384   1.075  46.959  0.00  0.00      PROA  
ATOM   3273  HD2 HSD P 790      11.117   0.569  47.575  0.00  0.00      PROA  
ATOM   3274  C   HSD P 790      11.668   5.062  49.234  0.00  0.00      PROA  
ATOM   3275  O   HSD P 790      12.619   5.422  48.646  0.00  0.00      PROA  
ATOM   3276  N   ASN P 791      11.174   5.853  50.184  0.00  0.00      PROA  
ATOM   3277  HN  ASN P 791      10.368   5.545  50.683  0.00  0.00      PROA  
ATOM   3278  CA  ASN P 791      11.589   7.196  50.462  0.00  0.00      PROA  
ATOM   3279  HA  ASN P 791      11.140   7.840  49.719  0.00  0.00      PROA  
ATOM   3280  CB  ASN P 791      11.117   7.644  51.936  0.00  0.00      PROA  
ATOM   3281  HB1 ASN P 791      11.298   8.727  52.101  0.00  0.00      PROA  
ATOM   3282  HB2 ASN P 791      11.818   7.053  52.564  0.00  0.00      PROA  
ATOM   3283  CG  ASN P 791       9.668   7.383  52.242  0.00  0.00      PROA  
ATOM   3284  OD1 ASN P 791       8.853   7.033  51.384  0.00  0.00      PROA  
ATOM   3285  ND2 ASN P 791       9.331   7.696  53.498  0.00  0.00      PROA  
ATOM   3286 HD21 ASN P 791       8.393   7.488  53.773  0.00  0.00      PROA  
ATOM   3287 HD22 ASN P 791      10.010   8.105  54.108  0.00  0.00      PROA  
ATOM   3288  C   ASN P 791      13.104   7.642  50.349  0.00  0.00      PROA  
ATOM   3289  O   ASN P 791      13.398   8.657  49.772  0.00  0.00      PROA  
ATOM   3290  N   ILE P 792      14.121   6.863  50.832  0.00  0.00      PROA  
ATOM   3291  HN  ILE P 792      13.800   5.988  51.186  0.00  0.00      PROA  
ATOM   3292  CA  ILE P 792      15.594   7.097  50.828  0.00  0.00      PROA  
ATOM   3293  HA  ILE P 792      15.687   8.147  50.593  0.00  0.00      PROA  
ATOM   3294  CB  ILE P 792      16.172   6.933  52.193  0.00  0.00      PROA  
ATOM   3295  HB  ILE P 792      17.212   7.322  52.233  0.00  0.00      PROA  
ATOM   3296  CG2 ILE P 792      15.466   7.944  53.233  0.00  0.00      PROA  
ATOM   3297 HG21 ILE P 792      14.397   7.728  53.444  0.00  0.00      PROA  
ATOM   3298 HG22 ILE P 792      15.607   9.019  52.991  0.00  0.00      PROA  
ATOM   3299 HG23 ILE P 792      16.009   7.825  54.194  0.00  0.00      PROA  
ATOM   3300  CG1 ILE P 792      16.196   5.473  52.636  0.00  0.00      PROA  
ATOM   3301 HG11 ILE P 792      16.618   4.803  51.857  0.00  0.00      PROA  
ATOM   3302 HG12 ILE P 792      15.159   5.145  52.861  0.00  0.00      PROA  
ATOM   3303  CD  ILE P 792      16.871   5.201  53.952  0.00  0.00      PROA  
ATOM   3304  HD1 ILE P 792      16.571   4.188  54.295  0.00  0.00      PROA  
ATOM   3305  HD2 ILE P 792      16.568   5.866  54.788  0.00  0.00      PROA  
ATOM   3306  HD3 ILE P 792      17.979   5.264  53.895  0.00  0.00      PROA  
ATOM   3307  C   ILE P 792      16.337   6.278  49.745  0.00  0.00      PROA  
ATOM   3308  O   ILE P 792      17.529   6.446  49.534  0.00  0.00      PROA  
ATOM   3309  N   SER P 793      15.658   5.378  49.053  0.00  0.00      PROA  
ATOM   3310  HN  SER P 793      14.664   5.348  49.128  0.00  0.00      PROA  
ATOM   3311  CA  SER P 793      16.145   4.417  48.077  0.00  0.00      PROA  
ATOM   3312  HA  SER P 793      17.223   4.484  48.057  0.00  0.00      PROA  
ATOM   3313  CB  SER P 793      15.845   2.902  48.440  0.00  0.00      PROA  
ATOM   3314  HB1 SER P 793      16.447   2.118  47.933  0.00  0.00      PROA  
ATOM   3315  HB2 SER P 793      14.751   2.787  48.282  0.00  0.00      PROA  
ATOM   3316  OG  SER P 793      15.936   2.801  49.868  0.00  0.00      PROA  
ATOM   3317  HG1 SER P 793      16.854   2.815  50.148  0.00  0.00      PROA  
ATOM   3318  C   SER P 793      15.768   4.617  46.608  0.00  0.00      PROA  
ATOM   3319  O   SER P 793      16.268   3.834  45.783  0.00  0.00      PROA  
ATOM   3320  N   TRP P 794      15.009   5.617  46.210  0.00  0.00      PROA  
ATOM   3321  HN  TRP P 794      14.538   6.132  46.922  0.00  0.00      PROA  
ATOM   3322  CA  TRP P 794      14.692   5.856  44.817  0.00  0.00      PROA  
ATOM   3323  HA  TRP P 794      14.005   5.121  44.425  0.00  0.00      PROA  
ATOM   3324  CB  TRP P 794      13.888   7.187  44.765  0.00  0.00      PROA  
ATOM   3325  HB1 TRP P 794      13.796   7.559  43.722  0.00  0.00      PROA  
ATOM   3326  HB2 TRP P 794      14.491   7.875  45.395  0.00  0.00      PROA  
ATOM   3327  CG  TRP P 794      12.479   7.052  45.221  0.00  0.00      PROA  
ATOM   3328  CD1 TRP P 794      12.050   7.391  46.530  0.00  0.00      PROA  
ATOM   3329  HD1 TRP P 794      12.626   7.786  47.354  0.00  0.00      PROA  
ATOM   3330  NE1 TRP P 794      10.744   6.925  46.623  0.00  0.00      PROA  
ATOM   3331  HE1 TRP P 794      10.084   6.766  47.324  0.00  0.00      PROA  
ATOM   3332  CE2 TRP P 794      10.332   6.550  45.359  0.00  0.00      PROA  
ATOM   3333  CD2 TRP P 794      11.384   6.573  44.480  0.00  0.00      PROA  
ATOM   3334  CE3 TRP P 794      11.253   6.214  43.220  0.00  0.00      PROA  
ATOM   3335  HE3 TRP P 794      12.033   6.361  42.486  0.00  0.00      PROA  
ATOM   3336  CZ3 TRP P 794      10.001   5.717  42.798  0.00  0.00      PROA  
ATOM   3337  HZ3 TRP P 794       9.822   5.610  41.738  0.00  0.00      PROA  
ATOM   3338  CZ2 TRP P 794       9.120   5.867  45.001  0.00  0.00      PROA  
ATOM   3339  HZ2 TRP P 794       8.394   5.717  45.786  0.00  0.00      PROA  
ATOM   3340  CH2 TRP P 794       8.892   5.559  43.630  0.00  0.00      PROA  
ATOM   3341  HH2 TRP P 794       7.944   5.154  43.307  0.00  0.00      PROA  
ATOM   3342  C   TRP P 794      15.886   5.944  43.924  0.00  0.00      PROA  
ATOM   3343  O   TRP P 794      15.924   5.486  42.763  0.00  0.00      PROA  
ATOM   3344  N   ARG P 795      17.078   6.418  44.398  0.00  0.00      PROA  
ATOM   3345  HN  ARG P 795      17.000   6.803  45.314  0.00  0.00      PROA  
ATOM   3346  CA  ARG P 795      18.269   6.511  43.751  0.00  0.00      PROA  
ATOM   3347  HA  ARG P 795      18.117   6.974  42.787  0.00  0.00      PROA  
ATOM   3348  CB  ARG P 795      19.169   7.403  44.603  0.00  0.00      PROA  
ATOM   3349  HB1 ARG P 795      20.184   7.228  44.186  0.00  0.00      PROA  
ATOM   3350  HB2 ARG P 795      19.107   6.855  45.567  0.00  0.00      PROA  
ATOM   3351  CG  ARG P 795      18.790   8.835  44.703  0.00  0.00      PROA  
ATOM   3352  HG1 ARG P 795      17.736   8.846  45.053  0.00  0.00      PROA  
ATOM   3353  HG2 ARG P 795      18.676   9.387  43.745  0.00  0.00      PROA  
ATOM   3354  CD  ARG P 795      19.559   9.642  45.749  0.00  0.00      PROA  
ATOM   3355  HD1 ARG P 795      19.806   9.029  46.642  0.00  0.00      PROA  
ATOM   3356  HD2 ARG P 795      19.189  10.669  45.955  0.00  0.00      PROA  
ATOM   3357  NE  ARG P 795      20.817   9.729  45.003  0.00  0.00      PROA  
ATOM   3358  HE  ARG P 795      21.421   8.932  45.026  0.00  0.00      PROA  
ATOM   3359  CZ  ARG P 795      21.222  10.797  44.294  0.00  0.00      PROA  
ATOM   3360  NH1 ARG P 795      20.635  11.987  44.280  0.00  0.00      PROA  
ATOM   3361 HH11 ARG P 795      19.664  12.062  44.505  0.00  0.00      PROA  
ATOM   3362 HH12 ARG P 795      21.017  12.610  43.597  0.00  0.00      PROA  
ATOM   3363  NH2 ARG P 795      22.247  10.665  43.533  0.00  0.00      PROA  
ATOM   3364 HH21 ARG P 795      22.620   9.741  43.447  0.00  0.00      PROA  
ATOM   3365 HH22 ARG P 795      22.610  11.450  43.030  0.00  0.00      PROA  
ATOM   3366  C   ARG P 795      18.905   5.159  43.512  0.00  0.00      PROA  
ATOM   3367  O   ARG P 795      19.667   4.942  42.567  0.00  0.00      PROA  
ATOM   3368  N   ASN P 796      18.556   4.087  44.321  0.00  0.00      PROA  
ATOM   3369  HN  ASN P 796      17.828   4.200  44.992  0.00  0.00      PROA  
ATOM   3370  CA  ASN P 796      19.001   2.715  44.080  0.00  0.00      PROA  
ATOM   3371  HA  ASN P 796      19.968   2.726  43.599  0.00  0.00      PROA  
ATOM   3372  CB  ASN P 796      19.166   2.034  45.517  0.00  0.00      PROA  
ATOM   3373  HB1 ASN P 796      19.298   0.933  45.449  0.00  0.00      PROA  
ATOM   3374  HB2 ASN P 796      18.169   2.004  46.006  0.00  0.00      PROA  
ATOM   3375  CG  ASN P 796      20.166   2.831  46.398  0.00  0.00      PROA  
ATOM   3376  OD1 ASN P 796      19.717   3.455  47.351  0.00  0.00      PROA  
ATOM   3377  ND2 ASN P 796      21.512   2.918  46.114  0.00  0.00      PROA  
ATOM   3378 HD21 ASN P 796      22.043   3.594  46.625  0.00  0.00      PROA  
ATOM   3379 HD22 ASN P 796      21.985   2.282  45.505  0.00  0.00      PROA  
ATOM   3380  C   ASN P 796      17.959   1.882  43.336  0.00  0.00      PROA  
ATOM   3381  O   ASN P 796      18.298   0.779  42.987  0.00  0.00      PROA  
ATOM   3382  N   LEU P 797      16.740   2.369  43.092  0.00  0.00      PROA  
ATOM   3383  HN  LEU P 797      16.512   3.316  43.306  0.00  0.00      PROA  
ATOM   3384  CA  LEU P 797      15.825   1.606  42.230  0.00  0.00      PROA  
ATOM   3385  HA  LEU P 797      15.687   0.593  42.578  0.00  0.00      PROA  
ATOM   3386  CB  LEU P 797      14.326   2.265  42.243  0.00  0.00      PROA  
ATOM   3387  HB1 LEU P 797      13.666   1.724  41.532  0.00  0.00      PROA  
ATOM   3388  HB2 LEU P 797      14.462   3.343  42.013  0.00  0.00      PROA  
ATOM   3389  CG  LEU P 797      13.718   2.079  43.664  0.00  0.00      PROA  
ATOM   3390  HG  LEU P 797      14.433   2.443  44.432  0.00  0.00      PROA  
ATOM   3391  CD1 LEU P 797      12.437   2.848  43.908  0.00  0.00      PROA  
ATOM   3392 HD11 LEU P 797      11.621   2.256  43.442  0.00  0.00      PROA  
ATOM   3393 HD12 LEU P 797      12.637   3.851  43.473  0.00  0.00      PROA  
ATOM   3394 HD13 LEU P 797      12.223   2.898  44.997  0.00  0.00      PROA  
ATOM   3395  CD2 LEU P 797      13.586   0.555  43.895  0.00  0.00      PROA  
ATOM   3396 HD21 LEU P 797      12.633   0.419  44.449  0.00  0.00      PROA  
ATOM   3397 HD22 LEU P 797      14.450   0.162  44.473  0.00  0.00      PROA  
ATOM   3398 HD23 LEU P 797      13.372  -0.066  42.998  0.00  0.00      PROA  
ATOM   3399  C   LEU P 797      16.325   1.469  40.797  0.00  0.00      PROA  
ATOM   3400  O   LEU P 797      17.071   2.238  40.158  0.00  0.00      PROA  
ATOM   3401  N   THR P 798      16.036   0.280  40.242  0.00  0.00      PROA  
ATOM   3402  HN  THR P 798      15.603  -0.471  40.735  0.00  0.00      PROA  
ATOM   3403  CA  THR P 798      16.489   0.043  38.828  0.00  0.00      PROA  
ATOM   3404  HA  THR P 798      17.529   0.332  38.777  0.00  0.00      PROA  
ATOM   3405  CB  THR P 798      16.489  -1.437  38.460  0.00  0.00      PROA  
ATOM   3406  HB  THR P 798      16.849  -1.668  37.435  0.00  0.00      PROA  
ATOM   3407  OG1 THR P 798      15.152  -1.913  38.561  0.00  0.00      PROA  
ATOM   3408  HG1 THR P 798      14.898  -1.766  39.475  0.00  0.00      PROA  
ATOM   3409  CG2 THR P 798      17.399  -2.165  39.358  0.00  0.00      PROA  
ATOM   3410 HG21 THR P 798      17.092  -2.049  40.419  0.00  0.00      PROA  
ATOM   3411 HG22 THR P 798      18.478  -1.908  39.280  0.00  0.00      PROA  
ATOM   3412 HG23 THR P 798      17.321  -3.235  39.071  0.00  0.00      PROA  
ATOM   3413  C   THR P 798      15.680   0.906  37.812  0.00  0.00      PROA  
ATOM   3414  O   THR P 798      14.594   1.378  38.167  0.00  0.00      PROA  
ATOM   3415  N   VAL P 799      16.084   1.049  36.526  0.00  0.00      PROA  
ATOM   3416  HN  VAL P 799      16.892   0.631  36.118  0.00  0.00      PROA  
ATOM   3417  CA  VAL P 799      15.482   1.831  35.441  0.00  0.00      PROA  
ATOM   3418  HA  VAL P 799      15.192   2.806  35.804  0.00  0.00      PROA  
ATOM   3419  CB  VAL P 799      16.336   1.945  34.209  0.00  0.00      PROA  
ATOM   3420  HB  VAL P 799      16.737   0.931  33.999  0.00  0.00      PROA  
ATOM   3421  CG1 VAL P 799      15.521   2.397  32.947  0.00  0.00      PROA  
ATOM   3422 HG11 VAL P 799      15.186   3.457  32.940  0.00  0.00      PROA  
ATOM   3423 HG12 VAL P 799      14.648   1.757  32.696  0.00  0.00      PROA  
ATOM   3424 HG13 VAL P 799      16.262   2.331  32.121  0.00  0.00      PROA  
ATOM   3425  CG2 VAL P 799      17.539   2.874  34.475  0.00  0.00      PROA  
ATOM   3426 HG21 VAL P 799      17.161   3.913  34.585  0.00  0.00      PROA  
ATOM   3427 HG22 VAL P 799      18.284   2.906  33.652  0.00  0.00      PROA  
ATOM   3428 HG23 VAL P 799      17.993   2.589  35.448  0.00  0.00      PROA  
ATOM   3429  C   VAL P 799      14.141   1.221  35.116  0.00  0.00      PROA  
ATOM   3430  O   VAL P 799      13.098   1.855  34.854  0.00  0.00      PROA  
ATOM   3431  N   SER P 800      14.031  -0.116  35.059  0.00  0.00      PROA  
ATOM   3432  HN  SER P 800      14.864  -0.656  35.149  0.00  0.00      PROA  
ATOM   3433  CA  SER P 800      12.746  -0.822  34.944  0.00  0.00      PROA  
ATOM   3434  HA  SER P 800      12.364  -0.351  34.050  0.00  0.00      PROA  
ATOM   3435  CB  SER P 800      12.959  -2.339  34.653  0.00  0.00      PROA  
ATOM   3436  HB1 SER P 800      13.447  -2.817  35.529  0.00  0.00      PROA  
ATOM   3437  HB2 SER P 800      13.672  -2.436  33.807  0.00  0.00      PROA  
ATOM   3438  OG  SER P 800      11.769  -3.072  34.408  0.00  0.00      PROA  
ATOM   3439  HG1 SER P 800      11.200  -2.614  33.784  0.00  0.00      PROA  
ATOM   3440  C   SER P 800      11.801  -0.628  36.067  0.00  0.00      PROA  
ATOM   3441  O   SER P 800      10.634  -0.422  35.899  0.00  0.00      PROA  
ATOM   3442  N   GLU P 801      12.302  -0.609  37.309  0.00  0.00      PROA  
ATOM   3443  HN  GLU P 801      13.245  -0.870  37.497  0.00  0.00      PROA  
ATOM   3444  CA  GLU P 801      11.434  -0.310  38.478  0.00  0.00      PROA  
ATOM   3445  HA  GLU P 801      10.595  -0.973  38.326  0.00  0.00      PROA  
ATOM   3446  CB  GLU P 801      12.114  -0.543  39.874  0.00  0.00      PROA  
ATOM   3447  HB1 GLU P 801      11.454  -0.187  40.694  0.00  0.00      PROA  
ATOM   3448  HB2 GLU P 801      13.053   0.029  40.031  0.00  0.00      PROA  
ATOM   3449  CG  GLU P 801      12.292  -2.062  40.084  0.00  0.00      PROA  
ATOM   3450  HG1 GLU P 801      12.736  -2.607  39.223  0.00  0.00      PROA  
ATOM   3451  HG2 GLU P 801      11.383  -2.680  40.243  0.00  0.00      PROA  
ATOM   3452  CD  GLU P 801      13.309  -2.409  41.109  0.00  0.00      PROA  
ATOM   3453  OE1 GLU P 801      12.937  -3.167  42.073  0.00  0.00      PROA  
ATOM   3454  OE2 GLU P 801      14.510  -2.016  41.006  0.00  0.00      PROA  
ATOM   3455  C   GLU P 801      10.926   1.101  38.441  0.00  0.00      PROA  
ATOM   3456  O   GLU P 801       9.732   1.350  38.507  0.00  0.00      PROA  
ATOM   3457  N   CYS P 802      11.784   2.115  38.097  0.00  0.00      PROA  
ATOM   3458  HN  CYS P 802      12.746   1.862  38.025  0.00  0.00      PROA  
ATOM   3459  CA  CYS P 802      11.394   3.479  37.751  0.00  0.00      PROA  
ATOM   3460  HA  CYS P 802      10.957   3.908  38.641  0.00  0.00      PROA  
ATOM   3461  CB  CYS P 802      12.656   4.259  37.341  0.00  0.00      PROA  
ATOM   3462  HB1 CYS P 802      13.025   3.892  36.359  0.00  0.00      PROA  
ATOM   3463  HB2 CYS P 802      13.379   4.009  38.147  0.00  0.00      PROA  
ATOM   3464  SG  CYS P 802      12.408   6.008  37.370  0.00  0.00      PROA  
ATOM   3465  C   CYS P 802      10.333   3.557  36.653  0.00  0.00      PROA  
ATOM   3466  O   CYS P 802       9.368   4.317  36.776  0.00  0.00      PROA  
ATOM   3467  N   LYS P 803      10.447   2.759  35.621  0.00  0.00      PROA  
ATOM   3468  HN  LYS P 803      11.202   2.112  35.556  0.00  0.00      PROA  
ATOM   3469  CA  LYS P 803       9.523   2.706  34.480  0.00  0.00      PROA  
ATOM   3470  HA  LYS P 803       9.190   3.727  34.368  0.00  0.00      PROA  
ATOM   3471  CB  LYS P 803      10.008   2.167  33.193  0.00  0.00      PROA  
ATOM   3472  HB1 LYS P 803       9.332   2.048  32.319  0.00  0.00      PROA  
ATOM   3473  HB2 LYS P 803      10.433   1.161  33.401  0.00  0.00      PROA  
ATOM   3474  CG  LYS P 803      11.127   3.071  32.473  0.00  0.00      PROA  
ATOM   3475  HG1 LYS P 803      12.035   3.186  33.102  0.00  0.00      PROA  
ATOM   3476  HG2 LYS P 803      10.582   4.039  32.465  0.00  0.00      PROA  
ATOM   3477  CD  LYS P 803      11.640   2.631  31.147  0.00  0.00      PROA  
ATOM   3478  HD1 LYS P 803      12.142   1.643  31.225  0.00  0.00      PROA  
ATOM   3479  HD2 LYS P 803      12.440   3.288  30.744  0.00  0.00      PROA  
ATOM   3480  CE  LYS P 803      10.612   2.559  29.960  0.00  0.00      PROA  
ATOM   3481  HE1 LYS P 803      10.021   3.493  29.844  0.00  0.00      PROA  
ATOM   3482  HE2 LYS P 803       9.937   1.681  30.049  0.00  0.00      PROA  
ATOM   3483  NZ  LYS P 803      11.361   2.500  28.682  0.00  0.00      PROA  
ATOM   3484  HZ1 LYS P 803      10.674   2.605  27.909  0.00  0.00      PROA  
ATOM   3485  HZ2 LYS P 803      11.851   1.584  28.632  0.00  0.00      PROA  
ATOM   3486  HZ3 LYS P 803      12.042   3.276  28.549  0.00  0.00      PROA  
ATOM   3487  C   LYS P 803       8.201   2.072  34.939  0.00  0.00      PROA  
ATOM   3488  O   LYS P 803       7.166   2.646  34.619  0.00  0.00      PROA  
ATOM   3489  N   LYS P 804       8.090   0.929  35.655  0.00  0.00      PROA  
ATOM   3490  HN  LYS P 804       8.968   0.474  35.786  0.00  0.00      PROA  
ATOM   3491  CA  LYS P 804       6.908   0.476  36.311  0.00  0.00      PROA  
ATOM   3492  HA  LYS P 804       6.182   0.305  35.530  0.00  0.00      PROA  
ATOM   3493  CB  LYS P 804       7.217  -0.852  37.040  0.00  0.00      PROA  
ATOM   3494  HB1 LYS P 804       6.371  -1.239  37.648  0.00  0.00      PROA  
ATOM   3495  HB2 LYS P 804       8.063  -0.671  37.737  0.00  0.00      PROA  
ATOM   3496  CG  LYS P 804       7.694  -2.033  36.107  0.00  0.00      PROA  
ATOM   3497  HG1 LYS P 804       8.620  -1.747  35.566  0.00  0.00      PROA  
ATOM   3498  HG2 LYS P 804       6.759  -2.099  35.510  0.00  0.00      PROA  
ATOM   3499  CD  LYS P 804       8.014  -3.388  36.848  0.00  0.00      PROA  
ATOM   3500  HD1 LYS P 804       8.231  -4.147  36.065  0.00  0.00      PROA  
ATOM   3501  HD2 LYS P 804       7.147  -3.726  37.454  0.00  0.00      PROA  
ATOM   3502  CE  LYS P 804       9.318  -3.367  37.691  0.00  0.00      PROA  
ATOM   3503  HE1 LYS P 804       9.202  -2.769  38.621  0.00  0.00      PROA  
ATOM   3504  HE2 LYS P 804      10.180  -2.881  37.187  0.00  0.00      PROA  
ATOM   3505  NZ  LYS P 804       9.610  -4.703  38.283  0.00  0.00      PROA  
ATOM   3506  HZ1 LYS P 804      10.514  -5.127  37.992  0.00  0.00      PROA  
ATOM   3507  HZ2 LYS P 804       8.798  -5.338  38.141  0.00  0.00      PROA  
ATOM   3508  HZ3 LYS P 804       9.663  -4.476  39.296  0.00  0.00      PROA  
ATOM   3509  C   LYS P 804       6.265   1.410  37.305  0.00  0.00      PROA  
ATOM   3510  O   LYS P 804       5.016   1.403  37.473  0.00  0.00      PROA  
ATOM   3511  N   LEU P 805       7.035   2.089  38.143  0.00  0.00      PROA  
ATOM   3512  HN  LEU P 805       8.009   1.878  38.151  0.00  0.00      PROA  
ATOM   3513  CA  LEU P 805       6.587   3.110  39.075  0.00  0.00      PROA  
ATOM   3514  HA  LEU P 805       5.778   2.705  39.665  0.00  0.00      PROA  
ATOM   3515  CB  LEU P 805       7.736   3.358  40.112  0.00  0.00      PROA  
ATOM   3516  HB1 LEU P 805       7.643   4.390  40.513  0.00  0.00      PROA  
ATOM   3517  HB2 LEU P 805       8.679   3.261  39.533  0.00  0.00      PROA  
ATOM   3518  CG  LEU P 805       7.882   2.320  41.239  0.00  0.00      PROA  
ATOM   3519  HG  LEU P 805       7.768   1.367  40.679  0.00  0.00      PROA  
ATOM   3520  CD1 LEU P 805       9.280   2.197  41.826  0.00  0.00      PROA  
ATOM   3521 HD11 LEU P 805       9.454   1.261  42.399  0.00  0.00      PROA  
ATOM   3522 HD12 LEU P 805       9.485   3.023  42.541  0.00  0.00      PROA  
ATOM   3523 HD13 LEU P 805      10.159   2.188  41.148  0.00  0.00      PROA  
ATOM   3524  CD2 LEU P 805       6.839   2.358  42.375  0.00  0.00      PROA  
ATOM   3525 HD21 LEU P 805       5.827   2.226  41.937  0.00  0.00      PROA  
ATOM   3526 HD22 LEU P 805       6.875   3.366  42.841  0.00  0.00      PROA  
ATOM   3527 HD23 LEU P 805       7.011   1.610  43.179  0.00  0.00      PROA  
ATOM   3528  C   LEU P 805       6.275   4.408  38.412  0.00  0.00      PROA  
ATOM   3529  O   LEU P 805       5.450   5.152  38.925  0.00  0.00      PROA  
ATOM   3530  N   ARG P 806       6.816   4.625  37.172  0.00  0.00      PROA  
ATOM   3531  HN  ARG P 806       7.468   3.951  36.834  0.00  0.00      PROA  
ATOM   3532  CA  ARG P 806       6.738   5.776  36.261  0.00  0.00      PROA  
ATOM   3533  HA  ARG P 806       7.396   5.556  35.433  0.00  0.00      PROA  
ATOM   3534  CB  ARG P 806       5.279   5.910  35.542  0.00  0.00      PROA  
ATOM   3535  HB1 ARG P 806       5.245   6.818  34.903  0.00  0.00      PROA  
ATOM   3536  HB2 ARG P 806       4.638   6.049  36.439  0.00  0.00      PROA  
ATOM   3537  CG  ARG P 806       4.921   4.737  34.724  0.00  0.00      PROA  
ATOM   3538  HG1 ARG P 806       4.804   3.965  35.515  0.00  0.00      PROA  
ATOM   3539  HG2 ARG P 806       5.816   4.470  34.121  0.00  0.00      PROA  
ATOM   3540  CD  ARG P 806       3.746   4.944  33.794  0.00  0.00      PROA  
ATOM   3541  HD1 ARG P 806       2.795   5.067  34.355  0.00  0.00      PROA  
ATOM   3542  HD2 ARG P 806       3.608   4.077  33.113  0.00  0.00      PROA  
ATOM   3543  NE  ARG P 806       4.149   6.067  32.844  0.00  0.00      PROA  
ATOM   3544  HE  ARG P 806       5.061   6.072  32.435  0.00  0.00      PROA  
ATOM   3545  CZ  ARG P 806       3.379   7.125  32.747  0.00  0.00      PROA  
ATOM   3546  NH1 ARG P 806       2.164   7.200  33.145  0.00  0.00      PROA  
ATOM   3547 HH11 ARG P 806       1.723   6.367  33.480  0.00  0.00      PROA  
ATOM   3548 HH12 ARG P 806       1.657   8.061  33.108  0.00  0.00      PROA  
ATOM   3549  NH2 ARG P 806       3.768   8.210  32.099  0.00  0.00      PROA  
ATOM   3550 HH21 ARG P 806       4.638   8.359  31.629  0.00  0.00      PROA  
ATOM   3551 HH22 ARG P 806       3.311   9.092  32.217  0.00  0.00      PROA  
ATOM   3552  C   ARG P 806       7.299   7.166  36.735  0.00  0.00      PROA  
ATOM   3553  O   ARG P 806       6.575   8.143  36.720  0.00  0.00      PROA  
ATOM   3554  N   GLY P 807       8.485   7.117  37.380  0.00  0.00      PROA  
ATOM   3555  HN  GLY P 807       8.961   6.243  37.428  0.00  0.00      PROA  
ATOM   3556  CA  GLY P 807       9.133   8.324  37.903  0.00  0.00      PROA  
ATOM   3557  HA1 GLY P 807       9.905   7.947  38.558  0.00  0.00      PROA  
ATOM   3558  HA2 GLY P 807       8.323   8.941  38.262  0.00  0.00      PROA  
ATOM   3559  C   GLY P 807       9.804   9.210  36.889  0.00  0.00      PROA  
ATOM   3560  O   GLY P 807       9.377   9.241  35.801  0.00  0.00      PROA  
ATOM   3561  N   VAL P 808      10.595  10.087  37.425  0.00  0.00      PROA  
ATOM   3562  HN  VAL P 808      10.641  10.014  38.419  0.00  0.00      PROA  
ATOM   3563  CA  VAL P 808      11.223  11.165  36.670  0.00  0.00      PROA  
ATOM   3564  HA  VAL P 808      10.963  11.018  35.632  0.00  0.00      PROA  
ATOM   3565  CB  VAL P 808      10.743  12.489  37.304  0.00  0.00      PROA  
ATOM   3566  HB  VAL P 808      11.028  12.406  38.375  0.00  0.00      PROA  
ATOM   3567  CG1 VAL P 808      11.459  13.682  36.772  0.00  0.00      PROA  
ATOM   3568 HG11 VAL P 808      11.080  14.568  37.324  0.00  0.00      PROA  
ATOM   3569 HG12 VAL P 808      11.145  13.785  35.711  0.00  0.00      PROA  
ATOM   3570 HG13 VAL P 808      12.561  13.575  36.873  0.00  0.00      PROA  
ATOM   3571  CG2 VAL P 808       9.214  12.674  37.233  0.00  0.00      PROA  
ATOM   3572 HG21 VAL P 808       9.004  12.516  36.154  0.00  0.00      PROA  
ATOM   3573 HG22 VAL P 808       8.934  13.695  37.571  0.00  0.00      PROA  
ATOM   3574 HG23 VAL P 808       8.597  11.949  37.805  0.00  0.00      PROA  
ATOM   3575  C   VAL P 808      12.755  11.024  36.845  0.00  0.00      PROA  
ATOM   3576  O   VAL P 808      13.248  10.914  37.989  0.00  0.00      PROA  
ATOM   3577  N   PHE P 809      13.515  11.033  35.770  0.00  0.00      PROA  
ATOM   3578  HN  PHE P 809      13.123  11.045  34.854  0.00  0.00      PROA  
ATOM   3579  CA  PHE P 809      14.893  10.676  35.835  0.00  0.00      PROA  
ATOM   3580  HA  PHE P 809      15.048   9.924  36.595  0.00  0.00      PROA  
ATOM   3581  CB  PHE P 809      15.357  10.051  34.490  0.00  0.00      PROA  
ATOM   3582  HB1 PHE P 809      16.452   9.912  34.616  0.00  0.00      PROA  
ATOM   3583  HB2 PHE P 809      15.293  10.583  33.517  0.00  0.00      PROA  
ATOM   3584  CG  PHE P 809      14.856   8.635  34.347  0.00  0.00      PROA  
ATOM   3585  CD1 PHE P 809      15.618   7.466  34.764  0.00  0.00      PROA  
ATOM   3586  HD1 PHE P 809      16.602   7.558  35.200  0.00  0.00      PROA  
ATOM   3587  CE1 PHE P 809      15.009   6.159  34.602  0.00  0.00      PROA  
ATOM   3588  HE1 PHE P 809      15.482   5.307  35.068  0.00  0.00      PROA  
ATOM   3589  CZ  PHE P 809      13.815   6.038  34.120  0.00  0.00      PROA  
ATOM   3590  HZ  PHE P 809      13.263   5.111  34.078  0.00  0.00      PROA  
ATOM   3591  CD2 PHE P 809      13.574   8.422  33.831  0.00  0.00      PROA  
ATOM   3592  HD2 PHE P 809      12.993   9.294  33.567  0.00  0.00      PROA  
ATOM   3593  CE2 PHE P 809      13.062   7.110  33.688  0.00  0.00      PROA  
ATOM   3594  HE2 PHE P 809      12.021   6.910  33.483  0.00  0.00      PROA  
ATOM   3595  C   PHE P 809      15.829  11.829  36.050  0.00  0.00      PROA  
ATOM   3596  O   PHE P 809      15.822  12.772  35.276  0.00  0.00      PROA  
ATOM   3597  N   LEU P 810      16.671  11.808  37.143  0.00  0.00      PROA  
ATOM   3598  HN  LEU P 810      16.795  10.995  37.706  0.00  0.00      PROA  
ATOM   3599  CA  LEU P 810      17.587  12.825  37.538  0.00  0.00      PROA  
ATOM   3600  HA  LEU P 810      17.239  13.765  37.135  0.00  0.00      PROA  
ATOM   3601  CB  LEU P 810      17.759  12.730  39.077  0.00  0.00      PROA  
ATOM   3602  HB1 LEU P 810      18.147  11.711  39.290  0.00  0.00      PROA  
ATOM   3603  HB2 LEU P 810      16.789  12.830  39.609  0.00  0.00      PROA  
ATOM   3604  CG  LEU P 810      18.706  13.871  39.705  0.00  0.00      PROA  
ATOM   3605  HG  LEU P 810      19.587  13.998  39.039  0.00  0.00      PROA  
ATOM   3606  CD1 LEU P 810      17.857  15.155  39.656  0.00  0.00      PROA  
ATOM   3607 HD11 LEU P 810      17.544  15.286  38.598  0.00  0.00      PROA  
ATOM   3608 HD12 LEU P 810      18.408  16.091  39.889  0.00  0.00      PROA  
ATOM   3609 HD13 LEU P 810      17.010  15.074  40.370  0.00  0.00      PROA  
ATOM   3610  CD2 LEU P 810      19.193  13.530  41.125  0.00  0.00      PROA  
ATOM   3611 HD21 LEU P 810      19.944  14.219  41.567  0.00  0.00      PROA  
ATOM   3612 HD22 LEU P 810      19.665  12.527  41.057  0.00  0.00      PROA  
ATOM   3613 HD23 LEU P 810      18.285  13.423  41.756  0.00  0.00      PROA  
ATOM   3614  C   LEU P 810      18.914  12.626  36.831  0.00  0.00      PROA  
ATOM   3615  O   LEU P 810      19.523  11.539  36.945  0.00  0.00      PROA  
ATOM   3616  N   GLY P 811      19.442  13.655  36.079  0.00  0.00      PROA  
ATOM   3617  HN  GLY P 811      19.008  14.553  36.100  0.00  0.00      PROA  
ATOM   3618  CA  GLY P 811      20.730  13.535  35.489  0.00  0.00      PROA  
ATOM   3619  HA1 GLY P 811      21.319  12.711  35.863  0.00  0.00      PROA  
ATOM   3620  HA2 GLY P 811      21.244  14.472  35.648  0.00  0.00      PROA  
ATOM   3621  C   GLY P 811      20.671  13.406  33.979  0.00  0.00      PROA  
ATOM   3622  O   GLY P 811      19.728  12.912  33.311  0.00  0.00      PROA  
ATOM   3623  N   SER P 812      21.722  14.000  33.369  0.00  0.00      PROA  
ATOM   3624  HN  SER P 812      22.538  14.229  33.894  0.00  0.00      PROA  
ATOM   3625  CA  SER P 812      21.829  14.380  32.052  0.00  0.00      PROA  
ATOM   3626  HA  SER P 812      20.926  14.951  31.893  0.00  0.00      PROA  
ATOM   3627  CB  SER P 812      23.015  15.288  31.791  0.00  0.00      PROA  
ATOM   3628  HB1 SER P 812      23.131  15.661  30.751  0.00  0.00      PROA  
ATOM   3629  HB2 SER P 812      23.969  14.778  32.043  0.00  0.00      PROA  
ATOM   3630  OG  SER P 812      22.868  16.386  32.657  0.00  0.00      PROA  
ATOM   3631  HG1 SER P 812      23.709  16.827  32.513  0.00  0.00      PROA  
ATOM   3632  C   SER P 812      21.863  13.146  31.086  0.00  0.00      PROA  
ATOM   3633  O   SER P 812      21.748  13.347  29.901  0.00  0.00      PROA  
ATOM   3634  N   ALA P 813      22.021  11.934  31.691  0.00  0.00      PROA  
ATOM   3635  HN  ALA P 813      21.971  11.928  32.687  0.00  0.00      PROA  
ATOM   3636  CA  ALA P 813      22.280  10.749  30.930  0.00  0.00      PROA  
ATOM   3637  HA  ALA P 813      22.800  10.988  30.015  0.00  0.00      PROA  
ATOM   3638  CB  ALA P 813      23.206   9.865  31.731  0.00  0.00      PROA  
ATOM   3639  HB1 ALA P 813      23.458   8.925  31.196  0.00  0.00      PROA  
ATOM   3640  HB2 ALA P 813      22.820   9.713  32.762  0.00  0.00      PROA  
ATOM   3641  HB3 ALA P 813      24.161  10.423  31.837  0.00  0.00      PROA  
ATOM   3642  C   ALA P 813      21.015   9.978  30.507  0.00  0.00      PROA  
ATOM   3643  O   ALA P 813      20.971   8.921  29.884  0.00  0.00      PROA  
ATOM   3644  N   CYS P 814      19.877  10.495  31.027  0.00  0.00      PROA  
ATOM   3645  HN  CYS P 814      19.787  11.340  31.548  0.00  0.00      PROA  
ATOM   3646  CA  CYS P 814      18.610   9.966  30.635  0.00  0.00      PROA  
ATOM   3647  HA  CYS P 814      18.683   9.139  29.944  0.00  0.00      PROA  
ATOM   3648  CB  CYS P 814      17.745   9.403  31.829  0.00  0.00      PROA  
ATOM   3649  HB1 CYS P 814      16.718   9.156  31.486  0.00  0.00      PROA  
ATOM   3650  HB2 CYS P 814      17.576  10.128  32.654  0.00  0.00      PROA  
ATOM   3651  SG  CYS P 814      18.316   7.799  32.564  0.00  0.00      PROA  
ATOM   3652  C   CYS P 814      17.787  10.975  29.841  0.00  0.00      PROA  
ATOM   3653  O   CYS P 814      17.823  12.187  30.082  0.00  0.00      PROA  
ATOM   3654  N   GLY P 815      17.065  10.513  28.798  0.00  0.00      PROA  
ATOM   3655  HN  GLY P 815      16.899   9.530  28.794  0.00  0.00      PROA  
ATOM   3656  CA  GLY P 815      16.018  11.324  28.174  0.00  0.00      PROA  
ATOM   3657  HA1 GLY P 815      15.699  10.901  27.233  0.00  0.00      PROA  
ATOM   3658  HA2 GLY P 815      16.194  12.387  28.105  0.00  0.00      PROA  
ATOM   3659  C   GLY P 815      14.809  11.445  29.026  0.00  0.00      PROA  
ATOM   3660  O   GLY P 815      14.736  10.923  30.155  0.00  0.00      PROA  
ATOM   3661  N   HSD P 816      13.701  11.984  28.443  0.00  0.00      PROA  
ATOM   3662  HN  HSD P 816      13.763  12.391  27.536  0.00  0.00      PROA  
ATOM   3663  CA  HSD P 816      12.499  12.225  29.145  0.00  0.00      PROA  
ATOM   3664  HA  HSD P 816      12.810  12.745  30.039  0.00  0.00      PROA  
ATOM   3665  CB  HSD P 816      11.429  13.003  28.343  0.00  0.00      PROA  
ATOM   3666  HB1 HSD P 816      10.932  12.355  27.589  0.00  0.00      PROA  
ATOM   3667  HB2 HSD P 816      11.885  13.884  27.844  0.00  0.00      PROA  
ATOM   3668  ND1 HSD P 816       8.993  13.371  28.984  0.00  0.00      PROA  
ATOM   3669  HD1 HSD P 816       8.587  13.080  28.117  0.00  0.00      PROA  
ATOM   3670  CG  HSD P 816      10.342  13.476  29.216  0.00  0.00      PROA  
ATOM   3671  CE1 HSD P 816       8.345  13.669  30.136  0.00  0.00      PROA  
ATOM   3672  HE1 HSD P 816       7.264  13.788  30.215  0.00  0.00      PROA  
ATOM   3673  NE2 HSD P 816       9.135  14.078  31.042  0.00  0.00      PROA  
ATOM   3674  CD2 HSD P 816      10.426  13.790  30.527  0.00  0.00      PROA  
ATOM   3675  HD2 HSD P 816      11.294  13.966  31.150  0.00  0.00      PROA  
ATOM   3676  C   HSD P 816      11.770  11.007  29.610  0.00  0.00      PROA  
ATOM   3677  O   HSD P 816      11.275  10.972  30.800  0.00  0.00      PROA  
ATOM   3678  N   HSD P 817      11.599   9.951  28.808  0.00  0.00      PROA  
ATOM   3679  HN  HSD P 817      11.979  10.058  27.892  0.00  0.00      PROA  
ATOM   3680  CA  HSD P 817      11.000   8.693  29.293  0.00  0.00      PROA  
ATOM   3681  HA  HSD P 817      10.542   8.892  30.251  0.00  0.00      PROA  
ATOM   3682  CB  HSD P 817      10.015   8.249  28.222  0.00  0.00      PROA  
ATOM   3683  HB1 HSD P 817       9.521   7.282  28.456  0.00  0.00      PROA  
ATOM   3684  HB2 HSD P 817      10.438   8.300  27.196  0.00  0.00      PROA  
ATOM   3685  ND1 HSD P 817       7.870   9.287  27.318  0.00  0.00      PROA  
ATOM   3686  HD1 HSD P 817       7.824   8.806  26.443  0.00  0.00      PROA  
ATOM   3687  CG  HSD P 817       8.879   9.246  28.232  0.00  0.00      PROA  
ATOM   3688  CE1 HSD P 817       6.964  10.120  27.725  0.00  0.00      PROA  
ATOM   3689  HE1 HSD P 817       5.981  10.165  27.256  0.00  0.00      PROA  
ATOM   3690  NE2 HSD P 817       7.274  10.650  28.903  0.00  0.00      PROA  
ATOM   3691  CD2 HSD P 817       8.501  10.089  29.244  0.00  0.00      PROA  
ATOM   3692  HD2 HSD P 817       8.806  10.323  30.257  0.00  0.00      PROA  
ATOM   3693  C   HSD P 817      12.053   7.610  29.535  0.00  0.00      PROA  
ATOM   3694  O   HSD P 817      11.757   6.413  29.563  0.00  0.00      PROA  
ATOM   3695  N   GLY P 818      13.347   8.028  29.878  0.00  0.00      PROA  
ATOM   3696  HN  GLY P 818      13.541   9.000  29.989  0.00  0.00      PROA  
ATOM   3697  CA  GLY P 818      14.318   7.109  30.407  0.00  0.00      PROA  
ATOM   3698  HA1 GLY P 818      13.921   6.106  30.355  0.00  0.00      PROA  
ATOM   3699  HA2 GLY P 818      14.705   7.440  31.359  0.00  0.00      PROA  
ATOM   3700  C   GLY P 818      15.528   7.019  29.565  0.00  0.00      PROA  
ATOM   3701  O   GLY P 818      15.837   7.812  28.750  0.00  0.00      PROA  
ATOM   3702  N   PRO P 819      16.398   6.014  29.692  0.00  0.00      PROA  
ATOM   3703  CD  PRO P 819      16.336   5.062  30.795  0.00  0.00      PROA  
ATOM   3704  HD1 PRO P 819      15.642   4.229  30.554  0.00  0.00      PROA  
ATOM   3705  HD2 PRO P 819      16.159   5.574  31.766  0.00  0.00      PROA  
ATOM   3706  CA  PRO P 819      17.777   6.060  29.104  0.00  0.00      PROA  
ATOM   3707  HA  PRO P 819      18.319   6.896  29.523  0.00  0.00      PROA  
ATOM   3708  CB  PRO P 819      18.291   4.724  29.567  0.00  0.00      PROA  
ATOM   3709  HB1 PRO P 819      19.400   4.679  29.544  0.00  0.00      PROA  
ATOM   3710  HB2 PRO P 819      17.939   3.954  28.848  0.00  0.00      PROA  
ATOM   3711  CG  PRO P 819      17.773   4.592  30.959  0.00  0.00      PROA  
ATOM   3712  HG1 PRO P 819      17.860   3.553  31.344  0.00  0.00      PROA  
ATOM   3713  HG2 PRO P 819      18.348   5.236  31.659  0.00  0.00      PROA  
ATOM   3714  C   PRO P 819      17.977   6.232  27.603  0.00  0.00      PROA  
ATOM   3715  O   PRO P 819      17.189   5.701  26.755  0.00  0.00      PROA  
ATOM   3716  N   TYR P 820      19.068   6.956  27.219  0.00  0.00      PROA  
ATOM   3717  HN  TYR P 820      19.631   7.367  27.931  0.00  0.00      PROA  
ATOM   3718  CA  TYR P 820      19.573   7.126  25.923  0.00  0.00      PROA  
ATOM   3719  HA  TYR P 820      18.829   7.245  25.150  0.00  0.00      PROA  
ATOM   3720  CB  TYR P 820      20.602   8.276  25.867  0.00  0.00      PROA  
ATOM   3721  HB1 TYR P 820      21.139   8.252  24.895  0.00  0.00      PROA  
ATOM   3722  HB2 TYR P 820      21.240   8.079  26.754  0.00  0.00      PROA  
ATOM   3723  CG  TYR P 820      20.038   9.664  25.986  0.00  0.00      PROA  
ATOM   3724  CD1 TYR P 820      18.790  10.055  25.323  0.00  0.00      PROA  
ATOM   3725  HD1 TYR P 820      18.254   9.320  24.741  0.00  0.00      PROA  
ATOM   3726  CE1 TYR P 820      18.321  11.350  25.452  0.00  0.00      PROA  
ATOM   3727  HE1 TYR P 820      17.333  11.613  25.102  0.00  0.00      PROA  
ATOM   3728  CZ  TYR P 820      19.107  12.310  26.151  0.00  0.00      PROA  
ATOM   3729  OH  TYR P 820      18.712  13.671  26.191  0.00  0.00      PROA  
ATOM   3730  HH  TYR P 820      17.993  13.829  25.574  0.00  0.00      PROA  
ATOM   3731  CD2 TYR P 820      20.758  10.605  26.719  0.00  0.00      PROA  
ATOM   3732  HD2 TYR P 820      21.717  10.355  27.149  0.00  0.00      PROA  
ATOM   3733  CE2 TYR P 820      20.223  11.894  26.843  0.00  0.00      PROA  
ATOM   3734  HE2 TYR P 820      20.853  12.617  27.339  0.00  0.00      PROA  
ATOM   3735  C   TYR P 820      20.353   5.890  25.487  0.00  0.00      PROA  
ATOM   3736  O   TYR P 820      21.492   5.753  25.936  0.00  0.00      PROA  
ATOM   3737  N   ILE P 821      19.855   5.079  24.583  0.00  0.00      PROA  
ATOM   3738  HN  ILE P 821      18.982   5.337  24.177  0.00  0.00      PROA  
ATOM   3739  CA  ILE P 821      20.537   3.894  24.111  0.00  0.00      PROA  
ATOM   3740  HA  ILE P 821      21.360   3.632  24.760  0.00  0.00      PROA  
ATOM   3741  CB  ILE P 821      19.568   2.663  24.194  0.00  0.00      PROA  
ATOM   3742  HB  ILE P 821      18.687   2.975  23.594  0.00  0.00      PROA  
ATOM   3743  CG2 ILE P 821      20.114   1.411  23.554  0.00  0.00      PROA  
ATOM   3744 HG21 ILE P 821      19.263   0.698  23.522  0.00  0.00      PROA  
ATOM   3745 HG22 ILE P 821      20.879   0.964  24.225  0.00  0.00      PROA  
ATOM   3746 HG23 ILE P 821      20.533   1.567  22.536  0.00  0.00      PROA  
ATOM   3747  CG1 ILE P 821      19.224   2.449  25.674  0.00  0.00      PROA  
ATOM   3748 HG11 ILE P 821      18.495   1.622  25.809  0.00  0.00      PROA  
ATOM   3749 HG12 ILE P 821      18.725   3.381  26.017  0.00  0.00      PROA  
ATOM   3750  CD  ILE P 821      20.345   2.276  26.668  0.00  0.00      PROA  
ATOM   3751  HD1 ILE P 821      21.162   1.596  26.346  0.00  0.00      PROA  
ATOM   3752  HD2 ILE P 821      20.004   2.063  27.704  0.00  0.00      PROA  
ATOM   3753  HD3 ILE P 821      20.893   3.242  26.700  0.00  0.00      PROA  
ATOM   3754  C   ILE P 821      21.079   4.094  22.686  0.00  0.00      PROA  
ATOM   3755  O   ILE P 821      20.272   4.107  21.671  0.00  0.00      PROA  
ATOM   3756  N   PRO P 822      22.361   4.401  22.483  0.00  0.00      PROA  
ATOM   3757  CD  PRO P 822      23.343   4.819  23.515  0.00  0.00      PROA  
ATOM   3758  HD1 PRO P 822      23.440   4.147  24.394  0.00  0.00      PROA  
ATOM   3759  HD2 PRO P 822      22.912   5.778  23.875  0.00  0.00      PROA  
ATOM   3760  CA  PRO P 822      22.830   4.837  21.147  0.00  0.00      PROA  
ATOM   3761  HA  PRO P 822      22.054   5.441  20.700  0.00  0.00      PROA  
ATOM   3762  CB  PRO P 822      24.151   5.651  21.448  0.00  0.00      PROA  
ATOM   3763  HB1 PRO P 822      23.896   6.714  21.650  0.00  0.00      PROA  
ATOM   3764  HB2 PRO P 822      24.861   5.642  20.594  0.00  0.00      PROA  
ATOM   3765  CG  PRO P 822      24.570   5.103  22.771  0.00  0.00      PROA  
ATOM   3766  HG1 PRO P 822      25.001   4.119  22.488  0.00  0.00      PROA  
ATOM   3767  HG2 PRO P 822      25.267   5.722  23.375  0.00  0.00      PROA  
ATOM   3768  C   PRO P 822      22.932   3.663  20.219  0.00  0.00      PROA  
ATOM   3769  O   PRO P 822      22.709   3.723  18.961  0.00  0.00      PROA  
ATOM   3770  N   ASP P 823      23.627   2.559  20.700  0.00  0.00      PROA  
ATOM   3771  HN  ASP P 823      23.809   2.596  21.679  0.00  0.00      PROA  
ATOM   3772  CA  ASP P 823      23.949   1.350  19.944  0.00  0.00      PROA  
ATOM   3773  HA  ASP P 823      24.564   1.651  19.109  0.00  0.00      PROA  
ATOM   3774  CB  ASP P 823      24.744   0.375  20.859  0.00  0.00      PROA  
ATOM   3775  HB1 ASP P 823      25.726   0.754  21.214  0.00  0.00      PROA  
ATOM   3776  HB2 ASP P 823      24.993  -0.539  20.280  0.00  0.00      PROA  
ATOM   3777  CG  ASP P 823      23.951  -0.120  22.102  0.00  0.00      PROA  
ATOM   3778  OD1 ASP P 823      22.729   0.160  22.347  0.00  0.00      PROA  
ATOM   3779  OD2 ASP P 823      24.582  -0.929  22.867  0.00  0.00      PROA  
ATOM   3780  C   ASP P 823      22.821   0.798  19.149  0.00  0.00      PROA  
ATOM   3781  O   ASP P 823      23.034   0.819  17.910  0.00  0.00      PROA  
ATOM   3782  N   VAL P 824      21.631   0.462  19.758  0.00  0.00      PROA  
ATOM   3783  HN  VAL P 824      21.675   0.355  20.749  0.00  0.00      PROA  
ATOM   3784  CA  VAL P 824      20.308   0.147  19.127  0.00  0.00      PROA  
ATOM   3785  HA  VAL P 824      20.417  -0.758  18.548  0.00  0.00      PROA  
ATOM   3786  CB  VAL P 824      19.277  -0.128  20.228  0.00  0.00      PROA  
ATOM   3787  HB  VAL P 824      19.234   0.809  20.824  0.00  0.00      PROA  
ATOM   3788  CG1 VAL P 824      17.846  -0.490  19.671  0.00  0.00      PROA  
ATOM   3789 HG11 VAL P 824      17.106  -0.649  20.485  0.00  0.00      PROA  
ATOM   3790 HG12 VAL P 824      17.904  -1.422  19.070  0.00  0.00      PROA  
ATOM   3791 HG13 VAL P 824      17.403   0.403  19.179  0.00  0.00      PROA  
ATOM   3792  CG2 VAL P 824      19.759  -1.253  21.139  0.00  0.00      PROA  
ATOM   3793 HG21 VAL P 824      18.985  -1.447  21.912  0.00  0.00      PROA  
ATOM   3794 HG22 VAL P 824      20.685  -1.027  21.710  0.00  0.00      PROA  
ATOM   3795 HG23 VAL P 824      19.866  -2.213  20.589  0.00  0.00      PROA  
ATOM   3796  C   VAL P 824      19.809   1.132  18.187  0.00  0.00      PROA  
ATOM   3797  O   VAL P 824      19.303   0.869  17.079  0.00  0.00      PROA  
ATOM   3798  N   LEU P 825      19.776   2.437  18.534  0.00  0.00      PROA  
ATOM   3799  HN  LEU P 825      20.175   2.743  19.394  0.00  0.00      PROA  
ATOM   3800  CA  LEU P 825      19.256   3.394  17.581  0.00  0.00      PROA  
ATOM   3801  HA  LEU P 825      18.245   3.045  17.425  0.00  0.00      PROA  
ATOM   3802  CB  LEU P 825      19.414   4.733  18.321  0.00  0.00      PROA  
ATOM   3803  HB1 LEU P 825      20.484   4.971  18.500  0.00  0.00      PROA  
ATOM   3804  HB2 LEU P 825      18.979   4.479  19.311  0.00  0.00      PROA  
ATOM   3805  CG  LEU P 825      18.797   5.958  17.568  0.00  0.00      PROA  
ATOM   3806  HG  LEU P 825      17.950   5.597  16.946  0.00  0.00      PROA  
ATOM   3807  CD1 LEU P 825      18.338   7.023  18.584  0.00  0.00      PROA  
ATOM   3808 HD11 LEU P 825      17.550   6.590  19.237  0.00  0.00      PROA  
ATOM   3809 HD12 LEU P 825      18.018   7.999  18.160  0.00  0.00      PROA  
ATOM   3810 HD13 LEU P 825      19.259   7.059  19.204  0.00  0.00      PROA  
ATOM   3811  CD2 LEU P 825      19.636   6.605  16.478  0.00  0.00      PROA  
ATOM   3812 HD21 LEU P 825      19.240   7.639  16.378  0.00  0.00      PROA  
ATOM   3813 HD22 LEU P 825      19.560   5.990  15.556  0.00  0.00      PROA  
ATOM   3814 HD23 LEU P 825      20.703   6.767  16.739  0.00  0.00      PROA  
ATOM   3815  C   LEU P 825      20.042   3.403  16.257  0.00  0.00      PROA  
ATOM   3816  O   LEU P 825      19.448   3.299  15.166  0.00  0.00      PROA  
ATOM   3817  N   PHE P 826      21.385   3.396  16.345  0.00  0.00      PROA  
ATOM   3818  HN  PHE P 826      21.689   3.545  17.282  0.00  0.00      PROA  
ATOM   3819  CA  PHE P 826      22.301   3.229  15.226  0.00  0.00      PROA  
ATOM   3820  HA  PHE P 826      22.067   4.023  14.532  0.00  0.00      PROA  
ATOM   3821  CB  PHE P 826      23.788   3.402  15.590  0.00  0.00      PROA  
ATOM   3822  HB1 PHE P 826      24.592   3.319  14.828  0.00  0.00      PROA  
ATOM   3823  HB2 PHE P 826      24.011   2.612  16.339  0.00  0.00      PROA  
ATOM   3824  CG  PHE P 826      24.103   4.696  16.165  0.00  0.00      PROA  
ATOM   3825  CD1 PHE P 826      23.338   5.842  16.063  0.00  0.00      PROA  
ATOM   3826  HD1 PHE P 826      22.439   5.891  15.467  0.00  0.00      PROA  
ATOM   3827  CE1 PHE P 826      23.719   7.066  16.647  0.00  0.00      PROA  
ATOM   3828  HE1 PHE P 826      23.108   7.941  16.476  0.00  0.00      PROA  
ATOM   3829  CZ  PHE P 826      24.943   7.143  17.349  0.00  0.00      PROA  
ATOM   3830  HZ  PHE P 826      25.376   8.026  17.794  0.00  0.00      PROA  
ATOM   3831  CD2 PHE P 826      25.246   4.721  16.986  0.00  0.00      PROA  
ATOM   3832  HD2 PHE P 826      25.716   3.787  17.256  0.00  0.00      PROA  
ATOM   3833  CE2 PHE P 826      25.691   5.927  17.451  0.00  0.00      PROA  
ATOM   3834  HE2 PHE P 826      26.579   5.944  18.065  0.00  0.00      PROA  
ATOM   3835  C   PHE P 826      21.996   1.893  14.445  0.00  0.00      PROA  
ATOM   3836  O   PHE P 826      21.750   1.961  13.251  0.00  0.00      PROA  
ATOM   3837  N   TRP P 827      21.880   0.726  15.162  0.00  0.00      PROA  
ATOM   3838  HN  TRP P 827      22.037   0.779  16.145  0.00  0.00      PROA  
ATOM   3839  CA  TRP P 827      21.706  -0.524  14.566  0.00  0.00      PROA  
ATOM   3840  HA  TRP P 827      22.461  -0.631  13.802  0.00  0.00      PROA  
ATOM   3841  CB  TRP P 827      21.907  -1.686  15.552  0.00  0.00      PROA  
ATOM   3842  HB1 TRP P 827      21.400  -1.420  16.504  0.00  0.00      PROA  
ATOM   3843  HB2 TRP P 827      22.992  -1.701  15.790  0.00  0.00      PROA  
ATOM   3844  CG  TRP P 827      21.572  -3.103  15.124  0.00  0.00      PROA  
ATOM   3845  CD1 TRP P 827      20.787  -4.095  15.661  0.00  0.00      PROA  
ATOM   3846  HD1 TRP P 827      20.357  -4.140  16.650  0.00  0.00      PROA  
ATOM   3847  NE1 TRP P 827      20.681  -5.133  14.681  0.00  0.00      PROA  
ATOM   3848  HE1 TRP P 827      20.087  -5.890  14.846  0.00  0.00      PROA  
ATOM   3849  CE2 TRP P 827      21.476  -4.970  13.716  0.00  0.00      PROA  
ATOM   3850  CD2 TRP P 827      22.092  -3.701  13.877  0.00  0.00      PROA  
ATOM   3851  CE3 TRP P 827      22.946  -3.226  12.940  0.00  0.00      PROA  
ATOM   3852  HE3 TRP P 827      23.504  -2.321  13.131  0.00  0.00      PROA  
ATOM   3853  CZ3 TRP P 827      23.289  -4.088  11.838  0.00  0.00      PROA  
ATOM   3854  HZ3 TRP P 827      24.107  -3.768  11.211  0.00  0.00      PROA  
ATOM   3855  CZ2 TRP P 827      21.690  -5.741  12.619  0.00  0.00      PROA  
ATOM   3856  HZ2 TRP P 827      21.334  -6.744  12.436  0.00  0.00      PROA  
ATOM   3857  CH2 TRP P 827      22.557  -5.262  11.611  0.00  0.00      PROA  
ATOM   3858  HH2 TRP P 827      22.574  -5.802  10.676  0.00  0.00      PROA  
ATOM   3859  C   TRP P 827      20.287  -0.568  13.949  0.00  0.00      PROA  
ATOM   3860  O   TRP P 827      20.027  -1.171  12.878  0.00  0.00      PROA  
ATOM   3861  N   CYS P 828      19.227   0.083  14.512  0.00  0.00      PROA  
ATOM   3862  HN  CYS P 828      19.290   0.455  15.435  0.00  0.00      PROA  
ATOM   3863  CA  CYS P 828      17.933   0.211  13.849  0.00  0.00      PROA  
ATOM   3864  HA  CYS P 828      17.631  -0.799  13.616  0.00  0.00      PROA  
ATOM   3865  CB  CYS P 828      17.002   0.910  14.874  0.00  0.00      PROA  
ATOM   3866  HB1 CYS P 828      16.061   1.162  14.339  0.00  0.00      PROA  
ATOM   3867  HB2 CYS P 828      17.515   1.777  15.343  0.00  0.00      PROA  
ATOM   3868  SG  CYS P 828      16.536  -0.331  16.248  0.00  0.00      PROA  
ATOM   3869  HG1 CYS P 828      17.794  -0.273  16.660  0.00  0.00      PROA  
ATOM   3870  C   CYS P 828      17.983   1.051  12.562  0.00  0.00      PROA  
ATOM   3871  O   CYS P 828      17.344   0.834  11.558  0.00  0.00      PROA  
ATOM   3872  N   VAL P 829      18.733   2.146  12.572  0.00  0.00      PROA  
ATOM   3873  HN  VAL P 829      19.101   2.478  13.438  0.00  0.00      PROA  
ATOM   3874  CA  VAL P 829      18.890   2.995  11.361  0.00  0.00      PROA  
ATOM   3875  HA  VAL P 829      17.944   3.137  10.860  0.00  0.00      PROA  
ATOM   3876  CB  VAL P 829      19.503   4.294  11.922  0.00  0.00      PROA  
ATOM   3877  HB  VAL P 829      20.341   4.080  12.620  0.00  0.00      PROA  
ATOM   3878  CG1 VAL P 829      20.108   5.156  10.814  0.00  0.00      PROA  
ATOM   3879 HG11 VAL P 829      19.321   5.366  10.058  0.00  0.00      PROA  
ATOM   3880 HG12 VAL P 829      20.984   4.726  10.283  0.00  0.00      PROA  
ATOM   3881 HG13 VAL P 829      20.468   6.122  11.229  0.00  0.00      PROA  
ATOM   3882  CG2 VAL P 829      18.459   5.181  12.622  0.00  0.00      PROA  
ATOM   3883 HG21 VAL P 829      17.780   5.619  11.860  0.00  0.00      PROA  
ATOM   3884 HG22 VAL P 829      19.095   5.954  13.105  0.00  0.00      PROA  
ATOM   3885 HG23 VAL P 829      17.831   4.702  13.404  0.00  0.00      PROA  
ATOM   3886  C   VAL P 829      19.674   2.274  10.281  0.00  0.00      PROA  
ATOM   3887  O   VAL P 829      19.387   2.415   9.103  0.00  0.00      PROA  
ATOM   3888  N   ILE P 830      20.594   1.492  10.767  0.00  0.00      PROA  
ATOM   3889  HN  ILE P 830      20.879   1.645  11.710  0.00  0.00      PROA  
ATOM   3890  CA  ILE P 830      21.474   0.734   9.874  0.00  0.00      PROA  
ATOM   3891  HA  ILE P 830      21.868   1.387   9.109  0.00  0.00      PROA  
ATOM   3892  CB  ILE P 830      22.779   0.112  10.506  0.00  0.00      PROA  
ATOM   3893  HB  ILE P 830      22.491  -0.364  11.467  0.00  0.00      PROA  
ATOM   3894  CG2 ILE P 830      23.411  -0.959   9.638  0.00  0.00      PROA  
ATOM   3895 HG21 ILE P 830      22.962  -1.959   9.816  0.00  0.00      PROA  
ATOM   3896 HG22 ILE P 830      24.486  -0.889   9.910  0.00  0.00      PROA  
ATOM   3897 HG23 ILE P 830      23.417  -0.792   8.540  0.00  0.00      PROA  
ATOM   3898  CG1 ILE P 830      23.691   1.330  10.936  0.00  0.00      PROA  
ATOM   3899 HG11 ILE P 830      23.049   2.110  11.401  0.00  0.00      PROA  
ATOM   3900 HG12 ILE P 830      24.121   1.743   9.999  0.00  0.00      PROA  
ATOM   3901  CD  ILE P 830      24.800   0.956  11.976  0.00  0.00      PROA  
ATOM   3902  HD1 ILE P 830      25.509   0.193  11.587  0.00  0.00      PROA  
ATOM   3903  HD2 ILE P 830      24.392   0.548  12.925  0.00  0.00      PROA  
ATOM   3904  HD3 ILE P 830      25.444   1.842  12.162  0.00  0.00      PROA  
ATOM   3905  C   ILE P 830      20.722  -0.262   9.082  0.00  0.00      PROA  
ATOM   3906  O   ILE P 830      20.800  -0.368   7.851  0.00  0.00      PROA  
ATOM   3907  N   LEU P 831      19.808  -1.032   9.853  0.00  0.00      PROA  
ATOM   3908  HN  LEU P 831      19.771  -0.850  10.833  0.00  0.00      PROA  
ATOM   3909  CA  LEU P 831      18.927  -1.928   9.234  0.00  0.00      PROA  
ATOM   3910  HA  LEU P 831      19.559  -2.622   8.699  0.00  0.00      PROA  
ATOM   3911  CB  LEU P 831      18.185  -2.705  10.324  0.00  0.00      PROA  
ATOM   3912  HB1 LEU P 831      17.227  -3.075   9.901  0.00  0.00      PROA  
ATOM   3913  HB2 LEU P 831      17.967  -2.115  11.240  0.00  0.00      PROA  
ATOM   3914  CG  LEU P 831      18.890  -3.915  10.925  0.00  0.00      PROA  
ATOM   3915  HG  LEU P 831      19.939  -3.676  11.201  0.00  0.00      PROA  
ATOM   3916  CD1 LEU P 831      18.118  -4.540  12.091  0.00  0.00      PROA  
ATOM   3917 HD11 LEU P 831      17.087  -4.912  11.905  0.00  0.00      PROA  
ATOM   3918 HD12 LEU P 831      17.945  -3.842  12.937  0.00  0.00      PROA  
ATOM   3919 HD13 LEU P 831      18.603  -5.503  12.358  0.00  0.00      PROA  
ATOM   3920  CD2 LEU P 831      18.890  -4.973   9.829  0.00  0.00      PROA  
ATOM   3921 HD21 LEU P 831      19.630  -5.745  10.131  0.00  0.00      PROA  
ATOM   3922 HD22 LEU P 831      19.309  -4.648   8.853  0.00  0.00      PROA  
ATOM   3923 HD23 LEU P 831      17.985  -5.585   9.630  0.00  0.00      PROA  
ATOM   3924  C   LEU P 831      17.921  -1.403   8.185  0.00  0.00      PROA  
ATOM   3925  O   LEU P 831      17.943  -1.803   7.030  0.00  0.00      PROA  
ATOM   3926  N   PHE P 832      17.288  -0.238   8.439  0.00  0.00      PROA  
ATOM   3927  HN  PHE P 832      17.516   0.070   9.360  0.00  0.00      PROA  
ATOM   3928  CA  PHE P 832      16.254   0.530   7.682  0.00  0.00      PROA  
ATOM   3929  HA  PHE P 832      15.395  -0.099   7.502  0.00  0.00      PROA  
ATOM   3930  CB  PHE P 832      15.852   1.863   8.342  0.00  0.00      PROA  
ATOM   3931  HB1 PHE P 832      16.668   2.606   8.478  0.00  0.00      PROA  
ATOM   3932  HB2 PHE P 832      15.385   1.565   9.305  0.00  0.00      PROA  
ATOM   3933  CG  PHE P 832      14.748   2.651   7.497  0.00  0.00      PROA  
ATOM   3934  CD1 PHE P 832      13.376   2.424   7.705  0.00  0.00      PROA  
ATOM   3935  HD1 PHE P 832      13.183   1.786   8.554  0.00  0.00      PROA  
ATOM   3936  CE1 PHE P 832      12.358   3.179   7.002  0.00  0.00      PROA  
ATOM   3937  HE1 PHE P 832      11.327   3.236   7.318  0.00  0.00      PROA  
ATOM   3938  CZ  PHE P 832      12.761   4.139   6.123  0.00  0.00      PROA  
ATOM   3939  HZ  PHE P 832      12.020   4.787   5.677  0.00  0.00      PROA  
ATOM   3940  CD2 PHE P 832      15.037   3.649   6.586  0.00  0.00      PROA  
ATOM   3941  HD2 PHE P 832      16.067   3.705   6.267  0.00  0.00      PROA  
ATOM   3942  CE2 PHE P 832      14.126   4.383   5.899  0.00  0.00      PROA  
ATOM   3943  HE2 PHE P 832      14.356   5.138   5.162  0.00  0.00      PROA  
ATOM   3944  C   PHE P 832      16.829   0.805   6.288  0.00  0.00      PROA  
ATOM   3945  O   PHE P 832      16.223   0.565   5.272  0.00  0.00      PROA  
ATOM   3946  N   PHE P 833      18.111   1.324   6.300  0.00  0.00      PROA  
ATOM   3947  HN  PHE P 833      18.555   1.643   7.133  0.00  0.00      PROA  
ATOM   3948  CA  PHE P 833      18.757   1.728   4.992  0.00  0.00      PROA  
ATOM   3949  HA  PHE P 833      18.024   2.116   4.301  0.00  0.00      PROA  
ATOM   3950  CB  PHE P 833      19.804   2.893   5.055  0.00  0.00      PROA  
ATOM   3951  HB1 PHE P 833      20.254   3.179   4.080  0.00  0.00      PROA  
ATOM   3952  HB2 PHE P 833      20.637   2.663   5.752  0.00  0.00      PROA  
ATOM   3953  CG  PHE P 833      18.987   4.189   5.436  0.00  0.00      PROA  
ATOM   3954  CD1 PHE P 833      18.112   4.732   4.527  0.00  0.00      PROA  
ATOM   3955  HD1 PHE P 833      18.115   4.328   3.526  0.00  0.00      PROA  
ATOM   3956  CE1 PHE P 833      17.180   5.731   4.890  0.00  0.00      PROA  
ATOM   3957  HE1 PHE P 833      16.538   6.123   4.114  0.00  0.00      PROA  
ATOM   3958  CZ  PHE P 833      17.154   6.301   6.170  0.00  0.00      PROA  
ATOM   3959  HZ  PHE P 833      16.556   7.146   6.478  0.00  0.00      PROA  
ATOM   3960  CD2 PHE P 833      19.001   4.798   6.683  0.00  0.00      PROA  
ATOM   3961  HD2 PHE P 833      19.668   4.363   7.413  0.00  0.00      PROA  
ATOM   3962  CE2 PHE P 833      18.047   5.752   7.127  0.00  0.00      PROA  
ATOM   3963  HE2 PHE P 833      18.030   6.148   8.131  0.00  0.00      PROA  
ATOM   3964  C   PHE P 833      19.434   0.619   4.291  0.00  0.00      PROA  
ATOM   3965  O   PHE P 833      19.429   0.577   3.044  0.00  0.00      PROA  
ATOM   3966  N   THR P 834      20.084  -0.321   5.046  0.00  0.00      PROA  
ATOM   3967  HN  THR P 834      20.106  -0.110   6.020  0.00  0.00      PROA  
ATOM   3968  CA  THR P 834      20.719  -1.518   4.482  0.00  0.00      PROA  
ATOM   3969  HA  THR P 834      21.549  -1.278   3.834  0.00  0.00      PROA  
ATOM   3970  CB  THR P 834      21.421  -2.338   5.621  0.00  0.00      PROA  
ATOM   3971  HB  THR P 834      20.609  -2.654   6.311  0.00  0.00      PROA  
ATOM   3972  OG1 THR P 834      22.438  -1.685   6.212  0.00  0.00      PROA  
ATOM   3973  HG1 THR P 834      22.061  -1.412   7.052  0.00  0.00      PROA  
ATOM   3974  CG2 THR P 834      22.066  -3.586   5.151  0.00  0.00      PROA  
ATOM   3975 HG21 THR P 834      22.795  -3.364   4.342  0.00  0.00      PROA  
ATOM   3976 HG22 THR P 834      21.388  -4.356   4.726  0.00  0.00      PROA  
ATOM   3977 HG23 THR P 834      22.622  -4.018   6.011  0.00  0.00      PROA  
ATOM   3978  C   THR P 834      19.773  -2.339   3.782  0.00  0.00      PROA  
ATOM   3979  O   THR P 834      20.043  -2.706   2.657  0.00  0.00      PROA  
ATOM   3980  N   THR P 835      18.556  -2.590   4.410  0.00  0.00      PROA  
ATOM   3981  HN  THR P 835      18.361  -2.243   5.324  0.00  0.00      PROA  
ATOM   3982  CA  THR P 835      17.501  -3.357   3.811  0.00  0.00      PROA  
ATOM   3983  HA  THR P 835      17.865  -4.360   3.639  0.00  0.00      PROA  
ATOM   3984  CB  THR P 835      16.300  -3.512   4.702  0.00  0.00      PROA  
ATOM   3985  HB  THR P 835      15.884  -2.539   5.040  0.00  0.00      PROA  
ATOM   3986  OG1 THR P 835      16.714  -4.233   5.843  0.00  0.00      PROA  
ATOM   3987  HG1 THR P 835      17.040  -3.596   6.484  0.00  0.00      PROA  
ATOM   3988  CG2 THR P 835      15.144  -4.366   4.214  0.00  0.00      PROA  
ATOM   3989 HG21 THR P 835      14.333  -4.313   4.971  0.00  0.00      PROA  
ATOM   3990 HG22 THR P 835      15.427  -5.430   4.061  0.00  0.00      PROA  
ATOM   3991 HG23 THR P 835      14.736  -3.963   3.263  0.00  0.00      PROA  
ATOM   3992  C   THR P 835      16.984  -2.808   2.475  0.00  0.00      PROA  
ATOM   3993  O   THR P 835      16.741  -3.569   1.585  0.00  0.00      PROA  
ATOM   3994  N   PHE P 836      16.848  -1.467   2.397  0.00  0.00      PROA  
ATOM   3995  HN  PHE P 836      16.893  -0.902   3.217  0.00  0.00      PROA  
ATOM   3996  CA  PHE P 836      16.413  -0.710   1.233  0.00  0.00      PROA  
ATOM   3997  HA  PHE P 836      15.571  -1.294   0.890  0.00  0.00      PROA  
ATOM   3998  CB  PHE P 836      15.920   0.781   1.689  0.00  0.00      PROA  
ATOM   3999  HB1 PHE P 836      16.574   1.287   2.431  0.00  0.00      PROA  
ATOM   4000  HB2 PHE P 836      14.939   0.642   2.191  0.00  0.00      PROA  
ATOM   4001  CG  PHE P 836      15.937   1.779   0.488  0.00  0.00      PROA  
ATOM   4002  CD1 PHE P 836      14.964   1.532  -0.483  0.00  0.00      PROA  
ATOM   4003  HD1 PHE P 836      14.066   0.964  -0.288  0.00  0.00      PROA  
ATOM   4004  CE1 PHE P 836      15.209   2.158  -1.717  0.00  0.00      PROA  
ATOM   4005  HE1 PHE P 836      14.608   1.850  -2.560  0.00  0.00      PROA  
ATOM   4006  CZ  PHE P 836      16.292   2.944  -2.085  0.00  0.00      PROA  
ATOM   4007  HZ  PHE P 836      16.433   3.346  -3.077  0.00  0.00      PROA  
ATOM   4008  CD2 PHE P 836      17.012   2.640   0.251  0.00  0.00      PROA  
ATOM   4009  HD2 PHE P 836      17.807   2.730   0.977  0.00  0.00      PROA  
ATOM   4010  CE2 PHE P 836      17.147   3.204  -1.039  0.00  0.00      PROA  
ATOM   4011  HE2 PHE P 836      18.113   3.622  -1.280  0.00  0.00      PROA  
ATOM   4012  C   PHE P 836      17.495  -0.837   0.155  0.00  0.00      PROA  
ATOM   4013  O   PHE P 836      17.256  -1.160  -1.026  0.00  0.00      PROA  
ATOM   4014  N   PHE P 837      18.784  -0.542   0.475  0.00  0.00      PROA  
ATOM   4015  HN  PHE P 837      19.056  -0.331   1.411  0.00  0.00      PROA  
ATOM   4016  CA  PHE P 837      19.907  -0.654  -0.464  0.00  0.00      PROA  
ATOM   4017  HA  PHE P 837      19.646  -0.163  -1.389  0.00  0.00      PROA  
ATOM   4018  CB  PHE P 837      21.219   0.087  -0.035  0.00  0.00      PROA  
ATOM   4019  HB1 PHE P 837      22.007  -0.146  -0.782  0.00  0.00      PROA  
ATOM   4020  HB2 PHE P 837      21.570  -0.276   0.955  0.00  0.00      PROA  
ATOM   4021  CG  PHE P 837      21.002   1.590  -0.075  0.00  0.00      PROA  
ATOM   4022  CD1 PHE P 837      20.929   2.091  -1.391  0.00  0.00      PROA  
ATOM   4023  HD1 PHE P 837      20.695   1.395  -2.183  0.00  0.00      PROA  
ATOM   4024  CE1 PHE P 837      20.907   3.476  -1.512  0.00  0.00      PROA  
ATOM   4025  HE1 PHE P 837      20.782   3.888  -2.502  0.00  0.00      PROA  
ATOM   4026  CZ  PHE P 837      21.005   4.383  -0.425  0.00  0.00      PROA  
ATOM   4027  HZ  PHE P 837      21.099   5.442  -0.618  0.00  0.00      PROA  
ATOM   4028  CD2 PHE P 837      21.183   2.484   1.047  0.00  0.00      PROA  
ATOM   4029  HD2 PHE P 837      21.306   2.127   2.059  0.00  0.00      PROA  
ATOM   4030  CE2 PHE P 837      21.074   3.819   0.861  0.00  0.00      PROA  
ATOM   4031  HE2 PHE P 837      21.042   4.415   1.761  0.00  0.00      PROA  
ATOM   4032  C   PHE P 837      20.189  -2.152  -0.918  0.00  0.00      PROA  
ATOM   4033  O   PHE P 837      20.439  -2.423  -2.043  0.00  0.00      PROA  
ATOM   4034  N   LEU P 838      20.148  -3.132   0.028  0.00  0.00      PROA  
ATOM   4035  HN  LEU P 838      20.139  -2.864   0.988  0.00  0.00      PROA  
ATOM   4036  CA  LEU P 838      20.223  -4.526  -0.439  0.00  0.00      PROA  
ATOM   4037  HA  LEU P 838      21.092  -4.608  -1.076  0.00  0.00      PROA  
ATOM   4038  CB  LEU P 838      20.482  -5.512   0.707  0.00  0.00      PROA  
ATOM   4039  HB1 LEU P 838      19.571  -5.421   1.337  0.00  0.00      PROA  
ATOM   4040  HB2 LEU P 838      21.325  -5.054   1.267  0.00  0.00      PROA  
ATOM   4041  CG  LEU P 838      20.699  -6.994   0.569  0.00  0.00      PROA  
ATOM   4042  HG  LEU P 838      19.945  -7.537  -0.040  0.00  0.00      PROA  
ATOM   4043  CD1 LEU P 838      21.945  -7.241  -0.271  0.00  0.00      PROA  
ATOM   4044 HD11 LEU P 838      22.104  -8.318  -0.494  0.00  0.00      PROA  
ATOM   4045 HD12 LEU P 838      22.906  -6.841   0.117  0.00  0.00      PROA  
ATOM   4046 HD13 LEU P 838      21.920  -6.667  -1.222  0.00  0.00      PROA  
ATOM   4047  CD2 LEU P 838      20.867  -7.689   1.950  0.00  0.00      PROA  
ATOM   4048 HD21 LEU P 838      21.029  -8.753   1.673  0.00  0.00      PROA  
ATOM   4049 HD22 LEU P 838      20.034  -7.579   2.676  0.00  0.00      PROA  
ATOM   4050 HD23 LEU P 838      21.774  -7.353   2.497  0.00  0.00      PROA  
ATOM   4051  C   LEU P 838      19.048  -4.967  -1.248  0.00  0.00      PROA  
ATOM   4052  O   LEU P 838      19.232  -5.601  -2.281  0.00  0.00      PROA  
ATOM   4053  N   SER P 839      17.759  -4.723  -0.869  0.00  0.00      PROA  
ATOM   4054  HN  SER P 839      17.579  -4.294   0.012  0.00  0.00      PROA  
ATOM   4055  CA  SER P 839      16.644  -5.082  -1.720  0.00  0.00      PROA  
ATOM   4056  HA  SER P 839      16.660  -6.152  -1.870  0.00  0.00      PROA  
ATOM   4057  CB  SER P 839      15.207  -4.816  -1.146  0.00  0.00      PROA  
ATOM   4058  HB1 SER P 839      14.381  -5.048  -1.853  0.00  0.00      PROA  
ATOM   4059  HB2 SER P 839      15.098  -3.794  -0.724  0.00  0.00      PROA  
ATOM   4060  OG  SER P 839      14.938  -5.718  -0.080  0.00  0.00      PROA  
ATOM   4061  HG1 SER P 839      15.495  -5.504   0.672  0.00  0.00      PROA  
ATOM   4062  C   SER P 839      16.733  -4.498  -3.113  0.00  0.00      PROA  
ATOM   4063  O   SER P 839      16.524  -5.202  -4.144  0.00  0.00      PROA  
ATOM   4064  N   SER P 840      17.182  -3.236  -3.244  0.00  0.00      PROA  
ATOM   4065  HN  SER P 840      17.375  -2.670  -2.446  0.00  0.00      PROA  
ATOM   4066  CA  SER P 840      17.455  -2.634  -4.591  0.00  0.00      PROA  
ATOM   4067  HA  SER P 840      16.473  -2.596  -5.041  0.00  0.00      PROA  
ATOM   4068  CB  SER P 840      17.862  -1.180  -4.213  0.00  0.00      PROA  
ATOM   4069  HB1 SER P 840      18.746  -1.011  -3.562  0.00  0.00      PROA  
ATOM   4070  HB2 SER P 840      17.024  -0.699  -3.664  0.00  0.00      PROA  
ATOM   4071  OG  SER P 840      18.100  -0.331  -5.335  0.00  0.00      PROA  
ATOM   4072  HG1 SER P 840      17.351  -0.520  -5.906  0.00  0.00      PROA  
ATOM   4073  C   SER P 840      18.512  -3.254  -5.448  0.00  0.00      PROA  
ATOM   4074  O   SER P 840      18.389  -3.447  -6.614  0.00  0.00      PROA  
ATOM   4075  N   PHE P 841      19.614  -3.601  -4.748  0.00  0.00      PROA  
ATOM   4076  HN  PHE P 841      19.807  -3.482  -3.777  0.00  0.00      PROA  
ATOM   4077  CA  PHE P 841      20.796  -4.227  -5.252  0.00  0.00      PROA  
ATOM   4078  HA  PHE P 841      21.132  -3.781  -6.177  0.00  0.00      PROA  
ATOM   4079  CB  PHE P 841      21.972  -4.237  -4.189  0.00  0.00      PROA  
ATOM   4080  HB1 PHE P 841      21.692  -4.838  -3.297  0.00  0.00      PROA  
ATOM   4081  HB2 PHE P 841      22.334  -3.201  -4.018  0.00  0.00      PROA  
ATOM   4082  CG  PHE P 841      23.217  -4.867  -4.878  0.00  0.00      PROA  
ATOM   4083  CD1 PHE P 841      23.688  -4.478  -6.113  0.00  0.00      PROA  
ATOM   4084  HD1 PHE P 841      23.111  -3.787  -6.710  0.00  0.00      PROA  
ATOM   4085  CE1 PHE P 841      24.800  -5.120  -6.710  0.00  0.00      PROA  
ATOM   4086  HE1 PHE P 841      25.157  -4.796  -7.676  0.00  0.00      PROA  
ATOM   4087  CZ  PHE P 841      25.429  -6.238  -6.058  0.00  0.00      PROA  
ATOM   4088  HZ  PHE P 841      26.309  -6.682  -6.498  0.00  0.00      PROA  
ATOM   4089  CD2 PHE P 841      23.812  -5.965  -4.226  0.00  0.00      PROA  
ATOM   4090  HD2 PHE P 841      23.347  -6.322  -3.319  0.00  0.00      PROA  
ATOM   4091  CE2 PHE P 841      24.947  -6.592  -4.804  0.00  0.00      PROA  
ATOM   4092  HE2 PHE P 841      25.357  -7.438  -4.272  0.00  0.00      PROA  
ATOM   4093  C   PHE P 841      20.527  -5.609  -5.698  0.00  0.00      PROA  
ATOM   4094  O   PHE P 841      20.850  -5.890  -6.853  0.00  0.00      PROA  
ATOM   4095  N   LEU P 842      19.889  -6.443  -4.950  0.00  0.00      PROA  
ATOM   4096  HN  LEU P 842      19.587  -6.191  -4.034  0.00  0.00      PROA  
ATOM   4097  CA  LEU P 842      19.518  -7.785  -5.406  0.00  0.00      PROA  
ATOM   4098  HA  LEU P 842      20.373  -8.341  -5.761  0.00  0.00      PROA  
ATOM   4099  CB  LEU P 842      19.042  -8.556  -4.153  0.00  0.00      PROA  
ATOM   4100  HB1 LEU P 842      18.771  -9.596  -4.435  0.00  0.00      PROA  
ATOM   4101  HB2 LEU P 842      18.159  -8.172  -3.599  0.00  0.00      PROA  
ATOM   4102  CG  LEU P 842      20.067  -8.776  -3.030  0.00  0.00      PROA  
ATOM   4103  HG  LEU P 842      20.158  -7.848  -2.426  0.00  0.00      PROA  
ATOM   4104  CD1 LEU P 842      19.587  -9.926  -2.137  0.00  0.00      PROA  
ATOM   4105 HD11 LEU P 842      20.329 -10.091  -1.327  0.00  0.00      PROA  
ATOM   4106 HD12 LEU P 842      19.725 -10.822  -2.779  0.00  0.00      PROA  
ATOM   4107 HD13 LEU P 842      18.522  -9.729  -1.887  0.00  0.00      PROA  
ATOM   4108  CD2 LEU P 842      21.476  -9.055  -3.554  0.00  0.00      PROA  
ATOM   4109 HD21 LEU P 842      22.190  -9.184  -2.712  0.00  0.00      PROA  
ATOM   4110 HD22 LEU P 842      21.890  -8.239  -4.185  0.00  0.00      PROA  
ATOM   4111 HD23 LEU P 842      21.669  -9.952  -4.179  0.00  0.00      PROA  
ATOM   4112  C   LEU P 842      18.559  -7.740  -6.565  0.00  0.00      PROA  
ATOM   4113  O   LEU P 842      18.647  -8.626  -7.401  0.00  0.00      PROA  
ATOM   4114  N   LYS P 843      17.610  -6.785  -6.647  0.00  0.00      PROA  
ATOM   4115  HN  LYS P 843      17.322  -6.159  -5.927  0.00  0.00      PROA  
ATOM   4116  CA  LYS P 843      16.778  -6.575  -7.814  0.00  0.00      PROA  
ATOM   4117  HA  LYS P 843      16.352  -7.533  -8.074  0.00  0.00      PROA  
ATOM   4118  CB  LYS P 843      15.553  -5.685  -7.402  0.00  0.00      PROA  
ATOM   4119  HB1 LYS P 843      15.765  -4.822  -6.735  0.00  0.00      PROA  
ATOM   4120  HB2 LYS P 843      14.902  -6.411  -6.869  0.00  0.00      PROA  
ATOM   4121  CG  LYS P 843      14.770  -5.156  -8.579  0.00  0.00      PROA  
ATOM   4122  HG1 LYS P 843      15.472  -4.409  -9.009  0.00  0.00      PROA  
ATOM   4123  HG2 LYS P 843      13.899  -4.615  -8.151  0.00  0.00      PROA  
ATOM   4124  CD  LYS P 843      14.100  -6.316  -9.416  0.00  0.00      PROA  
ATOM   4125  HD1 LYS P 843      13.643  -7.013  -8.681  0.00  0.00      PROA  
ATOM   4126  HD2 LYS P 843      14.871  -6.884  -9.978  0.00  0.00      PROA  
ATOM   4127  CE  LYS P 843      12.870  -6.067 -10.223  0.00  0.00      PROA  
ATOM   4128  HE1 LYS P 843      12.133  -5.462  -9.652  0.00  0.00      PROA  
ATOM   4129  HE2 LYS P 843      12.295  -6.934 -10.613  0.00  0.00      PROA  
ATOM   4130  NZ  LYS P 843      13.229  -5.189 -11.410  0.00  0.00      PROA  
ATOM   4131  HZ1 LYS P 843      13.376  -4.217 -11.070  0.00  0.00      PROA  
ATOM   4132  HZ2 LYS P 843      12.329  -5.263 -11.927  0.00  0.00      PROA  
ATOM   4133  HZ3 LYS P 843      14.027  -5.511 -11.993  0.00  0.00      PROA  
ATOM   4134  C   LYS P 843      17.605  -6.206  -9.079  0.00  0.00      PROA  
ATOM   4135  O   LYS P 843      17.637  -6.779 -10.170  0.00  0.00      PROA  
ATOM   4136  N   GLN P 844      18.440  -5.167  -8.937  0.00  0.00      PROA  
ATOM   4137  HN  GLN P 844      18.445  -4.629  -8.097  0.00  0.00      PROA  
ATOM   4138  CA  GLN P 844      19.313  -4.688 -10.018  0.00  0.00      PROA  
ATOM   4139  HA  GLN P 844      18.684  -4.563 -10.887  0.00  0.00      PROA  
ATOM   4140  CB  GLN P 844      20.072  -3.314  -9.776  0.00  0.00      PROA  
ATOM   4141  HB1 GLN P 844      20.839  -3.128 -10.558  0.00  0.00      PROA  
ATOM   4142  HB2 GLN P 844      20.644  -3.397  -8.828  0.00  0.00      PROA  
ATOM   4143  CG  GLN P 844      19.155  -2.113  -9.668  0.00  0.00      PROA  
ATOM   4144  HG1 GLN P 844      19.810  -1.223  -9.783  0.00  0.00      PROA  
ATOM   4145  HG2 GLN P 844      18.752  -2.120  -8.633  0.00  0.00      PROA  
ATOM   4146  CD  GLN P 844      17.997  -2.088 -10.649  0.00  0.00      PROA  
ATOM   4147  OE1 GLN P 844      16.843  -2.187 -10.193  0.00  0.00      PROA  
ATOM   4148  NE2 GLN P 844      18.179  -2.134 -11.946  0.00  0.00      PROA  
ATOM   4149 HE21 GLN P 844      17.404  -2.180 -12.576  0.00  0.00      PROA  
ATOM   4150 HE22 GLN P 844      19.051  -1.860 -12.353  0.00  0.00      PROA  
ATOM   4151  C   GLN P 844      20.435  -5.611 -10.463  0.00  0.00      PROA  
ATOM   4152  O   GLN P 844      20.804  -5.552 -11.541  0.00  0.00      PROA  
ATOM   4153  N   PHE P 845      21.050  -6.493  -9.598  0.00  0.00      PROA  
ATOM   4154  HN  PHE P 845      20.742  -6.523  -8.650  0.00  0.00      PROA  
ATOM   4155  CA  PHE P 845      22.054  -7.455  -9.839  0.00  0.00      PROA  
ATOM   4156  HA  PHE P 845      22.901  -6.897 -10.210  0.00  0.00      PROA  
ATOM   4157  CB  PHE P 845      22.413  -8.034  -8.405  0.00  0.00      PROA  
ATOM   4158  HB1 PHE P 845      21.651  -8.631  -7.859  0.00  0.00      PROA  
ATOM   4159  HB2 PHE P 845      22.622  -7.125  -7.802  0.00  0.00      PROA  
ATOM   4160  CG  PHE P 845      23.628  -8.922  -8.527  0.00  0.00      PROA  
ATOM   4161  CD1 PHE P 845      24.947  -8.332  -8.629  0.00  0.00      PROA  
ATOM   4162  HD1 PHE P 845      24.931  -7.252  -8.607  0.00  0.00      PROA  
ATOM   4163  CE1 PHE P 845      26.109  -9.114  -8.776  0.00  0.00      PROA  
ATOM   4164  HE1 PHE P 845      27.057  -8.612  -8.899  0.00  0.00      PROA  
ATOM   4165  CZ  PHE P 845      25.940 -10.503  -8.720  0.00  0.00      PROA  
ATOM   4166  HZ  PHE P 845      26.781 -11.180  -8.696  0.00  0.00      PROA  
ATOM   4167  CD2 PHE P 845      23.533 -10.338  -8.404  0.00  0.00      PROA  
ATOM   4168  HD2 PHE P 845      22.619 -10.897  -8.272  0.00  0.00      PROA  
ATOM   4169  CE2 PHE P 845      24.660 -11.084  -8.604  0.00  0.00      PROA  
ATOM   4170  HE2 PHE P 845      24.664 -12.151  -8.441  0.00  0.00      PROA  
ATOM   4171  C   PHE P 845      21.546  -8.409 -10.954  0.00  0.00      PROA  
ATOM   4172  O   PHE P 845      22.406  -9.086 -11.516  0.00  0.00      PROA  
ATOM   4173  N   LYS P 846      20.222  -8.439 -11.360  0.00  0.00      PROA  
ATOM   4174  HN  LYS P 846      19.540  -7.954 -10.819  0.00  0.00      PROA  
ATOM   4175  CA  LYS P 846      19.699  -8.970 -12.600  0.00  0.00      PROA  
ATOM   4176  HA  LYS P 846      19.876 -10.034 -12.561  0.00  0.00      PROA  
ATOM   4177  CB  LYS P 846      18.150  -8.758 -12.795  0.00  0.00      PROA  
ATOM   4178  HB1 LYS P 846      17.968  -7.696 -12.525  0.00  0.00      PROA  
ATOM   4179  HB2 LYS P 846      17.657  -9.467 -12.096  0.00  0.00      PROA  
ATOM   4180  CG  LYS P 846      17.584  -9.036 -14.139  0.00  0.00      PROA  
ATOM   4181  HG1 LYS P 846      18.075  -8.798 -15.106  0.00  0.00      PROA  
ATOM   4182  HG2 LYS P 846      16.656  -8.426 -14.130  0.00  0.00      PROA  
ATOM   4183  CD  LYS P 846      17.040 -10.512 -14.313  0.00  0.00      PROA  
ATOM   4184  HD1 LYS P 846      16.057 -10.516 -13.794  0.00  0.00      PROA  
ATOM   4185  HD2 LYS P 846      17.765 -11.214 -13.847  0.00  0.00      PROA  
ATOM   4186  CE  LYS P 846      16.734 -11.022 -15.714  0.00  0.00      PROA  
ATOM   4187  HE1 LYS P 846      16.593 -12.112 -15.552  0.00  0.00      PROA  
ATOM   4188  HE2 LYS P 846      17.515 -10.873 -16.490  0.00  0.00      PROA  
ATOM   4189  NZ  LYS P 846      15.500 -10.476 -16.124  0.00  0.00      PROA  
ATOM   4190  HZ1 LYS P 846      15.073 -11.049 -16.880  0.00  0.00      PROA  
ATOM   4191  HZ2 LYS P 846      15.453  -9.489 -16.449  0.00  0.00      PROA  
ATOM   4192  HZ3 LYS P 846      14.797 -10.612 -15.369  0.00  0.00      PROA  
ATOM   4193  C   LYS P 846      20.476  -8.499 -13.820  0.00  0.00      PROA  
ATOM   4194  O   LYS P 846      20.954  -9.256 -14.630  0.00  0.00      PROA  
ATOM   4195  N   THR P 847      20.730  -7.151 -14.027  0.00  0.00      PROA  
ATOM   4196  HN  THR P 847      20.318  -6.486 -13.409  0.00  0.00      PROA  
ATOM   4197  CA  THR P 847      21.092  -6.537 -15.296  0.00  0.00      PROA  
ATOM   4198  HA  THR P 847      20.841  -7.206 -16.106  0.00  0.00      PROA  
ATOM   4199  CB  THR P 847      20.150  -5.390 -15.812  0.00  0.00      PROA  
ATOM   4200  HB  THR P 847      20.472  -5.131 -16.844  0.00  0.00      PROA  
ATOM   4201  OG1 THR P 847      20.048  -4.222 -14.992  0.00  0.00      PROA  
ATOM   4202  HG1 THR P 847      20.903  -3.797 -15.095  0.00  0.00      PROA  
ATOM   4203  CG2 THR P 847      18.739  -5.992 -15.990  0.00  0.00      PROA  
ATOM   4204 HG21 THR P 847      18.074  -5.197 -16.392  0.00  0.00      PROA  
ATOM   4205 HG22 THR P 847      18.366  -6.225 -14.970  0.00  0.00      PROA  
ATOM   4206 HG23 THR P 847      18.574  -6.892 -16.620  0.00  0.00      PROA  
ATOM   4207  C   THR P 847      22.526  -6.130 -15.451  0.00  0.00      PROA  
ATOM   4208  O   THR P 847      22.840  -5.230 -16.221  0.00  0.00      PROA  
ATOM   4209  N   LYS P 848      23.399  -6.784 -14.722  0.00  0.00      PROA  
ATOM   4210  HN  LYS P 848      23.111  -7.514 -14.107  0.00  0.00      PROA  
ATOM   4211  CA  LYS P 848      24.842  -6.600 -14.855  0.00  0.00      PROA  
ATOM   4212  HA  LYS P 848      25.079  -5.709 -15.417  0.00  0.00      PROA  
ATOM   4213  CB  LYS P 848      25.569  -6.511 -13.518  0.00  0.00      PROA  
ATOM   4214  HB1 LYS P 848      26.676  -6.540 -13.601  0.00  0.00      PROA  
ATOM   4215  HB2 LYS P 848      25.292  -7.424 -12.950  0.00  0.00      PROA  
ATOM   4216  CG  LYS P 848      25.121  -5.306 -12.732  0.00  0.00      PROA  
ATOM   4217  HG1 LYS P 848      24.037  -5.254 -12.496  0.00  0.00      PROA  
ATOM   4218  HG2 LYS P 848      25.410  -4.300 -13.104  0.00  0.00      PROA  
ATOM   4219  CD  LYS P 848      25.663  -5.373 -11.255  0.00  0.00      PROA  
ATOM   4220  HD1 LYS P 848      25.418  -6.328 -10.743  0.00  0.00      PROA  
ATOM   4221  HD2 LYS P 848      25.146  -4.638 -10.601  0.00  0.00      PROA  
ATOM   4222  CE  LYS P 848      27.235  -5.309 -11.174  0.00  0.00      PROA  
ATOM   4223  HE1 LYS P 848      27.656  -6.141 -11.777  0.00  0.00      PROA  
ATOM   4224  HE2 LYS P 848      27.372  -5.360 -10.073  0.00  0.00      PROA  
ATOM   4225  NZ  LYS P 848      27.783  -3.997 -11.612  0.00  0.00      PROA  
ATOM   4226  HZ1 LYS P 848      28.806  -4.132 -11.483  0.00  0.00      PROA  
ATOM   4227  HZ2 LYS P 848      27.413  -3.266 -10.971  0.00  0.00      PROA  
ATOM   4228  HZ3 LYS P 848      27.441  -3.758 -12.565  0.00  0.00      PROA  
ATOM   4229  C   LYS P 848      25.476  -7.736 -15.745  0.00  0.00      PROA  
ATOM   4230  O   LYS P 848      24.846  -8.808 -15.886  0.00  0.00      PROA  
ATOM   4231  N   ARG P 849      26.602  -7.539 -16.412  0.00  0.00      PROA  
ATOM   4232  HN  ARG P 849      27.052  -6.649 -16.409  0.00  0.00      PROA  
ATOM   4233  CA  ARG P 849      27.211  -8.632 -17.088  0.00  0.00      PROA  
ATOM   4234  HA  ARG P 849      26.484  -9.263 -17.578  0.00  0.00      PROA  
ATOM   4235  CB  ARG P 849      28.144  -8.130 -18.274  0.00  0.00      PROA  
ATOM   4236  HB1 ARG P 849      28.338  -9.029 -18.897  0.00  0.00      PROA  
ATOM   4237  HB2 ARG P 849      29.158  -7.805 -17.955  0.00  0.00      PROA  
ATOM   4238  CG  ARG P 849      27.469  -7.108 -19.267  0.00  0.00      PROA  
ATOM   4239  HG1 ARG P 849      28.134  -6.989 -20.149  0.00  0.00      PROA  
ATOM   4240  HG2 ARG P 849      27.295  -6.157 -18.719  0.00  0.00      PROA  
ATOM   4241  CD  ARG P 849      26.106  -7.708 -19.843  0.00  0.00      PROA  
ATOM   4242  HD1 ARG P 849      25.318  -8.024 -19.127  0.00  0.00      PROA  
ATOM   4243  HD2 ARG P 849      26.179  -8.589 -20.517  0.00  0.00      PROA  
ATOM   4244  NE  ARG P 849      25.571  -6.556 -20.725  0.00  0.00      PROA  
ATOM   4245  HE  ARG P 849      25.215  -5.807 -20.167  0.00  0.00      PROA  
ATOM   4246  CZ  ARG P 849      25.950  -6.332 -21.990  0.00  0.00      PROA  
ATOM   4247  NH1 ARG P 849      26.783  -6.990 -22.714  0.00  0.00      PROA  
ATOM   4248 HH11 ARG P 849      27.264  -7.823 -22.439  0.00  0.00      PROA  
ATOM   4249 HH12 ARG P 849      26.786  -6.753 -23.685  0.00  0.00      PROA  
ATOM   4250  NH2 ARG P 849      25.556  -5.070 -22.397  0.00  0.00      PROA  
ATOM   4251 HH21 ARG P 849      24.864  -4.516 -21.936  0.00  0.00      PROA  
ATOM   4252 HH22 ARG P 849      25.942  -4.729 -23.254  0.00  0.00      PROA  
ATOM   4253  C   ARG P 849      28.029  -9.556 -16.181  0.00  0.00      PROA  
ATOM   4254  O   ARG P 849      27.731  -9.797 -15.024  0.00  0.00      PROA  
ATOM   4255  N   TYR P 850      29.137 -10.204 -16.661  0.00  0.00      PROA  
ATOM   4256  HN  TYR P 850      29.445 -10.139 -17.607  0.00  0.00      PROA  
ATOM   4257  CA  TYR P 850      29.964 -11.150 -15.933  0.00  0.00      PROA  
ATOM   4258  HA  TYR P 850      30.692 -11.557 -16.619  0.00  0.00      PROA  
ATOM   4259  CB  TYR P 850      30.882 -10.294 -15.013  0.00  0.00      PROA  
ATOM   4260  HB1 TYR P 850      30.263  -9.917 -14.171  0.00  0.00      PROA  
ATOM   4261  HB2 TYR P 850      31.324  -9.450 -15.585  0.00  0.00      PROA  
ATOM   4262  CG  TYR P 850      32.004 -11.112 -14.288  0.00  0.00      PROA  
ATOM   4263  CD1 TYR P 850      33.081 -11.502 -15.109  0.00  0.00      PROA  
ATOM   4264  HD1 TYR P 850      33.104 -11.217 -16.150  0.00  0.00      PROA  
ATOM   4265  CE1 TYR P 850      34.126 -12.307 -14.612  0.00  0.00      PROA  
ATOM   4266  HE1 TYR P 850      34.879 -12.631 -15.315  0.00  0.00      PROA  
ATOM   4267  CZ  TYR P 850      34.082 -12.742 -13.261  0.00  0.00      PROA  
ATOM   4268  OH  TYR P 850      35.013 -13.704 -12.814  0.00  0.00      PROA  
ATOM   4269  HH  TYR P 850      35.682 -13.941 -13.460  0.00  0.00      PROA  
ATOM   4270  CD2 TYR P 850      31.951 -11.587 -12.969  0.00  0.00      PROA  
ATOM   4271  HD2 TYR P 850      31.180 -11.403 -12.235  0.00  0.00      PROA  
ATOM   4272  CE2 TYR P 850      32.962 -12.369 -12.457  0.00  0.00      PROA  
ATOM   4273  HE2 TYR P 850      32.919 -12.824 -11.479  0.00  0.00      PROA  
ATOM   4274  C   TYR P 850      29.503 -12.491 -15.395  0.00  0.00      PROA  
ATOM   4275  O   TYR P 850      29.631 -13.492 -16.075  0.00  0.00      PROA  
ATOM   4276  N   PHE P 851      28.739 -12.544 -14.341  0.00  0.00      PROA  
ATOM   4277  HN  PHE P 851      28.338 -11.717 -13.955  0.00  0.00      PROA  
ATOM   4278  CA  PHE P 851      28.020 -13.779 -13.931  0.00  0.00      PROA  
ATOM   4279  HA  PHE P 851      28.873 -14.437 -13.850  0.00  0.00      PROA  
ATOM   4280  CB  PHE P 851      27.477 -13.774 -12.474  0.00  0.00      PROA  
ATOM   4281  HB1 PHE P 851      26.928 -14.729 -12.332  0.00  0.00      PROA  
ATOM   4282  HB2 PHE P 851      26.782 -12.921 -12.318  0.00  0.00      PROA  
ATOM   4283  CG  PHE P 851      28.639 -13.693 -11.468  0.00  0.00      PROA  
ATOM   4284  CD1 PHE P 851      29.249 -14.837 -11.006  0.00  0.00      PROA  
ATOM   4285  HD1 PHE P 851      28.989 -15.761 -11.501  0.00  0.00      PROA  
ATOM   4286  CE1 PHE P 851      30.241 -14.872 -10.076  0.00  0.00      PROA  
ATOM   4287  HE1 PHE P 851      30.697 -15.830  -9.875  0.00  0.00      PROA  
ATOM   4288  CZ  PHE P 851      30.670 -13.618  -9.499  0.00  0.00      PROA  
ATOM   4289  HZ  PHE P 851      31.434 -13.567  -8.738  0.00  0.00      PROA  
ATOM   4290  CD2 PHE P 851      29.050 -12.445 -10.996  0.00  0.00      PROA  
ATOM   4291  HD2 PHE P 851      28.657 -11.490 -11.314  0.00  0.00      PROA  
ATOM   4292  CE2 PHE P 851      30.092 -12.431 -10.002  0.00  0.00      PROA  
ATOM   4293  HE2 PHE P 851      30.440 -11.467  -9.663  0.00  0.00      PROA  
ATOM   4294  C   PHE P 851      27.016 -14.463 -14.847  0.00  0.00      PROA  
ATOM   4295  O   PHE P 851      26.283 -13.759 -15.402  0.00  0.00      PROA  
ATOM   4296  N   PRO P 852      27.027 -15.798 -14.993  0.00  0.00      PROA  
ATOM   4297  CD  PRO P 852      28.135 -16.701 -14.639  0.00  0.00      PROA  
ATOM   4298  HD1 PRO P 852      28.190 -16.782 -13.532  0.00  0.00      PROA  
ATOM   4299  HD2 PRO P 852      29.071 -16.184 -14.942  0.00  0.00      PROA  
ATOM   4300  CA  PRO P 852      25.964 -16.494 -15.662  0.00  0.00      PROA  
ATOM   4301  HA  PRO P 852      25.928 -16.039 -16.641  0.00  0.00      PROA  
ATOM   4302  CB  PRO P 852      26.433 -17.975 -15.572  0.00  0.00      PROA  
ATOM   4303  HB1 PRO P 852      26.086 -18.473 -16.503  0.00  0.00      PROA  
ATOM   4304  HB2 PRO P 852      25.973 -18.431 -14.669  0.00  0.00      PROA  
ATOM   4305  CG  PRO P 852      27.900 -18.012 -15.363  0.00  0.00      PROA  
ATOM   4306  HG1 PRO P 852      28.345 -18.674 -14.589  0.00  0.00      PROA  
ATOM   4307  HG2 PRO P 852      28.411 -18.016 -16.350  0.00  0.00      PROA  
ATOM   4308  C   PRO P 852      24.482 -16.227 -15.221  0.00  0.00      PROA  
ATOM   4309  O   PRO P 852      24.209 -15.897 -14.035  0.00  0.00      PROA  
ATOM   4310  N   THR P 853      23.537 -16.237 -16.230  0.00  0.00      PROA  
ATOM   4311  HN  THR P 853      23.727 -16.547 -17.159  0.00  0.00      PROA  
ATOM   4312  CA  THR P 853      22.258 -15.617 -16.012  0.00  0.00      PROA  
ATOM   4313  HA  THR P 853      22.447 -14.582 -15.771  0.00  0.00      PROA  
ATOM   4314  CB  THR P 853      21.482 -15.619 -17.293  0.00  0.00      PROA  
ATOM   4315  HB  THR P 853      20.464 -15.221 -17.095  0.00  0.00      PROA  
ATOM   4316  OG1 THR P 853      21.191 -16.927 -17.876  0.00  0.00      PROA  
ATOM   4317  HG1 THR P 853      20.380 -17.254 -17.479  0.00  0.00      PROA  
ATOM   4318  CG2 THR P 853      22.210 -14.714 -18.305  0.00  0.00      PROA  
ATOM   4319 HG21 THR P 853      23.176 -15.142 -18.649  0.00  0.00      PROA  
ATOM   4320 HG22 THR P 853      22.432 -13.716 -17.868  0.00  0.00      PROA  
ATOM   4321 HG23 THR P 853      21.568 -14.593 -19.203  0.00  0.00      PROA  
ATOM   4322  C   THR P 853      21.334 -16.274 -14.994  0.00  0.00      PROA  
ATOM   4323  O   THR P 853      20.593 -15.612 -14.278  0.00  0.00      PROA  
ATOM   4324  N   LYS P 854      21.350 -17.608 -14.894  0.00  0.00      PROA  
ATOM   4325  HN  LYS P 854      22.123 -18.021 -15.371  0.00  0.00      PROA  
ATOM   4326  CA  LYS P 854      20.486 -18.502 -14.137  0.00  0.00      PROA  
ATOM   4327  HA  LYS P 854      19.503 -18.133 -14.386  0.00  0.00      PROA  
ATOM   4328  CB  LYS P 854      20.550 -19.945 -14.419  0.00  0.00      PROA  
ATOM   4329  HB1 LYS P 854      20.244 -19.980 -15.486  0.00  0.00      PROA  
ATOM   4330  HB2 LYS P 854      19.818 -20.509 -13.802  0.00  0.00      PROA  
ATOM   4331  CG  LYS P 854      21.912 -20.584 -14.300  0.00  0.00      PROA  
ATOM   4332  HG1 LYS P 854      22.389 -20.258 -13.351  0.00  0.00      PROA  
ATOM   4333  HG2 LYS P 854      22.531 -20.111 -15.092  0.00  0.00      PROA  
ATOM   4334  CD  LYS P 854      22.027 -22.058 -14.551  0.00  0.00      PROA  
ATOM   4335  HD1 LYS P 854      21.964 -22.159 -15.655  0.00  0.00      PROA  
ATOM   4336  HD2 LYS P 854      21.214 -22.563 -13.987  0.00  0.00      PROA  
ATOM   4337  CE  LYS P 854      23.332 -22.801 -14.136  0.00  0.00      PROA  
ATOM   4338  HE1 LYS P 854      23.168 -23.827 -14.529  0.00  0.00      PROA  
ATOM   4339  HE2 LYS P 854      23.425 -22.877 -13.031  0.00  0.00      PROA  
ATOM   4340  NZ  LYS P 854      24.577 -22.308 -14.623  0.00  0.00      PROA  
ATOM   4341  HZ1 LYS P 854      24.863 -21.397 -14.209  0.00  0.00      PROA  
ATOM   4342  HZ2 LYS P 854      24.628 -22.345 -15.661  0.00  0.00      PROA  
ATOM   4343  HZ3 LYS P 854      25.310 -22.952 -14.263  0.00  0.00      PROA  
ATOM   4344  C   LYS P 854      20.397 -18.237 -12.714  0.00  0.00      PROA  
ATOM   4345  O   LYS P 854      19.326 -18.374 -12.175  0.00  0.00      PROA  
ATOM   4346  N   VAL P 855      21.495 -17.866 -12.139  0.00  0.00      PROA  
ATOM   4347  HN  VAL P 855      22.364 -17.835 -12.628  0.00  0.00      PROA  
ATOM   4348  CA  VAL P 855      21.598 -17.645 -10.693  0.00  0.00      PROA  
ATOM   4349  HA  VAL P 855      21.113 -18.425 -10.124  0.00  0.00      PROA  
ATOM   4350  CB  VAL P 855      23.081 -17.567 -10.189  0.00  0.00      PROA  
ATOM   4351  HB  VAL P 855      23.633 -18.408 -10.661  0.00  0.00      PROA  
ATOM   4352  CG1 VAL P 855      23.813 -16.306 -10.592  0.00  0.00      PROA  
ATOM   4353 HG11 VAL P 855      24.889 -16.360 -10.319  0.00  0.00      PROA  
ATOM   4354 HG12 VAL P 855      23.389 -15.405 -10.099  0.00  0.00      PROA  
ATOM   4355 HG13 VAL P 855      23.786 -16.159 -11.693  0.00  0.00      PROA  
ATOM   4356  CG2 VAL P 855      23.126 -17.799  -8.670  0.00  0.00      PROA  
ATOM   4357 HG21 VAL P 855      22.975 -18.846  -8.330  0.00  0.00      PROA  
ATOM   4358 HG22 VAL P 855      22.556 -16.989  -8.168  0.00  0.00      PROA  
ATOM   4359 HG23 VAL P 855      24.184 -17.555  -8.438  0.00  0.00      PROA  
ATOM   4360  C   VAL P 855      20.861 -16.343 -10.324  0.00  0.00      PROA  
ATOM   4361  O   VAL P 855      20.247 -16.161  -9.285  0.00  0.00      PROA  
ATOM   4362  N   ARG P 856      20.884 -15.336 -11.237  0.00  0.00      PROA  
ATOM   4363  HN  ARG P 856      21.199 -15.614 -12.141  0.00  0.00      PROA  
ATOM   4364  CA  ARG P 856      20.406 -13.945 -11.063  0.00  0.00      PROA  
ATOM   4365  HA  ARG P 856      20.760 -13.591 -10.106  0.00  0.00      PROA  
ATOM   4366  CB  ARG P 856      20.928 -13.071 -12.195  0.00  0.00      PROA  
ATOM   4367  HB1 ARG P 856      20.769 -11.986 -12.017  0.00  0.00      PROA  
ATOM   4368  HB2 ARG P 856      20.383 -13.308 -13.133  0.00  0.00      PROA  
ATOM   4369  CG  ARG P 856      22.437 -13.242 -12.471  0.00  0.00      PROA  
ATOM   4370  HG1 ARG P 856      22.755 -14.289 -12.663  0.00  0.00      PROA  
ATOM   4371  HG2 ARG P 856      23.048 -12.933 -11.596  0.00  0.00      PROA  
ATOM   4372  CD  ARG P 856      22.789 -12.617 -13.791  0.00  0.00      PROA  
ATOM   4373  HD1 ARG P 856      21.911 -12.591 -14.471  0.00  0.00      PROA  
ATOM   4374  HD2 ARG P 856      23.605 -13.193 -14.277  0.00  0.00      PROA  
ATOM   4375  NE  ARG P 856      23.166 -11.202 -13.406  0.00  0.00      PROA  
ATOM   4376  HE  ARG P 856      22.577 -10.560 -12.915  0.00  0.00      PROA  
ATOM   4377  CZ  ARG P 856      24.452 -10.737 -13.521  0.00  0.00      PROA  
ATOM   4378  NH1 ARG P 856      25.360 -11.114 -14.338  0.00  0.00      PROA  
ATOM   4379 HH11 ARG P 856      25.024 -11.709 -15.068  0.00  0.00      PROA  
ATOM   4380 HH12 ARG P 856      26.047 -10.480 -14.693  0.00  0.00      PROA  
ATOM   4381  NH2 ARG P 856      24.834  -9.801 -12.653  0.00  0.00      PROA  
ATOM   4382 HH21 ARG P 856      25.816  -9.729 -12.481  0.00  0.00      PROA  
ATOM   4383 HH22 ARG P 856      24.168  -9.550 -11.951  0.00  0.00      PROA  
ATOM   4384  C   ARG P 856      18.846 -13.887 -11.095  0.00  0.00      PROA  
ATOM   4385  O   ARG P 856      18.293 -13.065 -10.422  0.00  0.00      PROA  
ATOM   4386  N   SER P 857      18.105 -14.812 -11.787  0.00  0.00      PROA  
ATOM   4387  HN  SER P 857      18.519 -15.417 -12.463  0.00  0.00      PROA  
ATOM   4388  CA  SER P 857      16.725 -14.961 -11.803  0.00  0.00      PROA  
ATOM   4389  HA  SER P 857      16.375 -13.997 -12.141  0.00  0.00      PROA  
ATOM   4390  CB  SER P 857      16.250 -16.073 -12.706  0.00  0.00      PROA  
ATOM   4391  HB1 SER P 857      15.139 -16.049 -12.705  0.00  0.00      PROA  
ATOM   4392  HB2 SER P 857      16.510 -17.069 -12.287  0.00  0.00      PROA  
ATOM   4393  OG  SER P 857      16.900 -16.075 -13.948  0.00  0.00      PROA  
ATOM   4394  HG1 SER P 857      16.343 -16.610 -14.517  0.00  0.00      PROA  
ATOM   4395  C   SER P 857      16.039 -15.263 -10.462  0.00  0.00      PROA  
ATOM   4396  O   SER P 857      15.169 -14.547 -10.060  0.00  0.00      PROA  
ATOM   4397  N   THR P 858      16.559 -16.227  -9.624  0.00  0.00      PROA  
ATOM   4398  HN  THR P 858      17.200 -16.884 -10.014  0.00  0.00      PROA  
ATOM   4399  CA  THR P 858      15.987 -16.471  -8.285  0.00  0.00      PROA  
ATOM   4400  HA  THR P 858      14.909 -16.421  -8.323  0.00  0.00      PROA  
ATOM   4401  CB  THR P 858      16.352 -17.827  -7.673  0.00  0.00      PROA  
ATOM   4402  HB  THR P 858      17.460 -17.908  -7.660  0.00  0.00      PROA  
ATOM   4403  OG1 THR P 858      15.735 -18.805  -8.494  0.00  0.00      PROA  
ATOM   4404  HG1 THR P 858      16.188 -18.796  -9.341  0.00  0.00      PROA  
ATOM   4405  CG2 THR P 858      15.920 -17.988  -6.165  0.00  0.00      PROA  
ATOM   4406 HG21 THR P 858      16.343 -18.925  -5.746  0.00  0.00      PROA  
ATOM   4407 HG22 THR P 858      14.810 -17.956  -6.196  0.00  0.00      PROA  
ATOM   4408 HG23 THR P 858      16.407 -17.200  -5.551  0.00  0.00      PROA  
ATOM   4409  C   THR P 858      16.536 -15.277  -7.414  0.00  0.00      PROA  
ATOM   4410  O   THR P 858      15.875 -14.769  -6.546  0.00  0.00      PROA  
ATOM   4411  N   ILE P 859      17.748 -14.740  -7.586  0.00  0.00      PROA  
ATOM   4412  HN  ILE P 859      18.369 -15.126  -8.263  0.00  0.00      PROA  
ATOM   4413  CA  ILE P 859      18.216 -13.574  -6.753  0.00  0.00      PROA  
ATOM   4414  HA  ILE P 859      18.227 -13.870  -5.714  0.00  0.00      PROA  
ATOM   4415  CB  ILE P 859      19.747 -13.303  -7.088  0.00  0.00      PROA  
ATOM   4416  HB  ILE P 859      19.753 -13.410  -8.194  0.00  0.00      PROA  
ATOM   4417  CG2 ILE P 859      20.099 -11.871  -6.704  0.00  0.00      PROA  
ATOM   4418 HG21 ILE P 859      19.732 -11.611  -5.687  0.00  0.00      PROA  
ATOM   4419 HG22 ILE P 859      19.597 -11.095  -7.321  0.00  0.00      PROA  
ATOM   4420 HG23 ILE P 859      21.191 -11.670  -6.675  0.00  0.00      PROA  
ATOM   4421  CG1 ILE P 859      20.661 -14.289  -6.505  0.00  0.00      PROA  
ATOM   4422 HG11 ILE P 859      20.476 -15.349  -6.780  0.00  0.00      PROA  
ATOM   4423 HG12 ILE P 859      20.473 -14.236  -5.411  0.00  0.00      PROA  
ATOM   4424  CD  ILE P 859      22.128 -13.983  -6.700  0.00  0.00      PROA  
ATOM   4425  HD1 ILE P 859      22.792 -14.735  -6.222  0.00  0.00      PROA  
ATOM   4426  HD2 ILE P 859      22.349 -13.105  -6.056  0.00  0.00      PROA  
ATOM   4427  HD3 ILE P 859      22.485 -13.669  -7.704  0.00  0.00      PROA  
ATOM   4428  C   ILE P 859      17.358 -12.361  -6.874  0.00  0.00      PROA  
ATOM   4429  O   ILE P 859      16.972 -11.652  -5.912  0.00  0.00      PROA  
ATOM   4430  N   SER P 860      16.909 -12.057  -8.133  0.00  0.00      PROA  
ATOM   4431  HN  SER P 860      17.160 -12.462  -9.009  0.00  0.00      PROA  
ATOM   4432  CA  SER P 860      16.195 -10.795  -8.332  0.00  0.00      PROA  
ATOM   4433  HA  SER P 860      16.591 -10.028  -7.682  0.00  0.00      PROA  
ATOM   4434  CB  SER P 860      16.578 -10.396  -9.782  0.00  0.00      PROA  
ATOM   4435  HB1 SER P 860      17.676 -10.297  -9.917  0.00  0.00      PROA  
ATOM   4436  HB2 SER P 860      16.199  -9.358  -9.895  0.00  0.00      PROA  
ATOM   4437  OG  SER P 860      16.029 -11.211 -10.790  0.00  0.00      PROA  
ATOM   4438  HG1 SER P 860      16.773 -11.813 -10.863  0.00  0.00      PROA  
ATOM   4439  C   SER P 860      14.633 -10.959  -8.176  0.00  0.00      PROA  
ATOM   4440  O   SER P 860      13.978 -10.000  -7.879  0.00  0.00      PROA  
ATOM   4441  N   ASP P 861      14.050 -12.192  -8.344  0.00  0.00      PROA  
ATOM   4442  HN  ASP P 861      14.588 -12.996  -8.585  0.00  0.00      PROA  
ATOM   4443  CA  ASP P 861      12.634 -12.415  -8.121  0.00  0.00      PROA  
ATOM   4444  HA  ASP P 861      12.127 -11.546  -8.515  0.00  0.00      PROA  
ATOM   4445  CB  ASP P 861      12.085 -13.747  -8.714  0.00  0.00      PROA  
ATOM   4446  HB1 ASP P 861      11.161 -14.053  -8.178  0.00  0.00      PROA  
ATOM   4447  HB2 ASP P 861      12.809 -14.574  -8.553  0.00  0.00      PROA  
ATOM   4448  CG  ASP P 861      11.685 -13.731 -10.137  0.00  0.00      PROA  
ATOM   4449  OD1 ASP P 861      11.818 -12.680 -10.812  0.00  0.00      PROA  
ATOM   4450  OD2 ASP P 861      11.220 -14.791 -10.679  0.00  0.00      PROA  
ATOM   4451  C   ASP P 861      12.294 -12.459  -6.693  0.00  0.00      PROA  
ATOM   4452  O   ASP P 861      11.326 -11.842  -6.213  0.00  0.00      PROA  
ATOM   4453  N   PHE P 862      13.128 -13.136  -5.884  0.00  0.00      PROA  
ATOM   4454  HN  PHE P 862      13.915 -13.550  -6.334  0.00  0.00      PROA  
ATOM   4455  CA  PHE P 862      13.002 -13.398  -4.451  0.00  0.00      PROA  
ATOM   4456  HA  PHE P 862      11.973 -13.172  -4.216  0.00  0.00      PROA  
ATOM   4457  CB  PHE P 862      13.501 -14.857  -3.985  0.00  0.00      PROA  
ATOM   4458  HB1 PHE P 862      13.460 -14.960  -2.880  0.00  0.00      PROA  
ATOM   4459  HB2 PHE P 862      14.557 -15.113  -4.219  0.00  0.00      PROA  
ATOM   4460  CG  PHE P 862      12.696 -16.018  -4.410  0.00  0.00      PROA  
ATOM   4461  CD1 PHE P 862      11.901 -16.687  -3.459  0.00  0.00      PROA  
ATOM   4462  HD1 PHE P 862      11.934 -16.288  -2.456  0.00  0.00      PROA  
ATOM   4463  CE1 PHE P 862      11.017 -17.630  -3.772  0.00  0.00      PROA  
ATOM   4464  HE1 PHE P 862      10.373 -17.973  -2.975  0.00  0.00      PROA  
ATOM   4465  CZ  PHE P 862      10.967 -18.033  -5.074  0.00  0.00      PROA  
ATOM   4466  HZ  PHE P 862      10.365 -18.864  -5.411  0.00  0.00      PROA  
ATOM   4467  CD2 PHE P 862      12.580 -16.406  -5.773  0.00  0.00      PROA  
ATOM   4468  HD2 PHE P 862      13.051 -15.926  -6.619  0.00  0.00      PROA  
ATOM   4469  CE2 PHE P 862      11.761 -17.448  -6.084  0.00  0.00      PROA  
ATOM   4470  HE2 PHE P 862      11.748 -17.840  -7.090  0.00  0.00      PROA  
ATOM   4471  C   PHE P 862      13.717 -12.396  -3.614  0.00  0.00      PROA  
ATOM   4472  O   PHE P 862      13.917 -12.641  -2.477  0.00  0.00      PROA  
ATOM   4473  N   ALA P 863      14.056 -11.262  -4.258  0.00  0.00      PROA  
ATOM   4474  HN  ALA P 863      13.869 -11.275  -5.238  0.00  0.00      PROA  
ATOM   4475  CA  ALA P 863      14.893 -10.305  -3.747  0.00  0.00      PROA  
ATOM   4476  HA  ALA P 863      15.905 -10.673  -3.663  0.00  0.00      PROA  
ATOM   4477  CB  ALA P 863      14.855  -9.065  -4.800  0.00  0.00      PROA  
ATOM   4478  HB1 ALA P 863      15.110  -9.358  -5.841  0.00  0.00      PROA  
ATOM   4479  HB2 ALA P 863      15.638  -8.339  -4.494  0.00  0.00      PROA  
ATOM   4480  HB3 ALA P 863      13.833  -8.631  -4.834  0.00  0.00      PROA  
ATOM   4481  C   ALA P 863      14.652  -9.772  -2.358  0.00  0.00      PROA  
ATOM   4482  O   ALA P 863      15.487  -9.714  -1.437  0.00  0.00      PROA  
ATOM   4483  N   VAL P 864      13.325  -9.456  -2.079  0.00  0.00      PROA  
ATOM   4484  HN  VAL P 864      12.624  -9.503  -2.786  0.00  0.00      PROA  
ATOM   4485  CA  VAL P 864      12.857  -9.049  -0.801  0.00  0.00      PROA  
ATOM   4486  HA  VAL P 864      13.651  -8.342  -0.608  0.00  0.00      PROA  
ATOM   4487  CB  VAL P 864      11.574  -8.418  -0.835  0.00  0.00      PROA  
ATOM   4488  HB  VAL P 864      10.783  -9.154  -1.094  0.00  0.00      PROA  
ATOM   4489  CG1 VAL P 864      11.173  -7.790   0.545  0.00  0.00      PROA  
ATOM   4490 HG11 VAL P 864      10.938  -8.654   1.203  0.00  0.00      PROA  
ATOM   4491 HG12 VAL P 864      10.228  -7.217   0.429  0.00  0.00      PROA  
ATOM   4492 HG13 VAL P 864      11.876  -7.099   1.058  0.00  0.00      PROA  
ATOM   4493  CG2 VAL P 864      11.491  -7.303  -1.890  0.00  0.00      PROA  
ATOM   4494 HG21 VAL P 864      11.307  -7.758  -2.887  0.00  0.00      PROA  
ATOM   4495 HG22 VAL P 864      12.402  -6.670  -1.929  0.00  0.00      PROA  
ATOM   4496 HG23 VAL P 864      10.703  -6.539  -1.716  0.00  0.00      PROA  
ATOM   4497  C   VAL P 864      12.915 -10.129   0.243  0.00  0.00      PROA  
ATOM   4498  O   VAL P 864      13.325  -9.859   1.356  0.00  0.00      PROA  
ATOM   4499  N   PHE P 865      12.564 -11.357  -0.058  0.00  0.00      PROA  
ATOM   4500  HN  PHE P 865      12.125 -11.559  -0.930  0.00  0.00      PROA  
ATOM   4501  CA  PHE P 865      12.720 -12.473   0.741  0.00  0.00      PROA  
ATOM   4502  HA  PHE P 865      12.220 -12.173   1.650  0.00  0.00      PROA  
ATOM   4503  CB  PHE P 865      11.912 -13.665   0.167  0.00  0.00      PROA  
ATOM   4504  HB1 PHE P 865      12.207 -14.132  -0.797  0.00  0.00      PROA  
ATOM   4505  HB2 PHE P 865      10.905 -13.231  -0.012  0.00  0.00      PROA  
ATOM   4506  CG  PHE P 865      11.841 -14.888   1.137  0.00  0.00      PROA  
ATOM   4507  CD1 PHE P 865      11.141 -14.818   2.273  0.00  0.00      PROA  
ATOM   4508  HD1 PHE P 865      10.543 -13.941   2.472  0.00  0.00      PROA  
ATOM   4509  CE1 PHE P 865      11.242 -15.805   3.283  0.00  0.00      PROA  
ATOM   4510  HE1 PHE P 865      10.843 -15.603   4.266  0.00  0.00      PROA  
ATOM   4511  CZ  PHE P 865      11.912 -17.002   3.065  0.00  0.00      PROA  
ATOM   4512  HZ  PHE P 865      12.033 -17.732   3.853  0.00  0.00      PROA  
ATOM   4513  CD2 PHE P 865      12.479 -16.122   0.860  0.00  0.00      PROA  
ATOM   4514  HD2 PHE P 865      13.016 -16.246  -0.069  0.00  0.00      PROA  
ATOM   4515  CE2 PHE P 865      12.489 -17.213   1.782  0.00  0.00      PROA  
ATOM   4516  HE2 PHE P 865      12.980 -18.151   1.568  0.00  0.00      PROA  
ATOM   4517  C   PHE P 865      14.163 -12.811   1.108  0.00  0.00      PROA  
ATOM   4518  O   PHE P 865      14.534 -12.977   2.232  0.00  0.00      PROA  
ATOM   4519  N   LEU P 866      15.103 -12.814   0.141  0.00  0.00      PROA  
ATOM   4520  HN  LEU P 866      14.796 -12.849  -0.807  0.00  0.00      PROA  
ATOM   4521  CA  LEU P 866      16.514 -13.010   0.350  0.00  0.00      PROA  
ATOM   4522  HA  LEU P 866      16.712 -13.899   0.931  0.00  0.00      PROA  
ATOM   4523  CB  LEU P 866      17.263 -13.233  -0.995  0.00  0.00      PROA  
ATOM   4524  HB1 LEU P 866      18.350 -13.341  -0.789  0.00  0.00      PROA  
ATOM   4525  HB2 LEU P 866      17.210 -12.344  -1.660  0.00  0.00      PROA  
ATOM   4526  CG  LEU P 866      16.711 -14.454  -1.800  0.00  0.00      PROA  
ATOM   4527  HG  LEU P 866      15.606 -14.403  -1.903  0.00  0.00      PROA  
ATOM   4528  CD1 LEU P 866      17.286 -14.428  -3.216  0.00  0.00      PROA  
ATOM   4529 HD11 LEU P 866      16.974 -15.349  -3.753  0.00  0.00      PROA  
ATOM   4530 HD12 LEU P 866      18.390 -14.543  -3.263  0.00  0.00      PROA  
ATOM   4531 HD13 LEU P 866      16.931 -13.561  -3.812  0.00  0.00      PROA  
ATOM   4532  CD2 LEU P 866      16.791 -15.914  -1.203  0.00  0.00      PROA  
ATOM   4533 HD21 LEU P 866      16.394 -16.570  -2.007  0.00  0.00      PROA  
ATOM   4534 HD22 LEU P 866      16.202 -16.035  -0.269  0.00  0.00      PROA  
ATOM   4535 HD23 LEU P 866      17.871 -16.160  -1.121  0.00  0.00      PROA  
ATOM   4536  C   LEU P 866      17.142 -11.852   1.124  0.00  0.00      PROA  
ATOM   4537  O   LEU P 866      18.052 -12.050   1.881  0.00  0.00      PROA  
ATOM   4538  N   THR P 867      16.686 -10.613   1.031  0.00  0.00      PROA  
ATOM   4539  HN  THR P 867      15.997 -10.406   0.341  0.00  0.00      PROA  
ATOM   4540  CA  THR P 867      17.079  -9.550   1.895  0.00  0.00      PROA  
ATOM   4541  HA  THR P 867      18.143  -9.373   1.851  0.00  0.00      PROA  
ATOM   4542  CB  THR P 867      16.446  -8.216   1.441  0.00  0.00      PROA  
ATOM   4543  HB  THR P 867      15.344  -8.310   1.544  0.00  0.00      PROA  
ATOM   4544  OG1 THR P 867      16.844  -7.932   0.102  0.00  0.00      PROA  
ATOM   4545  HG1 THR P 867      16.396  -8.536  -0.495  0.00  0.00      PROA  
ATOM   4546  CG2 THR P 867      17.036  -7.121   2.187  0.00  0.00      PROA  
ATOM   4547 HG21 THR P 867      18.145  -7.053   2.155  0.00  0.00      PROA  
ATOM   4548 HG22 THR P 867      16.688  -7.181   3.240  0.00  0.00      PROA  
ATOM   4549 HG23 THR P 867      16.667  -6.169   1.751  0.00  0.00      PROA  
ATOM   4550  C   THR P 867      16.607  -9.812   3.334  0.00  0.00      PROA  
ATOM   4551  O   THR P 867      17.422  -9.790   4.221  0.00  0.00      PROA  
ATOM   4552  N   ILE P 868      15.275 -10.174   3.614  0.00  0.00      PROA  
ATOM   4553  HN  ILE P 868      14.605  -9.956   2.909  0.00  0.00      PROA  
ATOM   4554  CA  ILE P 868      14.742 -10.564   4.891  0.00  0.00      PROA  
ATOM   4555  HA  ILE P 868      14.916  -9.633   5.409  0.00  0.00      PROA  
ATOM   4556  CB  ILE P 868      13.223 -10.915   4.871  0.00  0.00      PROA  
ATOM   4557  HB  ILE P 868      13.007 -11.643   4.060  0.00  0.00      PROA  
ATOM   4558  CG2 ILE P 868      12.850 -11.583   6.162  0.00  0.00      PROA  
ATOM   4559 HG21 ILE P 868      11.752 -11.694   6.293  0.00  0.00      PROA  
ATOM   4560 HG22 ILE P 868      13.233 -11.005   7.029  0.00  0.00      PROA  
ATOM   4561 HG23 ILE P 868      13.298 -12.576   6.379  0.00  0.00      PROA  
ATOM   4562  CG1 ILE P 868      12.459  -9.556   4.620  0.00  0.00      PROA  
ATOM   4563 HG11 ILE P 868      12.782  -9.076   3.672  0.00  0.00      PROA  
ATOM   4564 HG12 ILE P 868      12.692  -8.816   5.415  0.00  0.00      PROA  
ATOM   4565  CD  ILE P 868      11.009  -9.648   4.310  0.00  0.00      PROA  
ATOM   4566  HD1 ILE P 868      10.640  -8.704   3.857  0.00  0.00      PROA  
ATOM   4567  HD2 ILE P 868      10.382  -9.801   5.215  0.00  0.00      PROA  
ATOM   4568  HD3 ILE P 868      10.731 -10.506   3.661  0.00  0.00      PROA  
ATOM   4569  C   ILE P 868      15.600 -11.528   5.584  0.00  0.00      PROA  
ATOM   4570  O   ILE P 868      16.086 -11.157   6.646  0.00  0.00      PROA  
ATOM   4571  N   VAL P 869      15.795 -12.692   4.931  0.00  0.00      PROA  
ATOM   4572  HN  VAL P 869      15.378 -12.997   4.078  0.00  0.00      PROA  
ATOM   4573  CA  VAL P 869      16.512 -13.793   5.569  0.00  0.00      PROA  
ATOM   4574  HA  VAL P 869      15.977 -14.047   6.472  0.00  0.00      PROA  
ATOM   4575  CB  VAL P 869      16.533 -15.023   4.634  0.00  0.00      PROA  
ATOM   4576  HB  VAL P 869      16.954 -14.606   3.694  0.00  0.00      PROA  
ATOM   4577  CG1 VAL P 869      17.353 -16.176   5.182  0.00  0.00      PROA  
ATOM   4578 HG11 VAL P 869      16.735 -16.832   5.831  0.00  0.00      PROA  
ATOM   4579 HG12 VAL P 869      18.290 -15.880   5.700  0.00  0.00      PROA  
ATOM   4580 HG13 VAL P 869      17.628 -16.757   4.275  0.00  0.00      PROA  
ATOM   4581  CG2 VAL P 869      15.155 -15.510   4.348  0.00  0.00      PROA  
ATOM   4582 HG21 VAL P 869      15.228 -16.097   3.408  0.00  0.00      PROA  
ATOM   4583 HG22 VAL P 869      14.301 -14.804   4.267  0.00  0.00      PROA  
ATOM   4584 HG23 VAL P 869      14.717 -16.144   5.147  0.00  0.00      PROA  
ATOM   4585  C   VAL P 869      17.944 -13.497   6.019  0.00  0.00      PROA  
ATOM   4586  O   VAL P 869      18.152 -13.648   7.228  0.00  0.00      PROA  
ATOM   4587  N   ILE P 870      18.803 -12.803   5.206  0.00  0.00      PROA  
ATOM   4588  HN  ILE P 870      18.662 -12.624   4.236  0.00  0.00      PROA  
ATOM   4589  CA  ILE P 870      20.068 -12.166   5.576  0.00  0.00      PROA  
ATOM   4590  HA  ILE P 870      20.691 -12.985   5.902  0.00  0.00      PROA  
ATOM   4591  CB  ILE P 870      20.831 -11.503   4.457  0.00  0.00      PROA  
ATOM   4592  HB  ILE P 870      20.308 -10.579   4.128  0.00  0.00      PROA  
ATOM   4593  CG2 ILE P 870      22.299 -11.134   4.896  0.00  0.00      PROA  
ATOM   4594 HG21 ILE P 870      22.457 -10.448   5.755  0.00  0.00      PROA  
ATOM   4595 HG22 ILE P 870      22.834 -10.635   4.060  0.00  0.00      PROA  
ATOM   4596 HG23 ILE P 870      22.810 -12.098   5.106  0.00  0.00      PROA  
ATOM   4597  CG1 ILE P 870      20.925 -12.488   3.277  0.00  0.00      PROA  
ATOM   4598 HG11 ILE P 870      20.000 -13.044   3.010  0.00  0.00      PROA  
ATOM   4599 HG12 ILE P 870      21.653 -13.282   3.549  0.00  0.00      PROA  
ATOM   4600  CD  ILE P 870      21.286 -11.744   1.942  0.00  0.00      PROA  
ATOM   4601  HD1 ILE P 870      20.645 -10.883   1.656  0.00  0.00      PROA  
ATOM   4602  HD2 ILE P 870      21.146 -12.492   1.132  0.00  0.00      PROA  
ATOM   4603  HD3 ILE P 870      22.371 -11.510   1.889  0.00  0.00      PROA  
ATOM   4604  C   ILE P 870      20.000 -11.102   6.659  0.00  0.00      PROA  
ATOM   4605  O   ILE P 870      20.681 -11.140   7.636  0.00  0.00      PROA  
ATOM   4606  N   MET P 871      19.038 -10.144   6.545  0.00  0.00      PROA  
ATOM   4607  HN  MET P 871      18.366 -10.075   5.812  0.00  0.00      PROA  
ATOM   4608  CA  MET P 871      18.894  -9.142   7.596  0.00  0.00      PROA  
ATOM   4609  HA  MET P 871      19.780  -8.534   7.698  0.00  0.00      PROA  
ATOM   4610  CB  MET P 871      17.836  -8.032   7.197  0.00  0.00      PROA  
ATOM   4611  HB1 MET P 871      17.691  -7.317   8.034  0.00  0.00      PROA  
ATOM   4612  HB2 MET P 871      16.944  -8.610   6.875  0.00  0.00      PROA  
ATOM   4613  CG  MET P 871      18.529  -7.152   6.063  0.00  0.00      PROA  
ATOM   4614  HG1 MET P 871      17.638  -6.649   5.631  0.00  0.00      PROA  
ATOM   4615  HG2 MET P 871      18.837  -7.760   5.185  0.00  0.00      PROA  
ATOM   4616  SD  MET P 871      19.776  -5.913   6.379  0.00  0.00      PROA  
ATOM   4617  CE  MET P 871      21.213  -6.949   5.960  0.00  0.00      PROA  
ATOM   4618  HE1 MET P 871      21.256  -7.827   6.638  0.00  0.00      PROA  
ATOM   4619  HE2 MET P 871      22.166  -6.400   6.123  0.00  0.00      PROA  
ATOM   4620  HE3 MET P 871      21.087  -7.322   4.921  0.00  0.00      PROA  
ATOM   4621  C   MET P 871      18.620  -9.691   9.001  0.00  0.00      PROA  
ATOM   4622  O   MET P 871      19.231  -9.241   9.993  0.00  0.00      PROA  
ATOM   4623  N   VAL P 872      17.756 -10.659   9.065  0.00  0.00      PROA  
ATOM   4624  HN  VAL P 872      17.301 -11.022   8.256  0.00  0.00      PROA  
ATOM   4625  CA  VAL P 872      17.370 -11.468  10.229  0.00  0.00      PROA  
ATOM   4626  HA  VAL P 872      17.111 -10.834  11.063  0.00  0.00      PROA  
ATOM   4627  CB  VAL P 872      16.170 -12.334   9.886  0.00  0.00      PROA  
ATOM   4628  HB  VAL P 872      16.319 -12.820   8.898  0.00  0.00      PROA  
ATOM   4629  CG1 VAL P 872      15.775 -13.297  10.917  0.00  0.00      PROA  
ATOM   4630 HG11 VAL P 872      14.738 -13.673  10.787  0.00  0.00      PROA  
ATOM   4631 HG12 VAL P 872      15.771 -12.993  11.986  0.00  0.00      PROA  
ATOM   4632 HG13 VAL P 872      16.434 -14.184  10.803  0.00  0.00      PROA  
ATOM   4633  CG2 VAL P 872      14.908 -11.450   9.702  0.00  0.00      PROA  
ATOM   4634 HG21 VAL P 872      14.003 -12.015   9.390  0.00  0.00      PROA  
ATOM   4635 HG22 VAL P 872      15.081 -10.658   8.943  0.00  0.00      PROA  
ATOM   4636 HG23 VAL P 872      14.667 -11.117  10.734  0.00  0.00      PROA  
ATOM   4637  C   VAL P 872      18.559 -12.288  10.738  0.00  0.00      PROA  
ATOM   4638  O   VAL P 872      18.793 -12.330  11.946  0.00  0.00      PROA  
ATOM   4639  N   THR P 873      19.315 -12.918   9.819  0.00  0.00      PROA  
ATOM   4640  HN  THR P 873      19.090 -12.786   8.856  0.00  0.00      PROA  
ATOM   4641  CA  THR P 873      20.556 -13.677  10.100  0.00  0.00      PROA  
ATOM   4642  HA  THR P 873      20.478 -14.513  10.779  0.00  0.00      PROA  
ATOM   4643  CB  THR P 873      21.190 -14.323   8.877  0.00  0.00      PROA  
ATOM   4644  HB  THR P 873      21.505 -13.533   8.163  0.00  0.00      PROA  
ATOM   4645  OG1 THR P 873      20.257 -15.198   8.250  0.00  0.00      PROA  
ATOM   4646  HG1 THR P 873      19.411 -14.763   8.117  0.00  0.00      PROA  
ATOM   4647  CG2 THR P 873      22.373 -15.225   9.302  0.00  0.00      PROA  
ATOM   4648 HG21 THR P 873      23.210 -14.629   9.725  0.00  0.00      PROA  
ATOM   4649 HG22 THR P 873      22.773 -15.667   8.365  0.00  0.00      PROA  
ATOM   4650 HG23 THR P 873      21.985 -15.962  10.038  0.00  0.00      PROA  
ATOM   4651  C   THR P 873      21.701 -12.782  10.693  0.00  0.00      PROA  
ATOM   4652  O   THR P 873      22.410 -13.185  11.655  0.00  0.00      PROA  
ATOM   4653  N   ILE P 874      21.835 -11.608  10.094  0.00  0.00      PROA  
ATOM   4654  HN  ILE P 874      21.352 -11.433   9.240  0.00  0.00      PROA  
ATOM   4655  CA  ILE P 874      22.840 -10.576  10.532  0.00  0.00      PROA  
ATOM   4656  HA  ILE P 874      23.663 -11.214  10.818  0.00  0.00      PROA  
ATOM   4657  CB  ILE P 874      23.121  -9.481   9.470  0.00  0.00      PROA  
ATOM   4658  HB  ILE P 874      22.116  -9.033   9.313  0.00  0.00      PROA  
ATOM   4659  CG2 ILE P 874      23.997  -8.279  10.007  0.00  0.00      PROA  
ATOM   4660 HG21 ILE P 874      23.488  -7.662  10.777  0.00  0.00      PROA  
ATOM   4661 HG22 ILE P 874      24.190  -7.452   9.290  0.00  0.00      PROA  
ATOM   4662 HG23 ILE P 874      24.904  -8.704  10.487  0.00  0.00      PROA  
ATOM   4663  CG1 ILE P 874      23.668 -10.039   8.157  0.00  0.00      PROA  
ATOM   4664 HG11 ILE P 874      23.893  -9.250   7.407  0.00  0.00      PROA  
ATOM   4665 HG12 ILE P 874      23.033 -10.782   7.629  0.00  0.00      PROA  
ATOM   4666  CD  ILE P 874      24.936 -10.867   8.431  0.00  0.00      PROA  
ATOM   4667  HD1 ILE P 874      25.437 -11.173   7.488  0.00  0.00      PROA  
ATOM   4668  HD2 ILE P 874      24.617 -11.712   9.078  0.00  0.00      PROA  
ATOM   4669  HD3 ILE P 874      25.679 -10.283   9.014  0.00  0.00      PROA  
ATOM   4670  C   ILE P 874      22.402  -9.928  11.852  0.00  0.00      PROA  
ATOM   4671  O   ILE P 874      23.287  -9.660  12.642  0.00  0.00      PROA  
ATOM   4672  N   ASP P 875      21.142  -9.753  12.094  0.00  0.00      PROA  
ATOM   4673  HN  ASP P 875      20.412  -9.891  11.428  0.00  0.00      PROA  
ATOM   4674  CA  ASP P 875      20.565  -9.153  13.271  0.00  0.00      PROA  
ATOM   4675  HA  ASP P 875      21.000  -8.177  13.435  0.00  0.00      PROA  
ATOM   4676  CB  ASP P 875      19.038  -8.972  13.165  0.00  0.00      PROA  
ATOM   4677  HB1 ASP P 875      18.631  -9.908  12.726  0.00  0.00      PROA  
ATOM   4678  HB2 ASP P 875      18.812  -8.101  12.514  0.00  0.00      PROA  
ATOM   4679  CG  ASP P 875      18.543  -8.621  14.527  0.00  0.00      PROA  
ATOM   4680  OD1 ASP P 875      18.936  -7.529  15.052  0.00  0.00      PROA  
ATOM   4681  OD2 ASP P 875      17.656  -9.323  15.065  0.00  0.00      PROA  
ATOM   4682  C   ASP P 875      20.978 -10.057  14.457  0.00  0.00      PROA  
ATOM   4683  O   ASP P 875      21.496  -9.623  15.503  0.00  0.00      PROA  
ATOM   4684  N   TYR P 876      20.678 -11.412  14.268  0.00  0.00      PROA  
ATOM   4685  HN  TYR P 876      20.405 -11.753  13.372  0.00  0.00      PROA  
ATOM   4686  CA  TYR P 876      21.067 -12.444  15.254  0.00  0.00      PROA  
ATOM   4687  HA  TYR P 876      20.495 -12.255  16.151  0.00  0.00      PROA  
ATOM   4688  CB  TYR P 876      20.582 -13.857  14.647  0.00  0.00      PROA  
ATOM   4689  HB1 TYR P 876      21.137 -14.070  13.708  0.00  0.00      PROA  
ATOM   4690  HB2 TYR P 876      19.498 -13.749  14.430  0.00  0.00      PROA  
ATOM   4691  CG  TYR P 876      20.757 -14.969  15.664  0.00  0.00      PROA  
ATOM   4692  CD1 TYR P 876      19.790 -15.328  16.630  0.00  0.00      PROA  
ATOM   4693  HD1 TYR P 876      18.824 -14.850  16.570  0.00  0.00      PROA  
ATOM   4694  CE1 TYR P 876      20.009 -16.444  17.437  0.00  0.00      PROA  
ATOM   4695  HE1 TYR P 876      19.154 -16.691  18.048  0.00  0.00      PROA  
ATOM   4696  CZ  TYR P 876      21.280 -17.060  17.519  0.00  0.00      PROA  
ATOM   4697  OH  TYR P 876      21.621 -17.959  18.520  0.00  0.00      PROA  
ATOM   4698  HH  TYR P 876      20.802 -18.116  18.996  0.00  0.00      PROA  
ATOM   4699  CD2 TYR P 876      21.934 -15.729  15.611  0.00  0.00      PROA  
ATOM   4700  HD2 TYR P 876      22.707 -15.443  14.913  0.00  0.00      PROA  
ATOM   4701  CE2 TYR P 876      22.213 -16.718  16.624  0.00  0.00      PROA  
ATOM   4702  HE2 TYR P 876      23.204 -17.141  16.554  0.00  0.00      PROA  
ATOM   4703  C   TYR P 876      22.569 -12.450  15.620  0.00  0.00      PROA  
ATOM   4704  O   TYR P 876      22.933 -12.218  16.755  0.00  0.00      PROA  
ATOM   4705  N   LEU P 877      23.409 -12.500  14.543  0.00  0.00      PROA  
ATOM   4706  HN  LEU P 877      22.882 -12.570  13.700  0.00  0.00      PROA  
ATOM   4707  CA  LEU P 877      24.880 -12.470  14.590  0.00  0.00      PROA  
ATOM   4708  HA  LEU P 877      25.128 -13.311  15.220  0.00  0.00      PROA  
ATOM   4709  CB  LEU P 877      25.622 -12.800  13.273  0.00  0.00      PROA  
ATOM   4710  HB1 LEU P 877      26.723 -12.765  13.421  0.00  0.00      PROA  
ATOM   4711  HB2 LEU P 877      25.337 -12.084  12.473  0.00  0.00      PROA  
ATOM   4712  CG  LEU P 877      25.331 -14.265  12.781  0.00  0.00      PROA  
ATOM   4713  HG  LEU P 877      24.265 -14.527  12.950  0.00  0.00      PROA  
ATOM   4714  CD1 LEU P 877      25.571 -14.318  11.227  0.00  0.00      PROA  
ATOM   4715 HD11 LEU P 877      25.059 -15.243  10.886  0.00  0.00      PROA  
ATOM   4716 HD12 LEU P 877      26.616 -14.470  10.882  0.00  0.00      PROA  
ATOM   4717 HD13 LEU P 877      25.140 -13.493  10.621  0.00  0.00      PROA  
ATOM   4718  CD2 LEU P 877      26.141 -15.334  13.618  0.00  0.00      PROA  
ATOM   4719 HD21 LEU P 877      25.643 -16.327  13.632  0.00  0.00      PROA  
ATOM   4720 HD22 LEU P 877      26.253 -15.131  14.704  0.00  0.00      PROA  
ATOM   4721 HD23 LEU P 877      27.137 -15.448  13.140  0.00  0.00      PROA  
ATOM   4722  C   LEU P 877      25.431 -11.250  15.297  0.00  0.00      PROA  
ATOM   4723  O   LEU P 877      26.237 -11.353  16.166  0.00  0.00      PROA  
ATOM   4724  N   VAL P 878      24.923 -10.079  15.049  0.00  0.00      PROA  
ATOM   4725  HN  VAL P 878      24.080 -10.009  14.523  0.00  0.00      PROA  
ATOM   4726  CA  VAL P 878      25.309  -8.708  15.512  0.00  0.00      PROA  
ATOM   4727  HA  VAL P 878      26.354  -8.499  15.342  0.00  0.00      PROA  
ATOM   4728  CB  VAL P 878      24.598  -7.557  14.718  0.00  0.00      PROA  
ATOM   4729  HB  VAL P 878      23.538  -7.792  14.481  0.00  0.00      PROA  
ATOM   4730  CG1 VAL P 878      24.457  -6.213  15.474  0.00  0.00      PROA  
ATOM   4731 HG11 VAL P 878      24.247  -5.421  14.724  0.00  0.00      PROA  
ATOM   4732 HG12 VAL P 878      25.338  -5.903  16.075  0.00  0.00      PROA  
ATOM   4733 HG13 VAL P 878      23.634  -6.252  16.220  0.00  0.00      PROA  
ATOM   4734  CG2 VAL P 878      25.379  -7.338  13.421  0.00  0.00      PROA  
ATOM   4735 HG21 VAL P 878      26.462  -7.504  13.607  0.00  0.00      PROA  
ATOM   4736 HG22 VAL P 878      25.258  -6.285  13.086  0.00  0.00      PROA  
ATOM   4737 HG23 VAL P 878      25.197  -8.034  12.574  0.00  0.00      PROA  
ATOM   4738  C   VAL P 878      25.114  -8.486  16.975  0.00  0.00      PROA  
ATOM   4739  O   VAL P 878      25.945  -7.845  17.615  0.00  0.00      PROA  
ATOM   4740  N   GLY P 879      24.003  -8.966  17.649  0.00  0.00      PROA  
ATOM   4741  HN  GLY P 879      23.391  -9.483  17.056  0.00  0.00      PROA  
ATOM   4742  CA  GLY P 879      23.993  -9.143  19.124  0.00  0.00      PROA  
ATOM   4743  HA1 GLY P 879      24.990  -9.389  19.460  0.00  0.00      PROA  
ATOM   4744  HA2 GLY P 879      23.325  -9.944  19.404  0.00  0.00      PROA  
ATOM   4745  C   GLY P 879      23.608  -7.845  19.861  0.00  0.00      PROA  
ATOM   4746  O   GLY P 879      23.715  -7.681  21.032  0.00  0.00      PROA  
ATOM   4747  N   VAL P 880      22.997  -6.858  19.145  0.00  0.00      PROA  
ATOM   4748  HN  VAL P 880      22.782  -7.147  18.215  0.00  0.00      PROA  
ATOM   4749  CA  VAL P 880      22.637  -5.529  19.669  0.00  0.00      PROA  
ATOM   4750  HA  VAL P 880      22.798  -5.450  20.734  0.00  0.00      PROA  
ATOM   4751  CB  VAL P 880      23.281  -4.341  18.941  0.00  0.00      PROA  
ATOM   4752  HB  VAL P 880      23.190  -4.531  17.851  0.00  0.00      PROA  
ATOM   4753  CG1 VAL P 880      22.680  -2.984  19.416  0.00  0.00      PROA  
ATOM   4754 HG11 VAL P 880      23.232  -2.147  18.940  0.00  0.00      PROA  
ATOM   4755 HG12 VAL P 880      22.791  -2.755  20.498  0.00  0.00      PROA  
ATOM   4756 HG13 VAL P 880      21.585  -2.959  19.228  0.00  0.00      PROA  
ATOM   4757  CG2 VAL P 880      24.800  -4.335  19.069  0.00  0.00      PROA  
ATOM   4758 HG21 VAL P 880      25.239  -3.451  18.558  0.00  0.00      PROA  
ATOM   4759 HG22 VAL P 880      25.306  -5.240  18.669  0.00  0.00      PROA  
ATOM   4760 HG23 VAL P 880      25.167  -4.319  20.117  0.00  0.00      PROA  
ATOM   4761  C   VAL P 880      21.136  -5.574  19.509  0.00  0.00      PROA  
ATOM   4762  O   VAL P 880      20.746  -5.916  18.386  0.00  0.00      PROA  
ATOM   4763  N   PRO P 881      20.299  -5.340  20.517  0.00  0.00      PROA  
ATOM   4764  CD  PRO P 881      20.606  -4.886  21.872  0.00  0.00      PROA  
ATOM   4765  HD1 PRO P 881      20.971  -3.837  21.882  0.00  0.00      PROA  
ATOM   4766  HD2 PRO P 881      21.377  -5.584  22.265  0.00  0.00      PROA  
ATOM   4767  CA  PRO P 881      18.974  -5.897  20.471  0.00  0.00      PROA  
ATOM   4768  HA  PRO P 881      18.934  -6.827  19.924  0.00  0.00      PROA  
ATOM   4769  CB  PRO P 881      18.501  -6.135  21.960  0.00  0.00      PROA  
ATOM   4770  HB1 PRO P 881      18.521  -7.213  22.225  0.00  0.00      PROA  
ATOM   4771  HB2 PRO P 881      17.459  -5.880  22.250  0.00  0.00      PROA  
ATOM   4772  CG  PRO P 881      19.441  -5.238  22.770  0.00  0.00      PROA  
ATOM   4773  HG1 PRO P 881      18.832  -4.315  22.875  0.00  0.00      PROA  
ATOM   4774  HG2 PRO P 881      19.536  -5.705  23.774  0.00  0.00      PROA  
ATOM   4775  C   PRO P 881      18.127  -4.975  19.690  0.00  0.00      PROA  
ATOM   4776  O   PRO P 881      18.066  -3.795  20.000  0.00  0.00      PROA  
ATOM   4777  N   SER P 882      17.425  -5.386  18.609  0.00  0.00      PROA  
ATOM   4778  HN  SER P 882      17.614  -6.306  18.274  0.00  0.00      PROA  
ATOM   4779  CA  SER P 882      16.373  -4.719  17.893  0.00  0.00      PROA  
ATOM   4780  HA  SER P 882      16.550  -3.653  17.902  0.00  0.00      PROA  
ATOM   4781  CB  SER P 882      16.359  -5.143  16.381  0.00  0.00      PROA  
ATOM   4782  HB1 SER P 882      17.212  -4.653  15.866  0.00  0.00      PROA  
ATOM   4783  HB2 SER P 882      15.436  -4.848  15.838  0.00  0.00      PROA  
ATOM   4784  OG  SER P 882      16.474  -6.583  16.343  0.00  0.00      PROA  
ATOM   4785  HG1 SER P 882      17.262  -6.842  15.860  0.00  0.00      PROA  
ATOM   4786  C   SER P 882      14.967  -4.906  18.476  0.00  0.00      PROA  
ATOM   4787  O   SER P 882      14.629  -5.737  19.312  0.00  0.00      PROA  
ATOM   4788  N   PRO P 883      14.101  -4.025  18.109  0.00  0.00      PROA  
ATOM   4789  CD  PRO P 883      14.390  -2.594  17.846  0.00  0.00      PROA  
ATOM   4790  HD1 PRO P 883      15.119  -2.659  17.010  0.00  0.00      PROA  
ATOM   4791  HD2 PRO P 883      14.950  -2.218  18.729  0.00  0.00      PROA  
ATOM   4792  CA  PRO P 883      12.645  -4.258  18.264  0.00  0.00      PROA  
ATOM   4793  HA  PRO P 883      12.368  -4.717  19.201  0.00  0.00      PROA  
ATOM   4794  CB  PRO P 883      12.101  -2.800  18.191  0.00  0.00      PROA  
ATOM   4795  HB1 PRO P 883      12.123  -2.382  19.221  0.00  0.00      PROA  
ATOM   4796  HB2 PRO P 883      11.074  -2.705  17.777  0.00  0.00      PROA  
ATOM   4797  CG  PRO P 883      13.102  -1.912  17.470  0.00  0.00      PROA  
ATOM   4798  HG1 PRO P 883      12.902  -1.865  16.378  0.00  0.00      PROA  
ATOM   4799  HG2 PRO P 883      13.140  -0.834  17.732  0.00  0.00      PROA  
ATOM   4800  C   PRO P 883      12.158  -5.169  17.162  0.00  0.00      PROA  
ATOM   4801  O   PRO P 883      12.485  -5.011  15.956  0.00  0.00      PROA  
ATOM   4802  N   LYS P 884      11.406  -6.260  17.509  0.00  0.00      PROA  
ATOM   4803  HN  LYS P 884      11.233  -6.337  18.488  0.00  0.00      PROA  
ATOM   4804  CA  LYS P 884      10.932  -7.179  16.465  0.00  0.00      PROA  
ATOM   4805  HA  LYS P 884      11.053  -6.776  15.471  0.00  0.00      PROA  
ATOM   4806  CB  LYS P 884      11.600  -8.606  16.589  0.00  0.00      PROA  
ATOM   4807  HB1 LYS P 884      11.492  -9.114  15.607  0.00  0.00      PROA  
ATOM   4808  HB2 LYS P 884      11.108  -9.275  17.328  0.00  0.00      PROA  
ATOM   4809  CG  LYS P 884      13.165  -8.697  16.802  0.00  0.00      PROA  
ATOM   4810  HG1 LYS P 884      13.419  -8.111  17.711  0.00  0.00      PROA  
ATOM   4811  HG2 LYS P 884      13.633  -8.371  15.849  0.00  0.00      PROA  
ATOM   4812  CD  LYS P 884      13.635 -10.184  16.798  0.00  0.00      PROA  
ATOM   4813  HD1 LYS P 884      12.998 -10.738  16.076  0.00  0.00      PROA  
ATOM   4814  HD2 LYS P 884      13.564 -10.611  17.821  0.00  0.00      PROA  
ATOM   4815  CE  LYS P 884      15.033 -10.434  16.304  0.00  0.00      PROA  
ATOM   4816  HE1 LYS P 884      15.027 -10.166  15.226  0.00  0.00      PROA  
ATOM   4817  HE2 LYS P 884      15.512 -11.435  16.250  0.00  0.00      PROA  
ATOM   4818  NZ  LYS P 884      15.954  -9.504  16.955  0.00  0.00      PROA  
ATOM   4819  HZ1 LYS P 884      16.732  -9.594  16.271  0.00  0.00      PROA  
ATOM   4820  HZ2 LYS P 884      16.198  -9.766  17.932  0.00  0.00      PROA  
ATOM   4821  HZ3 LYS P 884      15.649  -8.513  16.873  0.00  0.00      PROA  
ATOM   4822  C   LYS P 884       9.407  -7.390  16.642  0.00  0.00      PROA  
ATOM   4823  O   LYS P 884       8.844  -6.955  17.607  0.00  0.00      PROA  
ATOM   4824  N   LEU P 885       8.852  -8.017  15.578  0.00  0.00      PROA  
ATOM   4825  HN  LEU P 885       9.462  -8.465  14.930  0.00  0.00      PROA  
ATOM   4826  CA  LEU P 885       7.408  -8.164  15.322  0.00  0.00      PROA  
ATOM   4827  HA  LEU P 885       6.953  -7.196  15.473  0.00  0.00      PROA  
ATOM   4828  CB  LEU P 885       7.222  -8.637  13.873  0.00  0.00      PROA  
ATOM   4829  HB1 LEU P 885       7.673  -9.652  13.833  0.00  0.00      PROA  
ATOM   4830  HB2 LEU P 885       7.662  -8.034  13.050  0.00  0.00      PROA  
ATOM   4831  CG  LEU P 885       5.816  -8.958  13.431  0.00  0.00      PROA  
ATOM   4832  HG  LEU P 885       5.412  -9.727  14.124  0.00  0.00      PROA  
ATOM   4833  CD1 LEU P 885       4.960  -7.662  13.532  0.00  0.00      PROA  
ATOM   4834 HD11 LEU P 885       5.362  -6.935  12.795  0.00  0.00      PROA  
ATOM   4835 HD12 LEU P 885       5.158  -7.247  14.544  0.00  0.00      PROA  
ATOM   4836 HD13 LEU P 885       3.877  -7.911  13.543  0.00  0.00      PROA  
ATOM   4837  CD2 LEU P 885       5.834  -9.552  12.021  0.00  0.00      PROA  
ATOM   4838 HD21 LEU P 885       6.276  -8.939  11.207  0.00  0.00      PROA  
ATOM   4839 HD22 LEU P 885       4.782  -9.692  11.693  0.00  0.00      PROA  
ATOM   4840 HD23 LEU P 885       6.344 -10.525  11.854  0.00  0.00      PROA  
ATOM   4841  C   LEU P 885       6.633  -8.876  16.395  0.00  0.00      PROA  
ATOM   4842  O   LEU P 885       7.085  -9.771  17.056  0.00  0.00      PROA  
ATOM   4843  N   HSD P 886       5.395  -8.428  16.681  0.00  0.00      PROA  
ATOM   4844  HN  HSD P 886       5.032  -7.631  16.204  0.00  0.00      PROA  
ATOM   4845  CA  HSD P 886       4.496  -8.974  17.692  0.00  0.00      PROA  
ATOM   4846  HA  HSD P 886       4.904  -9.858  18.161  0.00  0.00      PROA  
ATOM   4847  CB  HSD P 886       4.074  -8.003  18.862  0.00  0.00      PROA  
ATOM   4848  HB1 HSD P 886       3.239  -8.356  19.504  0.00  0.00      PROA  
ATOM   4849  HB2 HSD P 886       4.044  -6.984  18.420  0.00  0.00      PROA  
ATOM   4850  ND1 HSD P 886       5.531  -8.661  20.828  0.00  0.00      PROA  
ATOM   4851  HD1 HSD P 886       4.843  -9.300  21.169  0.00  0.00      PROA  
ATOM   4852  CG  HSD P 886       5.280  -7.906  19.773  0.00  0.00      PROA  
ATOM   4853  CE1 HSD P 886       6.673  -8.334  21.353  0.00  0.00      PROA  
ATOM   4854  HE1 HSD P 886       7.111  -8.993  22.103  0.00  0.00      PROA  
ATOM   4855  NE2 HSD P 886       7.262  -7.383  20.629  0.00  0.00      PROA  
ATOM   4856  CD2 HSD P 886       6.325  -7.057  19.624  0.00  0.00      PROA  
ATOM   4857  HD2 HSD P 886       6.539  -6.271  18.911  0.00  0.00      PROA  
ATOM   4858  C   HSD P 886       3.224  -9.378  17.009  0.00  0.00      PROA  
ATOM   4859  O   HSD P 886       2.445  -8.551  16.542  0.00  0.00      PROA  
ATOM   4860  N   VAL P 887       2.837 -10.648  16.922  0.00  0.00      PROA  
ATOM   4861  HN  VAL P 887       3.400 -11.322  17.393  0.00  0.00      PROA  
ATOM   4862  CA  VAL P 887       1.772 -11.096  16.157  0.00  0.00      PROA  
ATOM   4863  HA  VAL P 887       1.329 -10.202  15.744  0.00  0.00      PROA  
ATOM   4864  CB  VAL P 887       2.136 -12.211  15.175  0.00  0.00      PROA  
ATOM   4865  HB  VAL P 887       2.670 -13.029  15.703  0.00  0.00      PROA  
ATOM   4866  CG1 VAL P 887       0.973 -12.845  14.349  0.00  0.00      PROA  
ATOM   4867 HG11 VAL P 887       1.418 -13.759  13.899  0.00  0.00      PROA  
ATOM   4868 HG12 VAL P 887       0.631 -12.060  13.642  0.00  0.00      PROA  
ATOM   4869 HG13 VAL P 887       0.221 -13.248  15.060  0.00  0.00      PROA  
ATOM   4870  CG2 VAL P 887       3.185 -11.709  14.102  0.00  0.00      PROA  
ATOM   4871 HG21 VAL P 887       2.584 -11.118  13.378  0.00  0.00      PROA  
ATOM   4872 HG22 VAL P 887       3.480 -12.575  13.473  0.00  0.00      PROA  
ATOM   4873 HG23 VAL P 887       4.050 -11.157  14.527  0.00  0.00      PROA  
ATOM   4874  C   VAL P 887       0.833 -11.668  17.252  0.00  0.00      PROA  
ATOM   4875  O   VAL P 887       1.174 -12.504  18.097  0.00  0.00      PROA  
ATOM   4876  N   PRO P 888      -0.453 -11.272  17.351  0.00  0.00      PROA  
ATOM   4877  CD  PRO P 888      -1.075 -10.354  16.392  0.00  0.00      PROA  
ATOM   4878  HD1 PRO P 888      -1.024 -10.935  15.446  0.00  0.00      PROA  
ATOM   4879  HD2 PRO P 888      -0.493  -9.413  16.295  0.00  0.00      PROA  
ATOM   4880  CA  PRO P 888      -1.480 -11.993  18.121  0.00  0.00      PROA  
ATOM   4881  HA  PRO P 888      -1.381 -11.602  19.122  0.00  0.00      PROA  
ATOM   4882  CB  PRO P 888      -2.769 -11.648  17.427  0.00  0.00      PROA  
ATOM   4883  HB1 PRO P 888      -3.755 -11.739  17.931  0.00  0.00      PROA  
ATOM   4884  HB2 PRO P 888      -2.783 -12.308  16.533  0.00  0.00      PROA  
ATOM   4885  CG  PRO P 888      -2.523 -10.221  16.950  0.00  0.00      PROA  
ATOM   4886  HG1 PRO P 888      -3.166  -9.970  16.080  0.00  0.00      PROA  
ATOM   4887  HG2 PRO P 888      -2.605  -9.494  17.786  0.00  0.00      PROA  
ATOM   4888  C   PRO P 888      -1.313 -13.491  18.316  0.00  0.00      PROA  
ATOM   4889  O   PRO P 888      -1.082 -14.172  17.308  0.00  0.00      PROA  
ATOM   4890  N   GLU P 889      -1.242 -14.058  19.516  0.00  0.00      PROA  
ATOM   4891  HN  GLU P 889      -1.370 -13.443  20.290  0.00  0.00      PROA  
ATOM   4892  CA  GLU P 889      -0.773 -15.370  19.783  0.00  0.00      PROA  
ATOM   4893  HA  GLU P 889      -0.492 -15.886  18.876  0.00  0.00      PROA  
ATOM   4894  CB  GLU P 889       0.359 -15.465  20.848  0.00  0.00      PROA  
ATOM   4895  HB1 GLU P 889       0.585 -16.553  20.842  0.00  0.00      PROA  
ATOM   4896  HB2 GLU P 889       0.085 -15.131  21.871  0.00  0.00      PROA  
ATOM   4897  CG  GLU P 889       1.656 -14.684  20.470  0.00  0.00      PROA  
ATOM   4898  HG1 GLU P 889       1.586 -13.662  20.901  0.00  0.00      PROA  
ATOM   4899  HG2 GLU P 889       1.756 -14.433  19.393  0.00  0.00      PROA  
ATOM   4900  CD  GLU P 889       3.089 -15.131  20.961  0.00  0.00      PROA  
ATOM   4901  OE1 GLU P 889       4.105 -14.998  20.244  0.00  0.00      PROA  
ATOM   4902  OE2 GLU P 889       3.151 -15.448  22.185  0.00  0.00      PROA  
ATOM   4903  C   GLU P 889      -1.919 -16.228  20.287  0.00  0.00      PROA  
ATOM   4904  O   GLU P 889      -1.898 -17.467  20.464  0.00  0.00      PROA  
ATOM   4905  N   LYS P 890      -3.068 -15.611  20.460  0.00  0.00      PROA  
ATOM   4906  HN  LYS P 890      -3.240 -14.650  20.257  0.00  0.00      PROA  
ATOM   4907  CA  LYS P 890      -4.242 -16.381  20.923  0.00  0.00      PROA  
ATOM   4908  HA  LYS P 890      -3.950 -17.314  21.383  0.00  0.00      PROA  
ATOM   4909  CB  LYS P 890      -5.144 -15.531  21.915  0.00  0.00      PROA  
ATOM   4910  HB1 LYS P 890      -6.093 -16.006  22.245  0.00  0.00      PROA  
ATOM   4911  HB2 LYS P 890      -5.347 -14.522  21.495  0.00  0.00      PROA  
ATOM   4912  CG  LYS P 890      -4.370 -15.145  23.242  0.00  0.00      PROA  
ATOM   4913  HG1 LYS P 890      -5.055 -14.447  23.768  0.00  0.00      PROA  
ATOM   4914  HG2 LYS P 890      -3.559 -14.454  22.927  0.00  0.00      PROA  
ATOM   4915  CD  LYS P 890      -3.801 -16.288  24.115  0.00  0.00      PROA  
ATOM   4916  HD1 LYS P 890      -3.022 -16.768  23.485  0.00  0.00      PROA  
ATOM   4917  HD2 LYS P 890      -4.688 -16.893  24.402  0.00  0.00      PROA  
ATOM   4918  CE  LYS P 890      -3.097 -15.850  25.488  0.00  0.00      PROA  
ATOM   4919  HE1 LYS P 890      -3.873 -15.361  26.116  0.00  0.00      PROA  
ATOM   4920  HE2 LYS P 890      -2.246 -15.233  25.128  0.00  0.00      PROA  
ATOM   4921  NZ  LYS P 890      -2.560 -17.062  26.059  0.00  0.00      PROA  
ATOM   4922  HZ1 LYS P 890      -2.129 -16.907  26.992  0.00  0.00      PROA  
ATOM   4923  HZ2 LYS P 890      -1.950 -17.570  25.387  0.00  0.00      PROA  
ATOM   4924  HZ3 LYS P 890      -3.275 -17.755  26.359  0.00  0.00      PROA  
ATOM   4925  C   LYS P 890      -5.221 -16.747  19.788  0.00  0.00      PROA  
ATOM   4926  O   LYS P 890      -5.124 -16.122  18.709  0.00  0.00      PROA  
ATOM   4927  N   PHE P 891      -6.060 -17.762  19.965  0.00  0.00      PROA  
ATOM   4928  HN  PHE P 891      -5.927 -18.414  20.707  0.00  0.00      PROA  
ATOM   4929  CA  PHE P 891      -7.105 -18.194  19.025  0.00  0.00      PROA  
ATOM   4930  HA  PHE P 891      -7.027 -17.590  18.133  0.00  0.00      PROA  
ATOM   4931  CB  PHE P 891      -6.931 -19.645  18.481  0.00  0.00      PROA  
ATOM   4932  HB1 PHE P 891      -6.123 -19.574  17.722  0.00  0.00      PROA  
ATOM   4933  HB2 PHE P 891      -7.831 -19.986  17.927  0.00  0.00      PROA  
ATOM   4934  CG  PHE P 891      -6.574 -20.673  19.490  0.00  0.00      PROA  
ATOM   4935  CD1 PHE P 891      -5.240 -21.086  19.718  0.00  0.00      PROA  
ATOM   4936  HD1 PHE P 891      -4.463 -20.625  19.125  0.00  0.00      PROA  
ATOM   4937  CE1 PHE P 891      -4.966 -22.090  20.686  0.00  0.00      PROA  
ATOM   4938  HE1 PHE P 891      -3.983 -22.464  20.930  0.00  0.00      PROA  
ATOM   4939  CZ  PHE P 891      -6.024 -22.650  21.386  0.00  0.00      PROA  
ATOM   4940  HZ  PHE P 891      -5.893 -23.530  21.999  0.00  0.00      PROA  
ATOM   4941  CD2 PHE P 891      -7.623 -21.193  20.258  0.00  0.00      PROA  
ATOM   4942  HD2 PHE P 891      -8.660 -20.929  20.118  0.00  0.00      PROA  
ATOM   4943  CE2 PHE P 891      -7.327 -22.179  21.196  0.00  0.00      PROA  
ATOM   4944  HE2 PHE P 891      -8.158 -22.662  21.688  0.00  0.00      PROA  
ATOM   4945  C   PHE P 891      -8.443 -17.894  19.530  0.00  0.00      PROA  
ATOM   4946  O   PHE P 891      -9.345 -17.773  18.752  0.00  0.00      PROA  
ATOM   4947  N   GLU P 892      -8.565 -17.576  20.814  0.00  0.00      PROA  
ATOM   4948  HN  GLU P 892      -7.829 -17.673  21.480  0.00  0.00      PROA  
ATOM   4949  CA  GLU P 892      -9.799 -16.969  21.348  0.00  0.00      PROA  
ATOM   4950  HA  GLU P 892     -10.627 -17.375  20.786  0.00  0.00      PROA  
ATOM   4951  CB  GLU P 892     -10.119 -17.485  22.797  0.00  0.00      PROA  
ATOM   4952  HB1 GLU P 892     -11.147 -17.144  23.047  0.00  0.00      PROA  
ATOM   4953  HB2 GLU P 892      -9.440 -17.057  23.565  0.00  0.00      PROA  
ATOM   4954  CG  GLU P 892      -9.984 -18.970  23.039  0.00  0.00      PROA  
ATOM   4955  HG1 GLU P 892      -8.955 -19.365  23.174  0.00  0.00      PROA  
ATOM   4956  HG2 GLU P 892     -10.312 -19.567  22.161  0.00  0.00      PROA  
ATOM   4957  CD  GLU P 892     -10.793 -19.430  24.245  0.00  0.00      PROA  
ATOM   4958  OE1 GLU P 892     -10.353 -20.371  25.013  0.00  0.00      PROA  
ATOM   4959  OE2 GLU P 892     -11.883 -18.810  24.551  0.00  0.00      PROA  
ATOM   4960  C   GLU P 892      -9.795 -15.430  21.349  0.00  0.00      PROA  
ATOM   4961  O   GLU P 892      -8.841 -14.956  21.915  0.00  0.00      PROA  
ATOM   4962  N   PRO P 893     -10.732 -14.735  20.792  0.00  0.00      PROA  
ATOM   4963  CD  PRO P 893     -11.790 -15.372  19.972  0.00  0.00      PROA  
ATOM   4964  HD1 PRO P 893     -12.409 -16.036  20.612  0.00  0.00      PROA  
ATOM   4965  HD2 PRO P 893     -11.395 -16.009  19.152  0.00  0.00      PROA  
ATOM   4966  CA  PRO P 893     -10.998 -13.292  20.996  0.00  0.00      PROA  
ATOM   4967  HA  PRO P 893     -10.183 -12.817  20.469  0.00  0.00      PROA  
ATOM   4968  CB  PRO P 893     -12.317 -13.099  20.359  0.00  0.00      PROA  
ATOM   4969  HB1 PRO P 893     -12.437 -12.041  20.042  0.00  0.00      PROA  
ATOM   4970  HB2 PRO P 893     -13.188 -13.023  21.045  0.00  0.00      PROA  
ATOM   4971  CG  PRO P 893     -12.492 -14.218  19.309  0.00  0.00      PROA  
ATOM   4972  HG1 PRO P 893     -13.504 -14.483  18.935  0.00  0.00      PROA  
ATOM   4973  HG2 PRO P 893     -11.788 -13.957  18.491  0.00  0.00      PROA  
ATOM   4974  C   PRO P 893     -11.016 -12.963  22.517  0.00  0.00      PROA  
ATOM   4975  O   PRO P 893     -11.439 -13.801  23.320  0.00  0.00      PROA  
ATOM   4976  N   THR P 894     -10.452 -11.864  22.980  0.00  0.00      PROA  
ATOM   4977  HN  THR P 894     -10.080 -11.245  22.293  0.00  0.00      PROA  
ATOM   4978  CA  THR P 894     -10.063 -11.568  24.320  0.00  0.00      PROA  
ATOM   4979  HA  THR P 894      -9.846 -12.531  24.758  0.00  0.00      PROA  
ATOM   4980  CB  THR P 894      -8.800 -10.685  24.274  0.00  0.00      PROA  
ATOM   4981  HB  THR P 894      -8.579 -10.277  25.284  0.00  0.00      PROA  
ATOM   4982  OG1 THR P 894      -8.868  -9.633  23.297  0.00  0.00      PROA  
ATOM   4983  HG1 THR P 894      -9.077  -8.865  23.835  0.00  0.00      PROA  
ATOM   4984  CG2 THR P 894      -7.555 -11.589  23.951  0.00  0.00      PROA  
ATOM   4985 HG21 THR P 894      -6.679 -10.908  23.890  0.00  0.00      PROA  
ATOM   4986 HG22 THR P 894      -7.585 -12.241  23.052  0.00  0.00      PROA  
ATOM   4987 HG23 THR P 894      -7.394 -12.214  24.856  0.00  0.00      PROA  
ATOM   4988  C   THR P 894     -11.145 -10.964  25.035  0.00  0.00      PROA  
ATOM   4989  O   THR P 894     -11.413 -11.199  26.209  0.00  0.00      PROA  
ATOM   4990  N   HSD P 895     -11.936 -10.085  24.329  0.00  0.00      PROA  
ATOM   4991  HN  HSD P 895     -11.758  -9.862  23.374  0.00  0.00      PROA  
ATOM   4992  CA  HSD P 895     -13.129  -9.407  24.923  0.00  0.00      PROA  
ATOM   4993  HA  HSD P 895     -12.783  -9.176  25.920  0.00  0.00      PROA  
ATOM   4994  CB  HSD P 895     -13.504  -8.057  24.225  0.00  0.00      PROA  
ATOM   4995  HB1 HSD P 895     -13.634  -8.218  23.133  0.00  0.00      PROA  
ATOM   4996  HB2 HSD P 895     -12.589  -7.431  24.293  0.00  0.00      PROA  
ATOM   4997  ND1 HSD P 895     -15.885  -7.115  24.349  0.00  0.00      PROA  
ATOM   4998  HD1 HSD P 895     -16.321  -7.421  23.503  0.00  0.00      PROA  
ATOM   4999  CG  HSD P 895     -14.676  -7.378  24.929  0.00  0.00      PROA  
ATOM   5000  CE1 HSD P 895     -16.600  -6.423  25.306  0.00  0.00      PROA  
ATOM   5001  HE1 HSD P 895     -17.628  -6.217  25.008  0.00  0.00      PROA  
ATOM   5002  NE2 HSD P 895     -15.993  -6.256  26.465  0.00  0.00      PROA  
ATOM   5003  CD2 HSD P 895     -14.744  -6.882  26.229  0.00  0.00      PROA  
ATOM   5004  HD2 HSD P 895     -13.850  -6.765  26.830  0.00  0.00      PROA  
ATOM   5005  C   HSD P 895     -14.275 -10.406  25.077  0.00  0.00      PROA  
ATOM   5006  O   HSD P 895     -14.708 -11.083  24.127  0.00  0.00      PROA  
ATOM   5007  N   PRO P 896     -14.813 -10.633  26.269  0.00  0.00      PROA  
ATOM   5008  CD  PRO P 896     -14.442 -10.071  27.547  0.00  0.00      PROA  
ATOM   5009  HD1 PRO P 896     -14.407  -8.961  27.589  0.00  0.00      PROA  
ATOM   5010  HD2 PRO P 896     -13.422 -10.453  27.770  0.00  0.00      PROA  
ATOM   5011  CA  PRO P 896     -15.583 -11.862  26.473  0.00  0.00      PROA  
ATOM   5012  HA  PRO P 896     -15.037 -12.702  26.070  0.00  0.00      PROA  
ATOM   5013  CB  PRO P 896     -15.702 -11.952  27.977  0.00  0.00      PROA  
ATOM   5014  HB1 PRO P 896     -14.835 -12.596  28.234  0.00  0.00      PROA  
ATOM   5015  HB2 PRO P 896     -16.624 -12.402  28.405  0.00  0.00      PROA  
ATOM   5016  CG  PRO P 896     -15.543 -10.566  28.463  0.00  0.00      PROA  
ATOM   5017  HG1 PRO P 896     -16.422  -9.941  28.195  0.00  0.00      PROA  
ATOM   5018  HG2 PRO P 896     -15.208 -10.337  29.497  0.00  0.00      PROA  
ATOM   5019  C   PRO P 896     -17.001 -11.837  25.914  0.00  0.00      PROA  
ATOM   5020  O   PRO P 896     -17.703 -12.809  26.190  0.00  0.00      PROA  
ATOM   5021  N   GLU P 897     -17.326 -10.790  25.150  0.00  0.00      PROA  
ATOM   5022  HN  GLU P 897     -16.763  -9.968  25.114  0.00  0.00      PROA  
ATOM   5023  CA  GLU P 897     -18.553 -10.693  24.361  0.00  0.00      PROA  
ATOM   5024  HA  GLU P 897     -19.177 -11.532  24.632  0.00  0.00      PROA  
ATOM   5025  CB  GLU P 897     -19.399  -9.427  24.730  0.00  0.00      PROA  
ATOM   5026  HB1 GLU P 897     -20.333  -9.349  24.133  0.00  0.00      PROA  
ATOM   5027  HB2 GLU P 897     -18.731  -8.543  24.647  0.00  0.00      PROA  
ATOM   5028  CG  GLU P 897     -19.837  -9.417  26.171  0.00  0.00      PROA  
ATOM   5029  HG1 GLU P 897     -18.900  -9.384  26.768  0.00  0.00      PROA  
ATOM   5030  HG2 GLU P 897     -20.305 -10.409  26.349  0.00  0.00      PROA  
ATOM   5031  CD  GLU P 897     -20.790  -8.335  26.487  0.00  0.00      PROA  
ATOM   5032  OE1 GLU P 897     -20.564  -7.623  27.547  0.00  0.00      PROA  
ATOM   5033  OE2 GLU P 897     -21.887  -8.247  25.905  0.00  0.00      PROA  
ATOM   5034  C   GLU P 897     -18.364 -10.887  22.802  0.00  0.00      PROA  
ATOM   5035  O   GLU P 897     -19.221 -10.613  21.985  0.00  0.00      PROA  
ATOM   5036  N   ARG P 898     -17.287 -11.458  22.347  0.00  0.00      PROA  
ATOM   5037  HN  ARG P 898     -16.559 -11.698  22.984  0.00  0.00      PROA  
ATOM   5038  CA  ARG P 898     -16.963 -11.762  20.913  0.00  0.00      PROA  
ATOM   5039  HA  ARG P 898     -17.702 -11.291  20.282  0.00  0.00      PROA  
ATOM   5040  CB  ARG P 898     -15.517 -11.094  20.672  0.00  0.00      PROA  
ATOM   5041  HB1 ARG P 898     -15.124 -11.431  19.689  0.00  0.00      PROA  
ATOM   5042  HB2 ARG P 898     -14.840 -11.508  21.449  0.00  0.00      PROA  
ATOM   5043  CG  ARG P 898     -15.429  -9.521  20.729  0.00  0.00      PROA  
ATOM   5044  HG1 ARG P 898     -14.431  -9.087  20.507  0.00  0.00      PROA  
ATOM   5045  HG2 ARG P 898     -15.736  -9.210  21.751  0.00  0.00      PROA  
ATOM   5046  CD  ARG P 898     -16.553  -8.716  19.902  0.00  0.00      PROA  
ATOM   5047  HD1 ARG P 898     -16.159  -7.680  19.823  0.00  0.00      PROA  
ATOM   5048  HD2 ARG P 898     -17.585  -8.825  20.298  0.00  0.00      PROA  
ATOM   5049  NE  ARG P 898     -16.329  -9.271  18.569  0.00  0.00      PROA  
ATOM   5050  HE  ARG P 898     -15.361  -9.455  18.398  0.00  0.00      PROA  
ATOM   5051  CZ  ARG P 898     -17.211  -9.888  17.844  0.00  0.00      PROA  
ATOM   5052  NH1 ARG P 898     -18.501  -9.714  18.079  0.00  0.00      PROA  
ATOM   5053 HH11 ARG P 898     -18.864  -9.249  18.887  0.00  0.00      PROA  
ATOM   5054 HH12 ARG P 898     -19.165 -10.021  17.397  0.00  0.00      PROA  
ATOM   5055  NH2 ARG P 898     -16.838 -10.567  16.782  0.00  0.00      PROA  
ATOM   5056 HH21 ARG P 898     -17.471 -10.959  16.114  0.00  0.00      PROA  
ATOM   5057 HH22 ARG P 898     -15.872 -10.767  16.619  0.00  0.00      PROA  
ATOM   5058  C   ARG P 898     -17.023 -13.300  20.689  0.00  0.00      PROA  
ATOM   5059  O   ARG P 898     -16.771 -14.114  21.560  0.00  0.00      PROA  
ATOM   5060  N   GLY P 899     -17.321 -13.564  19.467  0.00  0.00      PROA  
ATOM   5061  HN  GLY P 899     -17.478 -12.722  18.957  0.00  0.00      PROA  
ATOM   5062  CA  GLY P 899     -17.264 -14.844  18.772  0.00  0.00      PROA
[truncated: 15,130,006 more chars]
