# Supplementary material for: CryoEM and computational modeling structural insights into the pH regulator NBCn1
Source: Nat Commun. 2025 Nov 11;16:9932. doi: 10.1038/s41467-025-64868-z (PMC12606367; doi:10.1038/s41467-025-64868-z)
Supplement: Supplementary file 6 — Supplementary Data 4 [file 41467_2025_64868_MOESM6_ESM.zip › 200ns_unrestr_MD_NBCn1_2NaCO3/hNBCn1_IF_200ns_2NaCO3_rep3_first_step.pdb]

CRYST1  117.346  117.346  134.719  90.00  90.00  90.00 P 1           1
ATOM      1  N   LEU P 585     -23.491  -6.793 -16.340  0.00  0.00      PROA  
ATOM      2  HT1 LEU P 585     -23.371  -5.875 -15.866  0.00  0.00      PROA  
ATOM      3  HT2 LEU P 585     -24.471  -6.847 -16.684  0.00  0.00      PROA  
ATOM      4  HT3 LEU P 585     -22.846  -6.738 -17.154  0.00  0.00      PROA  
ATOM      5  CA  LEU P 585     -23.137  -7.899 -15.416  0.00  0.00      PROA  
ATOM      6  HA  LEU P 585     -22.075  -7.822 -15.233  0.00  0.00      PROA  
ATOM      7  CB  LEU P 585     -23.892  -7.790 -14.014  0.00  0.00      PROA  
ATOM      8  HB1 LEU P 585     -24.962  -8.083 -14.068  0.00  0.00      PROA  
ATOM      9  HB2 LEU P 585     -23.873  -6.720 -13.719  0.00  0.00      PROA  
ATOM     10  CG  LEU P 585     -23.234  -8.432 -12.745  0.00  0.00      PROA  
ATOM     11  HG  LEU P 585     -23.817  -8.012 -11.898  0.00  0.00      PROA  
ATOM     12  CD1 LEU P 585     -23.512  -9.960 -12.685  0.00  0.00      PROA  
ATOM     13 HD11 LEU P 585     -24.615 -10.074 -12.755  0.00  0.00      PROA  
ATOM     14 HD12 LEU P 585     -23.093 -10.408 -11.758  0.00  0.00      PROA  
ATOM     15 HD13 LEU P 585     -22.958 -10.474 -13.500  0.00  0.00      PROA  
ATOM     16  CD2 LEU P 585     -21.750  -8.184 -12.659  0.00  0.00      PROA  
ATOM     17 HD21 LEU P 585     -21.616  -7.110 -12.406  0.00  0.00      PROA  
ATOM     18 HD22 LEU P 585     -21.055  -8.343 -13.511  0.00  0.00      PROA  
ATOM     19 HD23 LEU P 585     -21.365  -8.826 -11.838  0.00  0.00      PROA  
ATOM     20  C   LEU P 585     -23.375  -9.296 -16.029  0.00  0.00      PROA  
ATOM     21  O   LEU P 585     -22.488 -10.152 -16.035  0.00  0.00      PROA  
ATOM     22  N   ILE P 586     -24.539  -9.517 -16.675  0.00  0.00      PROA  
ATOM     23  HN  ILE P 586     -25.241  -8.823 -16.807  0.00  0.00      PROA  
ATOM     24  CA  ILE P 586     -24.886 -10.765 -17.321  0.00  0.00      PROA  
ATOM     25  HA  ILE P 586     -24.881 -11.508 -16.537  0.00  0.00      PROA  
ATOM     26  CB  ILE P 586     -26.343 -10.837 -17.770  0.00  0.00      PROA  
ATOM     27  HB  ILE P 586     -26.497 -10.027 -18.515  0.00  0.00      PROA  
ATOM     28  CG2 ILE P 586     -26.714 -12.186 -18.477  0.00  0.00      PROA  
ATOM     29 HG21 ILE P 586     -27.811 -12.339 -18.557  0.00  0.00      PROA  
ATOM     30 HG22 ILE P 586     -26.283 -13.123 -18.063  0.00  0.00      PROA  
ATOM     31 HG23 ILE P 586     -26.188 -12.235 -19.455  0.00  0.00      PROA  
ATOM     32  CG1 ILE P 586     -27.290 -10.553 -16.582  0.00  0.00      PROA  
ATOM     33 HG11 ILE P 586     -28.332 -10.445 -16.951  0.00  0.00      PROA  
ATOM     34 HG12 ILE P 586     -27.093  -9.581 -16.081  0.00  0.00      PROA  
ATOM     35  CD  ILE P 586     -27.116 -11.543 -15.423  0.00  0.00      PROA  
ATOM     36  HD1 ILE P 586     -26.228 -11.311 -14.797  0.00  0.00      PROA  
ATOM     37  HD2 ILE P 586     -27.028 -12.561 -15.859  0.00  0.00      PROA  
ATOM     38  HD3 ILE P 586     -28.029 -11.561 -14.791  0.00  0.00      PROA  
ATOM     39  C   ILE P 586     -23.938 -11.192 -18.376  0.00  0.00      PROA  
ATOM     40  O   ILE P 586     -23.646 -12.418 -18.495  0.00  0.00      PROA  
ATOM     41  N   LEU P 587     -23.366 -10.256 -19.171  0.00  0.00      PROA  
ATOM     42  HN  LEU P 587     -23.567  -9.281 -19.232  0.00  0.00      PROA  
ATOM     43  CA  LEU P 587     -22.380 -10.739 -20.187  0.00  0.00      PROA  
ATOM     44  HA  LEU P 587     -22.757 -11.570 -20.765  0.00  0.00      PROA  
ATOM     45  CB  LEU P 587     -22.181  -9.540 -21.283  0.00  0.00      PROA  
ATOM     46  HB1 LEU P 587     -21.269  -9.774 -21.873  0.00  0.00      PROA  
ATOM     47  HB2 LEU P 587     -21.885  -8.636 -20.709  0.00  0.00      PROA  
ATOM     48  CG  LEU P 587     -23.351  -9.362 -22.280  0.00  0.00      PROA  
ATOM     49  HG  LEU P 587     -24.330  -9.263 -21.763  0.00  0.00      PROA  
ATOM     50  CD1 LEU P 587     -22.993  -8.113 -23.228  0.00  0.00      PROA  
ATOM     51 HD11 LEU P 587     -23.308  -7.169 -22.734  0.00  0.00      PROA  
ATOM     52 HD12 LEU P 587     -23.414  -8.211 -24.251  0.00  0.00      PROA  
ATOM     53 HD13 LEU P 587     -21.910  -7.982 -23.434  0.00  0.00      PROA  
ATOM     54  CD2 LEU P 587     -23.501 -10.628 -23.152  0.00  0.00      PROA  
ATOM     55 HD21 LEU P 587     -24.049 -10.489 -24.108  0.00  0.00      PROA  
ATOM     56 HD22 LEU P 587     -24.029 -11.433 -22.598  0.00  0.00      PROA  
ATOM     57 HD23 LEU P 587     -22.513 -10.983 -23.517  0.00  0.00      PROA  
ATOM     58  C   LEU P 587     -21.144 -11.189 -19.501  0.00  0.00      PROA  
ATOM     59  O   LEU P 587     -20.519 -12.135 -20.037  0.00  0.00      PROA  
ATOM     60  N   ASP P 588     -20.713 -10.552 -18.387  0.00  0.00      PROA  
ATOM     61  HN  ASP P 588     -21.230  -9.814 -17.961  0.00  0.00      PROA  
ATOM     62  CA  ASP P 588     -19.413 -10.918 -17.683  0.00  0.00      PROA  
ATOM     63  HA  ASP P 588     -18.548 -10.756 -18.308  0.00  0.00      PROA  
ATOM     64  CB  ASP P 588     -19.227 -10.034 -16.448  0.00  0.00      PROA  
ATOM     65  HB1 ASP P 588     -18.205 -10.183 -16.039  0.00  0.00      PROA  
ATOM     66  HB2 ASP P 588     -19.998 -10.199 -15.665  0.00  0.00      PROA  
ATOM     67  CG  ASP P 588     -19.223  -8.567 -16.722  0.00  0.00      PROA  
ATOM     68  OD1 ASP P 588     -19.065  -8.232 -17.921  0.00  0.00      PROA  
ATOM     69  OD2 ASP P 588     -19.230  -7.728 -15.774  0.00  0.00      PROA  
ATOM     70  C   ASP P 588     -19.337 -12.354 -17.283  0.00  0.00      PROA  
ATOM     71  O   ASP P 588     -18.321 -12.988 -17.553  0.00  0.00      PROA  
ATOM     72  N   ILE P 589     -20.365 -12.912 -16.628  0.00  0.00      PROA  
ATOM     73  HN  ILE P 589     -21.138 -12.359 -16.325  0.00  0.00      PROA  
ATOM     74  CA  ILE P 589     -20.572 -14.334 -16.383  0.00  0.00      PROA  
ATOM     75  HA  ILE P 589     -19.829 -14.739 -15.712  0.00  0.00      PROA  
ATOM     76  CB  ILE P 589     -21.940 -14.447 -15.823  0.00  0.00      PROA  
ATOM     77  HB  ILE P 589     -22.721 -14.118 -16.541  0.00  0.00      PROA  
ATOM     78  CG2 ILE P 589     -22.322 -15.892 -15.572  0.00  0.00      PROA  
ATOM     79 HG21 ILE P 589     -21.704 -16.267 -14.729  0.00  0.00      PROA  
ATOM     80 HG22 ILE P 589     -22.201 -16.475 -16.510  0.00  0.00      PROA  
ATOM     81 HG23 ILE P 589     -23.387 -15.900 -15.256  0.00  0.00      PROA  
ATOM     82  CG1 ILE P 589     -22.178 -13.618 -14.555  0.00  0.00      PROA  
ATOM     83 HG11 ILE P 589     -23.224 -13.749 -14.202  0.00  0.00      PROA  
ATOM     84 HG12 ILE P 589     -22.241 -12.539 -14.811  0.00  0.00      PROA  
ATOM     85  CD  ILE P 589     -21.357 -13.925 -13.324  0.00  0.00      PROA  
ATOM     86  HD1 ILE P 589     -20.301 -13.739 -13.613  0.00  0.00      PROA  
ATOM     87  HD2 ILE P 589     -21.573 -14.966 -13.000  0.00  0.00      PROA  
ATOM     88  HD3 ILE P 589     -21.686 -13.284 -12.478  0.00  0.00      PROA  
ATOM     89  C   ILE P 589     -20.438 -15.172 -17.692  0.00  0.00      PROA  
ATOM     90  O   ILE P 589     -19.684 -16.163 -17.808  0.00  0.00      PROA  
ATOM     91  N   LYS P 590     -21.146 -14.841 -18.740  0.00  0.00      PROA  
ATOM     92  HN  LYS P 590     -21.698 -14.021 -18.871  0.00  0.00      PROA  
ATOM     93  CA  LYS P 590     -21.168 -15.576 -20.011  0.00  0.00      PROA  
ATOM     94  HA  LYS P 590     -21.430 -16.591 -19.750  0.00  0.00      PROA  
ATOM     95  CB  LYS P 590     -22.149 -14.983 -21.014  0.00  0.00      PROA  
ATOM     96  HB1 LYS P 590     -21.825 -15.394 -21.994  0.00  0.00      PROA  
ATOM     97  HB2 LYS P 590     -21.888 -13.904 -20.958  0.00  0.00      PROA  
ATOM     98  CG  LYS P 590     -23.663 -15.218 -20.776  0.00  0.00      PROA  
ATOM     99  HG1 LYS P 590     -23.872 -14.967 -19.714  0.00  0.00      PROA  
ATOM    100  HG2 LYS P 590     -23.979 -16.261 -20.993  0.00  0.00      PROA  
ATOM    101  CD  LYS P 590     -24.602 -14.247 -21.589  0.00  0.00      PROA  
ATOM    102  HD1 LYS P 590     -24.448 -14.480 -22.664  0.00  0.00      PROA  
ATOM    103  HD2 LYS P 590     -24.281 -13.214 -21.335  0.00  0.00      PROA  
ATOM    104  CE  LYS P 590     -26.078 -14.403 -21.375  0.00  0.00      PROA  
ATOM    105  HE1 LYS P 590     -26.310 -13.973 -20.378  0.00  0.00      PROA  
ATOM    106  HE2 LYS P 590     -26.420 -15.459 -21.411  0.00  0.00      PROA  
ATOM    107  NZ  LYS P 590     -26.810 -13.618 -22.347  0.00  0.00      PROA  
ATOM    108  HZ1 LYS P 590     -27.818 -13.864 -22.280  0.00  0.00      PROA  
ATOM    109  HZ2 LYS P 590     -26.433 -13.949 -23.257  0.00  0.00      PROA  
ATOM    110  HZ3 LYS P 590     -26.726 -12.608 -22.114  0.00  0.00      PROA  
ATOM    111  C   LYS P 590     -19.862 -15.757 -20.653  0.00  0.00      PROA  
ATOM    112  O   LYS P 590     -19.561 -16.789 -21.212  0.00  0.00      PROA  
ATOM    113  N   ARG P 591     -19.053 -14.652 -20.511  0.00  0.00      PROA  
ATOM    114  HN  ARG P 591     -19.592 -13.864 -20.225  0.00  0.00      PROA  
ATOM    115  CA  ARG P 591     -17.796 -14.647 -21.134  0.00  0.00      PROA  
ATOM    116  HA  ARG P 591     -17.974 -14.963 -22.152  0.00  0.00      PROA  
ATOM    117  CB  ARG P 591     -17.140 -13.195 -21.163  0.00  0.00      PROA  
ATOM    118  HB1 ARG P 591     -16.108 -13.264 -21.568  0.00  0.00      PROA  
ATOM    119  HB2 ARG P 591     -17.159 -12.878 -20.098  0.00  0.00      PROA  
ATOM    120  CG  ARG P 591     -17.815 -12.114 -22.033  0.00  0.00      PROA  
ATOM    121  HG1 ARG P 591     -18.816 -11.776 -21.690  0.00  0.00      PROA  
ATOM    122  HG2 ARG P 591     -18.239 -12.592 -22.942  0.00  0.00      PROA  
ATOM    123  CD  ARG P 591     -17.077 -10.705 -22.353  0.00  0.00      PROA  
ATOM    124  HD1 ARG P 591     -16.453 -10.897 -23.252  0.00  0.00      PROA  
ATOM    125  HD2 ARG P 591     -16.311 -10.590 -21.557  0.00  0.00      PROA  
ATOM    126  NE  ARG P 591     -17.900  -9.476 -22.571  0.00  0.00      PROA  
ATOM    127  HE  ARG P 591     -17.918  -9.085 -23.491  0.00  0.00      PROA  
ATOM    128  CZ  ARG P 591     -18.329  -8.743 -21.609  0.00  0.00      PROA  
ATOM    129  NH1 ARG P 591     -18.137  -9.059 -20.360  0.00  0.00      PROA  
ATOM    130 HH11 ARG P 591     -17.673  -9.927 -20.185  0.00  0.00      PROA  
ATOM    131 HH12 ARG P 591     -18.419  -8.466 -19.605  0.00  0.00      PROA  
ATOM    132  NH2 ARG P 591     -18.801  -7.581 -21.873  0.00  0.00      PROA  
ATOM    133 HH21 ARG P 591     -18.990  -7.250 -22.797  0.00  0.00      PROA  
ATOM    134 HH22 ARG P 591     -19.058  -7.033 -21.077  0.00  0.00      PROA  
ATOM    135  C   ARG P 591     -16.751 -15.596 -20.642  0.00  0.00      PROA  
ATOM    136  O   ARG P 591     -15.984 -16.099 -21.417  0.00  0.00      PROA  
ATOM    137  N   LYS P 592     -16.693 -15.734 -19.327  0.00  0.00      PROA  
ATOM    138  HN  LYS P 592     -17.415 -15.227 -18.863  0.00  0.00      PROA  
ATOM    139  CA  LYS P 592     -15.866 -16.792 -18.678  0.00  0.00      PROA  
ATOM    140  HA  LYS P 592     -15.012 -16.996 -19.307  0.00  0.00      PROA  
ATOM    141  CB  LYS P 592     -15.368 -16.504 -17.243  0.00  0.00      PROA  
ATOM    142  HB1 LYS P 592     -16.259 -16.227 -16.639  0.00  0.00      PROA  
ATOM    143  HB2 LYS P 592     -14.681 -15.636 -17.338  0.00  0.00      PROA  
ATOM    144  CG  LYS P 592     -14.761 -17.498 -16.348  0.00  0.00      PROA  
ATOM    145  HG1 LYS P 592     -15.437 -18.375 -16.261  0.00  0.00      PROA  
ATOM    146  HG2 LYS P 592     -14.545 -17.148 -15.316  0.00  0.00      PROA  
ATOM    147  CD  LYS P 592     -13.402 -17.988 -16.971  0.00  0.00      PROA  
ATOM    148  HD1 LYS P 592     -13.587 -18.481 -17.950  0.00  0.00      PROA  
ATOM    149  HD2 LYS P 592     -13.022 -18.872 -16.415  0.00  0.00      PROA  
ATOM    150  CE  LYS P 592     -12.291 -16.936 -17.227  0.00  0.00      PROA  
ATOM    151  HE1 LYS P 592     -12.029 -16.539 -16.223  0.00  0.00      PROA  
ATOM    152  HE2 LYS P 592     -12.815 -16.159 -17.824  0.00  0.00      PROA  
ATOM    153  NZ  LYS P 592     -11.149 -17.596 -17.898  0.00  0.00      PROA  
ATOM    154  HZ1 LYS P 592     -11.472 -18.087 -18.755  0.00  0.00      PROA  
ATOM    155  HZ2 LYS P 592     -10.598 -18.270 -17.328  0.00  0.00      PROA  
ATOM    156  HZ3 LYS P 592     -10.521 -16.807 -18.152  0.00  0.00      PROA  
ATOM    157  C   LYS P 592     -16.616 -18.147 -18.719  0.00  0.00      PROA  
ATOM    158  O   LYS P 592     -15.992 -19.116 -19.116  0.00  0.00      PROA  
ATOM    159  N   ALA P 593     -17.896 -18.243 -18.444  0.00  0.00      PROA  
ATOM    160  HN  ALA P 593     -18.295 -17.442 -18.004  0.00  0.00      PROA  
ATOM    161  CA  ALA P 593     -18.512 -19.564 -18.135  0.00  0.00      PROA  
ATOM    162  HA  ALA P 593     -18.254 -19.755 -17.104  0.00  0.00      PROA  
ATOM    163  CB  ALA P 593     -20.105 -19.538 -18.189  0.00  0.00      PROA  
ATOM    164  HB1 ALA P 593     -20.461 -19.424 -19.235  0.00  0.00      PROA  
ATOM    165  HB2 ALA P 593     -20.474 -18.708 -17.549  0.00  0.00      PROA  
ATOM    166  HB3 ALA P 593     -20.483 -20.491 -17.759  0.00  0.00      PROA  
ATOM    167  C   ALA P 593     -17.884 -20.847 -18.808  0.00  0.00      PROA  
ATOM    168  O   ALA P 593     -17.355 -21.707 -18.081  0.00  0.00      PROA  
ATOM    169  N   PRO P 594     -17.815 -21.124 -20.174  0.00  0.00      PROA  
ATOM    170  CD  PRO P 594     -18.641 -20.403 -21.151  0.00  0.00      PROA  
ATOM    171  HD1 PRO P 594     -18.292 -19.348 -21.131  0.00  0.00      PROA  
ATOM    172  HD2 PRO P 594     -19.736 -20.478 -20.978  0.00  0.00      PROA  
ATOM    173  CA  PRO P 594     -17.286 -22.393 -20.710  0.00  0.00      PROA  
ATOM    174  HA  PRO P 594     -17.635 -23.211 -20.098  0.00  0.00      PROA  
ATOM    175  CB  PRO P 594     -17.823 -22.531 -22.164  0.00  0.00      PROA  
ATOM    176  HB1 PRO P 594     -18.593 -23.326 -22.075  0.00  0.00      PROA  
ATOM    177  HB2 PRO P 594     -17.148 -22.875 -22.976  0.00  0.00      PROA  
ATOM    178  CG  PRO P 594     -18.359 -21.086 -22.446  0.00  0.00      PROA  
ATOM    179  HG1 PRO P 594     -17.563 -20.453 -22.893  0.00  0.00      PROA  
ATOM    180  HG2 PRO P 594     -19.257 -21.235 -23.083  0.00  0.00      PROA  
ATOM    181  C   PRO P 594     -15.679 -22.474 -20.652  0.00  0.00      PROA  
ATOM    182  O   PRO P 594     -15.083 -23.510 -21.046  0.00  0.00      PROA  
ATOM    183  N   PHE P 595     -15.041 -21.448 -20.153  0.00  0.00      PROA  
ATOM    184  HN  PHE P 595     -15.621 -20.680 -19.892  0.00  0.00      PROA  
ATOM    185  CA  PHE P 595     -13.543 -21.425 -20.068  0.00  0.00      PROA  
ATOM    186  HA  PHE P 595     -13.114 -22.265 -20.594  0.00  0.00      PROA  
ATOM    187  CB  PHE P 595     -13.015 -20.070 -20.699  0.00  0.00      PROA  
ATOM    188  HB1 PHE P 595     -11.933 -20.085 -20.446  0.00  0.00      PROA  
ATOM    189  HB2 PHE P 595     -13.385 -19.111 -20.277  0.00  0.00      PROA  
ATOM    190  CG  PHE P 595     -13.258 -20.046 -22.184  0.00  0.00      PROA  
ATOM    191  CD1 PHE P 595     -12.139 -20.368 -23.007  0.00  0.00      PROA  
ATOM    192  HD1 PHE P 595     -11.181 -20.728 -22.662  0.00  0.00      PROA  
ATOM    193  CE1 PHE P 595     -12.288 -20.469 -24.420  0.00  0.00      PROA  
ATOM    194  HE1 PHE P 595     -11.397 -20.557 -25.023  0.00  0.00      PROA  
ATOM    195  CZ  PHE P 595     -13.546 -20.147 -25.001  0.00  0.00      PROA  
ATOM    196  HZ  PHE P 595     -13.834 -20.260 -26.035  0.00  0.00      PROA  
ATOM    197  CD2 PHE P 595     -14.497 -19.611 -22.790  0.00  0.00      PROA  
ATOM    198  HD2 PHE P 595     -15.381 -19.321 -22.241  0.00  0.00      PROA  
ATOM    199  CE2 PHE P 595     -14.628 -19.719 -24.196  0.00  0.00      PROA  
ATOM    200  HE2 PHE P 595     -15.522 -19.455 -24.741  0.00  0.00      PROA  
ATOM    201  C   PHE P 595     -13.205 -21.358 -18.508  0.00  0.00      PROA  
ATOM    202  O   PHE P 595     -12.097 -21.076 -18.046  0.00  0.00      PROA  
ATOM    203  N   PHE P 596     -14.157 -21.818 -17.668  0.00  0.00      PROA  
ATOM    204  HN  PHE P 596     -15.111 -22.027 -17.866  0.00  0.00      PROA  
ATOM    205  CA  PHE P 596     -13.917 -21.793 -16.221  0.00  0.00      PROA  
ATOM    206  HA  PHE P 596     -13.366 -20.890 -16.008  0.00  0.00      PROA  
ATOM    207  CB  PHE P 596     -15.215 -21.503 -15.495  0.00  0.00      PROA  
ATOM    208  HB1 PHE P 596     -16.056 -22.181 -15.757  0.00  0.00      PROA  
ATOM    209  HB2 PHE P 596     -15.629 -20.523 -15.815  0.00  0.00      PROA  
ATOM    210  CG  PHE P 596     -15.090 -21.483 -13.961  0.00  0.00      PROA  
ATOM    211  CD1 PHE P 596     -15.451 -22.603 -13.191  0.00  0.00      PROA  
ATOM    212  HD1 PHE P 596     -15.748 -23.549 -13.619  0.00  0.00      PROA  
ATOM    213  CE1 PHE P 596     -15.314 -22.583 -11.767  0.00  0.00      PROA  
ATOM    214  HE1 PHE P 596     -15.733 -23.316 -11.093  0.00  0.00      PROA  
ATOM    215  CZ  PHE P 596     -14.880 -21.364 -11.117  0.00  0.00      PROA  
ATOM    216  HZ  PHE P 596     -14.821 -21.321 -10.039  0.00  0.00      PROA  
ATOM    217  CD2 PHE P 596     -14.590 -20.348 -13.293  0.00  0.00      PROA  
ATOM    218  HD2 PHE P 596     -14.160 -19.509 -13.821  0.00  0.00      PROA  
ATOM    219  CE2 PHE P 596     -14.535 -20.249 -11.886  0.00  0.00      PROA  
ATOM    220  HE2 PHE P 596     -14.203 -19.338 -11.410  0.00  0.00      PROA  
ATOM    221  C   PHE P 596     -13.037 -22.905 -15.668  0.00  0.00      PROA  
ATOM    222  O   PHE P 596     -12.093 -22.587 -14.916  0.00  0.00      PROA  
ATOM    223  N   LEU P 597     -13.187 -24.149 -16.088  0.00  0.00      PROA  
ATOM    224  HN  LEU P 597     -13.904 -24.296 -16.765  0.00  0.00      PROA  
ATOM    225  CA  LEU P 597     -12.201 -25.190 -15.950  0.00  0.00      PROA  
ATOM    226  HA  LEU P 597     -12.028 -25.328 -14.893  0.00  0.00      PROA  
ATOM    227  CB  LEU P 597     -12.766 -26.438 -16.444  0.00  0.00      PROA  
ATOM    228  HB1 LEU P 597     -12.033 -27.273 -16.430  0.00  0.00      PROA  
ATOM    229  HB2 LEU P 597     -13.105 -26.290 -17.491  0.00  0.00      PROA  
ATOM    230  CG  LEU P 597     -14.017 -26.990 -15.596  0.00  0.00      PROA  
ATOM    231  HG  LEU P 597     -14.660 -26.154 -15.248  0.00  0.00      PROA  
ATOM    232  CD1 LEU P 597     -14.949 -27.881 -16.523  0.00  0.00      PROA  
ATOM    233 HD11 LEU P 597     -15.636 -28.377 -15.805  0.00  0.00      PROA  
ATOM    234 HD12 LEU P 597     -14.412 -28.703 -17.044  0.00  0.00      PROA  
ATOM    235 HD13 LEU P 597     -15.523 -27.343 -17.307  0.00  0.00      PROA  
ATOM    236  CD2 LEU P 597     -13.467 -27.838 -14.462  0.00  0.00      PROA  
ATOM    237 HD21 LEU P 597     -12.664 -27.298 -13.917  0.00  0.00      PROA  
ATOM    238 HD22 LEU P 597     -13.068 -28.788 -14.877  0.00  0.00      PROA  
ATOM    239 HD23 LEU P 597     -14.253 -28.202 -13.766  0.00  0.00      PROA  
ATOM    240  C   LEU P 597     -10.827 -25.007 -16.594  0.00  0.00      PROA  
ATOM    241  O   LEU P 597      -9.765 -25.390 -16.090  0.00  0.00      PROA  
ATOM    242  N   SER P 598     -10.837 -24.346 -17.775  0.00  0.00      PROA  
ATOM    243  HN  SER P 598     -11.675 -24.196 -18.295  0.00  0.00      PROA  
ATOM    244  CA  SER P 598      -9.652 -23.826 -18.400  0.00  0.00      PROA  
ATOM    245  HA  SER P 598      -9.012 -24.675 -18.589  0.00  0.00      PROA  
ATOM    246  CB  SER P 598      -9.970 -23.010 -19.691  0.00  0.00      PROA  
ATOM    247  HB1 SER P 598      -8.974 -22.901 -20.172  0.00  0.00      PROA  
ATOM    248  HB2 SER P 598     -10.485 -22.028 -19.631  0.00  0.00      PROA  
ATOM    249  OG  SER P 598     -10.779 -23.654 -20.628  0.00  0.00      PROA  
ATOM    250  HG1 SER P 598     -10.383 -23.469 -21.483  0.00  0.00      PROA  
ATOM    251  C   SER P 598      -8.874 -22.772 -17.571  0.00  0.00      PROA  
ATOM    252  O   SER P 598      -7.719 -22.480 -17.920  0.00  0.00      PROA  
ATOM    253  N   ASP P 599      -9.434 -22.336 -16.385  0.00  0.00      PROA  
ATOM    254  HN  ASP P 599     -10.322 -22.577 -16.000  0.00  0.00      PROA  
ATOM    255  CA  ASP P 599      -8.615 -21.670 -15.338  0.00  0.00      PROA  
ATOM    256  HA  ASP P 599      -7.726 -21.214 -15.749  0.00  0.00      PROA  
ATOM    257  CB  ASP P 599      -9.431 -20.527 -14.620  0.00  0.00      PROA  
ATOM    258  HB1 ASP P 599      -8.781 -20.016 -13.877  0.00  0.00      PROA  
ATOM    259  HB2 ASP P 599     -10.276 -20.875 -13.987  0.00  0.00      PROA  
ATOM    260  CG  ASP P 599      -9.963 -19.488 -15.600  0.00  0.00      PROA  
ATOM    261  OD1 ASP P 599      -9.286 -19.140 -16.652  0.00  0.00      PROA  
ATOM    262  OD2 ASP P 599     -10.880 -18.740 -15.219  0.00  0.00      PROA  
ATOM    263  C   ASP P 599      -8.037 -22.605 -14.255  0.00  0.00      PROA  
ATOM    264  O   ASP P 599      -7.337 -22.112 -13.382  0.00  0.00      PROA  
ATOM    265  N   PHE P 600      -8.185 -23.933 -14.311  0.00  0.00      PROA  
ATOM    266  HN  PHE P 600      -8.840 -24.243 -14.997  0.00  0.00      PROA  
ATOM    267  CA  PHE P 600      -7.568 -24.931 -13.421  0.00  0.00      PROA  
ATOM    268  HA  PHE P 600      -7.006 -24.546 -12.584  0.00  0.00      PROA  
ATOM    269  CB  PHE P 600      -8.579 -25.817 -12.710  0.00  0.00      PROA  
ATOM    270  HB1 PHE P 600      -8.167 -26.739 -12.247  0.00  0.00      PROA  
ATOM    271  HB2 PHE P 600      -9.249 -26.085 -13.555  0.00  0.00      PROA  
ATOM    272  CG  PHE P 600      -9.456 -24.994 -11.752  0.00  0.00      PROA  
ATOM    273  CD1 PHE P 600      -9.105 -25.049 -10.379  0.00  0.00      PROA  
ATOM    274  HD1 PHE P 600      -8.240 -25.631 -10.098  0.00  0.00      PROA  
ATOM    275  CE1 PHE P 600      -9.709 -24.207  -9.459  0.00  0.00      PROA  
ATOM    276  HE1 PHE P 600      -9.378 -24.283  -8.434  0.00  0.00      PROA  
ATOM    277  CZ  PHE P 600     -10.658 -23.355  -9.832  0.00  0.00      PROA  
ATOM    278  HZ  PHE P 600     -11.120 -22.686  -9.121  0.00  0.00      PROA  
ATOM    279  CD2 PHE P 600     -10.394 -23.979 -12.188  0.00  0.00      PROA  
ATOM    280  HD2 PHE P 600     -10.759 -23.965 -13.205  0.00  0.00      PROA  
ATOM    281  CE2 PHE P 600     -11.060 -23.212 -11.226  0.00  0.00      PROA  
ATOM    282  HE2 PHE P 600     -11.838 -22.512 -11.491  0.00  0.00      PROA  
ATOM    283  C   PHE P 600      -6.732 -25.883 -14.293  0.00  0.00      PROA  
ATOM    284  O   PHE P 600      -5.535 -26.163 -13.999  0.00  0.00      PROA  
ATOM    285  N   LYS P 601      -7.219 -26.472 -15.399  0.00  0.00      PROA  
ATOM    286  HN  LYS P 601      -8.152 -26.368 -15.736  0.00  0.00      PROA  
ATOM    287  CA  LYS P 601      -6.536 -27.487 -16.258  0.00  0.00      PROA  
ATOM    288  HA  LYS P 601      -6.423 -28.353 -15.622  0.00  0.00      PROA  
ATOM    289  CB  LYS P 601      -7.459 -27.892 -17.384  0.00  0.00      PROA  
ATOM    290  HB1 LYS P 601      -7.131 -28.623 -18.155  0.00  0.00      PROA  
ATOM    291  HB2 LYS P 601      -7.806 -27.022 -17.981  0.00  0.00      PROA  
ATOM    292  CG  LYS P 601      -8.767 -28.567 -16.863  0.00  0.00      PROA  
ATOM    293  HG1 LYS P 601      -9.558 -27.829 -16.609  0.00  0.00      PROA  
ATOM    294  HG2 LYS P 601      -8.599 -29.181 -15.953  0.00  0.00      PROA  
ATOM    295  CD  LYS P 601      -9.375 -29.430 -18.043  0.00  0.00      PROA  
ATOM    296  HD1 LYS P 601      -8.633 -30.181 -18.390  0.00  0.00      PROA  
ATOM    297  HD2 LYS P 601      -9.456 -28.760 -18.926  0.00  0.00      PROA  
ATOM    298  CE  LYS P 601     -10.694 -30.149 -17.779  0.00  0.00      PROA  
ATOM    299  HE1 LYS P 601     -11.367 -29.453 -17.234  0.00  0.00      PROA  
ATOM    300  HE2 LYS P 601     -10.349 -31.033 -17.201  0.00  0.00      PROA  
ATOM    301  NZ  LYS P 601     -11.299 -30.549 -19.032  0.00  0.00      PROA  
ATOM    302  HZ1 LYS P 601     -10.684 -30.457 -19.866  0.00  0.00      PROA  
ATOM    303  HZ2 LYS P 601     -12.194 -30.027 -19.127  0.00  0.00      PROA  
ATOM    304  HZ3 LYS P 601     -11.568 -31.553 -19.036  0.00  0.00      PROA  
ATOM    305  C   LYS P 601      -5.114 -27.114 -16.756  0.00  0.00      PROA  
ATOM    306  O   LYS P 601      -4.529 -27.985 -17.403  0.00  0.00      PROA  
ATOM    307  N   ASP P 602      -4.645 -25.901 -16.473  0.00  0.00      PROA  
ATOM    308  HN  ASP P 602      -5.235 -25.243 -16.011  0.00  0.00      PROA  
ATOM    309  CA  ASP P 602      -3.371 -25.371 -16.800  0.00  0.00      PROA  
ATOM    310  HA  ASP P 602      -2.792 -26.055 -17.402  0.00  0.00      PROA  
ATOM    311  CB  ASP P 602      -3.629 -23.989 -17.519  0.00  0.00      PROA  
ATOM    312  HB1 ASP P 602      -2.794 -23.257 -17.524  0.00  0.00      PROA  
ATOM    313  HB2 ASP P 602      -4.486 -23.434 -17.082  0.00  0.00      PROA  
ATOM    314  CG  ASP P 602      -3.877 -24.254 -19.035  0.00  0.00      PROA  
ATOM    315  OD1 ASP P 602      -3.650 -25.437 -19.409  0.00  0.00      PROA  
ATOM    316  OD2 ASP P 602      -4.189 -23.314 -19.827  0.00  0.00      PROA  
ATOM    317  C   ASP P 602      -2.514 -25.110 -15.525  0.00  0.00      PROA  
ATOM    318  O   ASP P 602      -1.409 -24.561 -15.642  0.00  0.00      PROA  
ATOM    319  N   ALA P 603      -2.921 -25.454 -14.333  0.00  0.00      PROA  
ATOM    320  HN  ALA P 603      -3.814 -25.894 -14.269  0.00  0.00      PROA  
ATOM    321  CA  ALA P 603      -2.192 -25.237 -13.141  0.00  0.00      PROA  
ATOM    322  HA  ALA P 603      -1.773 -24.242 -13.151  0.00  0.00      PROA  
ATOM    323  CB  ALA P 603      -3.241 -25.292 -12.055  0.00  0.00      PROA  
ATOM    324  HB1 ALA P 603      -4.022 -24.508 -11.957  0.00  0.00      PROA  
ATOM    325  HB2 ALA P 603      -2.802 -25.321 -11.035  0.00  0.00      PROA  
ATOM    326  HB3 ALA P 603      -3.892 -26.190 -12.110  0.00  0.00      PROA  
ATOM    327  C   ALA P 603      -0.996 -26.145 -12.825  0.00  0.00      PROA  
ATOM    328  O   ALA P 603      -0.227 -25.843 -11.938  0.00  0.00      PROA  
ATOM    329  N   LEU P 604      -0.890 -27.366 -13.465  0.00  0.00      PROA  
ATOM    330  HN  LEU P 604      -1.550 -27.563 -14.187  0.00  0.00      PROA  
ATOM    331  CA  LEU P 604       0.226 -28.332 -13.346  0.00  0.00      PROA  
ATOM    332  HA  LEU P 604       0.669 -28.110 -12.387  0.00  0.00      PROA  
ATOM    333  CB  LEU P 604      -0.198 -29.891 -13.517  0.00  0.00      PROA  
ATOM    334  HB1 LEU P 604       0.698 -30.540 -13.419  0.00  0.00      PROA  
ATOM    335  HB2 LEU P 604      -0.494 -29.985 -14.584  0.00  0.00      PROA  
ATOM    336  CG  LEU P 604      -1.358 -30.310 -12.633  0.00  0.00      PROA  
ATOM    337  HG  LEU P 604      -2.155 -29.544 -12.521  0.00  0.00      PROA  
ATOM    338  CD1 LEU P 604      -1.858 -31.528 -13.376  0.00  0.00      PROA  
ATOM    339 HD11 LEU P 604      -2.224 -31.137 -14.349  0.00  0.00      PROA  
ATOM    340 HD12 LEU P 604      -2.659 -32.155 -12.928  0.00  0.00      PROA  
ATOM    341 HD13 LEU P 604      -0.966 -32.159 -13.575  0.00  0.00      PROA  
ATOM    342  CD2 LEU P 604      -0.912 -30.748 -11.199  0.00  0.00      PROA  
ATOM    343 HD21 LEU P 604      -1.829 -31.210 -10.774  0.00  0.00      PROA  
ATOM    344 HD22 LEU P 604      -0.543 -29.889 -10.598  0.00  0.00      PROA  
ATOM    345 HD23 LEU P 604      -0.096 -31.491 -11.326  0.00  0.00      PROA  
ATOM    346  C   LEU P 604       1.387 -28.006 -14.257  0.00  0.00      PROA  
ATOM    347  O   LEU P 604       1.787 -28.740 -15.177  0.00  0.00      PROA  
ATOM    348  N   SER P 605       1.901 -26.855 -14.023  0.00  0.00      PROA  
ATOM    349  HN  SER P 605       1.612 -26.306 -13.242  0.00  0.00      PROA  
ATOM    350  CA  SER P 605       2.893 -26.148 -14.763  0.00  0.00      PROA  
ATOM    351  HA  SER P 605       3.261 -26.743 -15.586  0.00  0.00      PROA  
ATOM    352  CB  SER P 605       2.289 -24.862 -15.545  0.00  0.00      PROA  
ATOM    353  HB1 SER P 605       1.446 -24.471 -14.935  0.00  0.00      PROA  
ATOM    354  HB2 SER P 605       2.016 -25.167 -16.578  0.00  0.00      PROA  
ATOM    355  OG  SER P 605       3.245 -23.809 -15.675  0.00  0.00      PROA  
ATOM    356  HG1 SER P 605       3.821 -23.940 -16.433  0.00  0.00      PROA  
ATOM    357  C   SER P 605       4.046 -25.902 -13.816  0.00  0.00      PROA  
ATOM    358  O   SER P 605       3.911 -25.504 -12.660  0.00  0.00      PROA  
ATOM    359  N   LEU P 606       5.284 -26.061 -14.357  0.00  0.00      PROA  
ATOM    360  HN  LEU P 606       5.467 -26.358 -15.291  0.00  0.00      PROA  
ATOM    361  CA  LEU P 606       6.513 -25.643 -13.686  0.00  0.00      PROA  
ATOM    362  HA  LEU P 606       6.530 -25.947 -12.650  0.00  0.00      PROA  
ATOM    363  CB  LEU P 606       7.704 -26.142 -14.507  0.00  0.00      PROA  
ATOM    364  HB1 LEU P 606       8.544 -25.769 -13.884  0.00  0.00      PROA  
ATOM    365  HB2 LEU P 606       7.691 -25.571 -15.461  0.00  0.00      PROA  
ATOM    366  CG  LEU P 606       7.758 -27.586 -14.949  0.00  0.00      PROA  
ATOM    367  HG  LEU P 606       6.798 -27.872 -15.428  0.00  0.00      PROA  
ATOM    368  CD1 LEU P 606       8.853 -27.798 -16.005  0.00  0.00      PROA  
ATOM    369 HD11 LEU P 606       8.565 -28.691 -16.600  0.00  0.00      PROA  
ATOM    370 HD12 LEU P 606       9.826 -27.978 -15.500  0.00  0.00      PROA  
ATOM    371 HD13 LEU P 606       8.974 -26.884 -16.624  0.00  0.00      PROA  
ATOM    372  CD2 LEU P 606       7.831 -28.494 -13.769  0.00  0.00      PROA  
ATOM    373 HD21 LEU P 606       6.899 -28.371 -13.177  0.00  0.00      PROA  
ATOM    374 HD22 LEU P 606       8.740 -28.146 -13.233  0.00  0.00      PROA  
ATOM    375 HD23 LEU P 606       7.824 -29.567 -14.058  0.00  0.00      PROA  
ATOM    376  C   LEU P 606       6.493 -24.097 -13.486  0.00  0.00      PROA  
ATOM    377  O   LEU P 606       6.616 -23.512 -12.422  0.00  0.00      PROA  
ATOM    378  N   GLN P 607       6.080 -23.345 -14.543  0.00  0.00      PROA  
ATOM    379  HN  GLN P 607       5.990 -23.768 -15.441  0.00  0.00      PROA  
ATOM    380  CA  GLN P 607       5.850 -21.947 -14.502  0.00  0.00      PROA  
ATOM    381  HA  GLN P 607       6.768 -21.402 -14.337  0.00  0.00      PROA  
ATOM    382  CB  GLN P 607       5.475 -21.420 -15.851  0.00  0.00      PROA  
ATOM    383  HB1 GLN P 607       4.465 -21.840 -16.044  0.00  0.00      PROA  
ATOM    384  HB2 GLN P 607       6.236 -21.796 -16.567  0.00  0.00      PROA  
ATOM    385  CG  GLN P 607       5.476 -19.888 -16.085  0.00  0.00      PROA  
ATOM    386  HG1 GLN P 607       6.504 -19.480 -15.982  0.00  0.00      PROA  
ATOM    387  HG2 GLN P 607       5.011 -19.287 -15.275  0.00  0.00      PROA  
ATOM    388  CD  GLN P 607       4.843 -19.491 -17.427  0.00  0.00      PROA  
ATOM    389  OE1 GLN P 607       4.031 -20.233 -17.929  0.00  0.00      PROA  
ATOM    390  NE2 GLN P 607       5.168 -18.331 -17.999  0.00  0.00      PROA  
ATOM    391 HE21 GLN P 607       4.747 -18.021 -18.852  0.00  0.00      PROA  
ATOM    392 HE22 GLN P 607       5.840 -17.722 -17.576  0.00  0.00      PROA  
ATOM    393  C   GLN P 607       4.857 -21.479 -13.373  0.00  0.00      PROA  
ATOM    394  O   GLN P 607       4.986 -20.384 -12.792  0.00  0.00      PROA  
ATOM    395  N   CYS P 608       3.757 -22.333 -13.184  0.00  0.00      PROA  
ATOM    396  HN  CYS P 608       3.470 -22.893 -13.957  0.00  0.00      PROA  
ATOM    397  CA  CYS P 608       2.784 -22.100 -12.090  0.00  0.00      PROA  
ATOM    398  HA  CYS P 608       2.664 -21.026 -12.091  0.00  0.00      PROA  
ATOM    399  CB  CYS P 608       1.566 -22.976 -12.208  0.00  0.00      PROA  
ATOM    400  HB1 CYS P 608       1.034 -22.861 -11.239  0.00  0.00      PROA  
ATOM    401  HB2 CYS P 608       2.016 -23.976 -12.387  0.00  0.00      PROA  
ATOM    402  SG  CYS P 608       0.385 -22.291 -13.476  0.00  0.00      PROA  
ATOM    403  HG1 CYS P 608       1.051 -22.981 -14.391  0.00  0.00      PROA  
ATOM    404  C   CYS P 608       3.415 -22.201 -10.686  0.00  0.00      PROA  
ATOM    405  O   CYS P 608       3.227 -21.352  -9.784  0.00  0.00      PROA  
ATOM    406  N   LEU P 609       4.228 -23.186 -10.506  0.00  0.00      PROA  
ATOM    407  HN  LEU P 609       4.442 -23.724 -11.318  0.00  0.00      PROA  
ATOM    408  CA  LEU P 609       4.891 -23.538  -9.211  0.00  0.00      PROA  
ATOM    409  HA  LEU P 609       4.101 -23.565  -8.475  0.00  0.00      PROA  
ATOM    410  CB  LEU P 609       5.653 -24.950  -9.353  0.00  0.00      PROA  
ATOM    411  HB1 LEU P 609       6.318 -24.941 -10.244  0.00  0.00      PROA  
ATOM    412  HB2 LEU P 609       4.854 -25.695  -9.554  0.00  0.00      PROA  
ATOM    413  CG  LEU P 609       6.439 -25.448  -8.191  0.00  0.00      PROA  
ATOM    414  HG  LEU P 609       7.179 -24.711  -7.811  0.00  0.00      PROA  
ATOM    415  CD1 LEU P 609       5.564 -25.844  -7.014  0.00  0.00      PROA  
ATOM    416 HD11 LEU P 609       4.715 -26.494  -7.317  0.00  0.00      PROA  
ATOM    417 HD12 LEU P 609       5.106 -24.906  -6.635  0.00  0.00      PROA  
ATOM    418 HD13 LEU P 609       6.244 -26.315  -6.272  0.00  0.00      PROA  
ATOM    419  CD2 LEU P 609       7.360 -26.660  -8.571  0.00  0.00      PROA  
ATOM    420 HD21 LEU P 609       8.283 -26.343  -9.102  0.00  0.00      PROA  
ATOM    421 HD22 LEU P 609       6.910 -27.395  -9.273  0.00  0.00      PROA  
ATOM    422 HD23 LEU P 609       7.694 -27.130  -7.621  0.00  0.00      PROA  
ATOM    423  C   LEU P 609       5.891 -22.501  -8.696  0.00  0.00      PROA  
ATOM    424  O   LEU P 609       5.850 -21.997  -7.535  0.00  0.00      PROA  
ATOM    425  N   ALA P 610       6.761 -22.029  -9.679  0.00  0.00      PROA  
ATOM    426  HN  ALA P 610       6.733 -22.493 -10.561  0.00  0.00      PROA  
ATOM    427  CA  ALA P 610       7.522 -20.852  -9.617  0.00  0.00      PROA  
ATOM    428  HA  ALA P 610       8.117 -20.931  -8.719  0.00  0.00      PROA  
ATOM    429  CB  ALA P 610       8.543 -20.614 -10.793  0.00  0.00      PROA  
ATOM    430  HB1 ALA P 610       9.189 -21.497 -10.991  0.00  0.00      PROA  
ATOM    431  HB2 ALA P 610       9.167 -19.738 -10.515  0.00  0.00      PROA  
ATOM    432  HB3 ALA P 610       8.032 -20.352 -11.744  0.00  0.00      PROA  
ATOM    433  C   ALA P 610       6.799 -19.591  -9.388  0.00  0.00      PROA  
ATOM    434  O   ALA P 610       7.199 -18.879  -8.461  0.00  0.00      PROA  
ATOM    435  N   SER P 611       5.722 -19.292 -10.152  0.00  0.00      PROA  
ATOM    436  HN  SER P 611       5.449 -19.870 -10.917  0.00  0.00      PROA  
ATOM    437  CA  SER P 611       4.881 -18.088  -9.995  0.00  0.00      PROA  
ATOM    438  HA  SER P 611       5.586 -17.284 -10.147  0.00  0.00      PROA  
ATOM    439  CB  SER P 611       3.645 -18.111 -11.023  0.00  0.00      PROA  
ATOM    440  HB1 SER P 611       2.888 -17.370 -10.688  0.00  0.00      PROA  
ATOM    441  HB2 SER P 611       3.211 -19.133 -11.033  0.00  0.00      PROA  
ATOM    442  OG  SER P 611       4.100 -17.714 -12.275  0.00  0.00      PROA  
ATOM    443  HG1 SER P 611       4.598 -18.470 -12.594  0.00  0.00      PROA  
ATOM    444  C   SER P 611       4.274 -17.931  -8.620  0.00  0.00      PROA  
ATOM    445  O   SER P 611       4.169 -16.829  -8.100  0.00  0.00      PROA  
ATOM    446  N   ILE P 612       3.814 -19.005  -8.047  0.00  0.00      PROA  
ATOM    447  HN  ILE P 612       3.794 -19.872  -8.539  0.00  0.00      PROA  
ATOM    448  CA  ILE P 612       3.270 -18.996  -6.688  0.00  0.00      PROA  
ATOM    449  HA  ILE P 612       2.445 -18.300  -6.644  0.00  0.00      PROA  
ATOM    450  CB  ILE P 612       2.628 -20.426  -6.333  0.00  0.00      PROA  
ATOM    451  HB  ILE P 612       3.150 -21.143  -7.003  0.00  0.00      PROA  
ATOM    452  CG2 ILE P 612       2.490 -20.930  -4.901  0.00  0.00      PROA  
ATOM    453 HG21 ILE P 612       1.688 -20.428  -4.318  0.00  0.00      PROA  
ATOM    454 HG22 ILE P 612       3.431 -20.983  -4.313  0.00  0.00      PROA  
ATOM    455 HG23 ILE P 612       2.226 -21.992  -5.092  0.00  0.00      PROA  
ATOM    456  CG1 ILE P 612       1.195 -20.361  -7.112  0.00  0.00      PROA  
ATOM    457 HG11 ILE P 612       1.352 -19.813  -8.066  0.00  0.00      PROA  
ATOM    458 HG12 ILE P 612       0.547 -19.701  -6.496  0.00  0.00      PROA  
ATOM    459  CD  ILE P 612       0.570 -21.710  -7.334  0.00  0.00      PROA  
ATOM    460  HD1 ILE P 612       0.407 -22.163  -6.332  0.00  0.00      PROA  
ATOM    461  HD2 ILE P 612       1.242 -22.379  -7.913  0.00  0.00      PROA  
ATOM    462  HD3 ILE P 612      -0.374 -21.629  -7.914  0.00  0.00      PROA  
ATOM    463  C   ILE P 612       4.266 -18.605  -5.625  0.00  0.00      PROA  
ATOM    464  O   ILE P 612       3.955 -17.787  -4.705  0.00  0.00      PROA  
ATOM    465  N   LEU P 613       5.529 -19.170  -5.699  0.00  0.00      PROA  
ATOM    466  HN  LEU P 613       5.633 -19.801  -6.465  0.00  0.00      PROA  
ATOM    467  CA  LEU P 613       6.609 -18.865  -4.821  0.00  0.00      PROA  
ATOM    468  HA  LEU P 613       6.180 -18.804  -3.831  0.00  0.00      PROA  
ATOM    469  CB  LEU P 613       7.758 -19.939  -4.949  0.00  0.00      PROA  
ATOM    470  HB1 LEU P 613       8.546 -19.578  -4.255  0.00  0.00      PROA  
ATOM    471  HB2 LEU P 613       8.194 -19.917  -5.971  0.00  0.00      PROA  
ATOM    472  CG  LEU P 613       7.257 -21.340  -4.658  0.00  0.00      PROA  
ATOM    473  HG  LEU P 613       6.301 -21.527  -5.191  0.00  0.00      PROA  
ATOM    474  CD1 LEU P 613       8.194 -22.448  -5.293  0.00  0.00      PROA  
ATOM    475 HD11 LEU P 613       9.136 -22.573  -4.718  0.00  0.00      PROA  
ATOM    476 HD12 LEU P 613       8.375 -22.091  -6.330  0.00  0.00      PROA  
ATOM    477 HD13 LEU P 613       7.712 -23.439  -5.153  0.00  0.00      PROA  
ATOM    478  CD2 LEU P 613       6.998 -21.554  -3.106  0.00  0.00      PROA  
ATOM    479 HD21 LEU P 613       6.755 -20.591  -2.607  0.00  0.00      PROA  
ATOM    480 HD22 LEU P 613       7.917 -21.920  -2.600  0.00  0.00      PROA  
ATOM    481 HD23 LEU P 613       6.180 -22.271  -2.883  0.00  0.00      PROA  
ATOM    482  C   LEU P 613       7.139 -17.441  -5.024  0.00  0.00      PROA  
ATOM    483  O   LEU P 613       7.493 -16.849  -3.994  0.00  0.00      PROA  
ATOM    484  N   PHE P 614       7.171 -16.933  -6.205  0.00  0.00      PROA  
ATOM    485  HN  PHE P 614       7.094 -17.543  -6.989  0.00  0.00      PROA  
ATOM    486  CA  PHE P 614       7.588 -15.630  -6.647  0.00  0.00      PROA  
ATOM    487  HA  PHE P 614       8.478 -15.484  -6.053  0.00  0.00      PROA  
ATOM    488  CB  PHE P 614       7.687 -15.556  -8.198  0.00  0.00      PROA  
ATOM    489  HB1 PHE P 614       6.824 -16.055  -8.689  0.00  0.00      PROA  
ATOM    490  HB2 PHE P 614       8.614 -16.020  -8.597  0.00  0.00      PROA  
ATOM    491  CG  PHE P 614       7.849 -14.185  -8.719  0.00  0.00      PROA  
ATOM    492  CD1 PHE P 614       8.993 -13.371  -8.432  0.00  0.00      PROA  
ATOM    493  HD1 PHE P 614       9.802 -13.842  -7.894  0.00  0.00      PROA  
ATOM    494  CE1 PHE P 614       8.923 -12.027  -8.781  0.00  0.00      PROA  
ATOM    495  HE1 PHE P 614       9.740 -11.366  -8.530  0.00  0.00      PROA  
ATOM    496  CZ  PHE P 614       7.834 -11.476  -9.527  0.00  0.00      PROA  
ATOM    497  HZ  PHE P 614       7.858 -10.410  -9.703  0.00  0.00      PROA  
ATOM    498  CD2 PHE P 614       6.726 -13.656  -9.423  0.00  0.00      PROA  
ATOM    499  HD2 PHE P 614       5.902 -14.284  -9.731  0.00  0.00      PROA  
ATOM    500  CE2 PHE P 614       6.773 -12.376  -9.928  0.00  0.00      PROA  
ATOM    501  HE2 PHE P 614       5.974 -11.929 -10.502  0.00  0.00      PROA  
ATOM    502  C   PHE P 614       6.557 -14.678  -6.065  0.00  0.00      PROA  
ATOM    503  O   PHE P 614       6.988 -13.614  -5.538  0.00  0.00      PROA  
ATOM    504  N   LEU P 615       5.244 -14.952  -6.265  0.00  0.00      PROA  
ATOM    505  HN  LEU P 615       5.039 -15.676  -6.919  0.00  0.00      PROA  
ATOM    506  CA  LEU P 615       4.209 -14.000  -6.117  0.00  0.00      PROA  
ATOM    507  HA  LEU P 615       4.566 -12.988  -6.238  0.00  0.00      PROA  
ATOM    508  CB  LEU P 615       3.137 -14.245  -7.156  0.00  0.00      PROA  
ATOM    509  HB1 LEU P 615       2.614 -15.217  -7.031  0.00  0.00      PROA  
ATOM    510  HB2 LEU P 615       3.497 -14.309  -8.205  0.00  0.00      PROA  
ATOM    511  CG  LEU P 615       1.969 -13.178  -7.231  0.00  0.00      PROA  
ATOM    512  HG  LEU P 615       1.579 -13.209  -6.191  0.00  0.00      PROA  
ATOM    513  CD1 LEU P 615       2.426 -11.797  -7.683  0.00  0.00      PROA  
ATOM    514 HD11 LEU P 615       1.650 -11.003  -7.715  0.00  0.00      PROA  
ATOM    515 HD12 LEU P 615       2.913 -11.896  -8.677  0.00  0.00      PROA  
ATOM    516 HD13 LEU P 615       3.168 -11.377  -6.971  0.00  0.00      PROA  
ATOM    517  CD2 LEU P 615       0.960 -13.724  -8.233  0.00  0.00      PROA  
ATOM    518 HD21 LEU P 615       1.317 -13.675  -9.284  0.00  0.00      PROA  
ATOM    519 HD22 LEU P 615      -0.040 -13.259  -8.097  0.00  0.00      PROA  
ATOM    520 HD23 LEU P 615       0.793 -14.791  -7.974  0.00  0.00      PROA  
ATOM    521  C   LEU P 615       3.637 -13.959  -4.692  0.00  0.00      PROA  
ATOM    522  O   LEU P 615       3.035 -12.923  -4.264  0.00  0.00      PROA  
ATOM    523  N   TYR P 616       3.816 -14.947  -3.821  0.00  0.00      PROA  
ATOM    524  HN  TYR P 616       4.291 -15.768  -4.125  0.00  0.00      PROA  
ATOM    525  CA  TYR P 616       3.792 -14.715  -2.362  0.00  0.00      PROA  
ATOM    526  HA  TYR P 616       2.783 -14.493  -2.044  0.00  0.00      PROA  
ATOM    527  CB  TYR P 616       4.172 -15.991  -1.556  0.00  0.00      PROA  
ATOM    528  HB1 TYR P 616       5.056 -16.527  -1.964  0.00  0.00      PROA  
ATOM    529  HB2 TYR P 616       3.273 -16.619  -1.737  0.00  0.00      PROA  
ATOM    530  CG  TYR P 616       4.430 -15.887   0.024  0.00  0.00      PROA  
ATOM    531  CD1 TYR P 616       5.684 -15.693   0.666  0.00  0.00      PROA  
ATOM    532  HD1 TYR P 616       6.580 -15.579   0.075  0.00  0.00      PROA  
ATOM    533  CE1 TYR P 616       5.883 -15.792   2.066  0.00  0.00      PROA  
ATOM    534  HE1 TYR P 616       6.900 -15.755   2.427  0.00  0.00      PROA  
ATOM    535  CZ  TYR P 616       4.763 -16.139   2.866  0.00  0.00      PROA  
ATOM    536  OH  TYR P 616       4.705 -16.237   4.350  0.00  0.00      PROA  
ATOM    537  HH  TYR P 616       3.897 -16.739   4.480  0.00  0.00      PROA  
ATOM    538  CD2 TYR P 616       3.360 -16.123   0.844  0.00  0.00      PROA  
ATOM    539  HD2 TYR P 616       2.352 -16.320   0.510  0.00  0.00      PROA  
ATOM    540  CE2 TYR P 616       3.518 -16.340   2.237  0.00  0.00      PROA  
ATOM    541  HE2 TYR P 616       2.649 -16.542   2.845  0.00  0.00      PROA  
ATOM    542  C   TYR P 616       4.653 -13.656  -1.789  0.00  0.00      PROA  
ATOM    543  O   TYR P 616       4.149 -12.750  -1.180  0.00  0.00      PROA  
ATOM    544  N   CYS P 617       5.960 -13.709  -2.054  0.00  0.00      PROA  
ATOM    545  HN  CYS P 617       6.435 -14.391  -2.604  0.00  0.00      PROA  
ATOM    546  CA  CYS P 617       6.996 -12.755  -1.711  0.00  0.00      PROA  
ATOM    547  HA  CYS P 617       7.021 -12.753  -0.632  0.00  0.00      PROA  
ATOM    548  CB  CYS P 617       8.364 -13.223  -2.368  0.00  0.00      PROA  
ATOM    549  HB1 CYS P 617       9.184 -12.523  -2.103  0.00  0.00      PROA  
ATOM    550  HB2 CYS P 617       8.374 -13.181  -3.479  0.00  0.00      PROA  
ATOM    551  SG  CYS P 617       8.884 -14.871  -1.968  0.00  0.00      PROA  
ATOM    552  HG1 CYS P 617       8.245 -15.530  -2.924  0.00  0.00      PROA  
ATOM    553  C   CYS P 617       6.796 -11.380  -2.230  0.00  0.00      PROA  
ATOM    554  O   CYS P 617       7.046 -10.434  -1.553  0.00  0.00      PROA  
ATOM    555  N   ALA P 618       6.262 -11.203  -3.452  0.00  0.00      PROA  
ATOM    556  HN  ALA P 618       6.320 -11.945  -4.116  0.00  0.00      PROA  
ATOM    557  CA  ALA P 618       5.674  -9.906  -3.863  0.00  0.00      PROA  
ATOM    558  HA  ALA P 618       6.444  -9.150  -3.887  0.00  0.00      PROA  
ATOM    559  CB  ALA P 618       5.094 -10.089  -5.281  0.00  0.00      PROA  
ATOM    560  HB1 ALA P 618       4.549  -9.180  -5.615  0.00  0.00      PROA  
ATOM    561  HB2 ALA P 618       4.427 -10.975  -5.222  0.00  0.00      PROA  
ATOM    562  HB3 ALA P 618       5.873 -10.230  -6.060  0.00  0.00      PROA  
ATOM    563  C   ALA P 618       4.456  -9.301  -3.077  0.00  0.00      PROA  
ATOM    564  O   ALA P 618       4.407  -8.078  -2.853  0.00  0.00      PROA  
ATOM    565  N   CYS P 619       3.445 -10.116  -2.699  0.00  0.00      PROA  
ATOM    566  HN  CYS P 619       3.558 -11.068  -2.972  0.00  0.00      PROA  
ATOM    567  CA  CYS P 619       2.221  -9.716  -2.161  0.00  0.00      PROA  
ATOM    568  HA  CYS P 619       1.838  -8.793  -2.572  0.00  0.00      PROA  
ATOM    569  CB  CYS P 619       1.039 -10.772  -2.406  0.00  0.00      PROA  
ATOM    570  HB1 CYS P 619       0.119 -10.483  -1.854  0.00  0.00      PROA  
ATOM    571  HB2 CYS P 619       1.452 -11.743  -2.059  0.00  0.00      PROA  
ATOM    572  SG  CYS P 619       0.687 -10.873  -4.151  0.00  0.00      PROA  
ATOM    573  HG1 CYS P 619       1.929 -11.236  -4.433  0.00  0.00      PROA  
ATOM    574  C   CYS P 619       2.256  -9.673  -0.665  0.00  0.00      PROA  
ATOM    575  O   CYS P 619       1.709  -8.822  -0.004  0.00  0.00      PROA  
ATOM    576  N   MET P 620       3.135 -10.513  -0.038  0.00  0.00      PROA  
ATOM    577  HN  MET P 620       3.598 -11.259  -0.510  0.00  0.00      PROA  
ATOM    578  CA  MET P 620       3.210 -10.644   1.398  0.00  0.00      PROA  
ATOM    579  HA  MET P 620       2.201 -10.883   1.699  0.00  0.00      PROA  
ATOM    580  CB  MET P 620       4.114 -11.894   1.656  0.00  0.00      PROA  
ATOM    581  HB1 MET P 620       5.056 -11.944   1.069  0.00  0.00      PROA  
ATOM    582  HB2 MET P 620       3.639 -12.802   1.228  0.00  0.00      PROA  
ATOM    583  CG  MET P 620       4.367 -12.271   3.166  0.00  0.00      PROA  
ATOM    584  HG1 MET P 620       5.029 -11.546   3.686  0.00  0.00      PROA  
ATOM    585  HG2 MET P 620       4.964 -13.205   3.096  0.00  0.00      PROA  
ATOM    586  SD  MET P 620       2.921 -12.558   4.111  0.00  0.00      PROA  
ATOM    587  CE  MET P 620       3.824 -13.023   5.691  0.00  0.00      PROA  
ATOM    588  HE1 MET P 620       3.203 -12.853   6.597  0.00  0.00      PROA  
ATOM    589  HE2 MET P 620       4.678 -12.322   5.805  0.00  0.00      PROA  
ATOM    590  HE3 MET P 620       4.293 -14.026   5.603  0.00  0.00      PROA  
ATOM    591  C   MET P 620       3.810  -9.386   2.079  0.00  0.00      PROA  
ATOM    592  O   MET P 620       3.459  -9.036   3.209  0.00  0.00      PROA  
ATOM    593  N   SER P 621       4.808  -8.793   1.344  0.00  0.00      PROA  
ATOM    594  HN  SER P 621       5.105  -9.217   0.492  0.00  0.00      PROA  
ATOM    595  CA  SER P 621       5.484  -7.621   1.791  0.00  0.00      PROA  
ATOM    596  HA  SER P 621       5.843  -7.912   2.767  0.00  0.00      PROA  
ATOM    597  CB  SER P 621       6.812  -7.390   1.038  0.00  0.00      PROA  
ATOM    598  HB1 SER P 621       6.574  -7.438  -0.046  0.00  0.00      PROA  
ATOM    599  HB2 SER P 621       7.539  -8.195   1.277  0.00  0.00      PROA  
ATOM    600  OG  SER P 621       7.310  -6.036   1.392  0.00  0.00      PROA  
ATOM    601  HG1 SER P 621       7.558  -5.690   0.532  0.00  0.00      PROA  
ATOM    602  C   SER P 621       4.523  -6.361   1.929  0.00  0.00      PROA  
ATOM    603  O   SER P 621       4.583  -5.672   2.964  0.00  0.00      PROA  
ATOM    604  N   PRO P 622       3.701  -5.975   0.912  0.00  0.00      PROA  
ATOM    605  CD  PRO P 622       3.967  -6.288  -0.418  0.00  0.00      PROA  
ATOM    606  HD1 PRO P 622       3.803  -7.376  -0.570  0.00  0.00      PROA  
ATOM    607  HD2 PRO P 622       4.969  -5.925  -0.733  0.00  0.00      PROA  
ATOM    608  CA  PRO P 622       2.682  -4.933   1.072  0.00  0.00      PROA  
ATOM    609  HA  PRO P 622       3.251  -4.033   1.253  0.00  0.00      PROA  
ATOM    610  CB  PRO P 622       1.891  -5.040  -0.232  0.00  0.00      PROA  
ATOM    611  HB1 PRO P 622       1.348  -4.096  -0.455  0.00  0.00      PROA  
ATOM    612  HB2 PRO P 622       1.113  -5.823  -0.102  0.00  0.00      PROA  
ATOM    613  CG  PRO P 622       2.955  -5.525  -1.234  0.00  0.00      PROA  
ATOM    614  HG1 PRO P 622       2.569  -6.048  -2.135  0.00  0.00      PROA  
ATOM    615  HG2 PRO P 622       3.575  -4.706  -1.659  0.00  0.00      PROA  
ATOM    616  C   PRO P 622       1.829  -5.036   2.265  0.00  0.00      PROA  
ATOM    617  O   PRO P 622       1.828  -4.125   3.063  0.00  0.00      PROA  
ATOM    618  N   VAL P 623       1.177  -6.222   2.431  0.00  0.00      PROA  
ATOM    619  HN  VAL P 623       1.263  -6.993   1.806  0.00  0.00      PROA  
ATOM    620  CA  VAL P 623       0.171  -6.541   3.486  0.00  0.00      PROA  
ATOM    621  HA  VAL P 623      -0.499  -5.703   3.357  0.00  0.00      PROA  
ATOM    622  CB  VAL P 623      -0.539  -7.852   3.390  0.00  0.00      PROA  
ATOM    623  HB  VAL P 623       0.200  -8.612   3.721  0.00  0.00      PROA  
ATOM    624  CG1 VAL P 623      -1.691  -7.922   4.431  0.00  0.00      PROA  
ATOM    625 HG11 VAL P 623      -1.388  -7.777   5.490  0.00  0.00      PROA  
ATOM    626 HG12 VAL P 623      -2.182  -8.907   4.285  0.00  0.00      PROA  
ATOM    627 HG13 VAL P 623      -2.434  -7.204   4.024  0.00  0.00      PROA  
ATOM    628  CG2 VAL P 623      -1.064  -8.201   1.927  0.00  0.00      PROA  
ATOM    629 HG21 VAL P 623      -1.312  -9.280   1.838  0.00  0.00      PROA  
ATOM    630 HG22 VAL P 623      -0.353  -8.011   1.095  0.00  0.00      PROA  
ATOM    631 HG23 VAL P 623      -1.971  -7.599   1.704  0.00  0.00      PROA  
ATOM    632  C   VAL P 623       0.698  -6.254   4.885  0.00  0.00      PROA  
ATOM    633  O   VAL P 623       0.129  -5.401   5.571  0.00  0.00      PROA  
ATOM    634  N   ILE P 624       1.893  -6.850   5.223  0.00  0.00      PROA  
ATOM    635  HN  ILE P 624       2.468  -7.252   4.515  0.00  0.00      PROA  
ATOM    636  CA  ILE P 624       2.631  -6.515   6.449  0.00  0.00      PROA  
ATOM    637  HA  ILE P 624       1.910  -6.672   7.238  0.00  0.00      PROA  
ATOM    638  CB  ILE P 624       3.698  -7.560   6.864  0.00  0.00      PROA  
ATOM    639  HB  ILE P 624       4.124  -7.316   7.860  0.00  0.00      PROA  
ATOM    640  CG2 ILE P 624       3.021  -8.910   7.048  0.00  0.00      PROA  
ATOM    641 HG21 ILE P 624       2.748  -9.302   6.045  0.00  0.00      PROA  
ATOM    642 HG22 ILE P 624       2.205  -8.885   7.801  0.00  0.00      PROA  
ATOM    643 HG23 ILE P 624       3.719  -9.596   7.575  0.00  0.00      PROA  
ATOM    644  CG1 ILE P 624       4.781  -7.677   5.825  0.00  0.00      PROA  
ATOM    645 HG11 ILE P 624       5.443  -6.786   5.862  0.00  0.00      PROA  
ATOM    646 HG12 ILE P 624       4.329  -7.728   4.811  0.00  0.00      PROA  
ATOM    647  CD  ILE P 624       5.689  -8.896   5.782  0.00  0.00      PROA  
ATOM    648  HD1 ILE P 624       5.155  -9.804   5.429  0.00  0.00      PROA  
ATOM    649  HD2 ILE P 624       6.203  -9.073   6.751  0.00  0.00      PROA  
ATOM    650  HD3 ILE P 624       6.484  -8.743   5.021  0.00  0.00      PROA  
ATOM    651  C   ILE P 624       3.172  -5.139   6.578  0.00  0.00      PROA  
ATOM    652  O   ILE P 624       3.134  -4.498   7.564  0.00  0.00      PROA  
ATOM    653  N   THR P 625       3.841  -4.503   5.584  0.00  0.00      PROA  
ATOM    654  HN  THR P 625       4.010  -5.218   4.910  0.00  0.00      PROA  
ATOM    655  CA  THR P 625       4.364  -3.111   5.548  0.00  0.00      PROA  
ATOM    656  HA  THR P 625       5.049  -2.931   6.364  0.00  0.00      PROA  
ATOM    657  CB  THR P 625       5.172  -2.805   4.213  0.00  0.00      PROA  
ATOM    658  HB  THR P 625       4.549  -2.946   3.304  0.00  0.00      PROA  
ATOM    659  OG1 THR P 625       6.369  -3.567   4.209  0.00  0.00      PROA  
ATOM    660  HG1 THR P 625       6.348  -4.239   3.523  0.00  0.00      PROA  
ATOM    661  CG2 THR P 625       5.606  -1.294   4.317  0.00  0.00      PROA  
ATOM    662 HG21 THR P 625       6.482  -1.144   3.651  0.00  0.00      PROA  
ATOM    663 HG22 THR P 625       5.912  -0.982   5.339  0.00  0.00      PROA  
ATOM    664 HG23 THR P 625       4.847  -0.595   3.905  0.00  0.00      PROA  
ATOM    665  C   THR P 625       3.263  -2.018   5.818  0.00  0.00      PROA  
ATOM    666  O   THR P 625       3.391  -1.250   6.797  0.00  0.00      PROA  
ATOM    667  N   PHE P 626       2.179  -1.990   4.994  0.00  0.00      PROA  
ATOM    668  HN  PHE P 626       2.074  -2.537   4.166  0.00  0.00      PROA  
ATOM    669  CA  PHE P 626       1.022  -1.140   5.176  0.00  0.00      PROA  
ATOM    670  HA  PHE P 626       1.309  -0.102   5.096  0.00  0.00      PROA  
ATOM    671  CB  PHE P 626       0.061  -1.297   4.014  0.00  0.00      PROA  
ATOM    672  HB1 PHE P 626      -0.806  -0.603   4.037  0.00  0.00      PROA  
ATOM    673  HB2 PHE P 626      -0.338  -2.332   3.964  0.00  0.00      PROA  
ATOM    674  CG  PHE P 626       0.876  -0.889   2.635  0.00  0.00      PROA  
ATOM    675  CD1 PHE P 626       0.481  -1.504   1.432  0.00  0.00      PROA  
ATOM    676  HD1 PHE P 626      -0.239  -2.304   1.525  0.00  0.00      PROA  
ATOM    677  CE1 PHE P 626       1.122  -1.332   0.239  0.00  0.00      PROA  
ATOM    678  HE1 PHE P 626       0.807  -1.872  -0.642  0.00  0.00      PROA  
ATOM    679  CZ  PHE P 626       2.185  -0.486   0.164  0.00  0.00      PROA  
ATOM    680  HZ  PHE P 626       2.626  -0.409  -0.819  0.00  0.00      PROA  
ATOM    681  CD2 PHE P 626       1.925   0.130   2.529  0.00  0.00      PROA  
ATOM    682  HD2 PHE P 626       2.264   0.730   3.361  0.00  0.00      PROA  
ATOM    683  CE2 PHE P 626       2.565   0.287   1.266  0.00  0.00      PROA  
ATOM    684  HE2 PHE P 626       3.336   1.032   1.133  0.00  0.00      PROA  
ATOM    685  C   PHE P 626       0.214  -1.423   6.424  0.00  0.00      PROA  
ATOM    686  O   PHE P 626      -0.254  -0.595   7.181  0.00  0.00      PROA  
ATOM    687  N   GLY P 627       0.134  -2.733   6.723  0.00  0.00      PROA  
ATOM    688  HN  GLY P 627       0.510  -3.415   6.101  0.00  0.00      PROA  
ATOM    689  CA  GLY P 627      -0.313  -3.259   8.005  0.00  0.00      PROA  
ATOM    690  HA1 GLY P 627      -0.046  -4.305   7.956  0.00  0.00      PROA  
ATOM    691  HA2 GLY P 627      -1.363  -3.019   8.077  0.00  0.00      PROA  
ATOM    692  C   GLY P 627       0.211  -2.650   9.263  0.00  0.00      PROA  
ATOM    693  O   GLY P 627      -0.439  -2.157  10.166  0.00  0.00      PROA  
ATOM    694  N   GLY P 628       1.552  -2.698   9.350  0.00  0.00      PROA  
ATOM    695  HN  GLY P 628       2.011  -3.184   8.610  0.00  0.00      PROA  
ATOM    696  CA  GLY P 628       2.358  -2.006  10.343  0.00  0.00      PROA  
ATOM    697  HA1 GLY P 628       3.331  -2.190   9.912  0.00  0.00      PROA  
ATOM    698  HA2 GLY P 628       2.161  -2.512  11.276  0.00  0.00      PROA  
ATOM    699  C   GLY P 628       2.157  -0.577  10.473  0.00  0.00      PROA  
ATOM    700  O   GLY P 628       2.002  -0.042  11.600  0.00  0.00      PROA  
ATOM    701  N   LEU P 629       2.209   0.137   9.351  0.00  0.00      PROA  
ATOM    702  HN  LEU P 629       2.261  -0.335   8.474  0.00  0.00      PROA  
ATOM    703  CA  LEU P 629       2.064   1.604   9.237  0.00  0.00      PROA  
ATOM    704  HA  LEU P 629       2.885   2.063   9.768  0.00  0.00      PROA  
ATOM    705  CB  LEU P 629       2.352   2.028   7.777  0.00  0.00      PROA  
ATOM    706  HB1 LEU P 629       1.626   1.459   7.159  0.00  0.00      PROA  
ATOM    707  HB2 LEU P 629       3.314   1.674   7.347  0.00  0.00      PROA  
ATOM    708  CG  LEU P 629       2.166   3.522   7.333  0.00  0.00      PROA  
ATOM    709  HG  LEU P 629       1.314   3.993   7.869  0.00  0.00      PROA  
ATOM    710  CD1 LEU P 629       3.362   4.296   7.457  0.00  0.00      PROA  
ATOM    711 HD11 LEU P 629       3.756   4.165   8.487  0.00  0.00      PROA  
ATOM    712 HD12 LEU P 629       3.205   5.395   7.506  0.00  0.00      PROA  
ATOM    713 HD13 LEU P 629       4.127   4.174   6.661  0.00  0.00      PROA  
ATOM    714  CD2 LEU P 629       1.784   3.596   5.819  0.00  0.00      PROA  
ATOM    715 HD21 LEU P 629       0.760   3.199   5.652  0.00  0.00      PROA  
ATOM    716 HD22 LEU P 629       2.475   3.088   5.113  0.00  0.00      PROA  
ATOM    717 HD23 LEU P 629       1.671   4.663   5.532  0.00  0.00      PROA  
ATOM    718  C   LEU P 629       0.786   2.185   9.696  0.00  0.00      PROA  
ATOM    719  O   LEU P 629       0.710   3.205  10.361  0.00  0.00      PROA  
ATOM    720  N   LEU P 630      -0.372   1.565   9.234  0.00  0.00      PROA  
ATOM    721  HN  LEU P 630      -0.259   0.859   8.539  0.00  0.00      PROA  
ATOM    722  CA  LEU P 630      -1.723   1.978   9.610  0.00  0.00      PROA  
ATOM    723  HA  LEU P 630      -1.694   3.056   9.548  0.00  0.00      PROA  
ATOM    724  CB  LEU P 630      -2.802   1.546   8.484  0.00  0.00      PROA  
ATOM    725  HB1 LEU P 630      -2.200   1.360   7.568  0.00  0.00      PROA  
ATOM    726  HB2 LEU P 630      -3.186   2.561   8.248  0.00  0.00      PROA  
ATOM    727  CG  LEU P 630      -3.856   0.466   8.785  0.00  0.00      PROA  
ATOM    728  HG  LEU P 630      -4.360   0.703   9.747  0.00  0.00      PROA  
ATOM    729  CD1 LEU P 630      -5.002   0.484   7.779  0.00  0.00      PROA  
ATOM    730 HD11 LEU P 630      -5.816  -0.235   8.016  0.00  0.00      PROA  
ATOM    731 HD12 LEU P 630      -4.555   0.263   6.786  0.00  0.00      PROA  
ATOM    732 HD13 LEU P 630      -5.549   1.451   7.820  0.00  0.00      PROA  
ATOM    733  CD2 LEU P 630      -3.226  -0.917   8.906  0.00  0.00      PROA  
ATOM    734 HD21 LEU P 630      -3.915  -1.736   9.203  0.00  0.00      PROA  
ATOM    735 HD22 LEU P 630      -2.464  -1.003   9.709  0.00  0.00      PROA  
ATOM    736 HD23 LEU P 630      -2.697  -1.252   7.988  0.00  0.00      PROA  
ATOM    737  C   LEU P 630      -1.965   1.603  11.060  0.00  0.00      PROA  
ATOM    738  O   LEU P 630      -2.777   2.303  11.788  0.00  0.00      PROA  
ATOM    739  N   GLY P 631      -1.327   0.550  11.590  0.00  0.00      PROA  
ATOM    740  HN  GLY P 631      -0.953  -0.184  11.029  0.00  0.00      PROA  
ATOM    741  CA  GLY P 631      -1.337   0.364  13.097  0.00  0.00      PROA  
ATOM    742  HA1 GLY P 631      -0.767  -0.511  13.374  0.00  0.00      PROA  
ATOM    743  HA2 GLY P 631      -2.357   0.209  13.416  0.00  0.00      PROA  
ATOM    744  C   GLY P 631      -0.820   1.569  13.934  0.00  0.00      PROA  
ATOM    745  O   GLY P 631      -1.375   1.860  15.013  0.00  0.00      PROA  
ATOM    746  N   GLU P 632       0.293   2.321  13.507  0.00  0.00      PROA  
ATOM    747  HN  GLU P 632       0.892   2.076  12.749  0.00  0.00      PROA  
ATOM    748  CA  GLU P 632       0.645   3.592  14.179  0.00  0.00      PROA  
ATOM    749  HA  GLU P 632       0.638   3.329  15.227  0.00  0.00      PROA  
ATOM    750  CB  GLU P 632       2.050   4.145  13.687  0.00  0.00      PROA  
ATOM    751  HB1 GLU P 632       2.197   5.147  14.145  0.00  0.00      PROA  
ATOM    752  HB2 GLU P 632       1.987   4.212  12.579  0.00  0.00      PROA  
ATOM    753  CG  GLU P 632       3.357   3.387  14.191  0.00  0.00      PROA  
ATOM    754  HG1 GLU P 632       3.245   2.330  13.869  0.00  0.00      PROA  
ATOM    755  HG2 GLU P 632       3.200   3.489  15.287  0.00  0.00      PROA  
ATOM    756  CD  GLU P 632       4.660   3.845  13.595  0.00  0.00      PROA  
ATOM    757  OE1 GLU P 632       5.451   2.965  13.283  0.00  0.00      PROA  
ATOM    758  OE2 GLU P 632       5.023   5.021  13.670  0.00  0.00      PROA  
ATOM    759  C   GLU P 632      -0.363   4.730  14.033  0.00  0.00      PROA  
ATOM    760  O   GLU P 632      -0.609   5.413  15.061  0.00  0.00      PROA  
ATOM    761  N   ALA P 633      -0.869   4.940  12.809  0.00  0.00      PROA  
ATOM    762  HN  ALA P 633      -0.483   4.336  12.117  0.00  0.00      PROA  
ATOM    763  CA  ALA P 633      -1.920   5.860  12.439  0.00  0.00      PROA  
ATOM    764  HA  ALA P 633      -1.552   6.836  12.719  0.00  0.00      PROA  
ATOM    765  CB  ALA P 633      -2.269   5.894  10.893  0.00  0.00      PROA  
ATOM    766  HB1 ALA P 633      -2.976   6.734  10.722  0.00  0.00      PROA  
ATOM    767  HB2 ALA P 633      -2.711   4.949  10.512  0.00  0.00      PROA  
ATOM    768  HB3 ALA P 633      -1.303   6.031  10.361  0.00  0.00      PROA  
ATOM    769  C   ALA P 633      -3.308   5.720  13.130  0.00  0.00      PROA  
ATOM    770  O   ALA P 633      -4.011   6.652  13.518  0.00  0.00      PROA  
ATOM    771  N   THR P 634      -3.726   4.478  13.203  0.00  0.00      PROA  
ATOM    772  HN  THR P 634      -3.257   3.762  12.691  0.00  0.00      PROA  
ATOM    773  CA  THR P 634      -5.038   4.153  13.850  0.00  0.00      PROA  
ATOM    774  HA  THR P 634      -5.732   4.977  13.925  0.00  0.00      PROA  
ATOM    775  CB  THR P 634      -5.820   3.015  13.165  0.00  0.00      PROA  
ATOM    776  HB  THR P 634      -6.739   2.943  13.785  0.00  0.00      PROA  
ATOM    777  OG1 THR P 634      -5.173   1.764  13.123  0.00  0.00      PROA  
ATOM    778  HG1 THR P 634      -4.538   1.902  12.416  0.00  0.00      PROA  
ATOM    779  CG2 THR P 634      -6.106   3.426  11.714  0.00  0.00      PROA  
ATOM    780 HG21 THR P 634      -6.796   2.754  11.161  0.00  0.00      PROA  
ATOM    781 HG22 THR P 634      -5.152   3.298  11.158  0.00  0.00      PROA  
ATOM    782 HG23 THR P 634      -6.328   4.507  11.588  0.00  0.00      PROA  
ATOM    783  C   THR P 634      -4.891   3.681  15.302  0.00  0.00      PROA  
ATOM    784  O   THR P 634      -5.797   3.253  15.892  0.00  0.00      PROA  
ATOM    785  N   GLU P 635      -3.688   3.738  15.795  0.00  0.00      PROA  
ATOM    786  HN  GLU P 635      -2.944   4.111  15.247  0.00  0.00      PROA  
ATOM    787  CA  GLU P 635      -3.233   3.534  17.184  0.00  0.00      PROA  
ATOM    788  HA  GLU P 635      -2.161   3.563  17.315  0.00  0.00      PROA  
ATOM    789  CB  GLU P 635      -3.887   4.764  18.078  0.00  0.00      PROA  
ATOM    790  HB1 GLU P 635      -3.392   4.623  19.063  0.00  0.00      PROA  
ATOM    791  HB2 GLU P 635      -4.986   4.616  18.135  0.00  0.00      PROA  
ATOM    792  CG  GLU P 635      -3.568   6.187  17.662  0.00  0.00      PROA  
ATOM    793  HG1 GLU P 635      -4.103   6.490  16.737  0.00  0.00      PROA  
ATOM    794  HG2 GLU P 635      -2.488   6.241  17.408  0.00  0.00      PROA  
ATOM    795  CD  GLU P 635      -3.880   7.197  18.809  0.00  0.00      PROA  
ATOM    796  OE1 GLU P 635      -3.031   7.876  19.384  0.00  0.00      PROA  
ATOM    797  OE2 GLU P 635      -5.058   7.255  19.166  0.00  0.00      PROA  
ATOM    798  C   GLU P 635      -3.589   2.189  17.803  0.00  0.00      PROA  
ATOM    799  O   GLU P 635      -3.763   1.900  19.000  0.00  0.00      PROA  
ATOM    800  N   GLY P 636      -3.627   1.182  16.909  0.00  0.00      PROA  
ATOM    801  HN  GLY P 636      -3.381   1.299  15.950  0.00  0.00      PROA  
ATOM    802  CA  GLY P 636      -3.930  -0.244  17.159  0.00  0.00      PROA  
ATOM    803  HA1 GLY P 636      -3.662  -0.498  18.174  0.00  0.00      PROA  
ATOM    804  HA2 GLY P 636      -3.358  -0.795  16.427  0.00  0.00      PROA  
ATOM    805  C   GLY P 636      -5.433  -0.602  17.055  0.00  0.00      PROA  
ATOM    806  O   GLY P 636      -5.832  -1.720  17.349  0.00  0.00      PROA  
ATOM    807  N   ARG P 637      -6.264   0.315  16.551  0.00  0.00      PROA  
ATOM    808  HN  ARG P 637      -5.909   1.173  16.190  0.00  0.00      PROA  
ATOM    809  CA  ARG P 637      -7.632   0.008  16.257  0.00  0.00      PROA  
ATOM    810  HA  ARG P 637      -8.072  -0.458  17.126  0.00  0.00      PROA  
ATOM    811  CB  ARG P 637      -8.623   1.200  15.965  0.00  0.00      PROA  
ATOM    812  HB1 ARG P 637      -9.494   0.943  15.327  0.00  0.00      PROA  
ATOM    813  HB2 ARG P 637      -8.110   1.932  15.305  0.00  0.00      PROA  
ATOM    814  CG  ARG P 637      -9.159   1.933  17.186  0.00  0.00      PROA  
ATOM    815  HG1 ARG P 637      -9.733   1.173  17.757  0.00  0.00      PROA  
ATOM    816  HG2 ARG P 637      -9.713   2.853  16.900  0.00  0.00      PROA  
ATOM    817  CD  ARG P 637      -8.060   2.660  18.038  0.00  0.00      PROA  
ATOM    818  HD1 ARG P 637      -7.629   3.469  17.410  0.00  0.00      PROA  
ATOM    819  HD2 ARG P 637      -7.255   1.907  18.175  0.00  0.00      PROA  
ATOM    820  NE  ARG P 637      -8.657   3.186  19.321  0.00  0.00      PROA  
ATOM    821  HE  ARG P 637      -9.634   3.375  19.226  0.00  0.00      PROA  
ATOM    822  CZ  ARG P 637      -8.087   3.999  20.117  0.00  0.00      PROA  
ATOM    823  NH1 ARG P 637      -8.894   4.982  20.649  0.00  0.00      PROA  
ATOM    824 HH11 ARG P 637      -8.535   5.500  21.426  0.00  0.00      PROA  
ATOM    825 HH12 ARG P 637      -9.881   5.022  20.492  0.00  0.00      PROA  
ATOM    826  NH2 ARG P 637      -6.829   3.941  20.383  0.00  0.00      PROA  
ATOM    827 HH21 ARG P 637      -6.374   3.170  19.938  0.00  0.00      PROA  
ATOM    828 HH22 ARG P 637      -6.366   4.824  20.462  0.00  0.00      PROA  
ATOM    829  C   ARG P 637      -7.713  -1.087  15.135  0.00  0.00      PROA  
ATOM    830  O   ARG P 637      -8.641  -1.923  15.285  0.00  0.00      PROA  
ATOM    831  N   ILE P 638      -6.889  -1.030  14.052  0.00  0.00      PROA  
ATOM    832  HN  ILE P 638      -6.275  -0.264  13.880  0.00  0.00      PROA  
ATOM    833  CA  ILE P 638      -6.632  -2.172  13.109  0.00  0.00      PROA  
ATOM    834  HA  ILE P 638      -6.848  -3.116  13.586  0.00  0.00      PROA  
ATOM    835  CB  ILE P 638      -7.323  -2.025  11.727  0.00  0.00      PROA  
ATOM    836  HB  ILE P 638      -6.690  -2.446  10.917  0.00  0.00      PROA  
ATOM    837  CG2 ILE P 638      -8.586  -2.841  11.783  0.00  0.00      PROA  
ATOM    838 HG21 ILE P 638      -9.008  -2.877  10.756  0.00  0.00      PROA  
ATOM    839 HG22 ILE P 638      -9.362  -2.391  12.438  0.00  0.00      PROA  
ATOM    840 HG23 ILE P 638      -8.446  -3.896  12.102  0.00  0.00      PROA  
ATOM    841  CG1 ILE P 638      -7.565  -0.538  11.368  0.00  0.00      PROA  
ATOM    842 HG11 ILE P 638      -6.635   0.029  11.585  0.00  0.00      PROA  
ATOM    843 HG12 ILE P 638      -8.182  -0.063  12.160  0.00  0.00      PROA  
ATOM    844  CD  ILE P 638      -8.144  -0.338   9.987  0.00  0.00      PROA  
ATOM    845  HD1 ILE P 638      -7.453  -0.833   9.273  0.00  0.00      PROA  
ATOM    846  HD2 ILE P 638      -8.154   0.747   9.749  0.00  0.00      PROA  
ATOM    847  HD3 ILE P 638      -9.141  -0.798   9.819  0.00  0.00      PROA  
ATOM    848  C   ILE P 638      -5.122  -2.200  12.935  0.00  0.00      PROA  
ATOM    849  O   ILE P 638      -4.470  -1.228  13.266  0.00  0.00      PROA  
ATOM    850  N   SER P 639      -4.503  -3.325  12.536  0.00  0.00      PROA  
ATOM    851  HN  SER P 639      -4.998  -4.191  12.555  0.00  0.00      PROA  
ATOM    852  CA  SER P 639      -3.053  -3.360  12.226  0.00  0.00      PROA  
ATOM    853  HA  SER P 639      -2.872  -2.508  11.588  0.00  0.00      PROA  
ATOM    854  CB  SER P 639      -2.215  -3.257  13.567  0.00  0.00      PROA  
ATOM    855  HB1 SER P 639      -2.560  -4.008  14.309  0.00  0.00      PROA  
ATOM    856  HB2 SER P 639      -2.384  -2.346  14.181  0.00  0.00      PROA  
ATOM    857  OG  SER P 639      -0.789  -3.348  13.360  0.00  0.00      PROA  
ATOM    858  HG1 SER P 639      -0.502  -2.673  13.980  0.00  0.00      PROA  
ATOM    859  C   SER P 639      -2.815  -4.569  11.265  0.00  0.00      PROA  
ATOM    860  O   SER P 639      -3.711  -4.943  10.432  0.00  0.00      PROA  
ATOM    861  N   ALA P 640      -1.638  -5.199  11.328  0.00  0.00      PROA  
ATOM    862  HN  ALA P 640      -1.048  -4.875  12.064  0.00  0.00      PROA  
ATOM    863  CA  ALA P 640      -1.256  -6.292  10.492  0.00  0.00      PROA  
ATOM    864  HA  ALA P 640      -1.304  -5.895   9.489  0.00  0.00      PROA  
ATOM    865  CB  ALA P 640       0.236  -6.518  10.752  0.00  0.00      PROA  
ATOM    866  HB1 ALA P 640       0.849  -5.592  10.723  0.00  0.00      PROA  
ATOM    867  HB2 ALA P 640       0.567  -7.194   9.935  0.00  0.00      PROA  
ATOM    868  HB3 ALA P 640       0.431  -7.098  11.679  0.00  0.00      PROA  
ATOM    869  C   ALA P 640      -2.063  -7.601  10.437  0.00  0.00      PROA  
ATOM    870  O   ALA P 640      -2.215  -8.215   9.422  0.00  0.00      PROA  
ATOM    871  N   ILE P 641      -2.568  -8.090  11.592  0.00  0.00      PROA  
ATOM    872  HN  ILE P 641      -2.386  -7.651  12.469  0.00  0.00      PROA  
ATOM    873  CA  ILE P 641      -3.384  -9.347  11.635  0.00  0.00      PROA  
ATOM    874  HA  ILE P 641      -2.963 -10.159  11.062  0.00  0.00      PROA  
ATOM    875  CB  ILE P 641      -3.635  -9.870  12.978  0.00  0.00      PROA  
ATOM    876  HB  ILE P 641      -4.098  -9.102  13.634  0.00  0.00      PROA  
ATOM    877  CG2 ILE P 641      -4.483 -11.146  12.977  0.00  0.00      PROA  
ATOM    878 HG21 ILE P 641      -4.526 -11.473  14.038  0.00  0.00      PROA  
ATOM    879 HG22 ILE P 641      -3.968 -11.950  12.408  0.00  0.00      PROA  
ATOM    880 HG23 ILE P 641      -5.514 -10.922  12.627  0.00  0.00      PROA  
ATOM    881  CG1 ILE P 641      -2.261 -10.148  13.702  0.00  0.00      PROA  
ATOM    882 HG11 ILE P 641      -2.600 -10.409  14.728  0.00  0.00      PROA  
ATOM    883 HG12 ILE P 641      -1.655  -9.216  13.705  0.00  0.00      PROA  
ATOM    884  CD  ILE P 641      -1.406 -11.315  13.099  0.00  0.00      PROA  
ATOM    885  HD1 ILE P 641      -0.513 -11.475  13.740  0.00  0.00      PROA  
ATOM    886  HD2 ILE P 641      -0.994 -11.007  12.114  0.00  0.00      PROA  
ATOM    887  HD3 ILE P 641      -2.046 -12.222  13.129  0.00  0.00      PROA  
ATOM    888  C   ILE P 641      -4.762  -9.077  11.012  0.00  0.00      PROA  
ATOM    889  O   ILE P 641      -5.195  -9.866  10.160  0.00  0.00      PROA  
ATOM    890  N   GLU P 642      -5.474  -7.998  11.296  0.00  0.00      PROA  
ATOM    891  HN  GLU P 642      -5.222  -7.457  12.095  0.00  0.00      PROA  
ATOM    892  CA  GLU P 642      -6.660  -7.537  10.497  0.00  0.00      PROA  
ATOM    893  HA  GLU P 642      -7.323  -8.386  10.570  0.00  0.00      PROA  
ATOM    894  CB  GLU P 642      -7.306  -6.281  11.120  0.00  0.00      PROA  
ATOM    895  HB1 GLU P 642      -8.142  -5.954  10.465  0.00  0.00      PROA  
ATOM    896  HB2 GLU P 642      -6.535  -5.481  11.103  0.00  0.00      PROA  
ATOM    897  CG  GLU P 642      -7.756  -6.509  12.556  0.00  0.00      PROA  
ATOM    898  HG1 GLU P 642      -8.104  -7.543  12.766  0.00  0.00      PROA  
ATOM    899  HG2 GLU P 642      -8.651  -5.861  12.679  0.00  0.00      PROA  
ATOM    900  CD  GLU P 642      -6.800  -6.181  13.628  0.00  0.00      PROA  
ATOM    901  OE1 GLU P 642      -7.119  -5.968  14.824  0.00  0.00      PROA  
ATOM    902  OE2 GLU P 642      -5.662  -5.894  13.244  0.00  0.00      PROA  
ATOM    903  C   GLU P 642      -6.346  -7.308   8.998  0.00  0.00      PROA  
ATOM    904  O   GLU P 642      -7.200  -7.608   8.176  0.00  0.00      PROA  
ATOM    905  N   SER P 643      -5.172  -6.699   8.644  0.00  0.00      PROA  
ATOM    906  HN  SER P 643      -4.700  -6.277   9.414  0.00  0.00      PROA  
ATOM    907  CA  SER P 643      -4.683  -6.621   7.239  0.00  0.00      PROA  
ATOM    908  HA  SER P 643      -5.494  -6.131   6.721  0.00  0.00      PROA  
ATOM    909  CB  SER P 643      -3.373  -5.726   7.230  0.00  0.00      PROA  
ATOM    910  HB1 SER P 643      -3.011  -5.478   6.210  0.00  0.00      PROA  
ATOM    911  HB2 SER P 643      -2.559  -6.225   7.799  0.00  0.00      PROA  
ATOM    912  OG  SER P 643      -3.637  -4.478   7.882  0.00  0.00      PROA  
ATOM    913  HG1 SER P 643      -3.831  -4.555   8.819  0.00  0.00      PROA  
ATOM    914  C   SER P 643      -4.463  -7.932   6.608  0.00  0.00      PROA  
ATOM    915  O   SER P 643      -4.897  -8.134   5.437  0.00  0.00      PROA  
ATOM    916  N   LEU P 644      -3.717  -8.862   7.247  0.00  0.00      PROA  
ATOM    917  HN  LEU P 644      -3.247  -8.576   8.078  0.00  0.00      PROA  
ATOM    918  CA  LEU P 644      -3.497 -10.173   6.643  0.00  0.00      PROA  
ATOM    919  HA  LEU P 644      -3.043 -10.007   5.678  0.00  0.00      PROA  
ATOM    920  CB  LEU P 644      -2.453 -11.050   7.432  0.00  0.00      PROA  
ATOM    921  HB1 LEU P 644      -2.486 -12.064   6.979  0.00  0.00      PROA  
ATOM    922  HB2 LEU P 644      -2.787 -11.113   8.489  0.00  0.00      PROA  
ATOM    923  CG  LEU P 644      -1.002 -10.515   7.344  0.00  0.00      PROA  
ATOM    924  HG  LEU P 644      -0.943  -9.411   7.459  0.00  0.00      PROA  
ATOM    925  CD1 LEU P 644      -0.109 -11.192   8.356  0.00  0.00      PROA  
ATOM    926 HD11 LEU P 644      -0.430 -10.924   9.386  0.00  0.00      PROA  
ATOM    927 HD12 LEU P 644       0.898 -10.726   8.287  0.00  0.00      PROA  
ATOM    928 HD13 LEU P 644      -0.083 -12.300   8.273  0.00  0.00      PROA  
ATOM    929  CD2 LEU P 644      -0.415 -10.834   5.968  0.00  0.00      PROA  
ATOM    930 HD21 LEU P 644       0.483 -10.200   5.805  0.00  0.00      PROA  
ATOM    931 HD22 LEU P 644      -1.070 -10.712   5.079  0.00  0.00      PROA  
ATOM    932 HD23 LEU P 644       0.048 -11.840   6.055  0.00  0.00      PROA  
ATOM    933  C   LEU P 644      -4.752 -10.945   6.353  0.00  0.00      PROA  
ATOM    934  O   LEU P 644      -4.983 -11.501   5.276  0.00  0.00      PROA  
ATOM    935  N   PHE P 645      -5.624 -11.020   7.325  0.00  0.00      PROA  
ATOM    936  HN  PHE P 645      -5.290 -10.586   8.159  0.00  0.00      PROA  
ATOM    937  CA  PHE P 645      -6.947 -11.636   7.402  0.00  0.00      PROA  
ATOM    938  HA  PHE P 645      -6.779 -12.673   7.149  0.00  0.00      PROA  
ATOM    939  CB  PHE P 645      -7.616 -11.426   8.840  0.00  0.00      PROA  
ATOM    940  HB1 PHE P 645      -7.747 -10.334   8.998  0.00  0.00      PROA  
ATOM    941  HB2 PHE P 645      -7.008 -11.826   9.680  0.00  0.00      PROA  
ATOM    942  CG  PHE P 645      -8.990 -12.086   8.875  0.00  0.00      PROA  
ATOM    943  CD1 PHE P 645     -10.019 -11.467   9.416  0.00  0.00      PROA  
ATOM    944  HD1 PHE P 645      -9.896 -10.473   9.819  0.00  0.00      PROA  
ATOM    945  CE1 PHE P 645     -11.283 -12.099   9.587  0.00  0.00      PROA  
ATOM    946  HE1 PHE P 645     -12.181 -11.631   9.960  0.00  0.00      PROA  
ATOM    947  CZ  PHE P 645     -11.446 -13.415   9.094  0.00  0.00      PROA  
ATOM    948  HZ  PHE P 645     -12.349 -13.931   9.385  0.00  0.00      PROA  
ATOM    949  CD2 PHE P 645      -9.126 -13.384   8.450  0.00  0.00      PROA  
ATOM    950  HD2 PHE P 645      -8.287 -13.989   8.141  0.00  0.00      PROA  
ATOM    951  CE2 PHE P 645     -10.363 -14.048   8.521  0.00  0.00      PROA  
ATOM    952  HE2 PHE P 645     -10.497 -15.059   8.166  0.00  0.00      PROA  
ATOM    953  C   PHE P 645      -7.781 -11.042   6.220  0.00  0.00      PROA  
ATOM    954  O   PHE P 645      -8.374 -11.767   5.447  0.00  0.00      PROA  
ATOM    955  N   GLY P 646      -7.610  -9.755   6.033  0.00  0.00      PROA  
ATOM    956  HN  GLY P 646      -7.017  -9.256   6.661  0.00  0.00      PROA  
ATOM    957  CA  GLY P 646      -8.264  -8.957   4.961  0.00  0.00      PROA  
ATOM    958  HA1 GLY P 646      -7.983  -7.943   5.204  0.00  0.00      PROA  
ATOM    959  HA2 GLY P 646      -9.302  -9.230   5.084  0.00  0.00      PROA  
ATOM    960  C   GLY P 646      -7.845  -9.268   3.594  0.00  0.00      PROA  
ATOM    961  O   GLY P 646      -8.690  -9.476   2.737  0.00  0.00      PROA  
ATOM    962  N   ALA P 647      -6.531  -9.312   3.355  0.00  0.00      PROA  
ATOM    963  HN  ALA P 647      -5.915  -9.049   4.093  0.00  0.00      PROA  
ATOM    964  CA  ALA P 647      -6.024  -9.768   2.111  0.00  0.00      PROA  
ATOM    965  HA  ALA P 647      -6.380  -9.143   1.305  0.00  0.00      PROA  
ATOM    966  CB  ALA P 647      -4.550  -9.505   2.025  0.00  0.00      PROA  
ATOM    967  HB1 ALA P 647      -4.383  -8.407   1.981  0.00  0.00      PROA  
ATOM    968  HB2 ALA P 647      -4.191 -10.014   1.106  0.00  0.00      PROA  
ATOM    969  HB3 ALA P 647      -4.064  -9.977   2.906  0.00  0.00      PROA  
ATOM    970  C   ALA P 647      -6.396 -11.210   1.757  0.00  0.00      PROA  
ATOM    971  O   ALA P 647      -6.622 -11.520   0.625  0.00  0.00      PROA  
ATOM    972  N   SER P 648      -6.540 -12.159   2.728  0.00  0.00      PROA  
ATOM    973  HN  SER P 648      -6.421 -11.871   3.675  0.00  0.00      PROA  
ATOM    974  CA  SER P 648      -6.970 -13.514   2.460  0.00  0.00      PROA  
ATOM    975  HA  SER P 648      -6.550 -13.776   1.499  0.00  0.00      PROA  
ATOM    976  CB  SER P 648      -6.324 -14.467   3.502  0.00  0.00      PROA  
ATOM    977  HB1 SER P 648      -5.226 -14.490   3.334  0.00  0.00      PROA  
ATOM    978  HB2 SER P 648      -6.682 -15.513   3.386  0.00  0.00      PROA  
ATOM    979  OG  SER P 648      -6.585 -14.156   4.896  0.00  0.00      PROA  
ATOM    980  HG1 SER P 648      -5.855 -13.574   5.122  0.00  0.00      PROA  
ATOM    981  C   SER P 648      -8.438 -13.744   2.304  0.00  0.00      PROA  
ATOM    982  O   SER P 648      -8.907 -14.488   1.470  0.00  0.00      PROA  
ATOM    983  N   LEU P 649      -9.297 -13.008   3.080  0.00  0.00      PROA  
ATOM    984  HN  LEU P 649      -8.886 -12.554   3.867  0.00  0.00      PROA  
ATOM    985  CA  LEU P 649     -10.730 -13.089   2.937  0.00  0.00      PROA  
ATOM    986  HA  LEU P 649     -11.071 -14.112   2.879  0.00  0.00      PROA  
ATOM    987  CB  LEU P 649     -11.358 -12.428   4.100  0.00  0.00      PROA  
ATOM    988  HB1 LEU P 649     -11.123 -11.342   4.089  0.00  0.00      PROA  
ATOM    989  HB2 LEU P 649     -10.942 -12.868   5.032  0.00  0.00      PROA  
ATOM    990  CG  LEU P 649     -12.909 -12.471   4.242  0.00  0.00      PROA  
ATOM    991  HG  LEU P 649     -13.306 -11.880   3.389  0.00  0.00      PROA  
ATOM    992  CD1 LEU P 649     -13.490 -13.882   4.301  0.00  0.00      PROA  
ATOM    993 HD11 LEU P 649     -14.555 -13.859   4.619  0.00  0.00      PROA  
ATOM    994 HD12 LEU P 649     -13.070 -14.425   5.174  0.00  0.00      PROA  
ATOM    995 HD13 LEU P 649     -13.192 -14.511   3.435  0.00  0.00      PROA  
ATOM    996  CD2 LEU P 649     -13.318 -11.694   5.484  0.00  0.00      PROA  
ATOM    997 HD21 LEU P 649     -14.406 -11.475   5.528  0.00  0.00      PROA  
ATOM    998 HD22 LEU P 649     -12.902 -10.668   5.571  0.00  0.00      PROA  
ATOM    999 HD23 LEU P 649     -13.171 -12.348   6.371  0.00  0.00      PROA  
ATOM   1000  C   LEU P 649     -11.234 -12.417   1.668  0.00  0.00      PROA  
ATOM   1001  O   LEU P 649     -12.133 -12.982   1.028  0.00  0.00      PROA  
ATOM   1002  N   THR P 650     -10.696 -11.231   1.282  0.00  0.00      PROA  
ATOM   1003  HN  THR P 650     -10.210 -10.672   1.949  0.00  0.00      PROA  
ATOM   1004  CA  THR P 650     -10.968 -10.681   0.002  0.00  0.00      PROA  
ATOM   1005  HA  THR P 650     -12.043 -10.650  -0.098  0.00  0.00      PROA  
ATOM   1006  CB  THR P 650     -10.418  -9.273  -0.133  0.00  0.00      PROA  
ATOM   1007  HB  THR P 650     -10.656  -8.857  -1.135  0.00  0.00      PROA  
ATOM   1008  OG1 THR P 650      -9.053  -8.981   0.199  0.00  0.00      PROA  
ATOM   1009  HG1 THR P 650      -8.840  -9.171   1.115  0.00  0.00      PROA  
ATOM   1010  CG2 THR P 650     -11.232  -8.353   0.847  0.00  0.00      PROA  
ATOM   1011 HG21 THR P 650     -12.266  -8.124   0.513  0.00  0.00      PROA  
ATOM   1012 HG22 THR P 650     -10.676  -7.391   0.860  0.00  0.00      PROA  
ATOM   1013 HG23 THR P 650     -11.262  -8.800   1.864  0.00  0.00      PROA  
ATOM   1014  C   THR P 650     -10.507 -11.438  -1.257  0.00  0.00      PROA  
ATOM   1015  O   THR P 650     -11.309 -11.716  -2.125  0.00  0.00      PROA  
ATOM   1016  N   GLY P 651      -9.209 -11.893  -1.285  0.00  0.00      PROA  
ATOM   1017  HN  GLY P 651      -8.491 -11.680  -0.627  0.00  0.00      PROA  
ATOM   1018  CA  GLY P 651      -8.621 -12.568  -2.408  0.00  0.00      PROA  
ATOM   1019  HA1 GLY P 651      -7.607 -12.730  -2.074  0.00  0.00      PROA  
ATOM   1020  HA2 GLY P 651      -8.481 -11.871  -3.220  0.00  0.00      PROA  
ATOM   1021  C   GLY P 651      -9.140 -13.893  -2.730  0.00  0.00      PROA  
ATOM   1022  O   GLY P 651      -9.194 -14.242  -3.913  0.00  0.00      PROA  
ATOM   1023  N   ILE P 652      -9.495 -14.720  -1.712  0.00  0.00      PROA  
ATOM   1024  HN  ILE P 652      -9.489 -14.399  -0.768  0.00  0.00      PROA  
ATOM   1025  CA  ILE P 652      -9.864 -16.080  -1.961  0.00  0.00      PROA  
ATOM   1026  HA  ILE P 652      -9.141 -16.540  -2.618  0.00  0.00      PROA  
ATOM   1027  CB  ILE P 652      -9.895 -16.958  -0.728  0.00  0.00      PROA  
ATOM   1028  HB  ILE P 652     -10.339 -16.347   0.087  0.00  0.00      PROA  
ATOM   1029  CG2 ILE P 652     -10.774 -18.268  -0.931  0.00  0.00      PROA  
ATOM   1030 HG21 ILE P 652     -10.506 -18.842  -1.843  0.00  0.00      PROA  
ATOM   1031 HG22 ILE P 652     -11.870 -18.088  -0.912  0.00  0.00      PROA  
ATOM   1032 HG23 ILE P 652     -10.699 -18.989  -0.089  0.00  0.00      PROA  
ATOM   1033  CG1 ILE P 652      -8.458 -17.385  -0.411  0.00  0.00      PROA  
ATOM   1034 HG11 ILE P 652      -7.915 -16.416  -0.440  0.00  0.00      PROA  
ATOM   1035 HG12 ILE P 652      -8.108 -18.080  -1.204  0.00  0.00      PROA  
ATOM   1036  CD  ILE P 652      -8.296 -17.989   1.012  0.00  0.00      PROA  
ATOM   1037  HD1 ILE P 652      -7.257 -18.289   1.270  0.00  0.00      PROA  
ATOM   1038  HD2 ILE P 652      -8.935 -18.898   0.988  0.00  0.00      PROA  
ATOM   1039  HD3 ILE P 652      -8.514 -17.249   1.811  0.00  0.00      PROA  
ATOM   1040  C   ILE P 652     -11.155 -16.119  -2.747  0.00  0.00      PROA  
ATOM   1041  O   ILE P 652     -11.324 -16.729  -3.810  0.00  0.00      PROA  
ATOM   1042  N   ALA P 653     -12.214 -15.331  -2.223  0.00  0.00      PROA  
ATOM   1043  HN  ALA P 653     -11.991 -14.873  -1.366  0.00  0.00      PROA  
ATOM   1044  CA  ALA P 653     -13.503 -15.131  -2.853  0.00  0.00      PROA  
ATOM   1045  HA  ALA P 653     -13.996 -16.070  -3.059  0.00  0.00      PROA  
ATOM   1046  CB  ALA P 653     -14.315 -14.148  -1.932  0.00  0.00      PROA  
ATOM   1047  HB1 ALA P 653     -13.620 -13.386  -1.520  0.00  0.00      PROA  
ATOM   1048  HB2 ALA P 653     -14.722 -14.739  -1.084  0.00  0.00      PROA  
ATOM   1049  HB3 ALA P 653     -15.174 -13.692  -2.470  0.00  0.00      PROA  
ATOM   1050  C   ALA P 653     -13.299 -14.498  -4.178  0.00  0.00      PROA  
ATOM   1051  O   ALA P 653     -13.923 -14.850  -5.214  0.00  0.00      PROA  
ATOM   1052  N   TYR P 654     -12.388 -13.516  -4.206  0.00  0.00      PROA  
ATOM   1053  HN  TYR P 654     -11.835 -13.354  -3.392  0.00  0.00      PROA  
ATOM   1054  CA  TYR P 654     -12.141 -12.820  -5.464  0.00  0.00      PROA  
ATOM   1055  HA  TYR P 654     -13.096 -12.448  -5.803  0.00  0.00      PROA  
ATOM   1056  CB  TYR P 654     -11.312 -11.501  -5.245  0.00  0.00      PROA  
ATOM   1057  HB1 TYR P 654     -10.343 -11.837  -4.816  0.00  0.00      PROA  
ATOM   1058  HB2 TYR P 654     -11.806 -10.885  -4.464  0.00  0.00      PROA  
ATOM   1059  CG  TYR P 654     -11.176 -10.707  -6.528  0.00  0.00      PROA  
ATOM   1060  CD1 TYR P 654     -10.064 -10.875  -7.295  0.00  0.00      PROA  
ATOM   1061  HD1 TYR P 654      -9.401 -11.715  -7.145  0.00  0.00      PROA  
ATOM   1062  CE1 TYR P 654      -9.859  -9.989  -8.360  0.00  0.00      PROA  
ATOM   1063  HE1 TYR P 654      -8.960 -10.205  -8.920  0.00  0.00      PROA  
ATOM   1064  CZ  TYR P 654     -10.755  -8.919  -8.650  0.00  0.00      PROA  
ATOM   1065  OH  TYR P 654     -10.471  -8.197  -9.821  0.00  0.00      PROA  
ATOM   1066  HH  TYR P 654      -9.696  -8.638 -10.176  0.00  0.00      PROA  
ATOM   1067  CD2 TYR P 654     -12.061  -9.670  -6.799  0.00  0.00      PROA  
ATOM   1068  HD2 TYR P 654     -12.894  -9.594  -6.116  0.00  0.00      PROA  
ATOM   1069  CE2 TYR P 654     -11.873  -8.770  -7.851  0.00  0.00      PROA  
ATOM   1070  HE2 TYR P 654     -12.642  -8.077  -8.159  0.00  0.00      PROA  
ATOM   1071  C   TYR P 654     -11.563 -13.631  -6.534  0.00  0.00      PROA  
ATOM   1072  O   TYR P 654     -12.018 -13.707  -7.680  0.00  0.00      PROA  
ATOM   1073  N   SER P 655     -10.488 -14.350  -6.232  0.00  0.00      PROA  
ATOM   1074  HN  SER P 655     -10.139 -14.328  -5.299  0.00  0.00      PROA  
ATOM   1075  CA  SER P 655      -9.800 -15.220  -7.205  0.00  0.00      PROA  
ATOM   1076  HA  SER P 655      -9.700 -14.612  -8.092  0.00  0.00      PROA  
ATOM   1077  CB  SER P 655      -8.347 -15.757  -6.833  0.00  0.00      PROA  
ATOM   1078  HB1 SER P 655      -7.691 -14.864  -6.754  0.00  0.00      PROA  
ATOM   1079  HB2 SER P 655      -7.948 -16.413  -7.637  0.00  0.00      PROA  
ATOM   1080  OG  SER P 655      -8.409 -16.340  -5.523  0.00  0.00      PROA  
ATOM   1081  HG1 SER P 655      -8.508 -15.639  -4.875  0.00  0.00      PROA  
ATOM   1082  C   SER P 655     -10.732 -16.377  -7.621  0.00  0.00      PROA  
ATOM   1083  O   SER P 655     -10.618 -16.868  -8.770  0.00  0.00      PROA  
ATOM   1084  N   LEU P 656     -11.613 -16.983  -6.730  0.00  0.00      PROA  
ATOM   1085  HN  LEU P 656     -11.687 -16.646  -5.794  0.00  0.00      PROA  
ATOM   1086  CA  LEU P 656     -12.469 -18.116  -7.034  0.00  0.00      PROA  
ATOM   1087  HA  LEU P 656     -11.894 -18.899  -7.506  0.00  0.00      PROA  
ATOM   1088  CB  LEU P 656     -13.307 -18.627  -5.781  0.00  0.00      PROA  
ATOM   1089  HB1 LEU P 656     -14.210 -19.207  -6.069  0.00  0.00      PROA  
ATOM   1090  HB2 LEU P 656     -13.639 -17.708  -5.253  0.00  0.00      PROA  
ATOM   1091  CG  LEU P 656     -12.370 -19.515  -4.899  0.00  0.00      PROA  
ATOM   1092  HG  LEU P 656     -11.330 -19.126  -4.896  0.00  0.00      PROA  
ATOM   1093  CD1 LEU P 656     -12.894 -19.632  -3.487  0.00  0.00      PROA  
ATOM   1094 HD11 LEU P 656     -13.890 -20.123  -3.457  0.00  0.00      PROA  
ATOM   1095 HD12 LEU P 656     -13.010 -18.634  -3.012  0.00  0.00      PROA  
ATOM   1096 HD13 LEU P 656     -12.136 -20.146  -2.858  0.00  0.00      PROA  
ATOM   1097  CD2 LEU P 656     -12.398 -20.946  -5.395  0.00  0.00      PROA  
ATOM   1098 HD21 LEU P 656     -12.112 -20.882  -6.467  0.00  0.00      PROA  
ATOM   1099 HD22 LEU P 656     -13.366 -21.490  -5.405  0.00  0.00      PROA  
ATOM   1100 HD23 LEU P 656     -11.504 -21.434  -4.950  0.00  0.00      PROA  
ATOM   1101  C   LEU P 656     -13.365 -17.752  -8.173  0.00  0.00      PROA  
ATOM   1102  O   LEU P 656     -13.399 -18.495  -9.193  0.00  0.00      PROA  
ATOM   1103  N   PHE P 657     -14.125 -16.587  -8.070  0.00  0.00      PROA  
ATOM   1104  HN  PHE P 657     -14.137 -16.074  -7.216  0.00  0.00      PROA  
ATOM   1105  CA  PHE P 657     -15.073 -16.340  -9.192  0.00  0.00      PROA  
ATOM   1106  HA  PHE P 657     -15.197 -17.211  -9.820  0.00  0.00      PROA  
ATOM   1107  CB  PHE P 657     -16.508 -16.075  -8.692  0.00  0.00      PROA  
ATOM   1108  HB1 PHE P 657     -17.163 -15.753  -9.530  0.00  0.00      PROA  
ATOM   1109  HB2 PHE P 657     -16.490 -15.296  -7.900  0.00  0.00      PROA  
ATOM   1110  CG  PHE P 657     -17.094 -17.296  -8.146  0.00  0.00      PROA  
ATOM   1111  CD1 PHE P 657     -17.450 -18.401  -8.995  0.00  0.00      PROA  
ATOM   1112  HD1 PHE P 657     -17.296 -18.288 -10.058  0.00  0.00      PROA  
ATOM   1113  CE1 PHE P 657     -17.940 -19.645  -8.460  0.00  0.00      PROA  
ATOM   1114  HE1 PHE P 657     -18.181 -20.420  -9.173  0.00  0.00      PROA  
ATOM   1115  CZ  PHE P 657     -18.053 -19.804  -7.112  0.00  0.00      PROA  
ATOM   1116  HZ  PHE P 657     -18.479 -20.713  -6.714  0.00  0.00      PROA  
ATOM   1117  CD2 PHE P 657     -17.457 -17.473  -6.771  0.00  0.00      PROA  
ATOM   1118  HD2 PHE P 657     -17.380 -16.745  -5.977  0.00  0.00      PROA  
ATOM   1119  CE2 PHE P 657     -17.868 -18.744  -6.276  0.00  0.00      PROA  
ATOM   1120  HE2 PHE P 657     -18.004 -18.936  -5.222  0.00  0.00      PROA  
ATOM   1121  C   PHE P 657     -14.826 -15.248 -10.220  0.00  0.00      PROA  
ATOM   1122  O   PHE P 657     -15.478 -15.157 -11.268  0.00  0.00      PROA  
ATOM   1123  N   ALA P 658     -13.859 -14.342  -9.934  0.00  0.00      PROA  
ATOM   1124  HN  ALA P 658     -13.429 -14.350  -9.035  0.00  0.00      PROA  
ATOM   1125  CA  ALA P 658     -13.587 -13.193 -10.781  0.00  0.00      PROA  
ATOM   1126  HA  ALA P 658     -14.577 -12.765 -10.850  0.00  0.00      PROA  
ATOM   1127  CB  ALA P 658     -12.583 -12.234 -10.168  0.00  0.00      PROA  
ATOM   1128  HB1 ALA P 658     -12.886 -12.036  -9.117  0.00  0.00      PROA  
ATOM   1129  HB2 ALA P 658     -12.471 -11.274 -10.716  0.00  0.00      PROA  
ATOM   1130  HB3 ALA P 658     -11.583 -12.704 -10.053  0.00  0.00      PROA  
ATOM   1131  C   ALA P 658     -13.204 -13.487 -12.223  0.00  0.00      PROA  
ATOM   1132  O   ALA P 658     -12.483 -14.430 -12.518  0.00  0.00      PROA  
ATOM   1133  N   GLY P 659     -13.838 -12.672 -13.123  0.00  0.00      PROA  
ATOM   1134  HN  GLY P 659     -14.450 -11.950 -12.811  0.00  0.00      PROA  
ATOM   1135  CA  GLY P 659     -13.913 -12.932 -14.537  0.00  0.00      PROA  
ATOM   1136  HA1 GLY P 659     -14.448 -12.136 -15.033  0.00  0.00      PROA  
ATOM   1137  HA2 GLY P 659     -14.410 -13.886 -14.636  0.00  0.00      PROA  
ATOM   1138  C   GLY P 659     -12.582 -13.021 -15.177  0.00  0.00      PROA  
ATOM   1139  O   GLY P 659     -12.314 -14.014 -15.811  0.00  0.00      PROA  
ATOM   1140  N   GLN P 660     -11.654 -12.077 -14.968  0.00  0.00      PROA  
ATOM   1141  HN  GLN P 660     -11.892 -11.281 -14.417  0.00  0.00      PROA  
ATOM   1142  CA  GLN P 660     -10.222 -12.217 -15.351  0.00  0.00      PROA  
ATOM   1143  HA  GLN P 660     -10.036 -12.883 -16.180  0.00  0.00      PROA  
ATOM   1144  CB  GLN P 660      -9.735 -10.787 -15.848  0.00  0.00      PROA  
ATOM   1145  HB1 GLN P 660      -9.996 -10.013 -15.096  0.00  0.00      PROA  
ATOM   1146  HB2 GLN P 660     -10.376 -10.600 -16.736  0.00  0.00      PROA  
ATOM   1147  CG  GLN P 660      -8.335 -10.576 -16.375  0.00  0.00      PROA  
ATOM   1148  HG1 GLN P 660      -7.635 -10.433 -15.524  0.00  0.00      PROA  
ATOM   1149  HG2 GLN P 660      -8.091  -9.699 -17.013  0.00  0.00      PROA  
ATOM   1150  CD  GLN P 660      -7.645 -11.761 -17.019  0.00  0.00      PROA  
ATOM   1151  OE1 GLN P 660      -6.709 -12.276 -16.447  0.00  0.00      PROA  
ATOM   1152  NE2 GLN P 660      -8.305 -12.232 -18.109  0.00  0.00      PROA  
ATOM   1153 HE21 GLN P 660      -7.709 -12.865 -18.604  0.00  0.00      PROA  
ATOM   1154 HE22 GLN P 660      -9.047 -11.770 -18.595  0.00  0.00      PROA  
ATOM   1155  C   GLN P 660      -9.416 -12.660 -14.098  0.00  0.00      PROA  
ATOM   1156  O   GLN P 660      -9.361 -11.878 -13.167  0.00  0.00      PROA  
ATOM   1157  N   PRO P 661      -8.764 -13.802 -14.120  0.00  0.00      PROA  
ATOM   1158  CD  PRO P 661      -8.829 -14.786 -15.265  0.00  0.00      PROA  
ATOM   1159  HD1 PRO P 661      -8.598 -14.287 -16.230  0.00  0.00      PROA  
ATOM   1160  HD2 PRO P 661      -9.871 -15.157 -15.368  0.00  0.00      PROA  
ATOM   1161  CA  PRO P 661      -8.240 -14.476 -12.912  0.00  0.00      PROA  
ATOM   1162  HA  PRO P 661      -8.981 -14.380 -12.132  0.00  0.00      PROA  
ATOM   1163  CB  PRO P 661      -7.986 -15.901 -13.388  0.00  0.00      PROA  
ATOM   1164  HB1 PRO P 661      -8.911 -16.477 -13.172  0.00  0.00      PROA  
ATOM   1165  HB2 PRO P 661      -7.202 -16.468 -12.842  0.00  0.00      PROA  
ATOM   1166  CG  PRO P 661      -7.986 -15.928 -14.891  0.00  0.00      PROA  
ATOM   1167  HG1 PRO P 661      -6.961 -15.651 -15.219  0.00  0.00      PROA  
ATOM   1168  HG2 PRO P 661      -8.370 -16.874 -15.329  0.00  0.00      PROA  
ATOM   1169  C   PRO P 661      -6.980 -13.811 -12.417  0.00  0.00      PROA  
ATOM   1170  O   PRO P 661      -6.622 -14.143 -11.250  0.00  0.00      PROA  
ATOM   1171  N   LEU P 662      -6.236 -12.966 -13.164  0.00  0.00      PROA  
ATOM   1172  HN  LEU P 662      -6.519 -12.812 -14.107  0.00  0.00      PROA  
ATOM   1173  CA  LEU P 662      -4.843 -12.582 -12.759  0.00  0.00      PROA  
ATOM   1174  HA  LEU P 662      -4.541 -13.270 -11.983  0.00  0.00      PROA  
ATOM   1175  CB  LEU P 662      -3.804 -12.725 -13.983  0.00  0.00      PROA  
ATOM   1176  HB1 LEU P 662      -2.772 -12.619 -13.585  0.00  0.00      PROA  
ATOM   1177  HB2 LEU P 662      -4.059 -11.916 -14.699  0.00  0.00      PROA  
ATOM   1178  CG  LEU P 662      -4.049 -13.920 -14.880  0.00  0.00      PROA  
ATOM   1179  HG  LEU P 662      -5.005 -13.793 -15.432  0.00  0.00      PROA  
ATOM   1180  CD1 LEU P 662      -2.981 -13.917 -16.045  0.00  0.00      PROA  
ATOM   1181 HD11 LEU P 662      -1.979 -13.943 -15.566  0.00  0.00      PROA  
ATOM   1182 HD12 LEU P 662      -3.056 -13.141 -16.837  0.00  0.00      PROA  
ATOM   1183 HD13 LEU P 662      -3.134 -14.855 -16.620  0.00  0.00      PROA  
ATOM   1184  CD2 LEU P 662      -4.024 -15.179 -14.021  0.00  0.00      PROA  
ATOM   1185 HD21 LEU P 662      -4.826 -15.212 -13.253  0.00  0.00      PROA  
ATOM   1186 HD22 LEU P 662      -3.081 -15.190 -13.433  0.00  0.00      PROA  
ATOM   1187 HD23 LEU P 662      -4.099 -16.075 -14.674  0.00  0.00      PROA  
ATOM   1188  C   LEU P 662      -4.848 -11.195 -12.077  0.00  0.00      PROA  
ATOM   1189  O   LEU P 662      -4.374 -10.207 -12.688  0.00  0.00      PROA  
ATOM   1190  N   THR P 663      -5.464 -10.975 -10.924  0.00  0.00      PROA  
ATOM   1191  HN  THR P 663      -5.809 -11.735 -10.379  0.00  0.00      PROA  
ATOM   1192  CA  THR P 663      -5.548  -9.650 -10.351  0.00  0.00      PROA  
ATOM   1193  HA  THR P 663      -4.683  -9.059 -10.614  0.00  0.00      PROA  
ATOM   1194  CB  THR P 663      -6.837  -8.997 -10.874  0.00  0.00      PROA  
ATOM   1195  HB  THR P 663      -7.743  -9.428 -10.397  0.00  0.00      PROA  
ATOM   1196  OG1 THR P 663      -6.979  -9.065 -12.371  0.00  0.00      PROA  
ATOM   1197  HG1 THR P 663      -6.266  -9.662 -12.610  0.00  0.00      PROA  
ATOM   1198  CG2 THR P 663      -6.794  -7.572 -10.502  0.00  0.00      PROA  
ATOM   1199 HG21 THR P 663      -7.744  -7.167 -10.911  0.00  0.00      PROA  
ATOM   1200 HG22 THR P 663      -5.993  -7.078 -11.092  0.00  0.00      PROA  
ATOM   1201 HG23 THR P 663      -6.765  -7.319  -9.420  0.00  0.00      PROA  
ATOM   1202  C   THR P 663      -5.606  -9.802  -8.859  0.00  0.00      PROA  
ATOM   1203  O   THR P 663      -6.308 -10.633  -8.301  0.00  0.00      PROA  
ATOM   1204  N   ILE P 664      -4.753  -8.854  -8.235  0.00  0.00      PROA  
ATOM   1205  HN  ILE P 664      -4.256  -8.107  -8.668  0.00  0.00      PROA  
ATOM   1206  CA  ILE P 664      -4.576  -8.853  -6.762  0.00  0.00      PROA  
ATOM   1207  HA  ILE P 664      -5.048  -9.756  -6.406  0.00  0.00      PROA  
ATOM   1208  CB  ILE P 664      -3.076  -8.990  -6.382  0.00  0.00      PROA  
ATOM   1209  HB  ILE P 664      -2.569  -8.118  -6.847  0.00  0.00      PROA  
ATOM   1210  CG2 ILE P 664      -2.832  -9.037  -4.885  0.00  0.00      PROA  
ATOM   1211 HG21 ILE P 664      -3.596  -9.635  -4.343  0.00  0.00      PROA  
ATOM   1212 HG22 ILE P 664      -2.879  -8.036  -4.404  0.00  0.00      PROA  
ATOM   1213 HG23 ILE P 664      -1.782  -9.356  -4.714  0.00  0.00      PROA  
ATOM   1214  CG1 ILE P 664      -2.448 -10.221  -7.085  0.00  0.00      PROA  
ATOM   1215 HG11 ILE P 664      -1.361 -10.277  -6.864  0.00  0.00      PROA  
ATOM   1216 HG12 ILE P 664      -2.418 -10.137  -8.192  0.00  0.00      PROA  
ATOM   1217  CD  ILE P 664      -2.882 -11.606  -6.634  0.00  0.00      PROA  
ATOM   1218  HD1 ILE P 664      -2.239 -12.412  -7.050  0.00  0.00      PROA  
ATOM   1219  HD2 ILE P 664      -3.941 -11.744  -6.939  0.00  0.00      PROA  
ATOM   1220  HD3 ILE P 664      -2.760 -11.685  -5.533  0.00  0.00      PROA  
ATOM   1221  C   ILE P 664      -5.159  -7.730  -6.026  0.00  0.00      PROA  
ATOM   1222  O   ILE P 664      -5.165  -6.582  -6.389  0.00  0.00      PROA  
ATOM   1223  N   LEU P 665      -5.821  -7.989  -4.897  0.00  0.00      PROA  
ATOM   1224  HN  LEU P 665      -5.769  -8.950  -4.636  0.00  0.00      PROA  
ATOM   1225  CA  LEU P 665      -6.422  -7.032  -3.998  0.00  0.00      PROA  
ATOM   1226  HA  LEU P 665      -6.702  -6.159  -4.570  0.00  0.00      PROA  
ATOM   1227  CB  LEU P 665      -7.781  -7.552  -3.410  0.00  0.00      PROA  
ATOM   1228  HB1 LEU P 665      -8.202  -6.693  -2.846  0.00  0.00      PROA  
ATOM   1229  HB2 LEU P 665      -7.650  -8.414  -2.720  0.00  0.00      PROA  
ATOM   1230  CG  LEU P 665      -8.810  -8.005  -4.467  0.00  0.00      PROA  
ATOM   1231  HG  LEU P 665      -8.459  -8.946  -4.941  0.00  0.00      PROA  
ATOM   1232  CD1 LEU P 665     -10.156  -8.359  -3.807  0.00  0.00      PROA  
ATOM   1233 HD11 LEU P 665     -10.529  -7.378  -3.443  0.00  0.00      PROA  
ATOM   1234 HD12 LEU P 665     -10.261  -9.137  -3.021  0.00  0.00      PROA  
ATOM   1235 HD13 LEU P 665     -10.939  -8.657  -4.536  0.00  0.00      PROA  
ATOM   1236  CD2 LEU P 665      -8.986  -6.970  -5.633  0.00  0.00      PROA  
ATOM   1237 HD21 LEU P 665      -7.997  -6.818  -6.118  0.00  0.00      PROA  
ATOM   1238 HD22 LEU P 665      -9.284  -5.979  -5.229  0.00  0.00      PROA  
ATOM   1239 HD23 LEU P 665      -9.684  -7.381  -6.394  0.00  0.00      PROA  
ATOM   1240  C   LEU P 665      -5.561  -6.655  -2.807  0.00  0.00      PROA  
ATOM   1241  O   LEU P 665      -4.779  -7.469  -2.355  0.00  0.00      PROA  
ATOM   1242  N   GLY P 666      -5.526  -5.362  -2.385  0.00  0.00      PROA  
ATOM   1243  HN  GLY P 666      -6.066  -4.635  -2.800  0.00  0.00      PROA  
ATOM   1244  CA  GLY P 666      -4.518  -4.830  -1.490  0.00  0.00      PROA  
ATOM   1245  HA1 GLY P 666      -3.576  -4.527  -1.923  0.00  0.00      PROA  
ATOM   1246  HA2 GLY P 666      -4.377  -5.618  -0.765  0.00  0.00      PROA  
ATOM   1247  C   GLY P 666      -5.060  -3.606  -0.898  0.00  0.00      PROA  
ATOM   1248  O   GLY P 666      -5.800  -2.850  -1.565  0.00  0.00      PROA  
ATOM   1249  N   SER P 667      -4.603  -3.227   0.331  0.00  0.00      PROA  
ATOM   1250  HN  SER P 667      -3.908  -3.684   0.881  0.00  0.00      PROA  
ATOM   1251  CA  SER P 667      -4.941  -2.036   1.080  0.00  0.00      PROA  
ATOM   1252  HA  SER P 667      -5.847  -1.602   0.682  0.00  0.00      PROA  
ATOM   1253  CB  SER P 667      -5.047  -2.255   2.642  0.00  0.00      PROA  
ATOM   1254  HB1 SER P 667      -5.880  -2.952   2.876  0.00  0.00      PROA  
ATOM   1255  HB2 SER P 667      -5.279  -1.299   3.158  0.00  0.00      PROA  
ATOM   1256  OG  SER P 667      -3.755  -2.641   3.102  0.00  0.00      PROA  
ATOM   1257  HG1 SER P 667      -3.712  -2.587   4.059  0.00  0.00      PROA  
ATOM   1258  C   SER P 667      -3.868  -0.987   0.795  0.00  0.00      PROA  
ATOM   1259  O   SER P 667      -2.661  -1.333   0.695  0.00  0.00      PROA  
ATOM   1260  N   THR P 668      -4.289   0.262   0.460  0.00  0.00      PROA  
ATOM   1261  HN  THR P 668      -5.223   0.548   0.658  0.00  0.00      PROA  
ATOM   1262  CA  THR P 668      -3.430   1.058  -0.339  0.00  0.00      PROA  
ATOM   1263  HA  THR P 668      -2.397   0.888  -0.073  0.00  0.00      PROA  
ATOM   1264  CB  THR P 668      -3.628   0.688  -1.809  0.00  0.00      PROA  
ATOM   1265  HB  THR P 668      -3.580  -0.404  -2.003  0.00  0.00      PROA  
ATOM   1266  OG1 THR P 668      -2.686   1.274  -2.633  0.00  0.00      PROA  
ATOM   1267  HG1 THR P 668      -2.946   0.917  -3.485  0.00  0.00      PROA  
ATOM   1268  CG2 THR P 668      -5.051   1.185  -2.337  0.00  0.00      PROA  
ATOM   1269 HG21 THR P 668      -5.186   0.840  -3.384  0.00  0.00      PROA  
ATOM   1270 HG22 THR P 668      -5.209   2.284  -2.378  0.00  0.00      PROA  
ATOM   1271 HG23 THR P 668      -5.868   0.864  -1.656  0.00  0.00      PROA  
ATOM   1272  C   THR P 668      -3.574   2.583  -0.054  0.00  0.00      PROA  
ATOM   1273  O   THR P 668      -4.479   2.991   0.633  0.00  0.00      PROA  
ATOM   1274  N   GLY P 669      -2.573   3.282  -0.504  0.00  0.00      PROA  
ATOM   1275  HN  GLY P 669      -2.087   2.922  -1.297  0.00  0.00      PROA  
ATOM   1276  CA  GLY P 669      -2.291   4.627  -0.165  0.00  0.00      PROA  
ATOM   1277  HA1 GLY P 669      -1.646   4.897  -0.988  0.00  0.00      PROA  
ATOM   1278  HA2 GLY P 669      -1.782   4.756   0.779  0.00  0.00      PROA  
ATOM   1279  C   GLY P 669      -3.410   5.679  -0.161  0.00  0.00      PROA  
ATOM   1280  O   GLY P 669      -3.505   6.296   0.912  0.00  0.00      PROA  
ATOM   1281  N   PRO P 670      -4.303   5.936  -1.134  0.00  0.00      PROA  
ATOM   1282  CD  PRO P 670      -4.064   5.499  -2.505  0.00  0.00      PROA  
ATOM   1283  HD1 PRO P 670      -4.609   4.547  -2.681  0.00  0.00      PROA  
ATOM   1284  HD2 PRO P 670      -3.022   5.180  -2.718  0.00  0.00      PROA  
ATOM   1285  CA  PRO P 670      -5.300   7.007  -1.005  0.00  0.00      PROA  
ATOM   1286  HA  PRO P 670      -4.823   7.849  -0.527  0.00  0.00      PROA  
ATOM   1287  CB  PRO P 670      -5.935   7.197  -2.452  0.00  0.00      PROA  
ATOM   1288  HB1 PRO P 670      -6.113   8.251  -2.755  0.00  0.00      PROA  
ATOM   1289  HB2 PRO P 670      -6.920   6.721  -2.648  0.00  0.00      PROA  
ATOM   1290  CG  PRO P 670      -4.819   6.561  -3.344  0.00  0.00      PROA  
ATOM   1291  HG1 PRO P 670      -5.304   6.122  -4.242  0.00  0.00      PROA  
ATOM   1292  HG2 PRO P 670      -4.138   7.384  -3.652  0.00  0.00      PROA  
ATOM   1293  C   PRO P 670      -6.378   6.457   0.006  0.00  0.00      PROA  
ATOM   1294  O   PRO P 670      -6.991   7.282   0.720  0.00  0.00      PROA  
ATOM   1295  N   VAL P 671      -6.522   5.076   0.106  0.00  0.00      PROA  
ATOM   1296  HN  VAL P 671      -5.942   4.455  -0.416  0.00  0.00      PROA  
ATOM   1297  CA  VAL P 671      -7.407   4.507   1.157  0.00  0.00      PROA  
ATOM   1298  HA  VAL P 671      -8.317   5.088   1.186  0.00  0.00      PROA  
ATOM   1299  CB  VAL P 671      -7.721   3.001   0.902  0.00  0.00      PROA  
ATOM   1300  HB  VAL P 671      -6.832   2.348   1.033  0.00  0.00      PROA  
ATOM   1301  CG1 VAL P 671      -8.913   2.649   1.827  0.00  0.00      PROA  
ATOM   1302 HG11 VAL P 671      -9.180   1.575   1.724  0.00  0.00      PROA  
ATOM   1303 HG12 VAL P 671      -9.728   3.250   1.369  0.00  0.00      PROA  
ATOM   1304 HG13 VAL P 671      -8.707   2.941   2.879  0.00  0.00      PROA  
ATOM   1305  CG2 VAL P 671      -8.304   2.831  -0.523  0.00  0.00      PROA  
ATOM   1306 HG21 VAL P 671      -9.115   3.560  -0.737  0.00  0.00      PROA  
ATOM   1307 HG22 VAL P 671      -8.754   1.824  -0.654  0.00  0.00      PROA  
ATOM   1308 HG23 VAL P 671      -7.507   2.865  -1.296  0.00  0.00      PROA  
ATOM   1309  C   VAL P 671      -6.895   4.777   2.537  0.00  0.00      PROA  
ATOM   1310  O   VAL P 671      -7.624   5.301   3.355  0.00  0.00      PROA  
ATOM   1311  N   LEU P 672      -5.642   4.445   2.789  0.00  0.00      PROA  
ATOM   1312  HN  LEU P 672      -5.186   3.916   2.077  0.00  0.00      PROA  
ATOM   1313  CA  LEU P 672      -4.804   4.701   3.988  0.00  0.00      PROA  
ATOM   1314  HA  LEU P 672      -5.141   4.123   4.836  0.00  0.00      PROA  
ATOM   1315  CB  LEU P 672      -3.360   4.322   3.878  0.00  0.00      PROA  
ATOM   1316  HB1 LEU P 672      -2.855   4.640   4.815  0.00  0.00      PROA  
ATOM   1317  HB2 LEU P 672      -2.932   4.790   2.966  0.00  0.00      PROA  
ATOM   1318  CG  LEU P 672      -2.989   2.797   3.772  0.00  0.00      PROA  
ATOM   1319  HG  LEU P 672      -3.318   2.595   2.731  0.00  0.00      PROA  
ATOM   1320  CD1 LEU P 672      -1.436   2.766   3.736  0.00  0.00      PROA  
ATOM   1321 HD11 LEU P 672      -1.075   3.159   4.710  0.00  0.00      PROA  
ATOM   1322 HD12 LEU P 672      -0.907   3.386   2.981  0.00  0.00      PROA  
ATOM   1323 HD13 LEU P 672      -1.060   1.725   3.634  0.00  0.00      PROA  
ATOM   1324  CD2 LEU P 672      -3.598   1.853   4.865  0.00  0.00      PROA  
ATOM   1325 HD21 LEU P 672      -3.290   2.251   5.855  0.00  0.00      PROA  
ATOM   1326 HD22 LEU P 672      -3.343   0.784   4.703  0.00  0.00      PROA  
ATOM   1327 HD23 LEU P 672      -4.700   1.989   4.857  0.00  0.00      PROA  
ATOM   1328  C   LEU P 672      -4.948   6.096   4.501  0.00  0.00      PROA  
ATOM   1329  O   LEU P 672      -5.370   6.389   5.615  0.00  0.00      PROA  
ATOM   1330  N   VAL P 673      -4.682   7.034   3.582  0.00  0.00      PROA  
ATOM   1331  HN  VAL P 673      -4.313   6.862   2.672  0.00  0.00      PROA  
ATOM   1332  CA  VAL P 673      -4.801   8.493   3.833  0.00  0.00      PROA  
ATOM   1333  HA  VAL P 673      -4.207   8.715   4.706  0.00  0.00      PROA  
ATOM   1334  CB  VAL P 673      -4.171   9.232   2.696  0.00  0.00      PROA  
ATOM   1335  HB  VAL P 673      -4.423   8.828   1.692  0.00  0.00      PROA  
ATOM   1336  CG1 VAL P 673      -4.552  10.742   2.634  0.00  0.00      PROA  
ATOM   1337 HG11 VAL P 673      -3.805  11.382   2.118  0.00  0.00      PROA  
ATOM   1338 HG12 VAL P 673      -4.500  11.266   3.613  0.00  0.00      PROA  
ATOM   1339 HG13 VAL P 673      -5.506  10.908   2.089  0.00  0.00      PROA  
ATOM   1340  CG2 VAL P 673      -2.615   9.065   3.008  0.00  0.00      PROA  
ATOM   1341 HG21 VAL P 673      -2.126   8.081   2.844  0.00  0.00      PROA  
ATOM   1342 HG22 VAL P 673      -2.318   9.234   4.065  0.00  0.00      PROA  
ATOM   1343 HG23 VAL P 673      -2.061   9.799   2.386  0.00  0.00      PROA  
ATOM   1344  C   VAL P 673      -6.137   9.010   4.133  0.00  0.00      PROA  
ATOM   1345  O   VAL P 673      -6.354   9.746   5.098  0.00  0.00      PROA  
ATOM   1346  N   PHE P 674      -7.108   8.504   3.311  0.00  0.00      PROA  
ATOM   1347  HN  PHE P 674      -6.819   7.937   2.543  0.00  0.00      PROA  
ATOM   1348  CA  PHE P 674      -8.487   8.528   3.616  0.00  0.00      PROA  
ATOM   1349  HA  PHE P 674      -8.698   9.587   3.605  0.00  0.00      PROA  
ATOM   1350  CB  PHE P 674      -9.372   7.837   2.514  0.00  0.00      PROA  
ATOM   1351  HB1 PHE P 674      -8.963   6.808   2.420  0.00  0.00      PROA  
ATOM   1352  HB2 PHE P 674      -9.191   8.344   1.542  0.00  0.00      PROA  
ATOM   1353  CG  PHE P 674     -10.849   7.862   2.833  0.00  0.00      PROA  
ATOM   1354  CD1 PHE P 674     -11.492   9.120   2.569  0.00  0.00      PROA  
ATOM   1355  HD1 PHE P 674     -10.926  10.018   2.367  0.00  0.00      PROA  
ATOM   1356  CE1 PHE P 674     -12.877   9.245   2.733  0.00  0.00      PROA  
ATOM   1357  HE1 PHE P 674     -13.398  10.190   2.694  0.00  0.00      PROA  
ATOM   1358  CZ  PHE P 674     -13.637   8.070   3.023  0.00  0.00      PROA  
ATOM   1359  HZ  PHE P 674     -14.678   8.194   3.281  0.00  0.00      PROA  
ATOM   1360  CD2 PHE P 674     -11.639   6.714   2.896  0.00  0.00      PROA  
ATOM   1361  HD2 PHE P 674     -11.169   5.742   2.899  0.00  0.00      PROA  
ATOM   1362  CE2 PHE P 674     -13.055   6.807   3.058  0.00  0.00      PROA  
ATOM   1363  HE2 PHE P 674     -13.721   6.028   3.400  0.00  0.00      PROA  
ATOM   1364  C   PHE P 674      -8.835   8.029   5.066  0.00  0.00      PROA  
ATOM   1365  O   PHE P 674      -9.473   8.779   5.771  0.00  0.00      PROA  
ATOM   1366  N   GLU P 675      -8.399   6.882   5.475  0.00  0.00      PROA  
ATOM   1367  HN  GLU P 675      -7.832   6.339   4.860  0.00  0.00      PROA  
ATOM   1368  CA  GLU P 675      -8.654   6.262   6.713  0.00  0.00      PROA  
ATOM   1369  HA  GLU P 675      -9.718   6.302   6.894  0.00  0.00      PROA  
ATOM   1370  CB  GLU P 675      -8.157   4.755   6.755  0.00  0.00      PROA  
ATOM   1371  HB1 GLU P 675      -8.015   4.241   7.729  0.00  0.00      PROA  
ATOM   1372  HB2 GLU P 675      -7.224   4.744   6.151  0.00  0.00      PROA  
ATOM   1373  CG  GLU P 675      -9.041   3.756   5.858  0.00  0.00      PROA  
ATOM   1374  HG1 GLU P 675      -8.343   3.244   5.162  0.00  0.00      PROA  
ATOM   1375  HG2 GLU P 675      -9.782   4.453   5.411  0.00  0.00      PROA  
ATOM   1376  CD  GLU P 675      -9.971   2.822   6.604  0.00  0.00      PROA  
ATOM   1377  OE1 GLU P 675     -10.647   3.280   7.542  0.00  0.00      PROA  
ATOM   1378  OE2 GLU P 675     -10.143   1.638   6.163  0.00  0.00      PROA  
ATOM   1379  C   GLU P 675      -8.115   7.124   7.849  0.00  0.00      PROA  
ATOM   1380  O   GLU P 675      -8.615   7.134   8.997  0.00  0.00      PROA  
ATOM   1381  N   LYS P 676      -6.941   7.737   7.624  0.00  0.00      PROA  
ATOM   1382  HN  LYS P 676      -6.480   7.428   6.796  0.00  0.00      PROA  
ATOM   1383  CA  LYS P 676      -6.198   8.653   8.518  0.00  0.00      PROA  
ATOM   1384  HA  LYS P 676      -6.062   8.107   9.439  0.00  0.00      PROA  
ATOM   1385  CB  LYS P 676      -4.781   9.016   7.995  0.00  0.00      PROA  
ATOM   1386  HB1 LYS P 676      -4.367   9.914   8.501  0.00  0.00      PROA  
ATOM   1387  HB2 LYS P 676      -4.798   9.344   6.934  0.00  0.00      PROA  
ATOM   1388  CG  LYS P 676      -3.951   7.832   8.239  0.00  0.00      PROA  
ATOM   1389  HG1 LYS P 676      -3.990   6.999   7.505  0.00  0.00      PROA  
ATOM   1390  HG2 LYS P 676      -4.200   7.332   9.199  0.00  0.00      PROA  
ATOM   1391  CD  LYS P 676      -2.534   8.360   8.519  0.00  0.00      PROA  
ATOM   1392  HD1 LYS P 676      -1.962   7.422   8.684  0.00  0.00      PROA  
ATOM   1393  HD2 LYS P 676      -2.347   8.922   9.459  0.00  0.00      PROA  
ATOM   1394  CE  LYS P 676      -1.866   9.219   7.495  0.00  0.00      PROA  
ATOM   1395  HE1 LYS P 676      -2.421  10.170   7.342  0.00  0.00      PROA  
ATOM   1396  HE2 LYS P 676      -1.917   8.769   6.480  0.00  0.00      PROA  
ATOM   1397  NZ  LYS P 676      -0.426   9.438   7.828  0.00  0.00      PROA  
ATOM   1398  HZ1 LYS P 676      -0.427  10.215   8.518  0.00  0.00      PROA  
ATOM   1399  HZ2 LYS P 676       0.090   9.661   6.953  0.00  0.00      PROA  
ATOM   1400  HZ3 LYS P 676       0.031   8.652   8.333  0.00  0.00      PROA  
ATOM   1401  C   LYS P 676      -6.976   9.904   8.803  0.00  0.00      PROA  
ATOM   1402  O   LYS P 676      -7.241  10.416   9.887  0.00  0.00      PROA  
ATOM   1403  N   ILE P 677      -7.472  10.439   7.676  0.00  0.00      PROA  
ATOM   1404  HN  ILE P 677      -7.293  10.157   6.736  0.00  0.00      PROA  
ATOM   1405  CA  ILE P 677      -8.499  11.497   7.818  0.00  0.00      PROA  
ATOM   1406  HA  ILE P 677      -8.104  12.301   8.421  0.00  0.00      PROA  
ATOM   1407  CB  ILE P 677      -8.790  11.930   6.421  0.00  0.00      PROA  
ATOM   1408  HB  ILE P 677      -8.988  11.121   5.686  0.00  0.00      PROA  
ATOM   1409  CG2 ILE P 677      -9.906  13.022   6.434  0.00  0.00      PROA  
ATOM   1410 HG21 ILE P 677     -10.030  13.527   5.452  0.00  0.00      PROA  
ATOM   1411 HG22 ILE P 677      -9.694  13.891   7.093  0.00  0.00      PROA  
ATOM   1412 HG23 ILE P 677     -10.885  12.545   6.654  0.00  0.00      PROA  
ATOM   1413  CG1 ILE P 677      -7.531  12.592   5.772  0.00  0.00      PROA  
ATOM   1414 HG11 ILE P 677      -6.523  12.217   6.052  0.00  0.00      PROA  
ATOM   1415 HG12 ILE P 677      -7.591  13.656   6.084  0.00  0.00      PROA  
ATOM   1416  CD  ILE P 677      -7.623  12.817   4.221  0.00  0.00      PROA  
ATOM   1417  HD1 ILE P 677      -6.720  13.352   3.856  0.00  0.00      PROA  
ATOM   1418  HD2 ILE P 677      -8.545  13.295   3.826  0.00  0.00      PROA  
ATOM   1419  HD3 ILE P 677      -7.506  11.806   3.777  0.00  0.00      PROA  
ATOM   1420  C   ILE P 677      -9.849  11.084   8.483  0.00  0.00      PROA  
ATOM   1421  O   ILE P 677     -10.335  11.786   9.361  0.00  0.00      PROA  
ATOM   1422  N   LEU P 678     -10.353   9.856   8.233  0.00  0.00      PROA  
ATOM   1423  HN  LEU P 678      -9.971   9.384   7.442  0.00  0.00      PROA  
ATOM   1424  CA  LEU P 678     -11.529   9.377   8.892  0.00  0.00      PROA  
ATOM   1425  HA  LEU P 678     -12.366  10.060   8.853  0.00  0.00      PROA  
ATOM   1426  CB  LEU P 678     -12.020   8.023   8.229  0.00  0.00      PROA  
ATOM   1427  HB1 LEU P 678     -11.274   7.242   8.490  0.00  0.00      PROA  
ATOM   1428  HB2 LEU P 678     -11.927   8.191   7.135  0.00  0.00      PROA  
ATOM   1429  CG  LEU P 678     -13.351   7.422   8.813  0.00  0.00      PROA  
ATOM   1430  HG  LEU P 678     -13.048   7.182   9.854  0.00  0.00      PROA  
ATOM   1431  CD1 LEU P 678     -14.486   8.392   8.605  0.00  0.00      PROA  
ATOM   1432 HD11 LEU P 678     -15.456   7.930   8.888  0.00  0.00      PROA  
ATOM   1433 HD12 LEU P 678     -14.595   8.691   7.541  0.00  0.00      PROA  
ATOM   1434 HD13 LEU P 678     -14.211   9.279   9.215  0.00  0.00      PROA  
ATOM   1435  CD2 LEU P 678     -13.666   6.039   8.299  0.00  0.00      PROA  
ATOM   1436 HD21 LEU P 678     -14.689   5.718   8.591  0.00  0.00      PROA  
ATOM   1437 HD22 LEU P 678     -12.805   5.358   8.470  0.00  0.00      PROA  
ATOM   1438 HD23 LEU P 678     -13.794   6.109   7.198  0.00  0.00      PROA  
ATOM   1439  C   LEU P 678     -11.297   9.161  10.375  0.00  0.00      PROA  
ATOM   1440  O   LEU P 678     -12.152   9.486  11.251  0.00  0.00      PROA  
ATOM   1441  N   TYR P 679     -10.079   8.648  10.812  0.00  0.00      PROA  
ATOM   1442  HN  TYR P 679      -9.400   8.132  10.294  0.00  0.00      PROA  
ATOM   1443  CA  TYR P 679      -9.757   8.580  12.216  0.00  0.00      PROA  
ATOM   1444  HA  TYR P 679     -10.486   7.971  12.731  0.00  0.00      PROA  
ATOM   1445  CB  TYR P 679      -8.338   7.931  12.379  0.00  0.00      PROA  
ATOM   1446  HB1 TYR P 679      -7.630   8.634  11.890  0.00  0.00      PROA  
ATOM   1447  HB2 TYR P 679      -8.199   6.962  11.853  0.00  0.00      PROA  
ATOM   1448  CG  TYR P 679      -7.966   7.550  13.859  0.00  0.00      PROA  
ATOM   1449  CD1 TYR P 679      -8.431   6.292  14.328  0.00  0.00      PROA  
ATOM   1450  HD1 TYR P 679      -9.027   5.773  13.592  0.00  0.00      PROA  
ATOM   1451  CE1 TYR P 679      -8.068   5.832  15.580  0.00  0.00      PROA  
ATOM   1452  HE1 TYR P 679      -8.365   4.857  15.937  0.00  0.00      PROA  
ATOM   1453  CZ  TYR P 679      -7.241   6.626  16.429  0.00  0.00      PROA  
ATOM   1454  OH  TYR P 679      -6.971   6.080  17.713  0.00  0.00      PROA  
ATOM   1455  HH  TYR P 679      -6.144   6.411  18.070  0.00  0.00      PROA  
ATOM   1456  CD2 TYR P 679      -7.118   8.321  14.663  0.00  0.00      PROA  
ATOM   1457  HD2 TYR P 679      -6.705   9.265  14.340  0.00  0.00      PROA  
ATOM   1458  CE2 TYR P 679      -6.761   7.800  15.919  0.00  0.00      PROA  
ATOM   1459  HE2 TYR P 679      -6.305   8.491  16.612  0.00  0.00      PROA  
ATOM   1460  C   TYR P 679      -9.738  10.030  12.865  0.00  0.00      PROA  
ATOM   1461  O   TYR P 679     -10.261  10.188  13.970  0.00  0.00      PROA  
ATOM   1462  N   LYS P 680      -9.101  10.985  12.203  0.00  0.00      PROA  
ATOM   1463  HN  LYS P 680      -8.704  10.766  11.316  0.00  0.00      PROA  
ATOM   1464  CA  LYS P 680      -9.104  12.363  12.706  0.00  0.00      PROA  
ATOM   1465  HA  LYS P 680      -8.694  12.408  13.704  0.00  0.00      PROA  
ATOM   1466  CB  LYS P 680      -8.139  13.264  11.982  0.00  0.00      PROA  
ATOM   1467  HB1 LYS P 680      -8.253  13.226  10.878  0.00  0.00      PROA  
ATOM   1468  HB2 LYS P 680      -7.162  12.777  12.194  0.00  0.00      PROA  
ATOM   1469  CG  LYS P 680      -8.245  14.777  12.283  0.00  0.00      PROA  
ATOM   1470  HG1 LYS P 680      -7.238  15.230  12.157  0.00  0.00      PROA  
ATOM   1471  HG2 LYS P 680      -8.575  14.871  13.340  0.00  0.00      PROA  
ATOM   1472  CD  LYS P 680      -9.215  15.515  11.278  0.00  0.00      PROA  
ATOM   1473  HD1 LYS P 680     -10.285  15.215  11.290  0.00  0.00      PROA  
ATOM   1474  HD2 LYS P 680      -8.830  15.237  10.274  0.00  0.00      PROA  
ATOM   1475  CE  LYS P 680      -8.943  17.017  11.230  0.00  0.00      PROA  
ATOM   1476  HE1 LYS P 680      -9.668  17.450  10.508  0.00  0.00      PROA  
ATOM   1477  HE2 LYS P 680      -7.899  17.104  10.860  0.00  0.00      PROA  
ATOM   1478  NZ  LYS P 680      -9.133  17.691  12.577  0.00  0.00      PROA  
ATOM   1479  HZ1 LYS P 680      -9.771  17.101  13.148  0.00  0.00      PROA  
ATOM   1480  HZ2 LYS P 680      -9.647  18.593  12.509  0.00  0.00      PROA  
ATOM   1481  HZ3 LYS P 680      -8.261  17.904  13.102  0.00  0.00      PROA  
ATOM   1482  C   LYS P 680     -10.471  12.960  12.878  0.00  0.00      PROA  
ATOM   1483  O   LYS P 680     -10.828  13.589  13.902  0.00  0.00      PROA  
ATOM   1484  N   PHE P 681     -11.369  12.738  11.889  0.00  0.00      PROA  
ATOM   1485  HN  PHE P 681     -11.086  12.365  11.009  0.00  0.00      PROA  
ATOM   1486  CA  PHE P 681     -12.760  13.120  11.896  0.00  0.00      PROA  
ATOM   1487  HA  PHE P 681     -12.834  14.160  12.176  0.00  0.00      PROA  
ATOM   1488  CB  PHE P 681     -13.334  12.919  10.449  0.00  0.00      PROA  
ATOM   1489  HB1 PHE P 681     -13.113  11.871  10.155  0.00  0.00      PROA  
ATOM   1490  HB2 PHE P 681     -12.984  13.686   9.725  0.00  0.00      PROA  
ATOM   1491  CG  PHE P 681     -14.866  12.857  10.345  0.00  0.00      PROA  
ATOM   1492  CD1 PHE P 681     -15.659  13.968  10.056  0.00  0.00      PROA  
ATOM   1493  HD1 PHE P 681     -15.255  14.970  10.047  0.00  0.00      PROA  
ATOM   1494  CE1 PHE P 681     -17.032  13.892   9.883  0.00  0.00      PROA  
ATOM   1495  HE1 PHE P 681     -17.697  14.720   9.686  0.00  0.00      PROA  
ATOM   1496  CZ  PHE P 681     -17.677  12.707  10.119  0.00  0.00      PROA  
ATOM   1497  HZ  PHE P 681     -18.751  12.674  10.006  0.00  0.00      PROA  
ATOM   1498  CD2 PHE P 681     -15.523  11.660  10.609  0.00  0.00      PROA  
ATOM   1499  HD2 PHE P 681     -15.024  10.756  10.926  0.00  0.00      PROA  
ATOM   1500  CE2 PHE P 681     -16.914  11.570  10.456  0.00  0.00      PROA  
ATOM   1501  HE2 PHE P 681     -17.482  10.670  10.639  0.00  0.00      PROA  
ATOM   1502  C   PHE P 681     -13.481  12.456  13.124  0.00  0.00      PROA  
ATOM   1503  O   PHE P 681     -14.177  13.173  13.849  0.00  0.00      PROA  
ATOM   1504  N   CYS P 682     -13.302  11.155  13.356  0.00  0.00      PROA  
ATOM   1505  HN  CYS P 682     -12.762  10.611  12.719  0.00  0.00      PROA  
ATOM   1506  CA  CYS P 682     -13.796  10.466  14.536  0.00  0.00      PROA  
ATOM   1507  HA  CYS P 682     -14.842  10.732  14.547  0.00  0.00      PROA  
ATOM   1508  CB  CYS P 682     -13.781   8.922  14.464  0.00  0.00      PROA  
ATOM   1509  HB1 CYS P 682     -14.155   8.532  15.435  0.00  0.00      PROA  
ATOM   1510  HB2 CYS P 682     -12.719   8.605  14.387  0.00  0.00      PROA  
ATOM   1511  SG  CYS P 682     -14.686   8.229  13.017  0.00  0.00      PROA  
ATOM   1512  HG1 CYS P 682     -13.794   8.441  12.061  0.00  0.00      PROA  
ATOM   1513  C   CYS P 682     -13.260  11.078  15.842  0.00  0.00      PROA  
ATOM   1514  O   CYS P 682     -14.010  11.136  16.844  0.00  0.00      PROA  
ATOM   1515  N   ARG P 683     -11.942  11.489  15.958  0.00  0.00      PROA  
ATOM   1516  HN  ARG P 683     -11.341  11.528  15.164  0.00  0.00      PROA  
ATOM   1517  CA  ARG P 683     -11.346  11.899  17.231  0.00  0.00      PROA  
ATOM   1518  HA  ARG P 683     -11.633  11.235  18.033  0.00  0.00      PROA  
ATOM   1519  CB  ARG P 683      -9.791  11.965  16.977  0.00  0.00      PROA  
ATOM   1520  HB1 ARG P 683      -9.497  12.639  16.145  0.00  0.00      PROA  
ATOM   1521  HB2 ARG P 683      -9.534  10.909  16.747  0.00  0.00      PROA  
ATOM   1522  CG  ARG P 683      -8.933  12.417  18.184  0.00  0.00      PROA  
ATOM   1523  HG1 ARG P 683      -9.203  13.475  18.390  0.00  0.00      PROA  
ATOM   1524  HG2 ARG P 683      -7.870  12.405  17.862  0.00  0.00      PROA  
ATOM   1525  CD  ARG P 683      -9.102  11.729  19.487  0.00  0.00      PROA  
ATOM   1526  HD1 ARG P 683     -10.138  11.827  19.876  0.00  0.00      PROA  
ATOM   1527  HD2 ARG P 683      -8.386  12.225  20.177  0.00  0.00      PROA  
ATOM   1528  NE  ARG P 683      -8.783  10.249  19.380  0.00  0.00      PROA  
ATOM   1529  HE  ARG P 683      -9.592   9.675  19.253  0.00  0.00      PROA  
ATOM   1530  CZ  ARG P 683      -7.660   9.674  19.696  0.00  0.00      PROA  
ATOM   1531  NH1 ARG P 683      -7.638   8.384  19.488  0.00  0.00      PROA  
ATOM   1532 HH11 ARG P 683      -8.465   8.131  18.987  0.00  0.00      PROA  
ATOM   1533 HH12 ARG P 683      -6.765   7.896  19.514  0.00  0.00      PROA  
ATOM   1534  NH2 ARG P 683      -6.538  10.264  20.146  0.00  0.00      PROA  
ATOM   1535 HH21 ARG P 683      -6.375  11.219  19.898  0.00  0.00      PROA  
ATOM   1536 HH22 ARG P 683      -5.748   9.664  20.020  0.00  0.00      PROA  
ATOM   1537  C   ARG P 683     -11.887  13.232  17.631  0.00  0.00      PROA  
ATOM   1538  O   ARG P 683     -12.122  13.577  18.789  0.00  0.00      PROA  
ATOM   1539  N   ASP P 684     -12.160  14.173  16.684  0.00  0.00      PROA  
ATOM   1540  HN  ASP P 684     -12.048  14.023  15.704  0.00  0.00      PROA  
ATOM   1541  CA  ASP P 684     -12.738  15.483  16.919  0.00  0.00      PROA  
ATOM   1542  HA  ASP P 684     -12.221  15.964  17.737  0.00  0.00      PROA  
ATOM   1543  CB  ASP P 684     -12.732  16.300  15.610  0.00  0.00      PROA  
ATOM   1544  HB1 ASP P 684     -13.356  17.217  15.676  0.00  0.00      PROA  
ATOM   1545  HB2 ASP P 684     -13.099  15.672  14.770  0.00  0.00      PROA  
ATOM   1546  CG  ASP P 684     -11.311  16.746  15.418  0.00  0.00      PROA  
ATOM   1547  OD1 ASP P 684     -10.589  17.062  16.442  0.00  0.00      PROA  
ATOM   1548  OD2 ASP P 684     -10.931  16.916  14.250  0.00  0.00      PROA  
ATOM   1549  C   ASP P 684     -14.185  15.418  17.394  0.00  0.00      PROA  
ATOM   1550  O   ASP P 684     -14.586  16.159  18.284  0.00  0.00      PROA  
ATOM   1551  N   TYR P 685     -15.026  14.563  16.840  0.00  0.00      PROA  
ATOM   1552  HN  TYR P 685     -14.666  13.919  16.170  0.00  0.00      PROA  
ATOM   1553  CA  TYR P 685     -16.426  14.661  17.246  0.00  0.00      PROA  
ATOM   1554  HA  TYR P 685     -16.677  15.625  17.662  0.00  0.00      PROA  
ATOM   1555  CB  TYR P 685     -17.338  14.292  16.040  0.00  0.00      PROA  
ATOM   1556  HB1 TYR P 685     -18.394  14.017  16.250  0.00  0.00      PROA  
ATOM   1557  HB2 TYR P 685     -16.784  13.426  15.618  0.00  0.00      PROA  
ATOM   1558  CG  TYR P 685     -17.294  15.491  15.057  0.00  0.00      PROA  
ATOM   1559  CD1 TYR P 685     -16.725  15.381  13.821  0.00  0.00      PROA  
ATOM   1560  HD1 TYR P 685     -16.275  14.445  13.528  0.00  0.00      PROA  
ATOM   1561  CE1 TYR P 685     -16.841  16.454  12.893  0.00  0.00      PROA  
ATOM   1562  HE1 TYR P 685     -16.345  16.511  11.935  0.00  0.00      PROA  
ATOM   1563  CZ  TYR P 685     -17.357  17.694  13.283  0.00  0.00      PROA  
ATOM   1564  OH  TYR P 685     -17.188  18.796  12.468  0.00  0.00      PROA  
ATOM   1565  HH  TYR P 685     -17.462  19.598  12.918  0.00  0.00      PROA  
ATOM   1566  CD2 TYR P 685     -17.956  16.721  15.440  0.00  0.00      PROA  
ATOM   1567  HD2 TYR P 685     -18.421  16.905  16.397  0.00  0.00      PROA  
ATOM   1568  CE2 TYR P 685     -17.899  17.792  14.520  0.00  0.00      PROA  
ATOM   1569  HE2 TYR P 685     -18.331  18.703  14.908  0.00  0.00      PROA  
ATOM   1570  C   TYR P 685     -16.588  13.655  18.440  0.00  0.00      PROA  
ATOM   1571  O   TYR P 685     -17.613  13.576  19.093  0.00  0.00      PROA  
ATOM   1572  N   GLN P 686     -15.544  12.857  18.730  0.00  0.00      PROA  
ATOM   1573  HN  GLN P 686     -14.726  12.798  18.163  0.00  0.00      PROA  
ATOM   1574  CA  GLN P 686     -15.714  11.918  19.805  0.00  0.00      PROA  
ATOM   1575  HA  GLN P 686     -14.795  11.351  19.800  0.00  0.00      PROA  
ATOM   1576  CB  GLN P 686     -15.881  12.392  21.270  0.00  0.00      PROA  
ATOM   1577  HB1 GLN P 686     -16.287  11.571  21.897  0.00  0.00      PROA  
ATOM   1578  HB2 GLN P 686     -16.577  13.258  21.259  0.00  0.00      PROA  
ATOM   1579  CG  GLN P 686     -14.451  12.885  21.698  0.00  0.00      PROA  
ATOM   1580  HG1 GLN P 686     -14.600  13.552  22.574  0.00  0.00      PROA  
ATOM   1581  HG2 GLN P 686     -14.135  13.542  20.860  0.00  0.00      PROA  
ATOM   1582  CD  GLN P 686     -13.491  11.798  22.054  0.00  0.00      PROA  
ATOM   1583  OE1 GLN P 686     -13.794  10.613  22.146  0.00  0.00      PROA  
ATOM   1584  NE2 GLN P 686     -12.243  12.177  22.325  0.00  0.00      PROA  
ATOM   1585 HE21 GLN P 686     -11.893  13.091  22.121  0.00  0.00      PROA  
ATOM   1586 HE22 GLN P 686     -11.591  11.516  22.698  0.00  0.00      PROA  
ATOM   1587  C   GLN P 686     -16.663  10.767  19.445  0.00  0.00      PROA  
ATOM   1588  O   GLN P 686     -17.516  10.368  20.248  0.00  0.00      PROA  
ATOM   1589  N   LEU P 687     -16.494  10.115  18.252  0.00  0.00      PROA  
ATOM   1590  HN  LEU P 687     -15.785  10.538  17.694  0.00  0.00      PROA  
ATOM   1591  CA  LEU P 687     -17.291   9.008  17.728  0.00  0.00      PROA  
ATOM   1592  HA  LEU P 687     -18.133   8.805  18.374  0.00  0.00      PROA  
ATOM   1593  CB  LEU P 687     -17.698   9.383  16.249  0.00  0.00      PROA  
ATOM   1594  HB1 LEU P 687     -18.389   8.554  15.988  0.00  0.00      PROA  
ATOM   1595  HB2 LEU P 687     -16.793   9.398  15.604  0.00  0.00      PROA  
ATOM   1596  CG  LEU P 687     -18.451  10.729  16.016  0.00  0.00      PROA  
ATOM   1597  HG  LEU P 687     -17.816  11.634  16.124  0.00  0.00      PROA  
ATOM   1598  CD1 LEU P 687     -19.003  10.795  14.552  0.00  0.00      PROA  
ATOM   1599 HD11 LEU P 687     -19.642   9.887  14.507  0.00  0.00      PROA  
ATOM   1600 HD12 LEU P 687     -18.190  10.711  13.799  0.00  0.00      PROA  
ATOM   1601 HD13 LEU P 687     -19.634  11.656  14.243  0.00  0.00      PROA  
ATOM   1602  CD2 LEU P 687     -19.556  11.004  17.071  0.00  0.00      PROA  
ATOM   1603 HD21 LEU P 687     -20.244  10.143  17.208  0.00  0.00      PROA  
ATOM   1604 HD22 LEU P 687     -20.245  11.831  16.794  0.00  0.00      PROA  
ATOM   1605 HD23 LEU P 687     -19.061  11.183  18.050  0.00  0.00      PROA  
ATOM   1606  C   LEU P 687     -16.456   7.725  17.635  0.00  0.00      PROA  
ATOM   1607  O   LEU P 687     -15.263   7.717  17.527  0.00  0.00      PROA  
ATOM   1608  N   SER P 688     -17.114   6.516  17.673  0.00  0.00      PROA  
ATOM   1609  HN  SER P 688     -18.093   6.488  17.860  0.00  0.00      PROA  
ATOM   1610  CA  SER P 688     -16.552   5.232  17.397  0.00  0.00      PROA  
ATOM   1611  HA  SER P 688     -15.686   5.073  18.023  0.00  0.00      PROA  
ATOM   1612  CB  SER P 688     -17.469   4.085  17.882  0.00  0.00      PROA  
ATOM   1613  HB1 SER P 688     -18.421   4.109  17.311  0.00  0.00      PROA  
ATOM   1614  HB2 SER P 688     -17.640   4.214  18.972  0.00  0.00      PROA  
ATOM   1615  OG  SER P 688     -16.817   2.777  17.736  0.00  0.00      PROA  
ATOM   1616  HG1 SER P 688     -16.034   2.776  18.291  0.00  0.00      PROA  
ATOM   1617  C   SER P 688     -16.090   4.990  15.965  0.00  0.00      PROA  
ATOM   1618  O   SER P 688     -16.883   4.737  15.056  0.00  0.00      PROA  
ATOM   1619  N   TYR P 689     -14.771   5.084  15.675  0.00  0.00      PROA  
ATOM   1620  HN  TYR P 689     -14.176   4.977  16.467  0.00  0.00      PROA  
ATOM   1621  CA  TYR P 689     -14.189   4.935  14.283  0.00  0.00      PROA  
ATOM   1622  HA  TYR P 689     -14.604   5.696  13.639  0.00  0.00      PROA  
ATOM   1623  CB  TYR P 689     -12.649   5.291  14.387  0.00  0.00      PROA  
ATOM   1624  HB1 TYR P 689     -12.309   4.826  15.337  0.00  0.00      PROA  
ATOM   1625  HB2 TYR P 689     -12.358   6.353  14.536  0.00  0.00      PROA  
ATOM   1626  CG  TYR P 689     -11.829   4.788  13.229  0.00  0.00      PROA  
ATOM   1627  CD1 TYR P 689     -11.044   3.632  13.248  0.00  0.00      PROA  
ATOM   1628  HD1 TYR P 689     -10.850   3.089  14.161  0.00  0.00      PROA  
ATOM   1629  CE1 TYR P 689     -10.314   3.229  12.204  0.00  0.00      PROA  
ATOM   1630  HE1 TYR P 689      -9.642   2.392  12.321  0.00  0.00      PROA  
ATOM   1631  CZ  TYR P 689     -10.314   3.881  10.997  0.00  0.00      PROA  
ATOM   1632  OH  TYR P 689      -9.542   3.410   9.923  0.00  0.00      PROA  
ATOM   1633  HH  TYR P 689     -10.024   3.594   9.113  0.00  0.00      PROA  
ATOM   1634  CD2 TYR P 689     -11.832   5.480  12.027  0.00  0.00      PROA  
ATOM   1635  HD2 TYR P 689     -12.343   6.431  11.996  0.00  0.00      PROA  
ATOM   1636  CE2 TYR P 689     -11.032   5.081  10.878  0.00  0.00      PROA  
ATOM   1637  HE2 TYR P 689     -10.977   5.631   9.950  0.00  0.00      PROA  
ATOM   1638  C   TYR P 689     -14.495   3.532  13.738  0.00  0.00      PROA  
ATOM   1639  O   TYR P 689     -14.967   3.442  12.592  0.00  0.00      PROA  
ATOM   1640  N   LEU P 690     -14.238   2.386  14.512  0.00  0.00      PROA  
ATOM   1641  HN  LEU P 690     -14.058   2.436  15.492  0.00  0.00      PROA  
ATOM   1642  CA  LEU P 690     -14.491   1.042  14.020  0.00  0.00      PROA  
ATOM   1643  HA  LEU P 690     -14.063   1.091  13.030  0.00  0.00      PROA  
ATOM   1644  CB  LEU P 690     -13.784  -0.035  14.828  0.00  0.00      PROA  
ATOM   1645  HB1 LEU P 690     -14.258  -0.989  14.515  0.00  0.00      PROA  
ATOM   1646  HB2 LEU P 690     -14.087   0.187  15.874  0.00  0.00      PROA  
ATOM   1647  CG  LEU P 690     -12.218   0.021  14.717  0.00  0.00      PROA  
ATOM   1648  HG  LEU P 690     -11.911   1.023  15.086  0.00  0.00      PROA  
ATOM   1649  CD1 LEU P 690     -11.699  -1.072  15.718  0.00  0.00      PROA  
ATOM   1650 HD11 LEU P 690     -11.121  -1.781  15.088  0.00  0.00      PROA  
ATOM   1651 HD12 LEU P 690     -12.503  -1.646  16.228  0.00  0.00      PROA  
ATOM   1652 HD13 LEU P 690     -11.000  -0.738  16.514  0.00  0.00      PROA  
ATOM   1653  CD2 LEU P 690     -11.658  -0.337  13.355  0.00  0.00      PROA  
ATOM   1654 HD21 LEU P 690     -10.551  -0.357  13.272  0.00  0.00      PROA  
ATOM   1655 HD22 LEU P 690     -12.019   0.505  12.726  0.00  0.00      PROA  
ATOM   1656 HD23 LEU P 690     -11.995  -1.375  13.146  0.00  0.00      PROA  
ATOM   1657  C   LEU P 690     -15.966   0.780  13.801  0.00  0.00      PROA  
ATOM   1658  O   LEU P 690     -16.261   0.237  12.735  0.00  0.00      PROA  
ATOM   1659  N   SER P 691     -16.949   1.265  14.654  0.00  0.00      PROA  
ATOM   1660  HN  SER P 691     -16.617   1.557  15.547  0.00  0.00      PROA  
ATOM   1661  CA  SER P 691     -18.394   1.216  14.383  0.00  0.00      PROA  
ATOM   1662  HA  SER P 691     -18.690   0.194  14.196  0.00  0.00      PROA  
ATOM   1663  CB  SER P 691     -19.166   1.730  15.637  0.00  0.00      PROA  
ATOM   1664  HB1 SER P 691     -18.868   2.777  15.859  0.00  0.00      PROA  
ATOM   1665  HB2 SER P 691     -18.897   0.990  16.421  0.00  0.00      PROA  
ATOM   1666  OG  SER P 691     -20.570   1.825  15.476  0.00  0.00      PROA  
ATOM   1667  HG1 SER P 691     -20.796   0.909  15.299  0.00  0.00      PROA  
ATOM   1668  C   SER P 691     -18.843   2.027  13.140  0.00  0.00      PROA  
ATOM   1669  O   SER P 691     -19.799   1.553  12.456  0.00  0.00      PROA  
ATOM   1670  N   LEU P 692     -18.363   3.247  12.930  0.00  0.00      PROA  
ATOM   1671  HN  LEU P 692     -17.588   3.643  13.416  0.00  0.00      PROA  
ATOM   1672  CA  LEU P 692     -18.777   4.165  11.860  0.00  0.00      PROA  
ATOM   1673  HA  LEU P 692     -19.849   4.294  11.864  0.00  0.00      PROA  
ATOM   1674  CB  LEU P 692     -18.074   5.602  12.124  0.00  0.00      PROA  
ATOM   1675  HB1 LEU P 692     -16.982   5.442  11.999  0.00  0.00      PROA  
ATOM   1676  HB2 LEU P 692     -18.164   5.886  13.195  0.00  0.00      PROA  
ATOM   1677  CG  LEU P 692     -18.544   6.720  11.157  0.00  0.00      PROA  
ATOM   1678  HG  LEU P 692     -18.193   6.334  10.176  0.00  0.00      PROA  
ATOM   1679  CD1 LEU P 692     -20.068   7.034  11.095  0.00  0.00      PROA  
ATOM   1680 HD11 LEU P 692     -20.373   7.439  12.084  0.00  0.00      PROA  
ATOM   1681 HD12 LEU P 692     -20.586   6.076  10.877  0.00  0.00      PROA  
ATOM   1682 HD13 LEU P 692     -20.391   7.764  10.323  0.00  0.00      PROA  
ATOM   1683  CD2 LEU P 692     -17.896   8.106  11.413  0.00  0.00      PROA  
ATOM   1684 HD21 LEU P 692     -17.917   8.438  12.473  0.00  0.00      PROA  
ATOM   1685 HD22 LEU P 692     -18.381   8.949  10.876  0.00  0.00      PROA  
ATOM   1686 HD23 LEU P 692     -16.823   8.062  11.127  0.00  0.00      PROA  
ATOM   1687  C   LEU P 692     -18.434   3.594  10.544  0.00  0.00      PROA  
ATOM   1688  O   LEU P 692     -19.211   3.631   9.591  0.00  0.00      PROA  
ATOM   1689  N   ARG P 693     -17.287   2.883  10.476  0.00  0.00      PROA  
ATOM   1690  HN  ARG P 693     -16.653   2.770  11.237  0.00  0.00      PROA  
ATOM   1691  CA  ARG P 693     -16.997   2.162   9.214  0.00  0.00      PROA  
ATOM   1692  HA  ARG P 693     -16.950   2.918   8.444  0.00  0.00      PROA  
ATOM   1693  CB  ARG P 693     -15.611   1.510   9.266  0.00  0.00      PROA  
ATOM   1694  HB1 ARG P 693     -15.485   0.906   8.342  0.00  0.00      PROA  
ATOM   1695  HB2 ARG P 693     -15.570   0.902  10.194  0.00  0.00      PROA  
ATOM   1696  CG  ARG P 693     -14.514   2.637   9.391  0.00  0.00      PROA  
ATOM   1697  HG1 ARG P 693     -14.739   3.294  10.258  0.00  0.00      PROA  
ATOM   1698  HG2 ARG P 693     -14.565   3.221   8.447  0.00  0.00      PROA  
ATOM   1699  CD  ARG P 693     -13.097   1.998   9.723  0.00  0.00      PROA  
ATOM   1700  HD1 ARG P 693     -13.097   1.256  10.550  0.00  0.00      PROA  
ATOM   1701  HD2 ARG P 693     -12.404   2.839   9.941  0.00  0.00      PROA  
ATOM   1702  NE  ARG P 693     -12.588   1.377   8.399  0.00  0.00      PROA  
ATOM   1703  HE  ARG P 693     -11.926   1.947   7.912  0.00  0.00      PROA  
ATOM   1704  CZ  ARG P 693     -12.264   0.121   8.222  0.00  0.00      PROA  
ATOM   1705  NH1 ARG P 693     -12.846  -0.871   8.833  0.00  0.00      PROA  
ATOM   1706 HH11 ARG P 693     -13.382  -0.730   9.666  0.00  0.00      PROA  
ATOM   1707 HH12 ARG P 693     -12.589  -1.756   8.443  0.00  0.00      PROA  
ATOM   1708  NH2 ARG P 693     -11.597  -0.206   7.131  0.00  0.00      PROA  
ATOM   1709 HH21 ARG P 693     -11.143   0.543   6.650  0.00  0.00      PROA  
ATOM   1710 HH22 ARG P 693     -11.671  -1.079   6.648  0.00  0.00      PROA  
ATOM   1711  C   ARG P 693     -17.974   1.078   8.762  0.00  0.00      PROA  
ATOM   1712  O   ARG P 693     -18.314   0.925   7.561  0.00  0.00      PROA  
ATOM   1713  N   THR P 694     -18.541   0.382   9.725  0.00  0.00      PROA  
ATOM   1714  HN  THR P 694     -18.152   0.388  10.643  0.00  0.00      PROA  
ATOM   1715  CA  THR P 694     -19.672  -0.482   9.494  0.00  0.00      PROA  
ATOM   1716  HA  THR P 694     -19.384  -1.206   8.745  0.00  0.00      PROA  
ATOM   1717  CB  THR P 694     -20.127  -1.349  10.682  0.00  0.00      PROA  
ATOM   1718  HB  THR P 694     -20.842  -2.110  10.303  0.00  0.00      PROA  
ATOM   1719  OG1 THR P 694     -20.903  -0.636  11.641  0.00  0.00      PROA  
ATOM   1720  HG1 THR P 694     -20.351   0.038  12.044  0.00  0.00      PROA  
ATOM   1721  CG2 THR P 694     -19.020  -1.841  11.594  0.00  0.00      PROA  
ATOM   1722 HG21 THR P 694     -19.441  -2.341  12.492  0.00  0.00      PROA  
ATOM   1723 HG22 THR P 694     -18.371  -1.014  11.951  0.00  0.00      PROA  
ATOM   1724 HG23 THR P 694     -18.414  -2.570  11.015  0.00  0.00      PROA  
ATOM   1725  C   THR P 694     -20.910   0.113   8.854  0.00  0.00      PROA  
ATOM   1726  O   THR P 694     -21.420  -0.526   7.917  0.00  0.00      PROA  
ATOM   1727  N   SER P 695     -21.287   1.300   9.349  0.00  0.00      PROA  
ATOM   1728  HN  SER P 695     -20.890   1.668  10.186  0.00  0.00      PROA  
ATOM   1729  CA  SER P 695     -22.277   2.152   8.732  0.00  0.00      PROA  
ATOM   1730  HA  SER P 695     -23.167   1.559   8.581  0.00  0.00      PROA  
ATOM   1731  CB  SER P 695     -22.576   3.413   9.642  0.00  0.00      PROA  
ATOM   1732  HB1 SER P 695     -21.859   4.251   9.509  0.00  0.00      PROA  
ATOM   1733  HB2 SER P 695     -22.527   3.285  10.744  0.00  0.00      PROA  
ATOM   1734  OG  SER P 695     -23.835   3.932   9.446  0.00  0.00      PROA  
ATOM   1735  HG1 SER P 695     -24.472   3.392   9.920  0.00  0.00      PROA  
ATOM   1736  C   SER P 695     -21.842   2.692   7.355  0.00  0.00      PROA  
ATOM   1737  O   SER P 695     -22.622   2.678   6.394  0.00  0.00      PROA  
ATOM   1738  N   ILE P 696     -20.538   3.158   7.211  0.00  0.00      PROA  
ATOM   1739  HN  ILE P 696     -19.927   3.167   7.999  0.00  0.00      PROA  
ATOM   1740  CA  ILE P 696     -19.967   3.571   5.923  0.00  0.00      PROA  
ATOM   1741  HA  ILE P 696     -20.528   4.444   5.620  0.00  0.00      PROA  
ATOM   1742  CB  ILE P 696     -18.525   4.058   6.102  0.00  0.00      PROA  
ATOM   1743  HB  ILE P 696     -17.944   3.364   6.747  0.00  0.00      PROA  
ATOM   1744  CG2 ILE P 696     -17.883   4.123   4.684  0.00  0.00      PROA  
ATOM   1745 HG21 ILE P 696     -17.690   3.122   4.240  0.00  0.00      PROA  
ATOM   1746 HG22 ILE P 696     -16.887   4.616   4.670  0.00  0.00      PROA  
ATOM   1747 HG23 ILE P 696     -18.560   4.740   4.056  0.00  0.00      PROA  
ATOM   1748  CG1 ILE P 696     -18.553   5.500   6.854  0.00  0.00      PROA  
ATOM   1749 HG11 ILE P 696     -19.236   5.332   7.714  0.00  0.00      PROA  
ATOM   1750 HG12 ILE P 696     -18.914   6.195   6.066  0.00  0.00      PROA  
ATOM   1751  CD  ILE P 696     -17.154   5.838   7.410  0.00  0.00      PROA  
ATOM   1752  HD1 ILE P 696     -16.349   5.979   6.657  0.00  0.00      PROA  
ATOM   1753  HD2 ILE P 696     -16.699   5.061   8.061  0.00  0.00      PROA  
ATOM   1754  HD3 ILE P 696     -17.345   6.730   8.044  0.00  0.00      PROA  
ATOM   1755  C   ILE P 696     -20.027   2.453   4.880  0.00  0.00      PROA  
ATOM   1756  O   ILE P 696     -20.470   2.662   3.759  0.00  0.00      PROA  
ATOM   1757  N   GLY P 697     -19.591   1.233   5.214  0.00  0.00      PROA  
ATOM   1758  HN  GLY P 697     -19.192   1.077   6.114  0.00  0.00      PROA  
ATOM   1759  CA  GLY P 697     -19.598   0.058   4.418  0.00  0.00      PROA  
ATOM   1760  HA1 GLY P 697     -19.254  -0.756   5.039  0.00  0.00      PROA  
ATOM   1761  HA2 GLY P 697     -18.917   0.191   3.590  0.00  0.00      PROA  
ATOM   1762  C   GLY P 697     -20.962  -0.332   4.026  0.00  0.00      PROA  
ATOM   1763  O   GLY P 697     -21.178  -0.575   2.832  0.00  0.00      PROA  
ATOM   1764  N   LEU P 698     -21.843  -0.514   4.950  0.00  0.00      PROA  
ATOM   1765  HN  LEU P 698     -21.754  -0.371   5.932  0.00  0.00      PROA  
ATOM   1766  CA  LEU P 698     -23.230  -0.774   4.609  0.00  0.00      PROA  
ATOM   1767  HA  LEU P 698     -23.341  -1.707   4.077  0.00  0.00      PROA  
ATOM   1768  CB  LEU P 698     -24.139  -0.995   5.830  0.00  0.00      PROA  
ATOM   1769  HB1 LEU P 698     -25.241  -0.942   5.704  0.00  0.00      PROA  
ATOM   1770  HB2 LEU P 698     -23.955  -0.128   6.500  0.00  0.00      PROA  
ATOM   1771  CG  LEU P 698     -23.834  -2.298   6.667  0.00  0.00      PROA  
ATOM   1772  HG  LEU P 698     -22.769  -2.550   6.861  0.00  0.00      PROA  
ATOM   1773  CD1 LEU P 698     -24.456  -2.062   8.067  0.00  0.00      PROA  
ATOM   1774 HD11 LEU P 698     -25.456  -1.582   8.130  0.00  0.00      PROA  
ATOM   1775 HD12 LEU P 698     -23.891  -1.339   8.694  0.00  0.00      PROA  
ATOM   1776 HD13 LEU P 698     -24.440  -2.906   8.789  0.00  0.00      PROA  
ATOM   1777  CD2 LEU P 698     -24.435  -3.497   5.981  0.00  0.00      PROA  
ATOM   1778 HD21 LEU P 698     -23.861  -3.870   5.106  0.00  0.00      PROA  
ATOM   1779 HD22 LEU P 698     -25.412  -3.292   5.495  0.00  0.00      PROA  
ATOM   1780 HD23 LEU P 698     -24.633  -4.346   6.670  0.00  0.00      PROA  
ATOM   1781  C   LEU P 698     -23.769   0.176   3.594  0.00  0.00      PROA  
ATOM   1782  O   LEU P 698     -24.290  -0.288   2.559  0.00  0.00      PROA  
ATOM   1783  N   TRP P 699     -23.697   1.494   3.749  0.00  0.00      PROA  
ATOM   1784  HN  TRP P 699     -23.342   1.900   4.588  0.00  0.00      PROA  
ATOM   1785  CA  TRP P 699     -23.859   2.515   2.666  0.00  0.00      PROA  
ATOM   1786  HA  TRP P 699     -24.902   2.398   2.414  0.00  0.00      PROA  
ATOM   1787  CB  TRP P 699     -23.808   3.935   3.181  0.00  0.00      PROA  
ATOM   1788  HB1 TRP P 699     -23.812   4.654   2.334  0.00  0.00      PROA  
ATOM   1789  HB2 TRP P 699     -22.910   4.316   3.714  0.00  0.00      PROA  
ATOM   1790  CG  TRP P 699     -25.024   4.415   3.939  0.00  0.00      PROA  
ATOM   1791  CD1 TRP P 699     -25.223   4.635   5.261  0.00  0.00      PROA  
ATOM   1792  HD1 TRP P 699     -24.484   4.457   6.028  0.00  0.00      PROA  
ATOM   1793  NE1 TRP P 699     -26.409   5.197   5.510  0.00  0.00      PROA  
ATOM   1794  HE1 TRP P 699     -26.590   5.656   6.352  0.00  0.00      PROA  
ATOM   1795  CE2 TRP P 699     -27.079   5.323   4.304  0.00  0.00      PROA  
ATOM   1796  CD2 TRP P 699     -26.165   4.819   3.280  0.00  0.00      PROA  
ATOM   1797  CE3 TRP P 699     -26.535   4.712   1.972  0.00  0.00      PROA  
ATOM   1798  HE3 TRP P 699     -25.822   4.468   1.199  0.00  0.00      PROA  
ATOM   1799  CZ3 TRP P 699     -27.861   4.994   1.641  0.00  0.00      PROA  
ATOM   1800  HZ3 TRP P 699     -28.200   4.906   0.620  0.00  0.00      PROA  
ATOM   1801  CZ2 TRP P 699     -28.361   5.635   3.976  0.00  0.00      PROA  
ATOM   1802  HZ2 TRP P 699     -28.996   5.818   4.829  0.00  0.00      PROA  
ATOM   1803  CH2 TRP P 699     -28.754   5.399   2.671  0.00  0.00      PROA  
ATOM   1804  HH2 TRP P 699     -29.782   5.631   2.438  0.00  0.00      PROA  
ATOM   1805  C   TRP P 699     -23.045   2.345   1.341  0.00  0.00      PROA  
ATOM   1806  O   TRP P 699     -23.622   2.539   0.266  0.00  0.00      PROA  
ATOM   1807  N   THR P 700     -21.723   2.029   1.403  0.00  0.00      PROA  
ATOM   1808  HN  THR P 700     -21.232   2.137   2.264  0.00  0.00      PROA  
ATOM   1809  CA  THR P 700     -20.829   1.766   0.322  0.00  0.00      PROA  
ATOM   1810  HA  THR P 700     -20.940   2.656  -0.278  0.00  0.00      PROA  
ATOM   1811  CB  THR P 700     -19.334   1.605   0.676  0.00  0.00      PROA  
ATOM   1812  HB  THR P 700     -19.200   0.609   1.148  0.00  0.00      PROA  
ATOM   1813  OG1 THR P 700     -18.914   2.576   1.594  0.00  0.00      PROA  
ATOM   1814  HG1 THR P 700     -19.292   2.396   2.458  0.00  0.00      PROA  
ATOM   1815  CG2 THR P 700     -18.410   1.735  -0.389  0.00  0.00      PROA  
ATOM   1816 HG21 THR P 700     -18.604   1.017  -1.214  0.00  0.00      PROA  
ATOM   1817 HG22 THR P 700     -17.349   1.557  -0.109  0.00  0.00      PROA  
ATOM   1818 HG23 THR P 700     -18.439   2.714  -0.914  0.00  0.00      PROA  
ATOM   1819  C   THR P 700     -21.219   0.660  -0.522  0.00  0.00      PROA  
ATOM   1820  O   THR P 700     -21.098   0.627  -1.777  0.00  0.00      PROA  
ATOM   1821  N   SER P 701     -21.728  -0.379   0.111  0.00  0.00      PROA  
ATOM   1822  HN  SER P 701     -21.828  -0.395   1.103  0.00  0.00      PROA  
ATOM   1823  CA  SER P 701     -22.142  -1.680  -0.515  0.00  0.00      PROA  
ATOM   1824  HA  SER P 701     -21.256  -2.115  -0.955  0.00  0.00      PROA  
ATOM   1825  CB  SER P 701     -22.660  -2.728   0.532  0.00  0.00      PROA  
ATOM   1826  HB1 SER P 701     -22.927  -3.714   0.095  0.00  0.00      PROA  
ATOM   1827  HB2 SER P 701     -23.544  -2.382   1.110  0.00  0.00      PROA  
ATOM   1828  OG  SER P 701     -21.737  -3.002   1.546  0.00  0.00      PROA  
ATOM   1829  HG1 SER P 701     -21.742  -2.245   2.136  0.00  0.00      PROA  
ATOM   1830  C   SER P 701     -23.269  -1.344  -1.434  0.00  0.00      PROA  
ATOM   1831  O   SER P 701     -23.287  -1.656  -2.616  0.00  0.00      PROA  
ATOM   1832  N   PHE P 702     -24.235  -0.555  -0.957  0.00  0.00      PROA  
ATOM   1833  HN  PHE P 702     -24.095  -0.207  -0.033  0.00  0.00      PROA  
ATOM   1834  CA  PHE P 702     -25.394  -0.079  -1.731  0.00  0.00      PROA  
ATOM   1835  HA  PHE P 702     -25.767  -0.999  -2.156  0.00  0.00      PROA  
ATOM   1836  CB  PHE P 702     -26.428   0.477  -0.782  0.00  0.00      PROA  
ATOM   1837  HB1 PHE P 702     -26.066   1.393  -0.269  0.00  0.00      PROA  
ATOM   1838  HB2 PHE P 702     -26.742  -0.229   0.017  0.00  0.00      PROA  
ATOM   1839  CG  PHE P 702     -27.705   0.765  -1.599  0.00  0.00      PROA  
ATOM   1840  CD1 PHE P 702     -28.577  -0.301  -1.952  0.00  0.00      PROA  
ATOM   1841  HD1 PHE P 702     -28.302  -1.313  -1.696  0.00  0.00      PROA  
ATOM   1842  CE1 PHE P 702     -29.788  -0.098  -2.665  0.00  0.00      PROA  
ATOM   1843  HE1 PHE P 702     -30.426  -0.885  -3.037  0.00  0.00      PROA  
ATOM   1844  CZ  PHE P 702     -30.229   1.234  -2.906  0.00  0.00      PROA  
ATOM   1845  HZ  PHE P 702     -31.162   1.441  -3.408  0.00  0.00      PROA  
ATOM   1846  CD2 PHE P 702     -28.142   2.061  -1.922  0.00  0.00      PROA  
ATOM   1847  HD2 PHE P 702     -27.534   2.931  -1.723  0.00  0.00      PROA  
ATOM   1848  CE2 PHE P 702     -29.380   2.267  -2.503  0.00  0.00      PROA  
ATOM   1849  HE2 PHE P 702     -29.694   3.297  -2.586  0.00  0.00      PROA  
ATOM   1850  C   PHE P 702     -25.153   0.851  -2.947  0.00  0.00      PROA  
ATOM   1851  O   PHE P 702     -25.616   0.604  -4.025  0.00  0.00      PROA  
ATOM   1852  N   LEU P 703     -24.243   1.773  -2.830  0.00  0.00      PROA  
ATOM   1853  HN  LEU P 703     -23.896   1.849  -1.899  0.00  0.00      PROA  
ATOM   1854  CA  LEU P 703     -23.727   2.690  -3.859  0.00  0.00      PROA  
ATOM   1855  HA  LEU P 703     -24.607   3.104  -4.331  0.00  0.00      PROA  
ATOM   1856  CB  LEU P 703     -23.072   3.904  -3.207  0.00  0.00      PROA  
ATOM   1857  HB1 LEU P 703     -22.722   4.595  -4.003  0.00  0.00      PROA  
ATOM   1858  HB2 LEU P 703     -22.166   3.516  -2.695  0.00  0.00      PROA  
ATOM   1859  CG  LEU P 703     -23.951   4.763  -2.255  0.00  0.00      PROA  
ATOM   1860  HG  LEU P 703     -24.281   4.170  -1.375  0.00  0.00      PROA  
ATOM   1861  CD1 LEU P 703     -23.171   5.811  -1.555  0.00  0.00      PROA  
ATOM   1862 HD11 LEU P 703     -22.733   6.518  -2.291  0.00  0.00      PROA  
ATOM   1863 HD12 LEU P 703     -22.301   5.336  -1.052  0.00  0.00      PROA  
ATOM   1864 HD13 LEU P 703     -23.710   6.342  -0.742  0.00  0.00      PROA  
ATOM   1865  CD2 LEU P 703     -25.241   5.298  -2.927  0.00  0.00      PROA  
ATOM   1866 HD21 LEU P 703     -24.930   5.962  -3.762  0.00  0.00      PROA  
ATOM   1867 HD22 LEU P 703     -25.767   5.898  -2.154  0.00  0.00      PROA  
ATOM   1868 HD23 LEU P 703     -25.895   4.476  -3.288  0.00  0.00      PROA  
ATOM   1869  C   LEU P 703     -22.962   2.071  -4.961  0.00  0.00      PROA  
ATOM   1870  O   LEU P 703     -23.165   2.409  -6.149  0.00  0.00      PROA  
ATOM   1871  N   CYS P 704     -22.075   1.091  -4.561  0.00  0.00      PROA  
ATOM   1872  HN  CYS P 704     -21.987   0.896  -3.587  0.00  0.00      PROA  
ATOM   1873  CA  CYS P 704     -21.408   0.192  -5.439  0.00  0.00      PROA  
ATOM   1874  HA  CYS P 704     -20.749   0.754  -6.084  0.00  0.00      PROA  
ATOM   1875  CB  CYS P 704     -20.316  -0.598  -4.620  0.00  0.00      PROA  
ATOM   1876  HB1 CYS P 704     -20.728  -1.106  -3.722  0.00  0.00      PROA  
ATOM   1877  HB2 CYS P 704     -19.639   0.167  -4.186  0.00  0.00      PROA  
ATOM   1878  SG  CYS P 704     -19.308  -1.780  -5.666  0.00  0.00      PROA  
ATOM   1879  HG1 CYS P 704     -18.979  -0.754  -6.438  0.00  0.00      PROA  
ATOM   1880  C   CYS P 704     -22.203  -0.730  -6.350  0.00  0.00      PROA  
ATOM   1881  O   CYS P 704     -22.052  -0.800  -7.609  0.00  0.00      PROA  
ATOM   1882  N   ILE P 705     -23.230  -1.391  -5.855  0.00  0.00      PROA  
ATOM   1883  HN  ILE P 705     -23.345  -1.321  -4.867  0.00  0.00      PROA  
ATOM   1884  CA  ILE P 705     -24.193  -2.194  -6.445  0.00  0.00      PROA  
ATOM   1885  HA  ILE P 705     -23.680  -2.987  -6.969  0.00  0.00      PROA  
ATOM   1886  CB  ILE P 705     -25.023  -2.926  -5.444  0.00  0.00      PROA  
ATOM   1887  HB  ILE P 705     -25.082  -2.143  -4.659  0.00  0.00      PROA  
ATOM   1888  CG2 ILE P 705     -26.438  -3.354  -5.884  0.00  0.00      PROA  
ATOM   1889 HG21 ILE P 705     -26.478  -4.165  -6.643  0.00  0.00      PROA  
ATOM   1890 HG22 ILE P 705     -26.999  -2.495  -6.310  0.00  0.00      PROA  
ATOM   1891 HG23 ILE P 705     -27.108  -3.613  -5.036  0.00  0.00      PROA  
ATOM   1892  CG1 ILE P 705     -24.343  -4.141  -4.737  0.00  0.00      PROA  
ATOM   1893 HG11 ILE P 705     -23.336  -3.735  -4.503  0.00  0.00      PROA  
ATOM   1894 HG12 ILE P 705     -24.339  -4.986  -5.459  0.00  0.00      PROA  
ATOM   1895  CD  ILE P 705     -24.957  -4.553  -3.455  0.00  0.00      PROA  
ATOM   1896  HD1 ILE P 705     -26.037  -4.792  -3.560  0.00  0.00      PROA  
ATOM   1897  HD2 ILE P 705     -24.778  -3.801  -2.656  0.00  0.00      PROA  
ATOM   1898  HD3 ILE P 705     -24.472  -5.537  -3.279  0.00  0.00      PROA  
ATOM   1899  C   ILE P 705     -25.089  -1.416  -7.445  0.00  0.00      PROA  
ATOM   1900  O   ILE P 705     -25.322  -1.841  -8.561  0.00  0.00      PROA  
ATOM   1901  N   VAL P 706     -25.466  -0.209  -7.137  0.00  0.00      PROA  
ATOM   1902  HN  VAL P 706     -25.294   0.027  -6.184  0.00  0.00      PROA  
ATOM   1903  CA  VAL P 706     -25.993   0.904  -7.945  0.00  0.00      PROA  
ATOM   1904  HA  VAL P 706     -26.896   0.489  -8.367  0.00  0.00      PROA  
ATOM   1905  CB  VAL P 706     -26.351   2.098  -7.044  0.00  0.00      PROA  
ATOM   1906  HB  VAL P 706     -25.523   2.229  -6.316  0.00  0.00      PROA  
ATOM   1907  CG1 VAL P 706     -26.441   3.475  -7.809  0.00  0.00      PROA  
ATOM   1908 HG11 VAL P 706     -27.209   3.484  -8.612  0.00  0.00      PROA  
ATOM   1909 HG12 VAL P 706     -25.444   3.645  -8.270  0.00  0.00      PROA  
ATOM   1910 HG13 VAL P 706     -26.641   4.299  -7.091  0.00  0.00      PROA  
ATOM   1911  CG2 VAL P 706     -27.665   1.830  -6.407  0.00  0.00      PROA  
ATOM   1912 HG21 VAL P 706     -27.728   2.587  -5.596  0.00  0.00      PROA  
ATOM   1913 HG22 VAL P 706     -27.741   0.876  -5.843  0.00  0.00      PROA  
ATOM   1914 HG23 VAL P 706     -28.598   1.936  -7.000  0.00  0.00      PROA  
ATOM   1915  C   VAL P 706     -25.055   1.164  -9.153  0.00  0.00      PROA  
ATOM   1916  O   VAL P 706     -25.547   1.152 -10.320  0.00  0.00      PROA  
ATOM   1917  N   LEU P 707     -23.767   1.380  -8.983  0.00  0.00      PROA  
ATOM   1918  HN  LEU P 707     -23.372   1.473  -8.072  0.00  0.00      PROA  
ATOM   1919  CA  LEU P 707     -22.831   1.484 -10.176  0.00  0.00      PROA  
ATOM   1920  HA  LEU P 707     -23.200   2.309 -10.767  0.00  0.00      PROA  
ATOM   1921  CB  LEU P 707     -21.319   1.791  -9.832  0.00  0.00      PROA  
ATOM   1922  HB1 LEU P 707     -20.517   1.753 -10.601  0.00  0.00      PROA  
ATOM   1923  HB2 LEU P 707     -21.059   1.015  -9.081  0.00  0.00      PROA  
ATOM   1924  CG  LEU P 707     -21.083   3.162  -9.177  0.00  0.00      PROA  
ATOM   1925  HG  LEU P 707     -21.584   3.236  -8.188  0.00  0.00      PROA  
ATOM   1926  CD1 LEU P 707     -19.624   3.429  -8.898  0.00  0.00      PROA  
ATOM   1927 HD11 LEU P 707     -19.163   2.527  -8.440  0.00  0.00      PROA  
ATOM   1928 HD12 LEU P 707     -19.656   4.138  -8.044  0.00  0.00      PROA  
ATOM   1929 HD13 LEU P 707     -19.045   3.787  -9.776  0.00  0.00      PROA  
ATOM   1930  CD2 LEU P 707     -21.700   4.269  -9.908  0.00  0.00      PROA  
ATOM   1931 HD21 LEU P 707     -21.285   5.253  -9.603  0.00  0.00      PROA  
ATOM   1932 HD22 LEU P 707     -22.794   4.311  -9.717  0.00  0.00      PROA  
ATOM   1933 HD23 LEU P 707     -21.623   4.272 -11.016  0.00  0.00      PROA  
ATOM   1934  C   LEU P 707     -22.853   0.216 -11.082  0.00  0.00      PROA  
ATOM   1935  O   LEU P 707     -22.862   0.364 -12.302  0.00  0.00      PROA  
ATOM   1936  N   VAL P 708     -22.835  -1.023 -10.478  0.00  0.00      PROA  
ATOM   1937  HN  VAL P 708     -22.682  -1.013  -9.493  0.00  0.00      PROA  
ATOM   1938  CA  VAL P 708     -22.986  -2.284 -11.173  0.00  0.00      PROA  
ATOM   1939  HA  VAL P 708     -22.200  -2.278 -11.913  0.00  0.00      PROA  
ATOM   1940  CB  VAL P 708     -22.856  -3.546 -10.235  0.00  0.00      PROA  
ATOM   1941  HB  VAL P 708     -23.697  -3.445  -9.517  0.00  0.00      PROA  
ATOM   1942  CG1 VAL P 708     -22.997  -4.829 -11.091  0.00  0.00      PROA  
ATOM   1943 HG11 VAL P 708     -22.931  -5.691 -10.392  0.00  0.00      PROA  
ATOM   1944 HG12 VAL P 708     -22.346  -5.085 -11.954  0.00  0.00      PROA  
ATOM   1945 HG13 VAL P 708     -23.998  -4.781 -11.571  0.00  0.00      PROA  
ATOM   1946  CG2 VAL P 708     -21.486  -3.550  -9.491  0.00  0.00      PROA  
ATOM   1947 HG21 VAL P 708     -21.504  -4.407  -8.784  0.00  0.00      PROA  
ATOM   1948 HG22 VAL P 708     -21.434  -2.719  -8.756  0.00  0.00      PROA  
ATOM   1949 HG23 VAL P 708     -20.543  -3.525 -10.078  0.00  0.00      PROA  
ATOM   1950  C   VAL P 708     -24.286  -2.398 -11.943  0.00  0.00      PROA  
ATOM   1951  O   VAL P 708     -24.277  -2.719 -13.117  0.00  0.00      PROA  
ATOM   1952  N   ALA P 709     -25.395  -1.962 -11.320  0.00  0.00      PROA  
ATOM   1953  HN  ALA P 709     -25.417  -1.731 -10.350  0.00  0.00      PROA  
ATOM   1954  CA  ALA P 709     -26.791  -1.987 -11.823  0.00  0.00      PROA  
ATOM   1955  HA  ALA P 709     -27.089  -2.943 -12.228  0.00  0.00      PROA  
ATOM   1956  CB  ALA P 709     -27.782  -1.606 -10.730  0.00  0.00      PROA  
ATOM   1957  HB1 ALA P 709     -28.840  -1.844 -10.973  0.00  0.00      PROA  
ATOM   1958  HB2 ALA P 709     -27.705  -0.553 -10.384  0.00  0.00      PROA  
ATOM   1959  HB3 ALA P 709     -27.538  -2.140  -9.786  0.00  0.00      PROA  
ATOM   1960  C   ALA P 709     -26.927  -1.096 -13.030  0.00  0.00      PROA  
ATOM   1961  O   ALA P 709     -27.690  -1.456 -13.896  0.00  0.00      PROA  
ATOM   1962  N   THR P 710     -26.271   0.103 -13.037  0.00  0.00      PROA  
ATOM   1963  HN  THR P 710     -25.671   0.348 -12.279  0.00  0.00      PROA  
ATOM   1964  CA  THR P 710     -26.334   1.119 -14.084  0.00  0.00      PROA  
ATOM   1965  HA  THR P 710     -27.277   0.974 -14.590  0.00  0.00      PROA  
ATOM   1966  CB  THR P 710     -26.351   2.562 -13.487  0.00  0.00      PROA  
ATOM   1967  HB  THR P 710     -26.458   3.324 -14.288  0.00  0.00      PROA  
ATOM   1968  OG1 THR P 710     -25.173   2.616 -12.748  0.00  0.00      PROA  
ATOM   1969  HG1 THR P 710     -25.397   2.475 -11.826  0.00  0.00      PROA  
ATOM   1970  CG2 THR P 710     -27.637   2.749 -12.598  0.00  0.00      PROA  
ATOM   1971 HG21 THR P 710     -27.465   3.669 -12.001  0.00  0.00      PROA  
ATOM   1972 HG22 THR P 710     -27.771   1.876 -11.924  0.00  0.00      PROA  
ATOM   1973 HG23 THR P 710     -28.563   2.879 -13.199  0.00  0.00      PROA  
ATOM   1974  C   THR P 710     -25.340   1.093 -15.253  0.00  0.00      PROA  
ATOM   1975  O   THR P 710     -25.509   1.842 -16.222  0.00  0.00      PROA  
ATOM   1976  N   ASP P 711     -24.358   0.192 -15.254  0.00  0.00      PROA  
ATOM   1977  HN  ASP P 711     -24.295  -0.447 -14.491  0.00  0.00      PROA  
ATOM   1978  CA  ASP P 711     -23.269   0.078 -16.120  0.00  0.00      PROA  
ATOM   1979  HA  ASP P 711     -22.659  -0.737 -15.759  0.00  0.00      PROA  
ATOM   1980  CB  ASP P 711     -23.721  -0.335 -17.502  0.00  0.00      PROA  
ATOM   1981  HB1 ASP P 711     -22.873  -0.392 -18.217  0.00  0.00      PROA  
ATOM   1982  HB2 ASP P 711     -24.414   0.447 -17.880  0.00  0.00      PROA  
ATOM   1983  CG  ASP P 711     -24.375  -1.735 -17.562  0.00  0.00      PROA  
ATOM   1984  OD1 ASP P 711     -23.932  -2.721 -16.900  0.00  0.00      PROA  
ATOM   1985  OD2 ASP P 711     -25.290  -1.897 -18.426  0.00  0.00      PROA  
ATOM   1986  C   ASP P 711     -22.342   1.340 -16.157  0.00  0.00      PROA  
ATOM   1987  O   ASP P 711     -21.906   1.791 -17.210  0.00  0.00      PROA  
ATOM   1988  N   ALA P 712     -21.985   1.919 -15.015  0.00  0.00      PROA  
ATOM   1989  HN  ALA P 712     -22.332   1.518 -14.171  0.00  0.00      PROA  
ATOM   1990  CA  ALA P 712     -21.277   3.191 -14.927  0.00  0.00      PROA  
ATOM   1991  HA  ALA P 712     -21.740   3.960 -15.529  0.00  0.00      PROA  
ATOM   1992  CB  ALA P 712     -21.278   3.562 -13.361  0.00  0.00      PROA  
ATOM   1993  HB1 ALA P 712     -22.318   3.469 -12.982  0.00  0.00      PROA  
ATOM   1994  HB2 ALA P 712     -21.026   4.640 -13.267  0.00  0.00      PROA  
ATOM   1995  HB3 ALA P 712     -20.656   2.820 -12.816  0.00  0.00      PROA  
ATOM   1996  C   ALA P 712     -19.875   3.261 -15.471  0.00  0.00      PROA  
ATOM   1997  O   ALA P 712     -19.372   4.368 -15.505  0.00  0.00      PROA  
ATOM   1998  N   SER P 713     -19.135   2.156 -15.779  0.00  0.00      PROA  
ATOM   1999  HN  SER P 713     -19.556   1.255 -15.710  0.00  0.00      PROA  
ATOM   2000  CA  SER P 713     -17.706   2.154 -15.845  0.00  0.00      PROA  
ATOM   2001  HA  SER P 713     -17.293   2.848 -15.129  0.00  0.00      PROA  
ATOM   2002  CB  SER P 713     -16.927   0.764 -15.762  0.00  0.00      PROA  
ATOM   2003  HB1 SER P 713     -15.833   0.886 -15.618  0.00  0.00      PROA  
ATOM   2004  HB2 SER P 713     -17.049   0.075 -16.625  0.00  0.00      PROA  
ATOM   2005  OG  SER P 713     -17.280   0.158 -14.510  0.00  0.00      PROA  
ATOM   2006  HG1 SER P 713     -18.171  -0.176 -14.636  0.00  0.00      PROA  
ATOM   2007  C   SER P 713     -17.199   2.713 -17.162  0.00  0.00      PROA  
ATOM   2008  O   SER P 713     -16.024   2.755 -17.535  0.00  0.00      PROA  
ATOM   2009  N   SER P 714     -18.192   3.319 -17.891  0.00  0.00      PROA  
ATOM   2010  HN  SER P 714     -19.135   3.177 -17.599  0.00  0.00      PROA  
ATOM   2011  CA  SER P 714     -17.955   4.181 -19.060  0.00  0.00      PROA  
ATOM   2012  HA  SER P 714     -17.250   3.712 -19.730  0.00  0.00      PROA  
ATOM   2013  CB  SER P 714     -19.141   4.318 -19.989  0.00  0.00      PROA  
ATOM   2014  HB1 SER P 714     -19.161   3.404 -20.620  0.00  0.00      PROA  
ATOM   2015  HB2 SER P 714     -19.052   5.155 -20.715  0.00  0.00      PROA  
ATOM   2016  OG  SER P 714     -20.414   4.457 -19.375  0.00  0.00      PROA  
ATOM   2017  HG1 SER P 714     -20.475   5.368 -19.077  0.00  0.00      PROA  
ATOM   2018  C   SER P 714     -17.300   5.497 -18.710  0.00  0.00      PROA  
ATOM   2019  O   SER P 714     -16.634   6.137 -19.503  0.00  0.00      PROA  
ATOM   2020  N   LEU P 715     -17.572   5.906 -17.482  0.00  0.00      PROA  
ATOM   2021  HN  LEU P 715     -18.197   5.365 -16.925  0.00  0.00      PROA  
ATOM   2022  CA  LEU P 715     -17.066   7.060 -16.739  0.00  0.00      PROA  
ATOM   2023  HA  LEU P 715     -17.154   7.859 -17.460  0.00  0.00      PROA  
ATOM   2024  CB  LEU P 715     -17.904   7.234 -15.423  0.00  0.00      PROA  
ATOM   2025  HB1 LEU P 715     -17.446   8.006 -14.768  0.00  0.00      PROA  
ATOM   2026  HB2 LEU P 715     -17.854   6.365 -14.733  0.00  0.00      PROA  
ATOM   2027  CG  LEU P 715     -19.468   7.483 -15.567  0.00  0.00      PROA  
ATOM   2028  HG  LEU P 715     -19.889   6.604 -16.100  0.00  0.00      PROA  
ATOM   2029  CD1 LEU P 715     -20.113   7.657 -14.141  0.00  0.00      PROA  
ATOM   2030 HD11 LEU P 715     -21.080   8.079 -14.489  0.00  0.00      PROA  
ATOM   2031 HD12 LEU P 715     -19.453   8.287 -13.507  0.00  0.00      PROA  
ATOM   2032 HD13 LEU P 715     -20.376   6.731 -13.586  0.00  0.00      PROA  
ATOM   2033  CD2 LEU P 715     -19.764   8.790 -16.399  0.00  0.00      PROA  
ATOM   2034 HD21 LEU P 715     -18.946   8.922 -17.138  0.00  0.00      PROA  
ATOM   2035 HD22 LEU P 715     -19.539   9.677 -15.769  0.00  0.00      PROA  
ATOM   2036 HD23 LEU P 715     -20.792   8.840 -16.818  0.00  0.00      PROA  
ATOM   2037  C   LEU P 715     -15.489   6.899 -16.453  0.00  0.00      PROA  
ATOM   2038  O   LEU P 715     -14.786   7.913 -16.339  0.00  0.00      PROA  
ATOM   2039  N   VAL P 716     -14.903   5.692 -16.372  0.00  0.00      PROA  
ATOM   2040  HN  VAL P 716     -15.275   4.811 -16.654  0.00  0.00      PROA  
ATOM   2041  CA  VAL P 716     -13.472   5.578 -16.089  0.00  0.00      PROA  
ATOM   2042  HA  VAL P 716     -13.293   6.288 -15.295  0.00  0.00      PROA  
ATOM   2043  CB  VAL P 716     -13.078   4.148 -15.502  0.00  0.00      PROA  
ATOM   2044  HB  VAL P 716     -13.951   3.794 -14.914  0.00  0.00      PROA  
ATOM   2045  CG1 VAL P 716     -12.816   3.082 -16.574  0.00  0.00      PROA  
ATOM   2046 HG11 VAL P 716     -11.864   3.393 -17.056  0.00  0.00      PROA  
ATOM   2047 HG12 VAL P 716     -13.592   3.076 -17.369  0.00  0.00      PROA  
ATOM   2048 HG13 VAL P 716     -12.604   2.122 -16.057  0.00  0.00      PROA  
ATOM   2049  CG2 VAL P 716     -11.844   4.394 -14.659  0.00  0.00      PROA  
ATOM   2050 HG21 VAL P 716     -11.985   5.240 -13.953  0.00  0.00      PROA  
ATOM   2051 HG22 VAL P 716     -10.929   4.506 -15.279  0.00  0.00      PROA  
ATOM   2052 HG23 VAL P 716     -11.624   3.493 -14.046  0.00  0.00      PROA  
ATOM   2053  C   VAL P 716     -12.588   5.988 -17.208  0.00  0.00      PROA  
ATOM   2054  O   VAL P 716     -11.387   6.254 -17.138  0.00  0.00      PROA  
ATOM   2055  N   CYS P 717     -13.146   6.083 -18.454  0.00  0.00      PROA  
ATOM   2056  HN  CYS P 717     -14.126   5.897 -18.465  0.00  0.00      PROA  
ATOM   2057  CA  CYS P 717     -12.446   6.241 -19.711  0.00  0.00      PROA  
ATOM   2058  HA  CYS P 717     -11.489   5.741 -19.731  0.00  0.00      PROA  
ATOM   2059  CB  CYS P 717     -13.283   5.716 -20.925  0.00  0.00      PROA  
ATOM   2060  HB1 CYS P 717     -12.694   5.843 -21.858  0.00  0.00      PROA  
ATOM   2061  HB2 CYS P 717     -14.128   6.397 -21.163  0.00  0.00      PROA  
ATOM   2062  SG  CYS P 717     -13.677   3.894 -20.674  0.00  0.00      PROA  
ATOM   2063  HG1 CYS P 717     -12.476   3.347 -20.788  0.00  0.00      PROA  
ATOM   2064  C   CYS P 717     -12.179   7.715 -19.908  0.00  0.00      PROA  
ATOM   2065  O   CYS P 717     -11.482   8.257 -20.792  0.00  0.00      PROA  
ATOM   2066  N   TYR P 718     -12.749   8.571 -19.133  0.00  0.00      PROA  
ATOM   2067  HN  TYR P 718     -13.316   8.124 -18.445  0.00  0.00      PROA  
ATOM   2068  CA  TYR P 718     -12.582  10.022 -19.232  0.00  0.00      PROA  
ATOM   2069  HA  TYR P 718     -12.181  10.393 -20.163  0.00  0.00      PROA  
ATOM   2070  CB  TYR P 718     -14.034  10.579 -19.005  0.00  0.00      PROA  
ATOM   2071  HB1 TYR P 718     -13.852  11.661 -18.832  0.00  0.00      PROA  
ATOM   2072  HB2 TYR P 718     -14.414  10.131 -18.062  0.00  0.00      PROA  
ATOM   2073  CG  TYR P 718     -15.094  10.362 -20.062  0.00  0.00      PROA  
ATOM   2074  CD1 TYR P 718     -15.014  11.137 -21.231  0.00  0.00      PROA  
ATOM   2075  HD1 TYR P 718     -14.182  11.824 -21.295  0.00  0.00      PROA  
ATOM   2076  CE1 TYR P 718     -16.120  11.109 -22.156  0.00  0.00      PROA  
ATOM   2077  HE1 TYR P 718     -16.076  11.528 -23.151  0.00  0.00      PROA  
ATOM   2078  CZ  TYR P 718     -17.272  10.310 -21.899  0.00  0.00      PROA  
ATOM   2079  OH  TYR P 718     -18.398  10.289 -22.747  0.00  0.00      PROA  
ATOM   2080  HH  TYR P 718     -19.049   9.744 -22.297  0.00  0.00      PROA  
ATOM   2081  CD2 TYR P 718     -16.278   9.648 -19.818  0.00  0.00      PROA  
ATOM   2082  HD2 TYR P 718     -16.335   9.230 -18.824  0.00  0.00      PROA  
ATOM   2083  CE2 TYR P 718     -17.345   9.579 -20.673  0.00  0.00      PROA  
ATOM   2084  HE2 TYR P 718     -18.255   9.056 -20.420  0.00  0.00      PROA  
ATOM   2085  C   TYR P 718     -11.572  10.530 -18.168  0.00  0.00      PROA  
ATOM   2086  O   TYR P 718     -11.324  11.765 -18.134  0.00  0.00      PROA  
ATOM   2087  N   ILE P 719     -11.007   9.627 -17.428  0.00  0.00      PROA  
ATOM   2088  HN  ILE P 719     -11.310   8.677 -17.458  0.00  0.00      PROA  
ATOM   2089  CA  ILE P 719      -9.761   9.986 -16.746  0.00  0.00      PROA  
ATOM   2090  HA  ILE P 719      -9.815  10.996 -16.368  0.00  0.00      PROA  
ATOM   2091  CB  ILE P 719      -9.570   8.888 -15.765  0.00  0.00      PROA  
ATOM   2092  HB  ILE P 719      -9.609   7.888 -16.248  0.00  0.00      PROA  
ATOM   2093  CG2 ILE P 719      -8.250   9.160 -14.942  0.00  0.00      PROA  
ATOM   2094 HG21 ILE P 719      -7.331   9.196 -15.564  0.00  0.00      PROA  
ATOM   2095 HG22 ILE P 719      -8.083   8.335 -14.217  0.00  0.00      PROA  
ATOM   2096 HG23 ILE P 719      -8.273  10.157 -14.451  0.00  0.00      PROA  
ATOM   2097  CG1 ILE P 719     -10.670   8.783 -14.680  0.00  0.00      PROA  
ATOM   2098 HG11 ILE P 719     -10.368   7.916 -14.055  0.00  0.00      PROA  
ATOM   2099 HG12 ILE P 719     -11.683   8.586 -15.091  0.00  0.00      PROA  
ATOM   2100  CD  ILE P 719     -10.856  10.082 -13.890  0.00  0.00      PROA  
ATOM   2101  HD1 ILE P 719     -11.810  10.539 -14.232  0.00  0.00      PROA  
ATOM   2102  HD2 ILE P 719     -10.063  10.853 -13.995  0.00  0.00      PROA  
ATOM   2103  HD3 ILE P 719     -10.886   9.971 -12.785  0.00  0.00      PROA  
ATOM   2104  C   ILE P 719      -8.543   9.986 -17.709  0.00  0.00      PROA  
ATOM   2105  O   ILE P 719      -8.267   9.012 -18.326  0.00  0.00      PROA  
ATOM   2106  N   THR P 720      -7.750  11.108 -17.791  0.00  0.00      PROA  
ATOM   2107  HN  THR P 720      -8.002  11.974 -17.366  0.00  0.00      PROA  
ATOM   2108  CA  THR P 720      -6.651  11.115 -18.701  0.00  0.00      PROA  
ATOM   2109  HA  THR P 720      -6.442  10.160 -19.159  0.00  0.00      PROA  
ATOM   2110  CB  THR P 720      -6.727  12.114 -19.880  0.00  0.00      PROA  
ATOM   2111  HB  THR P 720      -6.046  11.797 -20.698  0.00  0.00      PROA  
ATOM   2112  OG1 THR P 720      -6.586  13.513 -19.510  0.00  0.00      PROA  
ATOM   2113  HG1 THR P 720      -5.824  13.762 -20.038  0.00  0.00      PROA  
ATOM   2114  CG2 THR P 720      -8.106  11.904 -20.504  0.00  0.00      PROA  
ATOM   2115 HG21 THR P 720      -8.207  12.538 -21.411  0.00  0.00      PROA  
ATOM   2116 HG22 THR P 720      -8.955  12.114 -19.819  0.00  0.00      PROA  
ATOM   2117 HG23 THR P 720      -8.361  10.880 -20.851  0.00  0.00      PROA  
ATOM   2118  C   THR P 720      -5.400  11.345 -17.984  0.00  0.00      PROA  
ATOM   2119  O   THR P 720      -5.376  11.493 -16.763  0.00  0.00      PROA  
ATOM   2120  N   ARG P 721      -4.192  11.313 -18.669  0.00  0.00      PROA  
ATOM   2121  HN  ARG P 721      -4.219  11.298 -19.665  0.00  0.00      PROA  
ATOM   2122  CA  ARG P 721      -2.896  11.285 -17.970  0.00  0.00      PROA  
ATOM   2123  HA  ARG P 721      -2.854  10.496 -17.233  0.00  0.00      PROA  
ATOM   2124  CB  ARG P 721      -1.875  11.056 -19.051  0.00  0.00      PROA  
ATOM   2125  HB1 ARG P 721      -1.717  11.985 -19.639  0.00  0.00      PROA  
ATOM   2126  HB2 ARG P 721      -2.107  10.400 -19.917  0.00  0.00      PROA  
ATOM   2127  CG  ARG P 721      -0.464  10.597 -18.540  0.00  0.00      PROA  
ATOM   2128  HG1 ARG P 721      -0.564   9.605 -18.049  0.00  0.00      PROA  
ATOM   2129  HG2 ARG P 721      -0.097  11.390 -17.854  0.00  0.00      PROA  
ATOM   2130  CD  ARG P 721       0.615  10.302 -19.615  0.00  0.00      PROA  
ATOM   2131  HD1 ARG P 721       1.652  10.437 -19.239  0.00  0.00      PROA  
ATOM   2132  HD2 ARG P 721       0.579  11.008 -20.472  0.00  0.00      PROA  
ATOM   2133  NE  ARG P 721       0.448   8.978 -20.181  0.00  0.00      PROA  
ATOM   2134  HE  ARG P 721      -0.375   8.939 -20.748  0.00  0.00      PROA  
ATOM   2135  CZ  ARG P 721       1.383   8.037 -20.386  0.00  0.00      PROA  
ATOM   2136  NH1 ARG P 721       2.394   7.901 -19.586  0.00  0.00      PROA  
ATOM   2137 HH11 ARG P 721       2.255   8.285 -18.673  0.00  0.00      PROA  
ATOM   2138 HH12 ARG P 721       2.801   6.991 -19.506  0.00  0.00      PROA  
ATOM   2139  NH2 ARG P 721       1.131   6.985 -21.076  0.00  0.00      PROA  
ATOM   2140 HH21 ARG P 721       0.253   6.735 -21.483  0.00  0.00      PROA  
ATOM   2141 HH22 ARG P 721       1.742   6.194 -21.054  0.00  0.00      PROA  
ATOM   2142  C   ARG P 721      -2.612  12.574 -17.233  0.00  0.00      PROA  
ATOM   2143  O   ARG P 721      -1.935  12.607 -16.216  0.00  0.00      PROA  
ATOM   2144  N   PHE P 722      -3.200  13.700 -17.621  0.00  0.00      PROA  
ATOM   2145  HN  PHE P 722      -3.522  13.789 -18.560  0.00  0.00      PROA  
ATOM   2146  CA  PHE P 722      -3.252  14.934 -16.795  0.00  0.00      PROA  
ATOM   2147  HA  PHE P 722      -2.271  15.384 -16.742  0.00  0.00      PROA  
ATOM   2148  CB  PHE P 722      -4.226  15.938 -17.539  0.00  0.00      PROA  
ATOM   2149  HB1 PHE P 722      -5.229  15.492 -17.715  0.00  0.00      PROA  
ATOM   2150  HB2 PHE P 722      -3.910  16.190 -18.574  0.00  0.00      PROA  
ATOM   2151  CG  PHE P 722      -4.396  17.200 -16.803  0.00  0.00      PROA  
ATOM   2152  CD1 PHE P 722      -3.414  18.209 -16.851  0.00  0.00      PROA  
ATOM   2153  HD1 PHE P 722      -2.453  18.072 -17.323  0.00  0.00      PROA  
ATOM   2154  CE1 PHE P 722      -3.689  19.508 -16.372  0.00  0.00      PROA  
ATOM   2155  HE1 PHE P 722      -2.979  20.288 -16.607  0.00  0.00      PROA  
ATOM   2156  CZ  PHE P 722      -4.908  19.682 -15.694  0.00  0.00      PROA  
ATOM   2157  HZ  PHE P 722      -5.137  20.638 -15.247  0.00  0.00      PROA  
ATOM   2158  CD2 PHE P 722      -5.555  17.415 -16.042  0.00  0.00      PROA  
ATOM   2159  HD2 PHE P 722      -6.370  16.714 -15.935  0.00  0.00      PROA  
ATOM   2160  CE2 PHE P 722      -5.860  18.674 -15.576  0.00  0.00      PROA  
ATOM   2161  HE2 PHE P 722      -6.755  18.842 -14.994  0.00  0.00      PROA  
ATOM   2162  C   PHE P 722      -3.805  14.662 -15.376  0.00  0.00      PROA  
ATOM   2163  O   PHE P 722      -3.209  14.946 -14.354  0.00  0.00      PROA  
ATOM   2164  N   THR P 723      -4.934  13.933 -15.206  0.00  0.00      PROA  
ATOM   2165  HN  THR P 723      -5.327  13.501 -16.014  0.00  0.00      PROA  
ATOM   2166  CA  THR P 723      -5.578  13.656 -13.968  0.00  0.00      PROA  
ATOM   2167  HA  THR P 723      -5.388  14.464 -13.277  0.00  0.00      PROA  
ATOM   2168  CB  THR P 723      -7.047  13.378 -14.095  0.00  0.00      PROA  
ATOM   2169  HB  THR P 723      -7.299  12.551 -14.793  0.00  0.00      PROA  
ATOM   2170  OG1 THR P 723      -7.801  14.545 -14.250  0.00  0.00      PROA  
ATOM   2171  HG1 THR P 723      -7.789  14.588 -15.209  0.00  0.00      PROA  
ATOM   2172  CG2 THR P 723      -7.681  12.927 -12.725  0.00  0.00      PROA  
ATOM   2173 HG21 THR P 723      -8.769  12.751 -12.865  0.00  0.00      PROA  
ATOM   2174 HG22 THR P 723      -7.584  13.670 -11.905  0.00  0.00      PROA  
ATOM   2175 HG23 THR P 723      -7.181  11.996 -12.383  0.00  0.00      PROA  
ATOM   2176  C   THR P 723      -4.844  12.528 -13.249  0.00  0.00      PROA  
ATOM   2177  O   THR P 723      -4.747  12.456 -12.055  0.00  0.00      PROA  
ATOM   2178  N   GLU P 724      -4.419  11.518 -14.114  0.00  0.00      PROA  
ATOM   2179  HN  GLU P 724      -4.822  11.450 -15.023  0.00  0.00      PROA  
ATOM   2180  CA  GLU P 724      -3.952  10.234 -13.569  0.00  0.00      PROA  
ATOM   2181  HA  GLU P 724      -4.605   9.990 -12.744  0.00  0.00      PROA  
ATOM   2182  CB  GLU P 724      -4.153   9.141 -14.685  0.00  0.00      PROA  
ATOM   2183  HB1 GLU P 724      -3.363   9.229 -15.461  0.00  0.00      PROA  
ATOM   2184  HB2 GLU P 724      -5.048   9.382 -15.298  0.00  0.00      PROA  
ATOM   2185  CG  GLU P 724      -4.314   7.721 -14.118  0.00  0.00      PROA  
ATOM   2186  HG1 GLU P 724      -5.331   7.508 -13.725  0.00  0.00      PROA  
ATOM   2187  HG2 GLU P 724      -3.632   7.587 -13.251  0.00  0.00      PROA  
ATOM   2188  CD  GLU P 724      -4.005   6.727 -15.170  0.00  0.00      PROA  
ATOM   2189  OE1 GLU P 724      -3.048   5.911 -14.977  0.00  0.00      PROA  
ATOM   2190  OE2 GLU P 724      -4.639   6.615 -16.241  0.00  0.00      PROA  
ATOM   2191  C   GLU P 724      -2.506  10.277 -13.109  0.00  0.00      PROA  
ATOM   2192  O   GLU P 724      -2.109   9.662 -12.126  0.00  0.00      PROA  
ATOM   2193  N   GLU P 725      -1.632  11.105 -13.744  0.00  0.00      PROA  
ATOM   2194  HN  GLU P 725      -1.928  11.514 -14.603  0.00  0.00      PROA  
ATOM   2195  CA  GLU P 725      -0.234  11.178 -13.375  0.00  0.00      PROA  
ATOM   2196  HA  GLU P 725      -0.005  10.294 -12.798  0.00  0.00      PROA  
ATOM   2197  CB  GLU P 725       0.656  11.298 -14.622  0.00  0.00      PROA  
ATOM   2198  HB1 GLU P 725       1.672  11.572 -14.265  0.00  0.00      PROA  
ATOM   2199  HB2 GLU P 725       0.347  12.156 -15.256  0.00  0.00      PROA  
ATOM   2200  CG  GLU P 725       0.723  10.000 -15.369  0.00  0.00      PROA  
ATOM   2201  HG1 GLU P 725      -0.218   9.701 -15.878  0.00  0.00      PROA  
ATOM   2202  HG2 GLU P 725       0.917   9.177 -14.648  0.00  0.00      PROA  
ATOM   2203  CD  GLU P 725       1.919   9.965 -16.319  0.00  0.00      PROA  
ATOM   2204  OE1 GLU P 725       2.640  11.005 -16.411  0.00  0.00      PROA  
ATOM   2205  OE2 GLU P 725       2.217   8.895 -16.908  0.00  0.00      PROA  
ATOM   2206  C   GLU P 725       0.058  12.288 -12.345  0.00  0.00      PROA  
ATOM   2207  O   GLU P 725       0.922  12.283 -11.551  0.00  0.00      PROA  
ATOM   2208  N   ALA P 726      -0.959  13.125 -12.228  0.00  0.00      PROA  
ATOM   2209  HN  ALA P 726      -1.609  13.005 -12.974  0.00  0.00      PROA  
ATOM   2210  CA  ALA P 726      -1.151  13.882 -11.043  0.00  0.00      PROA  
ATOM   2211  HA  ALA P 726      -0.226  14.357 -10.749  0.00  0.00      PROA  
ATOM   2212  CB  ALA P 726      -2.325  14.918 -11.206  0.00  0.00      PROA  
ATOM   2213  HB1 ALA P 726      -3.202  14.361 -11.599  0.00  0.00      PROA  
ATOM   2214  HB2 ALA P 726      -2.136  15.788 -11.872  0.00  0.00      PROA  
ATOM   2215  HB3 ALA P 726      -2.644  15.355 -10.236  0.00  0.00      PROA  
ATOM   2216  C   ALA P 726      -1.456  12.994  -9.889  0.00  0.00      PROA  
ATOM   2217  O   ALA P 726      -0.887  13.054  -8.825  0.00  0.00      PROA  
ATOM   2218  N   PHE P 727      -2.443  12.098 -10.107  0.00  0.00      PROA  
ATOM   2219  HN  PHE P 727      -3.020  12.020 -10.916  0.00  0.00      PROA  
ATOM   2220  CA  PHE P 727      -2.833  11.212  -9.010  0.00  0.00      PROA  
ATOM   2221  HA  PHE P 727      -3.013  11.789  -8.115  0.00  0.00      PROA  
ATOM   2222  CB  PHE P 727      -4.207  10.576  -9.378  0.00  0.00      PROA  
ATOM   2223  HB1 PHE P 727      -4.143   9.934 -10.283  0.00  0.00      PROA  
ATOM   2224  HB2 PHE P 727      -4.909  11.383  -9.678  0.00  0.00      PROA  
ATOM   2225  CG  PHE P 727      -4.943   9.961  -8.247  0.00  0.00      PROA  
ATOM   2226  CD1 PHE P 727      -4.763  10.428  -6.897  0.00  0.00      PROA  
ATOM   2227  HD1 PHE P 727      -4.192  11.319  -6.685  0.00  0.00      PROA  
ATOM   2228  CE1 PHE P 727      -5.556   9.892  -5.899  0.00  0.00      PROA  
ATOM   2229  HE1 PHE P 727      -5.375  10.096  -4.853  0.00  0.00      PROA  
ATOM   2230  CZ  PHE P 727      -6.262   8.747  -6.137  0.00  0.00      PROA  
ATOM   2231  HZ  PHE P 727      -6.741   8.310  -5.273  0.00  0.00      PROA  
ATOM   2232  CD2 PHE P 727      -5.688   8.783  -8.440  0.00  0.00      PROA  
ATOM   2233  HD2 PHE P 727      -5.669   8.323  -9.417  0.00  0.00      PROA  
ATOM   2234  CE2 PHE P 727      -6.304   8.151  -7.357  0.00  0.00      PROA  
ATOM   2235  HE2 PHE P 727      -6.885   7.264  -7.559  0.00  0.00      PROA  
ATOM   2236  C   PHE P 727      -1.831  10.129  -8.518  0.00  0.00      PROA  
ATOM   2237  O   PHE P 727      -1.541  10.045  -7.331  0.00  0.00      PROA  
ATOM   2238  N   ALA P 728      -1.195   9.401  -9.471  0.00  0.00      PROA  
ATOM   2239  HN  ALA P 728      -1.513   9.544 -10.405  0.00  0.00      PROA  
ATOM   2240  CA  ALA P 728      -0.094   8.432  -9.152  0.00  0.00      PROA  
ATOM   2241  HA  ALA P 728      -0.501   7.723  -8.446  0.00  0.00      PROA  
ATOM   2242  CB  ALA P 728       0.202   7.811 -10.509  0.00  0.00      PROA  
ATOM   2243  HB1 ALA P 728       0.803   6.904 -10.284  0.00  0.00      PROA  
ATOM   2244  HB2 ALA P 728       0.501   8.499 -11.328  0.00  0.00      PROA  
ATOM   2245  HB3 ALA P 728      -0.826   7.447 -10.724  0.00  0.00      PROA  
ATOM   2246  C   ALA P 728       1.240   9.110  -8.618  0.00  0.00      PROA  
ATOM   2247  O   ALA P 728       2.072   8.518  -7.912  0.00  0.00      PROA  
ATOM   2248  N   ALA P 729       1.511  10.436  -9.000  0.00  0.00      PROA  
ATOM   2249  HN  ALA P 729       0.849  10.983  -9.506  0.00  0.00      PROA  
ATOM   2250  CA  ALA P 729       2.597  11.119  -8.416  0.00  0.00      PROA  
ATOM   2251  HA  ALA P 729       3.467  10.500  -8.575  0.00  0.00      PROA  
ATOM   2252  CB  ALA P 729       2.844  12.426  -9.194  0.00  0.00      PROA  
ATOM   2253  HB1 ALA P 729       3.067  12.169 -10.252  0.00  0.00      PROA  
ATOM   2254  HB2 ALA P 729       3.768  12.970  -8.901  0.00  0.00      PROA  
ATOM   2255  HB3 ALA P 729       1.981  13.120  -9.112  0.00  0.00      PROA  
ATOM   2256  C   ALA P 729       2.438  11.361  -6.873  0.00  0.00      PROA  
ATOM   2257  O   ALA P 729       3.446  11.269  -6.227  0.00  0.00      PROA  
ATOM   2258  N   LEU P 730       1.153  11.692  -6.408  0.00  0.00      PROA  
ATOM   2259  HN  LEU P 730       0.455  11.824  -7.108  0.00  0.00      PROA  
ATOM   2260  CA  LEU P 730       0.871  11.877  -5.014  0.00  0.00      PROA  
ATOM   2261  HA  LEU P 730       1.542  12.637  -4.641  0.00  0.00      PROA  
ATOM   2262  CB  LEU P 730      -0.599  12.389  -4.915  0.00  0.00      PROA  
ATOM   2263  HB1 LEU P 730      -1.324  11.668  -5.350  0.00  0.00      PROA  
ATOM   2264  HB2 LEU P 730      -0.694  13.355  -5.456  0.00  0.00      PROA  
ATOM   2265  CG  LEU P 730      -1.004  12.844  -3.469  0.00  0.00      PROA  
ATOM   2266  HG  LEU P 730      -0.088  13.203  -2.952  0.00  0.00      PROA  
ATOM   2267  CD1 LEU P 730      -1.918  14.045  -3.470  0.00  0.00      PROA  
ATOM   2268 HD11 LEU P 730      -2.981  13.816  -3.698  0.00  0.00      PROA  
ATOM   2269 HD12 LEU P 730      -1.741  14.836  -4.230  0.00  0.00      PROA  
ATOM   2270 HD13 LEU P 730      -1.901  14.488  -2.451  0.00  0.00      PROA  
ATOM   2271  CD2 LEU P 730      -1.714  11.763  -2.620  0.00  0.00      PROA  
ATOM   2272 HD21 LEU P 730      -2.655  11.458  -3.126  0.00  0.00      PROA  
ATOM   2273 HD22 LEU P 730      -2.045  12.112  -1.619  0.00  0.00      PROA  
ATOM   2274 HD23 LEU P 730      -1.077  10.854  -2.589  0.00  0.00      PROA  
ATOM   2275  C   LEU P 730       1.003  10.692  -4.116  0.00  0.00      PROA  
ATOM   2276  O   LEU P 730       1.645  10.779  -3.098  0.00  0.00      PROA  
ATOM   2277  N   ILE P 731       0.526   9.517  -4.581  0.00  0.00      PROA  
ATOM   2278  HN  ILE P 731      -0.117   9.653  -5.331  0.00  0.00      PROA  
ATOM   2279  CA  ILE P 731       0.704   8.233  -3.901  0.00  0.00      PROA  
ATOM   2280  HA  ILE P 731       0.442   8.280  -2.854  0.00  0.00      PROA  
ATOM   2281  CB  ILE P 731      -0.115   7.129  -4.691  0.00  0.00      PROA  
ATOM   2282  HB  ILE P 731       0.269   7.052  -5.730  0.00  0.00      PROA  
ATOM   2283  CG2 ILE P 731       0.022   5.817  -3.894  0.00  0.00      PROA  
ATOM   2284 HG21 ILE P 731      -0.655   5.048  -4.324  0.00  0.00      PROA  
ATOM   2285 HG22 ILE P 731      -0.172   5.912  -2.804  0.00  0.00      PROA  
ATOM   2286 HG23 ILE P 731       1.010   5.316  -3.971  0.00  0.00      PROA  
ATOM   2287  CG1 ILE P 731      -1.557   7.579  -4.895  0.00  0.00      PROA  
ATOM   2288 HG11 ILE P 731      -1.513   8.549  -5.435  0.00  0.00      PROA  
ATOM   2289 HG12 ILE P 731      -2.091   7.816  -3.950  0.00  0.00      PROA  
ATOM   2290  CD  ILE P 731      -2.363   6.461  -5.707  0.00  0.00      PROA  
ATOM   2291  HD1 ILE P 731      -2.478   5.521  -5.125  0.00  0.00      PROA  
ATOM   2292  HD2 ILE P 731      -1.823   6.268  -6.658  0.00  0.00      PROA  
ATOM   2293  HD3 ILE P 731      -3.405   6.757  -5.952  0.00  0.00      PROA  
ATOM   2294  C   ILE P 731       2.158   7.846  -3.788  0.00  0.00      PROA  
ATOM   2295  O   ILE P 731       2.601   7.303  -2.761  0.00  0.00      PROA  
ATOM   2296  N   CYS P 732       2.975   8.105  -4.818  0.00  0.00      PROA  
ATOM   2297  HN  CYS P 732       2.491   8.375  -5.646  0.00  0.00      PROA  
ATOM   2298  CA  CYS P 732       4.424   8.004  -4.818  0.00  0.00      PROA  
ATOM   2299  HA  CYS P 732       4.713   6.999  -4.547  0.00  0.00      PROA  
ATOM   2300  CB  CYS P 732       5.204   8.184  -6.127  0.00  0.00      PROA  
ATOM   2301  HB1 CYS P 732       6.300   8.327  -6.014  0.00  0.00      PROA  
ATOM   2302  HB2 CYS P 732       5.029   9.200  -6.540  0.00  0.00      PROA  
ATOM   2303  SG  CYS P 732       4.946   6.839  -7.398  0.00  0.00      PROA  
ATOM   2304  HG1 CYS P 732       3.811   7.450  -7.704  0.00  0.00      PROA  
ATOM   2305  C   CYS P 732       5.092   8.870  -3.807  0.00  0.00      PROA  
ATOM   2306  O   CYS P 732       5.861   8.429  -2.978  0.00  0.00      PROA  
ATOM   2307  N   ILE P 733       4.747  10.176  -3.843  0.00  0.00      PROA  
ATOM   2308  HN  ILE P 733       4.213  10.511  -4.615  0.00  0.00      PROA  
ATOM   2309  CA  ILE P 733       5.303  11.175  -2.923  0.00  0.00      PROA  
ATOM   2310  HA  ILE P 733       6.380  11.194  -3.006  0.00  0.00      PROA  
ATOM   2311  CB  ILE P 733       4.829  12.524  -3.453  0.00  0.00      PROA  
ATOM   2312  HB  ILE P 733       3.740  12.418  -3.649  0.00  0.00      PROA  
ATOM   2313  CG2 ILE P 733       5.144  13.582  -2.328  0.00  0.00      PROA  
ATOM   2314 HG21 ILE P 733       6.209  13.487  -2.029  0.00  0.00      PROA  
ATOM   2315 HG22 ILE P 733       4.533  13.356  -1.428  0.00  0.00      PROA  
ATOM   2316 HG23 ILE P 733       4.900  14.575  -2.764  0.00  0.00      PROA  
ATOM   2317  CG1 ILE P 733       5.600  12.944  -4.767  0.00  0.00      PROA  
ATOM   2318 HG11 ILE P 733       5.604  11.988  -5.334  0.00  0.00      PROA  
ATOM   2319 HG12 ILE P 733       6.657  13.107  -4.468  0.00  0.00      PROA  
ATOM   2320  CD  ILE P 733       4.943  14.069  -5.522  0.00  0.00      PROA  
ATOM   2321  HD1 ILE P 733       3.853  13.862  -5.580  0.00  0.00      PROA  
ATOM   2322  HD2 ILE P 733       5.314  14.279  -6.548  0.00  0.00      PROA  
ATOM   2323  HD3 ILE P 733       4.913  14.988  -4.899  0.00  0.00      PROA  
ATOM   2324  C   ILE P 733       4.879  10.916  -1.410  0.00  0.00      PROA  
ATOM   2325  O   ILE P 733       5.721  11.081  -0.528  0.00  0.00      PROA  
ATOM   2326  N   ILE P 734       3.622  10.506  -1.113  0.00  0.00      PROA  
ATOM   2327  HN  ILE P 734       2.900  10.423  -1.796  0.00  0.00      PROA  
ATOM   2328  CA  ILE P 734       3.256  10.053   0.198  0.00  0.00      PROA  
ATOM   2329  HA  ILE P 734       3.387  10.955   0.778  0.00  0.00      PROA  
ATOM   2330  CB  ILE P 734       1.781   9.903   0.531  0.00  0.00      PROA  
ATOM   2331  HB  ILE P 734       1.586   9.537   1.561  0.00  0.00      PROA  
ATOM   2332  CG2 ILE P 734       1.057  11.226   0.256  0.00  0.00      PROA  
ATOM   2333 HG21 ILE P 734       1.124  11.657  -0.766  0.00  0.00      PROA  
ATOM   2334 HG22 ILE P 734       1.447  12.016   0.933  0.00  0.00      PROA  
ATOM   2335 HG23 ILE P 734      -0.011  11.030   0.493  0.00  0.00      PROA  
ATOM   2336  CG1 ILE P 734       1.095   8.807  -0.283  0.00  0.00      PROA  
ATOM   2337 HG11 ILE P 734       1.787   7.960  -0.476  0.00  0.00      PROA  
ATOM   2338 HG12 ILE P 734       0.809   9.248  -1.261  0.00  0.00      PROA  
ATOM   2339  CD  ILE P 734      -0.157   8.167   0.360  0.00  0.00      PROA  
ATOM   2340  HD1 ILE P 734       0.126   7.687   1.322  0.00  0.00      PROA  
ATOM   2341  HD2 ILE P 734      -0.496   7.379  -0.346  0.00  0.00      PROA  
ATOM   2342  HD3 ILE P 734      -1.047   8.800   0.562  0.00  0.00      PROA  
ATOM   2343  C   ILE P 734       4.105   8.937   0.747  0.00  0.00      PROA  
ATOM   2344  O   ILE P 734       4.456   8.912   1.921  0.00  0.00      PROA  
ATOM   2345  N   PHE P 735       4.537   7.914  -0.067  0.00  0.00      PROA  
ATOM   2346  HN  PHE P 735       4.186   7.804  -0.994  0.00  0.00      PROA  
ATOM   2347  CA  PHE P 735       5.348   6.765   0.322  0.00  0.00      PROA  
ATOM   2348  HA  PHE P 735       5.106   6.428   1.319  0.00  0.00      PROA  
ATOM   2349  CB  PHE P 735       5.198   5.550  -0.743  0.00  0.00      PROA  
ATOM   2350  HB1 PHE P 735       5.914   4.776  -0.392  0.00  0.00      PROA  
ATOM   2351  HB2 PHE P 735       5.412   5.805  -1.803  0.00  0.00      PROA  
ATOM   2352  CG  PHE P 735       3.956   4.743  -0.776  0.00  0.00      PROA  
ATOM   2353  CD1 PHE P 735       3.783   3.764  -1.745  0.00  0.00      PROA  
ATOM   2354  HD1 PHE P 735       4.507   3.502  -2.501  0.00  0.00      PROA  
ATOM   2355  CE1 PHE P 735       2.556   3.106  -1.899  0.00  0.00      PROA  
ATOM   2356  HE1 PHE P 735       2.419   2.454  -2.749  0.00  0.00      PROA  
ATOM   2357  CZ  PHE P 735       1.554   3.380  -0.971  0.00  0.00      PROA  
ATOM   2358  HZ  PHE P 735       0.593   2.895  -1.058  0.00  0.00      PROA  
ATOM   2359  CD2 PHE P 735       2.926   4.982   0.158  0.00  0.00      PROA  
ATOM   2360  HD2 PHE P 735       3.185   5.698   0.924  0.00  0.00      PROA  
ATOM   2361  CE2 PHE P 735       1.775   4.153   0.186  0.00  0.00      PROA  
ATOM   2362  HE2 PHE P 735       1.104   4.174   1.032  0.00  0.00      PROA  
ATOM   2363  C   PHE P 735       6.803   7.151   0.627  0.00  0.00      PROA  
ATOM   2364  O   PHE P 735       7.349   6.840   1.692  0.00  0.00      PROA  
ATOM   2365  N   ILE P 736       7.299   7.994  -0.272  0.00  0.00      PROA  
ATOM   2366  HN  ILE P 736       6.705   8.262  -1.027  0.00  0.00      PROA  
ATOM   2367  CA  ILE P 736       8.580   8.698  -0.036  0.00  0.00      PROA  
ATOM   2368  HA  ILE P 736       9.310   7.923   0.145  0.00  0.00      PROA  
ATOM   2369  CB  ILE P 736       9.103   9.492  -1.288  0.00  0.00      PROA  
ATOM   2370  HB  ILE P 736       8.369  10.275  -1.573  0.00  0.00      PROA  
ATOM   2371  CG2 ILE P 736      10.442  10.210  -1.010  0.00  0.00      PROA  
ATOM   2372 HG21 ILE P 736      10.309  11.053  -0.299  0.00  0.00      PROA  
ATOM   2373 HG22 ILE P 736      10.914  10.635  -1.921  0.00  0.00      PROA  
ATOM   2374 HG23 ILE P 736      11.160   9.526  -0.510  0.00  0.00      PROA  
ATOM   2375  CG1 ILE P 736       9.273   8.540  -2.466  0.00  0.00      PROA  
ATOM   2376 HG11 ILE P 736       8.526   7.718  -2.453  0.00  0.00      PROA  
ATOM   2377 HG12 ILE P 736      10.284   8.086  -2.378  0.00  0.00      PROA  
ATOM   2378  CD  ILE P 736       9.236   9.266  -3.819  0.00  0.00      PROA  
ATOM   2379  HD1 ILE P 736       9.532   8.534  -4.601  0.00  0.00      PROA  
ATOM   2380  HD2 ILE P 736       9.994  10.077  -3.860  0.00  0.00      PROA  
ATOM   2381  HD3 ILE P 736       8.294   9.776  -4.112  0.00  0.00      PROA  
ATOM   2382  C   ILE P 736       8.636   9.626   1.221  0.00  0.00      PROA  
ATOM   2383  O   ILE P 736       9.405   9.486   2.159  0.00  0.00      PROA  
ATOM   2384  N   TYR P 737       7.701  10.610   1.336  0.00  0.00      PROA  
ATOM   2385  HN  TYR P 737       6.982  10.626   0.645  0.00  0.00      PROA  
ATOM   2386  CA  TYR P 737       7.560  11.635   2.361  0.00  0.00      PROA  
ATOM   2387  HA  TYR P 737       8.520  12.121   2.453  0.00  0.00      PROA  
ATOM   2388  CB  TYR P 737       6.417  12.717   1.955  0.00  0.00      PROA  
ATOM   2389  HB1 TYR P 737       5.448  12.188   1.829  0.00  0.00      PROA  
ATOM   2390  HB2 TYR P 737       6.646  13.216   0.989  0.00  0.00      PROA  
ATOM   2391  CG  TYR P 737       6.328  13.800   3.123  0.00  0.00      PROA  
ATOM   2392  CD1 TYR P 737       5.331  13.548   4.076  0.00  0.00      PROA  
ATOM   2393  HD1 TYR P 737       4.806  12.610   3.978  0.00  0.00      PROA  
ATOM   2394  CE1 TYR P 737       5.163  14.405   5.157  0.00  0.00      PROA  
ATOM   2395  HE1 TYR P 737       4.473  14.133   5.942  0.00  0.00      PROA  
ATOM   2396  CZ  TYR P 737       5.982  15.491   5.344  0.00  0.00      PROA  
ATOM   2397  OH  TYR P 737       6.048  16.199   6.553  0.00  0.00      PROA  
ATOM   2398  HH  TYR P 737       5.773  15.553   7.208  0.00  0.00      PROA  
ATOM   2399  CD2 TYR P 737       7.096  14.954   3.263  0.00  0.00      PROA  
ATOM   2400  HD2 TYR P 737       7.759  15.130   2.429  0.00  0.00      PROA  
ATOM   2401  CE2 TYR P 737       6.872  15.871   4.323  0.00  0.00      PROA  
ATOM   2402  HE2 TYR P 737       7.469  16.771   4.351  0.00  0.00      PROA  
ATOM   2403  C   TYR P 737       7.316  11.085   3.698  0.00  0.00      PROA  
ATOM   2404  O   TYR P 737       8.036  11.407   4.611  0.00  0.00      PROA  
ATOM   2405  N   GLU P 738       6.382  10.227   3.903  0.00  0.00      PROA  
ATOM   2406  HN  GLU P 738       5.838   9.830   3.167  0.00  0.00      PROA  
ATOM   2407  CA  GLU P 738       6.172   9.585   5.174  0.00  0.00      PROA  
ATOM   2408  HA  GLU P 738       6.141  10.416   5.864  0.00  0.00      PROA  
ATOM   2409  CB  GLU P 738       4.859   8.925   5.358  0.00  0.00      PROA  
ATOM   2410  HB1 GLU P 738       4.840   8.343   6.304  0.00  0.00      PROA  
ATOM   2411  HB2 GLU P 738       4.728   8.161   4.563  0.00  0.00      PROA  
ATOM   2412  CG  GLU P 738       3.588   9.891   5.421  0.00  0.00      PROA  
ATOM   2413  HG1 GLU P 738       3.281  10.308   4.439  0.00  0.00      PROA  
ATOM   2414  HG2 GLU P 738       3.834  10.758   6.071  0.00  0.00      PROA  
ATOM   2415  CD  GLU P 738       2.429   9.233   6.137  0.00  0.00      PROA  
ATOM   2416  OE1 GLU P 738       1.289   9.079   5.518  0.00  0.00      PROA  
ATOM   2417  OE2 GLU P 738       2.606   8.886   7.317  0.00  0.00      PROA  
ATOM   2418  C   GLU P 738       7.270   8.741   5.722  0.00  0.00      PROA  
ATOM   2419  O   GLU P 738       7.614   8.698   6.950  0.00  0.00      PROA  
ATOM   2420  N   ALA P 739       8.037   8.095   4.822  0.00  0.00      PROA  
ATOM   2421  HN  ALA P 739       7.884   8.341   3.867  0.00  0.00      PROA  
ATOM   2422  CA  ALA P 739       9.300   7.424   5.176  0.00  0.00      PROA  
ATOM   2423  HA  ALA P 739       9.006   6.788   5.998  0.00  0.00      PROA  
ATOM   2424  CB  ALA P 739       9.952   6.689   4.080  0.00  0.00      PROA  
ATOM   2425  HB1 ALA P 739       9.359   5.823   3.717  0.00  0.00      PROA  
ATOM   2426  HB2 ALA P 739      10.892   6.216   4.436  0.00  0.00      PROA  
ATOM   2427  HB3 ALA P 739      10.186   7.269   3.162  0.00  0.00      PROA  
ATOM   2428  C   ALA P 739      10.300   8.387   5.793  0.00  0.00      PROA  
ATOM   2429  O   ALA P 739      10.806   8.128   6.934  0.00  0.00      PROA  
ATOM   2430  N   LEU P 740      10.473   9.600   5.097  0.00  0.00      PROA  
ATOM   2431  HN  LEU P 740       9.939   9.660   4.258  0.00  0.00      PROA  
ATOM   2432  CA  LEU P 740      11.341  10.652   5.440  0.00  0.00      PROA  
ATOM   2433  HA  LEU P 740      12.293  10.214   5.700  0.00  0.00      PROA  
ATOM   2434  CB  LEU P 740      11.606  11.654   4.292  0.00  0.00      PROA  
ATOM   2435  HB1 LEU P 740      12.220  12.500   4.669  0.00  0.00      PROA  
ATOM   2436  HB2 LEU P 740      10.643  11.992   3.855  0.00  0.00      PROA  
ATOM   2437  CG  LEU P 740      12.512  11.071   3.108  0.00  0.00      PROA  
ATOM   2438  HG  LEU P 740      12.158  10.054   2.834  0.00  0.00      PROA  
ATOM   2439  CD1 LEU P 740      12.460  11.989   1.868  0.00  0.00      PROA  
ATOM   2440 HD11 LEU P 740      13.085  12.896   2.017  0.00  0.00      PROA  
ATOM   2441 HD12 LEU P 740      11.391  12.154   1.617  0.00  0.00      PROA  
ATOM   2442 HD13 LEU P 740      12.853  11.448   0.981  0.00  0.00      PROA  
ATOM   2443  CD2 LEU P 740      13.971  10.836   3.567  0.00  0.00      PROA  
ATOM   2444 HD21 LEU P 740      14.629  10.519   2.729  0.00  0.00      PROA  
ATOM   2445 HD22 LEU P 740      14.015  10.130   4.423  0.00  0.00      PROA  
ATOM   2446 HD23 LEU P 740      14.391  11.779   3.979  0.00  0.00      PROA  
ATOM   2447  C   LEU P 740      10.928  11.368   6.698  0.00  0.00      PROA  
ATOM   2448  O   LEU P 740      11.785  11.713   7.499  0.00  0.00      PROA  
ATOM   2449  N   GLU P 741       9.682  11.566   6.875  0.00  0.00      PROA  
ATOM   2450  HN  GLU P 741       9.025  11.479   6.130  0.00  0.00      PROA  
ATOM   2451  CA  GLU P 741       9.132  11.953   8.201  0.00  0.00      PROA  
ATOM   2452  HA  GLU P 741       9.661  12.854   8.473  0.00  0.00      PROA  
ATOM   2453  CB  GLU P 741       7.641  12.262   7.954  0.00  0.00      PROA  
ATOM   2454  HB1 GLU P 741       7.089  11.364   7.604  0.00  0.00      PROA  
ATOM   2455  HB2 GLU P 741       7.568  13.025   7.150  0.00  0.00      PROA  
ATOM   2456  CG  GLU P 741       6.898  12.828   9.198  0.00  0.00      PROA  
ATOM   2457  HG1 GLU P 741       7.591  13.563   9.660  0.00  0.00      PROA  
ATOM   2458  HG2 GLU P 741       6.771  12.060   9.991  0.00  0.00      PROA  
ATOM   2459  CD  GLU P 741       5.548  13.535   8.981  0.00  0.00      PROA  
ATOM   2460  OE1 GLU P 741       4.514  12.941   9.360  0.00  0.00      PROA  
ATOM   2461  OE2 GLU P 741       5.407  14.690   8.475  0.00  0.00      PROA  
ATOM   2462  C   GLU P 741       9.365  10.971   9.373  0.00  0.00      PROA  
ATOM   2463  O   GLU P 741       9.583  11.321  10.529  0.00  0.00      PROA  
ATOM   2464  N   LYS P 742       9.310   9.612   9.154  0.00  0.00      PROA  
ATOM   2465  HN  LYS P 742       9.080   9.262   8.250  0.00  0.00      PROA  
ATOM   2466  CA  LYS P 742       9.532   8.665  10.203  0.00  0.00      PROA  
ATOM   2467  HA  LYS P 742       8.922   8.946  11.048  0.00  0.00      PROA  
ATOM   2468  CB  LYS P 742       8.918   7.297   9.701  0.00  0.00      PROA  
ATOM   2469  HB1 LYS P 742       9.597   7.052   8.857  0.00  0.00      PROA  
ATOM   2470  HB2 LYS P 742       7.892   7.406   9.290  0.00  0.00      PROA  
ATOM   2471  CG  LYS P 742       8.961   6.110  10.690  0.00  0.00      PROA  
ATOM   2472  HG1 LYS P 742       9.880   5.498  10.807  0.00  0.00      PROA  
ATOM   2473  HG2 LYS P 742       8.218   5.393  10.279  0.00  0.00      PROA  
ATOM   2474  CD  LYS P 742       8.463   6.420  12.148  0.00  0.00      PROA  
ATOM   2475  HD1 LYS P 742       7.582   7.030  11.855  0.00  0.00      PROA  
ATOM   2476  HD2 LYS P 742       9.342   6.973  12.543  0.00  0.00      PROA  
ATOM   2477  CE  LYS P 742       8.036   5.267  13.046  0.00  0.00      PROA  
ATOM   2478  HE1 LYS P 742       8.808   4.476  13.162  0.00  0.00      PROA  
ATOM   2479  HE2 LYS P 742       7.135   4.764  12.634  0.00  0.00      PROA  
ATOM   2480  NZ  LYS P 742       7.616   5.858  14.420  0.00  0.00      PROA  
ATOM   2481  HZ1 LYS P 742       6.938   5.201  14.857  0.00  0.00      PROA  
ATOM   2482  HZ2 LYS P 742       7.279   6.829  14.261  0.00  0.00      PROA  
ATOM   2483  HZ3 LYS P 742       8.332   5.824  15.173  0.00  0.00      PROA  
ATOM   2484  C   LYS P 742      10.908   8.632  10.745  0.00  0.00      PROA  
ATOM   2485  O   LYS P 742      11.039   8.517  11.940  0.00  0.00      PROA  
ATOM   2486  N   LEU P 743      11.939   8.865   9.858  0.00  0.00      PROA  
ATOM   2487  HN  LEU P 743      11.683   8.992   8.903  0.00  0.00      PROA  
ATOM   2488  CA  LEU P 743      13.308   9.230  10.190  0.00  0.00      PROA  
ATOM   2489  HA  LEU P 743      13.711   8.341  10.652  0.00  0.00      PROA  
ATOM   2490  CB  LEU P 743      14.255   9.688   9.011  0.00  0.00      PROA  
ATOM   2491  HB1 LEU P 743      15.265   9.883   9.431  0.00  0.00      PROA  
ATOM   2492  HB2 LEU P 743      13.855  10.633   8.584  0.00  0.00      PROA  
ATOM   2493  CG  LEU P 743      14.555   8.646   7.893  0.00  0.00      PROA  
ATOM   2494  HG  LEU P 743      13.576   8.416   7.421  0.00  0.00      PROA  
ATOM   2495  CD1 LEU P 743      15.529   9.277   6.882  0.00  0.00      PROA  
ATOM   2496 HD11 LEU P 743      15.970   8.433   6.309  0.00  0.00      PROA  
ATOM   2497 HD12 LEU P 743      16.309   9.862   7.416  0.00  0.00      PROA  
ATOM   2498 HD13 LEU P 743      15.069   9.973   6.149  0.00  0.00      PROA  
ATOM   2499  CD2 LEU P 743      15.301   7.435   8.466  0.00  0.00      PROA  
ATOM   2500 HD21 LEU P 743      15.600   6.658   7.730  0.00  0.00      PROA  
ATOM   2501 HD22 LEU P 743      14.713   6.938   9.266  0.00  0.00      PROA  
ATOM   2502 HD23 LEU P 743      16.268   7.763   8.904  0.00  0.00      PROA  
ATOM   2503  C   LEU P 743      13.321  10.249  11.302  0.00  0.00      PROA  
ATOM   2504  O   LEU P 743      13.897  10.094  12.377  0.00  0.00      PROA  
ATOM   2505  N   PHE P 744      12.673  11.427  11.094  0.00  0.00      PROA  
ATOM   2506  HN  PHE P 744      12.269  11.646  10.210  0.00  0.00      PROA  
ATOM   2507  CA  PHE P 744      12.537  12.464  12.112  0.00  0.00      PROA  
ATOM   2508  HA  PHE P 744      13.566  12.679  12.361  0.00  0.00      PROA  
ATOM   2509  CB  PHE P 744      11.837  13.755  11.468  0.00  0.00      PROA  
ATOM   2510  HB1 PHE P 744      10.728  13.723  11.525  0.00  0.00      PROA  
ATOM   2511  HB2 PHE P 744      12.097  13.894  10.397  0.00  0.00      PROA  
ATOM   2512  CG  PHE P 744      12.372  14.932  12.273  0.00  0.00      PROA  
ATOM   2513  CD1 PHE P 744      11.528  15.484  13.224  0.00  0.00      PROA  
ATOM   2514  HD1 PHE P 744      10.621  15.025  13.588  0.00  0.00      PROA  
ATOM   2515  CE1 PHE P 744      11.967  16.640  13.920  0.00  0.00      PROA  
ATOM   2516  HE1 PHE P 744      11.416  17.082  14.737  0.00  0.00      PROA  
ATOM   2517  CZ  PHE P 744      13.197  17.176  13.597  0.00  0.00      PROA  
ATOM   2518  HZ  PHE P 744      13.550  18.105  14.022  0.00  0.00      PROA  
ATOM   2519  CD2 PHE P 744      13.655  15.486  11.932  0.00  0.00      PROA  
ATOM   2520  HD2 PHE P 744      14.211  15.073  11.103  0.00  0.00      PROA  
ATOM   2521  CE2 PHE P 744      14.090  16.617  12.658  0.00  0.00      PROA  
ATOM   2522  HE2 PHE P 744      15.091  16.981  12.478  0.00  0.00      PROA  
ATOM   2523  C   PHE P 744      11.779  12.067  13.426  0.00  0.00      PROA  
ATOM   2524  O   PHE P 744      12.175  12.401  14.567  0.00  0.00      PROA  
ATOM   2525  N   ASP P 745      10.664  11.240  13.365  0.00  0.00      PROA  
ATOM   2526  HN  ASP P 745      10.356  10.849  12.501  0.00  0.00      PROA  
ATOM   2527  CA  ASP P 745       9.949  10.696  14.529  0.00  0.00      PROA  
ATOM   2528  HA  ASP P 745       9.729  11.538  15.169  0.00  0.00      PROA  
ATOM   2529  CB  ASP P 745       8.573  10.171  14.015  0.00  0.00      PROA  
ATOM   2530  HB1 ASP P 745       8.729   9.363  13.269  0.00  0.00      PROA  
ATOM   2531  HB2 ASP P 745       8.003  11.068  13.692  0.00  0.00      PROA  
ATOM   2532  CG  ASP P 745       7.787   9.443  15.096  0.00  0.00      PROA  
ATOM   2533  OD1 ASP P 745       7.750  10.029  16.217  0.00  0.00      PROA  
ATOM   2534  OD2 ASP P 745       7.122   8.412  14.862  0.00  0.00      PROA  
ATOM   2535  C   ASP P 745      10.730   9.745  15.329  0.00  0.00      PROA  
ATOM   2536  O   ASP P 745      10.904   9.844  16.559  0.00  0.00      PROA  
ATOM   2537  N   LEU P 746      11.400   8.796  14.619  0.00  0.00      PROA  
ATOM   2538  HN  LEU P 746      11.165   8.644  13.662  0.00  0.00      PROA  
ATOM   2539  CA  LEU P 746      12.309   7.843  15.115  0.00  0.00      PROA  
ATOM   2540  HA  LEU P 746      11.812   7.289  15.897  0.00  0.00      PROA  
ATOM   2541  CB  LEU P 746      12.715   6.843  13.957  0.00  0.00      PROA  
ATOM   2542  HB1 LEU P 746      13.220   7.589  13.307  0.00  0.00      PROA  
ATOM   2543  HB2 LEU P 746      11.886   6.559  13.275  0.00  0.00      PROA  
ATOM   2544  CG  LEU P 746      13.481   5.672  14.367  0.00  0.00      PROA  
ATOM   2545  HG  LEU P 746      14.228   5.948  15.142  0.00  0.00      PROA  
ATOM   2546  CD1 LEU P 746      12.504   4.622  14.818  0.00  0.00      PROA  
ATOM   2547 HD11 LEU P 746      11.828   4.552  13.939  0.00  0.00      PROA  
ATOM   2548 HD12 LEU P 746      12.061   4.817  15.818  0.00  0.00      PROA  
ATOM   2549 HD13 LEU P 746      12.915   3.592  14.887  0.00  0.00      PROA  
ATOM   2550  CD2 LEU P 746      14.245   5.150  13.110  0.00  0.00      PROA  
ATOM   2551 HD21 LEU P 746      15.056   5.863  12.850  0.00  0.00      PROA  
ATOM   2552 HD22 LEU P 746      13.456   5.060  12.333  0.00  0.00      PROA  
ATOM   2553 HD23 LEU P 746      14.591   4.102  13.240  0.00  0.00      PROA  
ATOM   2554  C   LEU P 746      13.508   8.560  15.715  0.00  0.00      PROA  
ATOM   2555  O   LEU P 746      14.029   8.131  16.770  0.00  0.00      PROA  
ATOM   2556  N   GLY P 747      13.913   9.715  15.133  0.00  0.00      PROA  
ATOM   2557  HN  GLY P 747      13.548   9.972  14.242  0.00  0.00      PROA  
ATOM   2558  CA  GLY P 747      14.905  10.603  15.645  0.00  0.00      PROA  
ATOM   2559  HA1 GLY P 747      15.047  11.489  15.043  0.00  0.00      PROA  
ATOM   2560  HA2 GLY P 747      15.764   9.993  15.879  0.00  0.00      PROA  
ATOM   2561  C   GLY P 747      14.485  11.175  16.974  0.00  0.00      PROA  
ATOM   2562  O   GLY P 747      15.253  11.131  17.878  0.00  0.00      PROA  
ATOM   2563  N   GLU P 748      13.265  11.702  17.134  0.00  0.00      PROA  
ATOM   2564  HN  GLU P 748      12.714  11.884  16.323  0.00  0.00      PROA  
ATOM   2565  CA  GLU P 748      12.698  12.158  18.409  0.00  0.00      PROA  
ATOM   2566  HA  GLU P 748      13.341  12.939  18.788  0.00  0.00      PROA  
ATOM   2567  CB  GLU P 748      11.347  12.839  18.209  0.00  0.00      PROA  
ATOM   2568  HB1 GLU P 748      10.744  12.192  17.537  0.00  0.00      PROA  
ATOM   2569  HB2 GLU P 748      11.558  13.734  17.586  0.00  0.00      PROA  
ATOM   2570  CG  GLU P 748      10.472  13.089  19.499  0.00  0.00      PROA  
ATOM   2571  HG1 GLU P 748      11.083  13.611  20.266  0.00  0.00      PROA  
ATOM   2572  HG2 GLU P 748      10.055  12.126  19.862  0.00  0.00      PROA  
ATOM   2573  CD  GLU P 748       9.214  13.913  19.117  0.00  0.00      PROA  
ATOM   2574  OE1 GLU P 748       9.101  15.073  19.600  0.00  0.00      PROA  
ATOM   2575  OE2 GLU P 748       8.330  13.314  18.393  0.00  0.00      PROA  
ATOM   2576  C   GLU P 748      12.532  11.061  19.438  0.00  0.00      PROA  
ATOM   2577  O   GLU P 748      12.775  11.308  20.652  0.00  0.00      PROA  
ATOM   2578  N   THR P 749      12.080   9.859  19.020  0.00  0.00      PROA  
ATOM   2579  HN  THR P 749      11.871   9.674  18.063  0.00  0.00      PROA  
ATOM   2580  CA  THR P 749      11.837   8.736  19.919  0.00  0.00      PROA  
ATOM   2581  HA  THR P 749      11.182   9.087  20.702  0.00  0.00      PROA  
ATOM   2582  CB  THR P 749      11.118   7.591  19.224  0.00  0.00      PROA  
ATOM   2583  HB  THR P 749      11.750   6.957  18.566  0.00  0.00      PROA  
ATOM   2584  OG1 THR P 749      10.020   8.071  18.455  0.00  0.00      PROA  
ATOM   2585  HG1 THR P 749      10.229   8.991  18.280  0.00  0.00      PROA  
ATOM   2586  CG2 THR P 749      10.489   6.677  20.251  0.00  0.00      PROA  
ATOM   2587 HG21 THR P 749       9.798   5.984  19.725  0.00  0.00      PROA  
ATOM   2588 HG22 THR P 749       9.814   7.280  20.895  0.00  0.00      PROA  
ATOM   2589 HG23 THR P 749      11.221   6.217  20.949  0.00  0.00      PROA  
ATOM   2590  C   THR P 749      13.032   8.061  20.510  0.00  0.00      PROA  
ATOM   2591  O   THR P 749      13.120   7.873  21.730  0.00  0.00      PROA  
ATOM   2592  N   TYR P 750      14.126   7.861  19.712  0.00  0.00      PROA  
ATOM   2593  HN  TYR P 750      14.142   7.987  18.723  0.00  0.00      PROA  
ATOM   2594  CA  TYR P 750      15.394   7.298  20.232  0.00  0.00      PROA  
ATOM   2595  HA  TYR P 750      15.172   6.859  21.193  0.00  0.00      PROA  
ATOM   2596  CB  TYR P 750      15.996   6.236  19.258  0.00  0.00      PROA  
ATOM   2597  HB1 TYR P 750      17.047   5.949  19.479  0.00  0.00      PROA  
ATOM   2598  HB2 TYR P 750      16.059   6.594  18.209  0.00  0.00      PROA  
ATOM   2599  CG  TYR P 750      15.072   5.047  19.368  0.00  0.00      PROA  
ATOM   2600  CD1 TYR P 750      15.056   4.105  20.445  0.00  0.00      PROA  
ATOM   2601  HD1 TYR P 750      15.688   4.234  21.311  0.00  0.00      PROA  
ATOM   2602  CE1 TYR P 750      14.085   3.008  20.516  0.00  0.00      PROA  
ATOM   2603  HE1 TYR P 750      14.011   2.304  21.332  0.00  0.00      PROA  
ATOM   2604  CZ  TYR P 750      13.266   2.784  19.423  0.00  0.00      PROA  
ATOM   2605  OH  TYR P 750      12.352   1.731  19.302  0.00  0.00      PROA  
ATOM   2606  HH  TYR P 750      12.407   1.202  20.102  0.00  0.00      PROA  
ATOM   2607  CD2 TYR P 750      14.202   4.753  18.328  0.00  0.00      PROA  
ATOM   2608  HD2 TYR P 750      14.257   5.350  17.429  0.00  0.00      PROA  
ATOM   2609  CE2 TYR P 750      13.388   3.579  18.308  0.00  0.00      PROA  
ATOM   2610  HE2 TYR P 750      12.825   3.266  17.442  0.00  0.00      PROA  
ATOM   2611  C   TYR P 750      16.440   8.338  20.402  0.00  0.00      PROA  
ATOM   2612  O   TYR P 750      17.549   8.249  19.937  0.00  0.00      PROA  
ATOM   2613  N   ALA P 751      16.127   9.336  21.172  0.00  0.00      PROA  
ATOM   2614  HN  ALA P 751      15.155   9.377  21.387  0.00  0.00      PROA  
ATOM   2615  CA  ALA P 751      17.062  10.357  21.582  0.00  0.00      PROA  
ATOM   2616  HA  ALA P 751      17.364  10.725  20.613  0.00  0.00      PROA  
ATOM   2617  CB  ALA P 751      16.299  11.476  22.222  0.00  0.00      PROA  
ATOM   2618  HB1 ALA P 751      16.922  12.393  22.303  0.00  0.00      PROA  
ATOM   2619  HB2 ALA P 751      16.154  11.147  23.273  0.00  0.00      PROA  
ATOM   2620  HB3 ALA P 751      15.309  11.638  21.746  0.00  0.00      PROA  
ATOM   2621  C   ALA P 751      18.323   9.826  22.282  0.00  0.00      PROA  
ATOM   2622  O   ALA P 751      18.251   8.931  23.109  0.00  0.00      PROA  
ATOM   2623  N   PHE P 752      19.456  10.469  21.989  0.00  0.00      PROA  
ATOM   2624  HN  PHE P 752      19.353  11.183  21.302  0.00  0.00      PROA  
ATOM   2625  CA  PHE P 752      20.817  10.484  22.534  0.00  0.00      PROA  
ATOM   2626  HA  PHE P 752      20.758   9.704  23.278  0.00  0.00      PROA  
ATOM   2627  CB  PHE P 752      21.939   9.954  21.558  0.00  0.00      PROA  
ATOM   2628  HB1 PHE P 752      21.759   8.897  21.266  0.00  0.00      PROA  
ATOM   2629  HB2 PHE P 752      22.940  10.145  22.001  0.00  0.00      PROA  
ATOM   2630  CG  PHE P 752      22.041  10.790  20.281  0.00  0.00      PROA  
ATOM   2631  CD1 PHE P 752      22.555  12.090  20.302  0.00  0.00      PROA  
ATOM   2632  HD1 PHE P 752      22.823  12.616  21.206  0.00  0.00      PROA  
ATOM   2633  CE1 PHE P 752      22.717  12.852  19.091  0.00  0.00      PROA  
ATOM   2634  HE1 PHE P 752      23.112  13.858  19.094  0.00  0.00      PROA  
ATOM   2635  CZ  PHE P 752      22.305  12.294  17.887  0.00  0.00      PROA  
ATOM   2636  HZ  PHE P 752      22.554  12.776  16.953  0.00  0.00      PROA  
ATOM   2637  CD2 PHE P 752      21.694  10.243  19.025  0.00  0.00      PROA  
ATOM   2638  HD2 PHE P 752      21.357   9.219  18.959  0.00  0.00      PROA  
ATOM   2639  CE2 PHE P 752      21.882  10.947  17.879  0.00  0.00      PROA  
ATOM   2640  HE2 PHE P 752      21.680  10.537  16.901  0.00  0.00      PROA  
ATOM   2641  C   PHE P 752      21.169  11.777  23.381  0.00  0.00      PROA  
ATOM   2642  O   PHE P 752      20.540  12.821  23.335  0.00  0.00      PROA  
ATOM   2643  N   ASN P 753      22.211  11.696  24.280  0.00  0.00      PROA  
ATOM   2644  HN  ASN P 753      22.716  10.869  24.516  0.00  0.00      PROA  
ATOM   2645  CA  ASN P 753      22.618  12.852  25.021  0.00  0.00      PROA  
ATOM   2646  HA  ASN P 753      21.729  13.397  25.302  0.00  0.00      PROA  
ATOM   2647  CB  ASN P 753      23.328  12.307  26.339  0.00  0.00      PROA  
ATOM   2648  HB1 ASN P 753      24.381  12.051  26.095  0.00  0.00      PROA  
ATOM   2649  HB2 ASN P 753      22.868  11.353  26.676  0.00  0.00      PROA  
ATOM   2650  CG  ASN P 753      23.325  13.356  27.490  0.00  0.00      PROA  
ATOM   2651  OD1 ASN P 753      23.403  14.533  27.192  0.00  0.00      PROA  
ATOM   2652  ND2 ASN P 753      23.601  12.790  28.651  0.00  0.00      PROA  
ATOM   2653 HD21 ASN P 753      23.775  11.813  28.529  0.00  0.00      PROA  
ATOM   2654 HD22 ASN P 753      23.663  13.298  29.510  0.00  0.00      PROA  
ATOM   2655  C   ASN P 753      23.367  13.859  24.200  0.00  0.00      PROA  
ATOM   2656  O   ASN P 753      24.224  13.400  23.431  0.00  0.00      PROA  
ATOM   2657  N   MET P 754      23.162  15.180  24.355  0.00  0.00      PROA  
ATOM   2658  HN  MET P 754      22.478  15.507  25.002  0.00  0.00      PROA  
ATOM   2659  CA  MET P 754      23.961  16.309  23.768  0.00  0.00      PROA  
ATOM   2660  HA  MET P 754      24.685  15.867  23.100  0.00  0.00      PROA  
ATOM   2661  CB  MET P 754      22.925  17.302  23.164  0.00  0.00      PROA  
ATOM   2662  HB1 MET P 754      22.334  16.755  22.398  0.00  0.00      PROA  
ATOM   2663  HB2 MET P 754      23.523  18.071  22.630  0.00  0.00      PROA  
ATOM   2664  CG  MET P 754      22.024  18.025  24.168  0.00  0.00      PROA  
ATOM   2665  HG1 MET P 754      22.423  18.990  24.549  0.00  0.00      PROA  
ATOM   2666  HG2 MET P 754      21.702  17.323  24.967  0.00  0.00      PROA  
ATOM   2667  SD  MET P 754      20.457  18.673  23.457  0.00  0.00      PROA  
ATOM   2668  CE  MET P 754      21.107  19.759  22.191  0.00  0.00      PROA  
ATOM   2669  HE1 MET P 754      21.066  19.348  21.160  0.00  0.00      PROA  
ATOM   2670  HE2 MET P 754      22.127  20.173  22.345  0.00  0.00      PROA  
ATOM   2671  HE3 MET P 754      20.370  20.590  22.166  0.00  0.00      PROA  
ATOM   2672  C   MET P 754      24.701  17.071  24.851  0.00  0.00      PROA  
ATOM   2673  O   MET P 754      25.407  17.985  24.497  0.00  0.00      PROA  
ATOM   2674  N   HSD P 755      24.657  16.751  26.147  0.00  0.00      PROA  
ATOM   2675  HN  HSD P 755      24.041  15.986  26.315  0.00  0.00      PROA  
ATOM   2676  CA  HSD P 755      25.168  17.617  27.215  0.00  0.00      PROA  
ATOM   2677  HA  HSD P 755      25.522  18.533  26.766  0.00  0.00      PROA  
ATOM   2678  CB  HSD P 755      24.093  17.781  28.375  0.00  0.00      PROA  
ATOM   2679  HB1 HSD P 755      24.483  18.389  29.219  0.00  0.00      PROA  
ATOM   2680  HB2 HSD P 755      23.858  16.774  28.783  0.00  0.00      PROA  
ATOM   2681  ND1 HSD P 755      22.514  19.706  27.770  0.00  0.00      PROA  
ATOM   2682  HD1 HSD P 755      23.156  20.436  28.004  0.00  0.00      PROA  
ATOM   2683  CG  HSD P 755      22.735  18.375  27.978  0.00  0.00      PROA  
ATOM   2684  CE1 HSD P 755      21.146  19.843  27.543  0.00  0.00      PROA  
ATOM   2685  HE1 HSD P 755      20.625  20.795  27.446  0.00  0.00      PROA  
ATOM   2686  NE2 HSD P 755      20.543  18.698  27.636  0.00  0.00      PROA  
ATOM   2687  CD2 HSD P 755      21.575  17.784  27.904  0.00  0.00      PROA  
ATOM   2688  HD2 HSD P 755      21.245  16.759  28.016  0.00  0.00      PROA  
ATOM   2689  C   HSD P 755      26.389  17.149  27.970  0.00  0.00      PROA  
ATOM   2690  O   HSD P 755      27.168  17.897  28.514  0.00  0.00      PROA  
ATOM   2691  N   ASN P 756      26.526  15.801  28.053  0.00  0.00      PROA  
ATOM   2692  HN  ASN P 756      25.896  15.183  27.589  0.00  0.00      PROA  
ATOM   2693  CA  ASN P 756      27.713  15.019  28.600  0.00  0.00      PROA  
ATOM   2694  HA  ASN P 756      27.844  15.419  29.595  0.00  0.00      PROA  
ATOM   2695  CB  ASN P 756      27.480  13.509  28.678  0.00  0.00      PROA  
ATOM   2696  HB1 ASN P 756      26.626  13.357  29.371  0.00  0.00      PROA  
ATOM   2697  HB2 ASN P 756      28.254  12.839  29.109  0.00  0.00      PROA  
ATOM   2698  CG  ASN P 756      27.061  12.907  27.344  0.00  0.00      PROA  
ATOM   2699  OD1 ASN P 756      26.629  13.448  26.302  0.00  0.00      PROA  
ATOM   2700  ND2 ASN P 756      27.134  11.558  27.300  0.00  0.00      PROA  
ATOM   2701 HD21 ASN P 756      26.819  11.116  26.460  0.00  0.00      PROA  
ATOM   2702 HD22 ASN P 756      27.511  11.026  28.058  0.00  0.00      PROA  
ATOM   2703  C   ASN P 756      29.001  15.373  27.882  0.00  0.00      PROA  
ATOM   2704  O   ASN P 756      29.125  15.707  26.724  0.00  0.00      PROA  
ATOM   2705  N   ASN P 757      30.070  15.276  28.656  0.00  0.00      PROA  
ATOM   2706  HN  ASN P 757      30.014  15.137  29.642  0.00  0.00      PROA  
ATOM   2707  CA  ASN P 757      31.388  15.430  28.173  0.00  0.00      PROA  
ATOM   2708  HA  ASN P 757      31.352  15.997  27.254  0.00  0.00      PROA  
ATOM   2709  CB  ASN P 757      32.338  16.218  29.126  0.00  0.00      PROA  
ATOM   2710  HB1 ASN P 757      33.409  16.172  28.834  0.00  0.00      PROA  
ATOM   2711  HB2 ASN P 757      32.187  15.772  30.133  0.00  0.00      PROA  
ATOM   2712  CG  ASN P 757      31.937  17.666  29.160  0.00  0.00      PROA  
ATOM   2713  OD1 ASN P 757      32.224  18.441  28.208  0.00  0.00      PROA  
ATOM   2714  ND2 ASN P 757      31.161  18.103  30.215  0.00  0.00      PROA  
ATOM   2715 HD21 ASN P 757      30.975  19.079  30.326  0.00  0.00      PROA  
ATOM   2716 HD22 ASN P 757      30.609  17.414  30.683  0.00  0.00      PROA  
ATOM   2717  C   ASN P 757      32.084  14.065  28.002  0.00  0.00      PROA  
ATOM   2718  O   ASN P 757      32.050  13.253  28.930  0.00  0.00      PROA  
ATOM   2719  N   LEU P 758      32.526  13.751  26.837  0.00  0.00      PROA  
ATOM   2720  HN  LEU P 758      32.649  14.413  26.102  0.00  0.00      PROA  
ATOM   2721  CA  LEU P 758      33.019  12.441  26.505  0.00  0.00      PROA  
ATOM   2722  HA  LEU P 758      32.350  11.637  26.773  0.00  0.00      PROA  
ATOM   2723  CB  LEU P 758      33.297  12.333  25.023  0.00  0.00      PROA  
ATOM   2724  HB1 LEU P 758      33.696  11.315  24.826  0.00  0.00      PROA  
ATOM   2725  HB2 LEU P 758      34.079  13.095  24.815  0.00  0.00      PROA  
ATOM   2726  CG  LEU P 758      32.103  12.614  24.082  0.00  0.00      PROA  
ATOM   2727  HG  LEU P 758      31.867  13.699  24.051  0.00  0.00      PROA  
ATOM   2728  CD1 LEU P 758      32.482  12.071  22.753  0.00  0.00      PROA  
ATOM   2729 HD11 LEU P 758      33.368  12.652  22.421  0.00  0.00      PROA  
ATOM   2730 HD12 LEU P 758      31.643  12.171  22.031  0.00  0.00      PROA  
ATOM   2731 HD13 LEU P 758      32.802  11.008  22.787  0.00  0.00      PROA  
ATOM   2732  CD2 LEU P 758      30.794  11.969  24.636  0.00  0.00      PROA  
ATOM   2733 HD21 LEU P 758      30.002  12.094  23.868  0.00  0.00      PROA  
ATOM   2734 HD22 LEU P 758      30.414  12.607  25.463  0.00  0.00      PROA  
ATOM   2735 HD23 LEU P 758      30.986  10.969  25.079  0.00  0.00      PROA  
ATOM   2736  C   LEU P 758      34.319  12.007  27.272  0.00  0.00      PROA  
ATOM   2737  O   LEU P 758      34.572  10.817  27.423  0.00  0.00      PROA  
ATOM   2738  N   ASP P 759      35.062  12.938  27.822  0.00  0.00      PROA  
ATOM   2739  HN  ASP P 759      35.055  13.867  27.461  0.00  0.00      PROA  
ATOM   2740  CA  ASP P 759      36.257  12.607  28.675  0.00  0.00      PROA  
ATOM   2741  HA  ASP P 759      36.523  11.593  28.417  0.00  0.00      PROA  
ATOM   2742  CB  ASP P 759      37.330  13.619  28.486  0.00  0.00      PROA  
ATOM   2743  HB1 ASP P 759      38.145  13.343  29.188  0.00  0.00      PROA  
ATOM   2744  HB2 ASP P 759      36.858  14.623  28.534  0.00  0.00      PROA  
ATOM   2745  CG  ASP P 759      37.945  13.321  27.127  0.00  0.00      PROA  
ATOM   2746  OD1 ASP P 759      38.097  14.274  26.296  0.00  0.00      PROA  
ATOM   2747  OD2 ASP P 759      38.375  12.146  26.933  0.00  0.00      PROA  
ATOM   2748  C   ASP P 759      35.835  12.558  30.159  0.00  0.00      PROA  
ATOM   2749  O   ASP P 759      36.547  12.225  31.088  0.00  0.00      PROA  
ATOM   2750  N   LYS P 760      34.512  12.834  30.483  0.00  0.00      PROA  
ATOM   2751  HN  LYS P 760      33.957  12.935  29.661  0.00  0.00      PROA  
ATOM   2752  CA  LYS P 760      33.994  12.882  31.805  0.00  0.00      PROA  
ATOM   2753  HA  LYS P 760      34.692  12.451  32.507  0.00  0.00      PROA  
ATOM   2754  CB  LYS P 760      33.857  14.275  32.443  0.00  0.00      PROA  
ATOM   2755  HB1 LYS P 760      33.494  14.161  33.487  0.00  0.00      PROA  
ATOM   2756  HB2 LYS P 760      33.143  14.917  31.884  0.00  0.00      PROA  
ATOM   2757  CG  LYS P 760      35.201  15.086  32.604  0.00  0.00      PROA  
ATOM   2758  HG1 LYS P 760      35.676  15.210  31.608  0.00  0.00      PROA  
ATOM   2759  HG2 LYS P 760      35.929  14.481  33.186  0.00  0.00      PROA  
ATOM   2760  CD  LYS P 760      34.945  16.400  33.370  0.00  0.00      PROA  
ATOM   2761  HD1 LYS P 760      34.175  16.242  34.155  0.00  0.00      PROA  
ATOM   2762  HD2 LYS P 760      34.661  17.142  32.595  0.00  0.00      PROA  
ATOM   2763  CE  LYS P 760      36.175  17.015  34.080  0.00  0.00      PROA  
ATOM   2764  HE1 LYS P 760      36.974  17.136  33.317  0.00  0.00      PROA  
ATOM   2765  HE2 LYS P 760      36.528  16.283  34.838  0.00  0.00      PROA  
ATOM   2766  NZ  LYS P 760      35.958  18.264  34.707  0.00  0.00      PROA  
ATOM   2767  HZ1 LYS P 760      35.879  19.029  34.007  0.00  0.00      PROA  
ATOM   2768  HZ2 LYS P 760      36.583  18.554  35.487  0.00  0.00      PROA  
ATOM   2769  HZ3 LYS P 760      35.022  18.151  35.146  0.00  0.00      PROA  
ATOM   2770  C   LYS P 760      32.681  12.028  31.857  0.00  0.00      PROA  
ATOM   2771  O   LYS P 760      31.653  12.533  32.284  0.00  0.00      PROA  
ATOM   2772  N   LEU P 761      32.777  10.684  31.533  0.00  0.00      PROA  
ATOM   2773  HN  LEU P 761      33.470  10.272  30.947  0.00  0.00      PROA  
ATOM   2774  CA  LEU P 761      31.680   9.759  31.641  0.00  0.00      PROA  
ATOM   2775  HA  LEU P 761      30.745  10.271  31.816  0.00  0.00      PROA  
ATOM   2776  CB  LEU P 761      31.511   8.944  30.383  0.00  0.00      PROA  
ATOM   2777  HB1 LEU P 761      30.642   8.265  30.519  0.00  0.00      PROA  
ATOM   2778  HB2 LEU P 761      32.326   8.201  30.245  0.00  0.00      PROA  
ATOM   2779  CG  LEU P 761      31.379   9.723  29.097  0.00  0.00      PROA  
ATOM   2780  HG  LEU P 761      32.376  10.137  28.833  0.00  0.00      PROA  
ATOM   2781  CD1 LEU P 761      30.869   8.802  28.004  0.00  0.00      PROA  
ATOM   2782 HD11 LEU P 761      30.482   9.296  27.087  0.00  0.00      PROA  
ATOM   2783 HD12 LEU P 761      30.047   8.122  28.315  0.00  0.00      PROA  
ATOM   2784 HD13 LEU P 761      31.689   8.086  27.782  0.00  0.00      PROA  
ATOM   2785  CD2 LEU P 761      30.282  10.855  29.079  0.00  0.00      PROA  
ATOM   2786 HD21 LEU P 761      30.439  11.598  29.889  0.00  0.00      PROA  
ATOM   2787 HD22 LEU P 761      29.314  10.348  29.277  0.00  0.00      PROA  
ATOM   2788 HD23 LEU P 761      30.193  11.377  28.102  0.00  0.00      PROA  
ATOM   2789  C   LEU P 761      31.806   8.874  32.882  0.00  0.00      PROA  
ATOM   2790  O   LEU P 761      31.028   7.945  33.127  0.00  0.00      PROA  
ATOM   2791  N   THR P 762      32.681   9.252  33.814  0.00  0.00      PROA  
ATOM   2792  HN  THR P 762      33.274  10.033  33.633  0.00  0.00      PROA  
ATOM   2793  CA  THR P 762      32.905   8.581  35.103  0.00  0.00      PROA  
ATOM   2794  HA  THR P 762      33.106   7.565  34.795  0.00  0.00      PROA  
ATOM   2795  CB  THR P 762      34.249   9.085  35.732  0.00  0.00      PROA  
ATOM   2796  HB  THR P 762      34.201  10.193  35.801  0.00  0.00      PROA  
ATOM   2797  OG1 THR P 762      35.361   8.664  35.020  0.00  0.00      PROA  
ATOM   2798  HG1 THR P 762      35.169   8.832  34.094  0.00  0.00      PROA  
ATOM   2799  CG2 THR P 762      34.392   8.522  37.185  0.00  0.00      PROA  
ATOM   2800 HG21 THR P 762      34.020   7.477  37.242  0.00  0.00      PROA  
ATOM   2801 HG22 THR P 762      33.689   9.008  37.895  0.00  0.00      PROA  
ATOM   2802 HG23 THR P 762      35.439   8.644  37.537  0.00  0.00      PROA  
ATOM   2803  C   THR P 762      31.729   8.441  36.019  0.00  0.00      PROA  
ATOM   2804  O   THR P 762      31.428   7.357  36.524  0.00  0.00      PROA  
ATOM   2805  N   SER P 763      31.103   9.635  36.199  0.00  0.00      PROA  
ATOM   2806  HN  SER P 763      31.414  10.421  35.669  0.00  0.00      PROA  
ATOM   2807  CA  SER P 763      29.930   9.833  37.009  0.00  0.00      PROA  
ATOM   2808  HA  SER P 763      29.938   9.125  37.825  0.00  0.00      PROA  
ATOM   2809  CB  SER P 763      29.904  11.286  37.701  0.00  0.00      PROA  
ATOM   2810  HB1 SER P 763      28.933  11.390  38.231  0.00  0.00      PROA  
ATOM   2811  HB2 SER P 763      29.937  12.008  36.857  0.00  0.00      PROA  
ATOM   2812  OG  SER P 763      31.016  11.428  38.652  0.00  0.00      PROA  
ATOM   2813  HG1 SER P 763      30.865  12.302  39.019  0.00  0.00      PROA  
ATOM   2814  C   SER P 763      28.642   9.749  36.203  0.00  0.00      PROA  
ATOM   2815  O   SER P 763      27.588  10.281  36.652  0.00  0.00      PROA  
ATOM   2816  N   TYR P 764      28.684   9.138  35.020  0.00  0.00      PROA  
ATOM   2817  HN  TYR P 764      29.523   8.703  34.703  0.00  0.00      PROA  
ATOM   2818  CA  TYR P 764      27.546   9.012  34.193  0.00  0.00      PROA  
ATOM   2819  HA  TYR P 764      27.093   9.973  34.002  0.00  0.00      PROA  
ATOM   2820  CB  TYR P 764      28.092   8.539  32.824  0.00  0.00      PROA  
ATOM   2821  HB1 TYR P 764      28.343   7.461  32.722  0.00  0.00      PROA  
ATOM   2822  HB2 TYR P 764      29.013   9.135  32.647  0.00  0.00      PROA  
ATOM   2823  CG  TYR P 764      27.102   8.916  31.669  0.00  0.00      PROA  
ATOM   2824  CD1 TYR P 764      26.640  10.213  31.584  0.00  0.00      PROA  
ATOM   2825  HD1 TYR P 764      26.913  10.985  32.288  0.00  0.00      PROA  
ATOM   2826  CE1 TYR P 764      25.771  10.533  30.527  0.00  0.00      PROA  
ATOM   2827  HE1 TYR P 764      25.432  11.533  30.299  0.00  0.00      PROA  
ATOM   2828  CZ  TYR P 764      25.308   9.600  29.633  0.00  0.00      PROA  
ATOM   2829  OH  TYR P 764      24.418   9.943  28.607  0.00  0.00      PROA  
ATOM   2830  HH  TYR P 764      24.297   9.166  28.057  0.00  0.00      PROA  
ATOM   2831  CD2 TYR P 764      26.760   7.952  30.720  0.00  0.00      PROA  
ATOM   2832  HD2 TYR P 764      27.136   6.945  30.831  0.00  0.00      PROA  
ATOM   2833  CE2 TYR P 764      25.795   8.276  29.695  0.00  0.00      PROA  
ATOM   2834  HE2 TYR P 764      25.486   7.476  29.038  0.00  0.00      PROA  
ATOM   2835  C   TYR P 764      26.420   8.071  34.538  0.00  0.00      PROA  
ATOM   2836  O   TYR P 764      26.506   6.849  34.548  0.00  0.00      PROA  
ATOM   2837  N   SER P 765      25.247   8.599  35.028  0.00  0.00      PROA  
ATOM   2838  HN  SER P 765      25.075   9.565  35.204  0.00  0.00      PROA  
ATOM   2839  CA  SER P 765      24.273   7.804  35.713  0.00  0.00      PROA  
ATOM   2840  HA  SER P 765      24.190   6.858  35.198  0.00  0.00      PROA  
ATOM   2841  CB  SER P 765      24.788   7.482  37.152  0.00  0.00      PROA  
ATOM   2842  HB1 SER P 765      24.986   8.423  37.710  0.00  0.00      PROA  
ATOM   2843  HB2 SER P 765      25.793   7.044  36.973  0.00  0.00      PROA  
ATOM   2844  OG  SER P 765      23.945   6.513  37.869  0.00  0.00      PROA  
ATOM   2845  HG1 SER P 765      24.398   6.404  38.708  0.00  0.00      PROA  
ATOM   2846  C   SER P 765      22.920   8.476  35.952  0.00  0.00      PROA  
ATOM   2847  O   SER P 765      22.893   9.710  35.982  0.00  0.00      PROA  
ATOM   2848  N   CYS P 766      21.832   7.697  36.082  0.00  0.00      PROA  
ATOM   2849  HN  CYS P 766      21.893   6.715  35.924  0.00  0.00      PROA  
ATOM   2850  CA  CYS P 766      20.547   8.165  36.389  0.00  0.00      PROA  
ATOM   2851  HA  CYS P 766      20.768   8.936  37.113  0.00  0.00      PROA  
ATOM   2852  CB  CYS P 766      19.845   8.754  35.174  0.00  0.00      PROA  
ATOM   2853  HB1 CYS P 766      20.441   9.653  34.906  0.00  0.00      PROA  
ATOM   2854  HB2 CYS P 766      18.889   9.172  35.556  0.00  0.00      PROA  
ATOM   2855  SG  CYS P 766      19.659   7.684  33.736  0.00  0.00      PROA  
ATOM   2856  C   CYS P 766      19.754   7.096  37.139  0.00  0.00      PROA  
ATOM   2857  O   CYS P 766      19.962   5.898  36.986  0.00  0.00      PROA  
ATOM   2858  N   VAL P 767      18.789   7.577  37.998  0.00  0.00      PROA  
ATOM   2859  HN  VAL P 767      18.568   8.545  38.089  0.00  0.00      PROA  
ATOM   2860  CA  VAL P 767      18.213   6.868  39.074  0.00  0.00      PROA  
ATOM   2861  HA  VAL P 767      18.351   5.819  38.857  0.00  0.00      PROA  
ATOM   2862  CB  VAL P 767      18.783   7.301  40.411  0.00  0.00      PROA  
ATOM   2863  HB  VAL P 767      18.182   6.889  41.251  0.00  0.00      PROA  
ATOM   2864  CG1 VAL P 767      20.211   6.838  40.619  0.00  0.00      PROA  
ATOM   2865 HG11 VAL P 767      20.292   5.731  40.666  0.00  0.00      PROA  
ATOM   2866 HG12 VAL P 767      20.665   7.290  41.527  0.00  0.00      PROA  
ATOM   2867 HG13 VAL P 767      20.821   7.232  39.778  0.00  0.00      PROA  
ATOM   2868  CG2 VAL P 767      18.526   8.844  40.626  0.00  0.00      PROA  
ATOM   2869 HG21 VAL P 767      19.073   9.261  41.498  0.00  0.00      PROA  
ATOM   2870 HG22 VAL P 767      17.506   9.272  40.521  0.00  0.00      PROA  
ATOM   2871 HG23 VAL P 767      19.056   9.387  39.815  0.00  0.00      PROA  
ATOM   2872  C   VAL P 767      16.736   7.028  39.104  0.00  0.00      PROA  
ATOM   2873  O   VAL P 767      16.142   7.987  38.618  0.00  0.00      PROA  
ATOM   2874  N   CYS P 768      16.066   5.982  39.629  0.00  0.00      PROA  
ATOM   2875  HN  CYS P 768      16.474   5.134  39.959  0.00  0.00      PROA  
ATOM   2876  CA  CYS P 768      14.603   5.943  39.604  0.00  0.00      PROA  
ATOM   2877  HA  CYS P 768      14.281   6.394  38.678  0.00  0.00      PROA  
ATOM   2878  CB  CYS P 768      14.013   4.466  39.666  0.00  0.00      PROA  
ATOM   2879  HB1 CYS P 768      14.559   3.950  40.485  0.00  0.00      PROA  
ATOM   2880  HB2 CYS P 768      14.248   3.929  38.723  0.00  0.00      PROA  
ATOM   2881  SG  CYS P 768      12.115   4.473  39.888  0.00  0.00      PROA  
ATOM   2882  C   CYS P 768      14.067   6.674  40.830  0.00  0.00      PROA  
ATOM   2883  O   CYS P 768      14.230   6.249  41.981  0.00  0.00      PROA  
ATOM   2884  N   THR P 769      13.350   7.851  40.628  0.00  0.00      PROA  
ATOM   2885  HN  THR P 769      13.051   8.234  39.757  0.00  0.00      PROA  
ATOM   2886  CA  THR P 769      13.042   8.576  41.879  0.00  0.00      PROA  
ATOM   2887  HA  THR P 769      13.305   8.010  42.760  0.00  0.00      PROA  
ATOM   2888  CB  THR P 769      13.567   9.970  41.986  0.00  0.00      PROA  
ATOM   2889  HB  THR P 769      13.422  10.304  43.035  0.00  0.00      PROA  
ATOM   2890  OG1 THR P 769      12.948  11.060  41.270  0.00  0.00      PROA  
ATOM   2891  HG1 THR P 769      12.946  10.881  40.326  0.00  0.00      PROA  
ATOM   2892  CG2 THR P 769      15.053  10.033  41.678  0.00  0.00      PROA  
ATOM   2893 HG21 THR P 769      15.406  11.080  41.790  0.00  0.00      PROA  
ATOM   2894 HG22 THR P 769      15.432   9.714  40.684  0.00  0.00      PROA  
ATOM   2895 HG23 THR P 769      15.651   9.420  42.387  0.00  0.00      PROA  
ATOM   2896  C   THR P 769      11.557   8.611  42.057  0.00  0.00      PROA  
ATOM   2897  O   THR P 769      10.828   8.365  41.051  0.00  0.00      PROA  
ATOM   2898  N   GLU P 770      11.021   8.908  43.216  0.00  0.00      PROA  
ATOM   2899  HN  GLU P 770      11.617   9.187  43.964  0.00  0.00      PROA  
ATOM   2900  CA  GLU P 770       9.590   8.802  43.586  0.00  0.00      PROA  
ATOM   2901  HA  GLU P 770       9.285   7.932  43.024  0.00  0.00      PROA  
ATOM   2902  CB  GLU P 770       9.325   8.752  45.145  0.00  0.00      PROA  
ATOM   2903  HB1 GLU P 770      10.066   7.975  45.429  0.00  0.00      PROA  
ATOM   2904  HB2 GLU P 770       8.283   8.384  45.254  0.00  0.00      PROA  
ATOM   2905  CG  GLU P 770       9.450  10.049  45.951  0.00  0.00      PROA  
ATOM   2906  HG1 GLU P 770       8.558  10.684  45.760  0.00  0.00      PROA  
ATOM   2907  HG2 GLU P 770      10.404  10.535  45.655  0.00  0.00      PROA  
ATOM   2908  CD  GLU P 770       9.304   9.632  47.421  0.00  0.00      PROA  
ATOM   2909  OE1 GLU P 770      10.202   9.890  48.201  0.00  0.00      PROA  
ATOM   2910  OE2 GLU P 770       8.289   8.997  47.787  0.00  0.00      PROA  
ATOM   2911  C   GLU P 770       8.854  10.011  43.041  0.00  0.00      PROA  
ATOM   2912  O   GLU P 770       9.321  11.118  42.905  0.00  0.00      PROA  
ATOM   2913  N   PRO P 771       7.659   9.860  42.547  0.00  0.00      PROA  
ATOM   2914  CD  PRO P 771       7.050   8.562  42.026  0.00  0.00      PROA  
ATOM   2915  HD1 PRO P 771       6.621   7.949  42.847  0.00  0.00      PROA  
ATOM   2916  HD2 PRO P 771       7.796   7.953  41.471  0.00  0.00      PROA  
ATOM   2917  CA  PRO P 771       6.940  11.039  42.074  0.00  0.00      PROA  
ATOM   2918  HA  PRO P 771       7.480  11.565  41.300  0.00  0.00      PROA  
ATOM   2919  CB  PRO P 771       5.666  10.470  41.532  0.00  0.00      PROA  
ATOM   2920  HB1 PRO P 771       5.177  11.108  40.765  0.00  0.00      PROA  
ATOM   2921  HB2 PRO P 771       4.935  10.398  42.365  0.00  0.00      PROA  
ATOM   2922  CG  PRO P 771       5.979   8.982  41.060  0.00  0.00      PROA  
ATOM   2923  HG1 PRO P 771       5.167   8.226  40.998  0.00  0.00      PROA  
ATOM   2924  HG2 PRO P 771       6.314   9.123  40.010  0.00  0.00      PROA  
ATOM   2925  C   PRO P 771       6.719  12.092  43.151  0.00  0.00      PROA  
ATOM   2926  O   PRO P 771       6.288  11.693  44.295  0.00  0.00      PROA  
ATOM   2927  N   PRO P 772       6.912  13.418  42.855  0.00  0.00      PROA  
ATOM   2928  CD  PRO P 772       7.067  13.919  41.475  0.00  0.00      PROA  
ATOM   2929  HD1 PRO P 772       6.277  13.498  40.817  0.00  0.00      PROA  
ATOM   2930  HD2 PRO P 772       8.112  13.645  41.218  0.00  0.00      PROA  
ATOM   2931  CA  PRO P 772       6.370  14.452  43.765  0.00  0.00      PROA  
ATOM   2932  HA  PRO P 772       6.841  14.366  44.733  0.00  0.00      PROA  
ATOM   2933  CB  PRO P 772       6.862  15.775  43.066  0.00  0.00      PROA  
ATOM   2934  HB1 PRO P 772       7.905  15.982  43.389  0.00  0.00      PROA  
ATOM   2935  HB2 PRO P 772       6.345  16.660  43.495  0.00  0.00      PROA  
ATOM   2936  CG  PRO P 772       6.815  15.409  41.571  0.00  0.00      PROA  
ATOM   2937  HG1 PRO P 772       5.764  15.693  41.349  0.00  0.00      PROA  
ATOM   2938  HG2 PRO P 772       7.531  16.015  40.976  0.00  0.00      PROA  
ATOM   2939  C   PRO P 772       4.832  14.514  43.818  0.00  0.00      PROA  
ATOM   2940  O   PRO P 772       4.162  14.444  42.789  0.00  0.00      PROA  
ATOM   2941  N   ASN P 773       4.305  14.650  45.081  0.00  0.00      PROA  
ATOM   2942  HN  ASN P 773       4.905  14.520  45.866  0.00  0.00      PROA  
ATOM   2943  CA  ASN P 773       3.029  14.963  45.484  0.00  0.00      PROA  
ATOM   2944  HA  ASN P 773       2.956  14.593  46.496  0.00  0.00      PROA  
ATOM   2945  CB  ASN P 773       2.958  16.486  45.692  0.00  0.00      PROA  
ATOM   2946  HB1 ASN P 773       3.704  16.761  46.468  0.00  0.00      PROA  
ATOM   2947  HB2 ASN P 773       1.941  16.741  46.062  0.00  0.00      PROA  
ATOM   2948  CG  ASN P 773       3.282  17.373  44.512  0.00  0.00      PROA  
ATOM   2949  OD1 ASN P 773       4.262  18.160  44.537  0.00  0.00      PROA  
ATOM   2950  ND2 ASN P 773       2.428  17.294  43.454  0.00  0.00      PROA  
ATOM   2951 HD21 ASN P 773       2.668  17.728  42.586  0.00  0.00      PROA  
ATOM   2952 HD22 ASN P 773       1.523  16.946  43.698  0.00  0.00      PROA  
ATOM   2953  C   ASN P 773       1.849  14.343  44.598  0.00  0.00      PROA  
ATOM   2954  O   ASN P 773       0.948  15.065  44.080  0.00  0.00      PROA  
ATOM   2955  N   PRO P 774       1.709  12.998  44.544  0.00  0.00      PROA  
ATOM   2956  CD  PRO P 774       2.560  12.074  45.281  0.00  0.00      PROA  
ATOM   2957  HD1 PRO P 774       2.779  12.433  46.309  0.00  0.00      PROA  
ATOM   2958  HD2 PRO P 774       3.465  12.122  44.638  0.00  0.00      PROA  
ATOM   2959  CA  PRO P 774       0.649  12.266  43.863  0.00  0.00      PROA  
ATOM   2960  HA  PRO P 774       0.680  12.404  42.792  0.00  0.00      PROA  
ATOM   2961  CB  PRO P 774       0.959  10.769  44.044  0.00  0.00      PROA  
ATOM   2962  HB1 PRO P 774       1.552  10.430  43.167  0.00  0.00      PROA  
ATOM   2963  HB2 PRO P 774       0.114  10.052  44.110  0.00  0.00      PROA  
ATOM   2964  CG  PRO P 774       1.844  10.752  45.295  0.00  0.00      PROA  
ATOM   2965  HG1 PRO P 774       1.193  10.670  46.191  0.00  0.00      PROA  
ATOM   2966  HG2 PRO P 774       2.516   9.869  45.262  0.00  0.00      PROA  
ATOM   2967  C   PRO P 774      -0.751  12.639  44.145  0.00  0.00      PROA  
ATOM   2968  O   PRO P 774      -1.240  12.449  45.258  0.00  0.00      PROA  
ATOM   2969  N   SER P 775      -1.499  13.135  43.187  0.00  0.00      PROA  
ATOM   2970  HN  SER P 775      -1.101  13.454  42.330  0.00  0.00      PROA  
ATOM   2971  CA  SER P 775      -2.982  13.129  43.280  0.00  0.00      PROA  
ATOM   2972  HA  SER P 775      -3.331  12.155  43.589  0.00  0.00      PROA  
ATOM   2973  CB  SER P 775      -3.498  14.326  44.079  0.00  0.00      PROA  
ATOM   2974  HB1 SER P 775      -3.209  14.180  45.142  0.00  0.00      PROA  
ATOM   2975  HB2 SER P 775      -4.604  14.426  44.102  0.00  0.00      PROA  
ATOM   2976  OG  SER P 775      -2.860  15.580  43.663  0.00  0.00      PROA  
ATOM   2977  HG1 SER P 775      -1.901  15.535  43.674  0.00  0.00      PROA  
ATOM   2978  C   SER P 775      -3.688  13.224  41.966  0.00  0.00      PROA  
ATOM   2979  O   SER P 775      -4.806  12.846  41.899  0.00  0.00      PROA  
ATOM   2980  N   ASN P 776      -2.999  13.537  40.825  0.00  0.00      PROA  
ATOM   2981  HN  ASN P 776      -2.106  13.980  40.831  0.00  0.00      PROA  
ATOM   2982  CA  ASN P 776      -3.580  13.268  39.524  0.00  0.00      PROA  
ATOM   2983  HA  ASN P 776      -4.659  13.250  39.522  0.00  0.00      PROA  
ATOM   2984  CB  ASN P 776      -3.128  14.421  38.658  0.00  0.00      PROA  
ATOM   2985  HB1 ASN P 776      -3.398  14.217  37.600  0.00  0.00      PROA  
ATOM   2986  HB2 ASN P 776      -2.022  14.512  38.712  0.00  0.00      PROA  
ATOM   2987  CG  ASN P 776      -3.724  15.814  39.036  0.00  0.00      PROA  
ATOM   2988  OD1 ASN P 776      -3.125  16.839  38.757  0.00  0.00      PROA  
ATOM   2989  ND2 ASN P 776      -4.817  15.873  39.881  0.00  0.00      PROA  
ATOM   2990 HD21 ASN P 776      -5.255  16.769  39.946  0.00  0.00      PROA  
ATOM   2991 HD22 ASN P 776      -4.800  15.209  40.630  0.00  0.00      PROA  
ATOM   2992  C   ASN P 776      -3.096  11.875  39.070  0.00  0.00      PROA  
ATOM   2993  O   ASN P 776      -3.334  10.879  39.776  0.00  0.00      PROA  
ATOM   2994  N   GLU P 777      -2.531  11.733  37.881  0.00  0.00      PROA  
ATOM   2995  HN  GLU P 777      -2.482  12.573  37.345  0.00  0.00      PROA  
ATOM   2996  CA  GLU P 777      -2.376  10.485  37.167  0.00  0.00      PROA  
ATOM   2997  HA  GLU P 777      -3.322   9.991  37.003  0.00  0.00      PROA  
ATOM   2998  CB  GLU P 777      -1.845  10.888  35.785  0.00  0.00      PROA  
ATOM   2999  HB1 GLU P 777      -1.398  10.019  35.257  0.00  0.00      PROA  
ATOM   3000  HB2 GLU P 777      -0.975  11.575  35.856  0.00  0.00      PROA  
ATOM   3001  CG  GLU P 777      -2.866  11.614  34.996  0.00  0.00      PROA  
ATOM   3002  HG1 GLU P 777      -3.202  12.523  35.540  0.00  0.00      PROA  
ATOM   3003  HG2 GLU P 777      -3.780  11.004  34.826  0.00  0.00      PROA  
ATOM   3004  CD  GLU P 777      -2.394  12.087  33.582  0.00  0.00      PROA  
ATOM   3005  OE1 GLU P 777      -1.154  12.205  33.299  0.00  0.00      PROA  
ATOM   3006  OE2 GLU P 777      -3.342  12.445  32.818  0.00  0.00      PROA  
ATOM   3007  C   GLU P 777      -1.544   9.432  37.938  0.00  0.00      PROA  
ATOM   3008  O   GLU P 777      -1.928   8.279  38.065  0.00  0.00      PROA  
ATOM   3009  N   THR P 778      -0.374   9.867  38.534  0.00  0.00      PROA  
ATOM   3010  HN  THR P 778      -0.083  10.815  38.429  0.00  0.00      PROA  
ATOM   3011  CA  THR P 778       0.516   8.940  39.314  0.00  0.00      PROA  
ATOM   3012  HA  THR P 778       0.899   8.160  38.673  0.00  0.00      PROA  
ATOM   3013  CB  THR P 778       1.712   9.525  39.934  0.00  0.00      PROA  
ATOM   3014  HB  THR P 778       2.285   8.866  40.622  0.00  0.00      PROA  
ATOM   3015  OG1 THR P 778       1.394  10.726  40.636  0.00  0.00      PROA  
ATOM   3016  HG1 THR P 778       2.164  11.222  40.924  0.00  0.00      PROA  
ATOM   3017  CG2 THR P 778       2.587  10.006  38.760  0.00  0.00      PROA  
ATOM   3018 HG21 THR P 778       3.569  10.347  39.151  0.00  0.00      PROA  
ATOM   3019 HG22 THR P 778       2.253  10.836  38.102  0.00  0.00      PROA  
ATOM   3020 HG23 THR P 778       2.742   9.071  38.179  0.00  0.00      PROA  
ATOM   3021  C   THR P 778      -0.245   8.198  40.401  0.00  0.00      PROA  
ATOM   3022  O   THR P 778      -0.100   7.003  40.501  0.00  0.00      PROA  
ATOM   3023  N   LEU P 779      -1.170   8.898  41.138  0.00  0.00      PROA  
ATOM   3024  HN  LEU P 779      -1.255   9.882  41.002  0.00  0.00      PROA  
ATOM   3025  CA  LEU P 779      -2.167   8.291  42.067  0.00  0.00      PROA  
ATOM   3026  HA  LEU P 779      -1.558   7.648  42.684  0.00  0.00      PROA  
ATOM   3027  CB  LEU P 779      -2.936   9.400  42.740  0.00  0.00      PROA  
ATOM   3028  HB1 LEU P 779      -3.648   9.875  42.031  0.00  0.00      PROA  
ATOM   3029  HB2 LEU P 779      -2.183  10.097  43.164  0.00  0.00      PROA  
ATOM   3030  CG  LEU P 779      -3.901   8.969  43.935  0.00  0.00      PROA  
ATOM   3031  HG  LEU P 779      -4.565   8.154  43.573  0.00  0.00      PROA  
ATOM   3032  CD1 LEU P 779      -3.215   8.329  45.160  0.00  0.00      PROA  
ATOM   3033 HD11 LEU P 779      -3.977   7.958  45.879  0.00  0.00      PROA  
ATOM   3034 HD12 LEU P 779      -2.448   8.981  45.630  0.00  0.00      PROA  
ATOM   3035 HD13 LEU P 779      -2.636   7.432  44.850  0.00  0.00      PROA  
ATOM   3036  CD2 LEU P 779      -4.819  10.127  44.299  0.00  0.00      PROA  
ATOM   3037 HD21 LEU P 779      -5.461  10.669  43.573  0.00  0.00      PROA  
ATOM   3038 HD22 LEU P 779      -4.287  10.921  44.865  0.00  0.00      PROA  
ATOM   3039 HD23 LEU P 779      -5.610   9.551  44.826  0.00  0.00      PROA  
ATOM   3040  C   LEU P 779      -3.175   7.285  41.419  0.00  0.00      PROA  
ATOM   3041  O   LEU P 779      -3.397   6.166  41.898  0.00  0.00      PROA  
ATOM   3042  N   ALA P 780      -3.910   7.636  40.287  0.00  0.00      PROA  
ATOM   3043  HN  ALA P 780      -3.753   8.531  39.875  0.00  0.00      PROA  
ATOM   3044  CA  ALA P 780      -4.791   6.782  39.494  0.00  0.00      PROA  
ATOM   3045  HA  ALA P 780      -5.608   6.460  40.122  0.00  0.00      PROA  
ATOM   3046  CB  ALA P 780      -5.398   7.475  38.306  0.00  0.00      PROA  
ATOM   3047  HB1 ALA P 780      -6.080   8.303  38.596  0.00  0.00      PROA  
ATOM   3048  HB2 ALA P 780      -5.870   6.702  37.663  0.00  0.00      PROA  
ATOM   3049  HB3 ALA P 780      -4.695   8.034  37.652  0.00  0.00      PROA  
ATOM   3050  C   ALA P 780      -4.196   5.439  39.121  0.00  0.00      PROA  
ATOM   3051  O   ALA P 780      -4.843   4.436  39.302  0.00  0.00      PROA  
ATOM   3052  N   GLN P 781      -2.921   5.445  38.823  0.00  0.00      PROA  
ATOM   3053  HN  GLN P 781      -2.413   6.281  38.630  0.00  0.00      PROA  
ATOM   3054  CA  GLN P 781      -2.159   4.301  38.371  0.00  0.00      PROA  
ATOM   3055  HA  GLN P 781      -2.802   3.849  37.630  0.00  0.00      PROA  
ATOM   3056  CB  GLN P 781      -0.755   4.909  37.853  0.00  0.00      PROA  
ATOM   3057  HB1 GLN P 781      -0.315   5.466  38.708  0.00  0.00      PROA  
ATOM   3058  HB2 GLN P 781      -1.026   5.729  37.154  0.00  0.00      PROA  
ATOM   3059  CG  GLN P 781       0.195   3.932  37.128  0.00  0.00      PROA  
ATOM   3060  HG1 GLN P 781       0.616   3.131  37.772  0.00  0.00      PROA  
ATOM   3061  HG2 GLN P 781       1.048   4.480  36.675  0.00  0.00      PROA  
ATOM   3062  CD  GLN P 781      -0.440   3.227  35.950  0.00  0.00      PROA  
ATOM   3063  OE1 GLN P 781      -1.348   3.699  35.272  0.00  0.00      PROA  
ATOM   3064  NE2 GLN P 781      -0.014   1.986  35.691  0.00  0.00      PROA  
ATOM   3065 HE21 GLN P 781       0.573   1.484  36.326  0.00  0.00      PROA  
ATOM   3066 HE22 GLN P 781      -0.283   1.418  34.913  0.00  0.00      PROA  
ATOM   3067  C   GLN P 781      -1.860   3.261  39.541  0.00  0.00      PROA  
ATOM   3068  O   GLN P 781      -1.863   1.993  39.355  0.00  0.00      PROA  
ATOM   3069  N   TRP P 782      -1.789   3.790  40.763  0.00  0.00      PROA  
ATOM   3070  HN  TRP P 782      -1.915   4.760  40.954  0.00  0.00      PROA  
ATOM   3071  CA  TRP P 782      -1.555   2.965  41.931  0.00  0.00      PROA  
ATOM   3072  HA  TRP P 782      -1.055   2.073  41.583  0.00  0.00      PROA  
ATOM   3073  CB  TRP P 782      -0.700   3.689  43.034  0.00  0.00      PROA  
ATOM   3074  HB1 TRP P 782      -0.636   3.225  44.041  0.00  0.00      PROA  
ATOM   3075  HB2 TRP P 782      -1.265   4.605  43.310  0.00  0.00      PROA  
ATOM   3076  CG  TRP P 782       0.744   4.083  42.627  0.00  0.00      PROA  
ATOM   3077  CD1 TRP P 782       1.421   3.943  41.408  0.00  0.00      PROA  
ATOM   3078  HD1 TRP P 782       0.973   3.631  40.477  0.00  0.00      PROA  
ATOM   3079  NE1 TRP P 782       2.495   4.818  41.421  0.00  0.00      PROA  
ATOM   3080  HE1 TRP P 782       3.274   4.739  40.839  0.00  0.00      PROA  
ATOM   3081  CE2 TRP P 782       2.524   5.408  42.720  0.00  0.00      PROA  
ATOM   3082  CD2 TRP P 782       1.460   4.868  43.466  0.00  0.00      PROA  
ATOM   3083  CE3 TRP P 782       1.340   5.342  44.816  0.00  0.00      PROA  
ATOM   3084  HE3 TRP P 782       0.508   4.933  45.370  0.00  0.00      PROA  
ATOM   3085  CZ3 TRP P 782       2.087   6.459  45.211  0.00  0.00      PROA  
ATOM   3086  HZ3 TRP P 782       1.872   6.988  46.128  0.00  0.00      PROA  
ATOM   3087  CZ2 TRP P 782       3.321   6.406  43.177  0.00  0.00      PROA  
ATOM   3088  HZ2 TRP P 782       4.183   6.844  42.695  0.00  0.00      PROA  
ATOM   3089  CH2 TRP P 782       3.052   7.053  44.384  0.00  0.00      PROA  
ATOM   3090  HH2 TRP P 782       3.729   7.839  44.686  0.00  0.00      PROA  
ATOM   3091  C   TRP P 782      -2.890   2.615  42.606  0.00  0.00      PROA  
ATOM   3092  O   TRP P 782      -3.075   1.570  43.157  0.00  0.00      PROA  
ATOM   3093  N   LYS P 783      -3.940   3.470  42.531  0.00  0.00      PROA  
ATOM   3094  HN  LYS P 783      -3.868   4.388  42.149  0.00  0.00      PROA  
ATOM   3095  CA  LYS P 783      -5.324   3.134  42.976  0.00  0.00      PROA  
ATOM   3096  HA  LYS P 783      -5.218   2.869  44.018  0.00  0.00      PROA  
ATOM   3097  CB  LYS P 783      -6.281   4.358  43.098  0.00  0.00      PROA  
ATOM   3098  HB1 LYS P 783      -7.170   3.882  43.565  0.00  0.00      PROA  
ATOM   3099  HB2 LYS P 783      -6.479   4.940  42.173  0.00  0.00      PROA  
ATOM   3100  CG  LYS P 783      -5.973   5.489  44.177  0.00  0.00      PROA  
ATOM   3101  HG1 LYS P 783      -6.512   6.429  43.930  0.00  0.00      PROA  
ATOM   3102  HG2 LYS P 783      -4.909   5.785  44.063  0.00  0.00      PROA  
ATOM   3103  CD  LYS P 783      -6.180   4.990  45.626  0.00  0.00      PROA  
ATOM   3104  HD1 LYS P 783      -5.557   4.071  45.684  0.00  0.00      PROA  
ATOM   3105  HD2 LYS P 783      -7.254   4.707  45.643  0.00  0.00      PROA  
ATOM   3106  CE  LYS P 783      -5.856   6.060  46.560  0.00  0.00      PROA  
ATOM   3107  HE1 LYS P 783      -5.918   7.106  46.190  0.00  0.00      PROA  
ATOM   3108  HE2 LYS P 783      -4.796   5.961  46.876  0.00  0.00      PROA  
ATOM   3109  NZ  LYS P 783      -6.630   5.940  47.815  0.00  0.00      PROA  
ATOM   3110  HZ1 LYS P 783      -6.432   4.969  48.132  0.00  0.00      PROA  
ATOM   3111  HZ2 LYS P 783      -7.649   6.128  47.736  0.00  0.00      PROA  
ATOM   3112  HZ3 LYS P 783      -6.378   6.541  48.625  0.00  0.00      PROA  
ATOM   3113  C   LYS P 783      -5.997   1.954  42.311  0.00  0.00      PROA  
ATOM   3114  O   LYS P 783      -6.726   1.306  43.024  0.00  0.00      PROA  
ATOM   3115  N   LYS P 784      -5.800   1.729  41.000  0.00  0.00      PROA  
ATOM   3116  HN  LYS P 784      -5.220   2.275  40.401  0.00  0.00      PROA  
ATOM   3117  CA  LYS P 784      -6.539   0.623  40.341  0.00  0.00      PROA  
ATOM   3118  HA  LYS P 784      -7.580   0.736  40.606  0.00  0.00      PROA  
ATOM   3119  CB  LYS P 784      -6.572   0.768  38.770  0.00  0.00      PROA  
ATOM   3120  HB1 LYS P 784      -7.261   1.603  38.525  0.00  0.00      PROA  
ATOM   3121  HB2 LYS P 784      -7.104  -0.131  38.390  0.00  0.00      PROA  
ATOM   3122  CG  LYS P 784      -5.198   0.913  38.217  0.00  0.00      PROA  
ATOM   3123  HG1 LYS P 784      -4.665  -0.042  38.414  0.00  0.00      PROA  
ATOM   3124  HG2 LYS P 784      -4.575   1.719  38.660  0.00  0.00      PROA  
ATOM   3125  CD  LYS P 784      -5.336   1.088  36.683  0.00  0.00      PROA  
ATOM   3126  HD1 LYS P 784      -5.736   2.104  36.481  0.00  0.00      PROA  
ATOM   3127  HD2 LYS P 784      -5.996   0.287  36.286  0.00  0.00      PROA  
ATOM   3128  CE  LYS P 784      -4.015   0.972  35.980  0.00  0.00      PROA  
ATOM   3129  HE1 LYS P 784      -3.471   0.026  36.186  0.00  0.00      PROA  
ATOM   3130  HE2 LYS P 784      -3.261   1.755  36.213  0.00  0.00      PROA  
ATOM   3131  NZ  LYS P 784      -4.185   1.003  34.528  0.00  0.00      PROA  
ATOM   3132  HZ1 LYS P 784      -3.283   0.647  34.153  0.00  0.00      PROA  
ATOM   3133  HZ2 LYS P 784      -4.316   1.969  34.166  0.00  0.00      PROA  
ATOM   3134  HZ3 LYS P 784      -5.012   0.420  34.289  0.00  0.00      PROA  
ATOM   3135  C   LYS P 784      -6.120  -0.860  40.671  0.00  0.00      PROA  
ATOM   3136  O   LYS P 784      -6.914  -1.813  40.742  0.00  0.00      PROA  
ATOM   3137  N   ASP P 785      -4.799  -1.020  40.815  0.00  0.00      PROA  
ATOM   3138  HN  ASP P 785      -4.160  -0.263  40.936  0.00  0.00      PROA  
ATOM   3139  CA  ASP P 785      -4.102  -2.258  41.048  0.00  0.00      PROA  
ATOM   3140  HA  ASP P 785      -4.546  -3.152  40.634  0.00  0.00      PROA  
ATOM   3141  CB  ASP P 785      -2.691  -2.150  40.498  0.00  0.00      PROA  
ATOM   3142  HB1 ASP P 785      -2.009  -2.877  40.988  0.00  0.00      PROA  
ATOM   3143  HB2 ASP P 785      -2.238  -1.181  40.801  0.00  0.00      PROA  
ATOM   3144  CG  ASP P 785      -2.627  -2.243  38.979  0.00  0.00      PROA  
ATOM   3145  OD1 ASP P 785      -3.665  -2.629  38.385  0.00  0.00      PROA  
ATOM   3146  OD2 ASP P 785      -1.546  -1.944  38.428  0.00  0.00      PROA  
ATOM   3147  C   ASP P 785      -4.057  -2.405  42.615  0.00  0.00      PROA  
ATOM   3148  O   ASP P 785      -3.728  -3.523  43.119  0.00  0.00      PROA  
ATOM   3149  N   ASN P 786      -4.275  -1.323  43.377  0.00  0.00      PROA  
ATOM   3150  HN  ASN P 786      -4.677  -0.528  42.930  0.00  0.00      PROA  
ATOM   3151  CA  ASN P 786      -4.311  -1.250  44.875  0.00  0.00      PROA  
ATOM   3152  HA  ASN P 786      -4.732  -0.283  45.107  0.00  0.00      PROA  
ATOM   3153  CB  ASN P 786      -5.295  -2.337  45.426  0.00  0.00      PROA  
ATOM   3154  HB1 ASN P 786      -5.352  -2.170  46.523  0.00  0.00      PROA  
ATOM   3155  HB2 ASN P 786      -4.862  -3.359  45.379  0.00  0.00      PROA  
ATOM   3156  CG  ASN P 786      -6.662  -2.290  44.773  0.00  0.00      PROA  
ATOM   3157  OD1 ASN P 786      -7.409  -1.337  45.000  0.00  0.00      PROA  
ATOM   3158  ND2 ASN P 786      -7.032  -3.357  44.089  0.00  0.00      PROA  
ATOM   3159 HD21 ASN P 786      -7.890  -3.500  43.595  0.00  0.00      PROA  
ATOM   3160 HD22 ASN P 786      -6.406  -4.129  44.194  0.00  0.00      PROA  
ATOM   3161  C   ASN P 786      -2.967  -1.350  45.595  0.00  0.00      PROA  
ATOM   3162  O   ASN P 786      -2.753  -2.170  46.495  0.00  0.00      PROA  
ATOM   3163  N   ILE P 787      -2.003  -0.620  45.025  0.00  0.00      PROA  
ATOM   3164  HN  ILE P 787      -2.121  -0.030  44.230  0.00  0.00      PROA  
ATOM   3165  CA  ILE P 787      -0.689  -0.766  45.479  0.00  0.00      PROA  
ATOM   3166  HA  ILE P 787      -0.600  -1.610  46.147  0.00  0.00      PROA  
ATOM   3167  CB  ILE P 787       0.321  -1.009  44.340  0.00  0.00      PROA  
ATOM   3168  HB  ILE P 787       1.388  -1.083  44.642  0.00  0.00      PROA  
ATOM   3169  CG2 ILE P 787      -0.003  -2.436  43.883  0.00  0.00      PROA  
ATOM   3170 HG21 ILE P 787      -1.047  -2.504  43.511  0.00  0.00      PROA  
ATOM   3171 HG22 ILE P 787      -0.077  -3.163  44.720  0.00  0.00      PROA  
ATOM   3172 HG23 ILE P 787       0.661  -2.753  43.051  0.00  0.00      PROA  
ATOM   3173  CG1 ILE P 787       0.157   0.003  43.122  0.00  0.00      PROA  
ATOM   3174 HG11 ILE P 787       0.190   1.052  43.489  0.00  0.00      PROA  
ATOM   3175 HG12 ILE P 787      -0.784  -0.165  42.555  0.00  0.00      PROA  
ATOM   3176  CD  ILE P 787       1.284  -0.073  42.153  0.00  0.00      PROA  
ATOM   3177  HD1 ILE P 787       1.274   0.796  41.461  0.00  0.00      PROA  
ATOM   3178  HD2 ILE P 787       1.411  -1.063  41.665  0.00  0.00      PROA  
ATOM   3179  HD3 ILE P 787       2.217   0.057  42.742  0.00  0.00      PROA  
ATOM   3180  C   ILE P 787      -0.375   0.455  46.336  0.00  0.00      PROA  
ATOM   3181  O   ILE P 787      -0.245   1.530  45.819  0.00  0.00      PROA  
ATOM   3182  N   THR P 788      -0.225   0.233  47.651  0.00  0.00      PROA  
ATOM   3183  HN  THR P 788      -0.463  -0.657  48.031  0.00  0.00      PROA  
ATOM   3184  CA  THR P 788       0.036   1.251  48.665  0.00  0.00      PROA  
ATOM   3185  HA  THR P 788       0.081   2.192  48.135  0.00  0.00      PROA  
ATOM   3186  CB  THR P 788      -1.114   1.515  49.636  0.00  0.00      PROA  
ATOM   3187  HB  THR P 788      -1.039   2.512  50.120  0.00  0.00      PROA  
ATOM   3188  OG1 THR P 788      -1.257   0.442  50.615  0.00  0.00      PROA  
ATOM   3189  HG1 THR P 788      -1.331  -0.377  50.121  0.00  0.00      PROA  
ATOM   3190  CG2 THR P 788      -2.447   1.594  48.793  0.00  0.00      PROA  
ATOM   3191 HG21 THR P 788      -2.698   0.598  48.370  0.00  0.00      PROA  
ATOM   3192 HG22 THR P 788      -2.443   2.451  48.086  0.00  0.00      PROA  
ATOM   3193 HG23 THR P 788      -3.272   1.886  49.477  0.00  0.00      PROA  
ATOM   3194  C   THR P 788       1.337   1.004  49.366  0.00  0.00      PROA  
ATOM   3195  O   THR P 788       1.515   1.600  50.452  0.00  0.00      PROA  
ATOM   3196  N   ALA P 789       2.216   0.082  48.902  0.00  0.00      PROA  
ATOM   3197  HN  ALA P 789       2.058  -0.537  48.137  0.00  0.00      PROA  
ATOM   3198  CA  ALA P 789       3.289  -0.327  49.703  0.00  0.00      PROA  
ATOM   3199  HA  ALA P 789       3.309   0.210  50.639  0.00  0.00      PROA  
ATOM   3200  CB  ALA P 789       3.191  -1.831  50.138  0.00  0.00      PROA  
ATOM   3201  HB1 ALA P 789       3.507  -2.505  49.312  0.00  0.00      PROA  
ATOM   3202  HB2 ALA P 789       2.119  -2.100  50.254  0.00  0.00      PROA  
ATOM   3203  HB3 ALA P 789       3.795  -2.023  51.050  0.00  0.00      PROA  
ATOM   3204  C   ALA P 789       4.604  -0.184  48.937  0.00  0.00      PROA  
ATOM   3205  O   ALA P 789       5.614  -0.747  49.336  0.00  0.00      PROA  
ATOM   3206  N   HSD P 790       4.657   0.608  47.865  0.00  0.00      PROA  
ATOM   3207  HN  HSD P 790       3.832   1.142  47.697  0.00  0.00      PROA  
ATOM   3208  CA  HSD P 790       5.672   0.554  46.924  0.00  0.00      PROA  
ATOM   3209  HA  HSD P 790       6.494  -0.126  47.092  0.00  0.00      PROA  
ATOM   3210  CB  HSD P 790       5.198   0.211  45.413  0.00  0.00      PROA  
ATOM   3211  HB1 HSD P 790       5.937   0.520  44.643  0.00  0.00      PROA  
ATOM   3212  HB2 HSD P 790       4.241   0.754  45.264  0.00  0.00      PROA  
ATOM   3213  ND1 HSD P 790       4.118  -1.780  44.532  0.00  0.00      PROA  
ATOM   3214  HD1 HSD P 790       3.513  -1.307  43.891  0.00  0.00      PROA  
ATOM   3215  CG  HSD P 790       5.048  -1.262  45.345  0.00  0.00      PROA  
ATOM   3216  CE1 HSD P 790       4.051  -3.103  44.755  0.00  0.00      PROA  
ATOM   3217  HE1 HSD P 790       3.325  -3.853  44.440  0.00  0.00      PROA  
ATOM   3218  NE2 HSD P 790       4.947  -3.478  45.729  0.00  0.00      PROA  
ATOM   3219  CD2 HSD P 790       5.576  -2.283  46.075  0.00  0.00      PROA  
ATOM   3220  HD2 HSD P 790       6.371  -2.196  46.806  0.00  0.00      PROA  
ATOM   3221  C   HSD P 790       6.400   1.928  46.974  0.00  0.00      PROA  
ATOM   3222  O   HSD P 790       7.207   2.214  46.096  0.00  0.00      PROA  
ATOM   3223  N   ASN P 791       6.186   2.771  47.975  0.00  0.00      PROA  
ATOM   3224  HN  ASN P 791       5.570   2.425  48.678  0.00  0.00      PROA  
ATOM   3225  CA  ASN P 791       6.767   4.145  48.132  0.00  0.00      PROA  
ATOM   3226  HA  ASN P 791       6.577   4.574  47.159  0.00  0.00      PROA  
ATOM   3227  CB  ASN P 791       5.881   5.070  49.053  0.00  0.00      PROA  
ATOM   3228  HB1 ASN P 791       6.193   6.136  49.072  0.00  0.00      PROA  
ATOM   3229  HB2 ASN P 791       5.823   4.616  50.066  0.00  0.00      PROA  
ATOM   3230  CG  ASN P 791       4.470   4.995  48.611  0.00  0.00      PROA  
ATOM   3231  OD1 ASN P 791       3.659   4.523  49.400  0.00  0.00      PROA  
ATOM   3232  ND2 ASN P 791       4.208   5.381  47.325  0.00  0.00      PROA  
ATOM   3233 HD21 ASN P 791       3.342   5.114  46.903  0.00  0.00      PROA  
ATOM   3234 HD22 ASN P 791       4.943   5.936  46.935  0.00  0.00      PROA  
ATOM   3235  C   ASN P 791       8.264   4.106  48.384  0.00  0.00      PROA  
ATOM   3236  O   ASN P 791       8.839   5.222  48.483  0.00  0.00      PROA  
ATOM   3237  N   ILE P 792       8.891   2.948  48.634  0.00  0.00      PROA  
ATOM   3238  HN  ILE P 792       8.328   2.131  48.725  0.00  0.00      PROA  
ATOM   3239  CA  ILE P 792      10.308   2.883  48.960  0.00  0.00      PROA  
ATOM   3240  HA  ILE P 792      10.903   3.778  48.859  0.00  0.00      PROA  
ATOM   3241  CB  ILE P 792      10.388   2.422  50.410  0.00  0.00      PROA  
ATOM   3242  HB  ILE P 792      10.084   1.356  50.477  0.00  0.00      PROA  
ATOM   3243  CG2 ILE P 792      11.896   2.521  50.808  0.00  0.00      PROA  
ATOM   3244 HG21 ILE P 792      12.556   1.907  50.159  0.00  0.00      PROA  
ATOM   3245 HG22 ILE P 792      12.212   2.242  51.836  0.00  0.00      PROA  
ATOM   3246 HG23 ILE P 792      12.214   3.579  50.683  0.00  0.00      PROA  
ATOM   3247  CG1 ILE P 792       9.471   3.314  51.348  0.00  0.00      PROA  
ATOM   3248 HG11 ILE P 792       8.375   3.268  51.174  0.00  0.00      PROA  
ATOM   3249 HG12 ILE P 792       9.685   4.395  51.213  0.00  0.00      PROA  
ATOM   3250  CD  ILE P 792       9.627   2.777  52.779  0.00  0.00      PROA  
ATOM   3251  HD1 ILE P 792      10.627   2.955  53.231  0.00  0.00      PROA  
ATOM   3252  HD2 ILE P 792       9.427   1.688  52.862  0.00  0.00      PROA  
ATOM   3253  HD3 ILE P 792       8.803   3.153  53.422  0.00  0.00      PROA  
ATOM   3254  C   ILE P 792      10.927   1.841  48.040  0.00  0.00      PROA  
ATOM   3255  O   ILE P 792      12.099   1.569  48.033  0.00  0.00      PROA  
ATOM   3256  N   SER P 793      10.100   1.422  47.078  0.00  0.00      PROA  
ATOM   3257  HN  SER P 793       9.150   1.721  47.115  0.00  0.00      PROA  
ATOM   3258  CA  SER P 793      10.542   0.384  46.155  0.00  0.00      PROA  
ATOM   3259  HA  SER P 793      11.112  -0.326  46.736  0.00  0.00      PROA  
ATOM   3260  CB  SER P 793       9.377  -0.463  45.637  0.00  0.00      PROA  
ATOM   3261  HB1 SER P 793       9.657  -1.223  44.876  0.00  0.00      PROA  
ATOM   3262  HB2 SER P 793       8.599   0.207  45.211  0.00  0.00      PROA  
ATOM   3263  OG  SER P 793       8.787  -1.198  46.699  0.00  0.00      PROA  
ATOM   3264  HG1 SER P 793       9.321  -1.995  46.730  0.00  0.00      PROA  
ATOM   3265  C   SER P 793      11.286   0.880  44.963  0.00  0.00      PROA  
ATOM   3266  O   SER P 793      12.021   0.113  44.318  0.00  0.00      PROA  
ATOM   3267  N   TRP P 794      11.205   2.174  44.689  0.00  0.00      PROA  
ATOM   3268  HN  TRP P 794      10.659   2.832  45.200  0.00  0.00      PROA  
ATOM   3269  CA  TRP P 794      11.722   2.754  43.463  0.00  0.00      PROA  
ATOM   3270  HA  TRP P 794      10.977   2.579  42.701  0.00  0.00      PROA  
ATOM   3271  CB  TRP P 794      11.641   4.325  43.683  0.00  0.00      PROA  
ATOM   3272  HB1 TRP P 794      11.920   4.772  42.704  0.00  0.00      PROA  
ATOM   3273  HB2 TRP P 794      12.380   4.635  44.453  0.00  0.00      PROA  
ATOM   3274  CG  TRP P 794      10.332   4.823  44.156  0.00  0.00      PROA  
ATOM   3275  CD1 TRP P 794       9.974   5.286  45.373  0.00  0.00      PROA  
ATOM   3276  HD1 TRP P 794      10.597   5.531  46.221  0.00  0.00      PROA  
ATOM   3277  NE1 TRP P 794       8.639   5.609  45.436  0.00  0.00      PROA  
ATOM   3278  HE1 TRP P 794       8.120   5.998  46.166  0.00  0.00      PROA  
ATOM   3279  CE2 TRP P 794       8.084   5.420  44.236  0.00  0.00      PROA  
ATOM   3280  CD2 TRP P 794       9.122   5.005  43.344  0.00  0.00      PROA  
ATOM   3281  CE3 TRP P 794       8.888   4.826  41.980  0.00  0.00      PROA  
ATOM   3282  HE3 TRP P 794       9.672   4.417  41.359  0.00  0.00      PROA  
ATOM   3283  CZ3 TRP P 794       7.545   4.963  41.570  0.00  0.00      PROA  
ATOM   3284  HZ3 TRP P 794       7.486   4.811  40.502  0.00  0.00      PROA  
ATOM   3285  CZ2 TRP P 794       6.772   5.457  43.772  0.00  0.00      PROA  
ATOM   3286  HZ2 TRP P 794       5.992   5.967  44.318  0.00  0.00      PROA  
ATOM   3287  CH2 TRP P 794       6.503   5.233  42.422  0.00  0.00      PROA  
ATOM   3288  HH2 TRP P 794       5.517   5.475  42.054  0.00  0.00      PROA  
ATOM   3289  C   TRP P 794      13.058   2.422  42.849  0.00  0.00      PROA  
ATOM   3290  O   TRP P 794      13.169   1.966  41.720  0.00  0.00      PROA  
ATOM   3291  N   ARG P 795      14.086   2.456  43.666  0.00  0.00      PROA  
ATOM   3292  HN  ARG P 795      13.952   2.770  44.603  0.00  0.00      PROA  
ATOM   3293  CA  ARG P 795      15.482   2.158  43.432  0.00  0.00      PROA  
ATOM   3294  HA  ARG P 795      15.844   2.607  42.519  0.00  0.00      PROA  
ATOM   3295  CB  ARG P 795      16.320   2.626  44.634  0.00  0.00      PROA  
ATOM   3296  HB1 ARG P 795      17.251   2.019  44.606  0.00  0.00      PROA  
ATOM   3297  HB2 ARG P 795      15.926   2.273  45.611  0.00  0.00      PROA  
ATOM   3298  CG  ARG P 795      16.599   4.129  44.725  0.00  0.00      PROA  
ATOM   3299  HG1 ARG P 795      17.155   4.369  45.656  0.00  0.00      PROA  
ATOM   3300  HG2 ARG P 795      15.643   4.663  44.916  0.00  0.00      PROA  
ATOM   3301  CD  ARG P 795      17.306   4.747  43.559  0.00  0.00      PROA  
ATOM   3302  HD1 ARG P 795      16.600   4.783  42.703  0.00  0.00      PROA  
ATOM   3303  HD2 ARG P 795      18.186   4.126  43.286  0.00  0.00      PROA  
ATOM   3304  NE  ARG P 795      17.827   6.111  43.909  0.00  0.00      PROA  
ATOM   3305  HE  ARG P 795      18.818   6.192  44.018  0.00  0.00      PROA  
ATOM   3306  CZ  ARG P 795      17.182   7.218  44.289  0.00  0.00      PROA  
ATOM   3307  NH1 ARG P 795      15.898   7.292  44.153  0.00  0.00      PROA  
ATOM   3308 HH11 ARG P 795      15.412   6.732  43.482  0.00  0.00      PROA  
ATOM   3309 HH12 ARG P 795      15.409   8.103  44.475  0.00  0.00      PROA  
ATOM   3310  NH2 ARG P 795      17.838   8.291  44.629  0.00  0.00      PROA  
ATOM   3311 HH21 ARG P 795      18.813   8.207  44.422  0.00  0.00      PROA  
ATOM   3312 HH22 ARG P 795      17.297   9.120  44.768  0.00  0.00      PROA  
ATOM   3313  C   ARG P 795      15.859   0.654  43.259  0.00  0.00      PROA  
ATOM   3314  O   ARG P 795      16.961   0.339  42.815  0.00  0.00      PROA  
ATOM   3315  N   ASN P 796      14.997  -0.247  43.657  0.00  0.00      PROA  
ATOM   3316  HN  ASN P 796      14.097   0.068  43.948  0.00  0.00      PROA  
ATOM   3317  CA  ASN P 796      15.181  -1.717  43.393  0.00  0.00      PROA  
ATOM   3318  HA  ASN P 796      16.216  -2.003  43.276  0.00  0.00      PROA  
ATOM   3319  CB  ASN P 796      14.393  -2.589  44.464  0.00  0.00      PROA  
ATOM   3320  HB1 ASN P 796      14.107  -3.579  44.049  0.00  0.00      PROA  
ATOM   3321  HB2 ASN P 796      13.434  -2.083  44.709  0.00  0.00      PROA  
ATOM   3322  CG  ASN P 796      15.261  -2.986  45.678  0.00  0.00      PROA  
ATOM   3323  OD1 ASN P 796      15.613  -4.146  45.807  0.00  0.00      PROA  
ATOM   3324  ND2 ASN P 796      15.508  -2.051  46.581  0.00  0.00      PROA  
ATOM   3325 HD21 ASN P 796      15.930  -2.414  47.412  0.00  0.00      PROA  
ATOM   3326 HD22 ASN P 796      15.132  -1.143  46.397  0.00  0.00      PROA  
ATOM   3327  C   ASN P 796      14.610  -2.012  42.066  0.00  0.00      PROA  
ATOM   3328  O   ASN P 796      15.069  -2.941  41.427  0.00  0.00      PROA  
ATOM   3329  N   LEU P 797      13.473  -1.349  41.716  0.00  0.00      PROA  
ATOM   3330  HN  LEU P 797      13.175  -0.553  42.237  0.00  0.00      PROA  
ATOM   3331  CA  LEU P 797      12.664  -1.683  40.558  0.00  0.00      PROA  
ATOM   3332  HA  LEU P 797      12.266  -2.682  40.659  0.00  0.00      PROA  
ATOM   3333  CB  LEU P 797      11.515  -0.636  40.362  0.00  0.00      PROA  
ATOM   3334  HB1 LEU P 797      10.953  -0.917  39.445  0.00  0.00      PROA  
ATOM   3335  HB2 LEU P 797      12.053   0.331  40.267  0.00  0.00      PROA  
ATOM   3336  CG  LEU P 797      10.484  -0.514  41.440  0.00  0.00      PROA  
ATOM   3337  HG  LEU P 797      11.061  -0.090  42.291  0.00  0.00      PROA  
ATOM   3338  CD1 LEU P 797       9.257   0.330  40.943  0.00  0.00      PROA  
ATOM   3339 HD11 LEU P 797       8.600  -0.112  40.163  0.00  0.00      PROA  
ATOM   3340 HD12 LEU P 797       9.586   1.352  40.658  0.00  0.00      PROA  
ATOM   3341 HD13 LEU P 797       8.551   0.397  41.798  0.00  0.00      PROA  
ATOM   3342  CD2 LEU P 797       9.899  -1.866  41.830  0.00  0.00      PROA  
ATOM   3343 HD21 LEU P 797       9.741  -2.325  40.831  0.00  0.00      PROA  
ATOM   3344 HD22 LEU P 797       8.895  -1.652  42.255  0.00  0.00      PROA  
ATOM   3345 HD23 LEU P 797      10.515  -2.582  42.415  0.00  0.00      PROA  
ATOM   3346  C   LEU P 797      13.423  -1.663  39.214  0.00  0.00      PROA  
ATOM   3347  O   LEU P 797      14.402  -0.940  38.961  0.00  0.00      PROA  
ATOM   3348  N   THR P 798      12.954  -2.412  38.227  0.00  0.00      PROA  
ATOM   3349  HN  THR P 798      12.192  -3.032  38.397  0.00  0.00      PROA  
ATOM   3350  CA  THR P 798      13.517  -2.458  36.879  0.00  0.00      PROA  
ATOM   3351  HA  THR P 798      14.591  -2.439  36.994  0.00  0.00      PROA  
ATOM   3352  CB  THR P 798      13.212  -3.714  35.920  0.00  0.00      PROA  
ATOM   3353  HB  THR P 798      13.673  -3.496  34.932  0.00  0.00      PROA  
ATOM   3354  OG1 THR P 798      11.755  -3.826  35.751  0.00  0.00      PROA  
ATOM   3355  HG1 THR P 798      11.444  -4.056  36.629  0.00  0.00      PROA  
ATOM   3356  CG2 THR P 798      13.807  -4.931  36.536  0.00  0.00      PROA  
ATOM   3357 HG21 THR P 798      13.804  -5.718  35.751  0.00  0.00      PROA  
ATOM   3358 HG22 THR P 798      13.220  -5.270  37.415  0.00  0.00      PROA  
ATOM   3359 HG23 THR P 798      14.809  -4.652  36.928  0.00  0.00      PROA  
ATOM   3360  C   THR P 798      13.003  -1.250  36.123  0.00  0.00      PROA  
ATOM   3361  O   THR P 798      11.996  -0.740  36.571  0.00  0.00      PROA  
ATOM   3362  N   VAL P 799      13.642  -0.783  35.040  0.00  0.00      PROA  
ATOM   3363  HN  VAL P 799      14.453  -1.349  34.913  0.00  0.00      PROA  
ATOM   3364  CA  VAL P 799      13.366   0.424  34.276  0.00  0.00      PROA  
ATOM   3365  HA  VAL P 799      13.374   1.215  35.011  0.00  0.00      PROA  
ATOM   3366  CB  VAL P 799      14.442   0.569  33.278  0.00  0.00      PROA  
ATOM   3367  HB  VAL P 799      14.585  -0.365  32.694  0.00  0.00      PROA  
ATOM   3368  CG1 VAL P 799      14.243   1.826  32.371  0.00  0.00      PROA  
ATOM   3369 HG11 VAL P 799      15.147   1.912  31.730  0.00  0.00      PROA  
ATOM   3370 HG12 VAL P 799      14.023   2.762  32.927  0.00  0.00      PROA  
ATOM   3371 HG13 VAL P 799      13.391   1.504  31.735  0.00  0.00      PROA  
ATOM   3372  CG2 VAL P 799      15.747   0.862  34.014  0.00  0.00      PROA  
ATOM   3373 HG21 VAL P 799      16.560   0.902  33.257  0.00  0.00      PROA  
ATOM   3374 HG22 VAL P 799      16.011   0.160  34.833  0.00  0.00      PROA  
ATOM   3375 HG23 VAL P 799      15.778   1.886  34.442  0.00  0.00      PROA  
ATOM   3376  C   VAL P 799      12.028   0.370  33.635  0.00  0.00      PROA  
ATOM   3377  O   VAL P 799      11.239   1.292  33.688  0.00  0.00      PROA  
ATOM   3378  N   SER P 800      11.600  -0.868  33.129  0.00  0.00      PROA  
ATOM   3379  HN  SER P 800      12.222  -1.647  33.105  0.00  0.00      PROA  
ATOM   3380  CA  SER P 800      10.179  -1.186  32.784  0.00  0.00      PROA  
ATOM   3381  HA  SER P 800       9.935  -0.426  32.056  0.00  0.00      PROA  
ATOM   3382  CB  SER P 800       9.833  -2.506  32.155  0.00  0.00      PROA  
ATOM   3383  HB1 SER P 800      10.024  -3.293  32.916  0.00  0.00      PROA  
ATOM   3384  HB2 SER P 800      10.524  -2.693  31.305  0.00  0.00      PROA  
ATOM   3385  OG  SER P 800       8.464  -2.523  31.612  0.00  0.00      PROA  
ATOM   3386  HG1 SER P 800       8.286  -1.656  31.240  0.00  0.00      PROA  
ATOM   3387  C   SER P 800       9.161  -0.926  33.972  0.00  0.00      PROA  
ATOM   3388  O   SER P 800       8.097  -0.363  33.829  0.00  0.00      PROA  
ATOM   3389  N   GLU P 801       9.470  -1.357  35.214  0.00  0.00      PROA  
ATOM   3390  HN  GLU P 801      10.306  -1.860  35.418  0.00  0.00      PROA  
ATOM   3391  CA  GLU P 801       8.544  -1.218  36.318  0.00  0.00      PROA  
ATOM   3392  HA  GLU P 801       7.538  -1.417  35.979  0.00  0.00      PROA  
ATOM   3393  CB  GLU P 801       8.930  -2.229  37.454  0.00  0.00      PROA  
ATOM   3394  HB1 GLU P 801       8.345  -2.000  38.370  0.00  0.00      PROA  
ATOM   3395  HB2 GLU P 801      10.017  -2.134  37.663  0.00  0.00      PROA  
ATOM   3396  CG  GLU P 801       8.424  -3.607  36.976  0.00  0.00      PROA  
ATOM   3397  HG1 GLU P 801       8.678  -3.804  35.913  0.00  0.00      PROA  
ATOM   3398  HG2 GLU P 801       7.323  -3.748  37.025  0.00  0.00      PROA  
ATOM   3399  CD  GLU P 801       9.116  -4.712  37.788  0.00  0.00      PROA  
ATOM   3400  OE1 GLU P 801       8.285  -5.431  38.412  0.00  0.00      PROA  
ATOM   3401  OE2 GLU P 801      10.335  -4.855  37.885  0.00  0.00      PROA  
ATOM   3402  C   GLU P 801       8.613   0.173  36.962  0.00  0.00      PROA  
ATOM   3403  O   GLU P 801       7.576   0.573  37.447  0.00  0.00      PROA  
ATOM   3404  N   CYS P 802       9.717   0.855  36.895  0.00  0.00      PROA  
ATOM   3405  HN  CYS P 802      10.507   0.374  36.522  0.00  0.00      PROA  
ATOM   3406  CA  CYS P 802       9.854   2.314  37.337  0.00  0.00      PROA  
ATOM   3407  HA  CYS P 802       9.497   2.433  38.349  0.00  0.00      PROA  
ATOM   3408  CB  CYS P 802      11.422   2.764  37.349  0.00  0.00      PROA  
ATOM   3409  HB1 CYS P 802      11.800   2.701  36.307  0.00  0.00      PROA  
ATOM   3410  HB2 CYS P 802      12.051   2.180  38.054  0.00  0.00      PROA  
ATOM   3411  SG  CYS P 802      11.408   4.499  37.951  0.00  0.00      PROA  
ATOM   3412  C   CYS P 802       9.025   3.187  36.420  0.00  0.00      PROA  
ATOM   3413  O   CYS P 802       8.153   3.904  36.895  0.00  0.00      PROA  
ATOM   3414  N   LYS P 803       9.124   2.917  35.126  0.00  0.00      PROA  
ATOM   3415  HN  LYS P 803       9.777   2.258  34.759  0.00  0.00      PROA  
ATOM   3416  CA  LYS P 803       8.182   3.353  34.132  0.00  0.00      PROA  
ATOM   3417  HA  LYS P 803       8.138   4.417  34.311  0.00  0.00      PROA  
ATOM   3418  CB  LYS P 803       8.734   3.098  32.722  0.00  0.00      PROA  
ATOM   3419  HB1 LYS P 803       7.982   3.182  31.909  0.00  0.00      PROA  
ATOM   3420  HB2 LYS P 803       8.869   2.005  32.573  0.00  0.00      PROA  
ATOM   3421  CG  LYS P 803       9.914   4.027  32.352  0.00  0.00      PROA  
ATOM   3422  HG1 LYS P 803      10.842   3.732  32.886  0.00  0.00      PROA  
ATOM   3423  HG2 LYS P 803       9.702   5.070  32.674  0.00  0.00      PROA  
ATOM   3424  CD  LYS P 803      10.277   3.981  30.908  0.00  0.00      PROA  
ATOM   3425  HD1 LYS P 803      11.000   4.781  30.638  0.00  0.00      PROA  
ATOM   3426  HD2 LYS P 803       9.305   4.246  30.439  0.00  0.00      PROA  
ATOM   3427  CE  LYS P 803      10.658   2.494  30.482  0.00  0.00      PROA  
ATOM   3428  HE1 LYS P 803       9.898   1.684  30.493  0.00  0.00      PROA  
ATOM   3429  HE2 LYS P 803      11.551   2.166  31.056  0.00  0.00      PROA  
ATOM   3430  NZ  LYS P 803      11.154   2.536  29.072  0.00  0.00      PROA  
ATOM   3431  HZ1 LYS P 803      12.066   3.032  29.134  0.00  0.00      PROA  
ATOM   3432  HZ2 LYS P 803      10.556   3.036  28.383  0.00  0.00      PROA  
ATOM   3433  HZ3 LYS P 803      11.328   1.542  28.819  0.00  0.00      PROA  
ATOM   3434  C   LYS P 803       6.699   3.022  34.280  0.00  0.00      PROA  
ATOM   3435  O   LYS P 803       5.915   3.919  34.307  0.00  0.00      PROA  
ATOM   3436  N   LYS P 804       6.355   1.732  34.579  0.00  0.00      PROA  
ATOM   3437  HN  LYS P 804       6.977   0.977  34.386  0.00  0.00      PROA  
ATOM   3438  CA  LYS P 804       4.912   1.437  34.706  0.00  0.00      PROA  
ATOM   3439  HA  LYS P 804       4.372   1.867  33.875  0.00  0.00      PROA  
ATOM   3440  CB  LYS P 804       4.598  -0.104  34.668  0.00  0.00      PROA  
ATOM   3441  HB1 LYS P 804       5.362  -0.649  35.263  0.00  0.00      PROA  
ATOM   3442  HB2 LYS P 804       4.840  -0.349  33.612  0.00  0.00      PROA  
ATOM   3443  CG  LYS P 804       3.228  -0.579  35.061  0.00  0.00      PROA  
ATOM   3444  HG1 LYS P 804       2.616  -0.398  34.151  0.00  0.00      PROA  
ATOM   3445  HG2 LYS P 804       2.829  -0.025  35.938  0.00  0.00      PROA  
ATOM   3446  CD  LYS P 804       3.112  -2.020  35.500  0.00  0.00      PROA  
ATOM   3447  HD1 LYS P 804       3.770  -2.207  36.375  0.00  0.00      PROA  
ATOM   3448  HD2 LYS P 804       3.496  -2.671  34.686  0.00  0.00      PROA  
ATOM   3449  CE  LYS P 804       1.625  -2.363  35.942  0.00  0.00      PROA  
ATOM   3450  HE1 LYS P 804       1.003  -1.981  35.105  0.00  0.00      PROA  
ATOM   3451  HE2 LYS P 804       1.340  -1.869  36.896  0.00  0.00      PROA  
ATOM   3452  NZ  LYS P 804       1.370  -3.835  36.027  0.00  0.00      PROA  
ATOM   3453  HZ1 LYS P 804       1.517  -4.057  35.021  0.00  0.00      PROA  
ATOM   3454  HZ2 LYS P 804       0.383  -4.032  36.288  0.00  0.00      PROA  
ATOM   3455  HZ3 LYS P 804       1.999  -4.417  36.615  0.00  0.00      PROA  
ATOM   3456  C   LYS P 804       4.228   2.113  35.786  0.00  0.00      PROA  
ATOM   3457  O   LYS P 804       3.225   2.754  35.647  0.00  0.00      PROA  
ATOM   3458  N   LEU P 805       4.913   2.214  36.978  0.00  0.00      PROA  
ATOM   3459  HN  LEU P 805       5.769   1.712  37.073  0.00  0.00      PROA  
ATOM   3460  CA  LEU P 805       4.416   2.762  38.231  0.00  0.00      PROA  
ATOM   3461  HA  LEU P 805       3.344   2.685  38.339  0.00  0.00      PROA  
ATOM   3462  CB  LEU P 805       5.140   2.132  39.440  0.00  0.00      PROA  
ATOM   3463  HB1 LEU P 805       4.674   2.482  40.386  0.00  0.00      PROA  
ATOM   3464  HB2 LEU P 805       6.209   2.429  39.484  0.00  0.00      PROA  
ATOM   3465  CG  LEU P 805       5.068   0.559  39.745  0.00  0.00      PROA  
ATOM   3466  HG  LEU P 805       5.790   0.092  39.042  0.00  0.00      PROA  
ATOM   3467  CD1 LEU P 805       5.478   0.255  41.226  0.00  0.00      PROA  
ATOM   3468 HD11 LEU P 805       5.732  -0.816  41.378  0.00  0.00      PROA  
ATOM   3469 HD12 LEU P 805       4.621   0.466  41.900  0.00  0.00      PROA  
ATOM   3470 HD13 LEU P 805       6.363   0.884  41.466  0.00  0.00      PROA  
ATOM   3471  CD2 LEU P 805       3.708  -0.014  39.358  0.00  0.00      PROA  
ATOM   3472 HD21 LEU P 805       2.927   0.718  39.654  0.00  0.00      PROA  
ATOM   3473 HD22 LEU P 805       3.530  -1.059  39.690  0.00  0.00      PROA  
ATOM   3474 HD23 LEU P 805       3.584  -0.028  38.254  0.00  0.00      PROA  
ATOM   3475  C   LEU P 805       4.778   4.319  38.194  0.00  0.00      PROA  
ATOM   3476  O   LEU P 805       4.529   4.989  39.194  0.00  0.00      PROA  
ATOM   3477  N   ARG P 806       5.337   4.812  37.120  0.00  0.00      PROA  
ATOM   3478  HN  ARG P 806       5.635   4.316  36.308  0.00  0.00      PROA  
ATOM   3479  CA  ARG P 806       5.323   6.248  36.812  0.00  0.00      PROA  
ATOM   3480  HA  ARG P 806       5.831   6.308  35.861  0.00  0.00      PROA  
ATOM   3481  CB  ARG P 806       3.930   6.967  36.501  0.00  0.00      PROA  
ATOM   3482  HB1 ARG P 806       3.891   8.076  36.451  0.00  0.00      PROA  
ATOM   3483  HB2 ARG P 806       3.298   6.618  37.345  0.00  0.00      PROA  
ATOM   3484  CG  ARG P 806       3.299   6.506  35.104  0.00  0.00      PROA  
ATOM   3485  HG1 ARG P 806       2.236   6.830  35.082  0.00  0.00      PROA  
ATOM   3486  HG2 ARG P 806       3.337   5.396  35.084  0.00  0.00      PROA  
ATOM   3487  CD  ARG P 806       3.957   7.160  33.888  0.00  0.00      PROA  
ATOM   3488  HD1 ARG P 806       3.323   6.748  33.074  0.00  0.00      PROA  
ATOM   3489  HD2 ARG P 806       5.005   6.806  33.784  0.00  0.00      PROA  
ATOM   3490  NE  ARG P 806       3.775   8.635  33.940  0.00  0.00      PROA  
ATOM   3491  HE  ARG P 806       4.434   9.354  34.160  0.00  0.00      PROA  
ATOM   3492  CZ  ARG P 806       2.673   9.159  33.423  0.00  0.00      PROA  
ATOM   3493  NH1 ARG P 806       1.720   8.591  32.792  0.00  0.00      PROA  
ATOM   3494 HH11 ARG P 806       1.610   7.618  32.585  0.00  0.00      PROA  
ATOM   3495 HH12 ARG P 806       1.026   9.186  32.387  0.00  0.00      PROA  
ATOM   3496  NH2 ARG P 806       2.645  10.471  33.495  0.00  0.00      PROA  
ATOM   3497 HH21 ARG P 806       3.151  10.923  34.229  0.00  0.00      PROA  
ATOM   3498 HH22 ARG P 806       2.029  10.984  32.898  0.00  0.00      PROA  
ATOM   3499  C   ARG P 806       6.200   7.035  37.656  0.00  0.00      PROA  
ATOM   3500  O   ARG P 806       5.974   8.216  37.820  0.00  0.00      PROA  
ATOM   3501  N   GLY P 807       7.368   6.460  37.978  0.00  0.00      PROA  
ATOM   3502  HN  GLY P 807       7.407   5.491  37.747  0.00  0.00      PROA  
ATOM   3503  CA  GLY P 807       8.441   7.132  38.586  0.00  0.00      PROA  
ATOM   3504  HA1 GLY P 807       9.054   6.303  38.905  0.00  0.00      PROA  
ATOM   3505  HA2 GLY P 807       8.143   7.729  39.435  0.00  0.00      PROA  
ATOM   3506  C   GLY P 807       9.210   8.148  37.683  0.00  0.00      PROA  
ATOM   3507  O   GLY P 807       9.159   8.166  36.484  0.00  0.00      PROA  
ATOM   3508  N   VAL P 808      10.040   8.986  38.316  0.00  0.00      PROA  
ATOM   3509  HN  VAL P 808      10.325   8.901  39.267  0.00  0.00      PROA  
ATOM   3510  CA  VAL P 808      10.658  10.132  37.701  0.00  0.00      PROA  
ATOM   3511  HA  VAL P 808      10.276  10.321  36.708  0.00  0.00      PROA  
ATOM   3512  CB  VAL P 808      10.349  11.416  38.410  0.00  0.00      PROA  
ATOM   3513  HB  VAL P 808      10.640  11.249  39.469  0.00  0.00      PROA  
ATOM   3514  CG1 VAL P 808      10.928  12.558  37.602  0.00  0.00      PROA  
ATOM   3515 HG11 VAL P 808      10.515  12.703  36.580  0.00  0.00      PROA  
ATOM   3516 HG12 VAL P 808      12.032  12.603  37.491  0.00  0.00      PROA  
ATOM   3517 HG13 VAL P 808      10.612  13.473  38.146  0.00  0.00      PROA  
ATOM   3518  CG2 VAL P 808       8.806  11.557  38.574  0.00  0.00      PROA  
ATOM   3519 HG21 VAL P 808       8.651  12.555  39.037  0.00  0.00      PROA  
ATOM   3520 HG22 VAL P 808       8.518  10.858  39.388  0.00  0.00      PROA  
ATOM   3521 HG23 VAL P 808       8.387  11.556  37.545  0.00  0.00      PROA  
ATOM   3522  C   VAL P 808      12.161   9.906  37.622  0.00  0.00      PROA  
ATOM   3523  O   VAL P 808      12.831  10.053  38.615  0.00  0.00      PROA  
ATOM   3524  N   PHE P 809      12.711   9.664  36.432  0.00  0.00      PROA  
ATOM   3525  HN  PHE P 809      12.032   9.499  35.721  0.00  0.00      PROA  
ATOM   3526  CA  PHE P 809      14.101   9.441  36.276  0.00  0.00      PROA  
ATOM   3527  HA  PHE P 809      14.456   8.728  37.005  0.00  0.00      PROA  
ATOM   3528  CB  PHE P 809      14.475   8.826  34.845  0.00  0.00      PROA  
ATOM   3529  HB1 PHE P 809      15.505   8.984  34.458  0.00  0.00      PROA  
ATOM   3530  HB2 PHE P 809      13.855   9.218  34.010  0.00  0.00      PROA  
ATOM   3531  CG  PHE P 809      14.200   7.324  34.867  0.00  0.00      PROA  
ATOM   3532  CD1 PHE P 809      15.286   6.441  35.021  0.00  0.00      PROA  
ATOM   3533  HD1 PHE P 809      16.246   6.888  35.234  0.00  0.00      PROA  
ATOM   3534  CE1 PHE P 809      15.076   5.070  35.236  0.00  0.00      PROA  
ATOM   3535  HE1 PHE P 809      15.879   4.477  35.647  0.00  0.00      PROA  
ATOM   3536  CZ  PHE P 809      13.765   4.547  34.962  0.00  0.00      PROA  
ATOM   3537  HZ  PHE P 809      13.703   3.491  35.182  0.00  0.00      PROA  
ATOM   3538  CD2 PHE P 809      12.927   6.792  34.551  0.00  0.00      PROA  
ATOM   3539  HD2 PHE P 809      12.064   7.410  34.347  0.00  0.00      PROA  
ATOM   3540  CE2 PHE P 809      12.676   5.380  34.742  0.00  0.00      PROA  
ATOM   3541  HE2 PHE P 809      11.790   4.835  34.453  0.00  0.00      PROA  
ATOM   3542  C   PHE P 809      14.967  10.730  36.361  0.00  0.00      PROA  
ATOM   3543  O   PHE P 809      14.640  11.716  35.630  0.00  0.00      PROA  
ATOM   3544  N   LEU P 810      16.078  10.726  37.101  0.00  0.00      PROA  
ATOM   3545  HN  LEU P 810      16.347   9.996  37.725  0.00  0.00      PROA  
ATOM   3546  CA  LEU P 810      16.874  11.894  37.198  0.00  0.00      PROA  
ATOM   3547  HA  LEU P 810      16.629  12.514  36.348  0.00  0.00      PROA  
ATOM   3548  CB  LEU P 810      16.552  12.688  38.562  0.00  0.00      PROA  
ATOM   3549  HB1 LEU P 810      17.342  13.469  38.575  0.00  0.00      PROA  
ATOM   3550  HB2 LEU P 810      16.721  11.987  39.407  0.00  0.00      PROA  
ATOM   3551  CG  LEU P 810      15.140  13.253  38.768  0.00  0.00      PROA  
ATOM   3552  HG  LEU P 810      14.475  12.392  38.543  0.00  0.00      PROA  
ATOM   3553  CD1 LEU P 810      14.741  13.755  40.199  0.00  0.00      PROA  
ATOM   3554 HD11 LEU P 810      13.708  14.162  40.163  0.00  0.00      PROA  
ATOM   3555 HD12 LEU P 810      15.403  14.542  40.620  0.00  0.00      PROA  
ATOM   3556 HD13 LEU P 810      14.867  12.913  40.913  0.00  0.00      PROA  
ATOM   3557  CD2 LEU P 810      14.772  14.287  37.643  0.00  0.00      PROA  
ATOM   3558 HD21 LEU P 810      15.348  15.233  37.737  0.00  0.00      PROA  
ATOM   3559 HD22 LEU P 810      13.712  14.601  37.746  0.00  0.00      PROA  
ATOM   3560 HD23 LEU P 810      15.089  13.914  36.646  0.00  0.00      PROA  
ATOM   3561  C   LEU P 810      18.322  11.524  37.224  0.00  0.00      PROA  
ATOM   3562  O   LEU P 810      18.615  10.489  37.745  0.00  0.00      PROA  
ATOM   3563  N   GLY P 811      19.204  12.474  36.718  0.00  0.00      PROA  
ATOM   3564  HN  GLY P 811      18.865  13.259  36.205  0.00  0.00      PROA  
ATOM   3565  CA  GLY P 811      20.671  12.276  36.562  0.00  0.00      PROA  
ATOM   3566  HA1 GLY P 811      20.945  11.283  36.885  0.00  0.00      PROA  
ATOM   3567  HA2 GLY P 811      21.071  13.149  37.056  0.00  0.00      PROA  
ATOM   3568  C   GLY P 811      21.037  12.495  35.193  0.00  0.00      PROA  
ATOM   3569  O   GLY P 811      20.201  12.479  34.263  0.00  0.00      PROA  
ATOM   3570  N   SER P 812      22.319  12.634  34.957  0.00  0.00      PROA  
ATOM   3571  HN  SER P 812      22.862  12.642  35.793  0.00  0.00      PROA  
ATOM   3572  CA  SER P 812      23.073  12.917  33.751  0.00  0.00      PROA  
ATOM   3573  HA  SER P 812      22.738  13.835  33.290  0.00  0.00      PROA  
ATOM   3574  CB  SER P 812      24.581  13.016  33.946  0.00  0.00      PROA  
ATOM   3575  HB1 SER P 812      24.716  13.875  34.638  0.00  0.00      PROA  
ATOM   3576  HB2 SER P 812      25.000  13.251  32.945  0.00  0.00      PROA  
ATOM   3577  OG  SER P 812      25.059  11.775  34.508  0.00  0.00      PROA  
ATOM   3578  HG1 SER P 812      24.868  11.843  35.446  0.00  0.00      PROA  
ATOM   3579  C   SER P 812      22.843  11.992  32.577  0.00  0.00      PROA  
ATOM   3580  O   SER P 812      22.844  12.542  31.490  0.00  0.00      PROA  
ATOM   3581  N   ALA P 813      22.578  10.678  32.745  0.00  0.00      PROA  
ATOM   3582  HN  ALA P 813      22.718  10.263  33.640  0.00  0.00      PROA  
ATOM   3583  CA  ALA P 813      22.439   9.831  31.612  0.00  0.00      PROA  
ATOM   3584  HA  ALA P 813      23.005  10.111  30.735  0.00  0.00      PROA  
ATOM   3585  CB  ALA P 813      23.000   8.490  31.985  0.00  0.00      PROA  
ATOM   3586  HB1 ALA P 813      24.107   8.583  31.974  0.00  0.00      PROA  
ATOM   3587  HB2 ALA P 813      22.708   7.754  31.205  0.00  0.00      PROA  
ATOM   3588  HB3 ALA P 813      22.563   8.150  32.949  0.00  0.00      PROA  
ATOM   3589  C   ALA P 813      20.944   9.702  31.156  0.00  0.00      PROA  
ATOM   3590  O   ALA P 813      20.710   8.875  30.274  0.00  0.00      PROA  
ATOM   3591  N   CYS P 814      20.044  10.505  31.732  0.00  0.00      PROA  
ATOM   3592  HN  CYS P 814      20.370  11.245  32.316  0.00  0.00      PROA  
ATOM   3593  CA  CYS P 814      18.627  10.452  31.565  0.00  0.00      PROA  
ATOM   3594  HA  CYS P 814      18.485   9.855  30.676  0.00  0.00      PROA  
ATOM   3595  CB  CYS P 814      17.699   9.926  32.699  0.00  0.00      PROA  
ATOM   3596  HB1 CYS P 814      16.660  10.028  32.320  0.00  0.00      PROA  
ATOM   3597  HB2 CYS P 814      17.968  10.608  33.534  0.00  0.00      PROA  
ATOM   3598  SG  CYS P 814      17.764   8.147  33.022  0.00  0.00      PROA  
ATOM   3599  C   CYS P 814      18.149  11.792  31.069  0.00  0.00      PROA  
ATOM   3600  O   CYS P 814      18.747  12.837  31.357  0.00  0.00      PROA  
ATOM   3601  N   GLY P 815      17.101  11.870  30.261  0.00  0.00      PROA  
ATOM   3602  HN  GLY P 815      16.803  11.095  29.708  0.00  0.00      PROA  
ATOM   3603  CA  GLY P 815      16.248  13.004  30.115  0.00  0.00      PROA  
ATOM   3604  HA1 GLY P 815      15.873  13.031  29.103  0.00  0.00      PROA  
ATOM   3605  HA2 GLY P 815      16.794  13.913  30.321  0.00  0.00      PROA  
ATOM   3606  C   GLY P 815      15.071  12.963  31.041  0.00  0.00      PROA  
ATOM   3607  O   GLY P 815      14.996  12.205  31.982  0.00  0.00      PROA  
ATOM   3608  N   HSD P 816      14.068  13.682  30.641  0.00  0.00      PROA  
ATOM   3609  HN  HSD P 816      14.058  14.307  29.864  0.00  0.00      PROA  
ATOM   3610  CA  HSD P 816      12.758  13.676  31.311  0.00  0.00      PROA  
ATOM   3611  HA  HSD P 816      13.004  14.024  32.303  0.00  0.00      PROA  
ATOM   3612  CB  HSD P 816      11.894  14.835  30.717  0.00  0.00      PROA  
ATOM   3613  HB1 HSD P 816      11.576  14.549  29.692  0.00  0.00      PROA  
ATOM   3614  HB2 HSD P 816      12.459  15.788  30.635  0.00  0.00      PROA  
ATOM   3615  ND1 HSD P 816      10.545  16.192  32.429  0.00  0.00      PROA  
ATOM   3616  HD1 HSD P 816      11.331  16.595  32.899  0.00  0.00      PROA  
ATOM   3617  CG  HSD P 816      10.720  15.180  31.505  0.00  0.00      PROA  
ATOM   3618  CE1 HSD P 816       9.263  16.223  32.815  0.00  0.00      PROA  
ATOM   3619  HE1 HSD P 816       8.934  16.980  33.528  0.00  0.00      PROA  
ATOM   3620  NE2 HSD P 816       8.539  15.276  32.260  0.00  0.00      PROA  
ATOM   3621  CD2 HSD P 816       9.449  14.711  31.395  0.00  0.00      PROA  
ATOM   3622  HD2 HSD P 816       9.112  13.909  30.751  0.00  0.00      PROA  
ATOM   3623  C   HSD P 816      11.961  12.322  31.407  0.00  0.00      PROA  
ATOM   3624  O   HSD P 816      11.164  12.141  32.297  0.00  0.00      PROA  
ATOM   3625  N   HSD P 817      12.041  11.468  30.354  0.00  0.00      PROA  
ATOM   3626  HN  HSD P 817      12.595  11.747  29.574  0.00  0.00      PROA  
ATOM   3627  CA  HSD P 817      11.099  10.334  30.235  0.00  0.00      PROA  
ATOM   3628  HA  HSD P 817      10.363  10.371  31.025  0.00  0.00      PROA  
ATOM   3629  CB  HSD P 817      10.576  10.528  28.753  0.00  0.00      PROA  
ATOM   3630  HB1 HSD P 817      10.236   9.587  28.271  0.00  0.00      PROA  
ATOM   3631  HB2 HSD P 817      11.298  10.876  27.984  0.00  0.00      PROA  
ATOM   3632  ND1 HSD P 817       8.171  10.917  29.070  0.00  0.00      PROA  
ATOM   3633  HD1 HSD P 817       8.022   9.984  29.397  0.00  0.00      PROA  
ATOM   3634  CG  HSD P 817       9.372  11.480  28.772  0.00  0.00      PROA  
ATOM   3635  CE1 HSD P 817       7.242  11.801  28.729  0.00  0.00      PROA  
ATOM   3636  HE1 HSD P 817       6.187  11.646  28.956  0.00  0.00      PROA  
ATOM   3637  NE2 HSD P 817       7.713  12.975  28.330  0.00  0.00      PROA  
ATOM   3638  CD2 HSD P 817       9.093  12.729  28.284  0.00  0.00      PROA  
ATOM   3639  HD2 HSD P 817       9.818  13.518  28.128  0.00  0.00      PROA  
ATOM   3640  C   HSD P 817      11.726   8.987  30.382  0.00  0.00      PROA  
ATOM   3641  O   HSD P 817      11.038   7.951  30.434  0.00  0.00      PROA  
ATOM   3642  N   GLY P 818      13.078   8.891  30.535  0.00  0.00      PROA  
ATOM   3643  HN  GLY P 818      13.586   9.748  30.558  0.00  0.00      PROA  
ATOM   3644  CA  GLY P 818      13.711   7.580  30.640  0.00  0.00      PROA  
ATOM   3645  HA1 GLY P 818      13.241   6.844  30.005  0.00  0.00      PROA  
ATOM   3646  HA2 GLY P 818      13.642   7.402  31.703  0.00  0.00      PROA  
ATOM   3647  C   GLY P 818      15.127   7.735  30.191  0.00  0.00      PROA  
ATOM   3648  O   GLY P 818      15.398   8.805  29.606  0.00  0.00      PROA  
ATOM   3649  N   PRO P 819      16.011   6.800  30.464  0.00  0.00      PROA  
ATOM   3650  CD  PRO P 819      15.643   5.505  31.023  0.00  0.00      PROA  
ATOM   3651  HD1 PRO P 819      15.079   4.857  30.320  0.00  0.00      PROA  
ATOM   3652  HD2 PRO P 819      15.037   5.562  31.953  0.00  0.00      PROA  
ATOM   3653  CA  PRO P 819      17.427   6.722  29.968  0.00  0.00      PROA  
ATOM   3654  HA  PRO P 819      18.034   7.432  30.510  0.00  0.00      PROA  
ATOM   3655  CB  PRO P 819      17.827   5.207  30.243  0.00  0.00      PROA  
ATOM   3656  HB1 PRO P 819      18.906   5.070  30.473  0.00  0.00      PROA  
ATOM   3657  HB2 PRO P 819      17.558   4.520  29.412  0.00  0.00      PROA  
ATOM   3658  CG  PRO P 819      16.990   4.778  31.438  0.00  0.00      PROA  
ATOM   3659  HG1 PRO P 819      16.793   3.690  31.541  0.00  0.00      PROA  
ATOM   3660  HG2 PRO P 819      17.415   5.173  32.386  0.00  0.00      PROA  
ATOM   3661  C   PRO P 819      17.656   7.190  28.521  0.00  0.00      PROA  
ATOM   3662  O   PRO P 819      16.873   6.743  27.709  0.00  0.00      PROA  
ATOM   3663  N   TYR P 820      18.656   8.029  28.313  0.00  0.00      PROA  
ATOM   3664  HN  TYR P 820      19.147   8.394  29.100  0.00  0.00      PROA  
ATOM   3665  CA  TYR P 820      19.187   8.252  26.989  0.00  0.00      PROA  
ATOM   3666  HA  TYR P 820      18.332   8.588  26.420  0.00  0.00      PROA  
ATOM   3667  CB  TYR P 820      20.269   9.309  26.822  0.00  0.00      PROA  
ATOM   3668  HB1 TYR P 820      20.822   9.197  25.866  0.00  0.00      PROA  
ATOM   3669  HB2 TYR P 820      21.086   9.096  27.544  0.00  0.00      PROA  
ATOM   3670  CG  TYR P 820      19.631  10.700  26.934  0.00  0.00      PROA  
ATOM   3671  CD1 TYR P 820      18.583  11.153  26.082  0.00  0.00      PROA  
ATOM   3672  HD1 TYR P 820      18.121  10.423  25.434  0.00  0.00      PROA  
ATOM   3673  CE1 TYR P 820      18.130  12.458  26.215  0.00  0.00      PROA  
ATOM   3674  HE1 TYR P 820      17.312  12.813  25.606  0.00  0.00      PROA  
ATOM   3675  CZ  TYR P 820      18.611  13.312  27.182  0.00  0.00      PROA  
ATOM   3676  OH  TYR P 820      18.114  14.636  27.476  0.00  0.00      PROA  
ATOM   3677  HH  TYR P 820      18.674  14.981  28.176  0.00  0.00      PROA  
ATOM   3678  CD2 TYR P 820      20.205  11.576  27.871  0.00  0.00      PROA  
ATOM   3679  HD2 TYR P 820      21.015  11.244  28.504  0.00  0.00      PROA  
ATOM   3680  CE2 TYR P 820      19.664  12.875  28.020  0.00  0.00      PROA  
ATOM   3681  HE2 TYR P 820      20.070  13.484  28.814  0.00  0.00      PROA  
ATOM   3682  C   TYR P 820      19.705   7.023  26.353  0.00  0.00      PROA  
ATOM   3683  O   TYR P 820      20.275   6.152  27.015  0.00  0.00      PROA  
ATOM   3684  N   ILE P 821      19.531   6.897  25.061  0.00  0.00      PROA  
ATOM   3685  HN  ILE P 821      19.074   7.626  24.558  0.00  0.00      PROA  
ATOM   3686  CA  ILE P 821      19.722   5.689  24.264  0.00  0.00      PROA  
ATOM   3687  HA  ILE P 821      20.132   4.891  24.865  0.00  0.00      PROA  
ATOM   3688  CB  ILE P 821      18.461   5.357  23.614  0.00  0.00      PROA  
ATOM   3689  HB  ILE P 821      18.047   6.272  23.139  0.00  0.00      PROA  
ATOM   3690  CG2 ILE P 821      18.693   4.332  22.552  0.00  0.00      PROA  
ATOM   3691 HG21 ILE P 821      19.342   3.511  22.926  0.00  0.00      PROA  
ATOM   3692 HG22 ILE P 821      19.113   4.748  21.612  0.00  0.00      PROA  
ATOM   3693 HG23 ILE P 821      17.754   3.819  22.255  0.00  0.00      PROA  
ATOM   3694  CG1 ILE P 821      17.363   4.917  24.566  0.00  0.00      PROA  
ATOM   3695 HG11 ILE P 821      16.618   4.260  24.068  0.00  0.00      PROA  
ATOM   3696 HG12 ILE P 821      16.770   5.709  25.072  0.00  0.00      PROA  
ATOM   3697  CD  ILE P 821      17.814   4.065  25.834  0.00  0.00      PROA  
ATOM   3698  HD1 ILE P 821      16.844   3.741  26.268  0.00  0.00      PROA  
ATOM   3699  HD2 ILE P 821      18.608   4.529  26.457  0.00  0.00      PROA  
ATOM   3700  HD3 ILE P 821      18.361   3.194  25.414  0.00  0.00      PROA  
ATOM   3701  C   ILE P 821      20.889   6.159  23.292  0.00  0.00      PROA  
ATOM   3702  O   ILE P 821      20.701   7.148  22.615  0.00  0.00      PROA  
ATOM   3703  N   PRO P 822      22.103   5.601  23.287  0.00  0.00      PROA  
ATOM   3704  CD  PRO P 822      22.586   4.848  24.428  0.00  0.00      PROA  
ATOM   3705  HD1 PRO P 822      22.042   3.888  24.557  0.00  0.00      PROA  
ATOM   3706  HD2 PRO P 822      22.524   5.419  25.379  0.00  0.00      PROA  
ATOM   3707  CA  PRO P 822      23.225   6.219  22.679  0.00  0.00      PROA  
ATOM   3708  HA  PRO P 822      23.108   7.290  22.608  0.00  0.00      PROA  
ATOM   3709  CB  PRO P 822      24.399   6.009  23.567  0.00  0.00      PROA  
ATOM   3710  HB1 PRO P 822      24.270   6.764  24.372  0.00  0.00      PROA  
ATOM   3711  HB2 PRO P 822      25.415   6.204  23.163  0.00  0.00      PROA  
ATOM   3712  CG  PRO P 822      24.056   4.697  24.222  0.00  0.00      PROA  
ATOM   3713  HG1 PRO P 822      24.159   3.740  23.667  0.00  0.00      PROA  
ATOM   3714  HG2 PRO P 822      24.696   4.601  25.125  0.00  0.00      PROA  
ATOM   3715  C   PRO P 822      23.402   5.507  21.367  0.00  0.00      PROA  
ATOM   3716  O   PRO P 822      24.134   5.997  20.507  0.00  0.00      PROA  
ATOM   3717  N   ASP P 823      22.889   4.293  21.196  0.00  0.00      PROA  
ATOM   3718  HN  ASP P 823      22.369   3.819  21.902  0.00  0.00      PROA  
ATOM   3719  CA  ASP P 823      23.386   3.350  20.114  0.00  0.00      PROA  
ATOM   3720  HA  ASP P 823      24.165   3.860  19.566  0.00  0.00      PROA  
ATOM   3721  CB  ASP P 823      24.122   2.173  20.822  0.00  0.00      PROA  
ATOM   3722  HB1 ASP P 823      24.846   2.537  21.583  0.00  0.00      PROA  
ATOM   3723  HB2 ASP P 823      24.506   1.482  20.042  0.00  0.00      PROA  
ATOM   3724  CG  ASP P 823      23.249   1.352  21.726  0.00  0.00      PROA  
ATOM   3725  OD1 ASP P 823      22.304   1.916  22.304  0.00  0.00      PROA  
ATOM   3726  OD2 ASP P 823      23.650   0.224  22.119  0.00  0.00      PROA  
ATOM   3727  C   ASP P 823      22.355   2.885  18.997  0.00  0.00      PROA  
ATOM   3728  O   ASP P 823      22.652   2.721  17.786  0.00  0.00      PROA  
ATOM   3729  N   VAL P 824      21.079   2.690  19.489  0.00  0.00      PROA  
ATOM   3730  HN  VAL P 824      20.958   2.717  20.479  0.00  0.00      PROA  
ATOM   3731  CA  VAL P 824      20.012   2.079  18.730  0.00  0.00      PROA  
ATOM   3732  HA  VAL P 824      20.372   1.188  18.237  0.00  0.00      PROA  
ATOM   3733  CB  VAL P 824      18.746   1.650  19.437  0.00  0.00      PROA  
ATOM   3734  HB  VAL P 824      18.201   2.590  19.671  0.00  0.00      PROA  
ATOM   3735  CG1 VAL P 824      17.810   0.795  18.482  0.00  0.00      PROA  
ATOM   3736 HG11 VAL P 824      17.026   0.319  19.109  0.00  0.00      PROA  
ATOM   3737 HG12 VAL P 824      18.416  -0.014  18.022  0.00  0.00      PROA  
ATOM   3738 HG13 VAL P 824      17.280   1.464  17.772  0.00  0.00      PROA  
ATOM   3739  CG2 VAL P 824      18.996   0.843  20.675  0.00  0.00      PROA  
ATOM   3740 HG21 VAL P 824      18.105   0.831  21.339  0.00  0.00      PROA  
ATOM   3741 HG22 VAL P 824      19.795   1.256  21.327  0.00  0.00      PROA  
ATOM   3742 HG23 VAL P 824      19.277  -0.218  20.498  0.00  0.00      PROA  
ATOM   3743  C   VAL P 824      19.591   2.956  17.489  0.00  0.00      PROA  
ATOM   3744  O   VAL P 824      19.191   2.466  16.420  0.00  0.00      PROA  
ATOM   3745  N   LEU P 825      19.664   4.319  17.618  0.00  0.00      PROA  
ATOM   3746  HN  LEU P 825      19.935   4.656  18.516  0.00  0.00      PROA  
ATOM   3747  CA  LEU P 825      19.276   5.269  16.518  0.00  0.00      PROA  
ATOM   3748  HA  LEU P 825      18.291   4.933  16.230  0.00  0.00      PROA  
ATOM   3749  CB  LEU P 825      19.116   6.782  16.916  0.00  0.00      PROA  
ATOM   3750  HB1 LEU P 825      20.095   7.038  17.375  0.00  0.00      PROA  
ATOM   3751  HB2 LEU P 825      18.358   6.750  17.727  0.00  0.00      PROA  
ATOM   3752  CG  LEU P 825      18.682   7.808  15.807  0.00  0.00      PROA  
ATOM   3753  HG  LEU P 825      19.347   7.839  14.918  0.00  0.00      PROA  
ATOM   3754  CD1 LEU P 825      17.301   7.432  15.269  0.00  0.00      PROA  
ATOM   3755 HD11 LEU P 825      17.057   8.172  14.477  0.00  0.00      PROA  
ATOM   3756 HD12 LEU P 825      16.594   7.575  16.113  0.00  0.00      PROA  
ATOM   3757 HD13 LEU P 825      17.314   6.454  14.741  0.00  0.00      PROA  
ATOM   3758  CD2 LEU P 825      18.645   9.264  16.360  0.00  0.00      PROA  
ATOM   3759 HD21 LEU P 825      19.536   9.608  16.928  0.00  0.00      PROA  
ATOM   3760 HD22 LEU P 825      17.733   9.442  16.969  0.00  0.00      PROA  
ATOM   3761 HD23 LEU P 825      18.528   9.963  15.504  0.00  0.00      PROA  
ATOM   3762  C   LEU P 825      20.164   5.150  15.283  0.00  0.00      PROA  
ATOM   3763  O   LEU P 825      19.717   4.967  14.200  0.00  0.00      PROA  
ATOM   3764  N   PHE P 826      21.542   5.164  15.525  0.00  0.00      PROA  
ATOM   3765  HN  PHE P 826      21.849   5.409  16.441  0.00  0.00      PROA  
ATOM   3766  CA  PHE P 826      22.609   4.789  14.535  0.00  0.00      PROA  
ATOM   3767  HA  PHE P 826      22.421   5.450  13.703  0.00  0.00      PROA  
ATOM   3768  CB  PHE P 826      24.127   4.883  15.062  0.00  0.00      PROA  
ATOM   3769  HB1 PHE P 826      24.692   4.695  14.123  0.00  0.00      PROA  
ATOM   3770  HB2 PHE P 826      24.386   4.094  15.801  0.00  0.00      PROA  
ATOM   3771  CG  PHE P 826      24.602   6.233  15.555  0.00  0.00      PROA  
ATOM   3772  CD1 PHE P 826      24.249   7.421  14.903  0.00  0.00      PROA  
ATOM   3773  HD1 PHE P 826      23.558   7.404  14.073  0.00  0.00      PROA  
ATOM   3774  CE1 PHE P 826      24.599   8.678  15.429  0.00  0.00      PROA  
ATOM   3775  HE1 PHE P 826      24.153   9.548  14.971  0.00  0.00      PROA  
ATOM   3776  CZ  PHE P 826      25.280   8.748  16.628  0.00  0.00      PROA  
ATOM   3777  HZ  PHE P 826      25.418   9.629  17.238  0.00  0.00      PROA  
ATOM   3778  CD2 PHE P 826      25.584   6.348  16.577  0.00  0.00      PROA  
ATOM   3779  HD2 PHE P 826      25.954   5.406  16.954  0.00  0.00      PROA  
ATOM   3780  CE2 PHE P 826      25.902   7.586  17.111  0.00  0.00      PROA  
ATOM   3781  HE2 PHE P 826      26.613   7.646  17.922  0.00  0.00      PROA  
ATOM   3782  C   PHE P 826      22.369   3.489  13.803  0.00  0.00      PROA  
ATOM   3783  O   PHE P 826      22.258   3.396  12.585  0.00  0.00      PROA  
ATOM   3784  N   TRP P 827      22.060   2.475  14.602  0.00  0.00      PROA  
ATOM   3785  HN  TRP P 827      22.053   2.595  15.592  0.00  0.00      PROA  
ATOM   3786  CA  TRP P 827      21.591   1.209  14.045  0.00  0.00      PROA  
ATOM   3787  HA  TRP P 827      22.365   0.888  13.364  0.00  0.00      PROA  
ATOM   3788  CB  TRP P 827      21.596  -0.006  15.072  0.00  0.00      PROA  
ATOM   3789  HB1 TRP P 827      21.342  -0.908  14.474  0.00  0.00      PROA  
ATOM   3790  HB2 TRP P 827      20.901   0.115  15.930  0.00  0.00      PROA  
ATOM   3791  CG  TRP P 827      22.900  -0.419  15.632  0.00  0.00      PROA  
ATOM   3792  CD1 TRP P 827      23.302  -0.615  16.920  0.00  0.00      PROA  
ATOM   3793  HD1 TRP P 827      22.747  -0.257  17.775  0.00  0.00      PROA  
ATOM   3794  NE1 TRP P 827      24.579  -1.202  16.986  0.00  0.00      PROA  
ATOM   3795  HE1 TRP P 827      25.171  -1.397  17.738  0.00  0.00      PROA  
ATOM   3796  CE2 TRP P 827      24.984  -1.347  15.651  0.00  0.00      PROA  
ATOM   3797  CD2 TRP P 827      23.933  -0.995  14.789  0.00  0.00      PROA  
ATOM   3798  CE3 TRP P 827      24.047  -1.202  13.404  0.00  0.00      PROA  
ATOM   3799  HE3 TRP P 827      23.176  -1.008  12.795  0.00  0.00      PROA  
ATOM   3800  CZ3 TRP P 827      25.230  -1.832  12.939  0.00  0.00      PROA  
ATOM   3801  HZ3 TRP P 827      25.381  -2.159  11.921  0.00  0.00      PROA  
ATOM   3802  CZ2 TRP P 827      26.105  -2.042  15.198  0.00  0.00      PROA  
ATOM   3803  HZ2 TRP P 827      26.957  -2.192  15.845  0.00  0.00      PROA  
ATOM   3804  CH2 TRP P 827      26.198  -2.247  13.829  0.00  0.00      PROA  
ATOM   3805  HH2 TRP P 827      26.981  -2.903  13.479  0.00  0.00      PROA  
ATOM   3806  C   TRP P 827      20.286   1.093  13.244  0.00  0.00      PROA  
ATOM   3807  O   TRP P 827      20.352   0.446  12.195  0.00  0.00      PROA  
ATOM   3808  N   CYS P 828      19.239   1.868  13.576  0.00  0.00      PROA  
ATOM   3809  HN  CYS P 828      19.121   2.304  14.465  0.00  0.00      PROA  
ATOM   3810  CA  CYS P 828      18.014   2.072  12.834  0.00  0.00      PROA  
ATOM   3811  HA  CYS P 828      17.696   1.067  12.599  0.00  0.00      PROA  
ATOM   3812  CB  CYS P 828      16.863   2.853  13.470  0.00  0.00      PROA  
ATOM   3813  HB1 CYS P 828      16.059   2.683  12.722  0.00  0.00      PROA  
ATOM   3814  HB2 CYS P 828      17.065   3.929  13.660  0.00  0.00      PROA  
ATOM   3815  SG  CYS P 828      16.383   2.044  15.079  0.00  0.00      PROA  
ATOM   3816  HG1 CYS P 828      17.521   2.206  15.737  0.00  0.00      PROA  
ATOM   3817  C   CYS P 828      18.363   2.790  11.559  0.00  0.00      PROA  
ATOM   3818  O   CYS P 828      17.922   2.365  10.480  0.00  0.00      PROA  
ATOM   3819  N   VAL P 829      19.164   3.842  11.577  0.00  0.00      PROA  
ATOM   3820  HN  VAL P 829      19.517   4.055  12.484  0.00  0.00      PROA  
ATOM   3821  CA  VAL P 829      19.680   4.613  10.419  0.00  0.00      PROA  
ATOM   3822  HA  VAL P 829      18.821   5.056   9.936  0.00  0.00      PROA  
ATOM   3823  CB  VAL P 829      20.599   5.799  10.831  0.00  0.00      PROA  
ATOM   3824  HB  VAL P 829      21.281   5.538  11.669  0.00  0.00      PROA  
ATOM   3825  CG1 VAL P 829      21.629   6.319   9.735  0.00  0.00      PROA  
ATOM   3826 HG11 VAL P 829      22.346   7.068  10.135  0.00  0.00      PROA  
ATOM   3827 HG12 VAL P 829      21.015   6.687   8.886  0.00  0.00      PROA  
ATOM   3828 HG13 VAL P 829      22.214   5.453   9.356  0.00  0.00      PROA  
ATOM   3829  CG2 VAL P 829      19.666   6.934  11.369  0.00  0.00      PROA  
ATOM   3830 HG21 VAL P 829      20.153   7.933  11.353  0.00  0.00      PROA  
ATOM   3831 HG22 VAL P 829      19.361   6.775  12.425  0.00  0.00      PROA  
ATOM   3832 HG23 VAL P 829      18.705   6.974  10.813  0.00  0.00      PROA  
ATOM   3833  C   VAL P 829      20.355   3.735   9.404  0.00  0.00      PROA  
ATOM   3834  O   VAL P 829      20.091   3.745   8.227  0.00  0.00      PROA  
ATOM   3835  N   ILE P 830      21.291   2.865   9.890  0.00  0.00      PROA  
ATOM   3836  HN  ILE P 830      21.475   3.039  10.854  0.00  0.00      PROA  
ATOM   3837  CA  ILE P 830      22.084   1.862   9.212  0.00  0.00      PROA  
ATOM   3838  HA  ILE P 830      22.607   2.330   8.391  0.00  0.00      PROA  
ATOM   3839  CB  ILE P 830      23.145   1.334  10.193  0.00  0.00      PROA  
ATOM   3840  HB  ILE P 830      22.564   1.128  11.117  0.00  0.00      PROA  
ATOM   3841  CG2 ILE P 830      23.662  -0.069   9.729  0.00  0.00      PROA  
ATOM   3842 HG21 ILE P 830      24.522  -0.326  10.383  0.00  0.00      PROA  
ATOM   3843 HG22 ILE P 830      24.006  -0.020   8.674  0.00  0.00      PROA  
ATOM   3844 HG23 ILE P 830      22.836  -0.803   9.839  0.00  0.00      PROA  
ATOM   3845  CG1 ILE P 830      24.204   2.386  10.417  0.00  0.00      PROA  
ATOM   3846 HG11 ILE P 830      23.881   3.446  10.503  0.00  0.00      PROA  
ATOM   3847 HG12 ILE P 830      24.915   2.481   9.568  0.00  0.00      PROA  
ATOM   3848  CD  ILE P 830      25.114   2.039  11.611  0.00  0.00      PROA  
ATOM   3849  HD1 ILE P 830      25.678   2.943  11.927  0.00  0.00      PROA  
ATOM   3850  HD2 ILE P 830      25.898   1.317  11.294  0.00  0.00      PROA  
ATOM   3851  HD3 ILE P 830      24.494   1.512  12.368  0.00  0.00      PROA  
ATOM   3852  C   ILE P 830      21.140   0.815   8.601  0.00  0.00      PROA  
ATOM   3853  O   ILE P 830      21.179   0.491   7.376  0.00  0.00      PROA  
ATOM   3854  N   LEU P 831      20.174   0.282   9.348  0.00  0.00      PROA  
ATOM   3855  HN  LEU P 831      20.124   0.508  10.318  0.00  0.00      PROA  
ATOM   3856  CA  LEU P 831      19.130  -0.709   8.946  0.00  0.00      PROA  
ATOM   3857  HA  LEU P 831      19.665  -1.539   8.508  0.00  0.00      PROA  
ATOM   3858  CB  LEU P 831      18.441  -1.130  10.249  0.00  0.00      PROA  
ATOM   3859  HB1 LEU P 831      17.433  -1.566  10.085  0.00  0.00      PROA  
ATOM   3860  HB2 LEU P 831      18.330  -0.300  10.980  0.00  0.00      PROA  
ATOM   3861  CG  LEU P 831      19.212  -2.217  11.070  0.00  0.00      PROA  
ATOM   3862  HG  LEU P 831      20.240  -1.821  11.210  0.00  0.00      PROA  
ATOM   3863  CD1 LEU P 831      18.487  -2.549  12.378  0.00  0.00      PROA  
ATOM   3864 HD11 LEU P 831      18.264  -1.697  13.056  0.00  0.00      PROA  
ATOM   3865 HD12 LEU P 831      19.153  -3.173  13.012  0.00  0.00      PROA  
ATOM   3866 HD13 LEU P 831      17.614  -3.176  12.098  0.00  0.00      PROA  
ATOM   3867  CD2 LEU P 831      19.312  -3.565  10.312  0.00  0.00      PROA  
ATOM   3868 HD21 LEU P 831      18.507  -4.307  10.504  0.00  0.00      PROA  
ATOM   3869 HD22 LEU P 831      20.310  -3.957  10.603  0.00  0.00      PROA  
ATOM   3870 HD23 LEU P 831      19.250  -3.441   9.210  0.00  0.00      PROA  
ATOM   3871  C   LEU P 831      18.234  -0.236   7.844  0.00  0.00      PROA  
ATOM   3872  O   LEU P 831      17.980  -0.921   6.911  0.00  0.00      PROA  
ATOM   3873  N   PHE P 832      17.780   1.027   7.938  0.00  0.00      PROA  
ATOM   3874  HN  PHE P 832      18.078   1.546   8.736  0.00  0.00      PROA  
ATOM   3875  CA  PHE P 832      16.922   1.722   6.971  0.00  0.00      PROA  
ATOM   3876  HA  PHE P 832      16.115   1.115   6.590  0.00  0.00      PROA  
ATOM   3877  CB  PHE P 832      16.283   2.903   7.756  0.00  0.00      PROA  
ATOM   3878  HB1 PHE P 832      17.064   3.566   8.188  0.00  0.00      PROA  
ATOM   3879  HB2 PHE P 832      15.580   2.488   8.510  0.00  0.00      PROA  
ATOM   3880  CG  PHE P 832      15.554   3.862   6.821  0.00  0.00      PROA  
ATOM   3881  CD1 PHE P 832      16.210   4.915   6.084  0.00  0.00      PROA  
ATOM   3882  HD1 PHE P 832      17.272   5.027   6.249  0.00  0.00      PROA  
ATOM   3883  CE1 PHE P 832      15.460   5.764   5.256  0.00  0.00      PROA  
ATOM   3884  HE1 PHE P 832      15.871   6.501   4.581  0.00  0.00      PROA  
ATOM   3885  CZ  PHE P 832      14.080   5.661   5.167  0.00  0.00      PROA  
ATOM   3886  HZ  PHE P 832      13.449   6.342   4.613  0.00  0.00      PROA  
ATOM   3887  CD2 PHE P 832      14.111   3.766   6.689  0.00  0.00      PROA  
ATOM   3888  HD2 PHE P 832      13.485   3.090   7.253  0.00  0.00      PROA  
ATOM   3889  CE2 PHE P 832      13.421   4.667   5.831  0.00  0.00      PROA  
ATOM   3890  HE2 PHE P 832      12.389   4.545   5.539  0.00  0.00      PROA  
ATOM   3891  C   PHE P 832      17.642   2.095   5.772  0.00  0.00      PROA  
ATOM   3892  O   PHE P 832      17.228   1.783   4.680  0.00  0.00      PROA  
ATOM   3893  N   PHE P 833      18.848   2.646   5.857  0.00  0.00      PROA  
ATOM   3894  HN  PHE P 833      19.183   3.009   6.723  0.00  0.00      PROA  
ATOM   3895  CA  PHE P 833      19.655   2.916   4.744  0.00  0.00      PROA  
ATOM   3896  HA  PHE P 833      18.972   3.365   4.038  0.00  0.00      PROA  
ATOM   3897  CB  PHE P 833      20.858   3.770   5.213  0.00  0.00      PROA  
ATOM   3898  HB1 PHE P 833      21.326   3.048   5.917  0.00  0.00      PROA  
ATOM   3899  HB2 PHE P 833      20.413   4.654   5.717  0.00  0.00      PROA  
ATOM   3900  CG  PHE P 833      21.931   4.259   4.330  0.00  0.00      PROA  
ATOM   3901  CD1 PHE P 833      23.139   4.778   4.791  0.00  0.00      PROA  
ATOM   3902  HD1 PHE P 833      23.240   4.871   5.863  0.00  0.00      PROA  
ATOM   3903  CE1 PHE P 833      24.145   5.367   3.963  0.00  0.00      PROA  
ATOM   3904  HE1 PHE P 833      25.027   5.788   4.421  0.00  0.00      PROA  
ATOM   3905  CZ  PHE P 833      23.944   5.368   2.571  0.00  0.00      PROA  
ATOM   3906  HZ  PHE P 833      24.702   5.874   1.992  0.00  0.00      PROA  
ATOM   3907  CD2 PHE P 833      21.807   4.299   2.909  0.00  0.00      PROA  
ATOM   3908  HD2 PHE P 833      20.890   3.919   2.484  0.00  0.00      PROA  
ATOM   3909  CE2 PHE P 833      22.770   4.833   2.058  0.00  0.00      PROA  
ATOM   3910  HE2 PHE P 833      22.504   4.881   1.013  0.00  0.00      PROA  
ATOM   3911  C   PHE P 833      20.227   1.631   3.998  0.00  0.00      PROA  
ATOM   3912  O   PHE P 833      20.068   1.469   2.794  0.00  0.00      PROA  
ATOM   3913  N   THR P 834      20.785   0.641   4.742  0.00  0.00      PROA  
ATOM   3914  HN  THR P 834      20.841   0.717   5.735  0.00  0.00      PROA  
ATOM   3915  CA  THR P 834      21.240  -0.579   4.111  0.00  0.00      PROA  
ATOM   3916  HA  THR P 834      22.002  -0.250   3.420  0.00  0.00      PROA  
ATOM   3917  CB  THR P 834      22.186  -1.427   4.922  0.00  0.00      PROA  
ATOM   3918  HB  THR P 834      22.495  -2.340   4.369  0.00  0.00      PROA  
ATOM   3919  OG1 THR P 834      21.722  -1.931   6.167  0.00  0.00      PROA  
ATOM   3920  HG1 THR P 834      21.534  -1.176   6.728  0.00  0.00      PROA  
ATOM   3921  CG2 THR P 834      23.463  -0.627   5.371  0.00  0.00      PROA  
ATOM   3922 HG21 THR P 834      23.949  -0.198   4.469  0.00  0.00      PROA  
ATOM   3923 HG22 THR P 834      24.298  -1.244   5.767  0.00  0.00      PROA  
ATOM   3924 HG23 THR P 834      23.171   0.255   5.980  0.00  0.00      PROA  
ATOM   3925  C   THR P 834      20.250  -1.521   3.482  0.00  0.00      PROA  
ATOM   3926  O   THR P 834      20.604  -2.087   2.434  0.00  0.00      PROA  
ATOM   3927  N   THR P 835      18.983  -1.637   3.997  0.00  0.00      PROA  
ATOM   3928  HN  THR P 835      18.837  -1.235   4.898  0.00  0.00      PROA  
ATOM   3929  CA  THR P 835      17.880  -2.219   3.304  0.00  0.00      PROA  
ATOM   3930  HA  THR P 835      18.095  -3.251   3.068  0.00  0.00      PROA  
ATOM   3931  CB  THR P 835      16.647  -2.365   4.120  0.00  0.00      PROA  
ATOM   3932  HB  THR P 835      17.005  -2.754   5.098  0.00  0.00      PROA  
ATOM   3933  OG1 THR P 835      15.688  -3.214   3.496  0.00  0.00      PROA  
ATOM   3934  HG1 THR P 835      14.899  -3.139   4.037  0.00  0.00      PROA  
ATOM   3935  CG2 THR P 835      15.862  -1.079   4.489  0.00  0.00      PROA  
ATOM   3936 HG21 THR P 835      15.685  -0.429   3.605  0.00  0.00      PROA  
ATOM   3937 HG22 THR P 835      16.555  -0.469   5.107  0.00  0.00      PROA  
ATOM   3938 HG23 THR P 835      14.893  -1.195   5.019  0.00  0.00      PROA  
ATOM   3939  C   THR P 835      17.563  -1.564   1.962  0.00  0.00      PROA  
ATOM   3940  O   THR P 835      17.487  -2.205   0.906  0.00  0.00      PROA  
ATOM   3941  N   PHE P 836      17.572  -0.242   1.866  0.00  0.00      PROA  
ATOM   3942  HN  PHE P 836      17.721   0.363   2.645  0.00  0.00      PROA  
ATOM   3943  CA  PHE P 836      17.322   0.488   0.665  0.00  0.00      PROA  
ATOM   3944  HA  PHE P 836      16.448   0.066   0.192  0.00  0.00      PROA  
ATOM   3945  CB  PHE P 836      17.066   2.000   0.979  0.00  0.00      PROA  
ATOM   3946  HB1 PHE P 836      17.899   2.397   1.596  0.00  0.00      PROA  
ATOM   3947  HB2 PHE P 836      16.125   2.084   1.563  0.00  0.00      PROA  
ATOM   3948  CG  PHE P 836      16.926   2.913  -0.123  0.00  0.00      PROA  
ATOM   3949  CD1 PHE P 836      17.973   3.710  -0.582  0.00  0.00      PROA  
ATOM   3950  HD1 PHE P 836      18.949   3.540  -0.152  0.00  0.00      PROA  
ATOM   3951  CE1 PHE P 836      17.695   4.625  -1.592  0.00  0.00      PROA  
ATOM   3952  HE1 PHE P 836      18.450   5.285  -1.994  0.00  0.00      PROA  
ATOM   3953  CZ  PHE P 836      16.484   4.746  -2.175  0.00  0.00      PROA  
ATOM   3954  HZ  PHE P 836      16.354   5.389  -3.033  0.00  0.00      PROA  
ATOM   3955  CD2 PHE P 836      15.617   3.021  -0.687  0.00  0.00      PROA  
ATOM   3956  HD2 PHE P 836      14.741   2.502  -0.329  0.00  0.00      PROA  
ATOM   3957  CE2 PHE P 836      15.412   3.948  -1.673  0.00  0.00      PROA  
ATOM   3958  HE2 PHE P 836      14.456   3.994  -2.173  0.00  0.00      PROA  
ATOM   3959  C   PHE P 836      18.452   0.360  -0.425  0.00  0.00      PROA  
ATOM   3960  O   PHE P 836      18.280   0.229  -1.641  0.00  0.00      PROA  
ATOM   3961  N   PHE P 837      19.703   0.286   0.072  0.00  0.00      PROA  
ATOM   3962  HN  PHE P 837      19.909   0.169   1.040  0.00  0.00      PROA  
ATOM   3963  CA  PHE P 837      20.874   0.049  -0.668  0.00  0.00      PROA  
ATOM   3964  HA  PHE P 837      20.865   0.685  -1.541  0.00  0.00      PROA  
ATOM   3965  CB  PHE P 837      22.171   0.439   0.164  0.00  0.00      PROA  
ATOM   3966  HB1 PHE P 837      22.404  -0.308   0.953  0.00  0.00      PROA  
ATOM   3967  HB2 PHE P 837      21.876   1.444   0.536  0.00  0.00      PROA  
ATOM   3968  CG  PHE P 837      23.412   0.619  -0.685  0.00  0.00      PROA  
ATOM   3969  CD1 PHE P 837      23.925  -0.323  -1.553  0.00  0.00      PROA  
ATOM   3970  HD1 PHE P 837      23.424  -1.253  -1.779  0.00  0.00      PROA  
ATOM   3971  CE1 PHE P 837      25.167  -0.135  -2.197  0.00  0.00      PROA  
ATOM   3972  HE1 PHE P 837      25.486  -0.883  -2.908  0.00  0.00      PROA  
ATOM   3973  CZ  PHE P 837      25.769   1.112  -2.103  0.00  0.00      PROA  
ATOM   3974  HZ  PHE P 837      26.627   1.383  -2.699  0.00  0.00      PROA  
ATOM   3975  CD2 PHE P 837      24.039   1.871  -0.578  0.00  0.00      PROA  
ATOM   3976  HD2 PHE P 837      23.672   2.729  -0.033  0.00  0.00      PROA  
ATOM   3977  CE2 PHE P 837      25.239   2.096  -1.235  0.00  0.00      PROA  
ATOM   3978  HE2 PHE P 837      25.684   3.078  -1.301  0.00  0.00      PROA  
ATOM   3979  C   PHE P 837      20.850  -1.337  -1.306  0.00  0.00      PROA  
ATOM   3980  O   PHE P 837      21.153  -1.455  -2.509  0.00  0.00      PROA  
ATOM   3981  N   LEU P 838      20.555  -2.372  -0.504  0.00  0.00      PROA  
ATOM   3982  HN  LEU P 838      20.594  -2.178   0.473  0.00  0.00      PROA  
ATOM   3983  CA  LEU P 838      20.537  -3.690  -1.023  0.00  0.00      PROA  
ATOM   3984  HA  LEU P 838      21.453  -3.766  -1.590  0.00  0.00      PROA  
ATOM   3985  CB  LEU P 838      20.697  -4.690   0.150  0.00  0.00      PROA  
ATOM   3986  HB1 LEU P 838      20.385  -5.743  -0.016  0.00  0.00      PROA  
ATOM   3987  HB2 LEU P 838      19.919  -4.476   0.913  0.00  0.00      PROA  
ATOM   3988  CG  LEU P 838      22.120  -4.866   0.745  0.00  0.00      PROA  
ATOM   3989  HG  LEU P 838      22.218  -3.896   1.277  0.00  0.00      PROA  
ATOM   3990  CD1 LEU P 838      22.071  -6.018   1.761  0.00  0.00      PROA  
ATOM   3991 HD11 LEU P 838      21.668  -6.915   1.244  0.00  0.00      PROA  
ATOM   3992 HD12 LEU P 838      21.439  -5.709   2.621  0.00  0.00      PROA  
ATOM   3993 HD13 LEU P 838      23.071  -6.356   2.106  0.00  0.00      PROA  
ATOM   3994  CD2 LEU P 838      23.286  -5.018  -0.282  0.00  0.00      PROA  
ATOM   3995 HD21 LEU P 838      24.255  -4.975   0.259  0.00  0.00      PROA  
ATOM   3996 HD22 LEU P 838      23.284  -4.214  -1.048  0.00  0.00      PROA  
ATOM   3997 HD23 LEU P 838      23.235  -5.994  -0.809  0.00  0.00      PROA  
ATOM   3998  C   LEU P 838      19.344  -3.937  -1.897  0.00  0.00      PROA  
ATOM   3999  O   LEU P 838      19.430  -4.545  -2.941  0.00  0.00      PROA  
ATOM   4000  N   SER P 839      18.098  -3.499  -1.545  0.00  0.00      PROA  
ATOM   4001  HN  SER P 839      17.924  -3.239  -0.599  0.00  0.00      PROA  
ATOM   4002  CA  SER P 839      16.963  -3.612  -2.413  0.00  0.00      PROA  
ATOM   4003  HA  SER P 839      16.959  -4.596  -2.859  0.00  0.00      PROA  
ATOM   4004  CB  SER P 839      15.550  -3.357  -1.794  0.00  0.00      PROA  
ATOM   4005  HB1 SER P 839      15.611  -4.200  -1.073  0.00  0.00      PROA  
ATOM   4006  HB2 SER P 839      14.656  -3.480  -2.443  0.00  0.00      PROA  
ATOM   4007  OG  SER P 839      15.393  -2.137  -1.070  0.00  0.00      PROA  
ATOM   4008  HG1 SER P 839      16.001  -2.209  -0.331  0.00  0.00      PROA  
ATOM   4009  C   SER P 839      17.075  -2.856  -3.685  0.00  0.00      PROA  
ATOM   4010  O   SER P 839      16.650  -3.359  -4.759  0.00  0.00      PROA  
ATOM   4011  N   SER P 840      17.421  -1.603  -3.638  0.00  0.00      PROA  
ATOM   4012  HN  SER P 840      17.490  -1.097  -2.782  0.00  0.00      PROA  
ATOM   4013  CA  SER P 840      17.632  -0.861  -4.899  0.00  0.00      PROA  
ATOM   4014  HA  SER P 840      16.682  -1.080  -5.364  0.00  0.00      PROA  
ATOM   4015  CB  SER P 840      17.872   0.680  -4.861  0.00  0.00      PROA  
ATOM   4016  HB1 SER P 840      16.976   1.189  -4.446  0.00  0.00      PROA  
ATOM   4017  HB2 SER P 840      17.878   1.115  -5.883  0.00  0.00      PROA  
ATOM   4018  OG  SER P 840      19.035   1.073  -4.175  0.00  0.00      PROA  
ATOM   4019  HG1 SER P 840      18.841   0.797  -3.276  0.00  0.00      PROA  
ATOM   4020  C   SER P 840      18.741  -1.466  -5.712  0.00  0.00      PROA  
ATOM   4021  O   SER P 840      18.586  -1.523  -6.946  0.00  0.00      PROA  
ATOM   4022  N   PHE P 841      19.940  -1.832  -5.114  0.00  0.00      PROA  
ATOM   4023  HN  PHE P 841      20.081  -1.843  -4.127  0.00  0.00      PROA  
ATOM   4024  CA  PHE P 841      21.043  -2.415  -5.939  0.00  0.00      PROA  
ATOM   4025  HA  PHE P 841      21.169  -1.802  -6.820  0.00  0.00      PROA  
ATOM   4026  CB  PHE P 841      22.389  -2.618  -5.198  0.00  0.00      PROA  
ATOM   4027  HB1 PHE P 841      22.297  -3.538  -4.581  0.00  0.00      PROA  
ATOM   4028  HB2 PHE P 841      22.595  -1.708  -4.596  0.00  0.00      PROA  
ATOM   4029  CG  PHE P 841      23.571  -2.809  -6.077  0.00  0.00      PROA  
ATOM   4030  CD1 PHE P 841      24.231  -4.102  -5.957  0.00  0.00      PROA  
ATOM   4031  HD1 PHE P 841      24.000  -4.780  -5.149  0.00  0.00      PROA  
ATOM   4032  CE1 PHE P 841      25.360  -4.293  -6.716  0.00  0.00      PROA  
ATOM   4033  HE1 PHE P 841      25.955  -5.180  -6.552  0.00  0.00      PROA  
ATOM   4034  CZ  PHE P 841      25.659  -3.350  -7.728  0.00  0.00      PROA  
ATOM   4035  HZ  PHE P 841      26.489  -3.621  -8.364  0.00  0.00      PROA  
ATOM   4036  CD2 PHE P 841      23.919  -1.896  -7.012  0.00  0.00      PROA  
ATOM   4037  HD2 PHE P 841      23.385  -0.959  -6.950  0.00  0.00      PROA  
ATOM   4038  CE2 PHE P 841      24.970  -2.153  -7.927  0.00  0.00      PROA  
ATOM   4039  HE2 PHE P 841      25.342  -1.503  -8.705  0.00  0.00      PROA  
ATOM   4040  C   PHE P 841      20.540  -3.657  -6.664  0.00  0.00      PROA  
ATOM   4041  O   PHE P 841      20.824  -3.866  -7.838  0.00  0.00      PROA  
ATOM   4042  N   LEU P 842      19.795  -4.514  -5.891  0.00  0.00      PROA  
ATOM   4043  HN  LEU P 842      19.687  -4.512  -4.900  0.00  0.00      PROA  
ATOM   4044  CA  LEU P 842      19.277  -5.764  -6.543  0.00  0.00      PROA  
ATOM   4045  HA  LEU P 842      20.052  -6.251  -7.115  0.00  0.00      PROA  
ATOM   4046  CB  LEU P 842      18.630  -6.650  -5.547  0.00  0.00      PROA  
ATOM   4047  HB1 LEU P 842      18.003  -7.450  -5.998  0.00  0.00      PROA  
ATOM   4048  HB2 LEU P 842      17.946  -6.035  -4.924  0.00  0.00      PROA  
ATOM   4049  CG  LEU P 842      19.659  -7.410  -4.684  0.00  0.00      PROA  
ATOM   4050  HG  LEU P 842      20.391  -6.682  -4.274  0.00  0.00      PROA  
ATOM   4051  CD1 LEU P 842      19.081  -8.123  -3.476  0.00  0.00      PROA  
ATOM   4052 HD11 LEU P 842      18.880  -7.460  -2.608  0.00  0.00      PROA  
ATOM   4053 HD12 LEU P 842      19.655  -8.964  -3.033  0.00  0.00      PROA  
ATOM   4054 HD13 LEU P 842      18.156  -8.649  -3.797  0.00  0.00      PROA  
ATOM   4055  CD2 LEU P 842      20.506  -8.369  -5.500  0.00  0.00      PROA  
ATOM   4056 HD21 LEU P 842      21.076  -7.858  -6.305  0.00  0.00      PROA  
ATOM   4057 HD22 LEU P 842      19.919  -9.122  -6.067  0.00  0.00      PROA  
ATOM   4058 HD23 LEU P 842      21.124  -8.980  -4.808  0.00  0.00      PROA  
ATOM   4059  C   LEU P 842      18.238  -5.459  -7.636  0.00  0.00      PROA  
ATOM   4060  O   LEU P 842      17.982  -6.213  -8.523  0.00  0.00      PROA  
ATOM   4061  N   LYS P 843      17.496  -4.326  -7.530  0.00  0.00      PROA  
ATOM   4062  HN  LYS P 843      17.741  -3.642  -6.848  0.00  0.00      PROA  
ATOM   4063  CA  LYS P 843      16.747  -3.842  -8.655  0.00  0.00      PROA  
ATOM   4064  HA  LYS P 843      16.333  -4.728  -9.113  0.00  0.00      PROA  
ATOM   4065  CB  LYS P 843      15.737  -2.743  -8.125  0.00  0.00      PROA  
ATOM   4066  HB1 LYS P 843      16.319  -2.074  -7.455  0.00  0.00      PROA  
ATOM   4067  HB2 LYS P 843      14.939  -3.209  -7.508  0.00  0.00      PROA  
ATOM   4068  CG  LYS P 843      14.929  -2.034  -9.250  0.00  0.00      PROA  
ATOM   4069  HG1 LYS P 843      15.592  -1.415  -9.892  0.00  0.00      PROA  
ATOM   4070  HG2 LYS P 843      14.221  -1.354  -8.729  0.00  0.00      PROA  
ATOM   4071  CD  LYS P 843      14.044  -2.917 -10.192  0.00  0.00      PROA  
ATOM   4072  HD1 LYS P 843      14.715  -3.493 -10.865  0.00  0.00      PROA  
ATOM   4073  HD2 LYS P 843      13.476  -2.288 -10.910  0.00  0.00      PROA  
ATOM   4074  CE  LYS P 843      13.103  -3.762  -9.312  0.00  0.00      PROA  
ATOM   4075  HE1 LYS P 843      12.667  -3.177  -8.474  0.00  0.00      PROA  
ATOM   4076  HE2 LYS P 843      13.721  -4.545  -8.822  0.00  0.00      PROA  
ATOM   4077  NZ  LYS P 843      11.971  -4.321 -10.093  0.00  0.00      PROA  
ATOM   4078  HZ1 LYS P 843      11.296  -3.532 -10.144  0.00  0.00      PROA  
ATOM   4079  HZ2 LYS P 843      11.555  -5.032  -9.459  0.00  0.00      PROA  
ATOM   4080  HZ3 LYS P 843      12.131  -4.864 -10.965  0.00  0.00      PROA  
ATOM   4081  C   LYS P 843      17.592  -3.263  -9.851  0.00  0.00      PROA  
ATOM   4082  O   LYS P 843      17.248  -3.514 -10.998  0.00  0.00      PROA  
ATOM   4083  N   GLN P 844      18.738  -2.675  -9.564  0.00  0.00      PROA  
ATOM   4084  HN  GLN P 844      18.931  -2.591  -8.590  0.00  0.00      PROA  
ATOM   4085  CA  GLN P 844      19.811  -2.287 -10.560  0.00  0.00      PROA  
ATOM   4086  HA  GLN P 844      19.236  -1.816 -11.343  0.00  0.00      PROA  
ATOM   4087  CB  GLN P 844      20.724  -1.191  -9.981  0.00  0.00      PROA  
ATOM   4088  HB1 GLN P 844      21.394  -0.802 -10.777  0.00  0.00      PROA  
ATOM   4089  HB2 GLN P 844      21.268  -1.742  -9.184  0.00  0.00      PROA  
ATOM   4090  CG  GLN P 844      20.032   0.111  -9.318  0.00  0.00      PROA  
ATOM   4091  HG1 GLN P 844      19.058  -0.093  -8.824  0.00  0.00      PROA  
ATOM   4092  HG2 GLN P 844      19.839   0.817 -10.154  0.00  0.00      PROA  
ATOM   4093  CD  GLN P 844      20.900   0.862  -8.381  0.00  0.00      PROA  
ATOM   4094  OE1 GLN P 844      22.041   1.244  -8.708  0.00  0.00      PROA  
ATOM   4095  NE2 GLN P 844      20.463   1.049  -7.113  0.00  0.00      PROA  
ATOM   4096 HE21 GLN P 844      20.956   1.557  -6.407  0.00  0.00      PROA  
ATOM   4097 HE22 GLN P 844      19.943   0.382  -6.578  0.00  0.00      PROA  
ATOM   4098  C   GLN P 844      20.597  -3.438 -11.175  0.00  0.00      PROA  
ATOM   4099  O   GLN P 844      21.291  -3.319 -12.174  0.00  0.00      PROA  
ATOM   4100  N   PHE P 845      20.419  -4.644 -10.685  0.00  0.00      PROA  
ATOM   4101  HN  PHE P 845      19.880  -4.776  -9.857  0.00  0.00      PROA  
ATOM   4102  CA  PHE P 845      21.127  -5.859 -11.092  0.00  0.00      PROA  
ATOM   4103  HA  PHE P 845      22.197  -5.707 -11.102  0.00  0.00      PROA  
ATOM   4104  CB  PHE P 845      20.781  -6.879  -9.967  0.00  0.00      PROA  
ATOM   4105  HB1 PHE P 845      19.698  -7.124  -9.917  0.00  0.00      PROA  
ATOM   4106  HB2 PHE P 845      21.043  -6.510  -8.953  0.00  0.00      PROA  
ATOM   4107  CG  PHE P 845      21.739  -7.998 -10.136  0.00  0.00      PROA  
ATOM   4108  CD1 PHE P 845      21.245  -9.226 -10.585  0.00  0.00      PROA  
ATOM   4109  HD1 PHE P 845      20.209  -9.274 -10.887  0.00  0.00      PROA  
ATOM   4110  CE1 PHE P 845      22.083 -10.292 -10.781  0.00  0.00      PROA  
ATOM   4111  HE1 PHE P 845      21.737 -11.200 -11.253  0.00  0.00      PROA  
ATOM   4112  CZ  PHE P 845      23.431 -10.169 -10.350  0.00  0.00      PROA  
ATOM   4113  HZ  PHE P 845      24.052 -11.033 -10.529  0.00  0.00      PROA  
ATOM   4114  CD2 PHE P 845      23.027  -8.007  -9.562  0.00  0.00      PROA  
ATOM   4115  HD2 PHE P 845      23.311  -7.102  -9.046  0.00  0.00      PROA  
ATOM   4116  CE2 PHE P 845      23.924  -9.043  -9.729  0.00  0.00      PROA  
ATOM   4117  HE2 PHE P 845      24.936  -9.032  -9.353  0.00  0.00      PROA  
ATOM   4118  C   PHE P 845      20.607  -6.366 -12.439  0.00  0.00      PROA  
ATOM   4119  O   PHE P 845      21.263  -7.181 -13.081  0.00  0.00      PROA  
ATOM   4120  N   LYS P 846      19.425  -5.917 -12.932  0.00  0.00      PROA  
ATOM   4121  HN  LYS P 846      18.878  -5.325 -12.345  0.00  0.00      PROA  
ATOM   4122  CA  LYS P 846      18.834  -6.351 -14.186  0.00  0.00      PROA  
ATOM   4123  HA  LYS P 846      18.571  -7.395 -14.098  0.00  0.00      PROA  
ATOM   4124  CB  LYS P 846      17.411  -5.689 -14.317  0.00  0.00      PROA  
ATOM   4125  HB1 LYS P 846      17.618  -4.611 -14.141  0.00  0.00      PROA  
ATOM   4126  HB2 LYS P 846      16.875  -6.120 -13.444  0.00  0.00      PROA  
ATOM   4127  CG  LYS P 846      16.487  -5.986 -15.472  0.00  0.00      PROA  
ATOM   4128  HG1 LYS P 846      16.359  -7.084 -15.355  0.00  0.00      PROA  
ATOM   4129  HG2 LYS P 846      16.997  -5.755 -16.432  0.00  0.00      PROA  
ATOM   4130  CD  LYS P 846      15.100  -5.279 -15.468  0.00  0.00      PROA  
ATOM   4131  HD1 LYS P 846      14.699  -5.422 -16.494  0.00  0.00      PROA  
ATOM   4132  HD2 LYS P 846      15.170  -4.170 -15.464  0.00  0.00      PROA  
ATOM   4133  CE  LYS P 846      14.189  -5.700 -14.332  0.00  0.00      PROA  
ATOM   4134  HE1 LYS P 846      13.311  -5.045 -14.514  0.00  0.00      PROA  
ATOM   4135  HE2 LYS P 846      14.726  -5.303 -13.444  0.00  0.00      PROA  
ATOM   4136  NZ  LYS P 846      13.777  -7.118 -14.408  0.00  0.00      PROA  
ATOM   4137  HZ1 LYS P 846      14.334  -7.733 -13.782  0.00  0.00      PROA  
ATOM   4138  HZ2 LYS P 846      13.880  -7.446 -15.390  0.00  0.00      PROA  
ATOM   4139  HZ3 LYS P 846      12.769  -7.159 -14.159  0.00  0.00      PROA  
ATOM   4140  C   LYS P 846      19.613  -6.175 -15.449  0.00  0.00      PROA  
ATOM   4141  O   LYS P 846      19.653  -7.056 -16.279  0.00  0.00      PROA  
ATOM   4142  N   THR P 847      20.151  -4.912 -15.663  0.00  0.00      PROA  
ATOM   4143  HN  THR P 847      20.096  -4.149 -15.023  0.00  0.00      PROA  
ATOM   4144  CA  THR P 847      20.787  -4.412 -16.853  0.00  0.00      PROA  
ATOM   4145  HA  THR P 847      20.320  -4.891 -17.702  0.00  0.00      PROA  
ATOM   4146  CB  THR P 847      20.485  -2.868 -16.944  0.00  0.00      PROA  
ATOM   4147  HB  THR P 847      21.185  -2.356 -17.638  0.00  0.00      PROA  
ATOM   4148  OG1 THR P 847      20.664  -2.361 -15.656  0.00  0.00      PROA  
ATOM   4149  HG1 THR P 847      21.310  -1.652 -15.692  0.00  0.00      PROA  
ATOM   4150  CG2 THR P 847      19.011  -2.691 -17.289  0.00  0.00      PROA  
ATOM   4151 HG21 THR P 847      18.836  -1.596 -17.369  0.00  0.00      PROA  
ATOM   4152 HG22 THR P 847      18.379  -3.111 -16.478  0.00  0.00      PROA  
ATOM   4153 HG23 THR P 847      18.611  -3.078 -18.250  0.00  0.00      PROA  
ATOM   4154  C   THR P 847      22.217  -4.682 -16.935  0.00  0.00      PROA  
ATOM   4155  O   THR P 847      22.857  -4.266 -17.874  0.00  0.00      PROA  
ATOM   4156  N   LYS P 848      22.782  -5.467 -16.032  0.00  0.00      PROA  
ATOM   4157  HN  LYS P 848      22.150  -5.671 -15.290  0.00  0.00      PROA  
ATOM   4158  CA  LYS P 848      24.124  -5.801 -15.952  0.00  0.00      PROA  
ATOM   4159  HA  LYS P 848      24.748  -4.956 -16.202  0.00  0.00      PROA  
ATOM   4160  CB  LYS P 848      24.383  -6.192 -14.466  0.00  0.00      PROA  
ATOM   4161  HB1 LYS P 848      25.385  -6.667 -14.399  0.00  0.00      PROA  
ATOM   4162  HB2 LYS P 848      23.606  -6.961 -14.267  0.00  0.00      PROA  
ATOM   4163  CG  LYS P 848      23.964  -5.144 -13.437  0.00  0.00      PROA  
ATOM   4164  HG1 LYS P 848      24.100  -5.575 -12.422  0.00  0.00      PROA  
ATOM   4165  HG2 LYS P 848      22.870  -4.946 -13.417  0.00  0.00      PROA  
ATOM   4166  CD  LYS P 848      24.764  -3.775 -13.609  0.00  0.00      PROA  
ATOM   4167  HD1 LYS P 848      24.718  -3.392 -14.651  0.00  0.00      PROA  
ATOM   4168  HD2 LYS P 848      25.822  -4.002 -13.361  0.00  0.00      PROA  
ATOM   4169  CE  LYS P 848      24.413  -2.656 -12.626  0.00  0.00      PROA  
ATOM   4170  HE1 LYS P 848      24.264  -3.109 -11.622  0.00  0.00      PROA  
ATOM   4171  HE2 LYS P 848      23.435  -2.251 -12.963  0.00  0.00      PROA  
ATOM   4172  NZ  LYS P 848      25.375  -1.574 -12.500  0.00  0.00      PROA  
ATOM   4173  HZ1 LYS P 848      25.452  -1.297 -13.499  0.00  0.00      PROA  
ATOM   4174  HZ2 LYS P 848      26.276  -1.955 -12.148  0.00  0.00      PROA  
ATOM   4175  HZ3 LYS P 848      25.096  -0.807 -11.855  0.00  0.00      PROA  
ATOM   4176  C   LYS P 848      24.521  -6.923 -16.879  0.00  0.00      PROA  
ATOM   4177  O   LYS P 848      23.668  -7.433 -17.534  0.00  0.00      PROA  
ATOM   4178  N   ARG P 849      25.755  -7.314 -16.894  0.00  0.00      PROA  
ATOM   4179  HN  ARG P 849      26.422  -6.865 -16.304  0.00  0.00      PROA  
ATOM   4180  CA  ARG P 849      26.281  -8.438 -17.645  0.00  0.00      PROA  
ATOM   4181  HA  ARG P 849      25.463  -8.732 -18.286  0.00  0.00      PROA  
ATOM   4182  CB  ARG P 849      27.466  -7.980 -18.507  0.00  0.00      PROA  
ATOM   4183  HB1 ARG P 849      27.756  -8.843 -19.144  0.00  0.00      PROA  
ATOM   4184  HB2 ARG P 849      28.267  -7.676 -17.799  0.00  0.00      PROA  
ATOM   4185  CG  ARG P 849      27.179  -6.869 -19.495  0.00  0.00      PROA  
ATOM   4186  HG1 ARG P 849      26.931  -5.974 -18.886  0.00  0.00      PROA  
ATOM   4187  HG2 ARG P 849      26.245  -7.208 -19.993  0.00  0.00      PROA  
ATOM   4188  CD  ARG P 849      28.309  -6.668 -20.549  0.00  0.00      PROA  
ATOM   4189  HD1 ARG P 849      28.346  -7.571 -21.194  0.00  0.00      PROA  
ATOM   4190  HD2 ARG P 849      29.257  -6.459 -20.009  0.00  0.00      PROA  
ATOM   4191  NE  ARG P 849      27.950  -5.554 -21.419  0.00  0.00      PROA  
ATOM   4192  HE  ARG P 849      27.068  -5.293 -21.810  0.00  0.00      PROA  
ATOM   4193  CZ  ARG P 849      28.835  -4.862 -22.041  0.00  0.00      PROA  
ATOM   4194  NH1 ARG P 849      28.507  -3.890 -22.812  0.00  0.00      PROA  
ATOM   4195 HH11 ARG P 849      27.565  -3.749 -23.115  0.00  0.00      PROA  
ATOM   4196 HH12 ARG P 849      29.287  -3.318 -23.068  0.00  0.00      PROA  
ATOM   4197  NH2 ARG P 849      30.188  -5.002 -21.849  0.00  0.00      PROA  
ATOM   4198 HH21 ARG P 849      30.517  -5.916 -21.614  0.00  0.00      PROA  
ATOM   4199 HH22 ARG P 849      30.613  -4.670 -22.691  0.00  0.00      PROA  
ATOM   4200  C   ARG P 849      26.603  -9.631 -16.850  0.00  0.00      PROA  
ATOM   4201  O   ARG P 849      27.084 -10.644 -17.343  0.00  0.00      PROA  
ATOM   4202  N   TYR P 850      26.172  -9.626 -15.554  0.00  0.00      PROA  
ATOM   4203  HN  TYR P 850      25.577  -8.889 -15.243  0.00  0.00      PROA  
ATOM   4204  CA  TYR P 850      26.325 -10.728 -14.660  0.00  0.00      PROA  
ATOM   4205  HA  TYR P 850      27.357 -11.048 -14.639  0.00  0.00      PROA  
ATOM   4206  CB  TYR P 850      25.978 -10.315 -13.265  0.00  0.00      PROA  
ATOM   4207  HB1 TYR P 850      26.229 -11.172 -12.605  0.00  0.00      PROA  
ATOM   4208  HB2 TYR P 850      24.891 -10.099 -13.192  0.00  0.00      PROA  
ATOM   4209  CG  TYR P 850      26.792  -9.019 -12.918  0.00  0.00      PROA  
ATOM   4210  CD1 TYR P 850      28.196  -8.778 -13.108  0.00  0.00      PROA  
ATOM   4211  HD1 TYR P 850      28.688  -9.563 -13.662  0.00  0.00      PROA  
ATOM   4212  CE1 TYR P 850      28.812  -7.597 -12.653  0.00  0.00      PROA  
ATOM   4213  HE1 TYR P 850      29.863  -7.376 -12.766  0.00  0.00      PROA  
ATOM   4214  CZ  TYR P 850      28.031  -6.719 -11.881  0.00  0.00      PROA  
ATOM   4215  OH  TYR P 850      28.706  -5.506 -11.513  0.00  0.00      PROA  
ATOM   4216  HH  TYR P 850      29.416  -5.358 -12.142  0.00  0.00      PROA  
ATOM   4217  CD2 TYR P 850      26.074  -8.000 -12.227  0.00  0.00      PROA  
ATOM   4218  HD2 TYR P 850      25.012  -8.017 -12.032  0.00  0.00      PROA  
ATOM   4219  CE2 TYR P 850      26.670  -6.909 -11.600  0.00  0.00      PROA  
ATOM   4220  HE2 TYR P 850      26.020  -6.164 -11.163  0.00  0.00      PROA  
ATOM   4221  C   TYR P 850      25.417 -11.911 -15.079  0.00  0.00      PROA  
ATOM   4222  O   TYR P 850      24.281 -11.658 -15.450  0.00  0.00      PROA  
ATOM   4223  N   PHE P 851      25.849 -13.218 -14.951  0.00  0.00      PROA  
ATOM   4224  HN  PHE P 851      26.743 -13.376 -14.540  0.00  0.00      PROA  
ATOM   4225  CA  PHE P 851      25.071 -14.418 -15.094  0.00  0.00      PROA  
ATOM   4226  HA  PHE P 851      25.771 -15.235 -15.009  0.00  0.00      PROA  
ATOM   4227  CB  PHE P 851      23.966 -14.569 -14.056  0.00  0.00      PROA  
ATOM   4228  HB1 PHE P 851      23.457 -15.541 -14.225  0.00  0.00      PROA  
ATOM   4229  HB2 PHE P 851      23.276 -13.698 -14.055  0.00  0.00      PROA  
ATOM   4230  CG  PHE P 851      24.537 -14.674 -12.634  0.00  0.00      PROA  
ATOM   4231  CD1 PHE P 851      25.718 -15.393 -12.324  0.00  0.00      PROA  
ATOM   4232  HD1 PHE P 851      26.248 -15.946 -13.085  0.00  0.00      PROA  
ATOM   4233  CE1 PHE P 851      26.243 -15.383 -10.982  0.00  0.00      PROA  
ATOM   4234  HE1 PHE P 851      27.145 -15.869 -10.641  0.00  0.00      PROA  
ATOM   4235  CZ  PHE P 851      25.624 -14.574  -9.994  0.00  0.00      PROA  
ATOM   4236  HZ  PHE P 851      25.951 -14.581  -8.965  0.00  0.00      PROA  
ATOM   4237  CD2 PHE P 851      24.049 -13.896 -11.633  0.00  0.00      PROA  
ATOM   4238  HD2 PHE P 851      23.202 -13.281 -11.900  0.00  0.00      PROA  
ATOM   4239  CE2 PHE P 851      24.523 -13.819 -10.329  0.00  0.00      PROA  
ATOM   4240  HE2 PHE P 851      24.109 -13.195  -9.552  0.00  0.00      PROA  
ATOM   4241  C   PHE P 851      24.507 -14.585 -16.506  0.00  0.00      PROA  
ATOM   4242  O   PHE P 851      24.512 -13.619 -17.295  0.00  0.00      PROA  
ATOM   4243  N   PRO P 852      23.992 -15.761 -17.012  0.00  0.00      PROA  
ATOM   4244  CD  PRO P 852      24.379 -17.131 -16.545  0.00  0.00      PROA  
ATOM   4245  HD1 PRO P 852      24.011 -17.298 -15.510  0.00  0.00      PROA  
ATOM   4246  HD2 PRO P 852      25.486 -17.205 -16.487  0.00  0.00      PROA  
ATOM   4247  CA  PRO P 852      22.836 -15.828 -17.991  0.00  0.00      PROA  
ATOM   4248  HA  PRO P 852      23.417 -15.493 -18.837  0.00  0.00      PROA  
ATOM   4249  CB  PRO P 852      22.384 -17.302 -17.950  0.00  0.00      PROA  
ATOM   4250  HB1 PRO P 852      22.011 -17.598 -18.953  0.00  0.00      PROA  
ATOM   4251  HB2 PRO P 852      21.644 -17.489 -17.143  0.00  0.00      PROA  
ATOM   4252  CG  PRO P 852      23.699 -18.003 -17.589  0.00  0.00      PROA  
ATOM   4253  HG1 PRO P 852      23.574 -18.966 -17.049  0.00  0.00      PROA  
ATOM   4254  HG2 PRO P 852      24.356 -18.094 -18.480  0.00  0.00      PROA  
ATOM   4255  C   PRO P 852      21.657 -14.938 -17.742  0.00  0.00      PROA  
ATOM   4256  O   PRO P 852      21.277 -14.605 -16.583  0.00  0.00      PROA  
ATOM   4257  N   THR P 853      21.072 -14.396 -18.838  0.00  0.00      PROA  
ATOM   4258  HN  THR P 853      21.338 -14.655 -19.763  0.00  0.00      PROA  
ATOM   4259  CA  THR P 853      19.994 -13.415 -18.764  0.00  0.00      PROA  
ATOM   4260  HA  THR P 853      20.411 -12.549 -18.271  0.00  0.00      PROA  
ATOM   4261  CB  THR P 853      19.519 -12.844 -20.145  0.00  0.00      PROA  
ATOM   4262  HB  THR P 853      18.950 -13.625 -20.694  0.00  0.00      PROA  
ATOM   4263  OG1 THR P 853      20.596 -12.363 -20.947  0.00  0.00      PROA  
ATOM   4264  HG1 THR P 853      21.145 -13.125 -21.145  0.00  0.00      PROA  
ATOM   4265  CG2 THR P 853      18.487 -11.784 -19.880  0.00  0.00      PROA  
ATOM   4266 HG21 THR P 853      17.479 -12.241 -19.794  0.00  0.00      PROA  
ATOM   4267 HG22 THR P 853      18.389 -11.215 -20.829  0.00  0.00      PROA  
ATOM   4268 HG23 THR P 853      18.696 -11.103 -19.027  0.00  0.00      PROA  
ATOM   4269  C   THR P 853      18.802 -13.736 -17.802  0.00  0.00      PROA  
ATOM   4270  O   THR P 853      18.165 -12.877 -17.114  0.00  0.00      PROA  
ATOM   4271  N   LYS P 854      18.336 -15.087 -17.877  0.00  0.00      PROA  
ATOM   4272  HN  LYS P 854      18.759 -15.733 -18.508  0.00  0.00      PROA  
ATOM   4273  CA  LYS P 854      17.217 -15.633 -17.101  0.00  0.00      PROA  
ATOM   4274  HA  LYS P 854      16.356 -14.981 -17.105  0.00  0.00      PROA  
ATOM   4275  CB  LYS P 854      16.801 -17.095 -17.546  0.00  0.00      PROA  
ATOM   4276  HB1 LYS P 854      16.508 -17.086 -18.618  0.00  0.00      PROA  
ATOM   4277  HB2 LYS P 854      15.811 -17.228 -17.061  0.00  0.00      PROA  
ATOM   4278  CG  LYS P 854      17.742 -18.327 -17.157  0.00  0.00      PROA  
ATOM   4279  HG1 LYS P 854      17.828 -18.475 -16.059  0.00  0.00      PROA  
ATOM   4280  HG2 LYS P 854      18.755 -18.062 -17.527  0.00  0.00      PROA  
ATOM   4281  CD  LYS P 854      17.392 -19.759 -17.710  0.00  0.00      PROA  
ATOM   4282  HD1 LYS P 854      17.273 -19.904 -18.805  0.00  0.00      PROA  
ATOM   4283  HD2 LYS P 854      16.449 -20.072 -17.214  0.00  0.00      PROA  
ATOM   4284  CE  LYS P 854      18.494 -20.788 -17.345  0.00  0.00      PROA  
ATOM   4285  HE1 LYS P 854      18.525 -20.836 -16.235  0.00  0.00      PROA  
ATOM   4286  HE2 LYS P 854      19.408 -20.232 -17.645  0.00  0.00      PROA  
ATOM   4287  NZ  LYS P 854      18.255 -22.114 -17.848  0.00  0.00      PROA  
ATOM   4288  HZ1 LYS P 854      17.401 -22.589 -17.493  0.00  0.00      PROA  
ATOM   4289  HZ2 LYS P 854      18.990 -22.745 -17.468  0.00  0.00      PROA  
ATOM   4290  HZ3 LYS P 854      18.405 -22.197 -18.874  0.00  0.00      PROA  
ATOM   4291  C   LYS P 854      17.585 -15.546 -15.633  0.00  0.00      PROA  
ATOM   4292  O   LYS P 854      16.899 -14.896 -14.819  0.00  0.00      PROA  
ATOM   4293  N   VAL P 855      18.803 -15.975 -15.295  0.00  0.00      PROA  
ATOM   4294  HN  VAL P 855      19.394 -16.472 -15.925  0.00  0.00      PROA  
ATOM   4295  CA  VAL P 855      19.378 -15.901 -13.968  0.00  0.00      PROA  
ATOM   4296  HA  VAL P 855      18.753 -16.497 -13.320  0.00  0.00      PROA  
ATOM   4297  CB  VAL P 855      20.659 -16.636 -14.028  0.00  0.00      PROA  
ATOM   4298  HB  VAL P 855      21.327 -16.059 -14.702  0.00  0.00      PROA  
ATOM   4299  CG1 VAL P 855      21.301 -16.610 -12.645  0.00  0.00      PROA  
ATOM   4300 HG11 VAL P 855      20.562 -16.993 -11.909  0.00  0.00      PROA  
ATOM   4301 HG12 VAL P 855      21.618 -15.611 -12.275  0.00  0.00      PROA  
ATOM   4302 HG13 VAL P 855      22.207 -17.253 -12.641  0.00  0.00      PROA  
ATOM   4303  CG2 VAL P 855      20.523 -18.124 -14.441  0.00  0.00      PROA  
ATOM   4304 HG21 VAL P 855      20.572 -18.229 -15.546  0.00  0.00      PROA  
ATOM   4305 HG22 VAL P 855      19.622 -18.607 -14.006  0.00  0.00      PROA  
ATOM   4306 HG23 VAL P 855      21.398 -18.708 -14.086  0.00  0.00      PROA  
ATOM   4307  C   VAL P 855      19.338 -14.498 -13.409  0.00  0.00      PROA  
ATOM   4308  O   VAL P 855      18.826 -14.193 -12.334  0.00  0.00      PROA  
ATOM   4309  N   ARG P 856      19.949 -13.562 -14.159  0.00  0.00      PROA  
ATOM   4310  HN  ARG P 856      20.482 -13.766 -14.977  0.00  0.00      PROA  
ATOM   4311  CA  ARG P 856      20.049 -12.159 -13.838  0.00  0.00      PROA  
ATOM   4312  HA  ARG P 856      20.520 -12.126 -12.867  0.00  0.00      PROA  
ATOM   4313  CB  ARG P 856      20.961 -11.530 -14.843  0.00  0.00      PROA  
ATOM   4314  HB1 ARG P 856      20.576 -11.739 -15.864  0.00  0.00      PROA  
ATOM   4315  HB2 ARG P 856      21.990 -11.943 -14.760  0.00  0.00      PROA  
ATOM   4316  CG  ARG P 856      21.049 -10.010 -14.661  0.00  0.00      PROA  
ATOM   4317  HG1 ARG P 856      21.387  -9.811 -13.622  0.00  0.00      PROA  
ATOM   4318  HG2 ARG P 856      20.006  -9.631 -14.706  0.00  0.00      PROA  
ATOM   4319  CD  ARG P 856      21.926  -9.284 -15.705  0.00  0.00      PROA  
ATOM   4320  HD1 ARG P 856      22.956  -9.700 -15.679  0.00  0.00      PROA  
ATOM   4321  HD2 ARG P 856      21.928  -8.179 -15.589  0.00  0.00      PROA  
ATOM   4322  NE  ARG P 856      21.378  -9.526 -17.145  0.00  0.00      PROA  
ATOM   4323  HE  ARG P 856      20.827  -8.798 -17.552  0.00  0.00      PROA  
ATOM   4324  CZ  ARG P 856      21.958 -10.166 -18.104  0.00  0.00      PROA  
ATOM   4325  NH1 ARG P 856      22.764 -11.170 -18.080  0.00  0.00      PROA  
ATOM   4326 HH11 ARG P 856      23.097 -11.589 -17.235  0.00  0.00      PROA  
ATOM   4327 HH12 ARG P 856      23.108 -11.381 -18.994  0.00  0.00      PROA  
ATOM   4328  NH2 ARG P 856      21.704  -9.718 -19.309  0.00  0.00      PROA  
ATOM   4329 HH21 ARG P 856      21.159  -8.891 -19.445  0.00  0.00      PROA  
ATOM   4330 HH22 ARG P 856      22.075 -10.256 -20.067  0.00  0.00      PROA  
ATOM   4331  C   ARG P 856      18.724 -11.457 -13.703  0.00  0.00      PROA  
ATOM   4332  O   ARG P 856      18.539 -10.735 -12.764  0.00  0.00      PROA  
ATOM   4333  N   SER P 857      17.880 -11.696 -14.682  0.00  0.00      PROA  
ATOM   4334  HN  SER P 857      18.073 -12.301 -15.451  0.00  0.00      PROA  
ATOM   4335  CA  SER P 857      16.538 -11.020 -14.613  0.00  0.00      PROA  
ATOM   4336  HA  SER P 857      16.668  -9.949 -14.576  0.00  0.00      PROA  
ATOM   4337  CB  SER P 857      15.710 -11.295 -15.932  0.00  0.00      PROA  
ATOM   4338  HB1 SER P 857      15.748 -12.344 -16.295  0.00  0.00      PROA  
ATOM   4339  HB2 SER P 857      16.203 -10.779 -16.784  0.00  0.00      PROA  
ATOM   4340  OG  SER P 857      14.378 -10.841 -15.905  0.00  0.00      PROA  
ATOM   4341  HG1 SER P 857      14.168 -10.121 -16.504  0.00  0.00      PROA  
ATOM   4342  C   SER P 857      15.783 -11.555 -13.370  0.00  0.00      PROA  
ATOM   4343  O   SER P 857      15.232 -10.828 -12.607  0.00  0.00      PROA  
ATOM   4344  N   THR P 858      15.782 -12.859 -13.085  0.00  0.00      PROA  
ATOM   4345  HN  THR P 858      16.297 -13.426 -13.724  0.00  0.00      PROA  
ATOM   4346  CA  THR P 858      15.129 -13.521 -11.920  0.00  0.00      PROA  
ATOM   4347  HA  THR P 858      14.104 -13.213 -12.069  0.00  0.00      PROA  
ATOM   4348  CB  THR P 858      15.169 -15.062 -11.921  0.00  0.00      PROA  
ATOM   4349  HB  THR P 858      16.181 -15.362 -11.575  0.00  0.00      PROA  
ATOM   4350  OG1 THR P 858      15.012 -15.615 -13.212  0.00  0.00      PROA  
ATOM   4351  HG1 THR P 858      15.741 -15.264 -13.729  0.00  0.00      PROA  
ATOM   4352  CG2 THR P 858      14.044 -15.632 -11.012  0.00  0.00      PROA  
ATOM   4353 HG21 THR P 858      13.954 -16.726 -11.184  0.00  0.00      PROA  
ATOM   4354 HG22 THR P 858      13.157 -14.989 -11.198  0.00  0.00      PROA  
ATOM   4355 HG23 THR P 858      14.347 -15.405  -9.968  0.00  0.00      PROA  
ATOM   4356  C   THR P 858      15.705 -13.092 -10.595  0.00  0.00      PROA  
ATOM   4357  O   THR P 858      14.994 -12.811  -9.666  0.00  0.00      PROA  
ATOM   4358  N   ILE P 859      17.027 -12.855 -10.476  0.00  0.00      PROA  
ATOM   4359  HN  ILE P 859      17.689 -13.060 -11.193  0.00  0.00      PROA  
ATOM   4360  CA  ILE P 859      17.591 -12.291  -9.215  0.00  0.00      PROA  
ATOM   4361  HA  ILE P 859      17.281 -12.862  -8.352  0.00  0.00      PROA  
ATOM   4362  CB  ILE P 859      19.170 -12.444  -9.334  0.00  0.00      PROA  
ATOM   4363  HB  ILE P 859      19.321 -12.101 -10.380  0.00  0.00      PROA  
ATOM   4364  CG2 ILE P 859      19.879 -11.579  -8.266  0.00  0.00      PROA  
ATOM   4365 HG21 ILE P 859      19.546 -11.831  -7.237  0.00  0.00      PROA  
ATOM   4366 HG22 ILE P 859      19.661 -10.493  -8.344  0.00  0.00      PROA  
ATOM   4367 HG23 ILE P 859      20.978 -11.634  -8.421  0.00  0.00      PROA  
ATOM   4368  CG1 ILE P 859      19.543 -13.861  -9.145  0.00  0.00      PROA  
ATOM   4369 HG11 ILE P 859      18.894 -14.435  -9.840  0.00  0.00      PROA  
ATOM   4370 HG12 ILE P 859      19.301 -14.232  -8.126  0.00  0.00      PROA  
ATOM   4371  CD  ILE P 859      20.922 -14.207  -9.619  0.00  0.00      PROA  
ATOM   4372  HD1 ILE P 859      21.676 -13.749  -8.943  0.00  0.00      PROA  
ATOM   4373  HD2 ILE P 859      21.067 -13.765 -10.628  0.00  0.00      PROA  
ATOM   4374  HD3 ILE P 859      21.082 -15.306  -9.661  0.00  0.00      PROA  
ATOM   4375  C   ILE P 859      17.031 -10.867  -8.930  0.00  0.00      PROA  
ATOM   4376  O   ILE P 859      16.700 -10.479  -7.813  0.00  0.00      PROA  
ATOM   4377  N   SER P 860      16.958 -10.009 -10.051  0.00  0.00      PROA  
ATOM   4378  HN  SER P 860      17.266 -10.404 -10.913  0.00  0.00      PROA  
ATOM   4379  CA  SER P 860      16.359  -8.660 -10.053  0.00  0.00      PROA  
ATOM   4380  HA  SER P 860      16.798  -8.252  -9.155  0.00  0.00      PROA  
ATOM   4381  CB  SER P 860      16.680  -7.903 -11.394  0.00  0.00      PROA  
ATOM   4382  HB1 SER P 860      17.653  -8.294 -11.761  0.00  0.00      PROA  
ATOM   4383  HB2 SER P 860      16.627  -6.822 -11.145  0.00  0.00      PROA  
ATOM   4384  OG  SER P 860      15.698  -8.211 -12.393  0.00  0.00      PROA  
ATOM   4385  HG1 SER P 860      15.729  -9.167 -12.468  0.00  0.00      PROA  
ATOM   4386  C   SER P 860      14.844  -8.707  -9.755  0.00  0.00      PROA  
ATOM   4387  O   SER P 860      14.252  -7.669  -9.567  0.00  0.00      PROA  
ATOM   4388  N   ASP P 861      14.249  -9.943  -9.744  0.00  0.00      PROA  
ATOM   4389  HN  ASP P 861      14.861 -10.731  -9.743  0.00  0.00      PROA  
ATOM   4390  CA  ASP P 861      12.854 -10.160  -9.369  0.00  0.00      PROA  
ATOM   4391  HA  ASP P 861      12.429  -9.167  -9.405  0.00  0.00      PROA  
ATOM   4392  CB  ASP P 861      12.136 -11.128 -10.378  0.00  0.00      PROA  
ATOM   4393  HB1 ASP P 861      11.581 -11.957  -9.891  0.00  0.00      PROA  
ATOM   4394  HB2 ASP P 861      12.910 -11.643 -10.986  0.00  0.00      PROA  
ATOM   4395  CG  ASP P 861      11.371 -10.308 -11.408  0.00  0.00      PROA  
ATOM   4396  OD1 ASP P 861      11.063  -9.089 -11.203  0.00  0.00      PROA  
ATOM   4397  OD2 ASP P 861      10.822 -10.929 -12.378  0.00  0.00      PROA  
ATOM   4398  C   ASP P 861      12.724 -10.647  -7.936  0.00  0.00      PROA  
ATOM   4399  O   ASP P 861      11.714 -10.430  -7.263  0.00  0.00      PROA  
ATOM   4400  N   PHE P 862      13.774 -11.173  -7.252  0.00  0.00      PROA  
ATOM   4401  HN  PHE P 862      14.664 -11.250  -7.697  0.00  0.00      PROA  
ATOM   4402  CA  PHE P 862      13.665 -11.583  -5.794  0.00  0.00      PROA  
ATOM   4403  HA  PHE P 862      12.644 -11.604  -5.444  0.00  0.00      PROA  
ATOM   4404  CB  PHE P 862      14.246 -13.038  -5.568  0.00  0.00      PROA  
ATOM   4405  HB1 PHE P 862      14.525 -13.248  -4.513  0.00  0.00      PROA  
ATOM   4406  HB2 PHE P 862      15.175 -13.088  -6.176  0.00  0.00      PROA  
ATOM   4407  CG  PHE P 862      13.288 -14.106  -6.023  0.00  0.00      PROA  
ATOM   4408  CD1 PHE P 862      12.301 -14.586  -5.151  0.00  0.00      PROA  
ATOM   4409  HD1 PHE P 862      12.299 -14.292  -4.112  0.00  0.00      PROA  
ATOM   4410  CE1 PHE P 862      11.393 -15.657  -5.525  0.00  0.00      PROA  
ATOM   4411  HE1 PHE P 862      10.811 -16.090  -4.725  0.00  0.00      PROA  
ATOM   4412  CZ  PHE P 862      11.383 -16.189  -6.805  0.00  0.00      PROA  
ATOM   4413  HZ  PHE P 862      10.692 -16.952  -7.132  0.00  0.00      PROA  
ATOM   4414  CD2 PHE P 862      13.327 -14.794  -7.275  0.00  0.00      PROA  
ATOM   4415  HD2 PHE P 862      14.133 -14.454  -7.909  0.00  0.00      PROA  
ATOM   4416  CE2 PHE P 862      12.439 -15.732  -7.751  0.00  0.00      PROA  
ATOM   4417  HE2 PHE P 862      12.443 -16.171  -8.738  0.00  0.00      PROA  
ATOM   4418  C   PHE P 862      14.432 -10.566  -4.918  0.00  0.00      PROA  
ATOM   4419  O   PHE P 862      14.771 -10.797  -3.799  0.00  0.00      PROA  
ATOM   4420  N   ALA P 863      14.711  -9.322  -5.384  0.00  0.00      PROA  
ATOM   4421  HN  ALA P 863      14.427  -9.159  -6.325  0.00  0.00      PROA  
ATOM   4422  CA  ALA P 863      15.214  -8.103  -4.687  0.00  0.00      PROA  
ATOM   4423  HA  ALA P 863      16.283  -8.230  -4.769  0.00  0.00      PROA  
ATOM   4424  CB  ALA P 863      14.892  -6.800  -5.494  0.00  0.00      PROA  
ATOM   4425  HB1 ALA P 863      15.260  -5.887  -4.979  0.00  0.00      PROA  
ATOM   4426  HB2 ALA P 863      13.801  -6.678  -5.666  0.00  0.00      PROA  
ATOM   4427  HB3 ALA P 863      15.436  -6.876  -6.460  0.00  0.00      PROA  
ATOM   4428  C   ALA P 863      14.822  -7.912  -3.208  0.00  0.00      PROA  
ATOM   4429  O   ALA P 863      15.620  -8.212  -2.351  0.00  0.00      PROA  
ATOM   4430  N   VAL P 864      13.595  -7.558  -2.907  0.00  0.00      PROA  
ATOM   4431  HN  VAL P 864      12.960  -7.292  -3.628  0.00  0.00      PROA  
ATOM   4432  CA  VAL P 864      13.097  -7.453  -1.545  0.00  0.00      PROA  
ATOM   4433  HA  VAL P 864      13.820  -6.891  -0.972  0.00  0.00      PROA  
ATOM   4434  CB  VAL P 864      11.756  -6.686  -1.585  0.00  0.00      PROA  
ATOM   4435  HB  VAL P 864      11.128  -7.137  -2.382  0.00  0.00      PROA  
ATOM   4436  CG1 VAL P 864      10.987  -6.842  -0.204  0.00  0.00      PROA  
ATOM   4437 HG11 VAL P 864      10.057  -6.233  -0.212  0.00  0.00      PROA  
ATOM   4438 HG12 VAL P 864      11.629  -6.533   0.648  0.00  0.00      PROA  
ATOM   4439 HG13 VAL P 864      10.709  -7.904  -0.034  0.00  0.00      PROA  
ATOM   4440  CG2 VAL P 864      12.114  -5.266  -1.883  0.00  0.00      PROA  
ATOM   4441 HG21 VAL P 864      11.292  -4.550  -1.671  0.00  0.00      PROA  
ATOM   4442 HG22 VAL P 864      12.430  -5.174  -2.944  0.00  0.00      PROA  
ATOM   4443 HG23 VAL P 864      12.971  -4.924  -1.265  0.00  0.00      PROA  
ATOM   4444  C   VAL P 864      13.080  -8.754  -0.717  0.00  0.00      PROA  
ATOM   4445  O   VAL P 864      13.439  -8.739   0.507  0.00  0.00      PROA  
ATOM   4446  N   PHE P 865      12.781  -9.930  -1.226  0.00  0.00      PROA  
ATOM   4447  HN  PHE P 865      12.392 -10.067  -2.134  0.00  0.00      PROA  
ATOM   4448  CA  PHE P 865      12.760 -11.242  -0.518  0.00  0.00      PROA  
ATOM   4449  HA  PHE P 865      12.082 -11.276   0.322  0.00  0.00      PROA  
ATOM   4450  CB  PHE P 865      12.207 -12.365  -1.426  0.00  0.00      PROA  
ATOM   4451  HB1 PHE P 865      12.710 -12.330  -2.416  0.00  0.00      PROA  
ATOM   4452  HB2 PHE P 865      11.144 -12.080  -1.581  0.00  0.00      PROA  
ATOM   4453  CG  PHE P 865      12.286 -13.721  -0.864  0.00  0.00      PROA  
ATOM   4454  CD1 PHE P 865      13.069 -14.713  -1.512  0.00  0.00      PROA  
ATOM   4455  HD1 PHE P 865      13.700 -14.505  -2.363  0.00  0.00      PROA  
ATOM   4456  CE1 PHE P 865      13.033 -16.064  -1.135  0.00  0.00      PROA  
ATOM   4457  HE1 PHE P 865      13.622 -16.773  -1.696  0.00  0.00      PROA  
ATOM   4458  CZ  PHE P 865      12.420 -16.434   0.023  0.00  0.00      PROA  
ATOM   4459  HZ  PHE P 865      12.500 -17.428   0.439  0.00  0.00      PROA  
ATOM   4460  CD2 PHE P 865      11.550 -14.085   0.245  0.00  0.00      PROA  
ATOM   4461  HD2 PHE P 865      10.832 -13.488   0.788  0.00  0.00      PROA  
ATOM   4462  CE2 PHE P 865      11.597 -15.464   0.682  0.00  0.00      PROA  
ATOM   4463  HE2 PHE P 865      11.067 -15.836   1.546  0.00  0.00      PROA  
ATOM   4464  C   PHE P 865      14.214 -11.560   0.022  0.00  0.00      PROA  
ATOM   4465  O   PHE P 865      14.405 -11.789   1.232  0.00  0.00      PROA  
ATOM   4466  N   LEU P 866      15.219 -11.372  -0.778  0.00  0.00      PROA  
ATOM   4467  HN  LEU P 866      15.061 -10.949  -1.667  0.00  0.00      PROA  
ATOM   4468  CA  LEU P 866      16.589 -11.558  -0.430  0.00  0.00      PROA  
ATOM   4469  HA  LEU P 866      16.695 -12.505   0.078  0.00  0.00      PROA  
ATOM   4470  CB  LEU P 866      17.482 -11.578  -1.715  0.00  0.00      PROA  
ATOM   4471  HB1 LEU P 866      18.567 -11.438  -1.521  0.00  0.00      PROA  
ATOM   4472  HB2 LEU P 866      17.100 -10.715  -2.302  0.00  0.00      PROA  
ATOM   4473  CG  LEU P 866      17.305 -12.790  -2.668  0.00  0.00      PROA  
ATOM   4474  HG  LEU P 866      16.233 -12.765  -2.957  0.00  0.00      PROA  
ATOM   4475  CD1 LEU P 866      18.100 -12.617  -3.928  0.00  0.00      PROA  
ATOM   4476 HD11 LEU P 866      17.732 -11.751  -4.518  0.00  0.00      PROA  
ATOM   4477 HD12 LEU P 866      18.047 -13.509  -4.589  0.00  0.00      PROA  
ATOM   4478 HD13 LEU P 866      19.190 -12.482  -3.760  0.00  0.00      PROA  
ATOM   4479  CD2 LEU P 866      17.658 -14.114  -1.978  0.00  0.00      PROA  
ATOM   4480 HD21 LEU P 866      16.942 -14.352  -1.163  0.00  0.00      PROA  
ATOM   4481 HD22 LEU P 866      18.730 -14.029  -1.699  0.00  0.00      PROA  
ATOM   4482 HD23 LEU P 866      17.470 -14.882  -2.759  0.00  0.00      PROA  
ATOM   4483  C   LEU P 866      17.161 -10.485   0.492  0.00  0.00      PROA  
ATOM   4484  O   LEU P 866      17.972 -10.698   1.388  0.00  0.00      PROA  
ATOM   4485  N   THR P 867      16.729  -9.203   0.424  0.00  0.00      PROA  
ATOM   4486  HN  THR P 867      15.997  -8.938  -0.200  0.00  0.00      PROA  
ATOM   4487  CA  THR P 867      17.076  -8.105   1.316  0.00  0.00      PROA  
ATOM   4488  HA  THR P 867      18.135  -7.917   1.221  0.00  0.00      PROA  
ATOM   4489  CB  THR P 867      16.481  -6.755   0.893  0.00  0.00      PROA  
ATOM   4490  HB  THR P 867      15.373  -6.733   0.973  0.00  0.00      PROA  
ATOM   4491  OG1 THR P 867      16.798  -6.475  -0.480  0.00  0.00      PROA  
ATOM   4492  HG1 THR P 867      16.743  -7.270  -1.014  0.00  0.00      PROA  
ATOM   4493  CG2 THR P 867      17.179  -5.625   1.689  0.00  0.00      PROA  
ATOM   4494 HG21 THR P 867      16.858  -4.755   1.078  0.00  0.00      PROA  
ATOM   4495 HG22 THR P 867      18.273  -5.699   1.868  0.00  0.00      PROA  
ATOM   4496 HG23 THR P 867      16.688  -5.432   2.667  0.00  0.00      PROA  
ATOM   4497  C   THR P 867      16.747  -8.375   2.799  0.00  0.00      PROA  
ATOM   4498  O   THR P 867      17.551  -8.159   3.671  0.00  0.00      PROA  
ATOM   4499  N   ILE P 868      15.511  -8.872   3.096  0.00  0.00      PROA  
ATOM   4500  HN  ILE P 868      14.772  -8.898   2.427  0.00  0.00      PROA  
ATOM   4501  CA  ILE P 868      15.099  -9.300   4.442  0.00  0.00      PROA  
ATOM   4502  HA  ILE P 868      15.382  -8.534   5.149  0.00  0.00      PROA  
ATOM   4503  CB  ILE P 868      13.521  -9.333   4.514  0.00  0.00      PROA  
ATOM   4504  HB  ILE P 868      13.284 -10.193   3.851  0.00  0.00      PROA  
ATOM   4505  CG2 ILE P 868      13.034  -9.658   5.974  0.00  0.00      PROA  
ATOM   4506 HG21 ILE P 868      13.758 -10.338   6.472  0.00  0.00      PROA  
ATOM   4507 HG22 ILE P 868      12.025 -10.123   5.993  0.00  0.00      PROA  
ATOM   4508 HG23 ILE P 868      12.997  -8.642   6.422  0.00  0.00      PROA  
ATOM   4509  CG1 ILE P 868      12.855  -8.075   3.873  0.00  0.00      PROA  
ATOM   4510 HG11 ILE P 868      13.292  -7.617   2.960  0.00  0.00      PROA  
ATOM   4511 HG12 ILE P 868      12.862  -7.248   4.615  0.00  0.00      PROA  
ATOM   4512  CD  ILE P 868      11.322  -8.214   3.650  0.00  0.00      PROA  
ATOM   4513  HD1 ILE P 868      11.099  -9.099   3.017  0.00  0.00      PROA  
ATOM   4514  HD2 ILE P 868      10.936  -7.307   3.137  0.00  0.00      PROA  
ATOM   4515  HD3 ILE P 868      10.690  -8.242   4.563  0.00  0.00      PROA  
ATOM   4516  C   ILE P 868      15.892 -10.581   4.954  0.00  0.00      PROA  
ATOM   4517  O   ILE P 868      16.205 -10.691   6.110  0.00  0.00      PROA  
ATOM   4518  N   VAL P 869      16.410 -11.534   4.105  0.00  0.00      PROA  
ATOM   4519  HN  VAL P 869      15.997 -11.611   3.201  0.00  0.00      PROA  
ATOM   4520  CA  VAL P 869      17.413 -12.457   4.526  0.00  0.00      PROA  
ATOM   4521  HA  VAL P 869      17.086 -13.058   5.361  0.00  0.00      PROA  
ATOM   4522  CB  VAL P 869      17.822 -13.400   3.433  0.00  0.00      PROA  
ATOM   4523  HB  VAL P 869      18.234 -12.865   2.550  0.00  0.00      PROA  
ATOM   4524  CG1 VAL P 869      18.824 -14.475   3.863  0.00  0.00      PROA  
ATOM   4525 HG11 VAL P 869      19.817 -14.069   4.152  0.00  0.00      PROA  
ATOM   4526 HG12 VAL P 869      19.071 -15.128   2.999  0.00  0.00      PROA  
ATOM   4527 HG13 VAL P 869      18.499 -15.194   4.644  0.00  0.00      PROA  
ATOM   4528  CG2 VAL P 869      16.605 -14.166   2.860  0.00  0.00      PROA  
ATOM   4529 HG21 VAL P 869      16.187 -14.952   3.525  0.00  0.00      PROA  
ATOM   4530 HG22 VAL P 869      16.834 -14.689   1.906  0.00  0.00      PROA  
ATOM   4531 HG23 VAL P 869      15.817 -13.467   2.507  0.00  0.00      PROA  
ATOM   4532  C   VAL P 869      18.694 -11.798   5.068  0.00  0.00      PROA  
ATOM   4533  O   VAL P 869      19.164 -12.194   6.157  0.00  0.00      PROA  
ATOM   4534  N   ILE P 870      19.222 -10.808   4.329  0.00  0.00      PROA  
ATOM   4535  HN  ILE P 870      18.891 -10.739   3.392  0.00  0.00      PROA  
ATOM   4536  CA  ILE P 870      20.452 -10.169   4.702  0.00  0.00      PROA  
ATOM   4537  HA  ILE P 870      21.214 -10.828   5.093  0.00  0.00      PROA  
ATOM   4538  CB  ILE P 870      21.038  -9.468   3.538  0.00  0.00      PROA  
ATOM   4539  HB  ILE P 870      20.244  -8.808   3.127  0.00  0.00      PROA  
ATOM   4540  CG2 ILE P 870      22.277  -8.682   3.949  0.00  0.00      PROA  
ATOM   4541 HG21 ILE P 870      22.060  -7.996   4.796  0.00  0.00      PROA  
ATOM   4542 HG22 ILE P 870      22.819  -8.297   3.059  0.00  0.00      PROA  
ATOM   4543 HG23 ILE P 870      23.068  -9.295   4.432  0.00  0.00      PROA  
ATOM   4544  CG1 ILE P 870      21.388 -10.373   2.359  0.00  0.00      PROA  
ATOM   4545 HG11 ILE P 870      20.701 -11.242   2.262  0.00  0.00      PROA  
ATOM   4546 HG12 ILE P 870      22.427 -10.764   2.388  0.00  0.00      PROA  
ATOM   4547  CD  ILE P 870      21.026  -9.762   0.978  0.00  0.00      PROA  
ATOM   4548  HD1 ILE P 870      21.249 -10.441   0.127  0.00  0.00      PROA  
ATOM   4549  HD2 ILE P 870      21.504  -8.781   0.766  0.00  0.00      PROA  
ATOM   4550  HD3 ILE P 870      19.928  -9.617   0.887  0.00  0.00      PROA  
ATOM   4551  C   ILE P 870      20.280  -9.236   5.903  0.00  0.00      PROA  
ATOM   4552  O   ILE P 870      21.033  -9.250   6.855  0.00  0.00      PROA  
ATOM   4553  N   MET P 871      19.075  -8.611   5.982  0.00  0.00      PROA  
ATOM   4554  HN  MET P 871      18.491  -8.640   5.175  0.00  0.00      PROA  
ATOM   4555  CA  MET P 871      18.819  -7.623   7.073  0.00  0.00      PROA  
ATOM   4556  HA  MET P 871      19.699  -7.021   7.245  0.00  0.00      PROA  
ATOM   4557  CB  MET P 871      17.736  -6.599   6.580  0.00  0.00      PROA  
ATOM   4558  HB1 MET P 871      17.316  -5.930   7.361  0.00  0.00      PROA  
ATOM   4559  HB2 MET P 871      16.880  -7.211   6.224  0.00  0.00      PROA  
ATOM   4560  CG  MET P 871      18.113  -5.688   5.422  0.00  0.00      PROA  
ATOM   4561  HG1 MET P 871      17.129  -5.399   4.996  0.00  0.00      PROA  
ATOM   4562  HG2 MET P 871      18.705  -6.190   4.627  0.00  0.00      PROA  
ATOM   4563  SD  MET P 871      19.179  -4.463   6.053  0.00  0.00      PROA  
ATOM   4564  CE  MET P 871      20.755  -5.161   5.364  0.00  0.00      PROA  
ATOM   4565  HE1 MET P 871      20.845  -4.979   4.272  0.00  0.00      PROA  
ATOM   4566  HE2 MET P 871      20.826  -6.256   5.536  0.00  0.00      PROA  
ATOM   4567  HE3 MET P 871      21.557  -4.623   5.914  0.00  0.00      PROA  
ATOM   4568  C   MET P 871      18.345  -8.164   8.389  0.00  0.00      PROA  
ATOM   4569  O   MET P 871      18.755  -7.667   9.408  0.00  0.00      PROA  
ATOM   4570  N   VAL P 872      17.602  -9.335   8.357  0.00  0.00      PROA  
ATOM   4571  HN  VAL P 872      17.323  -9.746   7.492  0.00  0.00      PROA  
ATOM   4572  CA  VAL P 872      17.265 -10.036   9.648  0.00  0.00      PROA  
ATOM   4573  HA  VAL P 872      17.010  -9.402  10.483  0.00  0.00      PROA  
ATOM   4574  CB  VAL P 872      16.111 -11.145   9.428  0.00  0.00      PROA  
ATOM   4575  HB  VAL P 872      16.406 -11.752   8.546  0.00  0.00      PROA  
ATOM   4576  CG1 VAL P 872      15.912 -12.097  10.651  0.00  0.00      PROA  
ATOM   4577 HG11 VAL P 872      16.111 -11.594  11.621  0.00  0.00      PROA  
ATOM   4578 HG12 VAL P 872      16.694 -12.850  10.415  0.00  0.00      PROA  
ATOM   4579 HG13 VAL P 872      14.930 -12.615  10.597  0.00  0.00      PROA  
ATOM   4580  CG2 VAL P 872      14.903 -10.305   9.196  0.00  0.00      PROA  
ATOM   4581 HG21 VAL P 872      15.137  -9.696   8.297  0.00  0.00      PROA  
ATOM   4582 HG22 VAL P 872      14.714  -9.646  10.070  0.00  0.00      PROA  
ATOM   4583 HG23 VAL P 872      13.945 -10.846   9.043  0.00  0.00      PROA  
ATOM   4584  C   VAL P 872      18.445 -10.765  10.114  0.00  0.00      PROA  
ATOM   4585  O   VAL P 872      18.636 -10.802  11.359  0.00  0.00      PROA  
ATOM   4586  N   THR P 873      19.403 -11.298   9.296  0.00  0.00      PROA  
ATOM   4587  HN  THR P 873      19.250 -11.124   8.326  0.00  0.00      PROA  
ATOM   4588  CA  THR P 873      20.757 -11.784   9.623  0.00  0.00      PROA  
ATOM   4589  HA  THR P 873      20.558 -12.442  10.456  0.00  0.00      PROA  
ATOM   4590  CB  THR P 873      21.480 -12.417   8.427  0.00  0.00      PROA  
ATOM   4591  HB  THR P 873      21.449 -11.679   7.596  0.00  0.00      PROA  
ATOM   4592  OG1 THR P 873      20.733 -13.539   8.025  0.00  0.00      PROA  
ATOM   4593  HG1 THR P 873      20.076 -13.209   7.408  0.00  0.00      PROA  
ATOM   4594  CG2 THR P 873      22.902 -12.869   8.748  0.00  0.00      PROA  
ATOM   4595 HG21 THR P 873      23.291 -13.460   7.891  0.00  0.00      PROA  
ATOM   4596 HG22 THR P 873      22.872 -13.595   9.589  0.00  0.00      PROA  
ATOM   4597 HG23 THR P 873      23.567 -11.992   8.898  0.00  0.00      PROA  
ATOM   4598  C   THR P 873      21.654 -10.726  10.267  0.00  0.00      PROA  
ATOM   4599  O   THR P 873      22.223 -10.990  11.348  0.00  0.00      PROA  
ATOM   4600  N   ILE P 874      21.734  -9.493   9.712  0.00  0.00      PROA  
ATOM   4601  HN  ILE P 874      21.252  -9.349   8.851  0.00  0.00      PROA  
ATOM   4602  CA  ILE P 874      22.545  -8.450  10.377  0.00  0.00      PROA  
ATOM   4603  HA  ILE P 874      23.530  -8.860  10.550  0.00  0.00      PROA  
ATOM   4604  CB  ILE P 874      22.856  -7.286   9.507  0.00  0.00      PROA  
ATOM   4605  HB  ILE P 874      21.871  -6.972   9.099  0.00  0.00      PROA  
ATOM   4606  CG2 ILE P 874      23.335  -6.031  10.303  0.00  0.00      PROA  
ATOM   4607 HG21 ILE P 874      22.671  -5.593  11.079  0.00  0.00      PROA  
ATOM   4608 HG22 ILE P 874      23.497  -5.199   9.585  0.00  0.00      PROA  
ATOM   4609 HG23 ILE P 874      24.292  -6.319  10.790  0.00  0.00      PROA  
ATOM   4610  CG1 ILE P 874      23.773  -7.566   8.271  0.00  0.00      PROA  
ATOM   4611 HG11 ILE P 874      23.521  -8.566   7.857  0.00  0.00      PROA  
ATOM   4612 HG12 ILE P 874      24.840  -7.636   8.569  0.00  0.00      PROA  
ATOM   4613  CD  ILE P 874      23.656  -6.727   6.957  0.00  0.00      PROA  
ATOM   4614  HD1 ILE P 874      22.622  -6.769   6.551  0.00  0.00      PROA  
ATOM   4615  HD2 ILE P 874      24.368  -7.084   6.182  0.00  0.00      PROA  
ATOM   4616  HD3 ILE P 874      23.934  -5.675   7.181  0.00  0.00      PROA  
ATOM   4617  C   ILE P 874      22.088  -7.982  11.763  0.00  0.00      PROA  
ATOM   4618  O   ILE P 874      22.725  -8.058  12.821  0.00  0.00      PROA  
ATOM   4619  N   ASP P 875      20.755  -7.649  11.811  0.00  0.00      PROA  
ATOM   4620  HN  ASP P 875      20.165  -7.472  11.027  0.00  0.00      PROA  
ATOM   4621  CA  ASP P 875      20.141  -7.355  13.189  0.00  0.00      PROA  
ATOM   4622  HA  ASP P 875      20.654  -6.518  13.639  0.00  0.00      PROA  
ATOM   4623  CB  ASP P 875      18.643  -6.809  12.990  0.00  0.00      PROA  
ATOM   4624  HB1 ASP P 875      18.156  -7.515  12.284  0.00  0.00      PROA  
ATOM   4625  HB2 ASP P 875      18.502  -5.772  12.618  0.00  0.00      PROA  
ATOM   4626  CG  ASP P 875      17.753  -6.842  14.200  0.00  0.00      PROA  
ATOM   4627  OD1 ASP P 875      17.458  -7.886  14.769  0.00  0.00      PROA  
ATOM   4628  OD2 ASP P 875      17.206  -5.727  14.509  0.00  0.00      PROA  
ATOM   4629  C   ASP P 875      20.224  -8.582  14.113  0.00  0.00      PROA  
ATOM   4630  O   ASP P 875      20.590  -8.366  15.275  0.00  0.00      PROA  
ATOM   4631  N   TYR P 876      19.970  -9.839  13.702  0.00  0.00      PROA  
ATOM   4632  HN  TYR P 876      19.796 -10.051  12.743  0.00  0.00      PROA  
ATOM   4633  CA  TYR P 876      19.983 -11.014  14.552  0.00  0.00      PROA  
ATOM   4634  HA  TYR P 876      19.300 -10.744  15.343  0.00  0.00      PROA  
ATOM   4635  CB  TYR P 876      19.396 -12.210  13.833  0.00  0.00      PROA  
ATOM   4636  HB1 TYR P 876      19.860 -12.449  12.852  0.00  0.00      PROA  
ATOM   4637  HB2 TYR P 876      18.309 -12.197  13.604  0.00  0.00      PROA  
ATOM   4638  CG  TYR P 876      19.390 -13.457  14.727  0.00  0.00      PROA  
ATOM   4639  CD1 TYR P 876      20.248 -14.536  14.435  0.00  0.00      PROA  
ATOM   4640  HD1 TYR P 876      20.920 -14.481  13.592  0.00  0.00      PROA  
ATOM   4641  CE1 TYR P 876      20.213 -15.676  15.289  0.00  0.00      PROA  
ATOM   4642  HE1 TYR P 876      20.868 -16.466  14.952  0.00  0.00      PROA  
ATOM   4643  CZ  TYR P 876      19.338 -15.715  16.405  0.00  0.00      PROA  
ATOM   4644  OH  TYR P 876      19.425 -16.867  17.256  0.00  0.00      PROA  
ATOM   4645  HH  TYR P 876      19.987 -17.547  16.877  0.00  0.00      PROA  
ATOM   4646  CD2 TYR P 876      18.506 -13.468  15.840  0.00  0.00      PROA  
ATOM   4647  HD2 TYR P 876      17.841 -12.630  15.987  0.00  0.00      PROA  
ATOM   4648  CE2 TYR P 876      18.507 -14.605  16.625  0.00  0.00      PROA  
ATOM   4649  HE2 TYR P 876      17.911 -14.606  17.526  0.00  0.00      PROA  
ATOM   4650  C   TYR P 876      21.435 -11.437  15.099  0.00  0.00      PROA  
ATOM   4651  O   TYR P 876      21.586 -11.734  16.247  0.00  0.00      PROA  
ATOM   4652  N   LEU P 877      22.486 -11.389  14.224  0.00  0.00      PROA  
ATOM   4653  HN  LEU P 877      22.373 -11.192  13.253  0.00  0.00      PROA  
ATOM   4654  CA  LEU P 877      23.826 -11.649  14.655  0.00  0.00      PROA  
ATOM   4655  HA  LEU P 877      23.861 -12.628  15.111  0.00  0.00      PROA  
ATOM   4656  CB  LEU P 877      24.784 -11.845  13.483  0.00  0.00      PROA  
ATOM   4657  HB1 LEU P 877      25.822 -12.061  13.816  0.00  0.00      PROA  
ATOM   4658  HB2 LEU P 877      24.954 -10.930  12.876  0.00  0.00      PROA  
ATOM   4659  CG  LEU P 877      24.499 -12.936  12.440  0.00  0.00      PROA  
ATOM   4660  HG  LEU P 877      23.414 -13.058  12.236  0.00  0.00      PROA  
ATOM   4661  CD1 LEU P 877      25.188 -12.834  11.100  0.00  0.00      PROA  
ATOM   4662 HD11 LEU P 877      26.294 -12.827  11.202  0.00  0.00      PROA  
ATOM   4663 HD12 LEU P 877      24.889 -11.859  10.660  0.00  0.00      PROA  
ATOM   4664 HD13 LEU P 877      24.962 -13.717  10.464  0.00  0.00      PROA  
ATOM   4665  CD2 LEU P 877      24.867 -14.333  13.027  0.00  0.00      PROA  
ATOM   4666 HD21 LEU P 877      25.939 -14.359  13.317  0.00  0.00      PROA  
ATOM   4667 HD22 LEU P 877      24.719 -15.130  12.268  0.00  0.00      PROA  
ATOM   4668 HD23 LEU P 877      24.243 -14.536  13.924  0.00  0.00      PROA  
ATOM   4669  C   LEU P 877      24.393 -10.586  15.575  0.00  0.00      PROA  
ATOM   4670  O   LEU P 877      25.283 -10.825  16.400  0.00  0.00      PROA  
ATOM   4671  N   VAL P 878      23.926  -9.263  15.496  0.00  0.00      PROA  
ATOM   4672  HN  VAL P 878      23.471  -8.927  14.675  0.00  0.00      PROA  
ATOM   4673  CA  VAL P 878      24.411  -8.236  16.314  0.00  0.00      PROA  
ATOM   4674  HA  VAL P 878      25.468  -8.216  16.534  0.00  0.00      PROA  
ATOM   4675  CB  VAL P 878      24.149  -6.911  15.654  0.00  0.00      PROA  
ATOM   4676  HB  VAL P 878      23.124  -6.934  15.225  0.00  0.00      PROA  
ATOM   4677  CG1 VAL P 878      24.347  -5.632  16.534  0.00  0.00      PROA  
ATOM   4678 HG11 VAL P 878      23.845  -5.627  17.525  0.00  0.00      PROA  
ATOM   4679 HG12 VAL P 878      24.276  -4.631  16.058  0.00  0.00      PROA  
ATOM   4680 HG13 VAL P 878      25.399  -5.629  16.893  0.00  0.00      PROA  
ATOM   4681  CG2 VAL P 878      25.159  -6.787  14.470  0.00  0.00      PROA  
ATOM   4682 HG21 VAL P 878      25.012  -7.628  13.759  0.00  0.00      PROA  
ATOM   4683 HG22 VAL P 878      26.216  -6.644  14.780  0.00  0.00      PROA  
ATOM   4684 HG23 VAL P 878      24.826  -5.948  13.823  0.00  0.00      PROA  
ATOM   4685  C   VAL P 878      23.742  -8.218  17.696  0.00  0.00      PROA  
ATOM   4686  O   VAL P 878      24.386  -8.039  18.740  0.00  0.00      PROA  
ATOM   4687  N   GLY P 879      22.422  -8.529  17.708  0.00  0.00      PROA  
ATOM   4688  HN  GLY P 879      21.946  -8.840  16.889  0.00  0.00      PROA  
ATOM   4689  CA  GLY P 879      21.589  -8.456  18.856  0.00  0.00      PROA  
ATOM   4690  HA1 GLY P 879      21.947  -8.925  19.761  0.00  0.00      PROA  
ATOM   4691  HA2 GLY P 879      20.612  -8.844  18.609  0.00  0.00      PROA  
ATOM   4692  C   GLY P 879      21.216  -7.022  19.276  0.00  0.00      PROA  
ATOM   4693  O   GLY P 879      21.072  -6.750  20.499  0.00  0.00      PROA  
ATOM   4694  N   VAL P 880      21.068  -6.094  18.312  0.00  0.00      PROA  
ATOM   4695  HN  VAL P 880      21.180  -6.184  17.325  0.00  0.00      PROA  
ATOM   4696  CA  VAL P 880      20.676  -4.774  18.564  0.00  0.00      PROA  
ATOM   4697  HA  VAL P 880      21.268  -4.390  19.382  0.00  0.00      PROA  
ATOM   4698  CB  VAL P 880      20.932  -3.910  17.291  0.00  0.00      PROA  
ATOM   4699  HB  VAL P 880      22.014  -3.703  17.152  0.00  0.00      PROA  
ATOM   4700  CG1 VAL P 880      20.449  -4.641  16.065  0.00  0.00      PROA  
ATOM   4701 HG11 VAL P 880      19.366  -4.870  15.981  0.00  0.00      PROA  
ATOM   4702 HG12 VAL P 880      21.065  -5.523  15.787  0.00  0.00      PROA  
ATOM   4703 HG13 VAL P 880      20.802  -4.008  15.223  0.00  0.00      PROA  
ATOM   4704  CG2 VAL P 880      20.278  -2.508  17.451  0.00  0.00      PROA  
ATOM   4705 HG21 VAL P 880      20.443  -1.929  16.518  0.00  0.00      PROA  
ATOM   4706 HG22 VAL P 880      20.631  -1.799  18.231  0.00  0.00      PROA  
ATOM   4707 HG23 VAL P 880      19.168  -2.471  17.417  0.00  0.00      PROA  
ATOM   4708  C   VAL P 880      19.174  -4.714  18.927  0.00  0.00      PROA  
ATOM   4709  O   VAL P 880      18.326  -5.283  18.211  0.00  0.00      PROA  
ATOM   4710  N   PRO P 881      18.724  -4.072  20.055  0.00  0.00      PROA  
ATOM   4711  CD  PRO P 881      19.600  -3.583  21.076  0.00  0.00      PROA  
ATOM   4712  HD1 PRO P 881      20.345  -2.869  20.664  0.00  0.00      PROA  
ATOM   4713  HD2 PRO P 881      20.032  -4.482  21.565  0.00  0.00      PROA  
ATOM   4714  CA  PRO P 881      17.337  -4.108  20.501  0.00  0.00      PROA  
ATOM   4715  HA  PRO P 881      17.011  -5.135  20.427  0.00  0.00      PROA  
ATOM   4716  CB  PRO P 881      17.480  -3.705  21.984  0.00  0.00      PROA  
ATOM   4717  HB1 PRO P 881      17.850  -4.551  22.603  0.00  0.00      PROA  
ATOM   4718  HB2 PRO P 881      16.596  -3.255  22.483  0.00  0.00      PROA  
ATOM   4719  CG  PRO P 881      18.656  -2.807  21.998  0.00  0.00      PROA  
ATOM   4720  HG1 PRO P 881      18.398  -1.840  21.515  0.00  0.00      PROA  
ATOM   4721  HG2 PRO P 881      19.061  -2.503  22.987  0.00  0.00      PROA  
ATOM   4722  C   PRO P 881      16.395  -3.225  19.780  0.00  0.00      PROA  
ATOM   4723  O   PRO P 881      15.549  -2.611  20.408  0.00  0.00      PROA  
ATOM   4724  N   SER P 882      16.464  -3.337  18.432  0.00  0.00      PROA  
ATOM   4725  HN  SER P 882      17.059  -4.071  18.112  0.00  0.00      PROA  
ATOM   4726  CA  SER P 882      15.629  -2.665  17.459  0.00  0.00      PROA  
ATOM   4727  HA  SER P 882      15.740  -1.605  17.634  0.00  0.00      PROA  
ATOM   4728  CB  SER P 882      15.983  -3.001  15.946  0.00  0.00      PROA  
ATOM   4729  HB1 SER P 882      17.077  -3.051  15.756  0.00  0.00      PROA  
ATOM   4730  HB2 SER P 882      15.494  -2.248  15.293  0.00  0.00      PROA  
ATOM   4731  OG  SER P 882      15.520  -4.312  15.555  0.00  0.00      PROA  
ATOM   4732  HG1 SER P 882      16.207  -4.615  14.957  0.00  0.00      PROA  
ATOM   4733  C   SER P 882      14.048  -2.889  17.685  0.00  0.00      PROA  
ATOM   4734  O   SER P 882      13.645  -3.905  18.258  0.00  0.00      PROA  
ATOM   4735  N   PRO P 883      13.177  -2.024  17.270  0.00  0.00      PROA  
ATOM   4736  CD  PRO P 883      13.523  -0.683  16.857  0.00  0.00      PROA  
ATOM   4737  HD1 PRO P 883      14.283  -0.633  16.049  0.00  0.00      PROA  
ATOM   4738  HD2 PRO P 883      13.922  -0.046  17.675  0.00  0.00      PROA  
ATOM   4739  CA  PRO P 883      11.750  -2.222  17.352  0.00  0.00      PROA  
ATOM   4740  HA  PRO P 883      11.518  -2.682  18.302  0.00  0.00      PROA  
ATOM   4741  CB  PRO P 883      11.140  -0.809  17.202  0.00  0.00      PROA  
ATOM   4742  HB1 PRO P 883      11.007  -0.334  18.197  0.00  0.00      PROA  
ATOM   4743  HB2 PRO P 883      10.124  -0.805  16.754  0.00  0.00      PROA  
ATOM   4744  CG  PRO P 883      12.190  -0.052  16.348  0.00  0.00      PROA  
ATOM   4745  HG1 PRO P 883      11.973  -0.205  15.269  0.00  0.00      PROA  
ATOM   4746  HG2 PRO P 883      12.228   1.028  16.605  0.00  0.00      PROA  
ATOM   4747  C   PRO P 883      11.268  -3.197  16.309  0.00  0.00      PROA  
ATOM   4748  O   PRO P 883      11.254  -2.919  15.090  0.00  0.00      PROA  
ATOM   4749  N   LYS P 884      10.857  -4.427  16.738  0.00  0.00      PROA  
ATOM   4750  HN  LYS P 884      10.736  -4.680  17.695  0.00  0.00      PROA  
ATOM   4751  CA  LYS P 884      10.370  -5.468  15.900  0.00  0.00      PROA  
ATOM   4752  HA  LYS P 884      10.861  -5.527  14.940  0.00  0.00      PROA  
ATOM   4753  CB  LYS P 884      10.603  -6.873  16.502  0.00  0.00      PROA  
ATOM   4754  HB1 LYS P 884      10.265  -7.563  15.700  0.00  0.00      PROA  
ATOM   4755  HB2 LYS P 884       9.997  -6.934  17.432  0.00  0.00      PROA  
ATOM   4756  CG  LYS P 884      12.097  -7.232  16.921  0.00  0.00      PROA  
ATOM   4757  HG1 LYS P 884      12.128  -8.070  17.649  0.00  0.00      PROA  
ATOM   4758  HG2 LYS P 884      12.440  -6.400  17.573  0.00  0.00      PROA  
ATOM   4759  CD  LYS P 884      12.939  -7.374  15.618  0.00  0.00      PROA  
ATOM   4760  HD1 LYS P 884      12.993  -6.527  14.901  0.00  0.00      PROA  
ATOM   4761  HD2 LYS P 884      12.374  -8.105  15.002  0.00  0.00      PROA  
ATOM   4762  CE  LYS P 884      14.364  -7.933  15.819  0.00  0.00      PROA  
ATOM   4763  HE1 LYS P 884      14.778  -8.282  14.849  0.00  0.00      PROA  
ATOM   4764  HE2 LYS P 884      14.354  -8.882  16.397  0.00  0.00      PROA  
ATOM   4765  NZ  LYS P 884      15.306  -6.973  16.376  0.00  0.00      PROA  
ATOM   4766  HZ1 LYS P 884      16.218  -7.250  15.960  0.00  0.00      PROA  
ATOM   4767  HZ2 LYS P 884      15.268  -7.050  17.412  0.00  0.00      PROA  
ATOM   4768  HZ3 LYS P 884      15.215  -5.992  16.041  0.00  0.00      PROA  
ATOM   4769  C   LYS P 884       8.922  -5.276  15.592  0.00  0.00      PROA  
ATOM   4770  O   LYS P 884       8.142  -4.568  16.253  0.00  0.00      PROA  
ATOM   4771  N   LEU P 885       8.392  -5.877  14.478  0.00  0.00      PROA  
ATOM   4772  HN  LEU P 885       8.987  -6.420  13.891  0.00  0.00      PROA  
ATOM   4773  CA  LEU P 885       6.984  -5.880  14.040  0.00  0.00      PROA  
ATOM   4774  HA  LEU P 885       6.597  -4.897  13.814  0.00  0.00      PROA  
ATOM   4775  CB  LEU P 885       6.856  -6.722  12.776  0.00  0.00      PROA  
ATOM   4776  HB1 LEU P 885       7.297  -7.734  12.906  0.00  0.00      PROA  
ATOM   4777  HB2 LEU P 885       7.501  -6.226  12.019  0.00  0.00      PROA  
ATOM   4778  CG  LEU P 885       5.393  -7.041  12.275  0.00  0.00      PROA  
ATOM   4779  HG  LEU P 885       4.971  -7.803  12.965  0.00  0.00      PROA  
ATOM   4780  CD1 LEU P 885       4.444  -5.859  12.205  0.00  0.00      PROA  
ATOM   4781 HD11 LEU P 885       4.173  -5.594  13.249  0.00  0.00      PROA  
ATOM   4782 HD12 LEU P 885       3.578  -5.974  11.518  0.00  0.00      PROA  
ATOM   4783 HD13 LEU P 885       5.049  -5.089  11.680  0.00  0.00      PROA  
ATOM   4784  CD2 LEU P 885       5.354  -7.788  10.907  0.00  0.00      PROA  
ATOM   4785 HD21 LEU P 885       6.118  -8.590  10.819  0.00  0.00      PROA  
ATOM   4786 HD22 LEU P 885       5.620  -7.019  10.151  0.00  0.00      PROA  
ATOM   4787 HD23 LEU P 885       4.299  -8.104  10.760  0.00  0.00      PROA  
ATOM   4788  C   LEU P 885       6.206  -6.461  15.196  0.00  0.00      PROA  
ATOM   4789  O   LEU P 885       6.505  -7.612  15.659  0.00  0.00      PROA  
ATOM   4790  N   HSD P 886       5.213  -5.818  15.765  0.00  0.00      PROA  
ATOM   4791  HN  HSD P 886       5.125  -4.851  15.542  0.00  0.00      PROA  
ATOM   4792  CA  HSD P 886       4.439  -6.406  16.805  0.00  0.00      PROA  
ATOM   4793  HA  HSD P 886       4.923  -7.235  17.299  0.00  0.00      PROA  
ATOM   4794  CB  HSD P 886       4.156  -5.375  17.946  0.00  0.00      PROA  
ATOM   4795  HB1 HSD P 886       3.362  -5.743  18.631  0.00  0.00      PROA  
ATOM   4796  HB2 HSD P 886       3.979  -4.332  17.607  0.00  0.00      PROA  
ATOM   4797  ND1 HSD P 886       5.391  -4.794  20.029  0.00  0.00      PROA  
ATOM   4798  HD1 HSD P 886       4.585  -4.416  20.484  0.00  0.00      PROA  
ATOM   4799  CG  HSD P 886       5.425  -5.304  18.766  0.00  0.00      PROA  
ATOM   4800  CE1 HSD P 886       6.675  -4.899  20.525  0.00  0.00      PROA  
ATOM   4801  HE1 HSD P 886       6.989  -4.633  21.534  0.00  0.00      PROA  
ATOM   4802  NE2 HSD P 886       7.463  -5.459  19.698  0.00  0.00      PROA  
ATOM   4803  CD2 HSD P 886       6.667  -5.732  18.564  0.00  0.00      PROA  
ATOM   4804  HD2 HSD P 886       7.156  -6.141  17.688  0.00  0.00      PROA  
ATOM   4805  C   HSD P 886       3.126  -7.023  16.239  0.00  0.00      PROA  
ATOM   4806  O   HSD P 886       2.095  -6.327  15.974  0.00  0.00      PROA  
ATOM   4807  N   VAL P 887       3.140  -8.331  16.078  0.00  0.00      PROA  
ATOM   4808  HN  VAL P 887       3.942  -8.872  16.324  0.00  0.00      PROA  
ATOM   4809  CA  VAL P 887       1.985  -9.118  15.708  0.00  0.00      PROA  
ATOM   4810  HA  VAL P 887       1.121  -8.516  15.468  0.00  0.00      PROA  
ATOM   4811  CB  VAL P 887       2.264 -10.012  14.484  0.00  0.00      PROA  
ATOM   4812  HB  VAL P 887       1.575 -10.884  14.501  0.00  0.00      PROA  
ATOM   4813  CG1 VAL P 887       1.946  -9.182  13.224  0.00  0.00      PROA  
ATOM   4814 HG11 VAL P 887       2.632  -8.309  13.188  0.00  0.00      PROA  
ATOM   4815 HG12 VAL P 887       0.918  -8.764  13.287  0.00  0.00      PROA  
ATOM   4816 HG13 VAL P 887       1.885  -9.810  12.310  0.00  0.00      PROA  
ATOM   4817  CG2 VAL P 887       3.735 -10.546  14.499  0.00  0.00      PROA  
ATOM   4818 HG21 VAL P 887       4.585  -9.831  14.460  0.00  0.00      PROA  
ATOM   4819 HG22 VAL P 887       3.889 -11.197  13.612  0.00  0.00      PROA  
ATOM   4820 HG23 VAL P 887       3.977 -11.141  15.406  0.00  0.00      PROA  
ATOM   4821  C   VAL P 887       1.546 -10.029  16.896  0.00  0.00      PROA  
ATOM   4822  O   VAL P 887       2.333 -10.937  17.226  0.00  0.00      PROA  
ATOM   4823  N   PRO P 888       0.384  -9.892  17.569  0.00  0.00      PROA  
ATOM   4824  CD  PRO P 888      -0.056  -8.548  17.736  0.00  0.00      PROA  
ATOM   4825  HD1 PRO P 888      -0.610  -8.143  16.863  0.00  0.00      PROA  
ATOM   4826  HD2 PRO P 888       0.792  -7.861  17.942  0.00  0.00      PROA  
ATOM   4827  CA  PRO P 888      -0.265 -10.907  18.344  0.00  0.00      PROA  
ATOM   4828  HA  PRO P 888       0.444 -11.284  19.065  0.00  0.00      PROA  
ATOM   4829  CB  PRO P 888      -1.487 -10.155  18.798  0.00  0.00      PROA  
ATOM   4830  HB1 PRO P 888      -1.888 -10.525  19.765  0.00  0.00      PROA  
ATOM   4831  HB2 PRO P 888      -2.266 -10.197  18.007  0.00  0.00      PROA  
ATOM   4832  CG  PRO P 888      -0.980  -8.697  18.932  0.00  0.00      PROA  
ATOM   4833  HG1 PRO P 888      -1.848  -8.016  18.801  0.00  0.00      PROA  
ATOM   4834  HG2 PRO P 888      -0.365  -8.495  19.835  0.00  0.00      PROA  
ATOM   4835  C   PRO P 888      -0.523 -12.247  17.539  0.00  0.00      PROA  
ATOM   4836  O   PRO P 888      -0.257 -12.276  16.350  0.00  0.00      PROA  
ATOM   4837  N   GLU P 889      -0.917 -13.270  18.299  0.00  0.00      PROA  
ATOM   4838  HN  GLU P 889      -1.173 -13.106  19.249  0.00  0.00      PROA  
ATOM   4839  CA  GLU P 889      -1.015 -14.637  17.787  0.00  0.00      PROA  
ATOM   4840  HA  GLU P 889      -0.309 -14.875  17.005  0.00  0.00      PROA  
ATOM   4841  CB  GLU P 889      -0.572 -15.615  18.860  0.00  0.00      PROA  
ATOM   4842  HB1 GLU P 889       0.405 -15.234  19.226  0.00  0.00      PROA  
ATOM   4843  HB2 GLU P 889      -0.408 -16.570  18.316  0.00  0.00      PROA  
ATOM   4844  CG  GLU P 889      -1.527 -15.714  20.167  0.00  0.00      PROA  
ATOM   4845  HG1 GLU P 889      -2.586 -15.914  19.897  0.00  0.00      PROA  
ATOM   4846  HG2 GLU P 889      -1.422 -14.813  20.809  0.00  0.00      PROA  
ATOM   4847  CD  GLU P 889      -1.232 -16.943  21.090  0.00  0.00      PROA  
ATOM   4848  OE1 GLU P 889      -0.202 -17.646  20.838  0.00  0.00      PROA  
ATOM   4849  OE2 GLU P 889      -1.971 -17.096  22.096  0.00  0.00      PROA  
ATOM   4850  C   GLU P 889      -2.393 -15.026  17.237  0.00  0.00      PROA  
ATOM   4851  O   GLU P 889      -3.369 -14.500  17.740  0.00  0.00      PROA  
ATOM   4852  N   LYS P 890      -2.518 -15.987  16.401  0.00  0.00      PROA  
ATOM   4853  HN  LYS P 890      -1.708 -16.430  16.024  0.00  0.00      PROA  
ATOM   4854  CA  LYS P 890      -3.779 -16.506  15.822  0.00  0.00      PROA  
ATOM   4855  HA  LYS P 890      -3.490 -17.127  14.987  0.00  0.00      PROA  
ATOM   4856  CB  LYS P 890      -4.510 -17.449  16.864  0.00  0.00      PROA  
ATOM   4857  HB1 LYS P 890      -5.275 -18.032  16.309  0.00  0.00      PROA  
ATOM   4858  HB2 LYS P 890      -5.000 -16.923  17.711  0.00  0.00      PROA  
ATOM   4859  CG  LYS P 890      -3.535 -18.489  17.512  0.00  0.00      PROA  
ATOM   4860  HG1 LYS P 890      -4.099 -19.088  18.258  0.00  0.00      PROA  
ATOM   4861  HG2 LYS P 890      -2.796 -17.997  18.179  0.00  0.00      PROA  
ATOM   4862  CD  LYS P 890      -2.884 -19.427  16.536  0.00  0.00      PROA  
ATOM   4863  HD1 LYS P 890      -2.274 -18.793  15.857  0.00  0.00      PROA  
ATOM   4864  HD2 LYS P 890      -3.730 -19.939  16.031  0.00  0.00      PROA  
ATOM   4865  CE  LYS P 890      -1.936 -20.431  17.165  0.00  0.00      PROA  
ATOM   4866  HE1 LYS P 890      -1.194 -19.942  17.833  0.00  0.00      PROA  
ATOM   4867  HE2 LYS P 890      -1.332 -20.840  16.327  0.00  0.00      PROA  
ATOM   4868  NZ  LYS P 890      -2.499 -21.546  17.935  0.00  0.00      PROA  
ATOM   4869  HZ1 LYS P 890      -1.830 -22.326  18.092  0.00  0.00      PROA  
ATOM   4870  HZ2 LYS P 890      -3.352 -22.022  17.577  0.00  0.00      PROA  
ATOM   4871  HZ3 LYS P 890      -2.654 -21.264  18.924  0.00  0.00      PROA  
ATOM   4872  C   LYS P 890      -4.795 -15.609  15.109  0.00  0.00      PROA  
ATOM   4873  O   LYS P 890      -4.568 -14.442  14.827  0.00  0.00      PROA  
ATOM   4874  N   PHE P 891      -6.057 -16.101  14.718  0.00  0.00      PROA  
ATOM   4875  HN  PHE P 891      -6.318 -17.063  14.751  0.00  0.00      PROA  
ATOM   4876  CA  PHE P 891      -7.188 -15.273  14.303  0.00  0.00      PROA  
ATOM   4877  HA  PHE P 891      -6.838 -14.375  13.815  0.00  0.00      PROA  
ATOM   4878  CB  PHE P 891      -7.981 -15.994  13.260  0.00  0.00      PROA  
ATOM   4879  HB1 PHE P 891      -8.882 -15.438  12.923  0.00  0.00      PROA  
ATOM   4880  HB2 PHE P 891      -8.278 -16.998  13.632  0.00  0.00      PROA  
ATOM   4881  CG  PHE P 891      -7.088 -16.314  11.973  0.00  0.00      PROA  
ATOM   4882  CD1 PHE P 891      -6.971 -15.249  11.042  0.00  0.00      PROA  
ATOM   4883  HD1 PHE P 891      -7.347 -14.242  11.143  0.00  0.00      PROA  
ATOM   4884  CE1 PHE P 891      -6.434 -15.586   9.793  0.00  0.00      PROA  
ATOM   4885  HE1 PHE P 891      -6.325 -14.929   8.943  0.00  0.00      PROA  
ATOM   4886  CZ  PHE P 891      -5.948 -16.922   9.581  0.00  0.00      PROA  
ATOM   4887  HZ  PHE P 891      -5.613 -17.236   8.604  0.00  0.00      PROA  
ATOM   4888  CD2 PHE P 891      -6.736 -17.648  11.667  0.00  0.00      PROA  
ATOM   4889  HD2 PHE P 891      -7.096 -18.505  12.218  0.00  0.00      PROA  
ATOM   4890  CE2 PHE P 891      -6.143 -17.910  10.455  0.00  0.00      PROA  
ATOM   4891  HE2 PHE P 891      -5.994 -18.944  10.181  0.00  0.00      PROA  
ATOM   4892  C   PHE P 891      -8.120 -14.884  15.425  0.00  0.00      PROA  
ATOM   4893  O   PHE P 891      -9.310 -15.336  15.592  0.00  0.00      PROA  
ATOM   4894  N   GLU P 892      -7.665 -13.873  16.213  0.00  0.00      PROA  
ATOM   4895  HN  GLU P 892      -6.698 -13.677  16.076  0.00  0.00      PROA  
ATOM   4896  CA  GLU P 892      -8.499 -12.933  16.978  0.00  0.00      PROA  
ATOM   4897  HA  GLU P 892      -9.506 -13.064  16.612  0.00  0.00      PROA  
ATOM   4898  CB  GLU P 892      -8.544 -13.287  18.492  0.00  0.00      PROA  
ATOM   4899  HB1 GLU P 892      -8.903 -12.454  19.133  0.00  0.00      PROA  
ATOM   4900  HB2 GLU P 892      -7.501 -13.443  18.842  0.00  0.00      PROA  
ATOM   4901  CG  GLU P 892      -9.483 -14.476  18.835  0.00  0.00      PROA  
ATOM   4902  HG1 GLU P 892      -9.010 -15.406  18.453  0.00  0.00      PROA  
ATOM   4903  HG2 GLU P 892     -10.480 -14.297  18.378  0.00  0.00      PROA  
ATOM   4904  CD  GLU P 892      -9.620 -14.658  20.322  0.00  0.00      PROA  
ATOM   4905  OE1 GLU P 892      -8.627 -14.950  21.014  0.00  0.00      PROA  
ATOM   4906  OE2 GLU P 892     -10.731 -14.469  20.793  0.00  0.00      PROA  
ATOM   4907  C   GLU P 892      -8.151 -11.479  16.550  0.00  0.00      PROA  
ATOM   4908  O   GLU P 892      -7.010 -11.268  16.217  0.00  0.00      PROA  
ATOM   4909  N   PRO P 893      -9.114 -10.464  16.534  0.00  0.00      PROA  
ATOM   4910  CD  PRO P 893     -10.451 -10.589  17.062  0.00  0.00      PROA  
ATOM   4911  HD1 PRO P 893     -10.374 -11.269  17.938  0.00  0.00      PROA  
ATOM   4912  HD2 PRO P 893     -11.091 -11.057  16.284  0.00  0.00      PROA  
ATOM   4913  CA  PRO P 893      -8.741  -9.035  16.445  0.00  0.00      PROA  
ATOM   4914  HA  PRO P 893      -8.354  -8.879  15.449  0.00  0.00      PROA  
ATOM   4915  CB  PRO P 893     -10.061  -8.284  16.588  0.00  0.00      PROA  
ATOM   4916  HB1 PRO P 893     -10.580  -8.123  15.619  0.00  0.00      PROA  
ATOM   4917  HB2 PRO P 893      -9.867  -7.301  17.070  0.00  0.00      PROA  
ATOM   4918  CG  PRO P 893     -10.859  -9.231  17.431  0.00  0.00      PROA  
ATOM   4919  HG1 PRO P 893     -10.411  -9.034  18.429  0.00  0.00      PROA  
ATOM   4920  HG2 PRO P 893     -11.955  -9.135  17.585  0.00  0.00      PROA  
ATOM   4921  C   PRO P 893      -7.541  -8.541  17.323  0.00  0.00      PROA  
ATOM   4922  O   PRO P 893      -7.189  -9.120  18.358  0.00  0.00      PROA  
ATOM   4923  N   THR P 894      -6.886  -7.422  16.998  0.00  0.00      PROA  
ATOM   4924  HN  THR P 894      -7.098  -6.977  16.132  0.00  0.00      PROA  
ATOM   4925  CA  THR P 894      -5.859  -6.854  17.902  0.00  0.00      PROA  
ATOM   4926  HA  THR P 894      -5.653  -7.500  18.743  0.00  0.00      PROA  
ATOM   4927  CB  THR P 894      -4.439  -6.673  17.221  0.00  0.00      PROA  
ATOM   4928  HB  THR P 894      -3.610  -6.475  17.933  0.00  0.00      PROA  
ATOM   4929  OG1 THR P 894      -4.526  -5.699  16.258  0.00  0.00      PROA  
ATOM   4930  HG1 THR P 894      -5.393  -5.838  15.870  0.00  0.00      PROA  
ATOM   4931  CG2 THR P 894      -4.087  -7.941  16.407  0.00  0.00      PROA  
ATOM   4932 HG21 THR P 894      -3.046  -8.021  16.027  0.00  0.00      PROA  
ATOM   4933 HG22 THR P 894      -4.683  -7.911  15.469  0.00  0.00      PROA  
ATOM   4934 HG23 THR P 894      -4.336  -8.823  17.035  0.00  0.00      PROA  
ATOM   4935  C   THR P 894      -6.279  -5.586  18.586  0.00  0.00      PROA  
ATOM   4936  O   THR P 894      -5.460  -4.868  19.134  0.00  0.00      PROA  
ATOM   4937  N   HSD P 895      -7.580  -5.304  18.567  0.00  0.00      PROA  
ATOM   4938  HN  HSD P 895      -8.255  -5.973  18.266  0.00  0.00      PROA  
ATOM   4939  CA  HSD P 895      -8.218  -4.220  19.376  0.00  0.00      PROA  
ATOM   4940  HA  HSD P 895      -7.472  -3.627  19.884  0.00  0.00      PROA  
ATOM   4941  CB  HSD P 895      -8.777  -3.205  18.382  0.00  0.00      PROA  
ATOM   4942  HB1 HSD P 895      -9.575  -3.721  17.808  0.00  0.00      PROA  
ATOM   4943  HB2 HSD P 895      -7.950  -2.871  17.720  0.00  0.00      PROA  
ATOM   4944  ND1 HSD P 895      -8.443  -1.044  19.597  0.00  0.00      PROA  
ATOM   4945  HD1 HSD P 895      -7.445  -1.113  19.590  0.00  0.00      PROA  
ATOM   4946  CG  HSD P 895      -9.329  -2.003  19.159  0.00  0.00      PROA  
ATOM   4947  CE1 HSD P 895      -9.200   0.034  20.074  0.00  0.00      PROA  
ATOM   4948  HE1 HSD P 895      -8.675   0.886  20.507  0.00  0.00      PROA  
ATOM   4949  NE2 HSD P 895     -10.477  -0.183  19.918  0.00  0.00      PROA  
ATOM   4950  CD2 HSD P 895     -10.600  -1.431  19.283  0.00  0.00      PROA  
ATOM   4951  HD2 HSD P 895     -11.586  -1.856  19.138  0.00  0.00      PROA  
ATOM   4952  C   HSD P 895      -9.199  -4.773  20.322  0.00  0.00      PROA  
ATOM   4953  O   HSD P 895      -9.951  -5.670  19.872  0.00  0.00      PROA  
ATOM   4954  N   PRO P 896      -9.233  -4.564  21.622  0.00  0.00      PROA  
ATOM   4955  CD  PRO P 896      -8.303  -3.682  22.375  0.00  0.00      PROA  
ATOM   4956  HD1 PRO P 896      -8.440  -2.648  21.992  0.00  0.00      PROA  
ATOM   4957  HD2 PRO P 896      -7.267  -3.983  22.112  0.00  0.00      PROA  
ATOM   4958  CA  PRO P 896      -9.786  -5.560  22.533  0.00  0.00      PROA  
ATOM   4959  HA  PRO P 896      -9.366  -6.484  22.165  0.00  0.00      PROA  
ATOM   4960  CB  PRO P 896      -9.324  -5.214  23.908  0.00  0.00      PROA  
ATOM   4961  HB1 PRO P 896      -8.376  -5.762  24.096  0.00  0.00      PROA  
ATOM   4962  HB2 PRO P 896     -10.068  -5.285  24.730  0.00  0.00      PROA  
ATOM   4963  CG  PRO P 896      -8.812  -3.756  23.790  0.00  0.00      PROA  
ATOM   4964  HG1 PRO P 896      -9.601  -2.999  23.987  0.00  0.00      PROA  
ATOM   4965  HG2 PRO P 896      -8.041  -3.587  24.572  0.00  0.00      PROA  
ATOM   4966  C   PRO P 896     -11.386  -5.687  22.530  0.00  0.00      PROA  
ATOM   4967  O   PRO P 896     -11.753  -6.824  22.654  0.00  0.00      PROA  
ATOM   4968  N   GLU P 897     -12.106  -4.578  22.568  0.00  0.00      PROA  
ATOM   4969  HN  GLU P 897     -11.736  -3.661  22.436  0.00  0.00      PROA  
ATOM   4970  CA  GLU P 897     -13.563  -4.641  22.846  0.00  0.00      PROA  
ATOM   4971  HA  GLU P 897     -13.736  -5.008  23.847  0.00  0.00      PROA  
ATOM   4972  CB  GLU P 897     -14.048  -3.183  22.861  0.00  0.00      PROA  
ATOM   4973  HB1 GLU P 897     -13.631  -2.716  21.943  0.00  0.00      PROA  
ATOM   4974  HB2 GLU P 897     -13.454  -2.756  23.697  0.00  0.00      PROA  
ATOM   4975  CG  GLU P 897     -15.574  -2.936  22.994  0.00  0.00      PROA  
ATOM   4976  HG1 GLU P 897     -15.956  -3.627  23.776  0.00  0.00      PROA  
ATOM   4977  HG2 GLU P 897     -16.058  -3.125  22.012  0.00  0.00      PROA  
ATOM   4978  CD  GLU P 897     -15.935  -1.507  23.431  0.00  0.00      PROA  
ATOM   4979  OE1 GLU P 897     -16.192  -0.571  22.625  0.00  0.00      PROA  
ATOM   4980  OE2 GLU P 897     -16.099  -1.314  24.645  0.00  0.00      PROA  
ATOM   4981  C   GLU P 897     -14.391  -5.442  21.822  0.00  0.00      PROA  
ATOM   4982  O   GLU P 897     -15.390  -6.097  22.200  0.00  0.00      PROA  
ATOM   4983  N   ARG P 898     -14.151  -5.311  20.480  0.00  0.00      PROA  
ATOM   4984  HN  ARG P 898     -13.363  -4.804  20.140  0.00  0.00      PROA  
ATOM   4985  CA  ARG P 898     -14.721  -6.145  19.438  0.00  0.00      PROA  
ATOM   4986  HA  ARG P 898     -15.798  -6.223  19.460  0.00  0.00      PROA  
ATOM   4987  CB  ARG P 898     -14.099  -5.560  18.099  0.00  0.00      PROA  
ATOM   4988  HB1 ARG P 898     -14.550  -4.549  18.008  0.00  0.00      PROA  
ATOM   4989  HB2 ARG P 898     -14.555  -6.185  17.301  0.00  0.00      PROA  
ATOM   4990  CG  ARG P 898     -12.582  -5.481  18.050  0.00  0.00      PROA  
ATOM   4991  HG1 ARG P 898     -12.115  -6.411  18.438  0.00  0.00      PROA  
ATOM   4992  HG2 ARG P 898     -12.283  -4.649  18.722  0.00  0.00      PROA  
ATOM   4993  CD  ARG P 898     -11.909  -5.263  16.695  0.00  0.00      PROA  
ATOM   4994  HD1 ARG P 898     -10.812  -5.434  16.735  0.00  0.00      PROA  
ATOM   4995  HD2 ARG P 898     -12.149  -4.272  16.252  0.00  0.00      PROA  
ATOM   4996  NE  ARG P 898     -12.579  -6.283  15.856  0.00  0.00      PROA  
ATOM   4997  HE  ARG P 898     -13.250  -6.885  16.289  0.00  0.00      PROA  
ATOM   4998  CZ  ARG P 898     -12.472  -6.500  14.570  0.00  0.00      PROA  
ATOM   4999  NH1 ARG P 898     -11.650  -5.865  13.824  0.00  0.00      PROA  
ATOM   5000 HH11 ARG P 898     -11.460  -6.144  12.883  0.00  0.00      PROA  
ATOM   5001 HH12 ARG P 898     -10.906  -5.454  14.352  0.00  0.00      PROA  
ATOM   5002  NH2 ARG P 898     -13.203  -7.420  14.024  0.00  0.00      PROA  
ATOM   5003 HH21 ARG P 898     -13.504  -7.222  13.092  0.00  0.00      PROA  
ATOM   5004 HH22 ARG P 898     -13.872  -7.870  14.617  0.00  0.00      PROA  
ATOM   5005  C   ARG P 898     -14.348  -7.689  19.371  0.00  0.00      PROA  
ATOM   5006  O   ARG P 898     -13.302  -8.071  19.819  0.00  0.00      PROA  
ATOM   5007  N   GLY P 899     -15.322  -8.472  18.886  0.00  0.00      PROA  
ATOM   5008  HN  GLY P 899     -16.238  -8.093  18.781  0.00  0.00      PROA  
ATOM   5009  CA  GLY P 899     -15.076  -9.769  18.196  0.00  0.00      PROA  
ATOM   5010  HA1 GLY P 899     -16.038 -10.259  18.190  0.00  0.00      PROA  
ATOM   5011  HA2 GLY P 899     -14.247 -10.259  18.685  0.00  0.00      PROA  
ATOM   5012  C   GLY P 899     -14.714  -9.434  16.782  0.00  0.00      PROA  
ATOM   5013  O   GLY P 899     -14.294  -8.331  16.369  0.00  0.00      PROA  
ATOM   5014  N   TRP P 900     -14.788 -10.484  15.946  0.00  0.00      PROA  
ATOM   5015  HN  TRP P 900     -14.956 -11.375  16.362  0.00  0.00      PROA  
ATOM   5016  CA  TRP P 900     -14.642 -10.398  14.465  0.00  0.00      PROA  
ATOM   5017  HA  TRP P 900     -13.791  -9.775  14.234  0.00  0.00      PROA  
ATOM   5018  CB  TRP P 900     -14.430 -11.808  13.911  0.00  0.00      PROA  
ATOM   5019  HB1 TRP P 900     -14.447 -11.703  12.805  0.00  0.00      PROA  
ATOM   5020  HB2 TRP P 900     -15.149 -12.573  14.273  0.00  0.00      PROA  
ATOM   5021  CG  TRP P 900     -13.065 -12.277  14.088  0.00  0.00      PROA  
ATOM   5022  CD1 TRP P 900     -12.543 -13.437  14.630  0.00  0.00      PROA  
ATOM   5023  HD1 TRP P 900     -13.102 -14.242  15.082  0.00  0.00      PROA  
ATOM   5024  NE1 TRP P 900     -11.155 -13.400  14.451  0.00  0.00      PROA  
ATOM   5025  HE1 TRP P 900     -10.594 -14.198  14.424  0.00  0.00      PROA  
ATOM   5026  CE2 TRP P 900     -10.725 -12.275  13.838  0.00  0.00      PROA  
ATOM   5027  CD2 TRP P 900     -11.862 -11.481  13.651  0.00  0.00      PROA  
ATOM   5028  CE3 TRP P 900     -11.683 -10.209  13.064  0.00  0.00      PROA  
ATOM   5029  HE3 TRP P 900     -12.490  -9.501  12.939  0.00  0.00      PROA  
ATOM   5030  CZ3 TRP P 900     -10.425  -9.759  12.663  0.00  0.00      PROA  
ATOM   5031  HZ3 TRP P 900     -10.552  -8.764  12.263  0.00  0.00      PROA  
ATOM   5032  CZ2 TRP P 900      -9.444 -11.798  13.581  0.00  0.00      PROA  
ATOM   5033  HZ2 TRP P 900      -8.638 -12.516  13.548  0.00  0.00      PROA  
ATOM   5034  CH2 TRP P 900      -9.328 -10.550  12.972  0.00  0.00      PROA  
ATOM   5035  HH2 TRP P 900      -8.381 -10.188  12.599  0.00  0.00      PROA  
ATOM   5036  C   TRP P 900     -15.731  -9.736  13.726  0.00  0.00      PROA  
ATOM   5037  O   TRP P 900     -15.479  -9.025  12.736  0.00  0.00      PROA  
ATOM   5038  N   ILE P 901     -17.083  -9.890  14.113  0.00  0.00      PROA  
ATOM   5039  HN  ILE P 901     -17.282 -10.422  14.932  0.00  0.00      PROA  
ATOM   5040  CA  ILE P 901     -18.131  -9.102  13.522  0.00  0.00      PROA  
ATOM   5041  HA  ILE P 901     -17.892  -8.696  12.550  0.00  0.00      PROA  
ATOM   5042  CB  ILE P 901     -19.510  -9.865  13.257  0.00  0.00      PROA  
ATOM   5043  HB  ILE P 901     -19.914 -10.177  14.244  0.00  0.00      PROA  
ATOM   5044  CG2 ILE P 901     -20.558  -9.101  12.387  0.00  0.00      PROA  
ATOM   5045 HG21 ILE P 901     -20.983  -8.201  12.879  0.00  0.00      PROA  
ATOM   5046 HG22 ILE P 901     -21.451  -9.713  12.136  0.00  0.00      PROA  
ATOM   5047 HG23 ILE P 901     -19.961  -8.763  11.513  0.00  0.00      PROA  
ATOM   5048  CG1 ILE P 901     -19.265 -11.181  12.535  0.00  0.00      PROA  
ATOM   5049 HG11 ILE P 901     -18.314 -11.618  12.907  0.00  0.00      PROA  
ATOM   5050 HG12 ILE P 901     -19.111 -10.841  11.489  0.00  0.00      PROA  
ATOM   5051  CD  ILE P 901     -20.424 -12.056  12.618  0.00  0.00      PROA  
ATOM   5052  HD1 ILE P 901     -20.902 -12.040  13.621  0.00  0.00      PROA  
ATOM   5053  HD2 ILE P 901     -20.179 -13.130  12.476  0.00  0.00      PROA  
ATOM   5054  HD3 ILE P 901     -21.276 -11.886  11.925  0.00  0.00      PROA  
ATOM   5055  C   ILE P 901     -18.374  -7.892  14.401  0.00  0.00      PROA  
ATOM   5056  O   ILE P 901     -18.532  -8.057  15.587  0.00  0.00      PROA  
ATOM   5057  N   ILE P 902     -18.234  -6.685  13.878  0.00  0.00      PROA  
ATOM   5058  HN  ILE P 902     -17.993  -6.612  12.913  0.00  0.00      PROA  
ATOM   5059  CA  ILE P 902     -18.709  -5.513  14.611  0.00  0.00      PROA  
ATOM   5060  HA  ILE P 902     -18.521  -5.681  15.661  0.00  0.00      PROA  
ATOM   5061  CB  ILE P 902     -17.813  -4.345  14.193  0.00  0.00      PROA  
ATOM   5062  HB  ILE P 902     -17.923  -4.270  13.090  0.00  0.00      PROA
[truncated: 14,596,993 more chars]
